# Supplementary material for: Commonly disrupted pathways in brain and kidney in a pig model of systemic endotoxemia
Source: J Neuroinflammation. 2024 Jan 4;21:9. doi: 10.1186/s12974-023-03002-6 (PMC10765757; doi:10.1186/s12974-023-03002-6)
Supplement: Supplementary file 3 — Additional file 3: Table S2. Differentially expressed genes by RNAseq after LPS challenge in pigs for brain, kidney, and blood. Differentially expressed genes in the brain, kidney, and blood, adjusted p < 1.00 following processing with the star/limma-voom gene-level pipeline (see Materials and methods). Each tab contains the genes that met the minimum expression threshold for that tissue and are included in the differential expression analysis. Genes are considered differentially expressed if the adjusted p-value is < 0.05. [file 12974_2023_3002_MOESM3_ESM.xlsx]

## Sheet: KEY
Differentially expressed genes for Brain, Kidney, and Blood.
Each tab contains the genes that met the minimum expression threshold for that tissue and are included in the differential expression analysis.
Genes are considered differentially expressed if the adj.P.Val is less than 0.05.
Column name	Description
Chr	Chromosome location of the gene
width	Gene width as defined from the gtf
gene_id	Ensembl gene ID
gene_name	Gene name
gene_biotype	The gene biotype. This analysis is limited to only protein coding gene
type	This analysis is limited to only genes
logFC	Log2 fold change
AveExpr	Average expression across all samples, in log2 CPM
t	LogFC divided by its standard error
P.Value	Raw p-value (based on t) from test that logFC differs from 0
adj.P.Val	Benjamini-Hochberg false discovery rate adjusted p-value
B	log-odds that gene is DE

## Sheet: Brain
Chr	width	gene_id	gene_name	gene_biotype	type	logFC	AveExpr	t	P.Value	adj.P.Val	B
9	13245	ENSSSCG00000015595	ATF3	protein_coding	gene	4.43685	2.75543	27.2383	5.56166e-12	7.08329e-08	16.3867
12	3081	ENSSSCG00000036956	SOCS3	protein_coding	gene	4.925	3.5784	25.3591	1.27137e-11	7.08329e-08	16.1964
12	1918	ENSSSCG00000017723	CCL2	protein_coding	gene	6.35765	2.5251	25.1224	1.41685e-11	7.08329e-08	15.1338
1	15885	ENSSSCG00000004154	TNFAIP3	protein_coding	gene	3.47678	2.78454	19.166	3.17082e-10	9.5112e-07	13.5294
1	23587	ENSSSCG00000004369	PRDM1	protein_coding	gene	3.33509	1.88253	19.8329	2.14548e-10	8.04447e-07	13.4896
2	11084	ENSSSCG00000013655	ICAM1	protein_coding	gene	3.18669	4.38844	17.8841	6.9743e-10	1.74334e-06	13.1152
5	12364	ENSSSCG00000030165	MAFF	protein_coding	gene	3.2024	2.73493	17.5781	8.48434e-10	1.81783e-06	12.7084
7	1965	ENSSSCG00000001252	UBD	protein_coding	gene	4.96405	3.82129	17.31	1.00998e-09	1.8357e-06	12.6832
6	10795	ENSSSCG00000038992	TUBB6	protein_coding	gene	2.59507	3.27483	15.2879	4.10262e-09	4.52114e-06	11.3965
3	2353	ENSSSCG00000035971	DUSP2	protein_coding	gene	5.04111	0.983287	16.9137	1.31295e-09	1.96916e-06	11.3819
1	5278	ENSSSCG00000026454	PMAIP1	protein_coding	gene	2.5186	1.93005	15.4345	3.68562e-09	4.52114e-06	11.2301
14	13042	ENSSSCG00000040815	DUSP5	protein_coding	gene	3.76633	2.24037	15.2494	4.22029e-09	4.52114e-06	11.218
13	12071	ENSSSCG00000011264	CSRNP1	protein_coding	gene	2.15691	3.3059	14.7581	6.09149e-09	6.09068e-06	11.0358
1	32131	ENSSSCG00000004125	STX11	protein_coding	gene	3.76746	0.85129	15.8919	2.6535e-09	3.61793e-06	10.9773
4	1539	ENSSSCG00000032367	CEBPD	protein_coding	gene	2.86686	5.71884	13.9177	1.17176e-08	1.03377e-05	10.4813
4	17764	ENSSSCG00000006286	ENSSSCG00000006286	protein_coding	gene	7.66908	-0.151844	17.178	1.10157e-09	1.8357e-06	10.2828
13	6960	ENSSSCG00000042718	GNAT1	protein_coding	gene	3.24385	0.26668	14.5606	7.08205e-09	6.63854e-06	10.0899
X	24057	ENSSSCG00000039998	CLIC2	protein_coding	gene	2.33975	3.534	12.9149	2.68312e-08	2.23564e-05	9.65099
8	1925	ENSSSCG00000008959	CXCL2	protein_coding	gene	4.69174	2.10041	12.2036	5.00111e-08	3.75033e-05	8.91086
17	12500	ENSSSCG00000035078	CD40	protein_coding	gene	2.92756	3.44496	11.7329	7.68446e-08	5.48817e-05	8.62789
7	6206	ENSSSCG00000002383	FOS	protein_coding	gene	4.07961	3.17191	11.6332	8.43245e-08	5.74863e-05	8.52788
2	2865	ENSSSCG00000013735	JUNB	protein_coding	gene	1.95348	4.66491	11.5001	9.55609e-08	6.2314e-05	8.41189
2	45355	ENSSSCG00000030042	SBNO2	protein_coding	gene	1.86175	4.31946	11.41	1.04073e-07	6.50372e-05	8.33131
9	21724	ENSSSCG00000038471	NUAK2	protein_coding	gene	2.63639	1.32566	11.0611	1.45639e-07	8.73717e-05	7.87408
4	31555	ENSSSCG00000033669	RDH10	protein_coding	gene	2.05218	4.58806	10.9318	1.65325e-07	9.53673e-05	7.86541
5	7913	ENSSSCG00000000653	CD69	protein_coding	gene	3.66438	-1.66089	12.268	4.72077e-08	3.72643e-05	7.74503
8	2610	ENSSSCG00000032474	CXCL10	protein_coding	gene	5.20897	5.17711	10.7813	1.91904e-07	0.000106599	7.71295
14	8166	ENSSSCG00000010580	NFKB2	protein_coding	gene	1.83836	3.9743	10.6385	2.21453e-07	0.000114912	7.58233
3	12482	ENSSSCG00000008123	ARID5A	protein_coding	gene	1.79292	3.56086	10.6074	2.28502e-07	0.000114912	7.55574
2	8731	ENSSSCG00000023178	BATF2	protein_coding	gene	2.58462	2.74429	10.5692	2.37517e-07	0.000114912	7.51819
2	3551	ENSSSCG00000022689	GADD45B	protein_coding	gene	1.94226	5.92397	10.5743	2.36275e-07	0.000114912	7.49628
7	1264	ENSSSCG00000027607	IER3	protein_coding	gene	3.34201	2.3691	10.4096	2.79488e-07	0.000127817	7.33218
9	16967	ENSSSCG00000027529	BIRC3	protein_coding	gene	2.49813	5.77359	10.4001	2.82227e-07	0.000127817	7.31674
14	31202	ENSSSCG00000032408	CASP7	protein_coding	gene	2.20974	3.90571	10.3745	2.89757e-07	0.000127817	7.31317
7	4307	ENSSSCG00000001565	CDKN1A	protein_coding	gene	1.95043	4.37272	10.3161	3.07725e-07	0.000131865	7.24488
12	49583	ENSSSCG00000017146	ENSSSCG00000017146	protein_coding	gene	2.16157	2.33578	10.2238	3.38652e-07	0.000137273	7.16103
2	7673	ENSSSCG00000014277	IRF1	protein_coding	gene	2.65247	5.00209	10.1734	3.5696e-07	0.000140886	7.08371
6	2574	ENSSSCG00000028056	ZFP36	protein_coding	gene	3.29254	4.84753	10.0963	3.8702e-07	0.000148834	7.00374
12	5305	ENSSSCG00000017488	CSF3	protein_coding	gene	4.10473	0.328508	10.2443	3.31499e-07	0.000137273	6.862
1	132684	ENSSSCG00000005211	CD274	protein_coding	gene	3.20231	1.75192	9.89269	4.80295e-07	0.000175694	6.80954
14	5874	ENSSSCG00000010312	PLAU	protein_coding	gene	2.18292	2.38142	9.8469	5.04447e-07	0.000180136	6.77598
4	13056	ENSSSCG00000062656	GBP5	protein_coding	gene	2.78007	0.823376	9.96291	4.45642e-07	0.000167094	6.74272
6	9319	ENSSSCG00000027426	BCL3	protein_coding	gene	2.0694	2.44885	9.73876	5.66819e-07	0.000194405	6.66333
6	17069	ENSSSCG00000003079	ENSSSCG00000003079	protein_coding	gene	1.44251	4.54717	9.73306	5.70332e-07	0.000194405	6.62114
4	14303	ENSSSCG00000006862	VCAM1	protein_coding	gene	1.40315	6.36055	9.61323	6.49811e-07	0.000211867	6.46983
16	53822	ENSSSCG00000021514	OCLN	protein_coding	gene	-3.24454	3.7542	-9.64311	6.28935e-07	0.000209617	6.40563
3	36767	ENSSSCG00000008563	KCNK3	protein_coding	gene	1.72515	2.08387	9.46366	7.66118e-07	0.000243575	6.35859
6	1036	ENSSSCG00000040575	ISG15	protein_coding	gene	2.34379	5.37145	9.44799	7.79543e-07	0.000243575	6.2882
16	15049	ENSSSCG00000016983	STC2	protein_coding	gene	1.8652	2.47549	9.3577	8.61984e-07	0.000263837	6.25151
14	14360	ENSSSCG00000009592	NFIL3	protein_coding	gene	1.71098	3.43011	9.31746	9.01696e-07	0.000270473	6.20015
2	9634	ENSSSCG00000013554	TRIP10	protein_coding	gene	1.52699	3.76476	9.27397	9.46844e-07	0.000278447	6.13231
6	25428	ENSSSCG00000059879	SLC2A1	protein_coding	gene	-1.37129	7.49397	-9.22199	1.00401e-06	0.000289579	6.02378
15	36834	ENSSSCG00000026940	CASP10	protein_coding	gene	2.2095	1.61407	9.13293	1.11077e-06	0.000308507	5.99111
X	10896	ENSSSCG00000025981	SLC38A5	protein_coding	gene	-1.80285	3.89646	-9.06645	1.19839e-06	0.000315323	5.92695
13	9785	ENSSSCG00000012026	ADAMTS1	protein_coding	gene	2.12026	3.14233	9.07276	1.18976e-06	0.000315323	5.92294
1	17332	ENSSSCG00000004789	THBS1	protein_coding	gene	3.20377	3.98156	9.08207	1.17715e-06	0.000315323	5.90119
5	22136	ENSSSCG00000000656	CLEC2B	protein_coding	gene	2.41716	1.67526	8.97066	1.33795e-06	0.000340112	5.82109
9	4006	ENSSSCG00000055218	BTG2	protein_coding	gene	2.50817	1.88419	8.9275	1.40645e-06	0.000345802	5.77429
2	6021	ENSSSCG00000012967	FOSL1	protein_coding	gene	3.66982	-0.466565	9.14409	1.09675e-06	0.000308507	5.75359
3	20630	ENSSSCG00000008648	RSAD2	protein_coding	gene	3.99914	3.43574	8.93542	1.39359e-06	0.000345802	5.751
5	23418	ENSSSCG00000000633	YBX3	protein_coding	gene	1.32873	5.91077	8.97796	1.32672e-06	0.000340112	5.74372
2	2955	ENSSSCG00000032591	ENSSSCG00000032591	protein_coding	gene	2.05272	3.23641	8.89119	1.46699e-06	0.000348187	5.71431
17	22343	ENSSSCG00000039419	SLCO4A1	protein_coding	gene	2.54686	1.28951	8.88241	1.48204e-06	0.000348187	5.69902
7	5588	ENSSSCG00000001573	PIM1	protein_coding	gene	1.45202	3.59019	8.88024	1.48579e-06	0.000348187	5.68538
1	41718	ENSSSCG00000005385	NR4A3	protein_coding	gene	1.87061	2.08438	8.78086	1.66876e-06	0.000385047	5.60788
1	57637	ENSSSCG00000035715	GCH1	protein_coding	gene	1.77397	1.03404	8.72358	1.7851e-06	0.00040565	5.4753
13	11090	ENSSSCG00000035037	SIK1	protein_coding	gene	1.28845	4.969	8.65666	1.93214e-06	0.000432512	5.37058
2	20781	ENSSSCG00000038141	ENSSSCG00000038141	protein_coding	gene	1.9839	2.40696	8.53742	2.22737e-06	0.000477231	5.31605
9	2168	ENSSSCG00000015541	IER5	protein_coding	gene	1.34877	4.49348	8.56446	2.15642e-06	0.000468726	5.27151
17	44039	ENSSSCG00000026043	TGM3	protein_coding	gene	2.99417	0.323111	8.63266	1.988e-06	0.000438472	5.21959
2	10448	ENSSSCG00000033703	FAM111A	protein_coding	gene	1.99534	4.20771	8.50088	2.32727e-06	0.000486974	5.19502
8	19874	ENSSSCG00000008832	ENSSSCG00000008832	protein_coding	gene	2.18835	0.464976	8.49191	2.35252e-06	0.000486974	5.18629
9	2322	ENSSSCG00000030921	APOA1	protein_coding	gene	-1.27083	7.84348	-8.48567	2.37026e-06	0.000486974	5.13972
6	35656	ENSSSCG00000038879	RELB	protein_coding	gene	1.49258	3.14188	8.35883	2.76372e-06	0.000560138	5.076
17	34868	ENSSSCG00000023522	TGM2	protein_coding	gene	1.94835	4.95814	8.31946	2.89966e-06	0.000579855	4.95157
8	72052	ENSSSCG00000008772	RELL1	protein_coding	gene	1.25717	5.33039	8.2783	3.04948e-06	0.000600596	4.89513
3	3743	ENSSSCG00000027855	SOCS1	protein_coding	gene	1.98093	1.9222	8.14809	3.58074e-06	0.000686631	4.86373
18	50539	ENSSSCG00000016548	ENSSSCG00000016548	protein_coding	gene	-1.29317	6.2255	-8.14003	3.61674e-06	0.000686631	4.73164
5	32582	ENSSSCG00000025260	CARD10	protein_coding	gene	-2.0669	2.63474	-8.07916	3.90139e-06	0.000731412	4.68725
12	2274	ENSSSCG00000017389	RAMP2	protein_coding	gene	-1.31524	5.99178	-7.98995	4.36285e-06	0.000807827	4.54782
17	21668	ENSSSCG00000007199	SLC52A3	protein_coding	gene	-4.47356	2.77785	-8.26927	3.08347e-06	0.000600596	4.5475
8	1818	ENSSSCG00000061605	ENSSSCG00000061605	protein_coding	gene	3.71951	-0.0214513	7.97064	4.47022e-06	0.000817613	4.52221
6	3393	ENSSSCG00000037066	GADD45A	protein_coding	gene	1.42616	4.2045	7.91053	4.82302e-06	0.000851008	4.46554
7	3456	ENSSSCG00000001952	NFKBIA	protein_coding	gene	0.97234	6.40824	7.93153	4.69648e-06	0.000840585	4.43766
13	8922	ENSSSCG00000033018	TM4SF1	protein_coding	gene	1.02473	5.19083	7.84306	5.25479e-06	0.000916411	4.34662
3	19403	ENSSSCG00000032527	FOSL2	protein_coding	gene	1.93983	3.66732	7.77742	5.71487e-06	0.000973996	4.31578
13	33329	ENSSSCG00000012076	MX2	protein_coding	gene	2.94773	4.53587	7.81399	5.45345e-06	0.000940125	4.31533
9	11087	ENSSSCG00000014630	CNGA4	protein_coding	gene	1.91054	0.873126	7.69696	6.33839e-06	0.00105115	4.29763
4	6014	ENSSSCG00000005967	LRATD2	protein_coding	gene	-1.90254	4.64716	-7.67595	6.51285e-06	0.00105115	4.2374
2	2644	ENSSSCG00000013408	ADM	protein_coding	gene	2.19931	1.04445	7.63843	6.83754e-06	0.00105115	4.23161
4	39225	ENSSSCG00000030801	ENSSSCG00000030801	protein_coding	gene	2.0435	2.39802	7.66039	6.64544e-06	0.00105115	4.22459
6	15642	ENSSSCG00000032434	PLAUR	protein_coding	gene	1.73645	2.30764	7.63496	6.86841e-06	0.00105115	4.2058
4	18152	ENSSSCG00000063342	ENSSSCG00000063342	protein_coding	gene	2.37429	0.119446	7.67307	6.53721e-06	0.00105115	4.18809
13	11270	ENSSSCG00000011951	NFKBIZ	protein_coding	gene	1.44468	3.08074	7.63582	6.86072e-06	0.00105115	4.18346
AEMK02000697.1	22060	ENSSSCG00000036062	RNF122	protein_coding	gene	1.86438	3.07014	7.65391	6.70152e-06	0.00105115	4.17951
6	14277	ENSSSCG00000003669	MFSD2A	protein_coding	gene	-2.13685	3.65245	-7.57156	7.4597e-06	0.00109687	4.1512
13	11461	ENSSSCG00000011440	SEMA3G	protein_coding	gene	-2.99012	3.86729	-7.58151	7.36347e-06	0.00109344	4.14832
9	40171	ENSSSCG00000014851	SLCO2B1	protein_coding	gene	-1.55029	4.11708	-7.58566	7.32368e-06	0.00109344	4.14284
1	81434	ENSSSCG00000024257	CEMIP2	protein_coding	gene	1.39836	4.80461	7.68139	6.46719e-06	0.00105115	4.13509
8	11713	ENSSSCG00000009129	TIFA	protein_coding	gene	2.83467	1.11505	7.5116	8.06933e-06	0.00115261	4.06982
5	78096	ENSSSCG00000022925	ENSSSCG00000022925	protein_coding	gene	1.15666	6.35723	7.6109	7.08671e-06	0.0010736	4.01508
4	3320	ENSSSCG00000047932	HSPA6	protein_coding	gene	2.63192	3.90964	7.51577	8.02518e-06	0.00115261	4.00699
15	24701	ENSSSCG00000021968	SLC19A3	protein_coding	gene	-4.1368	2.47241	-7.92961	4.7079e-06	0.000840585	3.98266
18	9491	ENSSSCG00000016416	SHH	protein_coding	gene	2.13216	0.272412	7.46683	8.55914e-06	0.00119763	3.96447
15	56830	ENSSSCG00000015897	IFIH1	protein_coding	gene	1.85677	2.78687	7.4527	8.72026e-06	0.00119763	3.95714
2	2240	ENSSSCG00000014565	ENSSSCG00000014565	protein_coding	gene	1.63113	4.49022	7.53767	7.79794e-06	0.00113547	3.95411
17	5760	ENSSSCG00000007116	CD93	protein_coding	gene	-1.85504	4.06032	-7.40055	9.34355e-06	0.0012512	3.91543
7	5104	ENSSSCG00000037195	FOXF2	protein_coding	gene	-2.95201	2.29539	-7.63841	6.83766e-06	0.00105115	3.91379
8	118910	ENSSSCG00000009148	LEF1	protein_coding	gene	-2.10189	3.7363	-7.37475	9.66935e-06	0.00128337	3.89903
7	18224	ENSSSCG00000002512	DEGS2	protein_coding	gene	-2.10658	2.18891	-7.45844	8.65438e-06	0.00119763	3.89762
2	3876	ENSSSCG00000014336	EGR1	protein_coding	gene	1.21144	5.32344	7.49242	8.27536e-06	0.00117089	3.87443
6	3552	ENSSSCG00000026931	SERTAD1	protein_coding	gene	0.982849	4.13004	7.41678	9.14463e-06	0.0012356	3.81924
12	52132	ENSSSCG00000055162	ENSSSCG00000055162	protein_coding	gene	1.7346	6.01473	7.4472	8.78377e-06	0.00119763	3.79645
3	5273	ENSSSCG00000053285	FAM110C	protein_coding	gene	1.69192	0.779321	7.28862	1.08479e-05	0.00136719	3.75884
5	13361	ENSSSCG00000000148	ENSSSCG00000000148	protein_coding	gene	2.75295	0.00535207	7.3418	1.01031e-05	0.00130627	3.73459
7	40808	ENSSSCG00000035895	JDP2	protein_coding	gene	0.945155	5.2668	7.35118	9.97764e-06	0.00130126	3.6948
4	34216	ENSSSCG00000006288	SELP	protein_coding	gene	3.27368	0.99984	7.25052	1.14174e-05	0.00142699	3.69415
17	21105	ENSSSCG00000038594	ENSSSCG00000038594	protein_coding	gene	1.16088	5.68687	7.35712	9.89888e-06	0.00130126	3.67815
12	24912	ENSSSCG00000017402	STAT5A	protein_coding	gene	1.24935	3.83993	7.29402	1.07697e-05	0.00136719	3.66262
17	24618	ENSSSCG00000007147	HSPA12B	protein_coding	gene	-2.5459	2.68244	-7.2284	1.17626e-05	0.00144603	3.65612
9	4843	ENSSSCG00000020970	IL6	protein_coding	gene	4.45121	-0.952962	7.30575	1.06019e-05	0.00135903	3.60922
7	26751	ENSSSCG00000021576	CD83	protein_coding	gene	1.73685	4.19783	7.24154	1.15563e-05	0.00143241	3.561
1	1738	ENSSSCG00000004572	ENSSSCG00000004572	protein_coding	gene	2.45258	0.445361	7.12601	1.35124e-05	0.00158328	3.54504
12	2201	ENSSSCG00000032343	CCL4	protein_coding	gene	3.43175	0.712545	7.0974	1.40496e-05	0.00163345	3.53061
2	15862	ENSSSCG00000012890	TCIRG1	protein_coding	gene	1.13153	3.6432	7.16344	1.28425e-05	0.00155333	3.49782
13	66222	ENSSSCG00000011570	IRAK2	protein_coding	gene	1.34171	3.57668	7.13964	1.32643e-05	0.00157887	3.47292
6	5546	ENSSSCG00000038906	ENSSSCG00000038906	protein_coding	gene	2.0915	-0.0496136	7.08359	1.43168e-05	0.00165172	3.45512
7	24989	ENSSSCG00000001440	NOTCH4	protein_coding	gene	-1.06147	5.15759	-7.13073	1.34258e-05	0.00158328	3.42985
8	23822	ENSSSCG00000024596	NOCT	protein_coding	gene	1.07041	5.06547	7.13978	1.32616e-05	0.00157887	3.39194
2	8892	ENSSSCG00000041467	CCDC194	protein_coding	gene	2.35517	-0.276481	7.0256	1.55005e-05	0.00174794	3.37688
14	10589	ENSSSCG00000025869	CABP7	protein_coding	gene	1.352	1.78812	6.95137	1.71702e-05	0.00186608	3.33513
2	10926	ENSSSCG00000036575	USHBP1	protein_coding	gene	-2.93898	1.73024	-7.21298	1.20099e-05	0.00146443	3.32083
17	23105	ENSSSCG00000007481	ENSSSCG00000007481	protein_coding	gene	1.25509	1.69363	6.9109	1.81605e-05	0.00194551	3.28694
6	29665	ENSSSCG00000025206	RNF19B	protein_coding	gene	1.10711	5.6876	7.06686	1.46482e-05	0.00167705	3.27504
12	39977	ENSSSCG00000017330	MAP3K14	protein_coding	gene	1.01589	3.85125	6.99542	1.61574e-05	0.00180843	3.27226
15	15733	ENSSSCG00000026618	CAVIN2	protein_coding	gene	-2.55162	2.05357	-6.95222	1.715e-05	0.00186608	3.22113
3	7853	ENSSSCG00000025698	SERPINE1	protein_coding	gene	2.99554	3.79618	6.97382	1.66458e-05	0.00183569	3.20756
4	7913	ENSSSCG00000038500	TRIB1	protein_coding	gene	1.34015	4.81124	6.98816	1.63198e-05	0.00181307	3.1837
13	60529	ENSSSCG00000011538	LMCD1	protein_coding	gene	-1.79347	2.59712	-6.81425	2.07802e-05	0.00215395	3.15358
2	14757	ENSSSCG00000013598	KANK3	protein_coding	gene	-1.81844	3.57574	-6.80336	2.10997e-05	0.00216749	3.13632
14	35647	ENSSSCG00000034754	PLEKHS1	protein_coding	gene	3.49186	-2.22559	7.03175	1.53702e-05	0.00174638	3.12508
X	7012	ENSSSCG00000012448	ITM2A	protein_coding	gene	-1.03569	5.24464	-6.91164	1.81417e-05	0.00194551	3.11742
6	34534	ENSSSCG00000039797	APCDD1	protein_coding	gene	-1.43497	5.08057	-6.87011	1.92203e-05	0.00204444	3.08232
6	1476	ENSSSCG00000003616	FAM167B	protein_coding	gene	2.54937	0.761474	6.71337	2.39495e-05	0.00241746	3.02571
13	9597	ENSSSCG00000011299	CLEC3B	protein_coding	gene	-1.86933	4.13479	-6.73022	2.3386e-05	0.00238601	3.02017
6	1440	ENSSSCG00000059404	ENSSSCG00000059404	protein_coding	gene	2.72013	0.579358	6.69335	2.46376e-05	0.00244711	2.99909
13	55597	ENSSSCG00000011874	PARP14	protein_coding	gene	2.21353	3.88601	6.82049	2.05993e-05	0.00215395	2.9777
2	2795	ENSSSCG00000013753	IER2	protein_coding	gene	1.11047	4.09902	6.81274	2.08243e-05	0.00215395	2.97062
1	96846	ENSSSCG00000004830	ATP10A	protein_coding	gene	-1.20348	3.85351	-6.71139	2.40166e-05	0.00241746	2.96248
1	45243	ENSSSCG00000005636	SLC25A25	protein_coding	gene	0.995338	5.57251	6.83834	2.00917e-05	0.00212207	2.95454
16	33415	ENSSSCG00000016959	MARVELD2	protein_coding	gene	-1.926	2.76159	-6.65349	2.60712e-05	0.00255056	2.94376
3	93285	ENSSSCG00000008344	ARHGAP25	protein_coding	gene	-1.69285	3.48667	-6.65031	2.61892e-05	0.00255056	2.92067
8	11141	ENSSSCG00000009051	IL15	protein_coding	gene	2.79805	-0.95371	6.69774	2.44848e-05	0.00244711	2.903
1	11877	ENSSSCG00000024867	ISG20	protein_coding	gene	3.13901	-0.634157	6.59593	2.83003e-05	0.00272082	2.8421
4	16811	ENSSSCG00000037532	MNDA	protein_coding	gene	2.9637	1.05819	6.57727	2.90658e-05	0.00274169	2.83339
8	2141	ENSSSCG00000060276	ENSSSCG00000060276	protein_coding	gene	3.50263	-1.43398	6.67863	2.51571e-05	0.00248228	2.79814
17	13041	ENSSSCG00000007508	ZBP1	protein_coding	gene	1.81311	2.53856	6.56264	2.96814e-05	0.00277013	2.7285
13	16204	ENSSSCG00000038948	ETS2	protein_coding	gene	0.886109	6.22554	6.59842	2.81999e-05	0.00272082	2.58949
3	8810	ENSSSCG00000027121	ODC1	protein_coding	gene	0.762606	5.67769	6.57807	2.90325e-05	0.00274169	2.57553
5	105459	ENSSSCG00000000082	CACNA1I	protein_coding	gene	1.19158	5.17565	6.56134	2.97367e-05	0.00277013	2.55596
6	33346	ENSSSCG00000003433	PLOD1	protein_coding	gene	0.993612	5.66442	6.52577	3.1295e-05	0.00287953	2.50349
6	13471	ENSSSCG00000035774	ERRFI1	protein_coding	gene	1.17358	3.38895	6.4433	3.52529e-05	0.00316601	2.49886
1	10209	ENSSSCG00000040317	SOD2	protein_coding	gene	1.28024	6.01484	6.5343	3.09135e-05	0.00286198	2.49445
2	4617	ENSSSCG00000032833	CD320	protein_coding	gene	-1.2474	3.8034	-6.38642	3.82909e-05	0.00341837	2.49202
8	116054	ENSSSCG00000030957	NFKB1	protein_coding	gene	1.11031	4.11089	6.47398	3.37215e-05	0.00308387	2.47874
8	6771	ENSSSCG00000032777	CXCL9	protein_coding	gene	3.43108	3.82369	6.45736	3.4542e-05	0.00312085	2.4376
5	7394	ENSSSCG00000038562	RND1	protein_coding	gene	1.14265	6.26237	6.46602	3.4112e-05	0.00310068	2.38941
7	7489	ENSSSCG00000001459	HLA-DOB	protein_coding	gene	1.72929	0.833191	6.24685	4.69881e-05	0.00390503	2.37722
13	581221	ENSSSCG00000011743	MECOM	protein_coding	gene	-1.24283	2.69938	-6.24485	4.7127e-05	0.00390503	2.36714
6	56302	ENSSSCG00000003694	EMILIN2	protein_coding	gene	2.213	3.3799	6.35442	4.01213e-05	0.00356059	2.3437
3	36948	ENSSSCG00000007854	DCUN1D3	protein_coding	gene	0.897724	3.11077	6.29157	4.39928e-05	0.00380536	2.30658
1	10823	ENSSSCG00000005657	PKN3	protein_coding	gene	-2.60769	1.44252	-6.2926	4.3926e-05	0.00380536	2.28144
2	24374	ENSSSCG00000013758	ZSWIM4	protein_coding	gene	1.01347	3.04711	6.27702	4.49444e-05	0.00382998	2.27941
10	52580	ENSSSCG00000022849	IL2RA	protein_coding	gene	1.77922	0.932291	6.17625	5.21666e-05	0.00420088	2.2735
13	295342	ENSSSCG00000011972	FILIP1L	protein_coding	gene	0.980045	3.21877	6.26291	4.5888e-05	0.0038883	2.25347
17	206137	ENSSSCG00000007022	ANK1	protein_coding	gene	1.17237	3.67392	6.28917	4.4148e-05	0.00380536	2.24818
16	60611	ENSSSCG00000016851	OSMR	protein_coding	gene	2.36012	3.88135	6.32129	4.2115e-05	0.0036938	2.24494
X	46817	ENSSSCG00000012241	BCOR	protein_coding	gene	1.12795	3.52202	6.25263	4.65891e-05	0.00390503	2.20225
X	11514	ENSSSCG00000012705	ZIC3	protein_coding	gene	-3.0432	0.21718	-6.59105	2.84985e-05	0.00272242	2.18778
7	100250	ENSSSCG00000001958	BAZ1A	protein_coding	gene	1.23374	3.59177	6.24685	4.69879e-05	0.00390503	2.17069
1	83418	ENSSSCG00000022804	RHOJ	protein_coding	gene	1.19841	4.52186	6.27779	4.48937e-05	0.00382998	2.15802
2	35311	ENSSSCG00000051455	CDC25C	protein_coding	gene	1.7179	1.57312	6.09484	5.89009e-05	0.00464945	2.15368
14	7492	ENSSSCG00000046640	OAS1	protein_coding	gene	2.3379	3.26531	6.22247	4.87121e-05	0.00401419	2.15317
9	24642	ENSSSCG00000039946	CD34	protein_coding	gene	-1.26392	4.16942	-6.17353	5.23779e-05	0.00420088	2.14345
10	63981	ENSSSCG00000035454	B4GALT1	protein_coding	gene	1.38069	3.75988	6.21455	4.92864e-05	0.00401738	2.10746
17	1879	ENSSSCG00000037865	SOX18	protein_coding	gene	-2.69762	2.44684	-6.04874	6.3118e-05	0.00491218	2.07967
13	5573	ENSSSCG00000040581	CISH	protein_coding	gene	1.46932	2.65068	6.12622	5.62017e-05	0.00448358	2.07411
9	136878	ENSSSCG00000015237	FLI1	protein_coding	gene	-2.17702	3.37575	-6.01479	6.64279e-05	0.0051136	2.04132
12	13019	ENSSSCG00000024626	TNFAIP1	protein_coding	gene	0.909292	5.64513	6.21695	4.91118e-05	0.00401738	2.02649
6	27848	ENSSSCG00000003471	EPHA2	protein_coding	gene	1.51064	1.79929	6.01422	6.64857e-05	0.0051136	2.004
17	32915	ENSSSCG00000030108	ZNFX1	protein_coding	gene	0.787191	6.72458	6.19926	5.04153e-05	0.00408718	1.98189
9	9378	ENSSSCG00000014780	TRIM21	protein_coding	gene	1.34067	3.36286	6.09945	5.84961e-05	0.00464192	1.96154
6	14307	ENSSSCG00000002884	LSR	protein_coding	gene	-2.18986	2.03075	-5.94182	7.41827e-05	0.00553528	1.92214
5	23335	ENSSSCG00000036723	EMP1	protein_coding	gene	2.02198	3.11955	6.04823	6.31669e-05	0.00491218	1.90238
7	28354	ENSSSCG00000002385	TGFB3	protein_coding	gene	1.41118	2.14673	5.96341	7.17927e-05	0.00540446	1.88288
9	15515	ENSSSCG00000052111	ENSSSCG00000052111	protein_coding	gene	3.18312	-0.298362	5.8907	8.01835e-05	0.00572663	1.87094
2	17902	ENSSSCG00000013886	B3GNT3	protein_coding	gene	-3.08445	2.32569	-5.91814	7.69008e-05	0.00562614	1.85109
9	24194	ENSSSCG00000032721	TRAF3IP3	protein_coding	gene	-2.59643	1.88645	-5.88384	8.1027e-05	0.00573228	1.81679
17	1223	ENSSSCG00000037016	ID1	protein_coding	gene	-1.64004	3.10814	-5.86013	8.40164e-05	0.00583369	1.81371
X	286236	ENSSSCG00000021375	HS6ST2	protein_coding	gene	1.33823	2.53433	5.93229	7.52637e-05	0.00558814	1.81198
11	25191	ENSSSCG00000009348	ENSSSCG00000009348	protein_coding	gene	0.851053	3.73682	5.98433	6.95556e-05	0.00529753	1.78115
7	3340	ENSSSCG00000001434	EGFL8	protein_coding	gene	-1.28057	3.04793	-5.85143	8.51417e-05	0.00588458	1.76737
2	6529	ENSSSCG00000013784	DNAJB1	protein_coding	gene	1.47746	7.18089	6.04775	6.32119e-05	0.00491218	1.75551
17	13121	ENSSSCG00000039028	SCRT2	protein_coding	gene	1.41756	2.78211	5.90663	7.82596e-05	0.00567023	1.716
10	25168	ENSSSCG00000031456	ARL5B	protein_coding	gene	0.979459	4.35582	5.97587	7.04509e-05	0.00533648	1.70583
12	1038	ENSSSCG00000054353	ENSSSCG00000054353	protein_coding	gene	-3.74805	-0.602829	-6.33066	4.15402e-05	0.00366482	1.69373
3	52981	ENSSSCG00000007817	IL4R	protein_coding	gene	1.31968	3.22414	5.90287	7.871e-05	0.00567544	1.6911
9	26465	ENSSSCG00000020783	SLC41A1	protein_coding	gene	0.869143	6.28107	5.98406	6.95834e-05	0.00529753	1.65393
7	44652	ENSSSCG00000001931	ENSSSCG00000001931	protein_coding	gene	2.58306	-0.310994	5.73375	0.000102045	0.00677203	1.64405
6	10648	ENSSSCG00000037184	GPR4	protein_coding	gene	0.942344	3.87878	5.89081	8.01699e-05	0.00572663	1.62226
1	5831	ENSSSCG00000037275	SNX22	protein_coding	gene	-0.947647	5.97797	-5.91941	7.67521e-05	0.00562614	1.61928
14	6719	ENSSSCG00000010224	EGR2	protein_coding	gene	3.11338	-0.634694	5.71746	0.000104652	0.0068841	1.61747
3	27411	ENSSSCG00000008334	MXD1	protein_coding	gene	0.825584	4.70838	5.92245	7.63988e-05	0.00562614	1.61687
2	10588	ENSSSCG00000013113	TMEM132A	protein_coding	gene	0.886104	6.53995	5.96088	7.20691e-05	0.00540446	1.61677
14	3646	ENSSSCG00000009630	EGR3	protein_coding	gene	1.17096	3.73208	5.8859	8.07731e-05	0.00573228	1.61516
8	11872	ENSSSCG00000008978	CXCL11	protein_coding	gene	4.30399	0.834062	5.73427	0.000101964	0.00677203	1.61239
9	8870	ENSSSCG00000015579	PTGS2	protein_coding	gene	2.50541	2.50825	5.78827	9.38109e-05	0.00636641	1.60644
15	23364	ENSSSCG00000029002	PNKD	protein_coding	gene	0.875691	4.64777	5.90798	7.80997e-05	0.00567023	1.59024
9	13328	ENSSSCG00000014869	LRRC32	protein_coding	gene	1.09206	3.7824	5.87157	8.25595e-05	0.0057592	1.58669
8	35177	ENSSSCG00000008773	PGM2	protein_coding	gene	1.10444	4.04139	5.8737	8.2291e-05	0.0057592	1.56371
5	25447	ENSSSCG00000000623	BCL2L14	protein_coding	gene	2.44731	-0.291629	5.67686	0.00011146	0.0071746	1.56075
11	46871	ENSSSCG00000009396	PHF11	protein_coding	gene	1.04129	4.51234	5.87206	8.2498e-05	0.0057592	1.53271
14	7751	ENSSSCG00000022256	DEPP1	protein_coding	gene	2.27155	1.00459	5.65162	0.000115929	0.00739874	1.52043
5	22481	ENSSSCG00000026962	A4GALT	protein_coding	gene	-1.36921	3.11276	-5.66919	0.000112798	0.00722971	1.50558
2	16938	ENSSSCG00000036322	SPRY4	protein_coding	gene	1.06225	3.59732	5.80069	9.20346e-05	0.00627425	1.49586
1	24599	ENSSSCG00000005511	TRAF1	protein_coding	gene	1.13779	5.02249	5.82463	8.87121e-05	0.00610323	1.43427
5	46265	ENSSSCG00000000774	USP18	protein_coding	gene	1.42953	3.51337	5.77267	9.60931e-05	0.0064628	1.43212
6	14022	ENSSSCG00000003105	SLC1A5	protein_coding	gene	1.16226	3.98755	5.77554	9.56687e-05	0.0064628	1.4207
4	11023	ENSSSCG00000022447	F3	protein_coding	gene	1.11436	5.12164	5.81031	9.06836e-05	0.00621038	1.41008
6	9860	ENSSSCG00000037815	ZC3H12A	protein_coding	gene	1.16347	1.37889	5.58825	0.000128001	0.00789247	1.39132
9	2175	ENSSSCG00000038670	ENSSSCG00000038670	protein_coding	gene	1.67776	0.218855	5.56229	0.000133324	0.00812806	1.38812
6	2447	ENSSSCG00000036026	SRARP	protein_coding	gene	-1.73276	3.5005	-5.59775	0.000126109	0.00785619	1.36425
15	87700	ENSSSCG00000015955	ITGA6	protein_coding	gene	-1.24419	4.83681	-5.71252	0.000105457	0.00690677	1.36003
7	131187	ENSSSCG00000002451	RIN3	protein_coding	gene	1.25885	1.72604	5.58626	0.000128401	0.00789247	1.35651
17	15808	ENSSSCG00000007243	PLAGL2	protein_coding	gene	0.907014	2.60504	5.63476	0.000119017	0.00756365	1.35038
6	11819	ENSSSCG00000003897	MOB3C	protein_coding	gene	1.34862	3.10156	5.68072	0.000110794	0.00716246	1.34009
7	8265	ENSSSCG00000001703	NFKBIE	protein_coding	gene	0.934632	4.78735	5.72614	0.000103255	0.00682211	1.28659
12	21607	ENSSSCG00000021040	SLC26A11	protein_coding	gene	0.756293	8.67638	5.753	9.90537e-05	0.00663217	1.28015
2	25412	ENSSSCG00000061383	SLC22A5	protein_coding	gene	1.30324	1.62165	5.52139	0.000142189	0.00856447	1.2669
14	20129	ENSSSCG00000009616	HR	protein_coding	gene	1.32079	4.56219	5.70161	0.000107257	0.00699409	1.2554
7	13692	ENSSSCG00000031615	SERPINB9	protein_coding	gene	-0.782547	4.17668	-5.59445	0.000126763	0.00785619	1.20979
1	12188	ENSSSCG00000005089	SIX4	protein_coding	gene	2.41853	0.0882248	5.44018	0.000161693	0.00954347	1.20658
13	7559	ENSSSCG00000036136	BHLHE40	protein_coding	gene	1.46261	6.33562	5.68373	0.000110276	0.00715982	1.17436
8	56965	ENSSSCG00000030548	HERC5	protein_coding	gene	1.86328	2.87137	5.55973	0.00013386	0.00812806	1.17431
4	47607	ENSSSCG00000024096	RIPK2	protein_coding	gene	0.783139	4.26855	5.60801	0.000124099	0.00778762	1.13832
7	22439	ENSSSCG00000001233	TRIM26	protein_coding	gene	0.85211	3.09724	5.52901	0.000140492	0.00849635	1.12823
11	5453	ENSSSCG00000009482	SPRY2	protein_coding	gene	0.845268	4.95921	5.61618	0.000122523	0.00772101	1.12094
17	42794	ENSSSCG00000007484	ZNF217	protein_coding	gene	1.07078	3.00334	5.50935	0.000144917	0.00865925	1.10112
18	29317	ENSSSCG00000016438	NUB1	protein_coding	gene	0.649545	6.774	5.62238	0.000121341	0.0076788	1.07411
12	13660	ENSSSCG00000034049	TRIM16	protein_coding	gene	1.64084	2.5834	5.43798	0.000162261	0.00954347	1.06646
9	14591	ENSSSCG00000023584	ENSSSCG00000023584	protein_coding	gene	2.5393	1.1238	5.38501	0.000176542	0.0102231	1.06232
7	45053	ENSSSCG00000001912	PML	protein_coding	gene	0.71799	5.53255	5.59668	0.00012632	0.00785619	1.05456
5	2991	ENSSSCG00000032936	PIM3	protein_coding	gene	1.25207	4.80278	5.5836	0.000128938	0.00789309	1.05199
3	11926	ENSSSCG00000008073	OMD	protein_coding	gene	-2.32139	3.38845	-5.36536	0.000182175	0.0105025	1.047
18	20185	ENSSSCG00000016472	KEL	protein_coding	gene	1.70352	-1.10514	5.33874	0.000190106	0.0107593	1.01312
AEMK02000682.1	10806	ENSSSCG00000005838	TRAF2	protein_coding	gene	0.90202	4.18358	5.51003	0.000144762	0.00865925	1.00966
9	74848	ENSSSCG00000022009	DDC	protein_coding	gene	-1.41201	3.46606	-5.36333	0.000182767	0.0105025	0.971681
2	183	ENSSSCG00000056671	SMIM3	protein_coding	gene	1.38426	0.707419	5.28551	0.000207079	0.0115028	0.961669
14	7405	ENSSSCG00000037762	TBX1	protein_coding	gene	-3.30369	1.60911	-5.34582	0.000187961	0.010701	0.933529
2	4415	ENSSSCG00000033453	BST2	protein_coding	gene	1.53951	2.83751	5.39344	0.000174182	0.0101255	0.905741
17	69607	ENSSSCG00000007469	PTPN1	protein_coding	gene	0.649625	5.49818	5.48317	0.000151039	0.00898922	0.873533
7	61595	ENSSSCG00000033009	ENSSSCG00000033009	protein_coding	gene	0.94353	3.27451	5.35926	0.00018396	0.0105307	0.839912
3	37039	ENSSSCG00000020813	FAM20C	protein_coding	gene	0.753514	6.09933	5.46998	0.000154228	0.00914274	0.835097
6	552995	ENSSSCG00000003805	PDE4B	protein_coding	gene	0.828839	6.26822	5.43291	0.000163573	0.0095831	0.769558
5	25017	ENSSSCG00000030209	MFNG	protein_coding	gene	-2.04049	1.6405	-5.12199	0.000269967	0.013819	0.725512
7	128976	ENSSSCG00000001725	ADGRF5	protein_coding	gene	-0.967882	5.03859	-5.34449	0.000188363	0.010701	0.72384
11	25699	ENSSSCG00000009334	HSPH1	protein_coding	gene	1.22949	8.33782	5.40278	0.000171608	0.0100147	0.712822
14	10870	ENSSSCG00000010451	IFIT2	protein_coding	gene	1.38355	3.1953	5.24987	0.000219332	0.0121212	0.709947
7	56186	ENSSSCG00000001042	MAK	protein_coding	gene	2.79578	-1.20105	5.10996	0.000275329	0.0139979	0.699853
13	29800	ENSSSCG00000011398	SEMA3F	protein_coding	gene	1.55055	2.57261	5.2226	0.000229219	0.0125012	0.693407
12	13660	ENSSSCG00000029005	KPNA2	protein_coding	gene	0.912107	4.22824	5.32561	0.000194151	0.0109469	0.679504
12	26078	ENSSSCG00000023362	RHBDF2	protein_coding	gene	1.78041	1.64132	5.182	0.000244826	0.0130673	0.678278
7	105743	ENSSSCG00000021606	FLVCR2	protein_coding	gene	-1.12025	2.11563	-5.10101	0.000279392	0.0141088	0.666256
14	13945	ENSSSCG00000009865	TBX3	protein_coding	gene	-1.91749	1.95593	-5.07244	0.000292777	0.0146858	0.653586
10	30902	ENSSSCG00000032055	RO60	protein_coding	gene	-0.691237	5.4428	-5.31737	0.000196737	0.0110512	0.646638
13	3113	ENSSSCG00000060807	HYAL1	protein_coding	gene	-2.1538	0.871099	-5.10266	0.000278638	0.0141088	0.642911
7	16239	ENSSSCG00000033381	IRF4	protein_coding	gene	2.26962	-0.387325	5.06474	0.0002965	0.0147983	0.641167
17	10757	ENSSSCG00000007522	CTSZ	protein_coding	gene	-1.13492	3.93074	-5.18587	0.000243292	0.0130318	0.633386
AEMK02000682.1	6790	ENSSSCG00000032279	SAPCD2	protein_coding	gene	-1.03758	4.005	-5.19238	0.000240732	0.0129874	0.622658
14	80212	ENSSSCG00000009720	DDX60	protein_coding	gene	2.76199	1.89238	5.15493	0.00025585	0.0134754	0.614748
2	1397	ENSSSCG00000060622	ENSSSCG00000060622	protein_coding	gene	1.51578	4.51227	5.29091	0.000205287	0.0114457	0.58395
13	13553	ENSSSCG00000011618	GATA2	protein_coding	gene	-2.94251	2.70836	-5.03186	0.000312965	0.0153317	0.575706
3	40459	ENSSSCG00000052306	CYP3A29	protein_coding	gene	2.23771	-1.41853	5.03678	0.000310444	0.0152657	0.569349
13	3204	ENSSSCG00000054999	ZBTB21	protein_coding	gene	1.20539	0.305317	5.01656	0.000320954	0.0155782	0.561716
14	33161	ENSSSCG00000009881	OAS2	protein_coding	gene	1.51192	5.96166	5.30311	0.000201297	0.0112651	0.557384
1	19330	ENSSSCG00000005102	AEN	protein_coding	gene	0.674658	3.87786	5.22364	0.000228836	0.0125012	0.55439
11	40370	ENSSSCG00000028065	USPL1	protein_coding	gene	0.895132	3.73965	5.19943	0.000237994	0.012886	0.519363
7	65388	ENSSSCG00000001518	ITPR3	protein_coding	gene	-1.26697	3.26132	-5.05866	0.000299473	0.0148725	0.51055
12	32254	ENSSSCG00000017738	ADAP2	protein_coding	gene	-0.744947	4.20161	-5.15917	0.000254086	0.0134656	0.495929
9	9371	ENSSSCG00000015200	ESAM	protein_coding	gene	-0.782428	4.22221	-5.1544	0.000256068	0.0134754	0.487152
4	3596	ENSSSCG00000039568	SNAI2	protein_coding	gene	1.71851	0.318389	4.97833	0.000341857	0.0163286	0.487026
12	4661	ENSSSCG00000017920	ENSSSCG00000017920	protein_coding	gene	1.02807	3.13146	5.14847	0.000258556	0.0135492	0.482813
13	94582	ENSSSCG00000012074	ENSSSCG00000012074	protein_coding	gene	1.10251	3.0721	5.13043	0.000266275	0.0136767	0.477085
15	6112	ENSSSCG00000036938	CTDSP1	protein_coding	gene	-0.771205	5.34555	-5.21672	0.000231416	0.0125753	0.475482
5	4385	ENSSSCG00000050998	DDIT3	protein_coding	gene	0.947248	5.92535	5.23745	0.000223779	0.0122939	0.462609
9	21078	ENSSSCG00000014825	RELT	protein_coding	gene	0.919906	2.32788	5.06373	0.000296991	0.0147983	0.460544
13	33353	ENSSSCG00000024000	ENSSSCG00000024000	protein_coding	gene	-1.5775	2.11538	-4.95842	0.000353307	0.016611	0.457168
9	96357	ENSSSCG00000015390	ENSSSCG00000015390	protein_coding	gene	-0.93783	4.38404	-5.11395	0.000273539	0.0139542	0.406035
12	97369	ENSSSCG00000018023	COX10	protein_coding	gene	1.02201	2.25727	5.02229	0.000317936	0.0154818	0.405802
4	8784	ENSSSCG00000006359	ADAMTS4	protein_coding	gene	1.85716	4.81357	5.19014	0.00024161	0.0129881	0.404677
12	18062	ENSSSCG00000017798	TMIGD1	protein_coding	gene	-3.05835	-1.73783	-5.24847	0.000219828	0.0121212	0.402452
13	108929	ENSSSCG00000037935	CYYR1	protein_coding	gene	-1.29441	3.34711	-4.98755	0.000336686	0.0161847	0.377757
14	11928	ENSSSCG00000010452	IFIT1	protein_coding	gene	1.65506	4.6998	5.13992	0.000262182	0.0135888	0.364341
10	28616	ENSSSCG00000020705	MAP3K8	protein_coding	gene	0.879018	2.25768	5.00064	0.00032949	0.0158897	0.362804
6	5894	ENSSSCG00000027916	ENSSSCG00000027916	protein_coding	gene	-0.654988	5.73294	-5.14676	0.000259277	0.0135492	0.336526
12	81994	ENSSSCG00000058778	UBE2G1	protein_coding	gene	0.732619	3.90827	5.09764	0.000280934	0.0141391	0.332851
X	1483	ENSSSCG00000012119	TMSB4X	protein_coding	gene	-0.761824	10.3541	-5.16744	0.000250691	0.0133328	0.321432
7	14179	ENSSSCG00000001457	SLA-DQB1	protein_coding	gene	1.44569	4.47718	5.13201	0.00026559	0.0136767	0.321144
3	10069	ENSSSCG00000008197	SEMA4C	protein_coding	gene	0.857507	5.19115	5.13859	0.000262752	0.0135888	0.308971
AEMK02000682.1	2814	ENSSSCG00000053158	ENSSSCG00000053158	protein_coding	gene	1.22722	5.77287	5.14395	0.000260468	0.0135642	0.305236
6	87992	ENSSSCG00000024678	MEGF6	protein_coding	gene	-1.55225	2.27028	-4.8649	0.000412742	0.0188155	0.297697
12	45211	ENSSSCG00000017328	ARHGAP27	protein_coding	gene	-1.19928	2.99507	-4.90123	0.000388495	0.017979	0.267709
15	232667	ENSSSCG00000024777	HDAC4	protein_coding	gene	0.886937	3.7622	5.04379	0.000306885	0.0151403	0.255557
2	23509	ENSSSCG00000014391	ARAP3	protein_coding	gene	-1.16926	4.37704	-4.97959	0.000341147	0.0163286	0.231135
3	14256	ENSSSCG00000008647	CMPK2	protein_coding	gene	0.994774	4.18931	5.04579	0.000305877	0.0151403	0.228135
1	245953	ENSSSCG00000032778	PLEKHG1	protein_coding	gene	0.780242	3.66385	5.00482	0.000327227	0.0158315	0.215767
18	115659	ENSSSCG00000016519	AKR1D1	protein_coding	gene	1.38333	1.43406	4.84784	0.000424672	0.0191268	0.212759
14	91514	ENSSSCG00000010640	NRAP	protein_coding	gene	1.22649	1.5057	4.83478	0.00043405	0.019266	0.162367
17	321	ENSSSCG00000032320	TCIM	protein_coding	gene	-1.04795	3.43969	-4.87374	0.000406699	0.0185966	0.13241
5	12733	ENSSSCG00000000133	TST	protein_coding	gene	-0.983943	6.44164	-5.03018	0.000313831	0.0153317	0.119452
4	253276	ENSSSCG00000006200	CPA6	protein_coding	gene	1.29736	2.11479	4.83784	0.000431832	0.019266	0.0978639
8	55710	ENSSSCG00000009215	ABCG2	protein_coding	gene	-0.922565	3.8187	-4.88394	0.000399847	0.0183391	0.0974195
3	7726	ENSSSCG00000028879	PLOD3	protein_coding	gene	1.05156	4.91736	4.95611	0.000354662	0.0166226	0.0787617
2	4456	ENSSSCG00000039500	MADCAM1	protein_coding	gene	1.03161	2.87165	4.85748	0.000417893	0.0189513	0.0630327
6	10218	ENSSSCG00000029696	ENSSSCG00000029696	protein_coding	gene	1.12692	3.18883	4.89986	0.000389382	0.017979	0.0610932
9	37390	ENSSSCG00000015589	VASH2	protein_coding	gene	1.10322	1.66309	4.7674	0.000486	0.0208571	0.0504575
14	15795	ENSSSCG00000010575	PPRC1	protein_coding	gene	0.748631	5.10235	4.97442	0.000344079	0.0163307	0.0409806
14	10455	ENSSSCG00000061268	IFIT3	protein_coding	gene	1.44363	4.30861	4.89953	0.000389597	0.017979	0.0299081
5	8549	ENSSSCG00000000743	FKBP4	protein_coding	gene	0.666381	7.92398	4.97545	0.000343488	0.0163307	-0.0035847
17	28431	ENSSSCG00000007032	PLAT	protein_coding	gene	0.908483	6.20412	4.9639	0.000350117	0.0165648	-0.00475375
6	63468	ENSSSCG00000032686	RUNX3	protein_coding	gene	2.35134	-1.4526	4.64559	0.000597122	0.0241268	-0.0177377
X	1655	ENSSSCG00000012525	BEX1	protein_coding	gene	-0.693771	7.77429	-4.96067	0.000351997	0.0166014	-0.0293237
6	68219	ENSSSCG00000003888	STIL	protein_coding	gene	0.780424	2.25712	4.75856	0.000493284	0.0210178	-0.0305181
6	19979	ENSSSCG00000021867	HPN	protein_coding	gene	1.32401	1.05824	4.65995	0.000582745	0.0238823	-0.0518469
6	38767	ENSSSCG00000038675	EPHA10	protein_coding	gene	0.668052	4.71962	4.89607	0.000391848	0.0180274	-0.0714582
X	4125	ENSSSCG00000012277	TIMP1	protein_coding	gene	1.87474	4.89085	4.91104	0.000382208	0.0178023	-0.0739568
9	34390	ENSSSCG00000027372	SAMD9	protein_coding	gene	1.62022	3.61331	4.85697	0.000418248	0.0189513	-0.0848614
4	25199	ENSSSCG00000058619	ENSSSCG00000058619	protein_coding	gene	1.90672	1.7001	4.72777	0.000519563	0.0216456	-0.090788
X	1690	ENSSSCG00000039273	ENSSSCG00000039273	protein_coding	gene	-0.628228	8.43175	-4.91575	0.000379228	0.0177186	-0.108168
5	75756	ENSSSCG00000000736	TEAD4	protein_coding	gene	1.28552	2.88262	4.75968	0.000492356	0.0210178	-0.109648
15	405276	ENSSSCG00000055181	HECW2	protein_coding	gene	0.821599	3.97144	4.83478	0.000434048	0.019266	-0.115796
4	12041	ENSSSCG00000006051	CTHRC1	protein_coding	gene	-1.04651	2.39176	-4.62288	0.000620634	0.0247119	-0.142109
9	13163	ENSSSCG00000026587	BATF3	protein_coding	gene	1.21116	2.39293	4.71616	0.000529845	0.0220128	-0.142272
12	8926	ENSSSCG00000035923	JMJD6	protein_coding	gene	0.760129	4.89763	4.83283	0.000435469	0.019266	-0.146844
9	17027	ENSSSCG00000038710	TMPRSS13	protein_coding	gene	1.28432	0.0126475	4.55585	0.000695826	0.0267114	-0.159715
15	2478	ENSSSCG00000016215	ENSSSCG00000016215	protein_coding	gene	1.11062	4.32443	4.83408	0.000434557	0.019266	-0.171321
1	15886	ENSSSCG00000031536	MYCT1	protein_coding	gene	-1.79059	1.60954	-4.53722	0.000718366	0.0271387	-0.179301
11	4748	ENSSSCG00000009520	ZIC2	protein_coding	gene	-1.37453	3.69277	-4.65989	0.000582805	0.0238823	-0.180958
13	7865	ENSSSCG00000011557	CIDEC	protein_coding	gene	-2.89529	-1.12203	-4.80563	0.000455771	0.019929	-0.192522
7	10801	ENSSSCG00000035805	DLK1	protein_coding	gene	1.71029	1.21664	4.61833	0.000625454	0.0248163	-0.194432
3	6417	ENSSSCG00000037878	AHSP	protein_coding	gene	2.43506	-1.51393	4.52349	0.000735467	0.0276455	-0.199176
4	31040	ENSSSCG00000006740	ATP1A1	protein_coding	gene	0.910819	9.74855	4.85311	0.000420952	0.0190164	-0.211228
2	6206	ENSSSCG00000038110	TIFAB	protein_coding	gene	-3.25222	-1.17885	-4.74656	0.000503357	0.0213863	-0.21656
14	22418	ENSSSCG00000010055	GGT5	protein_coding	gene	-1.07407	2.90284	-4.60835	0.000636171	0.0251087	-0.22471
10	8864	ENSSSCG00000011033	VIM	protein_coding	gene	-0.918616	8.45622	-4.84411	0.000427327	0.0191888	-0.229811
3	12766	ENSSSCG00000008021	TMEM204	protein_coding	gene	-0.950692	3.10335	-4.62256	0.000620972	0.0247119	-0.239364
3	20925	ENSSSCG00000007675	EPHB4	protein_coding	gene	-1.99027	1.72145	-4.49209	0.000776207	0.0286738	-0.246822
7	20758	ENSSSCG00000001561	ETV7	protein_coding	gene	1.44175	2.10673	4.6542	0.000588457	0.0239828	-0.248897
X	83541	ENSSSCG00000012828	STARD8	protein_coding	gene	0.8196	4.17588	4.7758	0.000479178	0.020831	-0.250188
4	1539	ENSSSCG00000056240	ENSSSCG00000056240	protein_coding	gene	1.51166	-0.0737915	4.50377	0.000760778	0.028313	-0.253849
2	145759	ENSSSCG00000014249	MARCHF3	protein_coding	gene	1.08066	2.36031	4.64534	0.000597378	0.0241268	-0.256512
15	37391	ENSSSCG00000027516	CIR1	protein_coding	gene	-0.701483	6.58566	-4.8133	0.000449948	0.0197319	-0.264672
9	8225	ENSSSCG00000015140	HSPA8	protein_coding	gene	1.02083	10.2706	4.81368	0.000449663	0.0197319	-0.275907
7	24601	ENSSSCG00000023165	SEMA7A	protein_coding	gene	1.54539	6.46346	4.81484	0.000448784	0.0197319	-0.276899
2	33735	ENSSSCG00000029347	ENSSSCG00000029347	protein_coding	gene	1.0839	2.41012	4.63165	0.000611436	0.0245196	-0.28123
13	45367	ENSSSCG00000028643	SLC6A20	protein_coding	gene	-1.2159	6.66394	-4.7964	0.000462884	0.0201812	-0.283956
6	60600	ENSSSCG00000032607	ALPL	protein_coding	gene	-0.830826	5.70015	-4.76651	0.00048673	0.0208571	-0.309961
6	99794	ENSSSCG00000003762	ADGRL4	protein_coding	gene	-1.34063	3.3356	-4.5847	0.000662351	0.0258025	-0.310763
14	29931	ENSSSCG00000009886	TRAFD1	protein_coding	gene	0.697063	4.26495	4.73378	0.000514318	0.0214867	-0.313855
10	130276	ENSSSCG00000011176	SUSD4	protein_coding	gene	0.929904	3.44268	4.68634	0.000557255	0.0230876	-0.321687
17	1880	ENSSSCG00000034207	CEBPB	protein_coding	gene	0.968619	5.41477	4.76843	0.00048516	0.0208571	-0.331819
9	282058	ENSSSCG00000028979	UVRAG	protein_coding	gene	0.63018	4.66323	4.74169	0.0005075	0.0214195	-0.336389
8	70207	ENSSSCG00000021712	HERC6	protein_coding	gene	1.15492	5.41986	4.7679	0.000485588	0.0208571	-0.337749
2	7721	ENSSSCG00000025023	PGGHG	protein_coding	gene	-1.35841	1.16263	-4.43427	0.000857493	0.0308409	-0.343203
2	27561	ENSSSCG00000021620	STIP1	protein_coding	gene	0.929958	7.72804	4.77249	0.000481856	0.0208571	-0.351823
6	26393	ENSSSCG00000026851	RMC1	protein_coding	gene	0.584973	4.88904	4.73474	0.000513489	0.0214867	-0.352359
3	38261	ENSSSCG00000031905	KCNS3	protein_coding	gene	0.975018	2.96698	4.63617	0.000606758	0.0243972	-0.356478
17	195863	ENSSSCG00000031118	PREX1	protein_coding	gene	0.661341	5.67851	4.741	0.000508091	0.0214195	-0.382839
8	4673	ENSSSCG00000025240	DDIT4L	protein_coding	gene	-0.769191	4.3481	-4.64534	0.000597375	0.0241268	-0.38857
1	108883	ENSSSCG00000031733	AKAP12	protein_coding	gene	1.19088	6.0616	4.74056	0.00050847	0.0214195	-0.39558
17	7032	ENSSSCG00000055618	ENSSSCG00000055618	protein_coding	gene	1.92768	-1.31848	4.39763	0.000913552	0.0324679	-0.396482
1	4850	ENSSSCG00000005601	HSPA5	protein_coding	gene	0.821099	8.22893	4.73895	0.000509852	0.0214195	-0.412192
1	114549	ENSSSCG00000005122	TEK	protein_coding	gene	-1.56054	3.30173	-4.48846	0.000781061	0.0287822	-0.430488
10	3280	ENSSSCG00000057274	ENSSSCG00000057274	protein_coding	gene	1.01247	1.23535	4.44122	0.00084727	0.0306201	-0.433551
14	203006	ENSSSCG00000010638	TCF7L2	protein_coding	gene	0.613508	3.64824	4.60644	0.000638247	0.0251245	-0.456439
10	25973	ENSSSCG00000011133	PFKFB3	protein_coding	gene	0.822897	5.09579	4.68396	0.000559499	0.0231167	-0.458783
6	2769	ENSSSCG00000039983	GJA4	protein_coding	gene	0.829967	2.29348	4.50857	0.000754537	0.0282208	-0.462158
13	31462	ENSSSCG00000041289	IL10RB	protein_coding	gene	0.871081	3.13965	4.55539	0.00069637	0.0267114	-0.489469
6	116115	ENSSSCG00000003684	MTCL1	protein_coding	gene	0.625982	4.7467	4.64431	0.000598425	0.0241268	-0.500364
14	13121	ENSSSCG00000034860	HSCB	protein_coding	gene	-0.637146	3.74516	-4.54109	0.000713617	0.0270274	-0.50494
14	8150	ENSSSCG00000030996	XBP1	protein_coding	gene	0.595859	6.92372	4.68179	0.00056156	0.0231381	-0.506751
12	20217	ENSSSCG00000017296	ACE	protein_coding	gene	-0.734367	4.56528	-4.58889	0.000657637	0.0256855	-0.516066
4	19903	ENSSSCG00000035209	ANP32E	protein_coding	gene	-0.808817	6.15171	-4.65776	0.000584908	0.0239031	-0.518872
6	70314	ENSSSCG00000035940	SPSB1	protein_coding	gene	1.23782	3.46415	4.5763	0.000671921	0.02604	-0.522172
2	3925	ENSSSCG00000022370	TNFSF9	protein_coding	gene	1.96811	-0.164755	4.3413	0.00100731	0.0346441	-0.527155
12	4480	ENSSSCG00000017199	TRIM47	protein_coding	gene	1.06354	3.36711	4.53414	0.000722172	0.0272139	-0.531392
6	55762	ENSSSCG00000034980	IRF8	protein_coding	gene	1.0041	4.0619	4.59042	0.000655927	0.0256855	-0.549523
6	789	ENSSSCG00000058854	ENSSSCG00000058854	protein_coding	gene	-1.22711	3.77032	-4.45624	0.000825605	0.0300686	-0.589308
4	19426	ENSSSCG00000037449	CSF1	protein_coding	gene	0.989425	5.02496	4.60393	0.000640979	0.025166	-0.593622
13	34711	ENSSSCG00000035634	PLSCR1	protein_coding	gene	1.11192	2.06167	4.40437	0.000902956	0.0322441	-0.595825
14	48719	ENSSSCG00000032622	SLC39A14	protein_coding	gene	0.884201	4.01946	4.56034	0.000690493	0.0266222	-0.60096
13	17343	ENSSSCG00000011577	SLC6A1	protein_coding	gene	1.25677	6.05966	4.62237	0.000621174	0.0247119	-0.603633
8	2756	ENSSSCG00000026079	TKTL2	protein_coding	gene	1.28509	0.683569	4.3084	0.00106663	0.0355496	-0.607034
13	172174	ENSSSCG00000011496	ADAMTS9	protein_coding	gene	1.423	1.51388	4.37112	0.00095649	0.0333615	-0.614944
3	94116	ENSSSCG00000032381	ENSSSCG00000032381	protein_coding	gene	0.982695	6.04131	4.61245	0.000631748	0.0249999	-0.617004
2	25224	ENSSSCG00000033998	SLC43A3	protein_coding	gene	-0.898749	2.1004	-4.31878	0.00104753	0.0353054	-0.626944
9	15561	ENSSSCG00000015322	TFPI2	protein_coding	gene	1.6436	2.69671	4.48079	0.00079144	0.0290932	-0.629528
4	1191	ENSSSCG00000038965	ARC	protein_coding	gene	1.16952	3.2181	4.50958	0.00075323	0.0282208	-0.634194
4	18407	ENSSSCG00000006504	KHDC4	protein_coding	gene	0.527124	4.76289	4.56329	0.000687028	0.0265568	-0.637949
9	7093	ENSSSCG00000015093	CD3D	protein_coding	gene	1.64015	0.696998	4.31554	0.00105345	0.0353459	-0.654037
6	638	ENSSSCG00000024773	EID2	protein_coding	gene	1.12085	1.67915	4.33641	0.0010159	0.0347619	-0.674746
3	58567	ENSSSCG00000007901	CIITA	protein_coding	gene	1.68818	2.65073	4.45597	0.000825993	0.0300686	-0.675288
13	25762	ENSSSCG00000012083	RIPK4	protein_coding	gene	0.970648	3.5895	4.49841	0.000767824	0.0284341	-0.67833
7	178720	ENSSSCG00000002450	SLC24A4	protein_coding	gene	0.84413	5.99601	4.57688	0.000671252	0.02604	-0.67887
9	17920	ENSSSCG00000014997	ENSSSCG00000014997	protein_coding	gene	1.7191	4.94523	4.55052	0.000702192	0.0267395	-0.705168
7	1191	ENSSSCG00000000991	FOXQ1	protein_coding	gene	-2.66254	-1.13478	-4.29488	0.00109206	0.0360033	-0.710652
12	193467	ENSSSCG00000017310	KANSL1	protein_coding	gene	0.570505	5.73281	4.55207	0.000700339	0.0267395	-0.711015
17	1506	ENSSSCG00000040118	ENSSSCG00000040118	protein_coding	gene	-0.729912	6.2963	-4.55031	0.00070245	0.0267395	-0.713392
6	24304	ENSSSCG00000023585	SERINC2	protein_coding	gene	1.10701	0.934462	4.25052	0.00118002	0.0381422	-0.735645
14	104838	ENSSSCG00000033608	LOXL2	protein_coding	gene	1.40568	1.79289	4.32982	0.00102761	0.0348691	-0.739908
X	30172	ENSSSCG00000012252	DDX3X	protein_coding	gene	0.851295	6.23857	4.54516	0.000708668	0.0269079	-0.740747
3	42335	ENSSSCG00000030643	SELENOI	protein_coding	gene	1.07208	3.95682	4.47879	0.000794155	0.0291216	-0.740837
X	210718	ENSSSCG00000012309	SHROOM4	protein_coding	gene	0.804222	2.77203	4.37755	0.000945888	0.0330686	-0.742239
4	4801	ENSSSCG00000006569	SLC27A3	protein_coding	gene	0.618205	3.03446	4.3915	0.000923298	0.0324931	-0.759224
14	17214	ENSSSCG00000010532	LOXL4	protein_coding	gene	2.72593	-1.53238	4.16697	0.00136625	0.0416483	-0.769273
2	7655	ENSSSCG00000013432	MIDN	protein_coding	gene	0.528136	5.38101	4.50704	0.00075652	0.0282246	-0.777074
2	11031	ENSSSCG00000013839	RASAL3	protein_coding	gene	-1.94933	1.77162	-4.16159	0.00137922	0.0417048	-0.78968
X	24478	ENSSSCG00000012347	ALAS2	protein_coding	gene	1.85328	0.909455	4.24707	0.00118717	0.0382085	-0.805694
3	154388	ENSSSCG00000058972	COL26A1	protein_coding	gene	2.22583	-1.86434	4.15452	0.00139649	0.041889	-0.805887
X	76983	ENSSSCG00000012257	ENSSSCG00000012257	protein_coding	gene	-0.768154	6.55859	-4.49882	0.000767281	0.0284341	-0.809301
2	2600	ENSSSCG00000029949	CD248	protein_coding	gene	1.30587	1.88411	4.27548	0.00112966	0.0368317	-0.817696
2	3474	ENSSSCG00000032429	RAX2	protein_coding	gene	1.30033	0.854831	4.22446	0.00123509	0.0391159	-0.819421
3	75393	ENSSSCG00000020675	ATF7IP2	protein_coding	gene	1.61717	-0.959475	4.12978	0.00145871	0.0428975	-0.825129
2	10865	ENSSSCG00000013147	FAM111B	protein_coding	gene	1.36494	1.91645	4.29019	0.00110104	0.0361342	-0.829323
14	4163	ENSSSCG00000010076	VPREB3	protein_coding	gene	0.879664	3.22711	4.35255	0.000987803	0.0341361	-0.833371
11	99230	ENSSSCG00000037572	EPSTI1	protein_coding	gene	1.85213	1.6345	4.25665	0.00116743	0.0378167	-0.8381
8	38432	ENSSSCG00000056469	ENSSSCG00000056469	protein_coding	gene	0.732975	3.23789	4.35774	0.000978945	0.0340584	-0.847189
5	10729	ENSSSCG00000039587	ENSSSCG00000039587	protein_coding	gene	1.42105	0.439542	4.15549	0.00139411	0.041889	-0.851926
1	50489	ENSSSCG00000004534	CCDC68	protein_coding	gene	-2.14564	-0.222634	-4.1391	0.00143494	0.0424678	-0.854119
15	24516	ENSSSCG00000028157	CASP8	protein_coding	gene	0.755383	2.91084	4.33252	0.00102279	0.0348176	-0.855703
14	6517	ENSSSCG00000010275	PCBD1	protein_coding	gene	-0.523429	6.19433	-4.46867	0.000808112	0.0295611	-0.858083
1	110841	ENSSSCG00000004065	TIAM2	protein_coding	gene	1.05339	5.29029	4.45356	0.000829429	0.0301205	-0.879602
16	178146	ENSSSCG00000016956	MAST4	protein_coding	gene	0.790152	3.91993	4.39555	0.000916851	0.0324931	-0.880128
6	19238	ENSSSCG00000003410	MASP2	protein_coding	gene	1.1145	1.74257	4.20028	0.00128858	0.0401792	-0.892154
14	4008	ENSSSCG00000058782	ENSSSCG00000058782	protein_coding	gene	1.12543	0.299015	4.11358	0.00150099	0.0437645	-0.901629
1	21520	ENSSSCG00000005103	DET1	protein_coding	gene	0.588747	3.59795	4.35287	0.00098725	0.0341361	-0.90186
10	41693	ENSSSCG00000030408	DDX58	protein_coding	gene	1.27734	5.31151	4.43845	0.000851321	0.0306926	-0.909922
2	6308	ENSSSCG00000014448	ARSI	protein_coding	gene	0.980548	0.844577	4.13733	0.00143941	0.0424965	-0.914389
4	4367	ENSSSCG00000025879	SCRT1	protein_coding	gene	0.975507	6.43266	4.44142	0.000846979	0.0306201	-0.925633
17	6643	ENSSSCG00000028858	FAM83C	protein_coding	gene	1.14392	0.907223	4.13884	0.0014356	0.0424678	-0.93217
12	9251	ENSSSCG00000017962	KDM6B	protein_coding	gene	0.750627	4.73939	4.39428	0.000918859	0.0324931	-0.943386
9	4824	ENSSSCG00000061858	ENSSSCG00000061858	protein_coding	gene	1.87832	-0.0485927	4.0869	0.00157341	0.0449486	-0.944389
8	20402	ENSSSCG00000062602	CXXC4	protein_coding	gene	-1.03499	3.39384	-4.23513	0.00121224	0.0386775	-0.946445
2	6040	ENSSSCG00000032810	GZMM	protein_coding	gene	1.81954	-1.25474	4.04089	0.00170694	0.0470302	-0.960973
9	2072	ENSSSCG00000014725	HBB	protein_coding	gene	1.76061	6.92749	4.42464	0.00087187	0.031283	-0.962734
7	25276	ENSSSCG00000001544	TEAD3	protein_coding	gene	0.9779	3.1541	4.29038	0.00110068	0.0361342	-0.966813
2	2650	ENSSSCG00000038912	ENSSSCG00000038912	protein_coding	gene	0.972142	5.41711	4.4047	0.000902444	0.0322441	-0.969536
17	8870	ENSSSCG00000039862	TRIB3	protein_coding	gene	1.28805	2.65952	4.20271	0.00128309	0.040175	-0.981551
5	22692	ENSSSCG00000024219	TIGAR	protein_coding	gene	0.810574	5.16065	4.39045	0.000924981	0.0324931	-0.983022
3	15826	ENSSSCG00000032288	SLC20A1	protein_coding	gene	0.678944	5.23913	4.38724	0.000930125	0.0325935	-0.985501
2	3160	ENSSSCG00000063127	ENSSSCG00000063127	protein_coding	gene	-1.26722	2.53821	-4.12369	0.00147446	0.0431912	-0.994816
5	13967	ENSSSCG00000035565	CCDC134	protein_coding	gene	0.790497	4.65721	4.35652	0.000981014	0.0340584	-1.00776
14	186482	ENSSSCG00000010015	OSBP2	protein_coding	gene	0.787144	5.99583	4.39038	0.000925093	0.0324931	-1.00777
17	18270	ENSSSCG00000007062	LAMP5	protein_coding	gene	0.777808	7.00533	4.39865	0.000911943	0.0324679	-1.00808
1	152908	ENSSSCG00000004425	LAMA4	protein_coding	gene	0.901249	3.53223	4.27898	0.00112277	0.0366871	-1.02885
14	7055	ENSSSCG00000009704	HMGB2	protein_coding	gene	-0.792557	5.01176	-4.31029	0.00106314	0.0355122	-1.03641
4	46627	ENSSSCG00000005930	SLC45A4	protein_coding	gene	0.96533	2.28945	4.17762	0.00134089	0.0412949	-1.03982
3	23240	ENSSSCG00000007805	ATP2A1	protein_coding	gene	1.27559	3.26123	4.26591	0.00114871	0.0373717	-1.04027
8	60444	ENSSSCG00000008923	STAP1	protein_coding	gene	-1.87451	0.277565	-3.9962	0.0018479	0.0492386	-1.04086
7	15315	ENSSSCG00000001695	VEGFA	protein_coding	gene	0.76645	4.46523	4.32166	0.0010423	0.0352081	-1.04118
9	1030	ENSSSCG00000014618	ENSSSCG00000014618	protein_coding	gene	1.44118	0.167474	4.04623	0.00169086	0.0467339	-1.04264
2	93282	ENSSSCG00000013397	ARNTL	protein_coding	gene	0.65609	4.14788	4.30151	0.00107952	0.035741	-1.04789
8	8778	ENSSSCG00000009004	SFRP2	protein_coding	gene	-0.99927	5.05113	-4.30568	0.00107171	0.0356396	-1.0535
8	81073	ENSSSCG00000032637	EVC	protein_coding	gene	0.672528	3.90879	4.29479	0.00109225	0.0360033	-1.0555
X	77122	ENSSSCG00000023172	ENSSSCG00000023172	protein_coding	gene	0.785485	3.05004	4.22394	0.00123623	0.0391159	-1.06284
15	68415	ENSSSCG00000055761	CYP20A1	protein_coding	gene	-0.70493	3.7586	-4.21884	0.00124731	0.0393337	-1.06537
8	37954	ENSSSCG00000008722	SH3TC1	protein_coding	gene	0.900748	2.49323	4.1742	0.00134898	0.0414486	-1.06548
2	34971	ENSSSCG00000030680	TCF7	protein_coding	gene	-1.27078	1.8107	-4.02743	0.00174819	0.0477583	-1.07519
12	14713	ENSSSCG00000027677	ENSSSCG00000027677	protein_coding	gene	-1.83676	1.85013	-4.00337	0.00182448	0.049196	-1.07586
11	13431	ENSSSCG00000009486	SLITRK6	protein_coding	gene	-2.19531	-1.12575	-4.04656	0.00168988	0.0467339	-1.07789
11	671146	ENSSSCG00000009503	HS6ST3	protein_coding	gene	1.05275	3.37515	4.2475	0.00118627	0.0382085	-1.08261
15	10125	ENSSSCG00000016402	AGXT	protein_coding	gene	-3.38018	-1.4894	-4.04641	0.00169032	0.0467339	-1.08321
13	16202	ENSSSCG00000029352	CCNL1	protein_coding	gene	0.600238	5.26089	4.33197	0.00102377	0.0348176	-1.08707
9	50576	ENSSSCG00000015650	MAPKAPK2	protein_coding	gene	0.579021	4.86917	4.31662	0.00105149	0.0353459	-1.08881
4	40304	ENSSSCG00000006858	OLFM3	protein_coding	gene	1.2137	2.68297	4.19128	0.00130911	0.0407344	-1.08987
6	7430	ENSSSCG00000003326	PEG3	protein_coding	gene	0.816165	6.13697	4.34008	0.00100943	0.0346441	-1.09601
18	2741	ENSSSCG00000048237	ENSSSCG00000048237	protein_coding	gene	-1.50235	1.12032	-3.97115	0.00193211	0.0504838	-1.09617
5	41332	ENSSSCG00000000272	SP1	protein_coding	gene	0.650196	2.49101	4.14874	0.00141077	0.0421489	-1.09779
1	23147	ENSSSCG00000004138	HIVEP2	protein_coding	gene	0.878936	5.75169	4.3355	0.0010175	0.0347619	-1.1
9	13468	ENSSSCG00000021651	SCN2B	protein_coding	gene	0.606033	8.40156	4.34378	0.00100297	0.0345806	-1.10765
8	53949	ENSSSCG00000008841	PDGFRA	protein_coding	gene	-0.922753	4.83704	-4.21717	0.00125098	0.0393337	-1.11189
AEMK02000682.1	2937	ENSSSCG00000005834	ENSSSCG00000005834	protein_coding	gene	-2.98121	-1.29873	-4.00048	0.00183389	0.0492033	-1.12407
1	116062	ENSSSCG00000005030	NID2	protein_coding	gene	-0.931293	3.53246	-4.1519	0.00140296	0.0419992	-1.12547
7	172434	ENSSSCG00000001076	RNF144B	protein_coding	gene	-0.951821	3.70835	-4.1616	0.00137921	0.0417048	-1.12692
9	50774	ENSSSCG00000014933	NAALAD2	protein_coding	gene	-1.42094	2.09555	-4.00061	0.00183345	0.0492033	-1.12938
12	8015	ENSSSCG00000026701	ENSSSCG00000026701	protein_coding	gene	1.02139	1.71966	4.08112	0.00158958	0.0453242	-1.12988
12	78	ENSSSCG00000052509	LINC00672	protein_coding	gene	0.917505	1.64495	4.07456	0.00160811	0.0455926	-1.13298
6	1751	ENSSSCG00000046422	ENSSSCG00000046422	protein_coding	gene	1.14078	1.95069	4.0936	0.00155488	0.0447603	-1.13594
10	84846	ENSSSCG00000027314	CAMSAP2	protein_coding	gene	0.514432	7.57182	4.32691	0.00103281	0.0349665	-1.13728
7	13285	ENSSSCG00000029160	ENSSSCG00000029160	protein_coding	gene	1.26687	6.28195	4.28795	0.00110534	0.0361962	-1.14838
9	48974	ENSSSCG00000015277	SOX13	protein_coding	gene	-1.27774	2.53629	-4.02968	0.00174122	0.0476549	-1.15303
7	19042	ENSSSCG00000037646	DNAJA4	protein_coding	gene	0.739566	7.06292	4.31353	0.00105715	0.0353908	-1.15428
12	50559	ENSSSCG00000026665	PPM1D	protein_coding	gene	0.610543	3.32257	4.18088	0.00133324	0.0412039	-1.15813
6	10502	ENSSSCG00000003146	NTN5	protein_coding	gene	-2.03193	-0.59223	-3.94036	0.00204108	0.0520615	-1.15951
7	33293	ENSSSCG00000027030	BDKRB2	protein_coding	gene	1.44636	1.73773	4.07244	0.00161417	0.0456622	-1.17121
18	192918	ENSSSCG00000016715	OSBPL3	protein_coding	gene	0.964501	3.00447	4.15475	0.00139593	0.041889	-1.17401
17	20797	ENSSSCG00000037260	ENSSSCG00000037260	protein_coding	gene	-1.33112	0.399605	-3.90456	0.00217579	0.053938	-1.17588
6	25141	ENSSSCG00000002879	GRAMD1A	protein_coding	gene	0.585154	7.04878	4.30289	0.00107692	0.0357337	-1.17646
7	38881	ENSSSCG00000001873	CSPG4	protein_coding	gene	-0.749873	4.12665	-4.16501	0.00137095	0.0417048	-1.17803
14	6567	ENSSSCG00000009954	CRYBB3	protein_coding	gene	1.17819	1.3696	4.01701	0.0017808	0.0484728	-1.19319
10	5453	ENSSSCG00000045711	ENSSSCG00000045711	protein_coding	gene	-1.65367	1.40993	-3.91463	0.00213699	0.0531517	-1.19377
3	4121	ENSSSCG00000021579	ENSSSCG00000021579	protein_coding	gene	-3.12419	-1.80796	-3.9443	0.00202676	0.052011	-1.19436
7	19309	ENSSSCG00000032473	NYNRIN	protein_coding	gene	0.857812	3.25229	4.16857	0.00136241	0.0416158	-1.19507
2	2723	ENSSSCG00000013260	MDK	protein_coding	gene	-0.831261	5.31188	-4.23458	0.00121339	0.0386775	-1.19802
X	3034	ENSSSCG00000012294	PLP2	protein_coding	gene	-0.800327	3.56322	-4.1129	0.00150278	0.0437645	-1.20412
AEMK02000682.1	9740	ENSSSCG00000039830	ENSSSCG00000039830	protein_coding	gene	-1.0508	3.42924	-4.07846	0.00159706	0.0454512	-1.21102
1	14361	ENSSSCG00000005503	TLR4	protein_coding	gene	1.33821	1.64411	4.04585	0.00169199	0.0467339	-1.21156
X	116324	ENSSSCG00000012181	PDK3	protein_coding	gene	0.645567	5.41568	4.24501	0.00119145	0.0382643	-1.24553
2	139783	ENSSSCG00000014418	STK32A	protein_coding	gene	-1.16532	2.75439	-3.96324	0.00195949	0.0511104	-1.2513
4	8216	ENSSSCG00000006395	ENSSSCG00000006395	protein_coding	gene	0.801921	5.14748	4.23596	0.00121048	0.0386775	-1.25238
14	6888	ENSSSCG00000039544	RPS24	protein_coding	gene	-0.608781	9.72832	-4.26181	0.00115696	0.0375586	-1.25265
7	2351	ENSSSCG00000002392	IRF2BPL	protein_coding	gene	0.810365	4.7271	4.21819	0.00124875	0.0393337	-1.25433
5	97872	ENSSSCG00000026537	CACNA2D4	protein_coding	gene	1.52744	-0.893145	3.8752	0.00229313	0.0556512	-1.2548
6	4995	ENSSSCG00000029339	SPATA2L	protein_coding	gene	-0.548951	4.23206	-4.14574	0.00141825	0.0422882	-1.265
7	90425	ENSSSCG00000002311	SUSD6	protein_coding	gene	0.59817	5.48314	4.23295	0.00121686	0.0386775	-1.26756
2	2625	ENSSSCG00000053951	ENSSSCG00000053951	protein_coding	gene	1.20618	0.977772	3.94334	0.00203024	0.052011	-1.26955
9	78967	ENSSSCG00000015602	INTS7	protein_coding	gene	0.604767	3.52732	4.13919	0.00143469	0.0424678	-1.27417
4	16203	ENSSSCG00000006572	NPR1	protein_coding	gene	0.957333	3.04096	4.09924	0.00153948	0.0445736	-1.28696
6	6811	ENSSSCG00000031616	FOSB	protein_coding	gene	1.39399	1.47871	3.98267	0.0018929	0.0498941	-1.28967
2	203016	ENSSSCG00000014119	SERINC5	protein_coding	gene	-0.51383	6.73227	-4.23279	0.00121721	0.0386775	-1.29198
3	4272	ENSSSCG00000007776	BCL7C	protein_coding	gene	-0.712734	3.78007	-4.08998	0.00156488	0.0448548	-1.29425
1	2795	ENSSSCG00000038521	CHAC1	protein_coding	gene	0.741213	4.55637	4.16196	0.00137833	0.0417048	-1.3085
6	4334	ENSSSCG00000032903	FAAP20	protein_coding	gene	-1.1479	1.93375	-3.89287	0.00222176	0.0547158	-1.31253
18	81947	ENSSSCG00000016682	PLEKHA8	protein_coding	gene	0.505085	4.70033	4.18005	0.00133519	0.0412039	-1.3129
6	28342	ENSSSCG00000032996	SLC7A5	protein_coding	gene	-0.898965	6.1278	-4.20292	0.00128263	0.040175	-1.31302
18	42206	ENSSSCG00000022912	NT5C3A	protein_coding	gene	0.88484	4.33809	4.17119	0.00135613	0.0415087	-1.32022
15	30953	ENSSSCG00000016335	ESPNL	protein_coding	gene	2.32549	-1.5478	3.81884	0.00253696	0.0588088	-1.32284
7	12073	ENSSSCG00000025618	TAP1	protein_coding	gene	1.09872	5.21221	4.20123	0.00128644	0.0401792	-1.32843
13	4791	ENSSSCG00000011379	KLHDC8B	protein_coding	gene	-0.754905	3.20955	-4.01165	0.00179784	0.0487595	-1.33117
3	15915	ENSSSCG00000026686	PDZD9	protein_coding	gene	0.723087	1.76044	3.95148	0.00200101	0.0519223	-1.33492
6	8812	ENSSSCG00000038094	GPX7	protein_coding	gene	-1.43773	0.970791	-3.82104	0.00252695	0.0586675	-1.33513
X	36214	ENSSSCG00000012512	ZMAT1	protein_coding	gene	-0.840048	3.19239	-4.00726	0.00181191	0.0490524	-1.33894
7	39461	ENSSSCG00000001009	RIPK1	protein_coding	gene	0.503985	5.42397	4.18619	0.00132085	0.0410147	-1.35075
13	26497	ENSSSCG00000011664	RBP1	protein_coding	gene	-1.81946	4.64286	-4.04648	0.0016901	0.0467339	-1.35565
14	50923	ENSSSCG00000031789	ACSL5	protein_coding	gene	0.913915	3.69668	4.11324	0.00150188	0.0437645	-1.36525
12	11051	ENSSSCG00000035057	RUNDC1	protein_coding	gene	0.568572	4.78368	4.15549	0.00139411	0.041889	-1.37254
10	4301	ENSSSCG00000056325	ENSSSCG00000056325	protein_coding	gene	-1.09294	2.93912	-3.93692	0.00205363	0.0522039	-1.37553
2	9598	ENSSSCG00000013767	PALM3	protein_coding	gene	-1.40352	3.02276	-3.93798	0.00204975	0.0521939	-1.37553
5	24243	ENSSSCG00000000136	CSF2RB	protein_coding	gene	1.49395	0.965807	3.88955	0.002235	0.0549455	-1.38317
7	20449	ENSSSCG00000002374	DLST	protein_coding	gene	0.537426	6.26362	4.18088	0.00133324	0.0412039	-1.38486
18	2504	ENSSSCG00000031799	TMEM139	protein_coding	gene	-2.41595	-0.118285	-3.79652	0.00264078	0.0605603	-1.38692
12	12228	ENSSSCG00000017526	COPZ2	protein_coding	gene	-0.775035	3.28628	-3.98946	0.00187015	0.0494684	-1.38804
X	20142	ENSSSCG00000012613	NKAP	protein_coding	gene	-0.680613	4.68487	-4.10464	0.00152486	0.0443143	-1.39293
1	140281	ENSSSCG00000004419	SLC16A10	protein_coding	gene	1.03721	1.94674	3.9481	0.00201311	0.052011	-1.40396
8	15806	ENSSSCG00000030827	FGFR3	protein_coding	gene	0.514313	6.70383	4.17318	0.0013514	0.0414486	-1.40693
6	15092	ENSSSCG00000029991	SNIP1	protein_coding	gene	0.561828	3.64063	4.06781	0.00162743	0.0457084	-1.41127
11	20371	ENSSSCG00000047857	C13orf42	protein_coding	gene	1.70046	-1.59583	3.75138	0.00286427	0.0634538	-1.42183
6	9571	ENSSSCG00000031916	ENSSSCG00000031916	protein_coding	gene	-1.81801	0.919661	-3.76279	0.002806	0.0625325	-1.42271
17	6091	ENSSSCG00000007507	PCK1	protein_coding	gene	-4.74036	1.25258	-3.78006	0.00272013	0.0614405	-1.42297
12	102390	ENSSSCG00000032469	SENP3	protein_coding	gene	0.550091	5.42715	4.14389	0.00142288	0.0423419	-1.42489
2	7309	ENSSSCG00000013503	SHD	protein_coding	gene	0.818611	3.0652	4.01713	0.00178044	0.0484728	-1.4298
3	15482	ENSSSCG00000008289	MTHFD2	protein_coding	gene	0.879709	1.85534	3.89812	0.00220099	0.0543837	-1.43495
6	21203	ENSSSCG00000003950	TIE1	protein_coding	gene	0.696723	5.14009	4.12988	0.00145845	0.0428975	-1.43904
4	9647	ENSSSCG00000006474	NES	protein_coding	gene	-0.646467	4.63505	-4.07575	0.00160473	0.0455828	-1.44165
6	46597	ENSSSCG00000038073	NOD2	protein_coding	gene	1.18075	0.875483	3.83822	0.00245025	0.0578723	-1.44415
16	8552	ENSSSCG00000036438	GPX3	protein_coding	gene	-1.5497	5.80215	-4.09686	0.00154595	0.0445974	-1.44472
1	86637	ENSSSCG00000004626	TMOD3	protein_coding	gene	-0.677152	4.56347	-4.05977	0.00165078	0.0461909	-1.45073
7	23616	ENSSSCG00000001611	NFYA	protein_coding	gene	0.662516	4.00816	4.07103	0.0016182	0.0456622	-1.45697
4	2744	ENSSSCG00000006940	CCN1	protein_coding	gene	1.49742	3.32215	3.99766	0.00184309	0.0492386	-1.46013
6	53170	ENSSSCG00000003077	ZNF112	protein_coding	gene	0.767051	2.62464	3.95956	0.00197239	0.0512882	-1.46589
6	44199	ENSSSCG00000023162	CDH3	protein_coding	gene	0.960197	1.81232	3.88778	0.00224207	0.0549455	-1.47593
4	50839	ENSSSCG00000006874	PALMD	protein_coding	gene	-1.96512	2.90497	-3.83032	0.0024852	0.0580213	-1.48278
11	245185	ENSSSCG00000009338	ENSSSCG00000009338	protein_coding	gene	0.724241	4.30099	4.06841	0.00162573	0.0457084	-1.48684
6	82215	ENSSSCG00000002739	PHLPP2	protein_coding	gene	0.527678	5.16381	4.10363	0.00152757	0.0443143	-1.48776
3	952	ENSSSCG00000007977	HBM	protein_coding	gene	1.5676	-1.05475	3.71615	0.0030522	0.0658136	-1.49771
1	4861	ENSSSCG00000004234	FABP7	protein_coding	gene	-0.725319	8.31066	-4.12494	0.00147121	0.0431803	-1.5001
11	100453	ENSSSCG00000009446	PCDH17	protein_coding	gene	-1.12841	5.53839	-4.07051	0.0016197	0.0456622	-1.50411
5	18284	ENSSSCG00000000895	SNRPF	protein_coding	gene	-0.540582	4.57847	-4.03918	0.00171213	0.0470302	-1.50649
13	27264	ENSSSCG00000027165	UBE2G2	protein_coding	gene	0.503688	5.09856	4.08953	0.00156611	0.0448548	-1.50852
18	9450	ENSSSCG00000050056	ENSSSCG00000050056	protein_coding	gene	-1.23011	0.923639	-3.71579	0.00305416	0.0658136	-1.50931
X	200670	ENSSSCG00000012637	KLHL13	protein_coding	gene	-0.747883	6.3909	-4.09675	0.00154625	0.0445974	-1.52267
6	6439	ENSSSCG00000047288	ENSSSCG00000047288	protein_coding	gene	-2.19949	-0.176834	-3.68616	0.00322211	0.0678726	-1.53812
3	89470	ENSSSCG00000020986	CAPN13	protein_coding	gene	1.5781	-0.323419	3.72337	0.00301268	0.0654514	-1.54
4	110043	ENSSSCG00000040208	PAG1	protein_coding	gene	0.737119	2.19095	3.85815	0.00236423	0.0567255	-1.54406
14	5216	ENSSSCG00000010600	CALHM2	protein_coding	gene	-2.38939	0.134871	-3.67058	0.00331419	0.0685604	-1.5495
16	5996	ENSSSCG00000016925	PLK2	protein_coding	gene	0.739806	6.82654	4.08916	0.00156714	0.0448548	-1.55971
5	6143	ENSSSCG00000000411	NAB2	protein_coding	gene	0.591941	4.96156	4.05027	0.0016788	0.0467339	-1.5677
4	16218	ENSSSCG00000049524	ENSSSCG00000049524	protein_coding	gene	-0.651223	4.9764	-4.01598	0.00178406	0.0484734	-1.57091
8	16338	ENSSSCG00000009002	TLR2	protein_coding	gene	1.29269	2.71492	3.93497	0.00206077	0.0522086	-1.57236
13	75555	ENSSSCG00000030359	ARHGEF3	protein_coding	gene	0.694057	5.84822	4.06645	0.00163137	0.0457332	-1.58282
12	1777	ENSSSCG00000034044	RASD1	protein_coding	gene	0.981873	1.88824	3.8298	0.00248751	0.0580213	-1.58922
AEMK02000452.1	13303	ENSSSCG00000055777	ENSSSCG00000055777	protein_coding	gene	0.94224	3.03	3.92765	0.00208788	0.0524524	-1.59221
4	37437	ENSSSCG00000006381	CD84	protein_coding	gene	-1.85216	0.0176954	-3.64173	0.00349185	0.0704807	-1.5924
1	174673	ENSSSCG00000035038	CGNL1	protein_coding	gene	-0.857944	4.83274	-3.99413	0.00185469	0.0493202	-1.60013
13	4511	ENSSSCG00000049797	INKA1	protein_coding	gene	-1.38069	0.379585	-3.63753	0.00351853	0.070619	-1.60854
3	69004	ENSSSCG00000007754	ITGAM	protein_coding	gene	-1.1948	3.26205	-3.83532	0.00246302	0.0579861	-1.61347
5	6396	ENSSSCG00000050087	ENSSSCG00000050087	protein_coding	gene	1.87552	-1.82935	3.624	0.00360584	0.0715842	-1.62318
2	63250	ENSSSCG00000029541	PSD2	protein_coding	gene	0.42605	6.67801	4.0501	0.0016793	0.0467339	-1.62758
14	18534	ENSSSCG00000023565	IKZF5	protein_coding	gene	-0.66135	4.67886	-3.97245	0.00192763	0.0504673	-1.62828
3	126601	ENSSSCG00000027320	SLC4A5	protein_coding	gene	0.999151	0.728717	3.72137	0.00302358	0.0655314	-1.6364
6	1530	ENSSSCG00000039514	ID3	protein_coding	gene	-1.32709	4.9098	-3.91856	0.00212204	0.0528676	-1.64121
1	386328	ENSSSCG00000027613	TRDN	protein_coding	gene	-1.89563	0.82555	-3.61391	0.00367247	0.0724732	-1.64302
13	7304	ENSSSCG00000011391	CDHR4	protein_coding	gene	0.946125	2.38213	3.84767	0.00240907	0.0571698	-1.64546
6	4202	ENSSSCG00000003135	KCNJ14	protein_coding	gene	0.864979	2.8284	3.88046	0.00227163	0.0554886	-1.64647
2	14989	ENSSSCG00000023571	SLC22A6	protein_coding	gene	-1.91904	2.83391	-3.74045	0.00292127	0.0643366	-1.65001
17	12839	ENSSSCG00000007391	MATN4	protein_coding	gene	1.31827	0.906493	3.72876	0.00298353	0.0651338	-1.65167
2	14185	ENSSSCG00000014395	PCDH12	protein_coding	gene	-1.29428	2.06642	-3.70979	0.00308743	0.0660246	-1.65255
X	3612	ENSSSCG00000039545	ENSSSCG00000039545	protein_coding	gene	-0.466997	8.20718	-4.03936	0.00171159	0.0470302	-1.65433
12	19366	ENSSSCG00000039064	DHX33	protein_coding	gene	0.615656	3.73592	3.94281	0.00203217	0.052011	-1.65546
13	143225	ENSSSCG00000011860	SLC12A8	protein_coding	gene	0.861015	1.78454	3.78361	0.0027028	0.0613304	-1.66585
5	483267	ENSSSCG00000000712	VWF	protein_coding	gene	-0.852772	5.75326	-3.99606	0.00184834	0.0492386	-1.66953
2	16605	ENSSSCG00000014338	HSPA9	protein_coding	gene	0.517998	7.97324	4.03023	0.00173953	0.0476549	-1.67057
X	200216	ENSSSCG00000012262	KDM6A	protein_coding	gene	0.66912	3.9452	3.94367	0.00202904	0.052011	-1.67408
6	3025	ENSSSCG00000003940	HYI	protein_coding	gene	-0.926503	3.88663	-3.87217	0.00230561	0.0558636	-1.67662
13	129834	ENSSSCG00000011598	FGD5	protein_coding	gene	-1.37012	2.98152	-3.75044	0.00286915	0.0634682	-1.67732
1	32996	ENSSSCG00000004470	HMGN3	protein_coding	gene	-0.573334	5.584	-3.99305	0.00185827	0.049328	-1.68118
15	5765	ENSSSCG00000057002	TMEM169	protein_coding	gene	0.721177	5.49774	4.0055	0.00181758	0.0491172	-1.68594
8	33884	ENSSSCG00000055653	ENSSSCG00000055653	protein_coding	gene	-1.2171	2.89956	-3.7653	0.00279334	0.0625325	-1.68603
3	47935	ENSSSCG00000026068	GRHL1	protein_coding	gene	1.11785	0.330097	3.65448	0.00341216	0.0695136	-1.68754
6	10072	ENSSSCG00000002867	CEBPG	protein_coding	gene	0.596762	5.10479	3.9797	0.00190291	0.0500699	-1.69178
9	11880	ENSSSCG00000022490	GPR83	protein_coding	gene	0.734441	3.42726	3.89811	0.00220102	0.0543837	-1.69363
7	184844	ENSSSCG00000002388	ESRRB	protein_coding	gene	1.39545	-1.06689	3.58989	0.00383603	0.0740447	-1.69481
14	36322	ENSSSCG00000034973	CXCL12	protein_coding	gene	-1.08451	4.65745	-3.92189	0.00210948	0.0527299	-1.69759
3	50231	ENSSSCG00000008564	CIB4	protein_coding	gene	1.33451	-0.49481	3.60417	0.0037379	0.0732824	-1.70097
X	27954	ENSSSCG00000012535	ENSSSCG00000012535	protein_coding	gene	1.26736	2.23372	3.8141	0.00255867	0.0591293	-1.70274
5	48562	ENSSSCG00000000108	TMEM184B	protein_coding	gene	0.582404	6.24769	4.00258	0.00182706	0.049196	-1.7069
4	25068	ENSSSCG00000006648	CTSS	protein_coding	gene	1.08931	4.37908	3.95934	0.00197315	0.0512882	-1.71221
12	123676	ENSSSCG00000017254	MAP2K6	protein_coding	gene	-0.843381	3.75382	-3.84005	0.00244219	0.0577728	-1.71486
2	3141	ENSSSCG00000012853	IRF7	protein_coding	gene	0.91282	3.94724	3.93044	0.00207751	0.0523799	-1.71529
6	15254	ENSSSCG00000058942	ENSSSCG00000058942	protein_coding	gene	-1.25239	2.58794	-3.71376	0.0030654	0.0658665	-1.71818
13	7241	ENSSSCG00000059013	DUSP7	protein_coding	gene	0.531398	5.19332	3.97592	0.00191575	0.0503194	-1.72112
14	31800	ENSSSCG00000009638	RHOBTB2	protein_coding	gene	0.535539	7.61974	3.99636	0.00184736	0.0492386	-1.73187
12	7987	ENSSSCG00000036933	NR1D1	protein_coding	gene	0.854386	6.49861	3.98981	0.00186901	0.0494684	-1.73516
3	1017	ENSSSCG00000008245	TMSB10	protein_coding	gene	-0.754746	7.40854	-3.98823	0.00187424	0.0494892	-1.74091
10	5485	ENSSSCG00000039618	ENSSSCG00000039618	protein_coding	gene	-0.709911	5.06022	-3.92937	0.00208151	0.0523799	-1.74371
10	30779	ENSSSCG00000011074	ARHGAP21	protein_coding	gene	0.641877	5.67064	3.97231	0.00192811	0.0504673	-1.74749
6	8121	ENSSSCG00000003479	MFAP2	protein_coding	gene	1.73473	1.67544	3.764	0.00279992	0.0625325	-1.75159
6	6295	ENSSSCG00000040236	ENSSSCG00000040236	protein_coding	gene	0.725413	1.67323	3.70937	0.00308978	0.0660246	-1.75457
4	7612	ENSSSCG00000006530	EFNA1	protein_coding	gene	0.684172	4.7807	3.92958	0.00208072	0.0523799	-1.76408
2	21666	ENSSSCG00000026994	ADAMTS10	protein_coding	gene	-0.740455	3.12225	-3.75754	0.00283268	0.0630334	-1.7646
8	82012	ENSSSCG00000009231	CDS1	protein_coding	gene	0.845877	4.83763	3.94383	0.00202849	0.052011	-1.77177
7	10777	ENSSSCG00000040010	BCL2A1	protein_coding	gene	1.6503	-0.512925	3.54914	0.00413084	0.0778719	-1.77891
15	3552	ENSSSCG00000045902	ENSSSCG00000045902	protein_coding	gene	-2.24879	-1.46488	-3.53738	0.00422021	0.0791184	-1.78288
3	24815	ENSSSCG00000007682	SH2B2	protein_coding	gene	0.928248	2.31052	3.75361	0.00285282	0.0632938	-1.78338
2	1995	ENSSSCG00000037153	FEM1A	protein_coding	gene	0.761083	3.48411	3.85359	0.00238364	0.0570172	-1.78356
2	866	ENSSSCG00000040074	ENSSSCG00000040074	protein_coding	gene	1.27955	1.72599	3.72285	0.00301553	0.0654514	-1.78592
X	113190	ENSSSCG00000012639	THOC2	protein_coding	gene	-0.566662	6.04673	-3.94587	0.00202112	0.052011	-1.78655
2	1958	ENSSSCG00000032436	ENSSSCG00000032436	protein_coding	gene	1.36693	3.37904	3.87582	0.00229058	0.0556512	-1.78852
4	3647	ENSSSCG00000050933	ENSSSCG00000050933	protein_coding	gene	-2.23319	-1.60506	-3.53614	0.00422971	0.0791374	-1.79006
4	10015	ENSSSCG00000037101	LRRC8B	protein_coding	gene	1.04901	4.52925	3.91952	0.00211841	0.0528652	-1.79444
2	13919	ENSSSCG00000014539	ZFP62	protein_coding	gene	-0.746923	4.706	-3.88545	0.00225144	0.055085	-1.79675
10	265230	ENSSSCG00000033654	FANCC	protein_coding	gene	-1.75571	-0.92397	-3.52621	0.00430688	0.0802417	-1.80076
5	14157	ENSSSCG00000000808	SLC38A2	protein_coding	gene	0.77811	6.25302	3.94911	0.00200947	0.052011	-1.80339
4	453485	ENSSSCG00000034495	SNTG1	protein_coding	gene	0.603038	4.92729	3.92395	0.00210174	0.0526242	-1.80342
9	39434	ENSSSCG00000015491	ANKRD45	protein_coding	gene	-0.61932	4.38871	-3.8588	0.00236146	0.0567255	-1.80521
6	33698	ENSSSCG00000034502	H6PD	protein_coding	gene	-0.529505	4.45967	-3.8669	0.00232745	0.056211	-1.80637
3	25682	ENSSSCG00000008098	POLR1B	protein_coding	gene	0.624387	3.89921	3.86497	0.00233553	0.0563155	-1.81096
14	357100	ENSSSCG00000010170	DISC1	protein_coding	gene	-1.40602	0.609647	-3.51979	0.00435749	0.0807833	-1.81425
AEMK02000452.1	12294	ENSSSCG00000036612	TNFAIP2	protein_coding	gene	0.995117	2.32176	3.74323	0.00290668	0.0641093	-1.81914
5	18147	ENSSSCG00000000232	ACVRL1	protein_coding	gene	-1.1191	3.50346	-3.73694	0.00293981	0.0646408	-1.82077
9	114367	ENSSSCG00000033089	ENSSSCG00000033089	protein_coding	gene	1.80307	5.24294	3.93527	0.00205967	0.0522086	-1.82099
11	59411	ENSSSCG00000035493	SACS	protein_coding	gene	0.823982	6.41263	3.94144	0.00203715	0.0520498	-1.82156
9	17406	ENSSSCG00000015302	STEAP2	protein_coding	gene	0.790172	3.70597	3.85734	0.00236766	0.0567255	-1.82187
11	29985	ENSSSCG00000040697	PROSER1	protein_coding	gene	0.804086	2.78129	3.77147	0.00276251	0.0621259	-1.82204
1	274194	ENSSSCG00000005167	SLC24A2	protein_coding	gene	0.980892	5.94424	3.93265	0.00206935	0.0523375	-1.82907
5	68971	ENSSSCG00000023803	ELK3	protein_coding	gene	-1.11642	2.63855	-3.64858	0.00344879	0.0699235	-1.83955
13	22942	ENSSSCG00000029291	ENSSSCG00000029291	protein_coding	gene	1.23647	0.652113	3.60027	0.00376449	0.0733614	-1.83974
6	116582	ENSSSCG00000028973	PHACTR4	protein_coding	gene	0.616651	3.75882	3.83527	0.00246322	0.0579861	-1.84392
4	110005	ENSSSCG00000006250	LYN	protein_coding	gene	0.858602	4.19425	3.87693	0.00228604	0.0556512	-1.8476
2	1281	ENSSSCG00000032557	LDHB	protein_coding	gene	1.88554	3.20899	3.83276	0.00247437	0.0580106	-1.84913
2	8483	ENSSSCG00000013919	HOMER3	protein_coding	gene	-0.879146	4.79352	-3.84966	0.00240048	0.057056	-1.84937
2	9258	ENSSSCG00000013107	PRPF19	protein_coding	gene	0.743222	6.91069	3.92397	0.00210166	0.0526242	-1.85781
1	8155	ENSSSCG00000037372	ENSSSCG00000037372	protein_coding	gene	0.78754	1.89548	3.66427	0.00335223	0.0691565	-1.86995
5	18823	ENSSSCG00000000765	IL17RA	protein_coding	gene	0.595716	3.86871	3.8314	0.00248039	0.0580213	-1.87016
4	3326	ENSSSCG00000055397	NAPRT	protein_coding	gene	-0.666271	4.0172	-3.78985	0.00267263	0.0611038	-1.87628
AEMK02000682.1	7749	ENSSSCG00000040003	UAP1L1	protein_coding	gene	-0.611315	5.23891	-3.8635	0.00234168	0.0563733	-1.88155
13	52987	ENSSSCG00000026113	ZBTB20	protein_coding	gene	-0.713137	6.17329	-3.88831	0.00223996	0.0549455	-1.88379
12	65760	ENSSSCG00000017403	STAT3	protein_coding	gene	0.658128	7.062	3.90978	0.00215561	0.0535262	-1.8843
4	1557	ENSSSCG00000037975	JRK	protein_coding	gene	0.530353	3.36056	3.78505	0.00269583	0.0613304	-1.8852
6	49858	ENSSSCG00000022839	IFFO2	protein_coding	gene	0.839682	4.06704	3.84619	0.00241545	0.0572306	-1.8876
7	4881	ENSSSCG00000025208	RNF39	protein_coding	gene	1.07154	2.45994	3.7435	0.00290528	0.0641093	-1.89083
6	28095	ENSSSCG00000049238	EDDM13	protein_coding	gene	-1.17268	2.21916	-3.58681	0.00385755	0.0741802	-1.89544
12	14411	ENSSSCG00000052105	ENSSSCG00000052105	protein_coding	gene	-1.65263	1.24065	-3.49214	0.00458252	0.0819174	-1.89593
12	22102	ENSSSCG00000017245	CDC42EP4	protein_coding	gene	0.847742	6.24824	3.89454	0.00221513	0.0546423	-1.89752
18	22352	ENSSSCG00000030388	UPP1	protein_coding	gene	1.57906	1.63819	3.68523	0.00322753	0.0678913	-1.91442
11	208277	ENSSSCG00000009345	PDS5B	protein_coding	gene	-0.630562	6.17204	-3.8775	0.00228369	0.0556512	-1.91609
7	10105	ENSSSCG00000001453	HLA-DRA	protein_coding	gene	1.25048	5.16305	3.87116	0.00230977	0.0558741	-1.92101
3	8707	ENSSSCG00000038543	CENPA	protein_coding	gene	-1.82463	-1.43785	-3.45231	0.00492785	0.0854426	-1.92726
8	20897	ENSSSCG00000026592	TLR6	protein_coding	gene	-1.36024	0.521577	-3.44783	0.00496832	0.0858467	-1.93352
18	47636	ENSSSCG00000016628	WNT2	protein_coding	gene	0.666889	4.5103	3.83251	0.00247545	0.0580106	-1.93939
6	1723	ENSSSCG00000003920	HPDL	protein_coding	gene	-0.939882	3.04588	-3.63403	0.0035409	0.0707142	-1.93944
2	16426	ENSSSCG00000012988	EHBP1L1	protein_coding	gene	-0.636363	5.34162	-3.83449	0.00246667	0.0579861	-1.94264
1	40463	ENSSSCG00000004822	ALDH1A3	protein_coding	gene	-1.10274	0.8356	-3.45308	0.00492089	0.0854426	-1.94988
13	2763	ENSSSCG00000031176	GP9	protein_coding	gene	-0.815815	1.92332	-3.55215	0.00410831	0.0778719	-1.95152
17	39421	ENSSSCG00000007495	CASS4	protein_coding	gene	1.1921	0.267125	3.47748	0.00470671	0.0831886	-1.95439
2	3957	ENSSSCG00000031764	VMAC	protein_coding	gene	-1.12667	1.45496	-3.46826	0.00478645	0.0839521	-1.95683
9	142305	ENSSSCG00000030217	COLGALT2	protein_coding	gene	-0.848579	3.03975	-3.6352	0.00353343	0.0707142	-1.961
6	10724	ENSSSCG00000032115	OSGIN1	protein_coding	gene	0.798483	2.84485	3.70003	0.00314233	0.0667545	-1.96148
15	43649	ENSSSCG00000016338	PER2	protein_coding	gene	0.506129	3.81905	3.76616	0.00278902	0.0625325	-1.96345
9	27013	ENSSSCG00000015268	FMO1	protein_coding	gene	-2.02279	2.39415	-3.50501	0.00447639	0.0811061	-1.96697
17	74208	ENSSSCG00000007465	B4GALT5	protein_coding	gene	0.471051	6.03643	3.85261	0.00238784	0.0570267	-1.97127
8	2760	ENSSSCG00000055533	ENSSSCG00000055533	protein_coding	gene	-2.43398	-0.859594	-3.40902	0.00533326	0.0890737	-1.97175
13	60595	ENSSSCG00000011857	LMLN	protein_coding	gene	0.725265	2.83352	3.69133	0.00319213	0.0675666	-1.97258
11	45438	ENSSSCG00000009310	POLR1D	protein_coding	gene	-0.504582	6.48451	-3.85104	0.00239453	0.057056	-1.97357
4	2999	ENSSSCG00000060730	SOX17	protein_coding	gene	-1.08053	2.37992	-3.56364	0.00402343	0.0765779	-1.97407
5	63960	ENSSSCG00000000843	TXNRD1	protein_coding	gene	1.13501	4.18746	3.80228	0.00261357	0.0600281	-1.97488
12	6315	ENSSSCG00000017384	AOC2	protein_coding	gene	1.06057	1.15573	3.53587	0.00423178	0.0791374	-1.97845
17	53323	ENSSSCG00000025822	SFRP1	protein_coding	gene	0.657258	6.534	3.84969	0.00240035	0.057056	-1.98709
6	90391	ENSSSCG00000003580	EYA3	protein_coding	gene	0.522998	5.17646	3.82306	0.00251782	0.0585461	-1.99044
4	22875	ENSSSCG00000006337	HSD17B7	protein_coding	gene	0.531485	4.85129	3.8161	0.00254946	0.0590075	-1.9937
14	104320	ENSSSCG00000010459	HTR7	protein_coding	gene	0.93719	1.79412	3.6072	0.00371742	0.0731678	-1.99384
2	4507	ENSSSCG00000037358	ENSSSCG00000037358	protein_coding	gene	2.70905	1.71969	3.62264	0.00361476	0.0716023	-1.99415
7	76660	ENSSSCG00000001484	TINAG	protein_coding	gene	-2.57563	-1.32846	-3.39686	0.00545316	0.0906725	-1.99497
4	1767	ENSSSCG00000006802	KCNA3	protein_coding	gene	0.93787	2.45927	3.65667	0.00339864	0.0695136	-2.00189
6	46074	ENSSSCG00000003461	RSC1A1	protein_coding	gene	0.561822	5.43383	3.82483	0.00250982	0.0584508	-2.00299
2	2024	ENSSSCG00000040461	CDKN1C	protein_coding	gene	-1.14375	2.32493	-3.51233	0.00441704	0.081066	-2.00952
1	7618	ENSSSCG00000033107	DYNLT1	protein_coding	gene	-0.638825	4.31526	-3.73621	0.0029437	0.0646408	-2.01119
6	8209	ENSSSCG00000024174	TGIF1	protein_coding	gene	0.898954	2.68997	3.65821	0.00338917	0.0695136	-2.01945
6	16225	ENSSSCG00000003222	SYT3	protein_coding	gene	0.488282	5.22384	3.80861	0.00258401	0.0595832	-2.02168
1	64247	ENSSSCG00000005740	SARDH	protein_coding	gene	-1.35931	1.5999	-3.45531	0.00490097	0.0853713	-2.022
7	3930	ENSSSCG00000057418	PPP1R3E	protein_coding	gene	-0.44826	5.05266	-3.78357	0.00270299	0.0613304	-2.02357
4	54599	ENSSSCG00000006830	PSMA5	protein_coding	gene	0.477758	5.23747	3.80813	0.00258626	0.0595832	-2.02557
3	44849	ENSSSCG00000007544	SUN1	protein_coding	gene	0.552707	4.17877	3.76334	0.00280324	0.0625325	-2.02635
6	16680	ENSSSCG00000002836	SALL1	protein_coding	gene	0.692676	4.52668	3.77604	0.00273988	0.0617935	-2.03001
3	27244	ENSSSCG00000058057	LBH	protein_coding	gene	0.592023	4.8411	3.78737	0.00268457	0.0612833	-2.04093
16	4944	ENSSSCG00000037608	LRRC70	protein_coding	gene	-1.79892	0.91074	-3.39206	0.00550126	0.0909679	-2.04433
3	10523	ENSSSCG00000007767	ZNF668	protein_coding	gene	0.61244	2.91537	3.6555	0.00340583	0.0695136	-2.04583
4	151255	ENSSSCG00000006230	CLVS1	protein_coding	gene	0.938021	2.20408	3.59999	0.00376639	0.0733614	-2.04902
7	6654	ENSSSCG00000035598	EDN1	protein_coding	gene	1.36035	3.46275	3.70927	0.00309036	0.0660246	-2.05098
2	36194	ENSSSCG00000033229	ENSSSCG00000033229	protein_coding	gene	0.918443	4.89862	3.78501	0.00269601	0.0613304	-2.05779
5	22647	ENSSSCG00000029571	AVIL	protein_coding	gene	1.12797	1.33692	3.47806	0.00470169	0.0831886	-2.06223
18	39938	ENSSSCG00000016758	STK17A	protein_coding	gene	0.511479	6.37254	3.80633	0.00259463	0.0596844	-2.06287
15	73119	ENSSSCG00000015873	ACVR1C	protein_coding	gene	1.14713	0.0520193	3.41244	0.00530006	0.0889153	-2.0633
14	67083	ENSSSCG00000010686	BAG3	protein_coding	gene	0.878732	6.29834	3.78994	0.00267218	0.0611038	-2.06544
14	109376	ENSSSCG00000009679	FZD3	protein_coding	gene	-0.651447	4.81443	-3.73501	0.00295009	0.0646864	-2.07546
6	138937	ENSSSCG00000023235	MAN1C1	protein_coding	gene	0.681049	3.93245	3.72642	0.00299613	0.0652192	-2.07549
7	2577	ENSSSCG00000023160	SMIM29	protein_coding	gene	-0.596254	5.42028	-3.76495	0.00279511	0.0625325	-2.08372
4	6458	ENSSSCG00000022161	ZNF251	protein_coding	gene	-0.513902	5.64736	-3.77139	0.0027629	0.0621259	-2.08609
12	24031	ENSSSCG00000056031	LSM12	protein_coding	gene	0.5817	3.57794	3.69004	0.00319956	0.0675666	-2.0888
14	12939	ENSSSCG00000038633	BORCS7	protein_coding	gene	-0.531685	5.35332	-3.75655	0.00283773	0.0630522	-2.09443
10	29084	ENSSSCG00000062058	ENSSSCG00000062058	protein_coding	gene	-3.78041	-0.723239	-3.32981	0.0061652	0.0953254	-2.09501
11	31590	ENSSSCG00000009492	GPR180	protein_coding	gene	0.667117	3.09517	3.64825	0.00345084	0.0699235	-2.09695
4	2748	ENSSSCG00000005910	TMEM249	protein_coding	gene	-1.09702	1.69745	-3.42818	0.00514977	0.0878684	-2.09972
18	6860	ENSSSCG00000039407	ENSSSCG00000039407	protein_coding	gene	-2.26317	-0.494874	-3.3202	0.00627471	0.0961268	-2.1016
4	24873	ENSSSCG00000006754	AMPD1	protein_coding	gene	1.59696	-1.27248	3.34026	0.00604828	0.0945903	-2.10495
13	23105	ENSSSCG00000011330	NBEAL2	protein_coding	gene	-0.646574	4.42301	-3.69009	0.0031993	0.0675666	-2.10727
7	94836	ENSSSCG00000036702	ACTN1	protein_coding	gene	0.695544	6.41714	3.78159	0.00271266	0.0614405	-2.1113
14	42015	ENSSSCG00000010650	AFAP1L2	protein_coding	gene	-0.856112	3.63879	-3.61572	0.00366039	0.0723301	-2.11293
7	3521	ENSSSCG00000038514	DDAH2	protein_coding	gene	-0.737415	4.33064	-3.68088	0.00325298	0.0681621	-2.11396
6	10950	ENSSSCG00000003081	CEACAM16	protein_coding	gene	0.91616	2.64743	3.59563	0.0037963	0.0735778	-2.11435
12	12415	ENSSSCG00000017943	ACAP1	protein_coding	gene	-0.958812	1.38148	-3.39504	0.00547133	0.0907733	-2.11615
3	199616	ENSSSCG00000007950	ADCY9	protein_coding	gene	0.544063	4.53036	3.72706	0.00299266	0.0652192	-2.11762
4	1062	ENSSSCG00000021540	C2CD4D	protein_coding	gene	-1.75631	-0.738633	-3.30733	0.00642447	0.0971313	-2.12174
1	3478	ENSSSCG00000033019	RPL12	protein_coding	gene	-0.490741	8.53776	-3.78017	0.00271959	0.0614405	-2.12582
15	149498	ENSSSCG00000036078	KCNJ3	protein_coding	gene	1.08261	2.18361	3.56394	0.00402123	0.0765779	-2.1314
X	34570	ENSSSCG00000037234	CLDN2	protein_coding	gene	-3.17267	-1.31379	-3.30773	0.00641976	0.0971313	-2.13435
AEMK02000258.1	12556	ENSSSCG00000037029	CSRNP2	protein_coding	gene	0.461525	4.65551	3.72043	0.00302869	0.0655474	-2.13769
10	7076	ENSSSCG00000010968	IL11RA	protein_coding	gene	-0.588454	4.39529	-3.67343	0.00329715	0.0684234	-2.14213
13	1827	ENSSSCG00000030247	EPM2AIP1	protein_coding	gene	0.760024	2.05727	3.5266	0.00430379	0.0802417	-2.14705
13	5906	ENSSSCG00000032162	P2RY13	protein_coding	gene	-2.06041	-0.548701	-3.28439	0.00670046	0.0991657	-2.15322
14	8519	ENSSSCG00000009578	ENSSSCG00000009578	protein_coding	gene	-0.603401	4.68628	-3.68944	0.00320308	0.0675666	-2.15834
4	20060	ENSSSCG00000058709	ENSSSCG00000058709	protein_coding	gene	1.98799	4.2933	3.72962	0.00297888	0.0651271	-2.16282
X	43356	ENSSSCG00000012656	ELF4	protein_coding	gene	1.00215	1.74857	3.49107	0.00459147	0.0819796	-2.17069
3	40622	ENSSSCG00000008125	NCAPH	protein_coding	gene	-1.6917	0.326846	-3.27898	0.00676726	0.0995053	-2.17585
X	12681	ENSSSCG00000039027	TRO	protein_coding	gene	0.631763	4.79873	3.71449	0.00306135	0.0658665	-2.17696
1	57453	ENSSSCG00000004897	ZCCHC2	protein_coding	gene	0.523114	4.22459	3.67297	0.0032999	0.0684234	-2.17711
9	72616	ENSSSCG00000054384	ENSSSCG00000054384	protein_coding	gene	0.887694	3.78426	3.65388	0.00341589	0.0695136	-2.18386
14	53210	ENSSSCG00000010163	KCNK1	protein_coding	gene	0.709821	5.78968	3.73325	0.00295943	0.0647965	-2.18818
7	26308	ENSSSCG00000001572	FGD2	protein_coding	gene	-1.40906	3.02849	-3.4524	0.00492705	0.0854426	-2.18829
1	130484	ENSSSCG00000004823	LRRK1	protein_coding	gene	-0.994557	2.33717	-3.42711	0.00515984	0.0879401	-2.19297
7	872917	ENSSSCG00000001964	NPAS3	protein_coding	gene	0.653021	2.98112	3.58676	0.00385789	0.0741802	-2.19349
2	48603	ENSSSCG00000029096	HRH2	protein_coding	gene	0.75343	4.90677	3.70776	0.00309879	0.0661104	-2.19726
10	55063	ENSSSCG00000011136	TASOR2	protein_coding	gene	0.401604	4.89044	3.69477	0.00317236	0.0672971	-2.20403
18	13599	ENSSSCG00000062966	SMKR1	protein_coding	gene	-1.13996	2.60665	-3.43903	0.00504879	0.0869366	-2.20955
6	7982	ENSSSCG00000034301	ZNF304	protein_coding	gene	0.688298	2.66611	3.54473	0.0041641	0.0783604	-2.21005
7	4416	ENSSSCG00000001938	SSTR1	protein_coding	gene	1.14971	4.00293	3.67609	0.00328134	0.0683521	-2.21229
2	8194	ENSSSCG00000012996	CDC42EP2	protein_coding	gene	1.44942	3.56003	3.63703	0.00352172	0.070619	-2.21442
2	3339	ENSSSCG00000036516	ENSSSCG00000036516	protein_coding	gene	1.0036	1.50841	3.43131	0.00512043	0.087767	-2.21743
7	4670	ENSSSCG00000030368	HSPA1L	protein_coding	gene	0.850044	1.28816	3.41661	0.00525986	0.088648	-2.22146
6	15156	ENSSSCG00000038785	CA7	protein_coding	gene	0.999862	5.09452	3.70435	0.00311789	0.0664235	-2.22184
18	257695	ENSSSCG00000016629	ST7	protein_coding	gene	0.488567	4.33922	3.6541	0.00341453	0.0695136	-2.22208
7	141589	ENSSSCG00000002277	SPTB	protein_coding	gene	0.562145	6.44747	3.7191	0.00303597	0.0656103	-2.22676
8	7843	ENSSSCG00000026583	TLR1	protein_coding	gene	-1.33165	0.0112842	-3.24439	0.00721075	0.102315	-2.2302
14	2441	ENSSSCG00000041667	CLDN5	protein_coding	gene	-0.656548	6.47699	-3.71066	0.0030826	0.0660246	-2.23086
3	28925	ENSSSCG00000008348	PLEK	protein_coding	gene	1.06418	4.30676	3.67449	0.00329081	0.0684234	-2.23367
6	68811	ENSSSCG00000003799	IL12RB2	protein_coding	gene	1.3718	-1.17072	3.2532	0.00709505	0.101027	-2.23569
5	11058	ENSSSCG00000054936	RBP5	protein_coding	gene	-2.27668	-0.417473	-3.22975	0.00740718	0.103005	-2.23943
X	112271	ENSSSCG00000029458	SLC16A2	protein_coding	gene	-0.473937	6.31082	-3.70357	0.00312233	0.0664237	-2.24
7	72958	ENSSSCG00000026034	NUP153	protein_coding	gene	0.564095	4.48981	3.65906	0.00338398	0.0695136	-2.24701
2	9589	ENSSSCG00000013028	ESRRA	protein_coding	gene	0.497657	5.40839	3.68317	0.00323959	0.0680496	-2.25528
5	8909	ENSSSCG00000000171	CKAP4	protein_coding	gene	1.55799	2.34431	3.51249	0.00441574	0.081066	-2.25946
6	34251	ENSSSCG00000038006	SLC25A33	protein_coding	gene	0.500627	5.48985	3.68038	0.00325596	0.0681621	-2.25952
5	1611	ENSSSCG00000060060	KCNA6	protein_coding	gene	0.826943	3.77214	3.60747	0.00371561	0.0731678	-2.26557
3	3821	ENSSSCG00000026422	GPER1	protein_coding	gene	0.632642	2.88987	3.52368	0.00432676	0.0804672	-2.26773
7	20739	ENSSSCG00000033526	BAG2	protein_coding	gene	0.713349	3.15199	3.54403	0.00416946	0.0783628	-2.27004
6	21590	ENSSSCG00000040688	ENSSSCG00000040688	protein_coding	gene	0.633305	3.7405	3.59743	0.00378393	0.0735121	-2.27052
2	2940	ENSSSCG00000013455	IZUMO4	protein_coding	gene	-0.778188	4.13023	-3.56765	0.00399419	0.0762149	-2.27351
11	67734	ENSSSCG00000023738	COG3	protein_coding	gene	0.616941	4.48282	3.64103	0.00349631	0.0704807	-2.2762
13	41069	ENSSSCG00000011195	GALNT15	protein_coding	gene	-0.770095	5.27864	-3.64266	0.00348597	0.0704618	-2.27656
8	85141	ENSSSCG00000038080	EMCN	protein_coding	gene	-0.769836	3.54837	-3.52112	0.00434694	0.0806873	-2.27713
15	779	ENSSSCG00000034293	ARL4C	protein_coding	gene	0.761086	3.42024	3.57871	0.00391471	0.0750803	-2.28658
13	16081	ENSSSCG00000011810	BCL6	protein_coding	gene	0.72264	5.21189	3.6596	0.00338071	0.0695136	-2.28716
16	71713	ENSSSCG00000032942	DAP	protein_coding	gene	-0.512958	4.91599	-3.62916	0.00357231	0.071152	-2.29249
15	77940	ENSSSCG00000015808	ADAM9	protein_coding	gene	0.765813	3.70308	3.58681	0.00385754	0.0741802	-2.29275
6	13423	ENSSSCG00000037710	ZNF473	protein_coding	gene	0.568651	3.01455	3.51836	0.00436881	0.0807934	-2.29297
17	3927	ENSSSCG00000043551	ENSSSCG00000043551	protein_coding	gene	1.21927	-0.292764	3.25917	0.00701774	0.100937	-2.29342
12	60090	ENSSSCG00000017795	NSRP1	protein_coding	gene	-0.495333	6.57533	-3.67783	0.003271	0.0683265	-2.29415
4	23493	ENSSSCG00000006547	SHE	protein_coding	gene	-1.6672	1.68385	-3.26308	0.00696756	0.100577	-2.29862
6	2087	ENSSSCG00000032016	ENSSSCG00000032016	protein_coding	gene	0.747043	3.20577	3.51858	0.00436707	0.0807934	-2.30033
6	2424	ENSSSCG00000035586	ENSSSCG00000035586	protein_coding	gene	1.21754	-0.813668	3.23531	0.00733192	0.102613	-2.30036
8	299831	ENSSSCG00000008826	FRYL	protein_coding	gene	0.509832	5.00109	3.64764	0.00345468	0.0699235	-2.30039
2	45242	ENSSSCG00000014292	HSPA4	protein_coding	gene	0.580796	7.10617	3.67993	0.00325858	0.0681621	-2.30211
4	1356	ENSSSCG00000006825	GPR61	protein_coding	gene	0.74916	1.73064	3.39854	0.00543643	0.0904946	-2.30912
9	5699	ENSSSCG00000015550	RGS16	protein_coding	gene	0.78846	2.65653	3.48794	0.00461773	0.0820237	-2.30988
13	368806	ENSSSCG00000023084	ATP2B2	protein_coding	gene	0.576558	9.00755	3.67702	0.0032758	0.0683317	-2.313
6	35425	ENSSSCG00000026731	CEP85	protein_coding	gene	0.581848	3.98719	3.5948	0.00380203	0.0735778	-2.31548
10	24966	ENSSSCG00000022247	PROSER2	protein_coding	gene	-1.03706	2.2434	-3.35929	0.00584116	0.0932561	-2.31569
2	26984	ENSSSCG00000022404	SLC3A2	protein_coding	gene	0.465965	7.35085	3.66976	0.00331907	0.0685667	-2.32213
16	6407	ENSSSCG00000033326	RPL37	protein_coding	gene	-0.563242	8.80334	-3.67245	0.00330301	0.0684234	-2.32256
14	33780	ENSSSCG00000037404	DRGX	protein_coding	gene	1.68492	0.745524	3.38	0.0056239	0.091893	-2.32793
5	366517	ENSSSCG00000000791	PDZRN4	protein_coding	gene	-1.0551	2.25106	-3.3346	0.00611135	0.0949126	-2.32799
6	26280	ENSSSCG00000002716	MLKL	protein_coding	gene	1.22874	2.17048	3.45855	0.00487207	0.0850655	-2.33135
7	15157	ENSSSCG00000001463	PSMB9	protein_coding	gene	0.979389	3.16709	3.54886	0.00413295	0.0778719	-2.33244
13	5619	ENSSSCG00000047927	ENSSSCG00000047927	protein_coding	gene	-2.51979	-1.3315	-3.17043	0.00826009	0.109246	-2.33299
6	21428	ENSSSCG00000060855	ENSSSCG00000060855	protein_coding	gene	-2.03701	-0.973751	-3.17074	0.00825544	0.109246	-2.33451
1	30834	ENSSSCG00000038300	ALDOB	protein_coding	gene	-2.42348	3.34709	-3.33594	0.00609633	0.0948473	-2.33505
3	14171	ENSSSCG00000038660	HAAO	protein_coding	gene	-2.00117	-0.204492	-3.16481	0.00834592	0.109977	-2.3389
15	107535	ENSSSCG00000021956	LY75	protein_coding	gene	-1.53031	1.13821	-3.21848	0.00756211	0.103937	-2.33962
17	14999	ENSSSCG00000039779	CHGB	protein_coding	gene	0.713054	9.25317	3.66182	0.0033671	0.0693678	-2.33984
4	13464	ENSSSCG00000006105	GEM	protein_coding	gene	1.17913	2.70844	3.49398	0.00456724	0.0818393	-2.3399
17	366	ENSSSCG00000059771	ENSSSCG00000059771	protein_coding	gene	0.826328	1.41323	3.35935	0.0058405	0.0932561	-2.34016
5	223031	ENSSSCG00000031361	CELSR1	protein_coding	gene	-0.50243	4.30207	-3.55727	0.00407027	0.0773712	-2.3421
13	3668	ENSSSCG00000055145	ENSSSCG00000055145	protein_coding	gene	-2.12011	-1.12347	-3.16532	0.00833808	0.109977	-2.34292
9	79326	ENSSSCG00000036157	BARX2	protein_coding	gene	1.38503	-0.0863075	3.26396	0.00695627	0.100511	-2.34332
4	32561	ENSSSCG00000032057	EPHX4	protein_coding	gene	0.902964	4.71445	3.62536	0.00359696	0.0715481	-2.34532
1	30792	ENSSSCG00000004163	BCLAF1	protein_coding	gene	-0.716465	7.30524	-3.65441	0.00341256	0.0695136	-2.3494
1	21234	ENSSSCG00000024479	ELAC1	protein_coding	gene	-0.66472	3.09622	-3.43787	0.00505945	0.086955	-2.35121
14	81883	ENSSSCG00000010457	KIF20B	protein_coding	gene	-1.36303	1.80094	-3.28226	0.00672667	0.0992978	-2.35555
1	54776	ENSSSCG00000005701	ASS1	protein_coding	gene	-1.14488	3.71689	-3.46356	0.00482773	0.0843896	-2.35629
14	3711	ENSSSCG00000031924	NKX3-1	protein_coding	gene	1.17571	1.20846	3.37185	0.00570843	0.0921864	-2.36151
6	549972	ENSSSCG00000027935	FHOD3	protein_coding	gene	0.587125	6.0231	3.63915	0.00350821	0.070619	-2.36433
AEMK02000452.1	7704	ENSSSCG00000037142	ENSSSCG00000037142	protein_coding	gene	-1.26003	2.02665	-3.29361	0.00658812	0.0982194	-2.36469
7	7737	ENSSSCG00000060493	RPS10	protein_coding	gene	-0.593418	8.59063	-3.64898	0.00344629	0.0699235	-2.36562
2	4946	ENSSSCG00000036568	MVB12A	protein_coding	gene	0.42923	4.76022	3.60129	0.00375748	0.0733614	-2.36729
9	34527	ENSSSCG00000055915	ENSSSCG00000055915	protein_coding	gene	-1.75253	0.553405	-3.17054	0.00825843	0.109246	-2.3685
1	82128	ENSSSCG00000004218	RSPO3	protein_coding	gene	-1.56746	3.12284	-3.37834	0.00564108	0.0919295	-2.37627
6	4967	ENSSSCG00000003928	PLK3	protein_coding	gene	0.980783	3.21837	3.51115	0.00442654	0.081066	-2.37643
5	88342	ENSSSCG00000039060	RASSF3	protein_coding	gene	-0.752261	4.60199	-3.5495	0.00412815	0.0778719	-2.37783
10	31143	ENSSSCG00000010926	SYT2	protein_coding	gene	1.39644	6.22587	3.63053	0.00356345	0.07107	-2.38692
1	2170	ENSSSCG00000004970	RPLP1	protein_coding	gene	-0.606189	9.20821	-3.63698	0.00352201	0.070619	-2.38712
12	13863	ENSSSCG00000017239	RPL38	protein_coding	gene	-0.646236	8.01506	-3.63414	0.00354022	0.0707142	-2.39091
8	36176	ENSSSCG00000036488	KLF3	protein_coding	gene	-0.523775	5.58039	-3.59894	0.00377358	0.0734061	-2.39226
2	37844	ENSSSCG00000025176	NOTCH3	protein_coding	gene	-0.509527	4.91637	-3.57409	0.00394773	0.0754243	-2.39234
X	2334	ENSSSCG00000012527	TCEAL9	protein_coding	gene	-0.61502	3.93616	-3.4903	0.00459795	0.0819977	-2.39251
6	4181	ENSSSCG00000031781	PSMB10	protein_coding	gene	-0.755142	4.69027	-3.55226	0.00410746	0.0778719	-2.3941
1	78818	ENSSSCG00000004948	SMAD6	protein_coding	gene	-1.62908	1.00348	-3.15642	0.0084757	0.111065	-2.39689
6	6450	ENSSSCG00000031106	PLA2G2D	protein_coding	gene	1.81517	-0.633987	3.20314	0.00777824	0.105651	-2.39976
5	87682	ENSSSCG00000000010	FBLN1	protein_coding	gene	-1.70739	3.5615	-3.38385	0.00558442	0.0916359	-2.40629
8	3733	ENSSSCG00000058219	ENSSSCG00000058219	protein_coding	gene	-2.35481	-1.3013	-3.12118	0.0090431	0.114081	-2.40798
1	194210	ENSSSCG00000005504	BRINP1	protein_coding	gene	0.641487	7.21069	3.62362	0.00360833	0.0715842	-2.41072
6	6347	ENSSSCG00000029785	RPS9	protein_coding	gene	-0.551331	8.0917	-3.62203	0.00361878	0.0716023	-2.41434
4	2013	ENSSSCG00000034689	GPIHBP1	protein_coding	gene	-1.05931	1.81299	-3.25755	0.00703861	0.100982	-2.41679
1	20981	ENSSSCG00000021383	CGAS	protein_coding	gene	0.895809	1.08606	3.30554	0.0064456	0.0972546	-2.42231
AEMK02000258.1	29028	ENSSSCG00000000220	POU6F1	protein_coding	gene	0.609996	5.8074	3.6033	0.0037438	0.0733022	-2.42515
14	15871	ENSSSCG00000009840	PRKAB1	protein_coding	gene	0.428275	4.2934	3.54932	0.0041295	0.0778719	-2.42647
1	53344	ENSSSCG00000005667	NUP188	protein_coding	gene	0.392905	5.65111	3.59543	0.00379765	0.0735778	-2.42901
12	27169	ENSSSCG00000017473	TOP2A	protein_coding	gene	-1.40962	1.47311	-3.18654	0.00801906	0.107384	-2.43439
4	28960	ENSSSCG00000006923	GBP2	protein_coding	gene	0.833539	5.89207	3.60003	0.00376607	0.0733614	-2.43772
8	147283	ENSSSCG00000008754	GBA3	protein_coding	gene	2.02646	1.92909	3.42193	0.00520891	0.0883184	-2.44074
3	42118	ENSSSCG00000037065	EMP2	protein_coding	gene	-0.603614	4.92103	-3.54074	0.00419443	0.0787335	-2.44238
13	28474	ENSSSCG00000011399	GNAI2	protein_coding	gene	-0.48266	8.2443	-3.60604	0.00372522	0.0732253	-2.4446
13	25169	ENSSSCG00000012077	MX1	protein_coding	gene	1.10222	7.25381	3.60457	0.0037352	0.0732824	-2.4466
7	63251	ENSSSCG00000059332	CMTR1	protein_coding	gene	0.643912	5.36465	3.58109	0.00389784	0.0748526	-2.44834
4	2911	ENSSSCG00000005908	ENSSSCG00000005908	protein_coding	gene	-0.637355	2.96629	-3.37168	0.00571017	0.0921864	-2.44871
3	51513	ENSSSCG00000062991	KCNK12	protein_coding	gene	0.920796	2.76487	3.44904	0.00495731	0.0857551	-2.44935
6	6397	ENSSSCG00000024759	CX3CL1	protein_coding	gene	1.12896	6.15486	3.59108	0.00382779	0.0739809	-2.45871
5	10535	ENSSSCG00000038190	MPST	protein_coding	gene	-0.697377	3.21325	-3.36949	0.00573316	0.0924271	-2.46519
13	5030	ENSSSCG00000044995	ENSSSCG00000044995	protein_coding	gene	0.924657	0.633952	3.23404	0.00734903	0.102613	-2.46606
2	5216	ENSSSCG00000037999	PPP1R14B	protein_coding	gene	-0.56932	4.52558	-3.51044	0.00443233	0.081066	-2.4661
6	5061	ENSSSCG00000003338	PUSL1	protein_coding	gene	-0.694212	2.8596	-3.3431	0.00601691	0.0942836	-2.46693
11	3846	ENSSSCG00000053768	ARL11	protein_coding	gene	-2.14609	0.226293	-3.088	0.0096123	0.117517	-2.4676
13	12117	ENSSSCG00000055503	ENSSSCG00000055503	protein_coding	gene	-1.67302	-0.310786	-3.07964	0.00976145	0.117934	-2.47634
8	102636	ENSSSCG00000027340	PI4K2B	protein_coding	gene	0.565407	3.46946	3.46769	0.00479151	0.0839521	-2.47663
14	148438	ENSSSCG00000009994	MTMR3	protein_coding	gene	0.509153	5.98498	3.5749	0.00394193	0.0754096	-2.47954
15	132348	ENSSSCG00000015673	KYNU	protein_coding	gene	1.10043	1.36071	3.31119	0.0063792	0.0968652	-2.48274
12	20329	ENSSSCG00000018050	ENSSSCG00000018050	protein_coding	gene	-1.52132	1.7467	-3.17291	0.00822248	0.10923	-2.48414
1	1212	ENSSSCG00000005673	IER5L	protein_coding	gene	0.861233	3.27779	3.42967	0.0051358	0.0878684	-2.48421
6	6832	ENSSSCG00000003234	ENSSSCG00000003234	protein_coding	gene	0.707964	2.39603	3.3606	0.00582717	0.0932561	-2.48716
13	109788	ENSSSCG00000021206	IL1RAP	protein_coding	gene	1.15578	1.16451	3.27148	0.00686105	0.0997831	-2.49216
14	62292	ENSSSCG00000010536	CNNM1	protein_coding	gene	0.452518	6.99642	3.57657	0.00392999	0.0752772	-2.49339
1	84074	ENSSSCG00000020666	EHD4	protein_coding	gene	0.691897	2.43044	3.36715	0.00575773	0.0925585	-2.49346
12	14562	ENSSSCG00000017988	CCDC42	protein_coding	gene	-1.06593	2.00222	-3.23691	0.0073104	0.102613	-2.49387
12	41774	ENSSSCG00000017682	MYO19	protein_coding	gene	0.615675	2.18288	3.34285	0.00601963	0.0942836	-2.49505
15	270231	ENSSSCG00000015876	ENSSSCG00000015876	protein_coding	gene	-1.08056	2.62869	-3.28953	0.00663751	0.0986614	-2.49579
7	182441	ENSSSCG00000001534	ANKS1A	protein_coding	gene	-0.46619	5.0371	-3.5233	0.00432971	0.0804672	-2.49765
AEMK02000472.1	6733	ENSSSCG00000043890	ENSSSCG00000043890	protein_coding	gene	1.48589	-0.358518	3.13901	0.00875134	0.113051	-2.50119
4	34379	ENSSSCG00000005954	OC90	protein_coding	gene	1.27446	-0.555499	3.14279	0.00869079	0.112657	-2.50161
X	8966	ENSSSCG00000034345	SPRY3	protein_coding	gene	0.853345	1.04847	3.23836	0.00729095	0.102613	-2.50196
3	2450	ENSSSCG00000035061	WBP1	protein_coding	gene	-0.56619	4.78282	-3.50017	0.00451602	0.0814911	-2.50727
2	6994	ENSSSCG00000012852	CDHR5	protein_coding	gene	-2.60754	-1.10334	-3.05304	0.0102512	0.120397	-2.50952
6	11385	ENSSSCG00000002852	PLEKHF1	protein_coding	gene	-1.57493	0.887503	-3.09298	0.00952476	0.117116	-2.51114
17	82824	ENSSSCG00000007342	RPRD1B	protein_coding	gene	0.448771	4.54261	3.5143	0.00440128	0.081066	-2.51237
2	5916	ENSSSCG00000027334	EIF1AD	protein_coding	gene	0.499991	4.5041	3.50645	0.00446463	0.081066	-2.51489
1	77155	ENSSSCG00000004729	GANC	protein_coding	gene	0.479028	4.17062	3.48794	0.00461779	0.0820237	-2.52385
8	175687	ENSSSCG00000053790	ENSSSCG00000053790	protein_coding	gene	-2.00353	-0.489048	-3.03885	0.0105224	0.12202	-2.53049
13	373	ENSSSCG00000035267	ENSSSCG00000035267	protein_coding	gene	-0.7337	3.04677	-3.31801	0.00629989	0.0963157	-2.53647
2	17051	ENSSSCG00000034615	TNFAIP8L1	protein_coding	gene	0.782197	2.40903	3.34402	0.00600673	0.0942836	-2.54038
1	11388	ENSSSCG00000032141	DUT	protein_coding	gene	-0.525263	5.31861	-3.50944	0.00444036	0.081066	-2.54242
9	9678	ENSSSCG00000015222	PUS3	protein_coding	gene	0.566573	3.40886	3.42148	0.00521319	0.0883184	-2.54359
6	8087	ENSSSCG00000003984	ENSSSCG00000003984	protein_coding	gene	0.44301	4.81119	3.50672	0.00446245	0.081066	-2.54484
17	38587	ENSSSCG00000007437	SLC12A5	protein_coding	gene	0.55716	8.54281	3.55052	0.0041205	0.0778719	-2.5458
17	29665	ENSSSCG00000035335	FGL1	protein_coding	gene	-2.59882	-1.49753	-3.02793	0.0107361	0.122333	-2.54711
14	34213	ENSSSCG00000009633	ENSSSCG00000009633	protein_coding	gene	0.708917	4.30648	3.48752	0.00462128	0.0820237	-2.55538
17	44933	ENSSSCG00000007179	STK35	protein_coding	gene	0.508687	5.80292	3.52802	0.00429266	0.0801759	-2.5565
14	4166	ENSSSCG00000037237	COMTD1	protein_coding	gene	-0.426222	3.97797	-3.42256	0.00520293	0.0883184	-2.55819
5	105081	ENSSSCG00000000759	WNT5B	protein_coding	gene	-1.14645	0.151538	-3.05843	0.01015	0.120245	-2.55965
14	13772	ENSSSCG00000010138	ZDHHC8	protein_coding	gene	0.638207	5.02022	3.5121	0.00441892	0.081066	-2.56209
9	180008	ENSSSCG00000015586	RPS6KC1	protein_coding	gene	0.441134	5.30857	3.51698	0.00437979	0.0808967	-2.56229
12	1898	ENSSSCG00000028210	NT5C	protein_coding	gene	-1.12825	0.481027	-3.06787	0.00997516	0.118879	-2.56476
AEMK02000682.1	1891	ENSSSCG00000005842	TMEM141	protein_coding	gene	-0.483881	4.8401	-3.47468	0.00473078	0.083374	-2.56483
1	5466	ENSSSCG00000025842	SPAG8	protein_coding	gene	-0.524267	5.69222	-3.50906	0.00444348	0.081066	-2.56552
14	3623	ENSSSCG00000010454	IFIT5	protein_coding	gene	0.735275	4.51067	3.49291	0.00457611	0.0819003	-2.56703
X	36933	ENSSSCG00000036246	GP91-PHOX	protein_coding	gene	-0.865735	2.54103	-3.25425	0.00708142	0.101027	-2.56916
2	2322	ENSSSCG00000032696	TMEM179B	protein_coding	gene	-0.803491	2.08526	-3.20962	0.00768615	0.105156	-2.57387
17	102658	ENSSSCG00000007462	KCNB1	protein_coding	gene	0.731238	3.6793	3.42543	0.00517573	0.0881108	-2.57757
6	2006	ENSSSCG00000026038	DDX28	protein_coding	gene	0.672298	2.13813	3.28266	0.00672169	0.0992978	-2.57927
1	36851	ENSSSCG00000005663	KYAT1	protein_coding	gene	0.433813	4.49231	3.47147	0.00475858	0.0835705	-2.58122
12	4981	ENSSSCG00000059713	BTBD17	protein_coding	gene	0.842031	2.87994	3.36094	0.00582359	0.0932561	-2.58373
9	47854	ENSSSCG00000015252	SNX19	protein_coding	gene	0.685864	5.28329	3.50464	0.00447938	0.0811061	-2.58527
14	13784	ENSSSCG00000055707	BBIP1	protein_coding	gene	-0.519495	4.26412	-3.42003	0.00522701	0.0883819	-2.59304
17	6023	ENSSSCG00000032613	SNAI1	protein_coding	gene	1.52095	-0.528966	3.09286	0.00952673	0.117116	-2.59498
14	1548	ENSSSCG00000035249	GADD45G	protein_coding	gene	0.689671	3.89521	3.41654	0.00526048	0.088648	-2.59578
8	8324	ENSSSCG00000026084	SLC49A3	protein_coding	gene	-1.41335	1.6653	-3.11919	0.00907636	0.114354	-2.59648
7	11559	ENSSSCG00000001038	ENSSSCG00000001038	protein_coding	gene	-0.506442	6.37525	-3.50931	0.00444141	0.081066	-2.597
6	126877	ENSSSCG00000003863	ZFYVE9	protein_coding	gene	0.497795	5.95367	3.50824	0.00445008	0.081066	-2.60144
15	3199	ENSSSCG00000054605	ENSSSCG00000054605	protein_coding	gene	2.63932	-0.203081	3.11034	0.00922528	0.115109	-2.60421
1	24333	ENSSSCG00000005164	HACD4	protein_coding	gene	-1.31407	0.670964	-3.05713	0.0101743	0.120247	-2.60597
2	5068	ENSSSCG00000013360	TMEM86A	protein_coding	gene	-0.702367	2.91936	-3.27483	0.00681892	0.0997831	-2.60702
2	17680	ENSSSCG00000040088	ENSSSCG00000040088	protein_coding	gene	-2.78298	-1.09626	-2.98638	0.0115896	0.126338	-2.61031
10	75799	ENSSSCG00000027312	PTCH1	protein_coding	gene	0.465408	4.78599	3.47404	0.00473627	0.083374	-2.61055
1	44966	ENSSSCG00000004891	SERPINB7	protein_coding	gene	1.42987	1.49745	3.2868	0.00667088	0.098942	-2.6113
1	66878	ENSSSCG00000005249	FAM189A2	protein_coding	gene	-0.678916	2.4373	-3.21876	0.00755819	0.103937	-2.61206
9	10190	ENSSSCG00000033806	ENSSSCG00000033806	protein_coding	gene	0.589767	6.03012	3.50337	0.00448974	0.0811291	-2.61531
4	143444	ENSSSCG00000006720	HAO2	protein_coding	gene	-1.3172	2.15248	-3.16076	0.00840828	0.110524	-2.61781
4	65107	ENSSSCG00000061647	CASQ2	protein_coding	gene	1.43766	0.710825	3.14495	0.00865633	0.112405	-2.6215
X	4056	ENSSSCG00000056840	ENSSSCG00000056840	protein_coding	gene	-1.68699	-0.423914	-2.98564	0.0116055	0.126338	-2.62176
3	22382	ENSSSCG00000062464	CHST12	protein_coding	gene	-0.563799	3.34858	-3.32063	0.00626974	0.0961268	-2.62195
9	183604	ENSSSCG00000015394	ELAPOR2	protein_coding	gene	0.490152	4.86212	3.47287	0.00474644	0.0834549	-2.62255
12	5135	ENSSSCG00000028850	RPL26	protein_coding	gene	-0.437666	8.58556	-3.50814	0.00445088	0.081066	-2.62409
6	1272	ENSSSCG00000024911	ENSSSCG00000024911	protein_coding	gene	-1.95795	0.364532	-3.00462	0.0112069	0.124848	-2.62417
6	3282	ENSSSCG00000003930	RPS8	protein_coding	gene	-0.500142	9.55038	-3.50734	0.00445737	0.081066	-2.62425
2	3147	ENSSSCG00000055853	ENSSSCG00000055853	protein_coding	gene	1.36719	0.629955	3.13477	0.00881989	0.113448	-2.62488
2	18644	ENSSSCG00000012985	LTBP3	protein_coding	gene	0.626402	6.42506	3.49961	0.00452064	0.0814911	-2.62633
1	2851	ENSSSCG00000004177	RPS12	protein_coding	gene	-0.493764	8.67684	-3.50419	0.00448306	0.0811061	-2.63133
5	134326	ENSSSCG00000000504	PTPRB	protein_coding	gene	-0.725515	5.41171	-3.45548	0.00489939	0.0853713	-2.63179
14	151206	ENSSSCG00000026819	NID1	protein_coding	gene	-0.901365	3.92423	-3.34386	0.00600857	0.0942836	-2.63766
5	13976	ENSSSCG00000000760	LRTM2	protein_coding	gene	0.599259	5.86078	3.48868	0.00461155	0.0820237	-2.63858
1	126347	ENSSSCG00000004952	SMAD3	protein_coding	gene	0.635825	5.75079	3.48523	0.00464067	0.0822705	-2.63902
4	5957	ENSSSCG00000005965	MYC	protein_coding	gene	0.658047	3.79916	3.38208	0.0056026	0.0917345	-2.64096
1	8957	ENSSSCG00000034227	RPL35	protein_coding	gene	-0.546048	9.13178	-3.49855	0.0045293	0.081547	-2.64114
17	2795	ENSSSCG00000060915	ENSSSCG00000060915	protein_coding	gene	-0.515774	7.75792	-3.49725	0.00454005	0.081547	-2.64123
10	12689	ENSSSCG00000011000	ENSSSCG00000011000	protein_coding	gene	0.639423	8.70308	3.49756	0.00453754	0.081547	-2.64179
15	10286	ENSSSCG00000015801	TLR3	protein_coding	gene	-1.28656	1.46052	-3.07583	0.00983013	0.118062	-2.64432
3	9669	ENSSSCG00000023400	ZNF598	protein_coding	gene	0.441018	4.52707	3.43709	0.00506665	0.086955	-2.64763
13	7017	ENSSSCG00000034167	SLC5A3	protein_coding	gene	1.04556	0.934273	3.13037	0.00889152	0.113979	-2.64802
12	15404	ENSSSCG00000017393	CNTNAP1	protein_coding	gene	0.512298	7.9065	3.4941	0.00456618	0.0818393	-2.64963
15	11441	ENSSSCG00000025038	KCNJ13	protein_coding	gene	-1.25983	0.975185	-3.05341	0.0102442	0.120397	-2.65107
6	52470	ENSSSCG00000002841	N4BP1	protein_coding	gene	0.388732	4.90432	3.4516	0.00493422	0.0854543	-2.65397
12	6673	ENSSSCG00000024018	SLC16A3	protein_coding	gene	-0.705693	2.34715	-3.19038	0.00796276	0.106916	-2.65622
7	564096	ENSSSCG00000033093	RGS6	protein_coding	gene	0.672272	5.95129	3.4772	0.00470911	0.0831886	-2.66101
9	165121	ENSSSCG00000015383	ENSSSCG00000015383	protein_coding	gene	0.894032	1.14949	3.1562	0.00847909	0.111065	-2.6626
1	915492	ENSSSCG00000005502	ASTN2	protein_coding	gene	0.702868	5.29167	3.46371	0.00482643	0.0843896	-2.66338
16	70422	ENSSSCG00000017086	SLC36A2	protein_coding	gene	1.62564	-0.819719	3.0369	0.0105602	0.12202	-2.66367
12	33164	ENSSSCG00000017754	ENSSSCG00000017754	protein_coding	gene	1.03241	3.83973	3.41174	0.00530687	0.0889302	-2.66623
3	3535	ENSSSCG00000029305	FNDC4	protein_coding	gene	0.718585	6.02397	3.47559	0.00472295	0.083335	-2.66897
2	14042	ENSSSCG00000013086	CYB561A3	protein_coding	gene	-0.518133	5.36793	-3.4445	0.00499859	0.0862702	-2.67202
9	129203	ENSSSCG00000015281	PLEKHA6	protein_coding	gene	0.664497	4.3092	3.41357	0.0052891	0.0888307	-2.67268
7	171853	ENSSSCG00000001814	IQGAP1	protein_coding	gene	-0.587938	4.50498	-3.39008	0.00552121	0.0910969	-2.67504
6	2539	ENSSSCG00000040433	ENSSSCG00000040433	protein_coding	gene	0.781857	1.13904	3.13531	0.00881121	0.113434	-2.67566
7	11341	ENSSSCG00000002144	CCNB1IP1	protein_coding	gene	0.661763	2.41534	3.25723	0.00704277	0.100982	-2.67821
12	37094	ENSSSCG00000033518	LLGL2	protein_coding	gene	-1.50029	-0.0363443	-2.95421	0.0122969	0.130431	-2.68666
3	392800	ENSSSCG00000031290	GRIN2A	protein_coding	gene	0.988892	3.8853	3.3867	0.00555541	0.0913597	-2.69048
1	1131	ENSSSCG00000004771	CHST14	protein_coding	gene	-1.22744	0.669373	-2.99778	0.0113489	0.125895	-2.69286
9	270598	ENSSSCG00000015238	ARHGAP32	protein_coding	gene	0.554279	5.82469	3.45353	0.00491686	0.0854426	-2.69871
4	21246	ENSSSCG00000006550	ATP8B2	protein_coding	gene	0.746428	4.38058	3.40961	0.00532751	0.0890737	-2.70071
13	253671	ENSSSCG00000011593	TMCC1	protein_coding	gene	0.447449	5.24545	3.43703	0.00506725	0.086955	-2.703
9	80199	ENSSSCG00000031970	RASSF5	protein_coding	gene	0.742336	4.76641	3.4285	0.00514679	0.0878684	-2.70423
12	10528	ENSSSCG00000036449	G6PC1	protein_coding	gene	-3.31832	-0.495523	-2.92012	0.0130933	0.133378	-2.70982
13	89897	ENSSSCG00000021038	NRIP1	protein_coding	gene	0.596083	4.00704	3.37638	0.00566126	0.0919855	-2.71783
4	32082	ENSSSCG00000006693	PDZK1	protein_coding	gene	-1.3081	1.56215	-3.0378	0.0105429	0.12202	-2.71838
2	339113	ENSSSCG00000014088	IQGAP2	protein_coding	gene	-0.887521	3.78735	-3.29479	0.00657386	0.098193	-2.71973
17	27313	ENSSSCG00000055477	SLA2	protein_coding	gene	0.781215	1.28276	3.12485	0.00898224	0.114081	-2.72217
18	54872	ENSSSCG00000016646	IFRD1	protein_coding	gene	0.63306	5.07916	3.42104	0.00521737	0.0883184	-2.72527
1	11846	ENSSSCG00000005610	SLC2A8	protein_coding	gene	0.560306	3.72703	3.35019	0.00593924	0.093842	-2.7266
14	5481	ENSSSCG00000021161	CKS2	protein_coding	gene	0.694935	2.05001	3.18159	0.00809236	0.10798	-2.72956
X	240382	ENSSSCG00000021200	HDAC8	protein_coding	gene	0.427399	3.5344	3.32528	0.00621655	0.0956264	-2.72995
9	4117	ENSSSCG00000014920	FZD4	protein_coding	gene	0.978905	2.18715	3.22178	0.00751641	0.103613	-2.73071
13	11137	ENSSSCG00000033000	TIMP4	protein_coding	gene	-0.734583	2.28914	-3.12657	0.00895399	0.114081	-2.73201
5	92828	ENSSSCG00000035495	KITLG	protein_coding	gene	-1.86616	2.27679	-3.07166	0.00990577	0.118569	-2.73309
15	8270	ENSSSCG00000040850	GPR17	protein_coding	gene	-1.36419	5.42381	-3.18465	0.00804701	0.107662	-2.73786
18	279	ENSSSCG00000063110	ENSSSCG00000063110	protein_coding	gene	0.949216	-0.342565	2.99118	0.0114876	0.126332	-2.7431
9	49912	ENSSSCG00000015474	PPFIA4	protein_coding	gene	0.428205	6.92654	3.43971	0.00504253	0.0869286	-2.74407
2	6078	ENSSSCG00000038364	ENSSSCG00000038364	protein_coding	gene	-0.633174	5.3707	-3.39904	0.00543144	0.0904946	-2.74494
8	47523	ENSSSCG00000008747	NCAPG	protein_coding	gene	-1.15833	0.444395	-2.95211	0.0123444	0.130529	-2.74722
7	9639	ENSSSCG00000002140	KLHL33	protein_coding	gene	0.974809	0.119971	3.01062	0.0110839	0.124434	-2.74792
14	85214	ENSSSCG00000010276	UNC5B	protein_coding	gene	0.71608	4.10316	3.36692	0.00576015	0.0925585	-2.74937
6	33622	ENSSSCG00000003523	EPHA8	protein_coding	gene	0.774082	3.32884	3.3216	0.00625858	0.0960759	-2.74988
16	53834	ENSSSCG00000017091	TNIP1	protein_coding	gene	0.422101	6.14978	3.42882	0.00514381	0.0878684	-2.75172
7	1880	ENSSSCG00000061053	SAPCD1	protein_coding	gene	-1.21281	0.482934	-2.95247	0.0123363	0.130529	-2.76001
14	93869	ENSSSCG00000010292	P4HA1	protein_coding	gene	0.899194	5.02854	3.38713	0.00555109	0.0913597	-2.76096
13	22595	ENSSSCG00000036206	DIPK2A	protein_coding	gene	-1.14577	2.66317	-3.13663	0.00878969	0.113351	-2.76439
14	61480	ENSSSCG00000010446	STAMBPL1	protein_coding	gene	0.59325	2.57153	3.22824	0.00742768	0.103005	-2.76537
11	11329	ENSSSCG00000036545	ENSSSCG00000036545	protein_coding	gene	-2.31182	0.228718	-2.9047	0.0134703	0.13551	-2.76652
13	746692	ENSSSCG00000012072	DSCAM	protein_coding	gene	0.680142	5.37851	3.40944	0.00532923	0.0890737	-2.76845
5	253318	ENSSSCG00000024152	ETV6	protein_coding	gene	0.913212	4.29701	3.35486	0.00588877	0.0934207	-2.77046
1	404396	ENSSSCG00000028076	ZBTB7C	protein_coding	gene	0.749571	4.41688	3.37896	0.00563462	0.0919295	-2.77371
7	354156	ENSSSCG00000001710	RUNX2	protein_coding	gene	0.805492	2.68959	3.25318	0.00709538	0.101027	-2.77432
1	220352	ENSSSCG00000026041	MAP3K5	protein_coding	gene	0.533041	4.98133	3.39214	0.00550041	0.0909679	-2.77461
7	4885	ENSSSCG00000032341	AIF1	protein_coding	gene	-0.790679	4.21616	-3.30076	0.00650228	0.0977166	-2.7754
10	5265	ENSSSCG00000032299	LEFTY2	protein_coding	gene	-1.57909	-0.789378	-2.88084	0.014075	0.138361	-2.77577
X	111072	ENSSSCG00000012329	PHF8	protein_coding	gene	0.466934	3.56604	3.3028	0.00647798	0.0975345	-2.7763
15	4752	ENSSSCG00000041398	ENSSSCG00000041398	protein_coding	gene	1.31125	-0.917315	2.94574	0.01249	0.131224	-2.77953
4	3809	ENSSSCG00000038374	CIART	protein_coding	gene	0.785945	3.45038	3.29921	0.00652082	0.0978901	-2.7801
9	47378	ENSSSCG00000015628	SPATA48	protein_coding	gene	1.32007	-0.181833	2.97549	0.0118245	0.127808	-2.78018
3	20925	ENSSSCG00000008497	GPATCH11	protein_coding	gene	-0.422764	5.27734	-3.37994	0.0056246	0.091893	-2.78102
2	5724	ENSSSCG00000053466	CIRBP	protein_coding	gene	-0.661261	7.13761	-3.41724	0.00525378	0.088648	-2.78205
7	25133	ENSSSCG00000002516	WARS1	protein_coding	gene	0.857125	7.4337	3.42123	0.00521561	0.0883184	-2.78207
6	12213	ENSSSCG00000024669	NBL1	protein_coding	gene	-0.493674	7.05627	-3.41393	0.00528564	0.0888307	-2.78583
11	502105	ENSSSCG00000009448	DIAPH3	protein_coding	gene	-1.88534	-0.733396	-2.86859	0.0143961	0.140294	-2.79366
6	29032	ENSSSCG00000037621	KIAA1522	protein_coding	gene	0.654951	4.27966	3.35407	0.00589726	0.0934207	-2.79453
8	108511	ENSSSCG00000008966	PARM1	protein_coding	gene	0.961539	7.05985	3.41367	0.00528817	0.0888307	-2.79594
14	2619	ENSSSCG00000038099	ENSSSCG00000038099	protein_coding	gene	1.20818	-0.140519	2.98553	0.0116078	0.126338	-2.79623
5	17618	ENSSSCG00000033142	ENDOU	protein_coding	gene	-1.3308	0.584335	-2.91392	0.0132435	0.134116	-2.79745
2	43246	ENSSSCG00000058855	ENSSSCG00000058855	protein_coding	gene	-1.57789	0.229796	-2.90921	0.0133589	0.13483	-2.79808
AEMK02000171.1	2433	ENSSSCG00000012359	ENSSSCG00000012359	protein_coding	gene	1.18763	-1.00467	2.91942	0.0131102	0.133378	-2.79895
1	14080	ENSSSCG00000038071	RASL12	protein_coding	gene	-0.47431	4.02401	-3.28638	0.00667605	0.098942	-2.80635
9	6652	ENSSSCG00000015636	VSTM2A	protein_coding	gene	0.624533	4.96251	3.37582	0.00566706	0.0919855	-2.8067
1	139064	ENSSSCG00000004840	OTUD7A	protein_coding	gene	0.603018	4.67381	3.35701	0.00586561	0.0933889	-2.80908
4	16928	ENSSSCG00000024973	GBP1	protein_coding	gene	2.31236	6.59169	3.40174	0.00540472	0.0901669	-2.81716
14	1410	ENSSSCG00000010647	ADRB1	protein_coding	gene	1.20622	1.13448	3.07846	0.0097826	0.118037	-2.81738
3	29976	ENSSSCG00000007858	ENSSSCG00000007858	protein_coding	gene	-3.32616	2.15196	-2.90329	0.0135052	0.13566	-2.8181
3	40731	ENSSSCG00000008584	FAM228B	protein_coding	gene	-2.22004	-0.361566	-2.85249	0.0148288	0.142959	-2.82052
3	19782	ENSSSCG00000007557	MICALL2	protein_coding	gene	0.817442	4.7154	3.3481	0.00596209	0.0940267	-2.82066
3	38371	ENSSSCG00000007949	SRL	protein_coding	gene	0.665391	1.86245	3.12217	0.00902666	0.114081	-2.82374
17	8673	ENSSSCG00000031228	OPRL1	protein_coding	gene	0.647023	6.19893	3.39134	0.00550851	0.0909875	-2.82542
2	8279	ENSSSCG00000031877	ABHD8	protein_coding	gene	0.403016	6.6246	3.39284	0.00549339	0.0909679	-2.82566
4	34848	ENSSSCG00000006052	FZD6	protein_coding	gene	-0.703161	3.66938	-3.23669	0.00731334	0.102613	-2.82617
14	19093	ENSSSCG00000009942	DAO	protein_coding	gene	-3.01037	0.698699	-2.85239	0.0148315	0.142959	-2.82646
2	43083	ENSSSCG00000014012	GFPT2	protein_coding	gene	0.592532	4.12634	3.32616	0.0062065	0.0956264	-2.82721
X	113861	ENSSSCG00000037269	LANCL3	protein_coding	gene	0.788819	3.55051	3.29695	0.00654783	0.0980083	-2.82963
13	3477	ENSSSCG00000040273	RPL35A	protein_coding	gene	-0.494522	7.90044	-3.39507	0.00547103	0.0907733	-2.82971
15	15749	ENSSSCG00000016392	ENSSSCG00000016392	protein_coding	gene	0.672128	1.7757	3.12306	0.00901185	0.114081	-2.83044
3	28870	ENSSSCG00000007601	TECPR1	protein_coding	gene	0.491952	5.95143	3.38207	0.00560267	0.0917345	-2.83357
13	14477	ENSSSCG00000011437	ALAS1	protein_coding	gene	0.478996	5.6647	3.37333	0.00569297	0.0921864	-2.83717
13	11745	ENSSSCG00000011601	LSM3	protein_coding	gene	-0.613788	4.22022	-3.27181	0.0068568	0.0997831	-2.84335
5	22904	ENSSSCG00000000292	ZNF385A	protein_coding	gene	0.467689	6.1092	3.37738	0.00565095	0.0919295	-2.84427
2	4301	ENSSSCG00000029050	MRPL55	protein_coding	gene	-0.63306	5.6869	-3.35747	0.0058607	0.0933889	-2.84482
3	4170	ENSSSCG00000043781	RHOB	protein_coding	gene	0.506709	8.13024	3.38739	0.00554845	0.0913597	-2.84593
5	1139	ENSSSCG00000052463	ENSSSCG00000052463	protein_coding	gene	0.988292	0.634628	2.99404	0.0114273	0.126298	-2.84615
3	3283	ENSSSCG00000030122	HIRIP3	protein_coding	gene	-0.521397	5.24669	-3.3426	0.00602238	0.0942836	-2.84683
14	8972	ENSSSCG00000033355	LGI3	protein_coding	gene	0.795123	6.00588	3.37734	0.00565135	0.0919295	-2.84711
9	21570	ENSSSCG00000015657	PIGR	protein_coding	gene	-1.88601	-1.23678	-2.82786	0.0155161	0.145653	-2.84901
X	16002	ENSSSCG00000012520	ENSSSCG00000012520	protein_coding	gene	-0.442044	7.98277	-3.38499	0.00557286	0.0915463	-2.84978
11	10936	ENSSSCG00000024064	RNF6	protein_coding	gene	0.50505	5.53659	3.36655	0.00576408	0.0925585	-2.85055
6	50399	ENSSSCG00000059578	C16orf74	protein_coding	gene	-1.15439	3.34685	-3.1533	0.00852442	0.111464	-2.85148
7	125649	ENSSSCG00000001478	BMP5	protein_coding	gene	-0.854942	2.69182	-3.1001	0.0094007	0.11622	-2.85194
15	12932	ENSSSCG00000026958	WNT10A	protein_coding	gene	1.02051	0.400038	2.98666	0.0115837	0.126338	-2.85558
X	4143	ENSSSCG00000039046	RPL36A	protein_coding	gene	-0.424087	6.90328	-3.37448	0.005681	0.092112	-2.85715
13	135164	ENSSSCG00000029392	HUNK	protein_coding	gene	1.03144	1.51281	3.08733	0.00962428	0.117517	-2.85737
8	91692	ENSSSCG00000008842	KIT	protein_coding	gene	-0.967251	6.89079	-3.37252	0.00570139	0.0921864	-2.85752
5	60991	ENSSSCG00000025531	SSPN	protein_coding	gene	-0.610113	4.40476	-3.28406	0.0067045	0.0991657	-2.8582
6	21807	ENSSSCG00000002806	MMP15	protein_coding	gene	0.449383	5.52149	3.35895	0.00584483	0.0932561	-2.86003
7	25231	ENSSSCG00000001841	RHCG	protein_coding	gene	-1.03418	1.37687	-2.96632	0.0120257	0.128744	-2.86059
X	4098	ENSSSCG00000012784	SSR4	protein_coding	gene	-0.491837	6.24996	-3.3637	0.00579425	0.0929434	-2.86081
4	20622	ENSSSCG00000006841	CLCC1	protein_coding	gene	-0.45389	4.97754	-3.31803	0.00629963	0.0963157	-2.86082
12	8749	ENSSSCG00000023478	SLC46A1	protein_coding	gene	-0.541676	3.63628	-3.21717	0.00758035	0.104016	-2.86228
17	21744	ENSSSCG00000038631	TCFL5	protein_coding	gene	-0.588345	5.16402	-3.32628	0.00620517	0.0956264	-2.86373
18	15245	ENSSSCG00000040673	TMEM140	protein_coding	gene	0.786507	2.59102	3.19377	0.00791331	0.106538	-2.86682
6	4519	ENSSSCG00000021880	MXRA8	protein_coding	gene	-0.794635	4.3918	-3.26648	0.0069242	0.10024	-2.86752
13	126744	ENSSSCG00000011933	NECTIN3	protein_coding	gene	-0.668955	3.79576	-3.22399	0.00748599	0.103419	-2.87273
14	4824	ENSSSCG00000010791	FUOM	protein_coding	gene	-0.448918	4.24787	-3.27071	0.00687075	0.0997831	-2.87416
14	63404	ENSSSCG00000009644	ADAM28	protein_coding	gene	-1.17603	0.554562	-2.87125	0.0143256	0.140087	-2.87804
9	3527	ENSSSCG00000014569	RPL27A	protein_coding	gene	-0.495148	9.10224	-3.36908	0.00573741	0.0924271	-2.87912
14	5877	ENSSSCG00000036314	HHEX	protein_coding	gene	-1.4396	1.70864	-2.92739	0.0129191	0.133036	-2.88078
8	26977	ENSSSCG00000008690	RNF4	protein_coding	gene	0.420484	6.08264	3.35605	0.00587586	0.0934207	-2.88305
14	123147	ENSSSCG00000010544	DNMBP	protein_coding	gene	0.57335	3.25886	3.22718	0.00744225	0.103064	-2.88312
7	11094	ENSSSCG00000036796	VWA7	protein_coding	gene	1.46857	-0.658113	2.89427	0.0137315	0.136659	-2.88375
AEMK02000682.1	11421	ENSSSCG00000005832	MAMDC4	protein_coding	gene	-0.579229	6.67328	-3.35516	0.00588551	0.0934207	-2.88727
17	4966	ENSSSCG00000048962	ENSSSCG00000048962	protein_coding	gene	1.08024	-0.937133	2.84216	0.0151133	0.144283	-2.8885
6	99144	ENSSSCG00000039751	NLRC5	protein_coding	gene	1.13233	3.29387	3.25001	0.00713667	0.101456	-2.88862
8	28778	ENSSSCG00000023604	LAP3	protein_coding	gene	0.45267	6.42349	3.35393	0.00589875	0.0934207	-2.88965
1	210892	ENSSSCG00000004479	FILIP1	protein_coding	gene	-0.676893	5.27348	-3.31069	0.00638499	0.0968652	-2.89089
8	21015	ENSSSCG00000009234	ABRAXAS1	protein_coding	gene	-0.544492	3.25968	-3.16489	0.00834467	0.109977	-2.89095
13	28499	ENSSSCG00000034197	EDEM1	protein_coding	gene	0.464491	4.43984	3.30233	0.00648366	0.0975345	-2.89132
15	659395	ENSSSCG00000015748	CSMD1	protein_coding	gene	0.633068	4.53545	3.3049	0.00645316	0.0972709	-2.89391
17	79828	ENSSSCG00000006987	SLC7A2	protein_coding	gene	0.876503	5.79115	3.34567	0.00598868	0.0942836	-2.90175
6	1926	ENSSSCG00000037304	HES5	protein_coding	gene	-1.44408	1.04235	-2.88853	0.0138771	0.137319	-2.9069
17	466907	ENSSSCG00000006970	DLC1	protein_coding	gene	0.503799	5.1198	3.31685	0.00631329	0.09636	-2.90802
5	171603	ENSSSCG00000000770	MICAL3	protein_coding	gene	0.459608	7.17453	3.35082	0.00593245	0.093842	-2.90898
3	80582	ENSSSCG00000030424	USP31	protein_coding	gene	0.621101	3.86478	3.25646	0.00705275	0.100985	-2.90926
10	29814	ENSSSCG00000032397	LBR	protein_coding	gene	-0.599397	2.71673	-3.09445	0.00949893	0.116966	-2.91189
15	165303	ENSSSCG00000016113	BMPR2	protein_coding	gene	0.851624	4.13195	3.2744	0.00682432	0.0997831	-2.91227
1	278953	ENSSSCG00000004132	PHACTR2	protein_coding	gene	-0.676595	4.9592	-3.28096	0.00674277	0.0994376	-2.91292
2	1068	ENSSSCG00000013597	RPS28	protein_coding	gene	-0.483999	8.09924	-3.34975	0.00594412	0.093842	-2.9139
2	87712	ENSSSCG00000013378	ABCC8	protein_coding	gene	0.697742	5.77112	3.33779	0.00607567	0.0947224	-2.91464
17	14167	ENSSSCG00000007473	ADNP	protein_coding	gene	0.490668	5.93113	3.33695	0.00608511	0.094771	-2.9153
1	395768	ENSSSCG00000038452	ADAMTS17	protein_coding	gene	0.737303	2.65159	3.16652	0.00831965	0.109937	-2.9167
11	65453	ENSSSCG00000033570	ATP7B	protein_coding	gene	0.497412	3.04108	3.18294	0.00807233	0.107808	-2.91688
17	9130	ENSSSCG00000053479	NANP	protein_coding	gene	0.813573	1.73937	3.05533	0.0102081	0.120363	-2.9181
2	2935	ENSSSCG00000012842	RPLP2	protein_coding	gene	-0.544768	8.26752	-3.34384	0.00600878	0.0942836	-2.9255
6	37434	ENSSSCG00000003766	DNAJB4	protein_coding	gene	0.792219	5.25731	3.31418	0.00634432	0.0966012	-2.92554
18	6943	ENSSSCG00000016718	NPY	protein_coding	gene	-0.97441	6.29053	-3.32271	0.00624588	0.0959792	-2.92814
12	4309	ENSSSCG00000017886	FBXO39	protein_coding	gene	0.443834	5.09264	3.31048	0.0063875	0.0968652	-2.92872
12	68032	ENSSSCG00000017562	CACNA1G	protein_coding	gene	0.938202	5.72029	3.33115	0.00615008	0.0952327	-2.93044
12	9249	ENSSSCG00000039681	B9D1	protein_coding	gene	-0.576279	5.06254	-3.28637	0.00667618	0.098942	-2.93106
14	14673	ENSSSCG00000009844	HSPB8	protein_coding	gene	0.598827	8.20869	3.33845	0.00606835	0.0947224	-2.93255
10	27692	ENSSSCG00000011145	ASB13	protein_coding	gene	0.671803	6.44237	3.33443	0.00611319	0.0949126	-2.93326
1	7019	ENSSSCG00000005169	ENSSSCG00000005169	protein_coding	gene	-0.44233	8.82083	-3.33828	0.00607027	0.0947224	-2.93607
AEMK02000452.1	14083	ENSSSCG00000036871	EXOC3L4	protein_coding	gene	-1.72432	-0.847175	-2.77279	0.0171696	0.15323	-2.93678
2	117518	ENSSSCG00000029637	KDM2A	protein_coding	gene	0.387052	6.08876	3.3256	0.00621292	0.0956264	-2.93724
1	19453	ENSSSCG00000004046	PNLDC1	protein_coding	gene	0.985551	0.399413	2.94853	0.0124261	0.130954	-2.93866
14	131844	ENSSSCG00000033385	ENSSSCG00000033385	protein_coding	gene	0.44819	6.52236	3.32823	0.00618307	0.0955033	-2.94027
3	7970	ENSSSCG00000037193	TLCD3B	protein_coding	gene	0.515195	4.96159	3.2987	0.00652688	0.0978901	-2.94145
12	27751	ENSSSCG00000017873	CAMKK1	protein_coding	gene	0.650351	6.87645	3.3329	0.00613035	0.0950807	-2.94205
11	114682	ENSSSCG00000009335	B3GLCT	protein_coding	gene	0.830539	4.70815	3.29803	0.00653487	0.0979121	-2.9463
2	3419	ENSSSCG00000033169	RPS15	protein_coding	gene	-0.444575	8.0268	-3.3309	0.00615285	0.0952327	-2.94866
7	18296	ENSSSCG00000023791	ENSSSCG00000023791	protein_coding	gene	0.589642	4.45039	3.27584	0.00680637	0.0997831	-2.94991
8	25955	ENSSSCG00000009243	THAP9	protein_coding	gene	0.56055	2.52179	3.112	0.00919709	0.114853	-2.95171
13	61799	ENSSSCG00000011298	CDCP1	protein_coding	gene	-0.824857	4.22453	-3.1977	0.0078563	0.106344	-2.95217
12	30627	ENSSSCG00000017497	ERBB2	protein_coding	gene	-0.537344	4.59663	-3.2373	0.00730517	0.102613	-2.95338
17	49450	ENSSSCG00000040388	ZBTB46	protein_coding	gene	-1.08044	2.67393	-3.02568	0.0107808	0.122391	-2.95437
7	19084	ENSSSCG00000034114	GPR68	protein_coding	gene	0.728713	3.82232	3.23649	0.007316	0.102613	-2.95502
13	202044	ENSSSCG00000011576	HRH1	protein_coding	gene	0.642601	4.66235	3.27952	0.00676062	0.0995051	-2.95754
8	185918	ENSSSCG00000029813	TSPAN5	protein_coding	gene	-0.390369	6.61483	-3.31665	0.00631563	0.09636	-2.95835
5	7752	ENSSSCG00000033766	ENSSSCG00000033766	protein_coding	gene	-0.704611	2.22576	-3.01327	0.0110299	0.124194	-2.95845
13	18479	ENSSSCG00000011643	AMOTL2	protein_coding	gene	0.622416	4.86237	3.26881	0.00689464	0.100006	-2.96204
14	21649	ENSSSCG00000010592	AS3MT	protein_coding	gene	-0.478962	5.64726	-3.29475	0.00657438	0.098193	-2.96271
1	35408	ENSSSCG00000004936	INTS14	protein_coding	gene	0.422848	3.69609	3.20584	0.00773974	0.105528	-2.96931
5	88564	ENSSSCG00000033412	B4GALNT3	protein_coding	gene	1.16715	2.22999	3.10127	0.00938058	0.116177	-2.9728
13	84002	ENSSSCG00000031273	IMPG2	protein_coding	gene	1.73145	-1.53025	2.79555	0.0164661	0.149669	-2.97392
14	28980	ENSSSCG00000060069	ZNF74	protein_coding	gene	0.46071	4.35272	3.24316	0.00722699	0.102448	-2.97495
3	4535	ENSSSCG00000031088	RPS7	protein_coding	gene	-0.50718	8.9922	-3.31518	0.00633264	0.0965212	-2.97828
6	42270	ENSSSCG00000003623	C1orf94	protein_coding	gene	-2.20922	-1.10933	-2.73925	0.0182607	0.158126	-2.97838
17	105166	ENSSSCG00000024486	HOOK3	protein_coding	gene	-0.817335	6.06545	-3.29188	0.00660902	0.0983525	-2.98003
1	22411	ENSSSCG00000058562	ENSSSCG00000058562	protein_coding	gene	0.98324	0.862255	2.94028	0.0126163	0.131594	-2.9813
2	30038	ENSSSCG00000062244	GLYAT	protein_coding	gene	-3.08868	0.496701	-2.75303	0.0178043	0.155884	-2.98157
13	1129	ENSSSCG00000011404	NAA80	protein_coding	gene	-0.595592	2.89376	-3.07942	0.00976528	0.117934	-2.98214
7	4080	ENSSSCG00000001502	RPS18	protein_coding	gene	-0.498173	8.59135	-3.31276	0.0063608	0.0967539	-2.98295
4	27998	ENSSSCG00000006463	PEAR1	protein_coding	gene	-0.50089	4.64742	-3.22531	0.0074678	0.103323	-2.98729
7	6199	ENSSSCG00000001543	RPL10A	protein_coding	gene	-0.371067	8.22851	-3.30992	0.00639403	0.0968663	-2.98808
18	11381	ENSSSCG00000016442	AOC1	protein_coding	gene	-2.79677	0.0330276	-2.73893	0.0182715	0.158128	-2.99216
17	55240	ENSSSCG00000022815	PYGB	protein_coding	gene	0.376777	8.38214	3.30665	0.00643249	0.0971546	-2.99397
12	1140	ENSSSCG00000035677	EPOP	protein_coding	gene	0.85899	0.622487	2.90657	0.0134241	0.135361	-2.99682
5	39368	ENSSSCG00000000874	GAS2L3	protein_coding	gene	-2.70116	-2.46127	-2.72457	0.0187596	0.159265	-2.99824
AEMK02000682.1	2522	ENSSSCG00000037554	FUT7	protein_coding	gene	1.2813	0.580638	2.91588	0.013196	0.133816	-2.99956
9	167525	ENSSSCG00000015342	COL28A1	protein_coding	gene	-2.20914	-1.77925	-2.72264	0.018826	0.159431	-2.99961
8	159530	ENSSSCG00000008785	FAM114A1	protein_coding	gene	-0.717533	3.38904	-3.10539	0.00930966	0.11568	-3.00005
18	24025	ENSSSCG00000056374	STMP1	protein_coding	gene	-0.564919	4.02761	-3.17467	0.00819592	0.10907	-3.00138
4	150775	ENSSSCG00000006025	PKHD1L1	protein_coding	gene	-1.04495	1.18237	-2.86979	0.0143641	0.140192	-3.00457
17	38383	ENSSSCG00000007067	JAG1	protein_coding	gene	0.506202	4.78448	3.25904	0.00701944	0.100937	-3.00543
9	211658	ENSSSCG00000026412	PLXNA2	protein_coding	gene	0.528966	6.41954	3.2943	0.00657981	0.098193	-3.00673
10	50702	ENSSSCG00000024288	STUM	protein_coding	gene	-0.815009	7.02511	-3.29179	0.00661017	0.0983525	-3.00745
16	34993	ENSSSCG00000016990	ENSSSCG00000016990	protein_coding	gene	-0.664055	3.21056	-3.07975	0.00975942	0.117934	-3.01027
9	1480	ENSSSCG00000036867	C11orf71	protein_coding	gene	-1.27679	-0.886316	-2.72947	0.0185914	0.159042	-3.01064
3	12287	ENSSSCG00000007744	PHKG1	protein_coding	gene	0.438894	3.93943	3.20168	0.00779903	0.105759	-3.01079
11	744	ENSSSCG00000031280	MRPL57	protein_coding	gene	-0.644863	4.13588	-3.17164	0.00824181	0.109246	-3.01447
3	511964	ENSSSCG00000036837	HS3ST4	protein_coding	gene	0.554453	4.4336	3.23447	0.00734323	0.102613	-3.01593
X	237952	ENSSSCG00000012233	SYTL5	protein_coding	gene	-1.16012	1.989	-2.91935	0.0131119	0.133378	-3.01836
6	8633	ENSSSCG00000022774	NOP53	protein_coding	gene	-0.535269	5.89119	-3.26693	0.00691848	0.10024	-3.01846
6	4685	ENSSSCG00000003473	CPLANE2	protein_coding	gene	-0.910755	2.43091	-2.99018	0.0115088	0.126332	-3.01905
9	81616	ENSSSCG00000015627	ZPBP	protein_coding	gene	1.00151	-0.303403	2.82097	0.0157142	0.146311	-3.01976
1	381131	ENSSSCG00000004939	MEGF11	protein_coding	gene	-0.772331	2.97277	-3.05573	0.0102006	0.120363	-3.02189
6	3226	ENSSSCG00000042897	ENSSSCG00000042897	protein_coding	gene	0.931207	-0.855072	2.79135	0.0165936	0.150278	-3.02223
1	3569	ENSSSCG00000063201	ZDHHC12	protein_coding	gene	-0.688178	3.32637	-3.08716	0.0096273	0.117517	-3.02282
13	16121	ENSSSCG00000011548	BRPF1	protein_coding	gene	0.437122	4.55864	3.23361	0.00735491	0.102613	-3.02697
X	4912	ENSSSCG00000059772	ENSSSCG00000059772	protein_coding	gene	-0.640343	2.8973	-3.04365	0.0104299	0.121544	-3.02805
12	4292	ENSSSCG00000034722	CCL14	protein_coding	gene	-1.15241	2.31261	-2.94122	0.0125944	0.131594	-3.02838
15	127458	ENSSSCG00000015901	GRB14	protein_coding	gene	-0.626958	3.64648	-3.12603	0.00896281	0.114081	-3.02922
1	297860	ENSSSCG00000028974	UST	protein_coding	gene	0.565308	5.85647	3.27424	0.0068263	0.0997831	-3.03011
14	8978	ENSSSCG00000009959	ASPHD2	protein_coding	gene	0.543829	4.54632	3.23147	0.00738385	0.102921	-3.03058
18	68275	ENSSSCG00000040608	AKR1B1	protein_coding	gene	0.548557	5.0499	3.25284	0.00709975	0.101027	-3.03155
2	4252	ENSSSCG00000046114	ENSSSCG00000046114	protein_coding	gene	1.18144	-0.961734	2.77962	0.0169555	0.152274	-3.03292
2	15090	ENSSSCG00000037535	SLC34A1	protein_coding	gene	-2.90886	0.0764112	-2.70734	0.0193622	0.161047	-3.03457
18	27237	ENSSSCG00000057427	ENSSSCG00000057427	protein_coding	gene	0.384719	4.82064	3.23424	0.0073463	0.102613	-3.03507
AEMK02000682.1	43336	ENSSSCG00000038509	NOTCH1	protein_coding	gene	-0.593183	4.8602	-3.20322	0.00777701	0.105651	-3.0352
12	8985	ENSSSCG00000017416	DHX58	protein_coding	gene	0.906925	3.23045	3.13764	0.0087734	0.113239	-3.03532
6	14365	ENSSSCG00000053881	ENSSSCG00000053881	protein_coding	gene	0.821227	0.909024	2.91276	0.0132719	0.134222	-3.03652
8	6671	ENSSSCG00000058478	MSANTD1	protein_coding	gene	-0.753767	3.77464	-3.12113	0.00904404	0.114081	-3.03738
4	6214	ENSSSCG00000006471	ISG20L2	protein_coding	gene	0.418434	4.50192	3.21845	0.00756256	0.103937	-3.03741
16	6254	ENSSSCG00000016884	PELO	protein_coding	gene	0.486971	4.56129	3.21443	0.00761859	0.104446	-3.04026
7	4107	ENSSSCG00000001987	RIPK3	protein_coding	gene	0.819293	2.43443	3.04968	0.0103149	0.120853	-3.04177
6	9394	ENSSSCG00000003042	RPS19	protein_coding	gene	-0.516379	8.79534	-3.27963	0.0067592	0.0995051	-3.0438
6	50296	ENSSSCG00000028108	ASAP3	protein_coding	gene	-0.392631	4.68379	-3.20806	0.00770816	0.105193	-3.04476
15	619189	ENSSSCG00000015671	ARHGAP15	protein_coding	gene	-1.13027	0.618091	-2.79259	0.0165558	0.150123	-3.04651
17	22868	ENSSSCG00000007527	ENSSSCG00000007527	protein_coding	gene	-1.68634	0.684181	-2.76185	0.0175182	0.154734	-3.04735
7	86017	ENSSSCG00000001878	PTPN9	protein_coding	gene	0.690889	4.8561	3.22845	0.00742489	0.103005	-3.04761
12	4877	ENSSSCG00000023139	METTL23	protein_coding	gene	-0.607002	2.58746	-3.00718	0.0111543	0.124784	-3.04801
12	4728	ENSSSCG00000040509	LIMD2	protein_coding	gene	-0.530435	4.63831	-3.194	0.00790989	0.106538	-3.04847
18	25166	ENSSSCG00000016498	MKRN1	protein_coding	gene	0.393528	6.60148	3.27056	0.00687265	0.0997831	-3.04977
18	6287	ENSSSCG00000043449	ENSSSCG00000043449	protein_coding	gene	-1.13553	-0.0702754	-2.72983	0.0185794	0.159042	-3.0504
3	50787	ENSSSCG00000024665	TRAPPC12	protein_coding	gene	0.422375	6.69366	3.27117	0.00686485	0.0997831	-3.05136
2	321008	ENSSSCG00000013311	KIAA1549L	protein_coding	gene	0.703582	6.88812	3.2735	0.00683557	0.0997831	-3.05137
13	56851	ENSSSCG00000023229	ETV5	protein_coding	gene	0.583686	6.87813	3.27123	0.00686412	0.0997831	-3.0529
4	4624	ENSSSCG00000053251	ENSSSCG00000053251	protein_coding	gene	-1.48846	0.228548	-2.7332	0.0184647	0.159042	-3.05488
3	7690	ENSSSCG00000007963	ZNF263	protein_coding	gene	0.446547	4.19685	3.18718	0.00800976	0.107355	-3.05549
9	241947	ENSSSCG00000014820	FCHSD2	protein_coding	gene	0.519833	5.59016	3.25332	0.00709346	0.101027	-3.05571
13	7471	ENSSSCG00000011272	ENSSSCG00000011272	protein_coding	gene	-0.464235	8.84523	-3.27207	0.00685359	0.0997831	-3.05755
6	7695	ENSSSCG00000024260	RPL11	protein_coding	gene	-0.405319	8.90665	-3.27201	0.00685438	0.0997831	-3.05769
13	69257	ENSSSCG00000011214	NGLY1	protein_coding	gene	0.49356	4.50519	3.21808	0.00756761	0.103937	-3.05885
4	20150	ENSSSCG00000006494	SLC25A44	protein_coding	gene	0.663498	4.62009	3.22219	0.00751071	0.103613	-3.05896
14	1924	ENSSSCG00000010308	CHCHD1	protein_coding	gene	-0.431813	4.82688	-3.20063	0.00781421	0.10587	-3.06622
18	30673	ENSSSCG00000016579	CCDC136	protein_coding	gene	0.540572	7.49473	3.26538	0.00693818	0.100346	-3.06865
7	128409	ENSSSCG00000001787	IL16	protein_coding	gene	-1.30065	0.274441	-2.74771	0.0179791	0.15641	-3.06969
X	55941	ENSSSCG00000012769	ATP2B3	protein_coding	gene	0.533792	6.84887	3.26145	0.00698839	0.100691	-3.07128
15	3734	ENSSSCG00000020790	COPS9	protein_coding	gene	-0.585423	7.14167	-3.25785	0.00703476	0.100982	-3.07308
4	94143	ENSSSCG00000006233	CA8	protein_coding	gene	-0.782802	2.54907	-2.97648	0.0118028	0.127808	-3.07359
6	314257	ENSSSCG00000003748	CELF4	protein_coding	gene	-0.419671	8.4662	-3.26142	0.00698887	0.100691	-3.07742
15	316130	ENSSSCG00000015882	BAZ2B	protein_coding	gene	-0.584075	6.16467	-3.24234	0.00723796	0.102507	-3.0785
6	17315	ENSSSCG00000022434	ZNF235	protein_coding	gene	0.576759	2.34971	3.02912	0.0107126	0.122333	-3.08014
2	39263	ENSSSCG00000013437	TCF3	protein_coding	gene	-0.433716	4.22826	-3.15154	0.00855196	0.111689	-3.08176
10	1821	ENSSSCG00000062233	LINGO2	protein_coding	gene	0.911664	1.26852	2.93128	0.0128271	0.132852	-3.08225
1	17974	ENSSSCG00000005267	ANXA1	protein_coding	gene	0.576146	5.39702	3.23592	0.00732369	0.102613	-3.08564
7	7204	ENSSSCG00000001898	ULK3	protein_coding	gene	-0.404941	4.79068	-3.19124	0.0079502	0.106916	-3.08571
6	10109	ENSSSCG00000030048	PLEKHG2	protein_coding	gene	0.574542	2.62079	3.05371	0.0102385	0.120397	-3.08574
18	4308	ENSSSCG00000038700	FMC1	protein_coding	gene	-0.809442	3.16487	-3.02319	0.0108301	0.122528	-3.08607
2	5312	ENSSSCG00000032003	ENSSSCG00000032003	protein_coding	gene	-0.515628	8.98892	-3.25617	0.00705643	0.100985	-3.08673
1	462	ENSSSCG00000063043	INAFM2	protein_coding	gene	0.650312	1.53409	2.9355	0.0127278	0.132288	-3.08953
AEMK02000680.1	1080	ENSSSCG00000004338	FUT9	protein_coding	gene	0.865531	-0.00670598	2.81182	0.0159807	0.147555	-3.08998
9	39657	ENSSSCG00000040824	CNTN2	protein_coding	gene	0.68546	7.76202	3.25425	0.00708135	0.101027	-3.09021
15	54335	ENSSSCG00000015753	ANGPT2	protein_coding	gene	0.733787	3.04502	3.06293	0.0100662	0.119536	-3.09024
7	57023	ENSSSCG00000002337	ZFYVE1	protein_coding	gene	0.393851	5.66396	3.23495	0.00733675	0.102613	-3.09046
X	11138	ENSSSCG00000034821	ARMCX4	protein_coding	gene	-0.402724	4.28438	-3.15489	0.0084995	0.111235	-3.09156
2	15130	ENSSSCG00000033816	ENSSSCG00000033816	protein_coding	gene	0.587996	2.32954	3.00921	0.0111126	0.124658	-3.09212
14	1746	ENSSSCG00000009751	FZD10	protein_coding	gene	-1.12131	-0.0106499	-2.72134	0.0188712	0.159724	-3.09301
12	17437	ENSSSCG00000020884	GPR179	protein_coding	gene	-1.02146	0.635652	-2.76932	0.0172793	0.153554	-3.09576
12	1390	ENSSSCG00000023783	MRPL27	protein_coding	gene	-0.586367	4.86731	-3.1778	0.00814896	0.108542	-3.09888
2	104074	ENSSSCG00000013857	EPS15L1	protein_coding	gene	0.41292	6.30874	3.23874	0.00728589	0.102613	-3.10229
15	25847	ENSSSCG00000022011	NMI	protein_coding	gene	0.868233	3.26316	3.12812	0.00892848	0.114081	-3.10403
4	64831	ENSSSCG00000006728	GDAP2	protein_coding	gene	0.509396	3.71165	3.14071	0.00872404	0.112894	-3.10408
14	31845	ENSSSCG00000010060	UPB1	protein_coding	gene	-2.51995	-0.401197	-2.66012	0.0211137	0.169119	-3.10462
6	22583	ENSSSCG00000002709	ENSSSCG00000002709	protein_coding	gene	-0.644494	2.71884	-2.98587	0.0116006	0.126338	-3.10479
3	44053	ENSSSCG00000008180	EIF5B	protein_coding	gene	-0.430765	8.18051	-3.24465	0.00720727	0.102315	-3.10745
9	13977	ENSSSCG00000015203	ROBO4	protein_coding	gene	0.594866	4.49262	3.17149	0.00824396	0.109246	-3.10749
5	3319	ENSSSCG00000023749	MIOX	protein_coding	gene	-2.27067	2.01128	-2.75918	0.0176042	0.155037	-3.10849
1	7848	ENSSSCG00000039861	HDHD3	protein_coding	gene	-0.654168	3.38165	-3.04929	0.0103222	0.120853	-3.1094
1	8732	ENSSSCG00000023158	RPS27L	protein_coding	gene	-0.594518	4.24791	-3.1304	0.00889112	0.113979	-3.10943
9	12063	ENSSSCG00000015106	HYOU1	protein_coding	gene	0.738836	7.17295	3.23984	0.00727125	0.102613	-3.11344
3	19414	ENSSSCG00000034607	OGN	protein_coding	gene	-0.960836	5.28178	-3.18728	0.00800816	0.107355	-3.11413
14	194703	ENSSSCG00000009761	NCOR2	protein_coding	gene	0.393324	7.71241	3.23769	0.00730001	0.102613	-3.11973
2	10645	ENSSSCG00000026230	SRP19	protein_coding	gene	-0.394953	6.55242	-3.228	0.00743105	0.103005	-3.12041
X	8754	ENSSSCG00000032946	ENSSSCG00000032946	protein_coding	gene	-0.852723	3.35294	-3.03351	0.0106264	0.122086	-3.12281
2	16096	ENSSSCG00000054426	BHMT2	protein_coding	gene	-1.59664	1.39949	-2.78413	0.0168153	0.151465	-3.12348
15	4886	ENSSSCG00000038610	INHBB	protein_coding	gene	0.714085	1.27221	2.89968	0.0135953	0.135663	-3.12432
16	63792	ENSSSCG00000056851	ENSSSCG00000056851	protein_coding	gene	0.792752	0.404425	2.8183	0.0157914	0.146379	-3.1258
6	44183	ENSSSCG00000056202	ENSSSCG00000056202	protein_coding	gene	0.999384	-0.111893	2.76929	0.0172803	0.153554	-3.127
6	9197	ENSSSCG00000054047	RPL22	protein_coding	gene	-0.572973	8.07416	-3.2337	0.0073536	0.102613	-3.12731
6	10548	ENSSSCG00000003247	ENSSSCG00000003247	protein_coding	gene	1.64055	-0.348435	2.82637	0.0155587	0.145752	-3.12941
3	4138	ENSSSCG00000007986	NME4	protein_coding	gene	-0.824496	1.3126	-2.82192	0.0156866	0.146311	-3.12941
1	15432	ENSSSCG00000004221	HINT3	protein_coding	gene	-0.717984	5.03745	-3.1738	0.00820914	0.10915	-3.1299
6	25593	ENSSSCG00000035527	ENSSSCG00000035527	protein_coding	gene	-0.578378	3.71778	-3.0758	0.00983068	0.118062	-3.13174
6	116622	ENSSSCG00000003398	UBE4B	protein_coding	gene	0.429782	6.41818	3.2238	0.00748857	0.103419	-3.13445
4	7747	ENSSSCG00000040470	RPS20	protein_coding	gene	-0.502292	9.08876	-3.22983	0.00740607	0.103005	-3.13492
4	10699	ENSSSCG00000006612	S100A10	protein_coding	gene	-0.521619	5.29749	-3.17997	0.00811655	0.108206	-3.13495
4	216316	ENSSSCG00000024481	ENSSSCG00000024481	protein_coding	gene	0.595626	7.6919	3.22945	0.00741132	0.103005	-3.13557
6	546	ENSSSCG00000063244	TMEM275	protein_coding	gene	-1.69013	-0.855621	-2.64236	0.0218121	0.170787	-3.13627
14	28454	ENSSSCG00000031871	ENTPD4	protein_coding	gene	0.527228	5.89701	3.21359	0.00763027	0.10451	-3.14078
9	1444	ENSSSCG00000029630	TAF10	protein_coding	gene	-0.481195	6.01261	-3.20493	0.00775272	0.105609	-3.1431
5	236615	ENSSSCG00000022636	DENND5B	protein_coding	gene	0.558377	2.68502	3.0291	0.0107131	0.122333	-3.14319
14	12991	ENSSSCG00000009870	SDSL	protein_coding	gene	-0.538692	3.95371	-3.07573	0.00983191	0.118062	-3.14711
7	10158	ENSSSCG00000039351	PIGH	protein_coding	gene	0.353517	5.28776	3.19451	0.00790251	0.106538	-3.14785
10	60931	ENSSSCG00000010811	KCTD3	protein_coding	gene	0.482951	5.87202	3.20875	0.00769846	0.105156	-3.14809
3	40440	ENSSSCG00000025711	ENSSSCG00000025711	protein_coding	gene	-0.866338	2.84332	-2.95868	0.0121962	0.129957	-3.14839
16	3067	ENSSSCG00000016991	DUSP1	protein_coding	gene	0.646939	5.2577	3.19444	0.00790348	0.106538	-3.15481
9	41522	ENSSSCG00000015246	ST14	protein_coding	gene	-1.79895	-0.0556939	-2.65877	0.0211659	0.169214	-3.15825
3	1850	ENSSSCG00000038804	HBQ1	protein_coding	gene	-1.0458	0.442692	-2.71167	0.0192089	0.16041	-3.16019
13	60598	ENSSSCG00000011329	CCDC12	protein_coding	gene	-0.424225	6.35545	-3.20274	0.00778398	0.105651	-3.161
15	5165	ENSSSCG00000048815	ENSSSCG00000048815	protein_coding	gene	-1.63084	-0.322428	-2.6467	0.0216392	0.170424	-3.16124
14	25998	ENSSSCG00000010589	SFXN2	protein_coding	gene	-0.53595	3.81665	-3.06722	0.00998715	0.118879	-3.16286
7	114328	ENSSSCG00000001835	ABHD2	protein_coding	gene	0.847749	3.27149	3.06551	0.0100185	0.119063	-3.16701
6	148614	ENSSSCG00000003654	MACF1	protein_coding	gene	0.537538	7.64287	3.20892	0.00769603	0.105156	-3.17161
17	33555	ENSSSCG00000058830	ZFP64	protein_coding	gene	0.603751	2.95969	3.03647	0.0105686	0.122023	-3.17215
6	17818	ENSSSCG00000037473	ENSSSCG00000037473	protein_coding	gene	1.09322	-0.972927	2.69536	0.0197924	0.162745	-3.17305
13	60166	ENSSSCG00000031476	ENSSSCG00000031476	protein_coding	gene	-1.41301	0.0700833	-2.65717	0.0212282	0.169275	-3.17446
17	3122	ENSSSCG00000007452	TP53RK	protein_coding	gene	0.53416	3.94113	3.11405	0.0091625	0.11462	-3.17491
7	113118	ENSSSCG00000002432	KCNK13	protein_coding	gene	-1.2429	-0.778899	-2.62807	0.0223903	0.171875	-3.17553
2	15719	ENSSSCG00000014152	MBLAC2	protein_coding	gene	-0.489699	4.84234	-3.14044	0.00872838	0.112894	-3.17879
2	18938	ENSSSCG00000029516	SLC22A8	protein_coding	gene	-2.4036	1.56899	-2.7133	0.0191515	0.160294	-3.17882
X	117937	ENSSSCG00000012676	MBNL3	protein_coding	gene	-1.10608	1.04827	-2.75123	0.0178634	0.156043	-3.18004
11	29060	ENSSSCG00000009377	THSD1	protein_coding	gene	-0.736734	3.93242	-3.04008	0.0104986	0.12202	-3.18079
13	264858	ENSSSCG00000031244	GAP43	protein_coding	gene	-0.563248	9.68074	-3.2039	0.0077673	0.105651	-3.18156
12	58004	ENSSSCG00000017990	PIK3R6	protein_coding	gene	-0.796884	2.31113	-2.8855	0.013955	0.137605	-3.18543
4	272172	ENSSSCG00000028759	ASAP1	protein_coding	gene	0.451019	6.49589	3.19542	0.00788925	0.106538	-3.18765
4	29378	ENSSSCG00000006456	FCRL1	protein_coding	gene	-2.10785	-1.7565	-2.59377	0.02384	0.177392	-3.18824
3	335026	ENSSSCG00000037846	ACOXL	protein_coding	gene	1.07777	1.06402	2.89054	0.0138261	0.137145	-3.18937
14	13956	ENSSSCG00000009964	CRYBB1	protein_coding	gene	1.23308	-0.961673	2.70416	0.0194754	0.161645	-3.19008
12	182833	ENSSSCG00000017741	TEFM	protein_coding	gene	0.664826	1.64668	2.89654	0.0136742	0.136179	-3.1921
8	162783	ENSSSCG00000026129	ADGRL3	protein_coding	gene	0.725346	4.51936	3.1471	0.00862221	0.112253	-3.19311
13	2711	ENSSSCG00000011351	TMA7	protein_coding	gene	-0.51588	7.66344	-3.19457	0.00790169	0.106538	-3.19664
4	52703	ENSSSCG00000006746	VANGL1	protein_coding	gene	-0.890134	1.48535	-2.7862	0.0167515	0.151167	-3.19706
6	12214	ENSSSCG00000034792	KLK5	protein_coding	gene	1.21138	1.10721	2.83792	0.0152318	0.144586	-3.20332
3	30610	ENSSSCG00000008314	ATP6V1B1	protein_coding	gene	-2.23817	-1.40977	-2.58591	0.0241853	0.178421	-3.20648
7	4564	ENSSSCG00000027358	RPS17	protein_coding	gene	-0.382465	8.15734	-3.19046	0.00796158	0.106916	-3.20737
1	5161	ENSSSCG00000048049	ENSSSCG00000048049	protein_coding	gene	-2.33241	-1.26381	-2.58324	0.0243033	0.178887	-3.20742
5	243955	ENSSSCG00000000906	TMCC3	protein_coding	gene	-0.4581	3.35195	-3.00533	0.0111923	0.124832	-3.20751
4	168	ENSSSCG00000063449	ENSSSCG00000063449	protein_coding	gene	1.45139	-1.62292	2.65966	0.0211314	0.169119	-3.21308
2	1495	ENSSSCG00000034876	PET100	protein_coding	gene	-0.497577	4.48639	-3.09522	0.00948548	0.116897	-3.21341
6	61172	ENSSSCG00000023904	CFAP57	protein_coding	gene	1.23617	1.39304	2.89174	0.0137955	0.137107	-3.21474
17	10929	ENSSSCG00000007370	R3HDML	protein_coding	gene	0.500202	2.89763	3.00521	0.0111947	0.124832	-3.21551
6	44342	ENSSSCG00000026005	SAMD13	protein_coding	gene	-1.37871	0.373801	-2.66096	0.0210812	0.169078	-3.2169
7	1912	ENSSSCG00000030882	ENSSSCG00000030882	protein_coding	gene	-1.06541	0.923648	-2.72477	0.0187526	0.159265	-3.217
1	43051	ENSSSCG00000054127	IGDCC3	protein_coding	gene	-0.864299	3.40489	-2.98585	0.0116009	0.126338	-3.21766
15	42994	ENSSSCG00000021938	UPP2	protein_coding	gene	-2.45366	-0.936928	-2.57832	0.024523	0.180027	-3.21775
15	4585	ENSSSCG00000036716	RPL37A	protein_coding	gene	-0.415868	8.10172	-3.18414	0.00805462	0.107668	-3.21857
6	7623	ENSSSCG00000002802	GINS3	protein_coding	gene	-1.17408	1.49065	-2.77405	0.0171297	0.153114	-3.22148
3	95375	ENSSSCG00000008451	PPM1B	protein_coding	gene	0.410408	5.46705	3.16017	0.00841736	0.110546	-3.22246
3	754	ENSSSCG00000033744	ENSSSCG00000033744	protein_coding	gene	-0.538138	5.10706	-3.12415	0.00899381	0.114081	-3.22338
3	83009	ENSSSCG00000023320	ENSSSCG00000023320	protein_coding	gene	1.70617	-0.860165	2.69099	0.019952	0.163341	-3.22626
3	19688	ENSSSCG00000008558	AGBL5	protein_coding	gene	-0.407635	4.56147	-3.10055	0.00939291	0.11622	-3.22639
2	9055	ENSSSCG00000013433	ADAMTSL5	protein_coding	gene	1.15927	2.00825	2.91346	0.0132548	0.13414	-3.22706
6	13453	ENSSSCG00000031837	CMTM2	protein_coding	gene	-0.692106	2.85669	-2.92089	0.0130748	0.133378	-3.22754
4	8976	ENSSSCG00000045950	C1orf54	protein_coding	gene	0.539209	2.87378	2.98052	0.0117154	0.127048	-3.22805
1	81791	ENSSSCG00000004827	GABRA5	protein_coding	gene	-0.717808	6.50047	-3.16441	0.00835204	0.109977	-3.22847
16	99242	ENSSSCG00000017052	ADAM19	protein_coding	gene	0.826472	4.18077	3.11401	0.00916317	0.11462	-3.22924
7	8436	ENSSSCG00000036988	ENSSSCG00000036988	protein_coding	gene	-0.457943	4.88514	-3.11274	0.0091847	0.114793	-3.23153
X	58985	ENSSSCG00000012743	MTMR1	protein_coding	gene	0.627387	3.92009	3.08775	0.00961675	0.117517	-3.23316
6	76746	ENSSSCG00000022302	BICRA	protein_coding	gene	0.498276	3.74494	3.07029	0.00993085	0.118642	-3.23584
13	266353	ENSSSCG00000035537	RUNX1	protein_coding	gene	0.946211	1.21076	2.84493	0.0150366	0.143751	-3.23626
3	102280	ENSSSCG00000008147	ENSSSCG00000008147	protein_coding	gene	0.705202	3.95614	3.09047	0.00956882	0.117441	-3.23656
1	33316	ENSSSCG00000004040	SLC22A2	protein_coding	gene	-2.92979	-0.956792	-2.56544	0.0251068	0.181997	-3.23704
11	76882	ENSSSCG00000009567	RASA3	protein_coding	gene	0.373794	5.16528	3.14024	0.00873161	0.112894	-3.2381
12	7384	ENSSSCG00000017347	HIGD1B	protein_coding	gene	-0.683709	2.32006	-2.86951	0.0143716	0.140192	-3.2385
13	42541	ENSSSCG00000011632	NPHP3	protein_coding	gene	-0.460692	3.37322	-2.98753	0.0115652	0.126338	-3.24043
4	16832	ENSSSCG00000005907	ADCK5	protein_coding	gene	-0.536579	4.55007	-3.08164	0.00972559	0.117934	-3.24052
X	22856	ENSSSCG00000022390	RGN	protein_coding	gene	-0.538765	3.0422	-2.95591	0.0122584	0.130298	-3.24088
4	6059	ENSSSCG00000029230	ECM1	protein_coding	gene	0.907285	4.1893	3.10399	0.0093336	0.115786	-3.24123
12	9141	ENSSSCG00000017429	P3H4	protein_coding	gene	-0.572691	2.67602	-2.90411	0.013485	0.135555	-3.24569
1	6276	ENSSSCG00000004670	C15orf48	protein_coding	gene	0.821859	0.524654	2.77402	0.0171307	0.153114	-3.24584
4	3026	ENSSSCG00000037709	KCNA2	protein_coding	gene	1.06759	2.81369	2.97145	0.0119127	0.128109	-3.24636
7	7440	ENSSSCG00000024914	CFB	protein_coding	gene	1.39917	4.37096	3.12241	0.00902268	0.114081	-3.24733
11	65929	ENSSSCG00000029393	CENPJ	protein_coding	gene	0.409717	3.80746	3.05729	0.0101713	0.120247	-3.24835
12	9669	ENSSSCG00000040611	ENSSSCG00000040611	protein_coding	gene	0.991137	0.093174	2.73743	0.0183219	0.158381	-3.2505
5	33210	ENSSSCG00000000206	FAIM2	protein_coding	gene	0.389533	10.1905	3.16294	0.00837457	0.110177	-3.25242
8	47481	ENSSSCG00000009042	OTUD4	protein_coding	gene	0.399231	4.92067	3.12315	0.00901045	0.114081	-3.25644
11	6179	ENSSSCG00000059342	KCTD12	protein_coding	gene	-0.84584	3.93342	-2.9992	0.0113193	0.125753	-3.25796
14	93871	ENSSSCG00000009605	GFRA2	protein_coding	gene	1.03424	5.37773	3.14651	0.00863152	0.112277	-3.26106
2	17566	ENSSSCG00000024771	TICAM1	protein_coding	gene	0.610121	2.78121	2.97155	0.0119104	0.128109	-3.26332
17	36015	ENSSSCG00000022998	PKIG	protein_coding	gene	-0.48625	6.58515	-3.14955	0.00858339	0.111845	-3.26384
9	11442	ENSSSCG00000039468	SERPINH1	protein_coding	gene	1.06469	5.91895	3.12516	0.00897722	0.114081	-3.26549
14	22789	ENSSSCG00000055425	RBM34	protein_coding	gene	-0.466722	4.07545	-3.03539	0.0105897	0.122086	-3.26597
3	3456	ENSSSCG00000021557	SULT1A3	protein_coding	gene	-1.00464	1.8424	-2.76097	0.0175464	0.154801	-3.26726
11	40572	ENSSSCG00000031627	WBP4	protein_coding	gene	-0.40656	5.38279	-3.1162	0.00912627	0.114445	-3.26816
8	37200	ENSSSCG00000009138	CFI	protein_coding	gene	-0.651117	5.65163	-3.12159	0.00903624	0.114081	-3.26835
2	72787	ENSSSCG00000014168	ELL2	protein_coding	gene	0.639843	4.78224	3.11891	0.0090809	0.114354	-3.269
12	13745	ENSSSCG00000017212	SUMO2	protein_coding	gene	-0.369432	7.94031	-3.15663	0.0084724	0.111065	-3.26903
X	2363	ENSSSCG00000012530	ENSSSCG00000012530	protein_coding	gene	-0.506896	6.07529	-3.13576	0.00880379	0.113434	-3.27414
6	5633	ENSSSCG00000003753	ENSSSCG00000003753	protein_coding	gene	-1.32858	-1.06776	-2.55055	0.0257988	0.184604	-3.27644
7	15943	ENSSSCG00000032430	ANKRD34C	protein_coding	gene	1.10886	3.09291	3.03698	0.0105587	0.12202	-3.27844
15	127449	ENSSSCG00000016295	NGEF	protein_coding	gene	0.711966	8.02003	3.15126	0.00855648	0.111689	-3.27893
7	41922	ENSSSCG00000002294	ARG2	protein_coding	gene	0.481262	4.59935	3.09593	0.00947308	0.11684	-3.27937
8	4201	ENSSSCG00000009146	RPL34	protein_coding	gene	-0.46858	8.35416	-3.14975	0.00858016	0.111845	-3.2817
3	7717	ENSSSCG00000037605	BRI3	protein_coding	gene	-0.378615	5.48148	-3.11479	0.00915008	0.11462	-3.2828
17	13160	ENSSSCG00000045134	FASTKD5	protein_coding	gene	0.672249	3.10054	2.97593	0.0118149	0.127808	-3.28452
3	11441	ENSSSCG00000007798	TBC1D10B	protein_coding	gene	0.539418	5.22006	3.11839	0.00908969	0.114354	-3.2872
3	13966	ENSSSCG00000008170	ENSSSCG00000008170	protein_coding	gene	-0.463033	9.2544	-3.1457	0.00864439	0.112347	-3.28853
6	5661	ENSSSCG00000002768	CENPT	protein_coding	gene	-0.892884	1.692	-2.75674	0.0176832	0.155291	-3.28868
3	24328	ENSSSCG00000008601	SDC1	protein_coding	gene	0.896891	1.04318	2.78063	0.0169238	0.152138	-3.28898
1	15965	ENSSSCG00000026517	CALML4	protein_coding	gene	-0.856754	1.19856	-2.71328	0.0191523	0.160294	-3.28913
6	1134	ENSSSCG00000038250	ZNF772	protein_coding	gene	1.20056	-0.663554	2.63205	0.0222276	0.171659	-3.28953
5	51963	ENSSSCG00000033823	XPNPEP3	protein_coding	gene	0.456807	5.42662	3.11755	0.00910376	0.114354	-3.29009
1	166562	ENSSSCG00000004244	MAN1A1	protein_coding	gene	-0.883498	2.53077	-2.84147	0.0151326	0.144284	-3.29319
X	8180	ENSSSCG00000012625	PGRMC1	protein_coding	gene	-0.44098	8.63634	-3.14383	0.00867408	0.112538	-3.2933
2	4188	ENSSSCG00000014434	IL17B	protein_coding	gene	-1.09418	0.696799	-2.64643	0.0216499	0.170424	-3.29392
9	21189	ENSSSCG00000015612	IRF6	protein_coding	gene	-1.50238	0.150512	-2.57734	0.0245668	0.180172	-3.29585
18	2770	ENSSSCG00000055529	ENSSSCG00000055529	protein_coding	gene	0.543003	2.42143	2.92571	0.0129593	0.133126	-3.29621
12	15387	ENSSSCG00000035224	ENSSSCG00000035224	protein_coding	gene	-1.08621	1.67326	-2.73205	0.0185036	0.159042	-3.29856
4	79916	ENSSSCG00000006307	RCSD1	protein_coding	gene	-0.840262	3.02775	-2.88674	0.0139229	0.137469	-3.29964
15	3739	ENSSSCG00000039416	CXCR4	protein_coding	gene	-1.22288	1.91109	-2.76862	0.0173016	0.153554	-3.30045
13	48462	ENSSSCG00000024663	SPICE1	protein_coding	gene	-0.641244	1.92896	-2.78384	0.0168243	0.151465	-3.30191
12	78610	ENSSSCG00000017186	RNF157	protein_coding	gene	0.82103	6.50947	3.13393	0.00883347	0.113526	-3.30235
17	3450	ENSSSCG00000007192	C20orf202	protein_coding	gene	-0.779334	0.81895	-2.66249	0.021022	0.168784	-3.30245
15	65545	ENSSSCG00000052127	SP140	protein_coding	gene	0.466524	6.28143	3.12832	0.00892508	0.114081	-3.30596
17	53852	ENSSSCG00000007334	SRC	protein_coding	gene	0.3228	6.10621	3.12558	0.0089703	0.114081	-3.30653
2	18232	ENSSSCG00000035028	GRK6	protein_coding	gene	-0.425029	4.32939	-3.03772	0.0105445	0.12202	-3.30774
3	3347	ENSSSCG00000037580	ITPRIPL1	protein_coding	gene	-1.15549	0.736791	-2.63775	0.0219968	0.171244	-3.30842
1	16012	ENSSSCG00000035941	DSEL	protein_coding	gene	-0.841809	2.81763	-2.84929	0.0149165	0.143134	-3.30843
16	76780	ENSSSCG00000031509	MTMR12	protein_coding	gene	0.838405	5.38227	3.11622	0.0091261	0.114445	-3.31015
1	85833	ENSSSCG00000004500	C18orf25	protein_coding	gene	0.49033	4.7247	3.08491	0.00966724	0.117686	-3.31072
12	3594	ENSSSCG00000035080	RPL23A	protein_coding	gene	-0.387779	9.87177	-3.13242	0.00885802	0.113744	-3.31159
6	18082	ENSSSCG00000003000	ITPKC	protein_coding	gene	0.519699	3.73081	3.02734	0.0107479	0.122333	-3.31163
18	41800	ENSSSCG00000016502	PARP12	protein_coding	gene	0.884207	3.66792	3.04456	0.0104125	0.121531	-3.31193
13	11908	ENSSSCG00000011234	CMTM7	protein_coding	gene	-1.22862	0.367442	-2.60156	0.0235032	0.176153	-3.31257
X	177	ENSSSCG00000054921	ENSSSCG00000054921	protein_coding	gene	-1.95496	-0.303026	-2.54752	0.0259416	0.18516	-3.31286
16	29847	ENSSSCG00000016782	OTULINL	protein_coding	gene	-0.632433	3.59817	-2.94821	0.0124335	0.130954	-3.31358
13	2949	ENSSSCG00000042259	ABHD14B	protein_coding	gene	-0.549362	2.55726	-2.85545	0.0147482	0.142613	-3.31369
14	813	ENSSSCG00000031360	ADO	protein_coding	gene	0.709001	0.678067	2.7425	0.0181518	0.157274	-3.31413
3	19117	ENSSSCG00000007859	UMOD	protein_coding	gene	-2.82126	0.538933	-2.56773	0.0250022	0.181678	-3.31572
3	2292	ENSSSCG00000033463	KCNF1	protein_coding	gene	0.541027	6.64747	3.12637	0.00895712	0.114081	-3.3168
11	26465	ENSSSCG00000009330	ALOX5AP	protein_coding	gene	-0.608052	4.33532	-3.02585	0.0107773	0.122391	-3.3176
3	2640	ENSSSCG00000008054	NTN3	protein_coding	gene	-0.976977	0.560144	-2.64217	0.0218194	0.170787	-3.31885
4	61277	ENSSSCG00000006950	DNAI3	protein_coding	gene	-0.813614	1.60857	-2.7339	0.0184408	0.159042	-3.31895
3	423844	ENSSSCG00000026457	GALNT17	protein_coding	gene	0.55484	7.76298	3.12878	0.00891752	0.114081	-3.32045
5	2005	ENSSSCG00000040186	C12orf57	protein_coding	gene	-0.497508	5.24463	-3.08158	0.00972661	0.117934	-3.32197
16	321	ENSSSCG00000035738	ENSSSCG00000035738	protein_coding	gene	-0.737795	0.629264	-2.64838	0.0215728	0.170139	-3.32217
6	20150	ENSSSCG00000003791	SRSF11	protein_coding	gene	-0.475841	7.83922	-3.12594	0.00896434	0.114081	-3.3222
5	46633	ENSSSCG00000032097	DUSP16	protein_coding	gene	0.442501	4.88943	3.07619	0.00982358	0.118062	-3.32453
3	66063	ENSSSCG00000025266	VWA3A	protein_coding	gene	0.587074	2.69616	2.91814	0.0131412	0.133378	-3.32566
7	119524	ENSSSCG00000001062	DTNBP1	protein_coding	gene	-0.419881	6.1086	-3.10828	0.00926022	0.115449	-3.32623
4	86752	ENSSSCG00000006000	TAF2	protein_coding	gene	0.484179	4.603	3.07249	0.00989076	0.118484	-3.32809
1	12674	ENSSSCG00000005688	PTGES	protein_coding	gene	0.596785	1.91918	2.84486	0.0150384	0.143751	-3.32844
12	2288	ENSSSCG00000025507	RPL27	protein_coding	gene	-0.420089	8.13138	-3.12422	0.00899278	0.114081	-3.32872
6	16260	ENSSSCG00000030182	DEDD2	protein_coding	gene	1.34458	1.99883	2.83867	0.0152108	0.144478	-3.32976
6	143770	ENSSSCG00000003812	EFCAB7	protein_coding	gene	0.547094	6.56213	3.1178	0.0090995	0.114354	-3.32995
14	70040	ENSSSCG00000009862	RNFT2	protein_coding	gene	0.487069	4.30243	3.05446	0.0102244	0.120397	-3.33073
8	2023	ENSSSCG00000038829	ENSSSCG00000038829	protein_coding	gene	-0.650676	5.55621	-3.08041	0.00974755	0.117934	-3.33321
6	33322	ENSSSCG00000055268	RIMKLA	protein_coding	gene	0.616526	4.85476	3.08325	0.00969678	0.117934	-3.33444
5	10821	ENSSSCG00000041972	MED21	protein_coding	gene	-0.595168	3.79263	-2.97409	0.0118549	0.128005	-3.33474
15	45198	ENSSSCG00000016331	RAMP1	protein_coding	gene	-0.586199	6.1833	-3.09972	0.00940732	0.11622	-3.33637
13	131623	ENSSSCG00000011579	PPARG	protein_coding	gene	1.90241	-0.770255	2.62703	0.0224327	0.172007	-3.33751
2	3942	ENSSSCG00000059584	ENSSSCG00000059584	protein_coding	gene	-0.529668	5.62795	-3.08665	0.00963636	0.117517	-3.33767
7	14314	ENSSSCG00000030069	NOXRED1	protein_coding	gene	1.34948	-0.686398	2.62507	0.0225135	0.172063	-3.33783
11	26481	ENSSSCG00000032046	ENSSSCG00000032046	protein_coding	gene	0.449197	5.05294	3.07964	0.00976139	0.117934	-3.34083
X	99676	ENSSSCG00000012564	MID2	protein_coding	gene	0.61322	1.48577	2.79341	0.0165311	0.14999	-3.34337
12	27162	ENSSSCG00000034440	MMP28	protein_coding	gene	-1.05582	2.71088	-2.83512	0.0153103	0.144781	-3.34403
4	63	ENSSSCG00000061560	ENSSSCG00000061560	protein_coding	gene	1.33891	-1.41879	2.56626	0.0250693	0.181813	-3.34535
13	83416	ENSSSCG00000011641	SLCO2A1	protein_coding	gene	-0.643871	2.56478	-2.82091	0.0157159	0.146311	-3.34882
16	43468	ENSSSCG00000040411	CCDC69	protein_coding	gene	-0.951589	0.417497	-2.60321	0.023432	0.175804	-3.34959
2	8200	ENSSSCG00000042162	KCNJ11	protein_coding	gene	0.66632	4.97752	3.07937	0.00976625	0.117934	-3.35048
6	2020	ENSSSCG00000003346	ENSSSCG00000003346	protein_coding	gene	0.971197	-0.354014	2.62021	0.0227147	0.172844	-3.35141
7	146025	ENSSSCG00000002517	WDR25	protein_coding	gene	0.445052	3.65128	2.98912	0.0115314	0.126332	-3.35229
14	209902	ENSSSCG00000009885	HECTD4	protein_coding	gene	0.7121	6.58215	3.10578	0.00930291	0.11568	-3.35309
7	4012	ENSSSCG00000056738	ENSSSCG00000056738	protein_coding	gene	0.646295	3.06543	2.94666	0.0124688	0.131141	-3.35341
12	10022	ENSSSCG00000027226	EPN3	protein_coding	gene	0.780911	0.918184	2.72468	0.0187556	0.159265	-3.354
1	11989	ENSSSCG00000027726	DLL1	protein_coding	gene	0.755206	2.74491	2.92719	0.0129239	0.133036	-3.35617
6	29408	ENSSSCG00000032231	ENSSSCG00000032231	protein_coding	gene	-0.539656	3.25103	-2.90598	0.0134387	0.135361	-3.35663
16	56466	ENSSSCG00000017089	ANXA6	protein_coding	gene	0.572795	7.52596	3.10734	0.00927627	0.115553	-3.35837
2	2437	ENSSSCG00000059744	ENSSSCG00000059744	protein_coding	gene	-0.879514	1.24359	-2.66271	0.0210138	0.168784	-3.35874
5	161737	ENSSSCG00000000456	SLC16A7	protein_coding	gene	-1.08119	-0.0440516	-2.55959	0.0253763	0.18333	-3.35901
3	91585	ENSSSCG00000008644	KIDINS220	protein_coding	gene	0.518977	8.7019	3.10591	0.00930068	0.11568	-3.3619
7	7103	ENSSSCG00000061690	ENSSSCG00000061690	protein_coding	gene	-0.43926	6.71718	-3.09819	0.00943375	0.116451	-3.36211
5	207	ENSSSCG00000052776	SMIM10L1	protein_coding	gene	0.534374	3.45954	2.97532	0.0118281	0.127808	-3.36222
12	2000	ENSSSCG00000040648	CCL8	protein_coding	gene	2.30801	1.57715	2.78744	0.0167135	0.151005	-3.36325
5	46239	ENSSSCG00000025537	PTPN6	protein_coding	gene	-0.9438	3.03571	-2.83197	0.0153993	0.144984	-3.36364
13	145070	ENSSSCG00000033189	ENSSSCG00000033189	protein_coding	gene	-0.529636	8.33512	-3.10432	0.00932798	0.115786	-3.36507
X	2927	ENSSSCG00000012508	ARMCX6	protein_coding	gene	-0.744162	2.03944	-2.75024	0.0178958	0.156064	-3.36526
2	2493	ENSSSCG00000024549	LYL1	protein_coding	gene	-0.787654	2.2012	-2.76852	0.0173047	0.153554	-3.36533
4	16250	ENSSSCG00000028606	ZBTB7B	protein_coding	gene	0.554864	4.31799	3.03801	0.0105387	0.12202	-3.36602
5	42142	ENSSSCG00000000453	ATP23	protein_coding	gene	-0.416616	4.06975	-2.97859	0.011757	0.127407	-3.36723
6	27598	ENSSSCG00000003637	MAP7D1	protein_coding	gene	0.376494	8.45705	3.1021	0.00936614	0.116094	-3.36894
6	9959	ENSSSCG00000003368	RNF207	protein_coding	gene	1.0984	-0.106315	2.6392	0.0219386	0.171105	-3.36941
4	15477	ENSSSCG00000036964	FAM83H	protein_coding	gene	-0.70376	1.93092	-2.75812	0.0176387	0.155159	-3.3715
7	1267	ENSSSCG00000001505	PFDN6	protein_coding	gene	-0.474412	6.69755	-3.09163	0.00954846	0.117287	-3.37267
2	20198	ENSSSCG00000048002	OOSP3	protein_coding	gene	0.792291	1.45269	2.79809	0.0163894	0.149609	-3.3736
12	59580	ENSSSCG00000061997	ENSSSCG00000061997	protein_coding	gene	0.902489	2.91685	2.93007	0.0128556	0.132852	-3.37384
2	6877	ENSSSCG00000048260	ENSSSCG00000048260	protein_coding	gene	-1.15379	0.483643	-2.59024	0.0239947	0.177938	-3.37415
14	6093	ENSSSCG00000009627	C8orf58	protein_coding	gene	-0.82798	1.5296	-2.69674	0.0197424	0.16268	-3.37459
8	5908	ENSSSCG00000051327	ENSSSCG00000051327	protein_coding	gene	-1.90453	0.317321	-2.5141	0.0275715	0.191178	-3.37899
11	90184	ENSSSCG00000009384	INTS6	protein_coding	gene	0.510067	4.39436	3.03081	0.0106794	0.122333	-3.38082
4	70164	ENSSSCG00000005969	WASHC5	protein_coding	gene	0.369368	5.30597	3.06725	0.00998662	0.118879	-3.38238
18	3516	ENSSSCG00000016720	PGAM2	protein_coding	gene	-0.733794	3.11359	-2.8714	0.0143217	0.140087	-3.38349
5	23060	ENSSSCG00000039580	FOXJ2	protein_coding	gene	0.63024	2.70223	2.8821	0.0140424	0.138194	-3.38609
2	997	ENSSSCG00000063154	ENSSSCG00000063154	protein_coding	gene	0.793436	0.773578	2.69876	0.0196693	0.162624	-3.38682
4	3299	ENSSSCG00000006588	ENSSSCG00000006588	protein_coding	gene	1.76873	0.376867	2.73182	0.0185114	0.159042	-3.38824
2	74737	ENSSSCG00000014110	DMGDH	protein_coding	gene	-2.27075	-0.610498	-2.46975	0.0298896	0.198093	-3.38879
7	17378	ENSSSCG00000001993	TGM1	protein_coding	gene	0.901352	0.792728	2.71755	0.0190027	0.160175	-3.38941
7	125331	ENSSSCG00000001771	RASGRF1	protein_coding	gene	0.565618	6.55659	3.08657	0.0096377	0.117517	-3.38952
6	62859	ENSSSCG00000002669	CRISPLD2	protein_coding	gene	0.984715	2.99313	2.94134	0.0125916	0.131594	-3.38954
6	45194	ENSSSCG00000003090	ENSSSCG00000003090	protein_coding	gene	0.3796	4.70837	3.04373	0.0104284	0.121544	-3.38981
1	19362	ENSSSCG00000005217	ENSSSCG00000005217	protein_coding	gene	0.431572	3.23464	2.94026	0.0126167	0.131594	-3.39091
6	1955	ENSSSCG00000031912	JUN	protein_coding	gene	0.585192	7.08828	3.08503	0.00966509	0.117686	-3.3913
5	13263	ENSSSCG00000000075	MRTFA	protein_coding	gene	0.491311	3.85394	2.99273	0.0114549	0.126332	-3.39243
6	319	ENSSSCG00000036451	ENSSSCG00000036451	protein_coding	gene	0.547551	1.78935	2.7949	0.0164858	0.149669	-3.39461
6	13555	ENSSSCG00000002967	CAPN12	protein_coding	gene	-1.35184	2.04829	-2.68867	0.020037	0.163768	-3.3955
12	6677	ENSSSCG00000017355	GRN	protein_coding	gene	0.561556	5.51862	3.06119	0.0100986	0.119825	-3.39603
5	1214	ENSSSCG00000033310	ENSSSCG00000033310	protein_coding	gene	-0.359119	9.00605	-3.08674	0.00963468	0.117517	-3.39723
13	2321	ENSSSCG00000027573	RPL29	protein_coding	gene	-0.406827	8.37003	-3.08662	0.00963681	0.117517	-3.39771
AEMK02000682.1	20624	ENSSSCG00000027526	ENSSSCG00000027526	protein_coding	gene	0.812982	2.63145	2.90009	0.0135851	0.135663	-3.39778
17	7777	ENSSSCG00000007395	SYS1	protein_coding	gene	0.388167	6.48567	3.0772	0.00980528	0.118062	-3.39945
17	6010	ENSSSCG00000037912	FITM2	protein_coding	gene	0.40627	5.12805	3.04774	0.0103516	0.121103	-3.4016
2	2701	ENSSSCG00000040666	REX1BD	protein_coding	gene	-0.476058	6.57573	-3.07353	0.0098718	0.118351	-3.40181
9	40071	ENSSSCG00000015380	CDCA7L	protein_coding	gene	-1.16722	1.51519	-2.64947	0.0215295	0.169947	-3.40411
6	32571	ENSSSCG00000003241	ZNF614	protein_coding	gene	0.745367	0.249502	2.63791	0.0219905	0.171244	-3.40422
5	50875	ENSSSCG00000021129	PFKM	protein_coding	gene	0.400445	8.2292	3.08276	0.00970556	0.117934	-3.40483
2	33699	ENSSSCG00000013517	UHRF1	protein_coding	gene	-0.873489	2.56979	-2.76661	0.0173655	0.153753	-3.40503
3	256492	ENSSSCG00000008513	BIRC6	protein_coding	gene	0.401002	5.49217	3.05955	0.010129	0.120091	-3.40544
2	175557	ENSSSCG00000013984	SNAP47	protein_coding	gene	0.457821	3.33525	2.93987	0.0126259	0.131594	-3.40558
6	18366	ENSSSCG00000003049	ERFL	protein_coding	gene	1.05157	1.06249	2.756	0.0177075	0.155359	-3.40661
6	31899	ENSSSCG00000027169	ENOSF1	protein_coding	gene	-0.777418	2.91044	-2.83621	0.0152796	0.144707	-3.40727
AEMK02000439.1	33254	ENSSSCG00000017324	ENSSSCG00000017324	protein_coding	gene	1.62411	-1.66498	2.52677	0.0269423	0.189024	-3.40756
9	11736	ENSSSCG00000015107	VPS11	protein_coding	gene	0.447054	5.86091	3.06571	0.0100149	0.119063	-3.40834
9	9772	ENSSSCG00000026269	RAB29	protein_coding	gene	0.426615	3.85061	2.9828	0.0116662	0.12679	-3.40891
4	16447	ENSSSCG00000038991	ENSSSCG00000038991	protein_coding	gene	-0.715695	5.14652	-3.016	0.0109746	0.123664	-3.40923
6	39577	ENSSSCG00000028638	UTP4	protein_coding	gene	0.354417	4.33516	3.00721	0.0111537	0.124784	-3.40938
15	42169	ENSSSCG00000022197	HS6ST1	protein_coding	gene	0.538343	6.43878	3.0738	0.00986682	0.118351	-3.41069
8	86733	ENSSSCG00000008762	STIM2	protein_coding	gene	0.684306	3.62794	2.96315	0.0120961	0.129215	-3.41117
8	23163	ENSSSCG00000009237	HPSE	protein_coding	gene	-0.891128	1.38416	-2.63227	0.0222185	0.171659	-3.41152
10	17380	ENSSSCG00000034151	RNPEP	protein_coding	gene	-0.46883	4.03089	-2.9499	0.0123948	0.130729	-3.4123
7	2097	ENSSSCG00000002310	CCDC177	protein_coding	gene	1.01068	-0.841491	2.54775	0.0259307	0.18516	-3.41388
14	7594	ENSSSCG00000022005	SFXN3	protein_coding	gene	-0.476074	4.55555	-2.99132	0.0114846	0.126332	-3.41484
6	10884	ENSSSCG00000033167	SLC7A6OS	protein_coding	gene	0.347748	5.21875	3.0455	0.0103945	0.12151	-3.41512
3	3712	ENSSSCG00000037399	ENSSSCG00000037399	protein_coding	gene	-0.854136	1.21126	-2.6368	0.0220351	0.171244	-3.41575
6	16589	ENSSSCG00000003763	IFI44	protein_coding	gene	0.814182	4.12021	3.01266	0.0110423	0.124199	-3.41655
6	2799	ENSSSCG00000024974	ENSSSCG00000024974	protein_coding	gene	-0.440845	8.36558	-3.07575	0.00983149	0.118062	-3.41754
7	4255	ENSSSCG00000001509	DAXX	protein_coding	gene	0.375976	5.67909	3.0572	0.010173	0.120247	-3.41853
6	1647	ENSSSCG00000027822	CORT	protein_coding	gene	-1.19389	1.45397	-2.63272	0.0222004	0.171659	-3.4209
5	532516	ENSSSCG00000024065	TMTC2	protein_coding	gene	0.77353	3.70572	2.97244	0.011891	0.128109	-3.42136
17	3135	ENSSSCG00000007423	UBE2C	protein_coding	gene	-1.14613	-0.0334372	-2.51014	0.0277713	0.192119	-3.42463
10	65934	ENSSSCG00000010894	TP53BP2	protein_coding	gene	0.394163	8.02848	3.07012	0.00993385	0.118642	-3.4263
2	10523	ENSSSCG00000012955	KLC2	protein_coding	gene	0.556455	7.49922	3.07003	0.00993562	0.118642	-3.42691
2	233321	ENSSSCG00000013303	ABTB2	protein_coding	gene	0.505935	4.1873	2.99419	0.0114242	0.126298	-3.42876
5	1761	ENSSSCG00000053807	RPS26	protein_coding	gene	-0.383107	8.06193	-3.06887	0.00995674	0.1188	-3.42951
4	8501	ENSSSCG00000027091	OAZ3	protein_coding	gene	-1.5073	0.168492	-2.48133	0.0292664	0.195867	-3.4301
5	26049	ENSSSCG00000060615	TUBA8	protein_coding	gene	0.411825	3.35252	2.92905	0.0128798	0.132867	-3.43329
3	2888	ENSSSCG00000008265	DOK1	protein_coding	gene	-0.920541	2.27808	-2.71765	0.0189994	0.160175	-3.43333
6	14111	ENSSSCG00000002913	PRODH2	protein_coding	gene	-2.16036	-1.27478	-2.43376	0.0319081	0.205263	-3.43472
2	11340	ENSSSCG00000014061	THOC3	protein_coding	gene	0.472688	4.89854	3.02721	0.0107504	0.122333	-3.4353
4	9703	ENSSSCG00000006640	BNIPL	protein_coding	gene	1.14019	-1.38924	2.49707	0.0284402	0.193744	-3.43897
15	202446	ENSSSCG00000015949	SLC25A12	protein_coding	gene	0.552462	6.27302	3.05545	0.0102058	0.120363	-3.44047
13	82848	ENSSSCG00000012006	ENSSSCG00000012006	protein_coding	gene	0.874054	2.20724	2.81856	0.0157839	0.146379	-3.4415
2	3841	ENSSSCG00000013759	NANOS3	protein_coding	gene	-0.721901	1.72768	-2.69175	0.019924	0.163201	-3.44375
13	76720	ENSSSCG00000037583	GNB4	protein_coding	gene	-0.833797	6.16497	-3.03865	0.0105263	0.12202	-3.44523
4	38067	ENSSSCG00000006345	OLFML2B	protein_coding	gene	0.953381	4.67229	3.02214	0.0108513	0.122643	-3.44559
8	21733	ENSSSCG00000009144	ETNPPL	protein_coding	gene	-0.761139	6.34869	-3.043	0.0104424	0.121595	-3.44726
18	84956	ENSSSCG00000016659	KIAA0895	protein_coding	gene	0.627501	3.69688	2.95836	0.0122033	0.129957	-3.4478
14	60801	ENSSSCG00000010047	RSPH14	protein_coding	gene	0.932409	-0.569433	2.54838	0.0259011	0.185159	-3.45007
5	32694	ENSSSCG00000000483	MDM1	protein_coding	gene	0.521597	2.72488	2.8596	0.0146362	0.14208	-3.45026
2	10626	ENSSSCG00000013176	TMX2	protein_coding	gene	0.36257	6.69938	3.05162	0.010278	0.120618	-3.45256
5	6539	ENSSSCG00000050703	ENSSSCG00000050703	protein_coding	gene	-0.753112	3.55595	-2.84984	0.0149012	0.143134	-3.45304
14	91966	ENSSSCG00000046471	CC2D2B	protein_coding	gene	-1.05772	-0.338293	-2.47706	0.0294949	0.196957	-3.45381
6	27436	ENSSSCG00000056323	CYP2J34	protein_coding	gene	0.694645	0.529239	2.63256	0.0222068	0.171659	-3.45396
3	10833	ENSSSCG00000008057	AMDHD2	protein_coding	gene	-0.475692	7.01204	-3.04971	0.0103142	0.120853	-3.45474
2	109783	ENSSSCG00000013249	CKAP5	protein_coding	gene	0.356374	7.47309	3.05313	0.0102495	0.120397	-3.45799
11	23842	ENSSSCG00000009399	CYSLTR2	protein_coding	gene	0.818855	1.09897	2.7094	0.0192892	0.160857	-3.45838
1	1033	ENSSSCG00000035799	ENSSSCG00000035799	protein_coding	gene	0.824464	-0.659563	2.52948	0.0268094	0.188596	-3.45935
9	246029	ENSSSCG00000040183	CDK6	protein_coding	gene	-0.641115	3.1481	-2.82359	0.0156385	0.146097	-3.46078
2	2893	ENSSSCG00000060071	ENSSSCG00000060071	protein_coding	gene	-0.756422	0.843077	-2.57289	0.0247674	0.180848	-3.46169
2	30710	ENSSSCG00000029866	CCDC112	protein_coding	gene	-0.826949	4.35477	-2.94381	0.0125345	0.131555	-3.4644
13	164783	ENSSSCG00000021656	ENSSSCG00000021656	protein_coding	gene	0.852852	5.11462	3.02305	0.010833	0.122528	-3.4668
1	7987	ENSSSCG00000041409	MFSD4B	protein_coding	gene	0.70183	0.74576	2.64388	0.0217512	0.170632	-3.46719
2	43752	ENSSSCG00000012857	CARS1	protein_coding	gene	0.403497	5.8605	3.03102	0.0106752	0.122333	-3.46765
17	45602	ENSSSCG00000038960	ENSSSCG00000038960	protein_coding	gene	0.409292	6.34026	3.03973	0.0105055	0.12202	-3.46889
9	315422	ENSSSCG00000015323	GNGT1	protein_coding	gene	-1.64556	0.687468	-2.49447	0.0285754	0.194114	-3.46974
7	133129	ENSSSCG00000001795	SH3GL3	protein_coding	gene	-0.38788	5.64518	-3.01708	0.0109528	0.123511	-3.47004
16	7051	ENSSSCG00000041656	ENSSSCG00000041656	protein_coding	gene	-1.18277	-0.100534	-2.47661	0.0295189	0.197029	-3.47073
16	87767	ENSSSCG00000036201	NPR3	protein_coding	gene	0.94169	2.33836	2.85289	0.0148181	0.142959	-3.47222
5	447031	ENSSSCG00000000614	GRIN2B	protein_coding	gene	-0.554207	6.5626	-3.03333	0.01063	0.122086	-3.47308
6	166655	ENSSSCG00000003401	KIF1B	protein_coding	gene	0.511349	7.92316	3.04485	0.0104069	0.121531	-3.47424
5	6682	ENSSSCG00000026719	ENSSSCG00000026719	protein_coding	gene	-0.590636	4.89873	-2.98102	0.0117046	0.12703	-3.47477
2	12279	ENSSSCG00000039731	GLRX	protein_coding	gene	0.726138	5.43887	3.02738	0.010747	0.122333	-3.47488
13	33513	ENSSSCG00000011827	LSG1	protein_coding	gene	0.500095	5.84685	3.02958	0.0107037	0.122333	-3.47511
13	49579	ENSSSCG00000021977	GPD1L	protein_coding	gene	-0.392366	4.96214	-2.98628	0.0115919	0.126338	-3.47761
10	371459	ENSSSCG00000010840	RGS7	protein_coding	gene	0.787223	7.2597	3.04247	0.0104527	0.121621	-3.47805
16	116104	ENSSSCG00000017010	INSYN2B	protein_coding	gene	0.708299	2.37619	2.80996	0.0160354	0.147817	-3.47829
17	12521	ENSSSCG00000022714	OSER1	protein_coding	gene	0.386859	5.00581	2.99839	0.0113362	0.125848	-3.47838
4	4266	ENSSSCG00000031262	TXNIP	protein_coding	gene	-0.871883	6.72425	-3.02587	0.010777	0.122391	-3.48002
9	28237	ENSSSCG00000015453	PDIA4	protein_coding	gene	0.481804	6.25859	3.02975	0.0107002	0.122333	-3.48342
3	5205	ENSSSCG00000054316	IFT22	protein_coding	gene	-0.54344	5.19419	-2.99131	0.011485	0.126332	-3.4839
6	12805	ENSSSCG00000033257	LZIC	protein_coding	gene	-0.374307	5.24821	-2.99528	0.0114013	0.126298	-3.48421
10	371708	ENSSSCG00000011163	DIP2C	protein_coding	gene	0.341571	6.13708	3.02883	0.0107184	0.122333	-3.4843
4	60594	ENSSSCG00000006302	GPR161	protein_coding	gene	-0.669496	2.49851	-2.73042	0.0185593	0.159042	-3.48548
5	3492	ENSSSCG00000053891	SOCS2	protein_coding	gene	0.686186	3.77022	2.94556	0.0124942	0.131224	-3.48744
12	15795	ENSSSCG00000017489	PSMD3	protein_coding	gene	0.360845	7.15904	3.03457	0.0106058	0.122086	-3.48761
2	8922	ENSSSCG00000037127	CDKN2AIPNL	protein_coding	gene	-0.414949	5.58419	-3.007	0.0111578	0.124784	-3.48773
14	23100	ENSSSCG00000009671	PBK	protein_coding	gene	-1.6884	-1.00703	-2.41078	0.0332656	0.209453	-3.48845
10	2029	ENSSSCG00000027428	ENHO	protein_coding	gene	-0.47638	6.75912	-3.02869	0.0107212	0.122333	-3.48884
2	5226	ENSSSCG00000044406	TMEM80	protein_coding	gene	-0.490937	4.73587	-2.96648	0.0120222	0.128744	-3.48969
3	86917	ENSSSCG00000007599	LMTK2	protein_coding	gene	0.504607	7.19133	3.03506	0.0105962	0.122086	-3.49004
16	14773	ENSSSCG00000016793	ZNF622	protein_coding	gene	0.4208	4.44296	2.9717	0.0119072	0.128109	-3.49017
13	3759	ENSSSCG00000049233	ENSSSCG00000049233	protein_coding	gene	-0.926838	1.71013	-2.63178	0.0222385	0.171659	-3.49029
3	12678	ENSSSCG00000023912	ORAI2	protein_coding	gene	0.358155	7.22188	3.03327	0.0106311	0.122086	-3.49281
15	858442	ENSSSCG00000015726	CNTNAP5	protein_coding	gene	0.732898	3.35452	2.89005	0.0138384	0.137177	-3.49338
4	9052	ENSSSCG00000006899	RPL5	protein_coding	gene	-0.39472	8.86541	-3.03409	0.0106151	0.122086	-3.49362
1	1676	ENSSSCG00000004834	NDN	protein_coding	gene	-0.471754	6.67348	-3.02378	0.0108184	0.122528	-3.49526
13	4584	ENSSSCG00000027357	CSTB	protein_coding	gene	-0.432044	6.32438	-3.01906	0.0109129	0.123246	-3.49553
2	32201	ENSSSCG00000013879	SLC27A1	protein_coding	gene	0.336147	6.47118	3.02489	0.0107963	0.122391	-3.49651
13	885003	ENSSSCG00000023891	GRM7	protein_coding	gene	0.388958	4.75689	2.98452	0.0116295	0.126482	-3.49981
9	62269	ENSSSCG00000015337	ENSSSCG00000015337	protein_coding	gene	-0.425785	5.98298	-3.00663	0.0111655	0.124784	-3.50655
12	24593	ENSSSCG00000017415	ODAD4	protein_coding	gene	-0.418361	5.00356	-2.96649	0.012022	0.128744	-3.50836
12	4820	ENSSSCG00000017509	ENSSSCG00000017509	protein_coding	gene	-0.427118	9.74019	-3.02496	0.010795	0.122391	-3.50856
5	21974	ENSSSCG00000000951	CSRP2	protein_coding	gene	0.541506	6.53328	3.01789	0.0109364	0.123419	-3.50872
4	2353	ENSSSCG00000005925	EXOSC4	protein_coding	gene	-0.576689	4.39132	-2.92147	0.0130608	0.133378	-3.50897
18	83365	ENSSSCG00000016501	KDM7A	protein_coding	gene	0.54479	5.14789	2.99469	0.0114138	0.126298	-3.50947
10	150113	ENSSSCG00000011102	NRP1	protein_coding	gene	0.768389	4.2073	2.95442	0.0122921	0.130431	-3.51016
2	163017	ENSSSCG00000014430	ABLIM3	protein_coding	gene	-0.468026	6.27054	-3.00801	0.0111371	0.124784	-3.51312
16	174708	ENSSSCG00000016855	FYB1	protein_coding	gene	-0.679994	2.60679	-2.74736	0.0179907	0.15642	-3.51446
X	1970	ENSSSCG00000012762	ENSSSCG00000012762	protein_coding	gene	-0.845623	0.660925	-2.53532	0.0265255	0.187567	-3.52208
7	54052	ENSSSCG00000038290	RNF182	protein_coding	gene	-0.682464	2.35582	-2.71629	0.0190469	0.160175	-3.52235
18	472175	ENSSSCG00000016521	DGKI	protein_coding	gene	0.550176	3.93118	2.91862	0.0131295	0.133378	-3.52457
18	494939	ENSSSCG00000016611	CADPS2	protein_coding	gene	1.40888	4.78057	2.99515	0.0114039	0.126298	-3.5248
7	312	ENSSSCG00000053691	ENSSSCG00000053691	protein_coding	gene	-0.932317	0.701962	-2.49858	0.0283621	0.193616	-3.52556
AEMK02000264.1	17754	ENSSSCG00000001219	TRIM27	protein_coding	gene	0.658071	4.27699	2.94269	0.0125603	0.131594	-3.52708
12	7910	ENSSSCG00000039013	NOTUM	protein_coding	gene	-0.758652	1.95223	-2.65717	0.0212279	0.169275	-3.52799
6	8122	ENSSSCG00000040533	C19orf54	protein_coding	gene	-0.603479	3.15559	-2.7983	0.0163829	0.149609	-3.52804
12	17340	ENSSSCG00000021018	GSDMB	protein_coding	gene	1.21594	-0.525773	2.49273	0.0286657	0.19417	-3.52847
3	431043	ENSSSCG00000026465	BABAM2	protein_coding	gene	0.471112	5.05319	2.98099	0.0117053	0.12703	-3.52877
12	25831	ENSSSCG00000018047	FAM83G	protein_coding	gene	0.922407	0.0389353	2.54955	0.025846	0.184854	-3.52957
12	6943	ENSSSCG00000017951	ATP1B2	protein_coding	gene	0.526848	9.46843	3.01243	0.0110469	0.124199	-3.52996
6	1665	ENSSSCG00000033892	EVA1B	protein_coding	gene	-0.634933	2.02253	-2.64401	0.0217463	0.170632	-3.53065
13	290762	ENSSSCG00000011726	VEPH1	protein_coding	gene	-1.31064	1.47362	-2.56695	0.0250375	0.181749	-3.53074
3	24100	ENSSSCG00000008633	PDIA6	protein_coding	gene	0.448839	7.14001	3.01059	0.0110844	0.124434	-3.53157
1	5475	ENSSSCG00000049216	ENSSSCG00000049216	protein_coding	gene	-1.07057	0.217516	-2.47296	0.0297158	0.197358	-3.53345
12	47968	ENSSSCG00000017169	SEC14L1	protein_coding	gene	0.447391	5.47519	2.98954	0.0115225	0.126332	-3.5338
7	40884	ENSSSCG00000031719	SEMA4B	protein_coding	gene	0.468231	4.90119	2.96982	0.0119485	0.128369	-3.53487
3	102054	ENSSSCG00000008292	TET3	protein_coding	gene	0.379415	4.95436	2.96538	0.0120465	0.128777	-3.53927
12	32869	ENSSSCG00000017378	DHX8	protein_coding	gene	0.521425	5.67582	2.99093	0.011493	0.126332	-3.5398
7	7503	ENSSSCG00000001203	ZSCAN9	protein_coding	gene	0.908193	1.42685	2.68896	0.0200262	0.163768	-3.54131
6	405	ENSSSCG00000058328	ENSSSCG00000058328	protein_coding	gene	-0.960212	0.526204	-2.48994	0.028812	0.194212	-3.54444
5	4579	ENSSSCG00000028637	CYP27B1	protein_coding	gene	0.710278	0.588078	2.59723	0.0236897	0.176853	-3.54445
3	21701	ENSSSCG00000008377	CCT4	protein_coding	gene	0.348009	7.42547	3.00433	0.0112128	0.124848	-3.54495
6	95274	ENSSSCG00000024818	RCAN3	protein_coding	gene	-0.679898	4.33585	-2.89141	0.0138039	0.137107	-3.5453
9	5412	ENSSSCG00000014855	RPS3	protein_coding	gene	-0.446697	9.03887	-3.00555	0.0111878	0.124832	-3.54542
2	1587	ENSSSCG00000059007	RPL36	protein_coding	gene	-0.436357	7.36139	-3.00238	0.0112533	0.125112	-3.54571
12	74250	ENSSSCG00000017277	PECAM1	protein_coding	gene	-0.751686	5.02942	-2.93235	0.0128018	0.132771	-3.54617
16	17908	ENSSSCG00000017033	SLU7	protein_coding	gene	-0.346199	6.21833	-2.98929	0.0115276	0.126332	-3.54763
6	3157	ENSSSCG00000032660	TMEM35B	protein_coding	gene	-0.632285	1.6663	-2.62239	0.0226242	0.172587	-3.54847
13	57025	ENSSSCG00000011712	P2RY14	protein_coding	gene	-0.547557	3.53146	-2.82471	0.0156063	0.145925	-3.54908
15	6461	ENSSSCG00000044367	ENSSSCG00000044367	protein_coding	gene	-1.15536	-0.522031	-2.39128	0.0344612	0.213401	-3.55014
2	6441	ENSSSCG00000012846	GATD1	protein_coding	gene	-0.509561	8.32594	-3.0027	0.0112465	0.125112	-3.5508
12	886	ENSSSCG00000036437	NOG	protein_coding	gene	0.633412	2.51159	2.80246	0.0162582	0.149045	-3.5511
3	2704	ENSSSCG00000007998	RHBDL1	protein_coding	gene	-0.468601	4.99567	-2.94152	0.0125874	0.131594	-3.55195
9	63721	ENSSSCG00000015581	CENPF	protein_coding	gene	-1.22822	1.00648	-2.49549	0.0285224	0.193959	-3.55456
6	4120	ENSSSCG00000003183	RRAS	protein_coding	gene	-0.431711	4.05663	-2.87515	0.0142232	0.139516	-3.55462
4	1914	ENSSSCG00000040119	TIGD5	protein_coding	gene	0.714008	2.22668	2.74784	0.0179749	0.15641	-3.55467
AEMK02000452.1	138736	ENSSSCG00000002526	RCOR1	protein_coding	gene	0.487544	4.10097	2.91802	0.013144	0.133378	-3.55614
18	34154	ENSSSCG00000016532	WDR91	protein_coding	gene	0.369302	4.57865	2.93364	0.0127715	0.13265	-3.55646
4	5938	ENSSSCG00000056541	PEX11B	protein_coding	gene	0.476513	3.13019	2.8343	0.0153334	0.144818	-3.56002
3	288	ENSSSCG00000062538	DEXI	protein_coding	gene	0.46915	3.02933	2.82564	0.0155796	0.145766	-3.56038
2	2741	ENSSSCG00000012965	DRAP1	protein_coding	gene	-0.456654	7.26782	-2.99228	0.0114645	0.126332	-3.56343
1	16718	ENSSSCG00000004702	STRC	protein_coding	gene	0.703629	1.17256	2.6373	0.0220148	0.171244	-3.56721
10	141417	ENSSSCG00000034972	CNIH3	protein_coding	gene	0.449857	3.67448	2.88073	0.0140778	0.138361	-3.56774
1	78835	ENSSSCG00000032053	ST8SIA5	protein_coding	gene	0.770134	5.02077	2.95974	0.0121722	0.129935	-3.56971
16	10268	ENSSSCG00000029326	CCNB1	protein_coding	gene	-1.36461	-1.16693	-2.34118	0.0377258	0.223112	-3.57014
12	4121	ENSSSCG00000039873	DCXR	protein_coding	gene	-0.489653	5.36777	-2.9512	0.0123651	0.130543	-3.57018
6	15317	ENSSSCG00000025795	CSF3R	protein_coding	gene	1.65587	-0.03059	2.54182	0.0262128	0.186172	-3.5709
2	2868	ENSSSCG00000033757	FKBP2	protein_coding	gene	-0.43016	7.88559	-2.99069	0.011498	0.126332	-3.5709
AEMK02000452.1	1740	ENSSSCG00000036820	ENSSSCG00000036820	protein_coding	gene	-1.25323	2.00319	-2.58876	0.0240596	0.17802	-3.57297
14	8173	ENSSSCG00000010300	MSS51	protein_coding	gene	-0.78059	2.22691	-2.66417	0.0209573	0.168626	-3.57305
8	21615	ENSSSCG00000055606	PLK4	protein_coding	gene	0.943225	1.39675	2.60164	0.0234995	0.176153	-3.57462
6	130430	ENSSSCG00000033842	CFDP1	protein_coding	gene	-0.365156	8.1832	-2.98922	0.0115293	0.126332	-3.57532
AEMK02000258.1	34191	ENSSSCG00000000223	BIN2	protein_coding	gene	-0.999111	2.46172	-2.64829	0.0215765	0.170139	-3.57583
7	11523	ENSSSCG00000038455	ENSSSCG00000038455	protein_coding	gene	0.755112	1.27778	2.63374	0.0221591	0.171659	-3.57782
3	3687	ENSSSCG00000038626	ZNF513	protein_coding	gene	-0.423862	6.16294	-2.97158	0.0119099	0.128109	-3.57795
X	3020	ENSSSCG00000035997	RPL10	protein_coding	gene	-0.444732	8.5107	-2.9873	0.0115699	0.126338	-3.57931
6	18379	ENSSSCG00000038287	RDH13	protein_coding	gene	0.433165	4.63202	2.93055	0.0128443	0.132852	-3.58317
5	2135	ENSSSCG00000037617	ZBTB39	protein_coding	gene	0.803295	0.504505	2.55839	0.0254323	0.18347	-3.58363
10	228642	ENSSSCG00000010814	ESRRG	protein_coding	gene	0.526267	2.60366	2.77605	0.0170669	0.153	-3.58363
1	53622	ENSSSCG00000004420	TRAF3IP2	protein_coding	gene	0.522525	2.93705	2.80323	0.0162352	0.149018	-3.58626
13	86549	ENSSSCG00000036556	IFNAR2	protein_coding	gene	0.527945	4.5368	2.92178	0.0130535	0.133378	-3.59053
1	978	ENSSSCG00000059431	MAS1	protein_coding	gene	1.22779	0.856125	2.62915	0.022346	0.171875	-3.59069
9	103651	ENSSSCG00000022961	CLMP	protein_coding	gene	0.938581	2.6546	2.8116	0.0159872	0.147555	-3.59142
13	2637	ENSSSCG00000060753	IQCF3	protein_coding	gene	1.31192	-0.989752	2.44876	0.0310511	0.202444	-3.59212
2	13887	ENSSSCG00000013114	SLC15A3	protein_coding	gene	0.73209	3.44063	2.84988	0.0149002	0.143134	-3.59278
13	107940	ENSSSCG00000011915	GRAMD1C	protein_coding	gene	-1.21992	2.09056	-2.61368	0.0229876	0.174212	-3.59518
X	4861	ENSSSCG00000042563	ERAS	protein_coding	gene	0.926756	0.202283	2.53213	0.0266805	0.188138	-3.59599
2	12302	ENSSSCG00000013765	RLN3	protein_coding	gene	-2.03071	-1.76359	-2.31082	0.0398462	0.229498	-3.60114
15	88994	ENSSSCG00000016259	FBXO36	protein_coding	gene	0.966066	0.333113	2.52644	0.0269584	0.189024	-3.602
AEMK02000682.1	1531	ENSSSCG00000038428	PAXX	protein_coding	gene	-0.557602	5.40619	-2.92981	0.0128618	0.132852	-3.60239
1	98355	ENSSSCG00000004608	DNAAF4	protein_coding	gene	-0.814646	2.9441	-2.72391	0.0187823	0.159331	-3.60423
14	49994	ENSSSCG00000009852	VSIG10	protein_coding	gene	-0.525356	2.89006	-2.72994	0.0185755	0.159042	-3.60485
5	10217	ENSSSCG00000000176	DDX23	protein_coding	gene	0.399519	5.66749	2.9519	0.0123492	0.130529	-3.60636
8	133740	ENSSSCG00000009019	RPS3A	protein_coding	gene	-0.409707	9.21929	-2.97131	0.0119157	0.128109	-3.60759
X	184948	ENSSSCG00000026520	ENSSSCG00000026520	protein_coding	gene	0.630376	4.59088	2.92517	0.0129722	0.133167	-3.60851
3	352859	ENSSSCG00000007681	CUX1	protein_coding	gene	0.317529	6.73861	2.96629	0.0120263	0.128744	-3.60867
1	235833	ENSSSCG00000005498	PAPPA	protein_coding	gene	1.45082	-0.0767878	2.5138	0.0275866	0.191194	-3.61181
14	14110	ENSSSCG00000023865	ENSSSCG00000023865	protein_coding	gene	0.697827	1.39277	2.62157	0.0226579	0.172587	-3.61206
11	32181	ENSSSCG00000009556	CUL4A	protein_coding	gene	0.326812	6.13777	2.9583	0.0122045	0.129957	-3.61234
2	46737	ENSSSCG00000014247	ALDH7A1	protein_coding	gene	-0.617747	7.39751	-2.96563	0.012041	0.128777	-3.61295
12	5551	ENSSSCG00000038880	RPL23	protein_coding	gene	-0.347782	9.01282	-2.96801	0.0119884	0.128706	-3.61382
13	45370	ENSSSCG00000012066	KCNJ15	protein_coding	gene	-1.2462	-0.239571	-2.36519	0.036126	0.218123	-3.6148
12	24629	ENSSSCG00000032612	MILR1	protein_coding	gene	-2.03686	-0.736377	-2.33629	0.0380598	0.224009	-3.61577
X	55668	ENSSSCG00000012633	IL13RA1	protein_coding	gene	0.513021	4.71262	2.92	0.0130963	0.133378	-3.61613
6	72653	ENSSSCG00000003857	ZYG11B	protein_coding	gene	-0.395201	6.72061	-2.95796	0.0122123	0.129957	-3.61773
13	4593	ENSSSCG00000024344	CCR5	protein_coding	gene	-1.56919	1.71934	-2.48306	0.0291746	0.195621	-3.61943
10	64766	ENSSSCG00000030156	APBB1IP	protein_coding	gene	-0.969061	4.28434	-2.75669	0.0176849	0.155291	-3.62091
14	51867	ENSSSCG00000010625	SMC3	protein_coding	gene	-0.511683	6.51065	-2.95297	0.0123248	0.130529	-3.62146
13	8216	ENSSSCG00000028856	ABCF3	protein_coding	gene	0.38092	6.09611	2.95188	0.0123497	0.130529	-3.62177
13	661463	ENSSSCG00000011666	CLSTN2	protein_coding	gene	0.684691	3.27817	2.82956	0.0154679	0.145446	-3.62363
AEMK02000529.1	37637	ENSSSCG00000034524	ENSSSCG00000034524	protein_coding	gene	0.588699	3.82092	2.86227	0.0145645	0.141475	-3.62408
9	48799	ENSSSCG00000015584	PROX1	protein_coding	gene	0.92651	1.65715	2.65316	0.0213845	0.169785	-3.626
18	12557	ENSSSCG00000016573	IRF5	protein_coding	gene	-0.941004	2.548	-2.64978	0.0215174	0.169947	-3.62613
14	38592	ENSSSCG00000031345	INSYN2A	protein_coding	gene	0.63747	1.57217	2.6321	0.0222257	0.171659	-3.62731
X	3829	ENSSSCG00000012816	MTCP1	protein_coding	gene	-0.740802	1.49667	-2.54577	0.0260247	0.18549	-3.62761
1	67680	ENSSSCG00000012314	SERAC1	protein_coding	gene	-0.398849	4.70151	-2.88359	0.014004	0.137998	-3.62823
13	9327	ENSSSCG00000011565	BRK1	protein_coding	gene	-0.38055	7.60447	-2.95772	0.0122176	0.129957	-3.6306
6	3304	ENSSSCG00000036305	SMIM1	protein_coding	gene	-1.99146	-1.10006	-2.29698	0.0408503	0.231722	-3.6316
3	17815	ENSSSCG00000007739	GUSB	protein_coding	gene	0.534609	4.89067	2.92214	0.0130448	0.133378	-3.63254
6	5103	ENSSSCG00000002788	EXOC3L1	protein_coding	gene	-1.06888	0.969096	-2.47378	0.0296714	0.197358	-3.63319
8	3506	ENSSSCG00000034743	ENSSSCG00000034743	protein_coding	gene	-0.944691	4.39513	-2.83308	0.0153679	0.144869	-3.63354
6	16725	ENSSSCG00000039678	ENSSSCG00000039678	protein_coding	gene	0.565319	1.62774	2.63316	0.0221824	0.171659	-3.63574
5	8023	ENSSSCG00000000405	ENSSSCG00000000405	protein_coding	gene	0.471497	9.30109	2.95492	0.0122808	0.130431	-3.63617
12	5427	ENSSSCG00000017209	MIF4GD	protein_coding	gene	-0.478379	5.5119	-2.92002	0.0130956	0.133378	-3.63674
5	2375	ENSSSCG00000000121	GALR3	protein_coding	gene	0.887987	-0.452326	2.43803	0.0316623	0.204459	-3.63713
3	359583	ENSSSCG00000008621	NBAS	protein_coding	gene	0.428647	5.28897	2.92633	0.0129445	0.133064	-3.6384
5	89000	ENSSSCG00000044340	EEA1	protein_coding	gene	-0.637452	6.03474	-2.93202	0.0128097	0.132771	-3.63845
9	374474	ENSSSCG00000040650	KCNH1	protein_coding	gene	0.754068	2.68314	2.74597	0.0180365	0.156728	-3.63973
18	218768	ENSSSCG00000016535	CALD1	protein_coding	gene	-0.498534	6.55646	-2.94015	0.0126192	0.131594	-3.64078
17	10115	ENSSSCG00000037602	ENSSSCG00000037602	protein_coding	gene	-0.462481	5.3579	-2.91047	0.013328	0.134608	-3.64116
15	83125	ENSSSCG00000016009	ITGA4	protein_coding	gene	-1.81739	-0.958448	-2.29593	0.0409278	0.231898	-3.64137
13	141531	ENSSSCG00000027275	HHLA2	protein_coding	gene	-1.03812	0.868905	-2.45252	0.0308402	0.20159	-3.64218
5	140810	ENSSSCG00000000779	KIF21A	protein_coding	gene	-0.513129	8.21119	-2.95106	0.0123684	0.130543	-3.64506
2	5192	ENSSSCG00000013722	WDR83	protein_coding	gene	-0.428183	4.59142	-2.86473	0.0144986	0.141019	-3.64733
2	41927	ENSSSCG00000013301	ELF5	protein_coding	gene	-1.92282	-1.39711	-2.2867	0.0416117	0.234047	-3.64763
3	4064	ENSSSCG00000035256	ENSSSCG00000035256	protein_coding	gene	0.919861	0.431768	2.50091	0.0282422	0.193267	-3.64771
12	14465	ENSSSCG00000017781	ENSSSCG00000017781	protein_coding	gene	1.62614	0.117539	2.53028	0.0267703	0.18841	-3.64802
6	113308	ENSSSCG00000002868	PEPD	protein_coding	gene	0.380378	4.90784	2.90629	0.013431	0.135361	-3.64945
X	9517	ENSSSCG00000012792	RENBP	protein_coding	gene	-0.505588	4.20556	-2.83453	0.015327	0.144818	-3.65066
2	2104	ENSSSCG00000012909	PTPRCAP	protein_coding	gene	-1.15185	0.632252	-2.41613	0.032945	0.208652	-3.65183
17	20919	ENSSSCG00000037510	ENSSSCG00000037510	protein_coding	gene	-0.385371	8.30397	-2.94722	0.012456	0.131099	-3.65207
6	10178	ENSSSCG00000003261	ENSSSCG00000003261	protein_coding	gene	-0.530709	7.00468	-2.93919	0.0126417	0.131667	-3.65457
14	159204	ENSSSCG00000010765	INPP5A	protein_coding	gene	0.422964	6.31059	2.93796	0.0126704	0.131874	-3.65471
8	87093	ENSSSCG00000008689	ZFYVE28	protein_coding	gene	0.454017	4.09926	2.86388	0.0145212	0.141146	-3.65561
2	16779	ENSSSCG00000023379	UBE2L6	protein_coding	gene	0.778947	5.42245	2.92648	0.012941	0.133064	-3.65721
3	18941	ENSSSCG00000052142	ENSSSCG00000052142	protein_coding	gene	0.834725	1.713	2.63672	0.0220382	0.171244	-3.65753
15	37472	ENSSSCG00000015825	ADGRA2	protein_coding	gene	-0.706329	4.39759	-2.82339	0.0156442	0.146097	-3.65906
2	5462	ENSSSCG00000040421	HMG20B	protein_coding	gene	-0.479479	4.46371	-2.84819	0.0149465	0.143238	-3.65922
1	47988	ENSSSCG00000005589	NR6A1	protein_coding	gene	-0.698295	1.26165	-2.49228	0.0286892	0.19417	-3.65926
4	284061	ENSSSCG00000005939	FAM135B	protein_coding	gene	0.520228	4.79067	2.89852	0.0136244	0.135773	-3.66041
15	37608	ENSSSCG00000016334	SCLY	protein_coding	gene	0.479105	3.66672	2.81763	0.015811	0.146379	-3.66091
1	41234	ENSSSCG00000005183	PSIP1	protein_coding	gene	-0.551383	8.2978	-2.94212	0.0125736	0.131594	-3.66112
2	5938	ENSSSCG00000014288	GDF9	protein_coding	gene	0.385626	5.00192	2.90182	0.0135419	0.135663	-3.66186
9	810378	ENSSSCG00000015307	CDK14	protein_coding	gene	-0.478027	6.014	-2.92157	0.0130585	0.133378	-3.66192
17	5306	ENSSSCG00000047953	ENSSSCG00000047953	protein_coding	gene	-1.30047	-0.601996	-2.32488	0.0388505	0.225758	-3.66209
9	101651	ENSSSCG00000015013	RDX	protein_coding	gene	-0.552736	7.11041	-2.93562	0.012725	0.132288	-3.66424
2	24650	ENSSSCG00000014108	BHMT	protein_coding	gene	-1.95604	-0.908171	-2.28622	0.0416481	0.234122	-3.66487
5	14956	ENSSSCG00000000058	SNU13	protein_coding	gene	0.461027	8.21276	2.94025	0.012617	0.131594	-3.66492
4	1556	ENSSSCG00000034820	MAFA	protein_coding	gene	1.03488	-1.21483	2.38433	0.0348973	0.215293	-3.66552
7	49860	ENSSSCG00000002387	GPATCH2L	protein_coding	gene	0.532046	4.71144	2.89199	0.0137892	0.137107	-3.66579
3	607528	ENSSSCG00000008310	EXOC6B	protein_coding	gene	0.381888	6.28952	2.93075	0.0128396	0.132852	-3.66632
14	51532	ENSSSCG00000010277	SLC29A3	protein_coding	gene	-0.612756	2.85338	-2.68231	0.020272	0.164881	-3.66728
12	1504	ENSSSCG00000033788	OXLD1	protein_coding	gene	-0.545303	4.40738	-2.83902	0.0152009	0.144478	-3.66822
2	7695	ENSSSCG00000013434	ENSSSCG00000013434	protein_coding	gene	0.792023	4.31292	2.87032	0.0143502	0.140192	-3.6693
3	133562	ENSSSCG00000008624	LPIN1	protein_coding	gene	0.419193	5.63763	2.91866	0.0131284	0.133378	-3.66936
X	6488	ENSSSCG00000051742	ENSSSCG00000051742	protein_coding	gene	-1.52864	-0.214706	-2.35021	0.0371163	0.221517	-3.66944
14	22006	ENSSSCG00000009877	IQCD	protein_coding	gene	-0.624108	3.59922	-2.76659	0.0173662	0.153753	-3.66983
7	38223	ENSSSCG00000001775	MINAR1	protein_coding	gene	0.937261	0.96314	2.58458	0.0242439	0.17871	-3.67291
5	86143	ENSSSCG00000031775	YAF2	protein_coding	gene	-0.467521	6.47837	-2.92338	0.013015	0.133378	-3.67298
14	41331	ENSSSCG00000010182	CAPN9	protein_coding	gene	0.8189	-0.624126	2.40584	0.033565	0.210191	-3.6734
14	206893	ENSSSCG00000037530	TACC2	protein_coding	gene	0.571141	5.90618	2.92271	0.0130309	0.133378	-3.6734
7	38742	ENSSSCG00000025423	KCNK5	protein_coding	gene	-0.823705	1.60039	-2.52091	0.0272314	0.19005	-3.67386
5	1281	ENSSSCG00000021024	ENSSSCG00000021024	protein_coding	gene	0.749559	0.789919	2.52348	0.0271043	0.189692	-3.67413
7	10616	ENSSSCG00000025593	TAP2	protein_coding	gene	0.664898	4.54786	2.88713	0.0139131	0.137463	-3.67447
10	25408	ENSSSCG00000023971	H3-3A	protein_coding	gene	-0.546623	7.06741	-2.929	0.012881	0.132867	-3.67567
6	155226	ENSSSCG00000025672	RAVER2	protein_coding	gene	-0.54296	4.23167	-2.82596	0.0155706	0.145766	-3.67571
6	8948	ENSSSCG00000031640	ENSSSCG00000031640	protein_coding	gene	-1.50232	5.42426	-2.81818	0.0157949	0.146379	-3.67599
6	6901	ENSSSCG00000025401	CDK10	protein_coding	gene	-0.34995	5.61619	-2.90465	0.0134715	0.13551	-3.67612
8	274	ENSSSCG00000031193	ENSSSCG00000031193	protein_coding	gene	-0.602125	2.61657	-2.65497	0.021314	0.169585	-3.67726
2	3808	ENSSSCG00000054578	RPS14	protein_coding	gene	-0.396897	8.87033	-2.9329	0.0127889	0.132739	-3.67793
5	50317	ENSSSCG00000023788	TBC1D30	protein_coding	gene	0.426687	5.15817	2.89978	0.0135929	0.135663	-3.67899
9	29043	ENSSSCG00000015590	FLVCR1	protein_coding	gene	0.593095	3.96017	2.83896	0.0152027	0.144478	-3.682
14	45886	ENSSSCG00000009778	RILPL2	protein_coding	gene	-0.432006	4.55443	-2.84931	0.0149158	0.143134	-3.68276
2	28856	ENSSSCG00000023329	APC2	protein_coding	gene	0.601204	6.39383	2.9225	0.0130361	0.133378	-3.68414
18	9279	ENSSSCG00000016755	POLM	protein_coding	gene	-0.696008	2.79484	-2.66821	0.0208028	0.167832	-3.68426
X	14054	ENSSSCG00000012790	ARHGAP4	protein_coding	gene	-0.983913	1.9671	-2.545	0.0260611	0.185508	-3.68565
17	276926	ENSSSCG00000007453	EYA2	protein_coding	gene	0.688124	4.96654	2.8757	0.0142088	0.139516	-3.68573
1	29231	ENSSSCG00000004374	QRSL1	protein_coding	gene	0.45782	3.65186	2.81058	0.0160172	0.14774	-3.68635
2	13868	ENSSSCG00000057023	RAB1B	protein_coding	gene	-0.41868	8.37868	-2.92756	0.0129151	0.133036	-3.68791
9	25405	ENSSSCG00000025298	POLR1F	protein_coding	gene	-0.606247	5.4086	-2.88298	0.0140196	0.138061	-3.688
11	681	ENSSSCG00000056562	GJB2	protein_coding	gene	0.885516	1.31788	2.59455	0.023806	0.177368	-3.69059
6	76873	ENSSSCG00000021738	PTPN2	protein_coding	gene	0.496545	3.5425	2.79757	0.016405	0.149643	-3.69099
AEMK02000452.1	40640	ENSSSCG00000035093	KIF26A	protein_coding	gene	-0.602848	2.57664	-2.63221	0.022221	0.171659	-3.69171
9	170068	ENSSSCG00000015144	GRAMD1B	protein_coding	gene	0.61106	4.55376	2.85704	0.0147051	0.14238	-3.69919
13	972	ENSSSCG00000012039	OLIG2	protein_coding	gene	0.617182	3.08162	2.75018	0.0178977	0.156064	-3.69944
17	80035	ENSSSCG00000006979	MSR1	protein_coding	gene	-1.47292	0.0525909	-2.32648	0.0387388	0.225261	-3.69995
8	89842	ENSSSCG00000008789	WDR19	protein_coding	gene	0.430952	3.839	2.81894	0.0157728	0.146379	-3.70003
12	30901	ENSSSCG00000017615	DGKE	protein_coding	gene	0.459992	5.66123	2.90249	0.0135252	0.13566	-3.70113
3	18935	ENSSSCG00000007708	BCL7B	protein_coding	gene	0.404197	5.20509	2.88882	0.0138698	0.137319	-3.70157
10	3376	ENSSSCG00000054480	SHISA4	protein_coding	gene	-0.419094	7.18471	-2.91452	0.013229	0.13406	-3.70403
15	19447	ENSSSCG00000023716	TNFAIP6	protein_coding	gene	0.88029	2.40223	2.70203	0.0195518	0.162099	-3.70406
6	8292	ENSSSCG00000037566	ENSSSCG00000037566	protein_coding	gene	-0.76942	2.36993	-2.58802	0.0240922	0.178115	-3.70454
12	127104	ENSSSCG00000017301	TLK2	protein_coding	gene	0.351075	5.29338	2.88735	0.0139074	0.137463	-3.70959
2	85329	ENSSSCG00000014100	TBCA	protein_coding	gene	-0.457536	6.31329	-2.90043	0.0135767	0.135663	-3.71156
AEMK02000328.1	14852	ENSSSCG00000027926	FTCD	protein_coding	gene	-1.65747	-1.33799	-2.24438	0.0448924	0.240687	-3.71373
15	45059	ENSSSCG00000035102	LYPD1	protein_coding	gene	-0.945463	4.98894	-2.82223	0.0156777	0.146311	-3.71389
5	25495	ENSSSCG00000000025	PARVG	protein_coding	gene	-1.49617	0.893629	-2.39328	0.0343367	0.213331	-3.71515
9	190321	ENSSSCG00000014878	PAK1	protein_coding	gene	0.518662	8.18401	2.91206	0.0132891	0.134306	-3.71608
13	22220	ENSSSCG00000021997	ALS2CL	protein_coding	gene	-0.792359	2.40261	-2.60372	0.0234103	0.175804	-3.71653
2	55809	ENSSSCG00000014233	ENSSSCG00000014233	protein_coding	gene	1.32253	0.373166	2.46701	0.0300389	0.198638	-3.71672
3	2498	ENSSSCG00000007556	PSMG3	protein_coding	gene	-0.44079	6.10112	-2.89054	0.013826	0.137145	-3.71787
3	4217	ENSSSCG00000052755	ENSSSCG00000052755	protein_coding	gene	0.697243	2.56961	2.69805	0.019695	0.16268	-3.71896
9	6613	ENSSSCG00000015084	ENSSSCG00000015084	protein_coding	gene	-2.46873	0.609575	-2.30252	0.0404455	0.230778	-3.72025
11	1403	ENSSSCG00000009351	MAB21L1	protein_coding	gene	1.57171	-0.329996	2.46683	0.0300486	0.198638	-3.72063
5	32807	ENSSSCG00000023526	RAPGEF3	protein_coding	gene	-0.366726	5.06158	-2.85567	0.0147424	0.142613	-3.72089
7	14018	ENSSSCG00000002400	ENSSSCG00000002400	protein_coding	gene	0.680243	0.942389	2.50817	0.0278713	0.192456	-3.72186
10	46074	ENSSSCG00000030694	PKP1	protein_coding	gene	0.593923	2.73209	2.71362	0.0191404	0.160294	-3.72236
15	118815	ENSSSCG00000015861	WDR33	protein_coding	gene	0.351749	5.12054	2.87116	0.0143281	0.140087	-3.72256
13	3724	ENSSSCG00000011378	CCDC71	protein_coding	gene	-0.48754	3.08496	-2.67729	0.0204595	0.165866	-3.72294
AEMK02000682.1	4331	ENSSSCG00000040164	ENSSSCG00000040164	protein_coding	gene	1.04718	-0.571683	2.37089	0.0357554	0.21671	-3.72318
AEMK02000451.1	22573	ENSSSCG00000035307	ENSSSCG00000035307	protein_coding	gene	-1.01815	-0.118237	-2.31966	0.0392171	0.227008	-3.72506
12	4458	ENSSSCG00000017926	SLC16A13	protein_coding	gene	-0.673592	2.06868	-2.55455	0.0256111	0.184043	-3.72595
2	11007	ENSSSCG00000013106	PTGDR2	protein_coding	gene	-1.34713	0.998775	-2.37314	0.0356102	0.21649	-3.7277
AEMK02000495.1	972	ENSSSCG00000042926	ENSSSCG00000042926	protein_coding	gene	-1.40354	0.955191	-2.41795	0.0328364	0.208325	-3.72777
3	1782	ENSSSCG00000033697	RPS2	protein_coding	gene	-0.477781	10.2937	-2.9029	0.0135149	0.13566	-3.72923
1	145236	ENSSSCG00000005358	SHB	protein_coding	gene	0.501065	4.48981	2.83998	0.0151741	0.144404	-3.73102
6	56542	ENSSSCG00000036868	CTNNBIP1	protein_coding	gene	0.59474	6.82196	2.90066	0.0135709	0.135663	-3.73119
2	13402	ENSSSCG00000013048	SPINDOC	protein_coding	gene	0.377757	5.0813	2.85724	0.0146997	0.14238	-3.73224
11	124414	ENSSSCG00000009327	ENSSSCG00000009327	protein_coding	gene	-0.375703	8.60855	-2.90223	0.0135316	0.13566	-3.73409
13	6349	ENSSSCG00000035811	RPL32	protein_coding	gene	-0.37659	9.09974	-2.90107	0.0135606	0.135663	-3.73545
11	75954	ENSSSCG00000009400	RCBTB2	protein_coding	gene	-0.452223	5.36341	-2.85884	0.0146565	0.142094	-3.73568
13	130755	ENSSSCG00000022073	ZBTB38	protein_coding	gene	0.376785	5.97466	2.88587	0.0139453	0.1376	-3.73609
AEMK02000682.1	1388	ENSSSCG00000052504	MRPL41	protein_coding	gene	-0.525989	4.86704	-2.82708	0.0155384	0.145653	-3.7385
15	4012	ENSSSCG00000016128	EEF1B2	protein_coding	gene	-0.311135	8.26233	-2.8991	0.0136099	0.135719	-3.73961
13	88603	ENSSSCG00000011259	SCN5A	protein_coding	gene	1.16153	1.98321	2.63279	0.0221976	0.171659	-3.74002
14	3155	ENSSSCG00000034014	MRPL40	protein_coding	gene	-0.397758	6.64751	-2.88842	0.0138802	0.137319	-3.74119
3	3368	ENSSSCG00000007678	ENSSSCG00000007678	protein_coding	gene	0.753441	1.30955	2.55405	0.0256345	0.184043	-3.74163
12	3696	ENSSSCG00000040385	RFNG	protein_coding	gene	-0.409674	5.59521	-2.86535	0.0144822	0.14095	-3.74295
1	1005756	ENSSSCG00000040366	ADAMTSL1	protein_coding	gene	0.761668	2.32383	2.67659	0.0204859	0.16599	-3.74852
1	24893	ENSSSCG00000004521	MRO	protein_coding	gene	-0.739515	3.10226	-2.66043	0.0211017	0.169119	-3.74939
X	784920	ENSSSCG00000012644	TENM1	protein_coding	gene	-0.583047	4.29875	-2.78621	0.0167513	0.151167	-3.75001
8	3723	ENSSSCG00000059110	BLOC1S4	protein_coding	gene	-0.412886	4.71803	-2.81903	0.0157701	0.146379	-3.75242
14	29817	ENSSSCG00000010248	KIFBP	protein_coding	gene	0.412221	5.64488	2.87149	0.0143194	0.140087	-3.75604
3	4169	ENSSSCG00000008553	PREB	protein_coding	gene	0.422809	5.05573	2.85018	0.014892	0.143134	-3.75823
1	16617	ENSSSCG00000038420	PERP	protein_coding	gene	-0.872551	1.86025	-2.51242	0.0276561	0.191499	-3.75838
2	20632	ENSSSCG00000026784	LMNB2	protein_coding	gene	0.402904	4.74966	2.83575	0.0152927	0.144707	-3.75974
6	1203	ENSSSCG00000059362	ENSSSCG00000059362	protein_coding	gene	1.04122	0.0536559	2.42269	0.0325556	0.207554	-3.76058
4	20753	ENSSSCG00000025704	DENND2D	protein_coding	gene	0.811924	1.45217	2.55167	0.0257458	0.184401	-3.76575
12	38231	ENSSSCG00000017475	RARA	protein_coding	gene	0.564774	4.73218	2.84082	0.0151507	0.144365	-3.77045
2	43017	ENSSSCG00000012882	TESMIN	protein_coding	gene	0.910708	0.910127	2.51593	0.0274798	0.190998	-3.77097
17	264	ENSSSCG00000063164	BLCAP	protein_coding	gene	0.848813	4.14337	2.80344	0.016229	0.149018	-3.77209
9	24323	ENSSSCG00000014950	VSTM5	protein_coding	gene	0.365508	3.69512	2.76749	0.0173376	0.153682	-3.77314
13	66532	ENSSSCG00000011583	TMEM40	protein_coding	gene	0.874788	0.233554	2.41586	0.0329612	0.208652	-3.77369
14	19660	ENSSSCG00000010337	MAT1A	protein_coding	gene	-0.619943	1.8023	-2.50279	0.0281458	0.19302	-3.77372
1	11656	ENSSSCG00000004048	TCP1	protein_coding	gene	0.396022	7.04529	2.87546	0.0142151	0.139516	-3.77583
11	36977	ENSSSCG00000025308	IL17D	protein_coding	gene	-0.494213	3.37373	-2.68721	0.0200906	0.164117	-3.77593
11	81811	ENSSSCG00000009524	TMTC4	protein_coding	gene	0.69094	5.34416	2.85921	0.0146466	0.142089	-3.7767
2	20136	ENSSSCG00000036363	PDE4C	protein_coding	gene	-0.569752	2.76302	-2.6063	0.0233001	0.175517	-3.77924
13	289717	ENSSSCG00000011575	ATG7	protein_coding	gene	0.311251	5.18959	2.84301	0.0150899	0.144151	-3.77959
6	13017	ENSSSCG00000003044	LYPD4	protein_coding	gene	-1.06789	0.579874	-2.32916	0.038552	0.225261	-3.7796
7	12136	ENSSSCG00000001818	FES	protein_coding	gene	-0.537277	3.1744	-2.64518	0.0216994	0.17057	-3.78037
7	9816	ENSSSCG00000002366	NPC2	protein_coding	gene	-0.596664	5.4596	-2.83318	0.015365	0.144869	-3.78046
7	64704	ENSSSCG00000028663	RBM25	protein_coding	gene	-0.455021	7.59396	-2.87288	0.0142827	0.140007	-3.78128
1	110242	ENSSSCG00000004245	FAM184A	protein_coding	gene	0.513808	4.26494	2.80147	0.0162878	0.149045	-3.78129
X	5023	ENSSSCG00000028964	PIM2	protein_coding	gene	0.439347	5.24794	2.8463	0.0149986	0.143554	-3.7832
8	34090	ENSSSCG00000021515	HS3ST1	protein_coding	gene	0.786224	3.66468	2.78103	0.0169116	0.152138	-3.78508
6	6155	ENSSSCG00000057276	ENSSSCG00000057276	protein_coding	gene	-0.626728	1.29923	-2.44625	0.0311933	0.203141	-3.78555
4	5596	ENSSSCG00000026259	LINGO4	protein_coding	gene	0.839251	1.65181	2.59599	0.0237438	0.177128	-3.78571
17	9225	ENSSSCG00000007525	ENSSSCG00000007525	protein_coding	gene	0.55574	2.60141	2.6447	0.0217186	0.170631	-3.78701
10	34105	ENSSSCG00000031174	FBP1	protein_coding	gene	-1.35825	2.62432	-2.54132	0.0262369	0.186172	-3.78859
3	3555	ENSSSCG00000038489	BHLHA15	protein_coding	gene	0.986077	-1.21875	2.28566	0.0416901	0.234271	-3.78954
1	6704	ENSSSCG00000038507	RPS29	protein_coding	gene	-0.430864	7.67395	-2.86934	0.0143762	0.140192	-3.78968
16	32134	ENSSSCG00000017104	NSUN2	protein_coding	gene	0.421058	5.67538	2.85181	0.0148474	0.14302	-3.79118
11	6319	ENSSSCG00000043805	ENSSSCG00000043805	protein_coding	gene	-1.63314	-0.584472	-2.22563	0.0464229	0.244986	-3.79141
1	11659	ENSSSCG00000005646	COQ4	protein_coding	gene	-0.360718	5.97374	-2.84857	0.0149362	0.143231	-3.79212
14	159656	ENSSSCG00000009845	SRRM4	protein_coding	gene	0.350762	4.3425	2.79652	0.0164367	0.149643	-3.79369
5	35383	ENSSSCG00000028346	SAMM50	protein_coding	gene	0.431274	5.84056	2.85338	0.0148044	0.142959	-3.79417
4	8281	ENSSSCG00000006827	CYB561D1	protein_coding	gene	0.389216	3.37772	2.72455	0.0187602	0.159265	-3.79459
6	14424	ENSSSCG00000056729	C5AR1	protein_coding	gene	-0.959704	2.31813	-2.50878	0.0278401	0.192417	-3.79482
4	108065	ENSSSCG00000038417	LRRC8D	protein_coding	gene	0.40375	5.66773	2.85017	0.0148922	0.143134	-3.79519
8	13554	ENSSSCG00000008687	MXD4	protein_coding	gene	-0.396514	5.57617	-2.83598	0.015286	0.144707	-3.79595
5	13444	ENSSSCG00000020830	ENSSSCG00000020830	protein_coding	gene	-0.313311	8.37257	-2.86783	0.0144162	0.140399	-3.79645
15	8818	ENSSSCG00000016297	NEU2	protein_coding	gene	1.01343	-1.26613	2.28376	0.0418325	0.234531	-3.79769
12	4542	ENSSSCG00000017448	ENSSSCG00000017448	protein_coding	gene	1.07412	-0.226299	2.41419	0.0330611	0.208779	-3.79843
8	22199	ENSSSCG00000058425	FGF5	protein_coding	gene	1.40214	-1.00343	2.32701	0.0387014	0.225261	-3.79863
14	2217	ENSSSCG00000037918	ADIRF	protein_coding	gene	-1.16332	4.3513	-2.72975	0.0185818	0.159042	-3.79923
1	208800	ENSSSCG00000040418	FSIP1	protein_coding	gene	-0.782977	2.58065	-2.57454	0.024693	0.180763	-3.80191
3	18564	ENSSSCG00000039557	TRIM54	protein_coding	gene	1.05259	0.841062	2.51874	0.0273397	0.190539	-3.80222
16	44867	ENSSSCG00000016834	LMBRD2	protein_coding	gene	-0.712274	4.0056	-2.71912	0.0189483	0.160015	-3.80334
1	46016	ENSSSCG00000054854	GABRR2	protein_coding	gene	-1.7584	-0.77597	-2.19988	0.0486062	0.250945	-3.80529
12	28350	ENSSSCG00000017614	TRIM25	protein_coding	gene	0.522747	3.9433	2.76948	0.0172744	0.153554	-3.81201
7	155605	ENSSSCG00000038708	MTHFS	protein_coding	gene	-0.378777	3.37224	-2.67138	0.0206823	0.16713	-3.81204
7	89588	ENSSSCG00000002461	BTBD7	protein_coding	gene	-0.465031	4.76347	-2.78479	0.0167951	0.151465	-3.81421
6	12021	ENSSSCG00000026662	PRDM7	protein_coding	gene	1.17787	1.2363	2.53211	0.0266815	0.188138	-3.81453
12	58046	ENSSSCG00000017998	GLP2R	protein_coding	gene	0.85708	-0.25363	2.34439	0.0375076	0.222435	-3.81662
9	48676	ENSSSCG00000015332	PON1	protein_coding	gene	-2.21144	-1.90348	-2.16166	0.0520271	0.258979	-3.81701
17	15278	ENSSSCG00000007007	IDO1	protein_coding	gene	1.89524	-1.48362	2.26028	0.0436321	0.2377	-3.81724
14	5887	ENSSSCG00000039130	RPL6	protein_coding	gene	-0.335185	9.84927	-2.85476	0.0147669	0.142702	-3.81769
15	87922	ENSSSCG00000015782	IRF2	protein_coding	gene	0.409851	5.31188	2.8281	0.0155093	0.145653	-3.81788
13	23162	ENSSSCG00000022568	TMPRSS3	protein_coding	gene	-1.14164	0.294758	-2.2833	0.0418669	0.234531	-3.82125
6	307651	ENSSSCG00000021490	PRDM16	protein_coding	gene	-0.586285	3.28431	-2.63061	0.0222863	0.171875	-3.82169
4	381	ENSSSCG00000055629	ENSSSCG00000055629	protein_coding	gene	-1.38688	-1.36149	-2.17402	0.050897	0.256388	-3.82273
7	15977	ENSSSCG00000001988	ADCY4	protein_coding	gene	0.612913	3.18659	2.65735	0.021221	0.169275	-3.82319
6	3777	ENSSSCG00000042040	ENSSSCG00000042040	protein_coding	gene	-0.882079	1.0389	-2.3711	0.0357418	0.21671	-3.82358
6	8729	ENSSSCG00000002915	KIRREL2	protein_coding	gene	0.839811	-0.885759	2.29126	0.0412729	0.233066	-3.82464
1	292735	ENSSSCG00000034726	KCNH5	protein_coding	gene	1.19797	0.194927	2.37213	0.0356757	0.216658	-3.82628
10	1437	ENSSSCG00000011076	OTUD1	protein_coding	gene	0.660563	1.72722	2.53351	0.0266132	0.187921	-3.82639
3	10190	ENSSSCG00000007644	ENSSSCG00000007644	protein_coding	gene	-1.33836	-1.38029	-2.16504	0.0517158	0.25834	-3.82709
6	11206	ENSSSCG00000003228	VSIG10L	protein_coding	gene	0.791968	0.723367	2.43463	0.0318577	0.205153	-3.82826
1	94972	ENSSSCG00000004274	COL9A1	protein_coding	gene	-0.741167	3.30704	-2.62664	0.0224486	0.172041	-3.82826
8	11325	ENSSSCG00000038186	TIGD4	protein_coding	gene	0.627228	0.999573	2.47142	0.0297988	0.197741	-3.82926
3	347598	ENSSSCG00000036418	SLC8A1	protein_coding	gene	0.498399	5.50494	2.82746	0.0155277	0.145653	-3.83029
3	10461	ENSSSCG00000037616	SULT1C4	protein_coding	gene	-1.66005	1.45644	-2.34309	0.0375959	0.222752	-3.83052
2	16634	ENSSSCG00000013751	NACC1	protein_coding	gene	0.492666	5.96891	2.83575	0.0152927	0.144707	-3.83084
1	19502	ENSSSCG00000004644	HDC	protein_coding	gene	1.22761	-0.322518	2.38361	0.034943	0.215293	-3.83123
12	16699	ENSSSCG00000017379	ETV4	protein_coding	gene	0.566511	3.32341	2.71709	0.0190189	0.160175	-3.83157
6	11925	ENSSSCG00000058056	TAL1	protein_coding	gene	0.611489	1.76474	2.5444	0.0260896	0.185623	-3.832
6	3274	ENSSSCG00000037024	ZNF784	protein_coding	gene	-0.404065	3.58103	-2.67601	0.0205077	0.166077	-3.83229
14	67304	ENSSSCG00000031589	ZNF37A	protein_coding	gene	-0.80262	2.3645	-2.52655	0.0269532	0.189024	-3.83255
4	67589	ENSSSCG00000006262	RGS20	protein_coding	gene	0.958087	3.4126	2.73166	0.0185169	0.159042	-3.834
6	8143	ENSSSCG00000002860	PDCD5	protein_coding	gene	-0.529054	6.26597	-2.83163	0.015409	0.144984	-3.83418
16	44677	ENSSSCG00000016988	ERGIC1	protein_coding	gene	0.597612	4.85128	2.80122	0.0162952	0.149045	-3.83449
X	9479	ENSSSCG00000032739	RBMX2	protein_coding	gene	-0.578941	4.04284	-2.70803	0.0193378	0.160948	-3.83487
14	70213	ENSSSCG00000034386	ATP2A2	protein_coding	gene	0.432791	8.31092	2.84653	0.0149924	0.143554	-3.83492
5	2206	ENSSSCG00000059591	ADM2	protein_coding	gene	0.733001	-0.0480112	2.35966	0.0364885	0.219306	-3.8351
8	36156	ENSSSCG00000055744	FAM241A	protein_coding	gene	-0.684239	3.49154	-2.65683	0.0212412	0.169275	-3.83835
12	1768	ENSSSCG00000029838	FZD2	protein_coding	gene	-0.765772	2.03184	-2.47029	0.0298602	0.197985	-3.84029
15	38300	ENSSSCG00000031123	PPIG	protein_coding	gene	-0.566216	7.86002	-2.84153	0.0151308	0.144284	-3.84224
2	14054	ENSSSCG00000038701	EFNA2	protein_coding	gene	0.597641	3.45246	2.71638	0.0190437	0.160175	-3.8437
1	22502	ENSSSCG00000053937	ARPP19	protein_coding	gene	-0.466224	7.91783	-2.84043	0.0151614	0.144375	-3.84505
3	4334	ENSSSCG00000007778	CFAP119	protein_coding	gene	-0.737448	1.09826	-2.38069	0.0351279	0.215756	-3.84589
17	9981	ENSSSCG00000007259	BPIFA2	protein_coding	gene	2.51449	-2.59092	2.19763	0.0488016	0.251521	-3.8494
2	36496	ENSSSCG00000028512	LDLR	protein_coding	gene	0.516809	5.53275	2.8193	0.0157623	0.146379	-3.84947
9	29511	ENSSSCG00000022525	ARHGEF5	protein_coding	gene	1.12921	-0.41286	2.30603	0.0401912	0.230248	-3.84952
2	2837	ENSSSCG00000028488	LTC4S	protein_coding	gene	-1.47034	0.734399	-2.2739	0.0425796	0.236332	-3.85008
15	128006	ENSSSCG00000059899	ENSSSCG00000059899	protein_coding	gene	0.658247	1.8031	2.54808	0.0259151	0.18516	-3.85008
2	25145	ENSSSCG00000013178	ZDHHC5	protein_coding	gene	0.389796	5.12641	2.80373	0.0162204	0.149018	-3.85107
5	28920	ENSSSCG00000000719	NDUFA9	protein_coding	gene	0.362691	6.72937	2.83261	0.0153812	0.144904	-3.85113
8	478522	ENSSSCG00000009228	MAPK10	protein_coding	gene	0.440334	8.15116	2.83723	0.015251	0.144677	-3.8515
7	1229	ENSSSCG00000056711	ENSSSCG00000056711	protein_coding	gene	-0.85573	0.932579	-2.34633	0.0373765	0.222281	-3.85385
2	101413	ENSSSCG00000013938	GATAD2A	protein_coding	gene	0.343149	5.40218	2.80661	0.0161346	0.148458	-3.85437
12	1861	ENSSSCG00000017700	CCL3L1	protein_coding	gene	0.97224	-0.964751	2.26755	0.0430674	0.23705	-3.85774
11	60064	ENSSSCG00000022957	ENSSSCG00000022957	protein_coding	gene	0.409601	3.30396	2.68533	0.0201599	0.164338	-3.85838
2	1904	ENSSSCG00000027057	FAU	protein_coding	gene	-0.470371	8.27393	-2.8331	0.0153673	0.144869	-3.85875
12	46848	ENSSSCG00000030262	ENSSSCG00000030262	protein_coding	gene	1.98036	-0.840498	2.27047	0.0428419	0.236926	-3.85883
14	75065	ENSSSCG00000010738	ZRANB1	protein_coding	gene	0.328555	5.38639	2.80558	0.0161652	0.148649	-3.86045
6	4871	ENSSSCG00000039922	CDC42EP5	protein_coding	gene	-0.651987	1.07238	-2.36468	0.036159	0.218159	-3.86083
13	15175	ENSSSCG00000011368	P4HTM	protein_coding	gene	0.422888	5.82673	2.81667	0.0158389	0.146456	-3.86161
2	1726	ENSSSCG00000013532	CAPS	protein_coding	gene	-0.589579	3.78129	-2.67222	0.0206506	0.166963	-3.86515
5	58357	ENSSSCG00000021748	PRR5	protein_coding	gene	-0.594854	3.54275	-2.65647	0.0212553	0.169297	-3.86534
7	13861	ENSSSCG00000001696	ENSSSCG00000001696	protein_coding	gene	-0.397264	5.43288	-2.78838	0.0166844	0.150924	-3.86607
X	23272	ENSSSCG00000012440	PGK1	protein_coding	gene	0.349029	7.86765	2.82716	0.0155362	0.145653	-3.86986
2	2750	ENSSSCG00000046808	PCDHGA6	protein_coding	gene	0.944679	0.218838	2.36726	0.0359911	0.217482	-3.87054
1	10317	ENSSSCG00000004053	TAGAP	protein_coding	gene	-0.933693	1.72499	-2.39334	0.0343329	0.213331	-3.87352
6	5881	ENSSSCG00000020872	ENSSSCG00000020872	protein_coding	gene	-2.12408	0.279923	-2.18161	0.050214	0.255032	-3.87485
1	4592	ENSSSCG00000062898	RIPPLY2	protein_coding	gene	-0.540587	3.57682	-2.65192	0.0214334	0.169947	-3.87586
6	12974	ENSSSCG00000003214	KCNC3	protein_coding	gene	0.774494	6.39216	2.81678	0.0158356	0.146456	-3.87826
18	39830	ENSSSCG00000016652	LRRN3	protein_coding	gene	-0.677499	4.3372	-2.70709	0.0193712	0.161047	-3.87846
9	132136	ENSSSCG00000015412	CCDC146	protein_coding	gene	-0.704319	3.59769	-2.6409	0.0218701	0.170838	-3.87924
6	3548	ENSSSCG00000052671	ENSSSCG00000052671	protein_coding	gene	-0.35281	8.96651	-2.82101	0.015713	0.146311	-3.88063
10	150310	ENSSSCG00000010957	AGTPBP1	protein_coding	gene	0.529407	5.32097	2.79644	0.0164391	0.149643	-3.88197
1	82426	ENSSSCG00000024131	MINDY2	protein_coding	gene	-0.842448	3.78838	-2.6545	0.0213324	0.169641	-3.88328
12	3057	ENSSSCG00000035253	MAFG	protein_coding	gene	-0.514584	5.20968	-2.7702	0.0172514	0.153554	-3.88419
2	8244	ENSSSCG00000013729	GCDH	protein_coding	gene	-0.395884	5.31505	-2.77503	0.0170991	0.153106	-3.88469
1	11590	ENSSSCG00000057314	ENSSSCG00000057314	protein_coding	gene	0.785639	2.31482	2.57736	0.0245658	0.180172	-3.88497
X	287440	ENSSSCG00000012434	ATRX	protein_coding	gene	-0.618965	8.81311	-2.81848	0.0157861	0.146379	-3.88549
9	39262	ENSSSCG00000031435	MRPS14	protein_coding	gene	-0.436726	4.22514	-2.71247	0.019181	0.160407	-3.88609
2	7713	ENSSSCG00000038623	TMED1	protein_coding	gene	-0.395294	3.78259	-2.67223	0.0206503	0.166963	-3.88616
11	6504	ENSSSCG00000009303	RPL21	protein_coding	gene	-0.398944	9.06315	-2.81774	0.0158078	0.146379	-3.88648
6	1601	ENSSSCG00000040333	NUP62	protein_coding	gene	0.492723	4.04292	2.72842	0.0186275	0.159042	-3.88688
9	7432	ENSSSCG00000054202	SEC61G	protein_coding	gene	-0.514375	5.2639	-2.77264	0.0171743	0.15323	-3.88747
18	1927	ENSSSCG00000027196	ENSSSCG00000027196	protein_coding	gene	-1.15623	0.898423	-2.29533	0.040972	0.231914	-3.88935
2	16345	ENSSSCG00000033809	IFITM10	protein_coding	gene	0.750635	3.45158	2.70424	0.0194726	0.161645	-3.88975
14	35315	ENSSSCG00000010261	PPA1	protein_coding	gene	0.453792	7.33227	2.81427	0.0159089	0.147013	-3.89134
5	115479	ENSSSCG00000000599	DERA	protein_coding	gene	-0.434291	3.3426	-2.62181	0.0226482	0.172587	-3.8915
1	295804	ENSSSCG00000005098	SYT16	protein_coding	gene	-0.495105	5.00068	-2.74457	0.0180832	0.156951	-3.89282
14	24875	ENSSSCG00000025787	TMEM72	protein_coding	gene	-0.839187	-0.257345	-2.21177	0.0475861	0.248588	-3.89285
2	11145	ENSSSCG00000063079	SVIP	protein_coding	gene	-0.477547	5.41778	-2.7729	0.0171661	0.15323	-3.89766
17	1259	ENSSSCG00000021825	RPS21	protein_coding	gene	-0.50248	7.42547	-2.80789	0.0160967	0.1482	-3.8983
1	17699	ENSSSCG00000039486	DIPK1C	protein_coding	gene	-0.860702	1.84531	-2.42199	0.0325965	0.207681	-3.89894
5	28598	ENSSSCG00000000707	SCNN1A	protein_coding	gene	-1.23503	-0.560731	-2.15941	0.0522356	0.259586	-3.89944
2	43630	ENSSSCG00000014303	JADE2	protein_coding	gene	0.467858	5.99702	2.79667	0.016432	0.149643	-3.90073
2	44689	ENSSSCG00000013235	MADD	protein_coding	gene	0.481964	7.46753	2.80945	0.0160504	0.147865	-3.90087
2	5152	ENSSSCG00000013049	RCOR2	protein_coding	gene	0.44335	4.78177	2.76114	0.0175408	0.154801	-3.90128
16	41312	ENSSSCG00000032726	SREK1	protein_coding	gene	-0.438041	7.03229	-2.8016	0.0162838	0.149045	-3.90172
2	3341	ENSSSCG00000022592	FIBIN	protein_coding	gene	-0.570855	5.06642	-2.75236	0.0178262	0.155984	-3.90229
2	3677	ENSSSCG00000013387	ENSSSCG00000013387	protein_coding	gene	-1.32213	0.565674	-2.22397	0.0465607	0.245282	-3.90288
8	9917	ENSSSCG00000009221	ENSSSCG00000009221	protein_coding	gene	-1.10319	-0.457441	-2.17389	0.0509084	0.256388	-3.90468
15	1122129	ENSSSCG00000016160	ERBB4	protein_coding	gene	0.387673	3.04342	2.62997	0.0223125	0.171875	-3.90475
10	86524	ENSSSCG00000011020	JCAD	protein_coding	gene	-0.444596	6.96363	-2.80137	0.0162909	0.149045	-3.90489
4	2833	ENSSSCG00000054725	ENSSSCG00000054725	protein_coding	gene	-0.804131	1.78751	-2.42125	0.0326407	0.207799	-3.90542
5	2018	ENSSSCG00000000291	GPR84	protein_coding	gene	1.16991	-0.681631	2.27903	0.0421892	0.235518	-3.90634
15	9059	ENSSSCG00000021610	CHPF	protein_coding	gene	0.515651	4.76178	2.76245	0.0174988	0.154734	-3.90759
9	37173	ENSSSCG00000015215	CHEK1	protein_coding	gene	0.751698	0.793076	2.38381	0.0349301	0.215293	-3.90828
3	13005	ENSSSCG00000021845	ATXN2L	protein_coding	gene	0.403335	6.98513	2.80114	0.0162978	0.149045	-3.90956
2	6641	ENSSSCG00000014022	HNRNPH1	protein_coding	gene	0.33058	6.69807	2.79992	0.0163342	0.149287	-3.90965
3	82887	ENSSSCG00000027324	ENSSSCG00000027324	protein_coding	gene	0.424971	5.34922	2.77734	0.0170264	0.152729	-3.9097
1	76301	ENSSSCG00000004645	GABPB1	protein_coding	gene	0.531418	3.05323	2.62028	0.0227118	0.172844	-3.90987
12	4525	ENSSSCG00000017231	NAT9	protein_coding	gene	-0.415348	4.78281	-2.73566	0.0183815	0.158714	-3.91113
9	14678	ENSSSCG00000051840	CCDC153	protein_coding	gene	-0.59206	3.06786	-2.57105	0.0248506	0.181103	-3.9127
2	72304	ENSSSCG00000013594	FBN3	protein_coding	gene	-0.959544	0.930755	-2.30117	0.0405438	0.230976	-3.91278
6	183768	ENSSSCG00000003736	ASXL3	protein_coding	gene	0.674179	1.95504	2.51781	0.0273858	0.190772	-3.91284
6	2847	ENSSSCG00000003160	NTF4	protein_coding	gene	-1.09286	-0.759086	-2.13927	0.0541357	0.263293	-3.91444
11	161123	ENSSSCG00000034156	GTF2F2	protein_coding	gene	-0.350228	6.08077	-2.78382	0.016825	0.151465	-3.91458
8	2545	ENSSSCG00000039778	ENSSSCG00000039778	protein_coding	gene	0.690624	0.369746	2.32288	0.0389907	0.226222	-3.91633
14	10335	ENSSSCG00000061761	ANAPC16	protein_coding	gene	-0.498564	5.65161	-2.77081	0.0172321	0.153554	-3.91655
7	170988	ENSSSCG00000001085	DCDC2	protein_coding	gene	-0.668277	3.04562	-2.56499	0.0251274	0.182058	-3.91657
14	5327	ENSSSCG00000037789	PRLHR	protein_coding	gene	-2.11898	-1.56896	-2.07358	0.0607951	0.277989	-3.9169
9	78872	ENSSSCG00000015558	SMG7	protein_coding	gene	0.373458	6.71682	2.79502	0.0164821	0.149669	-3.91748
11	66487	ENSSSCG00000009528	TPP2	protein_coding	gene	0.339103	5.37888	2.77433	0.0171209	0.153114	-3.91868
5	5762	ENSSSCG00000038987	CCDC59	protein_coding	gene	-0.4314	4.70374	-2.72052	0.0188995	0.159873	-3.91918
6	56151	ENSSSCG00000002690	GAN	protein_coding	gene	-0.72189	2.71421	-2.50153	0.0282103	0.193267	-3.91929
10	7562	ENSSSCG00000060083	ZBTB18	protein_coding	gene	0.675579	6.63208	2.79631	0.016443	0.149643	-3.92023
8	14182	ENSSSCG00000045703	ENSSSCG00000045703	protein_coding	gene	-1.86626	-1.23633	-2.10053	0.057975	0.272557	-3.92049
10	5174	ENSSSCG00000032380	C1orf53	protein_coding	gene	-0.69455	1.7171	-2.40326	0.0337222	0.210912	-3.92335
3	8553	ENSSSCG00000036541	RGS11	protein_coding	gene	-0.66799	2.5946	-2.51466	0.0275435	0.19116	-3.92378
12	5768	ENSSSCG00000017591	NME2	protein_coding	gene	-0.392695	7.5805	-2.79526	0.0164747	0.149669	-3.92396
5	104593	ENSSSCG00000036560	PAWR	protein_coding	gene	-0.528315	3.76736	-2.64356	0.0217641	0.170632	-3.92462
6	4315	ENSSSCG00000003633	TEKT2	protein_coding	gene	-0.982801	-0.22243	-2.17995	0.0503626	0.255527	-3.92476
13	109092	ENSSSCG00000011518	SHQ1	protein_coding	gene	0.454565	2.94699	2.59998	0.0235711	0.17621	-3.92488
3	1952	ENSSSCG00000040412	ENSSSCG00000040412	protein_coding	gene	0.775057	1.19392	2.43759	0.0316874	0.204459	-3.92569
8	195947	ENSSSCG00000023593	AFF1	protein_coding	gene	0.421226	5.57862	2.76533	0.0174065	0.154019	-3.92612
14	189888	ENSSSCG00000010219	ARID5B	protein_coding	gene	0.553945	5.39077	2.76858	0.017303	0.153554	-3.92674
AEMK02000682.1	8135	ENSSSCG00000031715	CARD9	protein_coding	gene	-0.872034	2.16081	-2.42257	0.0325626	0.207554	-3.92708
13	81338	ENSSSCG00000011313	LIMD1	protein_coding	gene	-0.461052	3.92021	-2.65881	0.0211644	0.169214	-3.92908
14	14524	ENSSSCG00000010584	MFSD13A	protein_coding	gene	0.397238	3.78566	2.68639	0.0201209	0.16421	-3.93035
3	9729	ENSSSCG00000050627	ENSSSCG00000050627	protein_coding	gene	0.366643	7.3099	2.79199	0.0165742	0.150199	-3.93095
13	23196	ENSSSCG00000011458	ACTR8	protein_coding	gene	0.425121	3.82091	2.67812	0.0204284	0.165866	-3.9316
7	10046	ENSSSCG00000002406	AHSA1	protein_coding	gene	0.40434	7.77941	2.79105	0.0166029	0.150278	-3.93268
8	1668	ENSSSCG00000028085	ENSSSCG00000028085	protein_coding	gene	0.751145	0.719641	2.36373	0.0362209	0.218345	-3.93273
8	51306	ENSSSCG00000008794	RHOH	protein_coding	gene	0.715961	0.640308	2.3793	0.035216	0.215756	-3.93537
13	22391	ENSSSCG00000031388	SIAH2	protein_coding	gene	0.396803	4.24911	2.70059	0.0196036	0.162349	-3.93761
18	8258	ENSSSCG00000016635	CAV2	protein_coding	gene	-0.989391	2.59176	-2.46721	0.0300276	0.198638	-3.93918
[truncated: 12,999 more rows]

## Sheet: Kidney
Chr	width	gene_id	gene_name	gene_biotype	type	logFC	AveExpr	t	P.Value	adj.P.Val	B
1	132684	ENSSSCG00000005211	CD274	protein_coding	gene	6.82253	4.55265	25.3921	1.66517e-12	2.39335e-08	18.6861
1	15885	ENSSSCG00000004154	TNFAIP3	protein_coding	gene	5.41106	5.13972	22.033	1.02173e-11	7.34267e-08	17.1039
2	7673	ENSSSCG00000014277	IRF1	protein_coding	gene	5.66592	7.39739	21.2088	1.66027e-11	7.95433e-08	16.7557
8	1925	ENSSSCG00000008959	CXCL2	protein_coding	gene	6.26218	4.15594	19.6766	4.30088e-11	1.11337e-07	15.6481
14	8166	ENSSSCG00000010580	NFKB2	protein_coding	gene	3.80629	6.55914	19.2238	5.77472e-11	1.18571e-07	15.5763
7	19291	ENSSSCG00000001560	BNIP5	protein_coding	gene	8.90742	2.41352	19.7199	4.18263e-11	1.11337e-07	15.349
4	19426	ENSSSCG00000037449	CSF1	protein_coding	gene	4.92971	6.50175	18.602	8.74855e-11	1.57179e-07	15.1503
9	16967	ENSSSCG00000027529	BIRC3	protein_coding	gene	5.49364	7.40494	18.3213	1.05983e-10	1.69254e-07	15.0173
8	2141	ENSSSCG00000060276	ENSSSCG00000060276	protein_coding	gene	6.5906	1.51515	19.5564	4.64775e-11	1.11337e-07	14.9886
6	35656	ENSSSCG00000038879	RELB	protein_coding	gene	4.3895	4.9521	17.8039	1.52022e-10	2.18501e-07	14.6479
1	32131	ENSSSCG00000004125	STX11	protein_coding	gene	5.29921	3.28748	17.5087	1.87591e-10	2.45113e-07	14.1903
7	8265	ENSSSCG00000001703	NFKBIE	protein_coding	gene	3.56411	5.42938	16.7256	3.33024e-10	3.78718e-07	13.867
4	14303	ENSSSCG00000006862	VCAM1	protein_coding	gene	4.6681	6.78238	16.4133	4.21573e-10	4.32804e-07	13.6719
9	4843	ENSSSCG00000020970	IL6	protein_coding	gene	7.82282	2.31125	16.688	3.42541e-10	3.78718e-07	13.3152
2	11084	ENSSSCG00000013655	ICAM1	protein_coding	gene	4.85075	7.40227	15.7859	6.85656e-10	6.15933e-07	13.2124
3	27411	ENSSSCG00000008334	MXD1	protein_coding	gene	3.41454	4.69033	15.6074	7.89907e-10	6.67843e-07	13.0514
4	17764	ENSSSCG00000006286	ENSSSCG00000006286	protein_coding	gene	6.81999	2.49225	15.9349	6.09898e-10	5.84405e-07	12.9979
4	47607	ENSSSCG00000024096	RIPK2	protein_coding	gene	2.83049	5.30411	15.4175	9.19847e-10	7.02329e-07	12.9144
8	116054	ENSSSCG00000030957	NFKB1	protein_coding	gene	3.61723	6.89793	15.3274	9.89328e-10	7.02329e-07	12.8487
1	10209	ENSSSCG00000040317	SOD2	protein_coding	gene	4.19406	8.09746	15.2597	1.04518e-09	7.02329e-07	12.7987
9	13163	ENSSSCG00000026587	BATF3	protein_coding	gene	4.56524	2.70588	15.1376	1.15478e-09	7.02329e-07	12.6447
2	8892	ENSSSCG00000041467	CCDC194	protein_coding	gene	5.25877	1.33838	15.3244	9.9171e-10	7.02329e-07	12.6112
1	2795	ENSSSCG00000038521	CHAC1	protein_coding	gene	4.45473	2.09541	15.1188	1.17275e-09	7.02329e-07	12.5392
2	3222	ENSSSCG00000014369	CD14	protein_coding	gene	5.01166	5.01615	14.9002	1.40482e-09	7.89985e-07	12.4935
13	11270	ENSSSCG00000011951	NFKBIZ	protein_coding	gene	3.9734	5.52296	14.8256	1.49489e-09	7.89985e-07	12.4432
7	1965	ENSSSCG00000001252	UBD	protein_coding	gene	7.32682	6.68527	14.7822	1.55017e-09	7.89985e-07	12.4103
5	7394	ENSSSCG00000038562	RND1	protein_coding	gene	8.16375	5.81035	14.6892	1.67598e-09	7.89985e-07	12.3316
9	8870	ENSSSCG00000015579	PTGS2	protein_coding	gene	4.86292	3.03257	14.7895	1.54071e-09	7.89985e-07	12.3164
1	47339	ENSSSCG00000005738	RALGDS	protein_coding	gene	3.07399	5.77106	14.6696	1.70386e-09	7.89985e-07	12.3057
9	23960	ENSSSCG00000015299	STEAP4	protein_coding	gene	8.31772	4.31779	14.573	1.84886e-09	8.05264e-07	12.228
14	29628	ENSSSCG00000010448	FAS	protein_coding	gene	5.02955	2.89917	14.5737	1.84777e-09	8.05264e-07	12.2099
13	16081	ENSSSCG00000011810	BCL6	protein_coding	gene	3.67379	5.78675	14.5095	1.9513e-09	8.24885e-07	12.181
6	3389	ENSSSCG00000036060	RRAD	protein_coding	gene	4.60624	6.28078	14.4114	2.12191e-09	8.51205e-07	12.0982
18	29317	ENSSSCG00000016438	NUB1	protein_coding	gene	2.86539	7.27359	14.3761	2.18708e-09	8.51205e-07	12.0691
2	4507	ENSSSCG00000037358	ENSSSCG00000037358	protein_coding	gene	7.83429	4.16053	14.3297	2.27601e-09	8.51205e-07	12.0268
17	69607	ENSSSCG00000007469	PTPN1	protein_coding	gene	3.06826	6.4424	14.2725	2.39112e-09	8.51205e-07	11.9807
4	39225	ENSSSCG00000030801	ENSSSCG00000030801	protein_coding	gene	4.94788	3.06049	14.2885	2.35825e-09	8.51205e-07	11.9791
9	13245	ENSSSCG00000015595	ATF3	protein_coding	gene	5.3947	6.53762	14.2547	2.42812e-09	8.51205e-07	11.9656
4	3320	ENSSSCG00000047932	HSPA6	protein_coding	gene	7.10864	6.07686	14.124	2.71995e-09	9.09159e-07	11.8529
7	226826	ENSSSCG00000040638	DIO2	protein_coding	gene	6.93976	1.14233	14.3242	2.28692e-09	8.51205e-07	11.7569
7	5588	ENSSSCG00000001573	PIM1	protein_coding	gene	3.01643	5.88637	14.0041	3.02108e-09	9.84929e-07	11.7489
AEMK02000682.1	10806	ENSSSCG00000005838	TRAF2	protein_coding	gene	2.6323	6.04931	13.9807	3.08368e-09	9.84929e-07	11.7288
9	4006	ENSSSCG00000055218	BTG2	protein_coding	gene	4.7299	5.40161	13.8917	3.3356e-09	1.04223e-06	11.6509
10	41693	ENSSSCG00000030408	DDX58	protein_coding	gene	5.47147	6.07778	13.7258	3.86587e-09	1.1403e-06	11.5038
13	12071	ENSSSCG00000011264	CSRNP1	protein_coding	gene	3.44462	4.90901	13.7196	3.88749e-09	1.1403e-06	11.498
2	8731	ENSSSCG00000023178	BATF2	protein_coding	gene	4.94884	3.86501	13.6926	3.98276e-09	1.14488e-06	11.4007
2	8444	ENSSSCG00000013599	ANGPTL4	protein_coding	gene	3.16652	8.2017	13.4382	5.01168e-09	1.37869e-06	11.2432
1	5278	ENSSSCG00000026454	PMAIP1	protein_coding	gene	3.72183	3.60126	13.4729	4.8559e-09	1.36851e-06	11.2363
10	25168	ENSSSCG00000031456	ARL5B	protein_coding	gene	3.1972	4.83769	13.4002	5.18838e-09	1.37869e-06	11.2049
7	3456	ENSSSCG00000001952	NFKBIA	protein_coding	gene	3.39883	8.17944	13.3819	5.2757e-09	1.37869e-06	11.1918
2	1448	ENSSSCG00000013575	RETN	protein_coding	gene	7.32021	-0.970667	14.7008	1.65971e-09	7.89985e-07	11.1809
8	2610	ENSSSCG00000032474	CXCL10	protein_coding	gene	7.15454	7.9484	13.3573	5.39598e-09	1.38494e-06	11.1644
8	2197	ENSSSCG00000008957	AMCF-II	protein_coding	gene	8.74703	0.726368	13.7769	3.69375e-09	1.12958e-06	11.0971
2	82807	ENSSSCG00000040181	ELL	protein_coding	gene	2.29708	5.56853	13.2577	5.91335e-09	1.4911e-06	11.0843
8	11722	ENSSSCG00000008997	FGB	protein_coding	gene	6.05192	8.99918	13.2143	6.15481e-09	1.52165e-06	11.0321
8	3219	ENSSSCG00000008953	CXCL8	protein_coding	gene	7.96733	1.14795	13.399	5.19415e-09	1.37869e-06	10.8632
8	21255	ENSSSCG00000008691	TNIP2	protein_coding	gene	2.60049	4.99522	12.9884	7.59586e-09	1.81959e-06	10.8364
14	48719	ENSSSCG00000032622	SLC39A14	protein_coding	gene	4.02159	6.82652	12.9476	7.89294e-09	1.85976e-06	10.791
4	944	ENSSSCG00000006590	S100A8	protein_coding	gene	4.45513	1.10247	13.1984	6.24623e-09	1.52165e-06	10.7842
15	19447	ENSSSCG00000023716	TNFAIP6	protein_coding	gene	7.72746	-1.81232	15.1751	1.11985e-09	7.02329e-07	10.7451
4	31555	ENSSSCG00000033669	RDH10	protein_coding	gene	3.24567	7.44891	12.8744	8.45687e-09	1.92553e-06	10.7212
10	13992	ENSSSCG00000011106	ENSSSCG00000011106	protein_coding	gene	2.378	5.56923	12.8616	8.55964e-09	1.92553e-06	10.7156
17	35734	ENSSSCG00000028758	LBP	protein_coding	gene	6.56638	3.19789	12.7716	9.32334e-09	2.03037e-06	10.6329
4	3346	ENSSSCG00000006187	MSC	protein_coding	gene	4.9319	1.58105	12.853	8.62954e-09	1.92553e-06	10.6166
7	27489	ENSSSCG00000024347	CRISP3	protein_coding	gene	7.41187	-2.04811	14.1743	2.6035e-09	8.90955e-07	10.5806
6	8209	ENSSSCG00000024174	TGIF1	protein_coding	gene	2.92271	5.24019	12.6802	1.01733e-08	2.1503e-06	10.5472
15	19208	ENSSSCG00000040445	RND3	protein_coding	gene	3.77511	6.53891	12.6424	1.05492e-08	2.19744e-06	10.5006
6	29665	ENSSSCG00000025206	RNF19B	protein_coding	gene	4.05031	6.41469	12.5104	1.19822e-08	2.42563e-06	10.3725
17	21105	ENSSSCG00000038594	ENSSSCG00000038594	protein_coding	gene	3.9126	8.66898	12.5128	1.19539e-08	2.42563e-06	10.3683
6	2574	ENSSSCG00000028056	ZFP36	protein_coding	gene	3.79254	8.02061	12.4662	1.25078e-08	2.49687e-06	10.3244
1	137816	ENSSSCG00000005512	C5	protein_coding	gene	2.88999	6.05218	12.3873	1.35071e-08	2.65942e-06	10.2552
17	12500	ENSSSCG00000035078	CD40	protein_coding	gene	3.85029	5.08985	12.3185	1.44491e-08	2.7326e-06	10.1966
8	10584	ENSSSCG00000024314	FGG	protein_coding	gene	7.32618	7.91203	12.3421	1.4118e-08	2.7326e-06	10.1958
7	40808	ENSSSCG00000035895	JDP2	protein_coding	gene	2.65499	4.88695	12.3193	1.44372e-08	2.7326e-06	10.1917
2	20781	ENSSSCG00000038141	ENSSSCG00000038141	protein_coding	gene	3.03685	4.5628	12.2767	1.50556e-08	2.81031e-06	10.1562
8	99483	ENSSSCG00000009100	TNIP3	protein_coding	gene	8.79832	0.455685	12.8435	8.70797e-09	1.92553e-06	10.1255
6	1955	ENSSSCG00000031912	JUN	protein_coding	gene	2.94302	8.14991	12.235	1.56875e-08	2.89072e-06	10.0985
4	7913	ENSSSCG00000038500	TRIB1	protein_coding	gene	3.73683	7.42244	12.2044	1.61693e-08	2.91974e-06	10.0688
3	15826	ENSSSCG00000032288	SLC20A1	protein_coding	gene	2.30512	7.19338	12.1993	1.62512e-08	2.91974e-06	10.0662
17	42794	ENSSSCG00000007484	ZNF217	protein_coding	gene	2.323	5.39479	12.1659	1.67985e-08	2.98081e-06	10.0446
4	20060	ENSSSCG00000058709	ENSSSCG00000058709	protein_coding	gene	5.76324	5.66165	12.1247	1.75006e-08	3.06752e-06	9.99041
14	31202	ENSSSCG00000032408	CASP7	protein_coding	gene	3.01951	6.43933	12.0706	1.84709e-08	3.17196e-06	9.93922
7	90425	ENSSSCG00000002311	SUSD6	protein_coding	gene	2.44277	7.00716	12.0554	1.87531e-08	3.17196e-06	9.92238
X	3069	ENSSSCG00000012173	SAT1	protein_coding	gene	2.60134	9.99835	12.0551	1.87585e-08	3.17196e-06	9.91083
7	22439	ENSSSCG00000001233	TRIM26	protein_coding	gene	2.65964	4.49507	11.9854	2.01158e-08	3.30982e-06	9.87388
6	3393	ENSSSCG00000037066	GADD45A	protein_coding	gene	2.84839	7.77576	11.9962	1.99002e-08	3.30982e-06	9.85901
9	5699	ENSSSCG00000015550	RGS16	protein_coding	gene	4.29562	2.85184	11.9781	2.02647e-08	3.30982e-06	9.81719
13	85154	ENSSSCG00000011683	PCOLCE2	protein_coding	gene	3.17074	3.42495	11.9104	2.16961e-08	3.38954e-06	9.79872
11	46871	ENSSSCG00000009396	PHF11	protein_coding	gene	2.93882	6.41209	11.9243	2.13944e-08	3.38954e-06	9.79304
8	11872	ENSSSCG00000008978	CXCL11	protein_coding	gene	7.81701	4.18296	11.9211	2.1462e-08	3.38954e-06	9.79265
17	7777	ENSSSCG00000007395	SYS1	protein_coding	gene	2.6057	8.03811	11.8654	2.27075e-08	3.5094e-06	9.72603
10	5184	ENSSSCG00000010922	ELF3	protein_coding	gene	4.0065	6.95155	11.8261	2.36308e-08	3.6064e-06	9.68585
13	5976	ENSSSCG00000011727	PTX3	protein_coding	gene	3.50359	3.04419	11.7854	2.46319e-08	3.67032e-06	9.674
2	10513	ENSSSCG00000026695	TNFSF14	protein_coding	gene	4.52438	1.15956	11.8176	2.38369e-08	3.6064e-06	9.6647
7	7440	ENSSSCG00000024914	CFB	protein_coding	gene	4.17495	4.2542	11.7698	2.50255e-08	3.67032e-06	9.64597
6	24164	ENSSSCG00000003582	SMPDL3B	protein_coding	gene	4.2828	6.76991	11.7777	2.48254e-08	3.67032e-06	9.63648
12	1918	ENSSSCG00000017723	CCL2	protein_coding	gene	5.8204	6.19459	11.6905	2.71409e-08	3.94036e-06	9.55031
11	25514	ENSSSCG00000009444	OLFM4	protein_coding	gene	6.26003	0.317534	11.9662	2.05087e-08	3.31205e-06	9.54714
5	12364	ENSSSCG00000030165	MAFF	protein_coding	gene	3.74422	5.98329	11.6636	2.79015e-08	4.01029e-06	9.52245
9	17920	ENSSSCG00000014997	ENSSSCG00000014997	protein_coding	gene	4.38832	6.65275	11.626	2.90049e-08	4.1276e-06	9.47965
3	3743	ENSSSCG00000027855	SOCS1	protein_coding	gene	3.44711	4.18072	11.5603	3.10436e-08	4.37441e-06	9.44523
1	20981	ENSSSCG00000021383	CGAS	protein_coding	gene	3.22841	3.27266	11.5443	3.15613e-08	4.40418e-06	9.42827
2	17566	ENSSSCG00000024771	TICAM1	protein_coding	gene	2.3344	4.31184	11.5143	3.25589e-08	4.4997e-06	9.39481
15	3238	ENSSSCG00000016254	ENSSSCG00000016254	protein_coding	gene	8.70494	-0.441159	12.6864	1.01136e-08	2.1503e-06	9.30057
12	1553	ENSSSCG00000018033	UBB	protein_coding	gene	2.08024	10.6795	11.4508	3.47863e-08	4.76175e-06	9.28212
9	2168	ENSSSCG00000015541	IER5	protein_coding	gene	2.61825	5.75222	11.4216	3.58659e-08	4.86322e-06	9.2795
17	44039	ENSSSCG00000026043	TGM3	protein_coding	gene	4.72226	3.91197	11.349	3.87064e-08	5.19932e-06	9.22852
7	145251	ENSSSCG00000001049	HIVEP1	protein_coding	gene	2.49708	5.19218	11.3193	3.99363e-08	5.31486e-06	9.18608
14	1548	ENSSSCG00000035249	GADD45G	protein_coding	gene	2.95204	6.69475	11.2987	4.08139e-08	5.35173e-06	9.13625
13	75582	ENSSSCG00000011670	PXYLP1	protein_coding	gene	3.09127	4.48546	11.2235	4.41927e-08	5.67127e-06	9.09053
2	6529	ENSSSCG00000013784	DNAJB1	protein_coding	gene	3.82888	8.89707	11.235	4.36571e-08	5.653e-06	9.05551
8	1818	ENSSSCG00000061605	ENSSSCG00000061605	protein_coding	gene	5.17272	2.66144	11.1496	4.78147e-08	6.08178e-06	8.94987
5	7913	ENSSSCG00000000653	CD69	protein_coding	gene	3.93033	0.981198	11.2953	4.09581e-08	5.35173e-06	8.94535
7	6794	ENSSSCG00000002001	REC8	protein_coding	gene	3.2361	2.96793	11.0422	5.36461e-08	6.59022e-06	8.90513
AEMK02000452.1	14083	ENSSSCG00000036871	EXOC3L4	protein_coding	gene	2.5198	4.89785	11.0489	5.32591e-08	6.59022e-06	8.87641
13	55597	ENSSSCG00000011874	PARP14	protein_coding	gene	4.53775	5.40204	11.049	5.32531e-08	6.59022e-06	8.87251
3	12752	ENSSSCG00000008090	IL1A	protein_coding	gene	4.9621	1.34694	11.0571	5.27906e-08	6.59022e-06	8.84624
2	6021	ENSSSCG00000012967	FOSL1	protein_coding	gene	5.36585	1.16011	11.0168	5.51323e-08	6.68124e-06	8.84593
4	13056	ENSSSCG00000062656	GBP5	protein_coding	gene	4.19439	2.48097	10.9987	5.62238e-08	6.68124e-06	8.83963
3	52981	ENSSSCG00000007817	IL4R	protein_coding	gene	3.01893	6.78899	11.0059	5.57835e-08	6.68124e-06	8.81914
14	35315	ENSSSCG00000010261	PPA1	protein_coding	gene	3.47728	6.35183	10.9983	5.62464e-08	6.68124e-06	8.81059
9	8225	ENSSSCG00000015140	HSPA8	protein_coding	gene	2.52589	11.081	10.9818	5.72561e-08	6.74543e-06	8.76942
14	17190	ENSSSCG00000040961	LIF	protein_coding	gene	6.61762	3.09287	10.8734	6.44074e-08	7.46555e-06	8.7159
6	14022	ENSSSCG00000003105	SLC1A5	protein_coding	gene	2.58828	8.42493	10.8856	6.35571e-08	7.42688e-06	8.67916
1	1738	ENSSSCG00000004572	ENSSSCG00000004572	protein_coding	gene	6.11619	2.20138	10.826	6.78274e-08	7.73717e-06	8.66387
7	8185	ENSSSCG00000030371	ENSSSCG00000030371	protein_coding	gene	5.50966	1.32087	10.8454	6.64018e-08	7.63514e-06	8.66377
12	13660	ENSSSCG00000034049	TRIM16	protein_coding	gene	2.69376	5.50457	10.7575	7.31136e-08	8.20986e-06	8.55047
3	2353	ENSSSCG00000035971	DUSP2	protein_coding	gene	4.44313	2.25028	10.7883	7.0685e-08	7.99965e-06	8.51392
7	22020	ENSSSCG00000055470	BATF	protein_coding	gene	4.63972	3.05097	10.6798	7.96572e-08	8.67359e-06	8.51032
17	32915	ENSSSCG00000030108	ZNFX1	protein_coding	gene	3.43768	6.98375	10.7195	7.62434e-08	8.49493e-06	8.5015
6	75169	ENSSSCG00000030623	XKR8	protein_coding	gene	3.61477	3.56183	10.665	8.09762e-08	8.75091e-06	8.49875
10	28616	ENSSSCG00000020705	MAP3K8	protein_coding	gene	3.25835	3.12801	10.6424	8.30285e-08	8.90573e-06	8.47668
6	45194	ENSSSCG00000003090	ENSSSCG00000003090	protein_coding	gene	2.60928	7.24651	10.6973	7.81349e-08	8.63072e-06	8.47407
12	65760	ENSSSCG00000017403	STAT3	protein_coding	gene	2.19768	9.06026	10.6912	7.86631e-08	8.63072e-06	8.4592
15	36834	ENSSSCG00000026940	CASP10	protein_coding	gene	3.4904	5.29355	10.5991	8.71188e-08	9.20705e-06	8.38933
12	43979	ENSSSCG00000039336	GNA13	protein_coding	gene	2.21209	6.32256	10.5499	9.20299e-08	9.51615e-06	8.31435
12	52132	ENSSSCG00000055162	ENSSSCG00000055162	protein_coding	gene	3.73349	7.43421	10.5549	9.15112e-08	9.51615e-06	8.30861
5	2402	ENSSSCG00000059058	ATF4	protein_coding	gene	2.28143	9.08162	10.5573	9.12663e-08	9.51615e-06	8.30784
10	12689	ENSSSCG00000011000	ENSSSCG00000011000	protein_coding	gene	2.48611	9.3106	10.5327	9.38163e-08	9.60971e-06	8.27778
2	11168	ENSSSCG00000014016	SQSTM1	protein_coding	gene	1.64218	9.77785	10.5283	9.42718e-08	9.60971e-06	8.27154
6	111238	ENSSSCG00000025344	PHC2	protein_coding	gene	2.25973	7.59989	10.5144	9.57543e-08	9.62431e-06	8.26659
18	54872	ENSSSCG00000016646	IFRD1	protein_coding	gene	2.76945	5.70522	10.4505	1.02872e-07	1.02679e-05	8.20782
2	3419	ENSSSCG00000052907	ENSSSCG00000052907	protein_coding	gene	7.68838	-0.199104	10.6318	8.4009e-08	8.94416e-06	8.19101
3	7853	ENSSSCG00000025698	SERPINE1	protein_coding	gene	4.07971	7.82592	10.4352	1.0466e-07	1.03033e-05	8.16799
11	25699	ENSSSCG00000009334	HSPH1	protein_coding	gene	3.76156	7.14417	10.3993	1.08991e-07	1.06567e-05	8.13291
9	11237	ENSSSCG00000014854	KLHL35	protein_coding	gene	3.5355	0.425652	10.5149	9.56983e-08	9.62431e-06	8.12388
6	552995	ENSSSCG00000003805	PDE4B	protein_coding	gene	2.20998	5.32331	10.3126	1.20241e-07	1.15988e-05	8.09462
AEMK02000258.1	62992	ENSSSCG00000034039	SLC11A2	protein_coding	gene	2.68601	5.83661	10.3246	1.18613e-07	1.15191e-05	8.06588
7	4307	ENSSSCG00000001565	CDKN1A	protein_coding	gene	3.29529	5.73391	10.3033	1.21523e-07	1.16443e-05	8.04046
18	56936	ENSSSCG00000016512	ZC3HAV1	protein_coding	gene	3.03541	6.60148	10.2846	1.24146e-07	1.18169e-05	8.00375
10	25973	ENSSSCG00000011133	PFKFB3	protein_coding	gene	4.27012	6.42257	10.2685	1.26443e-07	1.19564e-05	7.98383
15	56628	ENSSSCG00000016261	SP110	protein_coding	gene	2.42885	6.70521	10.2325	1.31754e-07	1.23771e-05	7.94698
13	11072	ENSSSCG00000011876	DTX3L	protein_coding	gene	3.09291	4.88331	10.2043	1.36076e-07	1.27002e-05	7.93908
10	39410	ENSSSCG00000010831	DUSP10	protein_coding	gene	3.33546	3.5121	10.1174	1.50387e-07	1.37676e-05	7.8836
13	19014	ENSSSCG00000012014	BTG3	protein_coding	gene	2.18354	5.33559	10.1611	1.42996e-07	1.32599e-05	7.87763
2	18624	ENSSSCG00000013313	PRRG4	protein_coding	gene	2.47412	3.99791	10.1033	1.52864e-07	1.38183e-05	7.86048
12	5305	ENSSSCG00000017488	CSF3	protein_coding	gene	3.5641	2.22394	10.0657	1.59655e-07	1.42529e-05	7.83395
AEMK02000697.1	22060	ENSSSCG00000036062	RNF122	protein_coding	gene	3.27818	3.29126	10.0557	1.61518e-07	1.43302e-05	7.82294
11	10936	ENSSSCG00000024064	RNF6	protein_coding	gene	1.82883	5.12142	10.0711	1.58655e-07	1.42522e-05	7.81256
3	85961	ENSSSCG00000007719	ENSSSCG00000007719	protein_coding	gene	2.92012	5.45702	10.1113	1.51443e-07	1.37766e-05	7.81193
4	1539	ENSSSCG00000032367	CEBPD	protein_coding	gene	3.71799	9.41873	10.1236	1.49322e-07	1.37577e-05	7.79518
3	39685	ENSSSCG00000008388	REL	protein_coding	gene	2.62207	4.55646	10.0432	1.63889e-07	1.43633e-05	7.79122
4	3299	ENSSSCG00000006588	ENSSSCG00000006588	protein_coding	gene	4.28224	2.01678	10.0037	1.71592e-07	1.48571e-05	7.7631
2	3141	ENSSSCG00000012853	IRF7	protein_coding	gene	3.86021	5.3849	10.0213	1.68114e-07	1.46442e-05	7.7094
14	3623	ENSSSCG00000010454	IFIT5	protein_coding	gene	2.90065	5.18559	9.9924	1.73862e-07	1.49636e-05	7.69133
6	9860	ENSSSCG00000037815	ZC3H12A	protein_coding	gene	3.79762	5.19814	9.97513	1.774e-07	1.51772e-05	7.65696
17	15278	ENSSSCG00000007007	IDO1	protein_coding	gene	5.20363	-0.160652	10.0468	1.63203e-07	1.43633e-05	7.61501
2	16946	ENSSSCG00000013425	MISP	protein_coding	gene	5.61594	4.16041	9.8745	1.99613e-07	1.66804e-05	7.59593
15	53050	ENSSSCG00000016057	STAT1	protein_coding	gene	2.76008	8.42868	9.94107	1.84608e-07	1.57004e-05	7.58834
12	3081	ENSSSCG00000036956	SOCS3	protein_coding	gene	4.98646	6.48124	9.93239	1.86495e-07	1.57676e-05	7.58202
1	23587	ENSSSCG00000004369	PRDM1	protein_coding	gene	2.97179	3.88993	9.84436	2.06829e-07	1.69871e-05	7.5736
7	45053	ENSSSCG00000001912	PML	protein_coding	gene	2.8151	6.52427	9.89176	1.95602e-07	1.64409e-05	7.55721
8	9516	ENSSSCG00000008998	ENSSSCG00000008998	protein_coding	gene	9.60592	1.65732	9.81576	2.13936e-07	1.73723e-05	7.51545
3	5273	ENSSSCG00000053285	FAM110C	protein_coding	gene	3.05103	6.13369	9.86015	2.03015e-07	1.68667e-05	7.50533
13	33329	ENSSSCG00000012076	MX2	protein_coding	gene	4.75404	6.27971	9.82535	2.11524e-07	1.7274e-05	7.46177
3	12482	ENSSSCG00000008123	ARID5A	protein_coding	gene	3.48396	5.36773	9.77408	2.24761e-07	1.79472e-05	7.44655
6	73046	ENSSSCG00000003744	MOCOS	protein_coding	gene	2.82822	2.52764	9.72252	2.38969e-07	1.86668e-05	7.43879
X	4125	ENSSSCG00000012277	TIMP1	protein_coding	gene	4.97608	6.54286	9.80799	2.15912e-07	1.74343e-05	7.43315
8	44731	ENSSSCG00000023426	ENSSSCG00000023426	protein_coding	gene	4.66782	3.00184	9.75201	2.3073e-07	1.82214e-05	7.42359
1	29415	ENSSSCG00000004050	WTAP	protein_coding	gene	1.9296	7.44048	9.78599	2.21609e-07	1.77943e-05	7.41033
7	33515	ENSSSCG00000040339	ZFHX2	protein_coding	gene	2.36389	3.60743	9.70348	2.44455e-07	1.88034e-05	7.38244
13	5573	ENSSSCG00000040581	CISH	protein_coding	gene	2.36124	6.6195	9.75428	2.30109e-07	1.82214e-05	7.38121
4	17649	ENSSSCG00000006796	CHI3L2	protein_coding	gene	5.6237	-0.223256	9.84961	2.05553e-07	1.69794e-05	7.37504
14	13042	ENSSSCG00000040815	DUSP5	protein_coding	gene	4.57155	4.78016	9.69373	2.47317e-07	1.89079e-05	7.34886
18	15245	ENSSSCG00000040673	TMEM140	protein_coding	gene	2.38325	6.82389	9.72573	2.38056e-07	1.86668e-05	7.3391
12	49583	ENSSSCG00000017146	ENSSSCG00000017146	protein_coding	gene	4.18234	3.32231	9.67954	2.51545e-07	1.91294e-05	7.33828
6	17069	ENSSSCG00000003079	ENSSSCG00000003079	protein_coding	gene	4.03732	4.86526	9.70284	2.44642e-07	1.88034e-05	7.33474
12	20953	ENSSSCG00000034379	MAP2K3	protein_coding	gene	2.04943	6.88028	9.70773	2.43219e-07	1.88034e-05	7.32037
16	79263	ENSSSCG00000032843	AHRR	protein_coding	gene	5.37567	-2.29282	10.4393	1.04183e-07	1.03033e-05	7.3015
4	25821	ENSSSCG00000006378	SLAMF7	protein_coding	gene	3.07208	3.13585	9.6175	2.70957e-07	1.96068e-05	7.28588
8	11713	ENSSSCG00000009129	TIFA	protein_coding	gene	3.84376	3.45366	9.58338	2.8231e-07	1.97934e-05	7.27512
9	12673	ENSSSCG00000015091	MPZL2	protein_coding	gene	2.7684	5.77178	9.66585	2.55697e-07	1.93428e-05	7.27432
8	102636	ENSSSCG00000027340	PI4K2B	protein_coding	gene	2.22609	5.43571	9.64991	2.60625e-07	1.95102e-05	7.27305
6	9319	ENSSSCG00000027426	BCL3	protein_coding	gene	3.69838	5.49304	9.65635	2.58623e-07	1.94617e-05	7.27266
15	56830	ENSSSCG00000015897	IFIH1	protein_coding	gene	3.63784	4.66156	9.6111	2.73049e-07	1.96068e-05	7.26738
6	9008	ENSSSCG00000026904	NFKBIB	protein_coding	gene	1.99974	6.03332	9.63389	2.65677e-07	1.95911e-05	7.24158
9	34390	ENSSSCG00000027372	SAMD9	protein_coding	gene	3.54329	5.69815	9.63352	2.65795e-07	1.95911e-05	7.24089
1	13356	ENSSSCG00000005737	GFI1B	protein_coding	gene	6.41378	-0.638173	9.60309	2.75693e-07	1.96068e-05	7.23766
9	26834	ENSSSCG00000014934	CHORDC1	protein_coding	gene	2.10376	6.10157	9.63754	2.64518e-07	1.95911e-05	7.23694
14	16452	ENSSSCG00000010554	SCD	protein_coding	gene	3.43716	5.01262	9.59907	2.77028e-07	1.96068e-05	7.20776
2	45355	ENSSSCG00000030042	SBNO2	protein_coding	gene	2.50622	6.45046	9.60839	2.73941e-07	1.96068e-05	7.19805
13	9785	ENSSSCG00000012026	ADAMTS1	protein_coding	gene	3.20205	7.8105	9.60253	2.75877e-07	1.96068e-05	7.17791
17	2750	ENSSSCG00000022258	ENSSSCG00000022258	protein_coding	gene	4.21981	1.95646	9.50206	3.11463e-07	2.12164e-05	7.17761
2	95451	ENSSSCG00000013297	CD44	protein_coding	gene	3.0774	7.33133	9.59591	2.78085e-07	1.96068e-05	7.17393
AEMK02000258.1	12556	ENSSSCG00000037029	CSRNP2	protein_coding	gene	2.3683	4.54815	9.54378	2.96125e-07	2.04625e-05	7.17145
4	28960	ENSSSCG00000006923	GBP2	protein_coding	gene	4.34358	6.91103	9.59531	2.78284e-07	1.96068e-05	7.17127
2	137975	ENSSSCG00000027857	DMXL1	protein_coding	gene	1.5617	6.46803	9.57899	2.83807e-07	1.98018e-05	7.16634
6	6101	ENSSSCG00000056251	CCL22	protein_coding	gene	6.0941	-0.138699	9.52956	3.01261e-07	2.07178e-05	7.15799
4	18152	ENSSSCG00000063342	ENSSSCG00000063342	protein_coding	gene	4.7358	0.699025	9.46786	3.2467e-07	2.1806e-05	7.12552
8	72706	ENSSSCG00000009169	SLC39A8	protein_coding	gene	2.6042	6.47058	9.54692	2.95005e-07	2.04625e-05	7.12239
3	25602	ENSSSCG00000008058	ENSSSCG00000008058	protein_coding	gene	1.88427	5.02846	9.48647	3.17412e-07	2.15197e-05	7.09352
14	14360	ENSSSCG00000009592	NFIL3	protein_coding	gene	2.48985	5.85907	9.51045	3.08314e-07	2.11019e-05	7.08447
13	84191	ENSSSCG00000011239	TRANK1	protein_coding	gene	2.90542	5.48962	9.47614	3.21419e-07	2.1689e-05	7.06137
6	13147	ENSSSCG00000003399	RBP7	protein_coding	gene	3.28379	1.694	9.36939	3.66137e-07	2.41399e-05	7.02074
17	12521	ENSSSCG00000022714	OSER1	protein_coding	gene	2.02219	6.12499	9.39736	3.53813e-07	2.36528e-05	6.94015
7	79488	ENSSSCG00000001483	FAM83B	protein_coding	gene	2.56293	3.85931	9.30656	3.95522e-07	2.58401e-05	6.92335
2	2865	ENSSSCG00000013735	JUNB	protein_coding	gene	3.61021	6.79704	9.38753	3.58094e-07	2.38282e-05	6.91618
13	11090	ENSSSCG00000035037	SIK1	protein_coding	gene	2.05705	6.78243	9.3713	3.6528e-07	2.41399e-05	6.9025
7	26751	ENSSSCG00000021576	CD83	protein_coding	gene	3.38788	4.46029	9.26818	4.14699e-07	2.66439e-05	6.87502
9	17105	ENSSSCG00000015549	RNASEL	protein_coding	gene	2.82185	4.15154	9.29008	4.03635e-07	2.61326e-05	6.85007
16	80558	ENSSSCG00000016922	GPBP1	protein_coding	gene	1.83392	7.07015	9.31498	3.9144e-07	2.56903e-05	6.83204
3	4313	ENSSSCG00000059318	FLYWCH2	protein_coding	gene	2.12231	3.96158	9.26713	4.15239e-07	2.66439e-05	6.82641
17	58860	ENSSSCG00000007030	IKBKB	protein_coding	gene	2.26564	6.16609	9.29554	4.00927e-07	2.60748e-05	6.82278
4	15234	ENSSSCG00000005986	FAM83A	protein_coding	gene	5.74781	-1.8246	9.60687	2.74442e-07	1.96068e-05	6.79289
12	8985	ENSSSCG00000017416	DHX58	protein_coding	gene	4.31791	3.69004	9.22046	4.39936e-07	2.76122e-05	6.7796
5	20802	ENSSSCG00000029592	GPRC5A	protein_coding	gene	3.97395	4.36884	9.25486	4.21582e-07	2.68115e-05	6.76973
17	74208	ENSSSCG00000007465	B4GALT5	protein_coding	gene	3.15697	6.18222	9.2583	4.19793e-07	2.68115e-05	6.7622
6	26619	ENSSSCG00000003137	PLEKHA4	protein_coding	gene	2.10603	3.5473	9.18113	4.61971e-07	2.87442e-05	6.76055
6	11819	ENSSSCG00000003897	MOB3C	protein_coding	gene	2.47121	5.49289	9.23042	4.34537e-07	2.7393e-05	6.74789
6	76873	ENSSSCG00000021738	PTPN2	protein_coding	gene	2.42638	5.38295	9.23418	4.3252e-07	2.73859e-05	6.74577
2	22734	ENSSSCG00000014080	HMGCR	protein_coding	gene	2.24537	5.076	9.19199	4.55768e-07	2.84815e-05	6.70304
6	6450	ENSSSCG00000031106	PLA2G2D	protein_coding	gene	5.51779	2.62366	9.12299	4.96723e-07	3.05102e-05	6.67585
9	9378	ENSSSCG00000014780	TRIM21	protein_coding	gene	3.03018	5.20098	9.15968	4.74482e-07	2.92692e-05	6.66361
14	10870	ENSSSCG00000010451	IFIT2	protein_coding	gene	5.29282	4.18483	9.09098	5.17032e-07	3.13557e-05	6.65567
7	100250	ENSSSCG00000001958	BAZ1A	protein_coding	gene	3.10394	6.25999	9.1712	4.67718e-07	2.89764e-05	6.65014
3	20630	ENSSSCG00000008648	RSAD2	protein_coding	gene	5.65775	4.76552	9.11481	5.01826e-07	3.06925e-05	6.63055
7	12073	ENSSSCG00000025618	TAP1	protein_coding	gene	3.07862	6.58945	9.10577	5.07541e-07	3.09106e-05	6.56158
14	121428	ENSSSCG00000009584	SEMA4D	protein_coding	gene	2.50173	5.85098	9.08514	5.20833e-07	3.14293e-05	6.56
2	39483	ENSSSCG00000030415	DPP3	protein_coding	gene	2.45531	4.51525	9.07334	5.28603e-07	3.1483e-05	6.55287
12	28350	ENSSSCG00000017614	TRIM25	protein_coding	gene	2.7712	6.41161	9.08241	5.22618e-07	3.14293e-05	6.53641
12	13019	ENSSSCG00000024626	TNFAIP1	protein_coding	gene	2.16718	6.47764	9.07318	5.28709e-07	3.1483e-05	6.52866
4	42947	ENSSSCG00000006543	ADAR	protein_coding	gene	2.16439	6.38681	9.05749	5.39232e-07	3.18946e-05	6.51713
6	2643	ENSSSCG00000003269	LENG9	protein_coding	gene	2.1249	3.82985	8.99882	5.80615e-07	3.39235e-05	6.49694
1	7833	ENSSSCG00000039953	PNRC1	protein_coding	gene	1.81754	6.46814	9.04304	5.49125e-07	3.23466e-05	6.48993
4	34216	ENSSSCG00000006288	SELP	protein_coding	gene	5.68771	1.65846	8.92823	6.34937e-07	3.67982e-05	6.47001
14	2193	ENSSSCG00000031888	DDIT4	protein_coding	gene	2.15647	6.68543	9.00476	5.76272e-07	3.38072e-05	6.43673
6	70314	ENSSSCG00000035940	SPSB1	protein_coding	gene	2.92333	3.55204	8.91514	6.45591e-07	3.69684e-05	6.42821
3	55518	ENSSSCG00000008496	EIF2AK2	protein_coding	gene	3.07639	5.65868	8.97286	5.9999e-07	3.49136e-05	6.40665
3	33253	ENSSSCG00000008374	B3GNT2	protein_coding	gene	2.11045	5.37029	8.92087	6.40903e-07	3.69684e-05	6.37338
7	12782	ENSSSCG00000002252	ARRDC4	protein_coding	gene	3.50051	5.14516	8.90905	6.50608e-07	3.70448e-05	6.35036
2	43832	ENSSSCG00000013119	STX3	protein_coding	gene	1.83408	7.22726	8.91702	6.44046e-07	3.69684e-05	6.31763
13	31462	ENSSSCG00000041289	IL10RB	protein_coding	gene	3.10085	4.82011	8.90356	6.55175e-07	3.70448e-05	6.31505
14	15541	ENSSSCG00000038856	TRIM8	protein_coding	gene	1.5542	7.88624	8.90668	6.52576e-07	3.70448e-05	6.30144
2	2650	ENSSSCG00000038912	ENSSSCG00000038912	protein_coding	gene	2.56033	7.69271	8.90109	6.57233e-07	3.70448e-05	6.29104
5	27301	ENSSSCG00000031139	IKZF4	protein_coding	gene	2.07285	4.07618	8.83737	7.12946e-07	3.95644e-05	6.27672
5	2889	ENSSSCG00000000231	ENSSSCG00000000231	protein_coding	gene	3.77166	3.24327	8.81946	7.29497e-07	4.03272e-05	6.25971
7	8900	ENSSSCG00000002486	ENSSSCG00000002486	protein_coding	gene	5.96891	0.613301	8.75087	7.96761e-07	4.32145e-05	6.25452
6	1036	ENSSSCG00000040575	ISG15	protein_coding	gene	5.93653	5.90194	8.87204	6.82041e-07	3.82929e-05	6.24814
14	34213	ENSSSCG00000009633	ENSSSCG00000009633	protein_coding	gene	2.62758	6.77138	8.85009	7.01441e-07	3.90768e-05	6.2293
17	89407	ENSSSCG00000007355	ENSSSCG00000007355	protein_coding	gene	2.13426	9.1337	8.86012	6.92504e-07	3.8729e-05	6.22793
10	52580	ENSSSCG00000022849	IL2RA	protein_coding	gene	4.16818	1.87019	8.73107	8.17384e-07	4.4001e-05	6.22506
2	19884	ENSSSCG00000037025	PLVAP	protein_coding	gene	-1.84039	7.54484	-8.7969	7.50924e-07	4.1346e-05	6.21085
6	3552	ENSSSCG00000026931	SERTAD1	protein_coding	gene	2.12651	6.45473	8.79405	7.53681e-07	4.1346e-05	6.16268
1	139827	ENSSSCG00000004139	ADGRG6	protein_coding	gene	3.38138	4.49077	8.77748	7.69909e-07	4.20757e-05	6.15565
1	41718	ENSSSCG00000005385	NR4A3	protein_coding	gene	3.38382	2.95452	8.71623	8.33208e-07	4.46854e-05	6.15506
16	60611	ENSSSCG00000016851	OSMR	protein_coding	gene	2.36395	6.34297	8.7724	7.7496e-07	4.21913e-05	6.13557
5	4106	ENSSSCG00000020838	ENSSSCG00000020838	protein_coding	gene	5.41597	-2.29735	9.07111	5.30083e-07	3.1483e-05	6.13207
13	33035	ENSSSCG00000033637	C3orf52	protein_coding	gene	2.54162	2.44734	8.62742	9.35018e-07	4.88691e-05	6.08563
15	122841	ENSSSCG00000016243	RHBDD1	protein_coding	gene	2.0105	3.99688	8.68131	8.71762e-07	4.62356e-05	6.07984
3	2714	ENSSSCG00000031177	ENSSSCG00000031177	protein_coding	gene	5.32834	-0.748273	8.71058	8.39321e-07	4.4846e-05	6.07305
15	65545	ENSSSCG00000052127	SP140	protein_coding	gene	2.04428	7.90067	8.73546	8.12758e-07	4.39165e-05	6.07277
2	9501	ENSSSCG00000012981	RELA	protein_coding	gene	1.61167	6.87035	8.70757	8.42602e-07	4.48545e-05	6.04677
7	71222	ENSSSCG00000001727	TNFRSF21	protein_coding	gene	2.03895	6.16508	8.67655	8.7716e-07	4.62773e-05	6.01568
5	22647	ENSSSCG00000029571	AVIL	protein_coding	gene	3.10968	4.51187	8.67494	8.78989e-07	4.62773e-05	6.01315
5	63960	ENSSSCG00000000843	TXNRD1	protein_coding	gene	2.39346	5.87832	8.66928	8.85471e-07	4.64484e-05	6.01069
3	7014	ENSSSCG00000039214	ENSSSCG00000039214	protein_coding	gene	4.83607	1.62384	8.45642	1.17025e-06	5.86062e-05	5.87992
1	20821	ENSSSCG00000059646	TNFSF15	protein_coding	gene	5.70484	0.761819	8.45735	1.16881e-06	5.86062e-05	5.87293
4	32195	ENSSSCG00000039314	MCL1	protein_coding	gene	1.85565	9.62	8.58157	9.92699e-07	5.16959e-05	5.85297
7	6422	ENSSSCG00000031874	REM2	protein_coding	gene	3.43009	2.73882	8.46366	1.15911e-06	5.84559e-05	5.82205
13	85537	ENSSSCG00000025053	RYBP	protein_coding	gene	1.82531	5.58903	8.521	1.07476e-06	5.50492e-05	5.81727
5	78096	ENSSSCG00000022925	ENSSSCG00000022925	protein_coding	gene	3.07602	5.13437	8.51477	1.0836e-06	5.52288e-05	5.81384
7	13285	ENSSSCG00000029160	ENSSSCG00000029160	protein_coding	gene	4.2188	8.84553	8.55216	1.03167e-06	5.31477e-05	5.80939
7	39461	ENSSSCG00000001009	RIPK1	protein_coding	gene	1.69225	7.00985	8.51995	1.07624e-06	5.50492e-05	5.7932
AEMK02000452.1	5841	ENSSSCG00000002535	HSP90AA1	protein_coding	gene	2.58671	12.3281	8.55605	1.02642e-06	5.30673e-05	5.78933
3	102280	ENSSSCG00000008147	ENSSSCG00000008147	protein_coding	gene	-3.03359	5.35964	-8.37256	1.30795e-06	6.41609e-05	5.77158
6	16589	ENSSSCG00000003763	IFI44	protein_coding	gene	3.30744	5.21532	8.48081	1.13317e-06	5.75514e-05	5.76011
3	3096	ENSSSCG00000039053	VGF	protein_coding	gene	4.04983	-0.023125	8.36654	1.31848e-06	6.42391e-05	5.71691
13	25169	ENSSSCG00000012077	MX1	protein_coding	gene	5.47243	6.73624	8.47581	1.14066e-06	5.77277e-05	5.71586
6	10072	ENSSSCG00000002867	CEBPG	protein_coding	gene	1.58637	5.82762	8.45024	1.17986e-06	5.88824e-05	5.70485
2	3252	ENSSSCG00000033183	ENSSSCG00000033183	protein_coding	gene	4.60431	-0.00686025	8.3377	1.37017e-06	6.57779e-05	5.66818
15	24516	ENSSSCG00000028157	CASP8	protein_coding	gene	1.82245	4.8802	8.40298	1.2561e-06	6.18285e-05	5.66157
12	39977	ENSSSCG00000017330	MAP3K14	protein_coding	gene	2.36774	5.69595	8.40557	1.25179e-06	6.18279e-05	5.65835
4	16928	ENSSSCG00000024973	GBP1	protein_coding	gene	5.11443	7.54787	8.42793	1.21521e-06	6.04368e-05	5.64406
2	2500	ENSSSCG00000025588	FJX1	protein_coding	gene	3.38621	3.91196	8.30921	1.42336e-06	6.75182e-05	5.63186
12	24912	ENSSSCG00000017402	STAT5A	protein_coding	gene	2.8308	4.98911	8.36199	1.3265e-06	6.44112e-05	5.62815
9	12915	ENSSSCG00000029675	MMP8	protein_coding	gene	4.52	-0.753394	8.40691	1.24956e-06	6.18279e-05	5.62695
11	66614	ENSSSCG00000029456	SLC7A1	protein_coding	gene	2.22428	4.15552	8.34588	1.35529e-06	6.55876e-05	5.62028
1	154992	ENSSSCG00000004717	UBR1	protein_coding	gene	1.41043	5.12083	8.36855	1.31495e-06	6.42391e-05	5.61245
4	178101	ENSSSCG00000021586	ZHX2	protein_coding	gene	1.71108	5.18948	8.33105	1.38239e-06	6.60101e-05	5.60199
12	1140	ENSSSCG00000035677	EPOP	protein_coding	gene	4.48247	-1.7304	8.57365	1.00304e-06	5.20458e-05	5.56584
4	25511	ENSSSCG00000006776	MOV10	protein_coding	gene	2.5263	6.82526	8.33618	1.37295e-06	6.57779e-05	5.53728
13	16204	ENSSSCG00000038948	ETS2	protein_coding	gene	2.0762	7.52354	8.33752	1.37051e-06	6.57779e-05	5.5369
17	8870	ENSSSCG00000039862	TRIB3	protein_coding	gene	3.97045	3.13855	8.27611	1.48791e-06	7.01174e-05	5.52273
2	16779	ENSSSCG00000023379	UBE2L6	protein_coding	gene	3.54636	5.62311	8.31915	1.40456e-06	6.6847e-05	5.52004
14	45152	ENSSSCG00000009620	BMP1	protein_coding	gene	1.32986	5.97612	8.30379	1.43373e-06	6.77862e-05	5.50767
11	9613	ENSSSCG00000009469	ACOD1	protein_coding	gene	5.98095	-0.221774	8.24055	1.56078e-06	7.26628e-05	5.49531
14	3711	ENSSSCG00000031924	NKX3-1	protein_coding	gene	1.90874	4.109	8.22622	1.59118e-06	7.37744e-05	5.48185
10	64068	ENSSSCG00000023807	ACO1	protein_coding	gene	1.80545	8.30288	8.25863	1.52328e-06	7.15358e-05	5.42358
11	3509	ENSSSCG00000009422	ENSSSCG00000009422	protein_coding	gene	2.08947	8.23368	8.25634	1.52797e-06	7.15358e-05	5.4185
16	53834	ENSSSCG00000017091	TNIP1	protein_coding	gene	1.77634	6.63351	8.23989	1.56215e-06	7.26628e-05	5.41605
11	99230	ENSSSCG00000037572	EPSTI1	protein_coding	gene	4.36052	3.86176	8.15934	1.74174e-06	7.94729e-05	5.38413
2	4415	ENSSSCG00000033453	BST2	protein_coding	gene	3.09499	4.31919	8.19815	1.65262e-06	7.63767e-05	5.37788
15	15733	ENSSSCG00000026618	CAVIN2	protein_coding	gene	-3.01525	4.62347	-8.04968	2.02229e-06	8.94351e-05	5.3523
3	2667	ENSSSCG00000037620	ENSSSCG00000037620	protein_coding	gene	5.42455	-1.08019	8.14244	1.78214e-06	8.08036e-05	5.33942
12	2274	ENSSSCG00000017389	RAMP2	protein_coding	gene	-2.78344	5.16562	-8.02829	2.08242e-06	9.12472e-05	5.32009
8	10180	ENSSSCG00000008963	AREG	protein_coding	gene	4.83054	-1.27574	8.16381	1.73123e-06	7.94729e-05	5.31594
6	37434	ENSSSCG00000003766	DNAJB4	protein_coding	gene	1.70279	5.44423	8.16118	1.7374e-06	7.94729e-05	5.31212
1	76665	ENSSSCG00000005518	ENSSSCG00000005518	protein_coding	gene	1.31876	6.43622	8.15238	1.75827e-06	7.99735e-05	5.29472
1	1212	ENSSSCG00000005673	IER5L	protein_coding	gene	2.24145	4.46297	8.11563	1.84826e-06	8.3538e-05	5.2852
8	68846	ENSSSCG00000008866	GUCY1A1	protein_coding	gene	2.85913	5.32017	8.10017	1.88759e-06	8.5048e-05	5.28383
9	19798	ENSSSCG00000015249	ADAMTS8	protein_coding	gene	3.93306	0.886672	7.99478	2.18045e-06	9.43966e-05	5.2798
5	46265	ENSSSCG00000000774	USP18	protein_coding	gene	4.14039	3.52021	8.02186	2.10086e-06	9.15021e-05	5.23897
5	44090	ENSSSCG00000034948	RASSF9	protein_coding	gene	2.60277	4.02071	8.06311	1.98551e-06	8.84131e-05	5.2124
5	9086	ENSSSCG00000000704	TAPBPL	protein_coding	gene	1.97335	6.59531	8.08572	1.92514e-06	8.64689e-05	5.19528
5	4385	ENSSSCG00000050998	DDIT3	protein_coding	gene	1.99387	5.12746	8.0626	1.98688e-06	8.84131e-05	5.19319
6	52470	ENSSSCG00000002841	N4BP1	protein_coding	gene	2.29917	6.0204	8.0585	1.99804e-06	8.86355e-05	5.18816
12	5485	ENSSSCG00000023423	UBALD2	protein_coding	gene	1.62888	6.88899	8.07646	1.94963e-06	8.72962e-05	5.18122
5	48697	ENSSSCG00000000853	NT5DC3	protein_coding	gene	1.6467	4.72431	8.04445	2.03684e-06	8.98023e-05	5.17286
2	3551	ENSSSCG00000022689	GADD45B	protein_coding	gene	3.12599	6.03667	8.03919	2.05154e-06	9.01738e-05	5.16903
7	17378	ENSSSCG00000001993	TGM1	protein_coding	gene	3.56093	-0.00574732	7.9517	2.31377e-06	9.78113e-05	5.14953
14	11928	ENSSSCG00000010452	IFIT1	protein_coding	gene	4.83016	5.32825	7.95849	2.29219e-06	9.71846e-05	5.14655
6	2087	ENSSSCG00000032016	ENSSSCG00000032016	protein_coding	gene	2.36343	3.02279	7.92634	2.39625e-06	0.000101001	5.12758
7	13019	ENSSSCG00000002002	IRF9	protein_coding	gene	2.43882	6.0818	8.02611	2.08866e-06	9.12472e-05	5.11609
15	12329	ENSSSCG00000016247	TM4SF20	protein_coding	gene	5.1951	-2.0808	8.18102	1.69135e-06	7.79158e-05	5.09997
14	14480	ENSSSCG00000058071	ENSSSCG00000058071	protein_coding	gene	2.33384	4.43404	7.97219	2.24932e-06	9.59331e-05	5.07624
7	8144	ENSSSCG00000031595	ENSSSCG00000031595	protein_coding	gene	6.43205	-0.102128	7.8645	2.6108e-06	0.000107215	5.07549
12	34067	ENSSSCG00000017578	ITGA3	protein_coding	gene	2.17108	7.44791	8.00504	2.14992e-06	9.33559e-05	5.07396
2	44296	ENSSSCG00000030326	TCP11L1	protein_coding	gene	1.42942	5.77766	7.98391	2.21331e-06	9.49607e-05	5.07192
17	321	ENSSSCG00000032320	TCIM	protein_coding	gene	2.87198	4.81094	7.9113	2.44663e-06	0.000102823	5.06259
4	5957	ENSSSCG00000005965	MYC	protein_coding	gene	2.73266	5.16532	7.9698	2.25672e-06	9.59639e-05	5.05943
10	197906	ENSSSCG00000026001	DNAJC1	protein_coding	gene	1.63609	6.01089	7.97521	2.23997e-06	9.58187e-05	5.04423
6	37061	ENSSSCG00000028878	BCAR1	protein_coding	gene	1.42973	8.20495	7.98556	2.20829e-06	9.49607e-05	5.0432
9	44937	ENSSSCG00000015662	ENSSSCG00000015662	protein_coding	gene	1.98702	3.52222	7.88991	2.52026e-06	0.000104391	5.03567
1	4850	ENSSSCG00000005601	HSPA5	protein_coding	gene	2.4764	9.19494	7.98749	2.20243e-06	9.49607e-05	5.03308
4	1437	ENSSSCG00000032857	S100A12	protein_coding	gene	4.04167	2.05222	7.80674	2.82967e-06	0.000113289	5.00084
17	13041	ENSSSCG00000007508	ZBP1	protein_coding	gene	3.65135	3.93935	7.83127	2.7344e-06	0.000111021	4.97313
7	1434	ENSSSCG00000056309	SOX4	protein_coding	gene	2.56315	4.87959	7.89612	2.49866e-06	0.00010425	4.95573
6	19238	ENSSSCG00000003410	MASP2	protein_coding	gene	2.07775	5.86465	7.90647	2.46307e-06	0.000103212	4.94831
1	8489	ENSSSCG00000021443	SGK1	protein_coding	gene	-2.33962	6.48871	-7.84639	2.6774e-06	0.000109636	4.94794
X	16196	ENSSSCG00000012287	TFE3	protein_coding	gene	1.28854	6.42701	7.89506	2.50234e-06	0.00010425	4.93017
5	21974	ENSSSCG00000000951	CSRP2	protein_coding	gene	1.96246	7.33921	7.8902	2.51924e-06	0.000104391	4.91168
14	6018	ENSSSCG00000029226	UBC	protein_coding	gene	1.65673	7.43471	7.88298	2.54463e-06	0.000105098	4.90233
2	1397	ENSSSCG00000060622	ENSSSCG00000060622	protein_coding	gene	2.10918	6.93156	7.87515	2.57243e-06	0.000105941	4.89256
7	8766	ENSSSCG00000002483	ENSSSCG00000002483	protein_coding	gene	5.28068	1.0589	7.7145	3.22054e-06	0.000125105	4.89181
8	46701	ENSSSCG00000008902	PPAT	protein_coding	gene	1.84926	3.55969	7.76809	2.98695e-06	0.000118924	4.88327
13	109788	ENSSSCG00000021206	IL1RAP	protein_coding	gene	2.78504	1.40963	7.6954	3.30846e-06	0.000127486	4.87549
5	35178	ENSSSCG00000023972	DRAM1	protein_coding	gene	2.77802	4.47008	7.82713	2.75024e-06	0.00011135	4.86696
14	10455	ENSSSCG00000061268	IFIT3	protein_coding	gene	5.44593	4.79194	7.75421	3.04565e-06	0.000120926	4.86673
3	5142	ENSSSCG00000034347	TRIM56	protein_coding	gene	1.95826	6.74474	7.83875	2.70606e-06	0.000110495	4.84394
2	8854	ENSSSCG00000013498	EBI3	protein_coding	gene	2.68178	1.3997	7.67304	3.41458e-06	0.000130526	4.84314
8	56965	ENSSSCG00000030548	HERC5	protein_coding	gene	4.11821	4.89604	7.80733	2.82734e-06	0.000113289	4.8407
9	28167	ENSSSCG00000015090	MPZL3	protein_coding	gene	1.96948	3.29422	7.73352	3.1355e-06	0.000123383	4.83775
6	32637	ENSSSCG00000039770	SLC6A9	protein_coding	gene	2.84808	1.65874	7.66963	3.43107e-06	0.000130808	4.83417
2	2240	ENSSSCG00000014565	ENSSSCG00000014565	protein_coding	gene	2.98072	7.00377	7.83191	2.73199e-06	0.000111021	4.82583
9	714	ENSSSCG00000059202	CCDC71L	protein_coding	gene	2.41617	2.79864	7.67885	3.38663e-06	0.000129941	4.81194
7	25133	ENSSSCG00000002516	WARS1	protein_coding	gene	2.54082	6.64018	7.81956	2.77946e-06	0.000111903	4.81151
7	5538	ENSSSCG00000028304	ZFP36L1	protein_coding	gene	1.75994	8.35102	7.82387	2.76277e-06	0.000111543	4.80938
1	104066	ENSSSCG00000032561	PDCD1LG2	protein_coding	gene	2.89767	2.54012	7.7017	3.27916e-06	0.000126697	4.80101
1	11877	ENSSSCG00000024867	ISG20	protein_coding	gene	4.32122	1.10853	7.6402	3.57705e-06	0.000134589	4.79962
3	7726	ENSSSCG00000028879	PLOD3	protein_coding	gene	1.7282	7.02084	7.80407	2.84024e-06	0.000113397	4.79349
14	10264	ENSSSCG00000037536	SLC25A28	protein_coding	gene	2.23711	6.51912	7.75123	3.05843e-06	0.000121099	4.71883
6	10724	ENSSSCG00000032115	OSGIN1	protein_coding	gene	1.90997	5.34098	7.74148	3.10062e-06	0.000122432	4.71475
2	9090	ENSSSCG00000013853	HSH2D	protein_coding	gene	3.25638	0.614178	7.5989	3.79307e-06	0.000141605	4.70156
5	46633	ENSSSCG00000032097	DUSP16	protein_coding	gene	1.34552	5.85278	7.72659	3.16622e-06	0.000123782	4.70084
3	140595	ENSSSCG00000008169	TBC1D8	protein_coding	gene	1.42651	5.45988	7.70275	3.27431e-06	0.000126697	4.69782
14	2213	ENSSSCG00000037735	ENSSSCG00000037735	protein_coding	gene	3.25525	2.68503	7.59089	3.8366e-06	0.00014249	4.69728
2	43752	ENSSSCG00000012857	CARS1	protein_coding	gene	1.77172	5.7937	7.7259	3.16927e-06	0.000123782	4.68836
17	1880	ENSSSCG00000034207	CEBPB	protein_coding	gene	2.30383	6.86355	7.73207	3.14188e-06	0.000123383	4.68553
15	87922	ENSSSCG00000015782	IRF2	protein_coding	gene	2.10991	6.34681	7.71688	3.20976e-06	0.000125024	4.67084
6	1592	ENSSSCG00000031380	MARCKSL1	protein_coding	gene	3.23504	5.10889	7.6781	3.39023e-06	0.000129941	4.64435
3	32402	ENSSSCG00000028282	SLC1A4	protein_coding	gene	2.53422	2.83755	7.55864	4.01707e-06	0.000148425	4.61958
13	28302	ENSSSCG00000034378	IFNGR2	protein_coding	gene	2.56158	5.63248	7.66198	3.46839e-06	0.000131881	4.59854
13	130755	ENSSSCG00000022073	ZBTB38	protein_coding	gene	1.35371	6.34858	7.64912	3.53212e-06	0.000133598	4.5782
1	78316	ENSSSCG00000005027	FRMD6	protein_coding	gene	2.19231	4.4459	7.59494	3.81453e-06	0.000142037	4.57643
10	63981	ENSSSCG00000035454	B4GALT1	protein_coding	gene	1.93217	6.2496	7.64306	3.56255e-06	0.000134395	4.57035
9	11442	ENSSSCG00000039468	SERPINH1	protein_coding	gene	2.60453	8.37051	7.65517	3.50196e-06	0.000132806	4.5605
2	43829	ENSSSCG00000013595	CERS4	protein_coding	gene	2.1217	6.92408	7.63819	3.58727e-06	0.000134621	4.5514
13	103532	ENSSSCG00000012050	RCAN1	protein_coding	gene	2.64897	6.42533	7.63249	3.61636e-06	0.000135359	4.5436
1	8658	ENSSSCG00000044542	ENSSSCG00000044542	protein_coding	gene	2.99054	1.71898	7.45073	4.68952e-06	0.000166838	4.51108
5	4579	ENSSSCG00000028637	CYP27B1	protein_coding	gene	1.62503	5.17243	7.57622	3.91759e-06	0.000145122	4.50966
12	2201	ENSSSCG00000032343	CCL4	protein_coding	gene	3.86196	2.68981	7.42076	4.89673e-06	0.000172926	4.48679
5	3505	ENSSSCG00000000195	PRPH	protein_coding	gene	3.667	0.690716	7.41297	4.95219e-06	0.000174456	4.48498
2	24374	ENSSSCG00000013758	ZSWIM4	protein_coding	gene	2.64967	3.74343	7.48767	4.44682e-06	0.000161399	4.47633
5	24056	ENSSSCG00000044141	PHLDA1	protein_coding	gene	2.97672	3.00708	7.46829	4.57243e-06	0.000164711	4.46904
13	66222	ENSSSCG00000011570	IRAK2	protein_coding	gene	2.55015	3.42854	7.44137	4.75324e-06	0.000168687	4.45325
14	70213	ENSSSCG00000034386	ATP2A2	protein_coding	gene	1.79561	6.52575	7.53389	4.16173e-06	0.000152983	4.40353
17	65419	ENSSSCG00000024692	RRBP1	protein_coding	gene	1.62825	8.59727	7.54541	4.09374e-06	0.00015087	4.4014
9	24823	ENSSSCG00000015340	ASNS	protein_coding	gene	1.7841	5.03032	7.50794	4.31931e-06	0.000158371	4.39917
18	42206	ENSSSCG00000022912	NT5C3A	protein_coding	gene	2.24484	4.20576	7.48251	4.47992e-06	0.000162191	4.39766
14	80212	ENSSSCG00000009720	DDX60	protein_coding	gene	4.55495	3.13604	7.45476	4.66235e-06	0.000166838	4.39457
8	72052	ENSSSCG00000008772	RELL1	protein_coding	gene	3.34425	5.40878	7.49356	4.40933e-06	0.000160851	4.37892
2	48766	ENSSSCG00000013300	EHF	protein_coding	gene	2.89978	3.14634	7.3867	5.14415e-06	0.000179459	4.36836
2	9634	ENSSSCG00000013554	TRIP10	protein_coding	gene	2.15433	5.68164	7.45833	4.63845e-06	0.000166671	4.36334
10	52018	ENSSSCG00000023247	OPTN	protein_coding	gene	1.59355	7.84506	7.50051	4.3656e-06	0.000159661	4.34111
14	8150	ENSSSCG00000030996	XBP1	protein_coding	gene	1.30324	8.16428	7.48965	4.43415e-06	0.000161347	4.32459
15	54015	ENSSSCG00000016101	CFLAR	protein_coding	gene	1.86474	7.3899	7.48051	4.49276e-06	0.000162247	4.313
6	62184	ENSSSCG00000040286	CYLD	protein_coding	gene	1.58941	5.92552	7.45142	4.68484e-06	0.000166838	4.29865
17	89452	ENSSSCG00000059435	RNF24	protein_coding	gene	3.0871	1.6483	7.28939	5.92673e-06	0.000199705	4.28705
6	1440	ENSSSCG00000059404	ENSSSCG00000059404	protein_coding	gene	3.70552	5.36864	7.45201	4.68086e-06	0.000166838	4.28616
14	7492	ENSSSCG00000046640	OAS1	protein_coding	gene	4.03825	4.08384	7.35939	5.35204e-06	0.000185361	4.25578
7	8999	ENSSSCG00000032242	HMGA1	protein_coding	gene	2.57408	5.72826	7.42403	4.87368e-06	0.000172536	4.24651
6	5019	ENSSSCG00000003201	ATF5	protein_coding	gene	1.65458	4.13506	7.36412	5.31539e-06	0.000184537	4.23561
2	2273	ENSSSCG00000013654	ICAM4	protein_coding	gene	5.19126	0.107904	7.23057	6.46014e-06	0.000212567	4.22408
5	38211	ENSSSCG00000030616	RESF1	protein_coding	gene	1.7879	5.59692	7.40668	4.99746e-06	0.000175192	4.21969
4	39603	ENSSSCG00000006932	ENSSSCG00000006932	protein_coding	gene	4.16287	-0.476539	7.21527	6.60709e-06	0.000215337	4.20488
13	7559	ENSSSCG00000036136	BHLHE40	protein_coding	gene	2.65177	7.37547	7.40886	4.98172e-06	0.000175067	4.20314
2	2644	ENSSSCG00000013408	ADM	protein_coding	gene	1.7104	5.99572	7.38779	5.13603e-06	0.000179459	4.18714
5	50722	ENSSSCG00000000021	ARHGAP8	protein_coding	gene	1.98376	4.49858	7.33353	5.55718e-06	0.000191085	4.17658
3	28925	ENSSSCG00000008348	PLEK	protein_coding	gene	2.93772	3.61315	7.21686	6.59168e-06	0.000215323	4.17014
1	36672	ENSSSCG00000022780	UGCG	protein_coding	gene	2.09034	4.08279	7.28856	5.9339e-06	0.000199705	4.15832
5	30161	ENSSSCG00000059025	RAB21	protein_coding	gene	1.38454	6.13446	7.35057	5.42112e-06	0.000187302	4.15258
1	81434	ENSSSCG00000024257	CEMIP2	protein_coding	gene	2.03338	5.00804	7.30489	5.79406e-06	0.000197341	4.1496
14	33161	ENSSSCG00000009881	OAS2	protein_coding	gene	4.0705	7.47132	7.37528	5.23005e-06	0.000182013	4.14069
4	95824	ENSSSCG00000005935	AGO2	protein_coding	gene	1.62908	5.2936	7.34465	5.46798e-06	0.000188468	4.13841
10	23081	ENSSSCG00000039950	RMI1	protein_coding	gene	2.92253	1.69269	7.15922	7.17631e-06	0.000230701	4.12352
13	26506	ENSSSCG00000033115	IFNAR1	protein_coding	gene	2.14142	7.25176	7.33013	5.58472e-06	0.000191573	4.09051
2	25668	ENSSSCG00000038954	PLIN3	protein_coding	gene	1.4432	5.46083	7.29119	5.91116e-06	0.000199705	4.06926
12	33164	ENSSSCG00000017754	ENSSSCG00000017754	protein_coding	gene	2.90801	6.9702	7.31566	5.70374e-06	0.00019519	4.06611
4	54599	ENSSSCG00000006830	PSMA5	protein_coding	gene	1.67689	6.30412	7.30671	5.7787e-06	0.000197286	4.06561
4	18198	ENSSSCG00000060248	ENSSSCG00000060248	protein_coding	gene	3.36436	1.995	7.15255	7.24741e-06	0.000230701	4.06499
7	6794	ENSSSCG00000023760	CLEC14A	protein_coding	gene	-2.68319	5.59524	-7.15251	7.24783e-06	0.000230701	4.06114
7	6206	ENSSSCG00000002383	FOS	protein_coding	gene	2.46326	6.06264	7.30029	5.83304e-06	0.000198199	4.05525
7	38742	ENSSSCG00000025423	KCNK5	protein_coding	gene	1.88773	7.42903	7.28707	5.94682e-06	0.000199705	4.03982
9	78355	ENSSSCG00000015603	LPGAT1	protein_coding	gene	1.42989	5.79071	7.28055	6.00377e-06	0.000201111	4.03841
3	116344	ENSSSCG00000032531	SMG1	protein_coding	gene	1.37463	7.64644	7.29308	5.8948e-06	0.000199705	4.03434
6	6397	ENSSSCG00000024759	CX3CL1	protein_coding	gene	2.86502	4.39623	7.17729	6.98736e-06	0.000225178	4.02967
14	264499	ENSSSCG00000010509	PIK3AP1	protein_coding	gene	2.37462	5.52447	7.27909	6.01667e-06	0.000201111	4.02482
AEMK02000452.1	114646	ENSSSCG00000002525	TRAF3	protein_coding	gene	1.55832	5.3818	7.26189	6.17e-06	0.000204842	4.00715
2	23269	ENSSSCG00000038082	TRAF6	protein_coding	gene	1.35889	4.93237	7.2275	6.48938e-06	0.000212949	4.00587
9	114367	ENSSSCG00000033089	ENSSSCG00000033089	protein_coding	gene	4.42877	5.55197	7.26178	6.17105e-06	0.000204842	4.00167
3	8577	ENSSSCG00000008124	NEURL3	protein_coding	gene	4.36626	2.54806	7.0735	8.14964e-06	0.000253539	3.98387
12	8926	ENSSSCG00000035923	JMJD6	protein_coding	gene	2.01199	5.88168	7.24634	6.31227e-06	0.000209047	3.97449
17	7345	ENSSSCG00000056699	ENSSSCG00000056699	protein_coding	gene	1.70861	5.79401	7.23911	6.37965e-06	0.000210792	3.96484
14	22167	ENSSSCG00000023666	CTSB	protein_coding	gene	1.64836	11.8444	7.27616	6.04247e-06	0.000201504	3.96264
6	3414	ENSSSCG00000003155	PPP1R15A	protein_coding	gene	1.7926	6.45337	7.23027	6.46295e-06	0.000212567	3.94889
17	10935	ENSSSCG00000048919	PRNP	protein_coding	gene	2.08574	5.91992	7.22399	6.52289e-06	0.000213561	3.9404
1	96635	ENSSSCG00000053078	TDRD7	protein_coding	gene	1.84491	5.05129	7.19927	6.76452e-06	0.000219969	3.94006
13	145070	ENSSSCG00000033189	ENSSSCG00000033189	protein_coding	gene	-2.72196	5.49952	-7.04454	8.50919e-06	0.000260773	3.93558
7	8634	ENSSSCG00000062845	ENSSSCG00000062845	protein_coding	gene	6.41815	0.634354	7.02105	8.8133e-06	0.000266121	3.92077
7	4255	ENSSSCG00000001509	DAXX	protein_coding	gene	1.63921	6.54829	7.19672	6.78994e-06	0.000220298	3.91547
3	19204	ENSSSCG00000028504	RFC2	protein_coding	gene	1.58277	6.32284	7.18457	6.91273e-06	0.000223273	3.88872
X	55668	ENSSSCG00000012633	IL13RA1	protein_coding	gene	1.64661	6.70373	7.18821	6.87564e-06	0.000222576	3.88351
9	25816	ENSSSCG00000015525	TOR3A	protein_coding	gene	2.13646	4.70446	7.1219	7.584e-06	0.000240099	3.86148
6	15642	ENSSSCG00000032434	PLAUR	protein_coding	gene	2.68078	3.85168	7.08263	8.03962e-06	0.000251203	3.85447
9	9590	ENSSSCG00000015476	CHI3L1	protein_coding	gene	2.93323	2.08175	6.99547	9.1575e-06	0.00027364	3.84032
2	14183	ENSSSCG00000014156	ARRDC3	protein_coding	gene	1.99295	6.68395	7.15513	7.21987e-06	0.000230701	3.83798
10	65934	ENSSSCG00000010894	TP53BP2	protein_coding	gene	2.18694	6.71287	7.15467	7.22472e-06	0.000230701	3.82823
4	25417	ENSSSCG00000006742	MAB21L3	protein_coding	gene	3.00043	3.17722	7.04841	8.46017e-06	0.000259825	3.82626
7	9577	ENSSSCG00000031492	PPP1R18	protein_coding	gene	2.00493	5.38373	7.12005	7.60487e-06	0.00024023	3.82447
3	8810	ENSSSCG00000027121	ODC1	protein_coding	gene	1.15119	7.48344	7.1497	7.27804e-06	0.000230921	3.82
7	20758	ENSSSCG00000001561	ETV7	protein_coding	gene	3.58743	3.47041	7.06842	8.21147e-06	0.000254246	3.81537
5	19486	ENSSSCG00000000849	HSP90B1	protein_coding	gene	1.66135	10.4621	7.15184	7.25504e-06	0.000230701	3.79203
2	12352	ENSSSCG00000021092	FAM53C	protein_coding	gene	1.67503	4.63164	7.07664	8.11155e-06	0.000252901	3.77674
14	19459	ENSSSCG00000009791	RSRC2	protein_coding	gene	1.2677	7.09422	7.10492	7.77752e-06	0.000244075	3.75453
3	19403	ENSSSCG00000032527	FOSL2	protein_coding	gene	2.70108	4.77609	7.06903	8.20403e-06	0.000254246	3.74947
6	27541	ENSSSCG00000053317	HSPB11	protein_coding	gene	1.63798	3.37644	6.98926	9.24313e-06	0.000275626	3.74592
7	99795	ENSSSCG00000054220	ENSSSCG00000054220	protein_coding	gene	7.85906	-0.867756	6.8955	1.06454e-05	0.000309728	3.73402
7	14983	ENSSSCG00000001875	SNX33	protein_coding	gene	1.40156	6.47977	7.08444	8.01795e-06	0.000251072	3.73372
1	17332	ENSSSCG00000004789	THBS1	protein_coding	gene	2.73146	9.18754	7.10969	7.7226e-06	0.000243056	3.73245
6	56302	ENSSSCG00000003694	EMILIN2	protein_coding	gene	2.4171	5.14116	7.02421	8.77177e-06	0.000265424	3.72585
X	15769	ENSSSCG00000026301	RAP2C	protein_coding	gene	1.59959	4.52459	7.00704	9.00007e-06	0.000270058	3.7197
12	10521	ENSSSCG00000017705	CCL5	protein_coding	gene	3.26214	4.94256	7.03641	8.61318e-06	0.000262282	3.71864
1	53622	ENSSSCG00000004420	TRAF3IP2	protein_coding	gene	1.99936	5.19435	7.05044	8.43458e-06	0.000259594	3.70961
6	27848	ENSSSCG00000003471	EPHA2	protein_coding	gene	3.15159	5.18493	7.06728	8.22545e-06	0.000254246	3.70927
2	8194	ENSSSCG00000012996	CDC42EP2	protein_coding	gene	2.2341	4.62467	7.03822	8.58987e-06	0.000262128	3.70811
8	7555	ENSSSCG00000009216	SPP1	protein_coding	gene	5.50192	9.85275	7.10921	7.72814e-06	0.000243056	3.70706
3	14256	ENSSSCG00000008647	CMPK2	protein_coding	gene	4.0652	4.40164	6.9533	9.7564e-06	0.000287944	3.70663
8	18552	ENSSSCG00000009152	SGMS2	protein_coding	gene	2.98441	2.63331	6.88939	1.07442e-05	0.000311972	3.70086
3	5173	ENSSSCG00000007978	ENSSSCG00000007978	protein_coding	gene	4.598	-0.535008	6.86231	1.11943e-05	0.000320508	3.68546
14	25029	ENSSSCG00000010146	LGALS8	protein_coding	gene	1.45985	7.0999	7.06175	8.29351e-06	0.0002558	3.6849
6	25720	ENSSSCG00000003998	ENSSSCG00000003998	protein_coding	gene	1.71804	3.88338	6.97048	9.50754e-06	0.000281756	3.67698
14	8978	ENSSSCG00000009959	ASPHD2	protein_coding	gene	2.48171	2.18573	6.9041	1.05079e-05	0.000306349	3.67607
2	35311	ENSSSCG00000051455	CDC25C	protein_coding	gene	2.56148	1.80068	6.85325	1.13492e-05	0.000323015	3.65794
6	14307	ENSSSCG00000002884	LSR	protein_coding	gene	1.83461	5.59561	7.02441	8.76904e-06	0.000265424	3.65733
9	12063	ENSSSCG00000015106	HYOU1	protein_coding	gene	1.9765	7.24774	7.04141	8.54913e-06	0.00026144	3.65194
8	70207	ENSSSCG00000021712	HERC6	protein_coding	gene	3.36328	6.06073	7.03146	8.67713e-06	0.000263671	3.64723
AEMK02000452.1	12294	ENSSSCG00000036612	TNFAIP2	protein_coding	gene	3.50814	4.09058	6.91065	1.04044e-05	0.000303948	3.64705
7	2351	ENSSSCG00000002392	IRF2BPL	protein_coding	gene	1.56893	5.25688	7.00029	9.09161e-06	0.000272237	3.63733
2	11404	ENSSSCG00000013506	STAP2	protein_coding	gene	2.26505	3.37116	6.93	1.01049e-05	0.000297619	3.63591
6	26280	ENSSSCG00000002716	MLKL	protein_coding	gene	2.24872	3.95663	6.95454	9.73814e-06	0.000287944	3.6236
2	27561	ENSSSCG00000021620	STIP1	protein_coding	gene	1.96169	8.09294	7.01572	8.8839e-06	0.00026769	3.6039
5	12859	ENSSSCG00000000708	TNFRSF1A	protein_coding	gene	1.74474	7.75754	7.0096	8.96565e-06	0.000269589	3.59779
1	2083	ENSSSCG00000004758	RHOV	protein_coding	gene	2.42456	1.77125	6.79505	1.24004e-05	0.000348789	3.57938
13	22231	ENSSSCG00000011798	DNAJB11	protein_coding	gene	1.58492	6.24171	6.98676	9.27796e-06	0.000276091	3.57638
6	6474	ENSSSCG00000054068	CTRC	protein_coding	gene	3.64098	-0.112047	6.78007	1.26873e-05	0.000355467	3.55259
8	28778	ENSSSCG00000023604	LAP3	protein_coding	gene	1.47907	9.56671	6.97517	9.44076e-06	0.000280355	3.5291
1	23929	ENSSSCG00000004156	IFNGR1	protein_coding	gene	1.68457	5.55546	6.92727	1.01465e-05	0.000298234	3.5266
12	4480	ENSSSCG00000017199	TRIM47	protein_coding	gene	1.70982	4.61802	6.91305	1.03667e-05	0.000303464	3.516
12	4309	ENSSSCG00000017886	FBXO39	protein_coding	gene	2.61775	2.82216	6.7976	1.23523e-05	0.000348116	3.49428
8	87110	ENSSSCG00000025514	RUFY3	protein_coding	gene	1.35522	6.39157	6.91676	1.03087e-05	0.000302383	3.46898
14	92275	ENSSSCG00000009759	SCARB1	protein_coding	gene	1.69093	4.69906	6.87365	1.10034e-05	0.000318214	3.46687
9	12489	ENSSSCG00000015363	AGR2	protein_coding	gene	3.73592	0.546714	6.68361	1.47113e-05	0.000402754	3.4356
6	4865	ENSSSCG00000035420	HES4	protein_coding	gene	2.6553	4.87559	6.79961	1.23146e-05	0.000348116	3.41725
13	86549	ENSSSCG00000036556	IFNAR2	protein_coding	gene	2.86079	5.25414	6.86362	1.11721e-05	0.000320508	3.41608
1	67435	ENSSSCG00000004635	SPPL2A	protein_coding	gene	1.35919	5.99651	6.86856	1.10886e-05	0.000319392	3.40261
8	215918	ENSSSCG00000009192	PDLIM5	protein_coding	gene	1.69926	5.99389	6.86551	1.11401e-05	0.000320234	3.40213
13	61799	ENSSSCG00000011298	CDCP1	protein_coding	gene	1.59806	6.60152	6.872	1.1031e-05	0.000318371	3.40199
15	25847	ENSSSCG00000022011	NMI	protein_coding	gene	2.32444	5.68465	6.85682	1.12879e-05	0.000322546	3.37511
2	3967	ENSSSCG00000013901	IFI30	protein_coding	gene	1.64241	6.40984	6.85433	1.13306e-05	0.000323015	3.36987
7	44652	ENSSSCG00000001931	ENSSSCG00000001931	protein_coding	gene	3.34165	0.0223247	6.66851	1.50579e-05	0.00041082	3.36836
3	6165	ENSSSCG00000030303	ACHE	protein_coding	gene	2.2326	1.33661	6.64594	1.5592e-05	0.000421248	3.36647
10	9454	ENSSSCG00000035212	KLF6	protein_coding	gene	2.2471	6.49838	6.8468	1.14609e-05	0.000325548	3.35387
13	9597	ENSSSCG00000011299	CLEC3B	protein_coding	gene	-3.10438	6.0191	-6.64814	1.55391e-05	0.000420609	3.35112
2	2827	ENSSSCG00000014540	ENSSSCG00000014540	protein_coding	gene	1.66405	12.9366	6.88431	1.08271e-05	0.000313747	3.34469
9	2175	ENSSSCG00000038670	ENSSSCG00000038670	protein_coding	gene	2.77398	1.89691	6.64089	1.57142e-05	0.000423752	3.31898
2	43083	ENSSSCG00000014012	GFPT2	protein_coding	gene	3.40484	2.00427	6.61507	1.63553e-05	0.000436941	3.31411
AEMK02000258.1	23533	ENSSSCG00000061033	SMAGP	protein_coding	gene	2.27332	5.5892	6.79822	1.23407e-05	0.000348116	3.29464
13	176588	ENSSSCG00000011791	MAP3K13	protein_coding	gene	1.48505	5.45782	6.77704	1.27463e-05	0.000356427	3.28573
10	3310	ENSSSCG00000037241	RGS2	protein_coding	gene	2.23194	6.83062	6.80161	1.22769e-05	0.00034804	3.28037
13	29339	ENSSSCG00000027646	TIPARP	protein_coding	gene	1.38382	4.63454	6.72108	1.38873e-05	0.000384591	3.26949
18	39830	ENSSSCG00000016652	LRRN3	protein_coding	gene	3.40201	0.496026	6.57109	1.75113e-05	0.000462665	3.26771
7	3972	ENSSSCG00000001398	ENSSSCG00000001398	protein_coding	gene	2.03157	5.45358	6.77264	1.28324e-05	0.000358135	3.26095
1	14875	ENSSSCG00000004759	SPINT1	protein_coding	gene	1.8365	6.94439	6.78872	1.25209e-05	0.000351489	3.25931
2	19536	ENSSSCG00000042341	DEPDC7	protein_coding	gene	2.08405	2.81721	6.61672	1.63133e-05	0.000436941	3.23842
13	16202	ENSSSCG00000029352	CCNL1	protein_coding	gene	2.06957	7.41031	6.75983	1.30863e-05	0.000364096	3.20729
2	11573	ENSSSCG00000013421	PTBP1	protein_coding	gene	1.04924	8.65238	6.75931	1.30966e-05	0.000364096	3.20159
8	70787	ENSSSCG00000038410	CPEB2	protein_coding	gene	1.22544	4.71758	6.70139	1.4314e-05	0.000394207	3.19062
4	86913	ENSSSCG00000006127	NBN	protein_coding	gene	1.76639	5.53418	6.72375	1.38305e-05	0.000383755	3.16931
7	20801	ENSSSCG00000032134	GSKIP	protein_coding	gene	1.63983	5.19418	6.70126	1.43169e-05	0.000394207	3.14307
3	5935	ENSSSCG00000039300	IL27	protein_coding	gene	4.19138	-1.06744	6.50952	1.9277e-05	0.000499223	3.12581
7	10616	ENSSSCG00000025593	TAP2	protein_coding	gene	2.79624	5.66917	6.69059	1.45541e-05	0.000399463	3.12298
4	39264	ENSSSCG00000006155	ZBTB10	protein_coding	gene	1.485	5.64514	6.69017	1.45633e-05	0.000399463	3.11869
6	881	ENSSSCG00000030300	ENSSSCG00000030300	protein_coding	gene	3.0133	9.20149	6.71472	1.40236e-05	0.000387617	3.11376
9	26465	ENSSSCG00000020783	SLC41A1	protein_coding	gene	1.55375	5.79819	6.66468	1.51471e-05	0.000411566	3.1039
2	7655	ENSSSCG00000013432	MIDN	protein_coding	gene	1.30324	6.17029	6.66465	1.51477e-05	0.000411566	3.08106
13	7943	ENSSSCG00000061023	ENSSSCG00000061023	protein_coding	gene	2.99554	4.76504	6.5764	1.73671e-05	0.000459702	3.06124
2	30982	ENSSSCG00000013508	SH3GL1	protein_coding	gene	1.32375	7.66701	6.66025	1.52511e-05	0.000413594	3.05009
14	67083	ENSSSCG00000010686	BAG3	protein_coding	gene	2.43715	8.71419	6.66828	1.50631e-05	0.00041082	3.04957
4	8784	ENSSSCG00000006359	ADAMTS4	protein_coding	gene	5.03905	3.76822	6.51342	1.91599e-05	0.000497085	3.04923
2	108600	ENSSSCG00000022402	GRAMD2B	protein_coding	gene	1.48068	5.915	6.61601	1.63313e-05	0.000436941	3.00991
4	6167	ENSSSCG00000006777	RHOC	protein_coding	gene	1.67081	6.90742	6.62551	1.60928e-05	0.000432497	3.00132
6	12128	ENSSSCG00000040663	HERPUD1	protein_coding	gene	1.68642	8.59354	6.62527	1.60987e-05	0.000432497	2.98608
18	41800	ENSSSCG00000016502	PARP12	protein_coding	gene	2.54056	5.3434	6.60304	1.66633e-05	0.000443521	2.98514
13	7110	ENSSSCG00000011465	PDE12	protein_coding	gene	1.34966	4.70088	6.53003	1.86688e-05	0.000486098	2.98255
7	24601	ENSSSCG00000023165	SEMA7A	protein_coding	gene	2.72871	3.9173	6.50773	1.9331e-05	0.000499721	2.97983
1	22443	ENSSSCG00000028115	ALDH8A1	protein_coding	gene	-1.95306	7.13671	-6.53319	1.8577e-05	0.000485467	2.96867
5	26690	ENSSSCG00000000607	ART4	protein_coding	gene	-2.03376	5.43327	-6.47252	2.04277e-05	0.000521506	2.96845
4	24582	ENSSSCG00000006369	F11R	protein_coding	gene	2.03611	7.77723	6.61135	1.64499e-05	0.000438653	2.96732
7	6654	ENSSSCG00000035598	EDN1	protein_coding	gene	2.30325	3.68005	6.46275	2.07434e-05	0.000528626	2.96442
13	4672	ENSSSCG00000059088	ENSSSCG00000059088	protein_coding	gene	2.36777	2.65945	6.43283	2.17428e-05	0.000546245	2.96053
6	26186	ENSSSCG00000031083	ENSSSCG00000031083	protein_coding	gene	1.16862	7.44333	6.60012	1.67388e-05	0.000444707	2.95704
14	9946	ENSSSCG00000036865	SDS	protein_coding	gene	4.33506	0.651048	6.36425	2.42307e-05	0.00059368	2.94902
5	14157	ENSSSCG00000000808	SLC38A2	protein_coding	gene	2.11585	6.51271	6.58818	1.70521e-05	0.000452196	2.94483
2	2455	ENSSSCG00000034260	GDF15	protein_coding	gene	4.00989	3.76462	6.49455	1.9734e-05	0.00050831	2.93791
8	16338	ENSSSCG00000009002	TLR2	protein_coding	gene	2.31352	4.38142	6.50286	1.94789e-05	0.000502639	2.90418
3	19555	ENSSSCG00000007554	ZFAND2A	protein_coding	gene	3.78408	4.8191	6.54777	1.81591e-05	0.000477149	2.90418
5	21320	ENSSSCG00000000406	PTGES3	protein_coding	gene	1.34746	7.3179	6.55774	1.7879e-05	0.000471514	2.89387
16	31641	ENSSSCG00000016817	TARS1	protein_coding	gene	1.35846	6.72867	6.55498	1.7956e-05	0.000472678	2.8937
18	22352	ENSSSCG00000030388	UPP1	protein_coding	gene	3.6254	2.05752	6.38088	2.36011e-05	0.000581168	2.88787
2	37159	ENSSSCG00000029380	ZFP2	protein_coding	gene	1.5	6.09923	6.54532	1.82286e-05	0.0004781	2.87991
11	73673	ENSSSCG00000026082	DNAJC3	protein_coding	gene	1.3636	6.86337	6.54008	1.83783e-05	0.00048115	2.8687
18	55149	ENSSSCG00000033272	DNAJB6	protein_coding	gene	1.08231	7.16239	6.53144	1.86276e-05	0.000485907	2.85299
1	8962	ENSSSCG00000004179	ENSSSCG00000004179	protein_coding	gene	4.88452	-0.0851943	6.28789	2.73574e-05	0.000651589	2.84026
12	5770	ENSSSCG00000017921	ZMYND15	protein_coding	gene	2.9687	0.386384	6.28152	2.76371e-05	0.000654412	2.83261
2	1014	ENSSSCG00000021597	PHLDA2	protein_coding	gene	2.4889	3.74368	6.45983	2.08387e-05	0.000530115	2.82913
4	7612	ENSSSCG00000006530	EFNA1	protein_coding	gene	1.27764	7.35171	6.51783	1.9028e-05	0.000494557	2.82611
8	10221	ENSSSCG00000008995	LRAT	protein_coding	gene	4.17802	0.599965	6.28359	2.75459e-05	0.000653328	2.82553
1	22395	ENSSSCG00000032835	TMEM268	protein_coding	gene	1.52541	3.17627	6.38053	2.36139e-05	0.000581168	2.81495
6	55398	ENSSSCG00000002718	FA2H	protein_coding	gene	2.26546	4.78192	6.45666	2.0943e-05	0.000531825	2.80958
15	43325	ENSSSCG00000016053	NEMP2	protein_coding	gene	2.11886	2.12616	6.28605	2.74377e-05	0.000651838	2.8081
2	14185	ENSSSCG00000014395	PCDH12	protein_coding	gene	-4.67354	2.36352	-6.48088	2.01614e-05	0.00051654	2.80037
8	23822	ENSSSCG00000024596	NOCT	protein_coding	gene	1.63318	5.638	6.45215	2.1092e-05	0.000532786	2.79672
5	18320	ENSSSCG00000000396	STAT2	protein_coding	gene	1.87307	7.29427	6.48761	1.99498e-05	0.000512949	2.78341
15	21463	ENSSSCG00000034012	CASP3	protein_coding	gene	1.65486	5.70832	6.47648	2.03012e-05	0.000519198	2.78234
17	5760	ENSSSCG00000007116	CD93	protein_coding	gene	-3.45275	4.29781	-6.23819	2.9619e-05	0.000692219	2.76558
X	179633	ENSSSCG00000012713	ATP11C	protein_coding	gene	1.49446	5.09287	6.45341	2.10501e-05	0.000532663	2.76532
8	16417	ENSSSCG00000009140	CASP6	protein_coding	gene	1.41482	4.40912	6.41778	2.22646e-05	0.000554577	2.75997
5	132892	ENSSSCG00000000457	USP15	protein_coding	gene	1.70734	5.32446	6.44196	2.14327e-05	0.000539497	2.75063
1	25412	ENSSSCG00000035863	PLIN2	protein_coding	gene	3.36191	8.08475	6.48099	2.01578e-05	0.00051654	2.7493
5	32807	ENSSSCG00000023526	RAPGEF3	protein_coding	gene	-1.76772	5.85094	-6.36685	2.4131e-05	0.000592881	2.74519
16	90915	ENSSSCG00000016916	IL6ST	protein_coding	gene	2.0464	6.60654	6.4502	2.11567e-05	0.000533483	2.73094
1	28937	ENSSSCG00000004509	LIPG	protein_coding	gene	2.37996	3.13557	6.33734	2.52871e-05	0.000610844	2.72969
8	66603	ENSSSCG00000039327	DAPP1	protein_coding	gene	2.11621	2.4638	6.30374	2.66749e-05	0.000640065	2.72902
8	105149	ENSSSCG00000029275	PPARGC1A	protein_coding	gene	-1.09871	6.51833	-6.42981	2.18464e-05	0.000547037	2.72163
4	45164	ENSSSCG00000006237	SDCBP	protein_coding	gene	1.47431	7.57297	6.45389	2.10342e-05	0.000532663	2.7184
2	23509	ENSSSCG00000014391	ARAP3	protein_coding	gene	-2.17572	5.17912	-6.29148	2.72012e-05	0.00064944	2.70595
1	4500	ENSSSCG00000037125	TMEM252	protein_coding	gene	2.97739	1.81388	6.22456	3.02731e-05	0.000705211	2.70183
3	75393	ENSSSCG00000020675	ATF7IP2	protein_coding	gene	1.90093	1.3612	6.19564	3.17123e-05	0.000735163	2.68425
14	23195	ENSSSCG00000009853	WSB2	protein_coding	gene	1.32748	7.62444	6.43184	2.17768e-05	0.000546245	2.68355
7	1264	ENSSSCG00000027607	IER3	protein_coding	gene	1.80301	7.06293	6.41041	2.25252e-05	0.000558197	2.67839
18	78366	ENSSSCG00000037598	SNX10	protein_coding	gene	1.84015	6.65089	6.42308	2.20795e-05	0.000551912	2.67642
6	98668	ENSSSCG00000024419	RBBP8	protein_coding	gene	1.39817	7.33023	6.41409	2.23947e-05	0.000555922	2.65626
5	75756	ENSSSCG00000000736	TEAD4	protein_coding	gene	2.74532	5.14689	6.40429	2.27437e-05	0.000562643	2.65477
5	117017	ENSSSCG00000000194	ENSSSCG00000000194	protein_coding	gene	3.13343	7.25806	6.41672	2.23019e-05	0.000554577	2.65409
4	18910	ENSSSCG00000006063	PABPC1	protein_coding	gene	1.12716	10.0021	6.41963	2.21998e-05	0.000553954	2.64107
12	5588	ENSSSCG00000017915	VMO1	protein_coding	gene	3.41976	3.34363	6.34575	2.4952e-05	0.000603763	2.63951
5	7937	ENSSSCG00000040334	CBX6	protein_coding	gene	-1.98806	4.04612	-6.18149	3.24419e-05	0.000748702	2.63085
8	4228	ENSSSCG00000008727	MSX1	protein_coding	gene	2.60937	1.34925	6.15678	3.37596e-05	0.000770201	2.62339
16	180677	ENSSSCG00000016882	PARP8	protein_coding	gene	1.87529	4.19474	6.33393	2.54244e-05	0.000612453	2.62108
17	66681	ENSSSCG00000023054	IDO2	protein_coding	gene	1.88344	6.42768	6.38652	2.33914e-05	0.000577672	2.6183
8	47481	ENSSSCG00000009042	OTUD4	protein_coding	gene	1.5001	5.66016	6.352	2.47057e-05	0.000599822	2.61771
15	177386	ENSSSCG00000022830	KANSL1L	protein_coding	gene	1.35645	4.95571	6.35944	2.44159e-05	0.000596818	2.61648
2	12051	ENSSSCG00000037900	CCND1	protein_coding	gene	-1.69476	7.66816	-6.36384	2.42462e-05	0.00059368	2.60244
18	40352	ENSSSCG00000040344	TES	protein_coding	gene	1.90094	5.2856	6.35549	2.45694e-05	0.000597522	2.58788
14	41321	ENSSSCG00000009833	SH2B3	protein_coding	gene	1.70819	5.3832	6.33357	2.5439e-05	0.000612453	2.5865
AEMK02000452.1	25102	ENSSSCG00000002558	CEP170B	protein_coding	gene	1.09177	6.32508	6.35685	2.45165e-05	0.000597247	2.58047
1	11989	ENSSSCG00000027726	DLL1	protein_coding	gene	2.0826	4.00891	6.29341	2.71178e-05	0.00064944	2.57939
3	2005	ENSSSCG00000027130	TNFRSF12A	protein_coding	gene	3.01619	5.77117	6.35822	2.44634e-05	0.000596965	2.57567
9	59545	ENSSSCG00000015556	LAMC2	protein_coding	gene	4.08066	2.31555	6.1426	3.4541e-05	0.000784294	2.56405
8	28741	ENSSSCG00000035622	UBE2D3	protein_coding	gene	1.14289	8.04879	6.34694	2.49049e-05	0.00060364	2.54278
4	34209	ENSSSCG00000006935	CLCA2	protein_coding	gene	2.37974	1.3432	6.10046	3.69783e-05	0.000830451	2.52705
13	295342	ENSSSCG00000011972	FILIP1L	protein_coding	gene	2.0764	4.88305	6.28733	2.73819e-05	0.000651589	2.51225
2	89452	ENSSSCG00000014177	CHD1	protein_coding	gene	1.56695	6.9957	6.30663	2.65527e-05	0.000638198	2.48675
6	99794	ENSSSCG00000003762	ADGRL4	protein_coding	gene	-2.69503	4.01119	-6.05281	3.99532e-05	0.000888928	2.47648
17	34868	ENSSSCG00000023522	TGM2	protein_coding	gene	2.17839	5.96404	6.27341	2.79968e-05	0.00065859	2.47493
3	6417	ENSSSCG00000037878	AHSP	protein_coding	gene	3.13064	-0.1462	6.04744	4.03041e-05	0.000893967	2.47323
13	34711	ENSSSCG00000035634	PLSCR1	protein_coding	gene	1.67433	5.62999	6.2616	2.85302e-05	0.00067004	2.46626
9	58940	ENSSSCG00000015504	CACYBP	protein_coding	gene	1.78574	6.79306	6.29227	2.71669e-05	0.00064944	2.46259
16	13843	ENSSSCG00000033176	SAP30L	protein_coding	gene	1.17618	6.52012	6.27637	2.78648e-05	0.000657637	2.44268
14	23382	ENSSSCG00000010017	SMTN	protein_coding	gene	-1.415	5.74487	-6.18049	3.24942e-05	0.000748702	2.43929
14	93869	ENSSSCG00000010292	P4HA1	protein_coding	gene	1.6208	6.42354	6.27396	2.79726e-05	0.00065859	2.43631
4	8216	ENSSSCG00000006395	ENSSSCG00000006395	protein_coding	gene	1.68322	8.73499	6.27921	2.7739e-05	0.000655744	2.42179
X	114173	ENSSSCG00000012741	MAMLD1	protein_coding	gene	1.50485	4.47588	6.21332	3.08242e-05	0.000716888	2.41442
5	2102	ENSSSCG00000039348	H1-0	protein_coding	gene	-1.24049	6.00957	-6.207	3.11385e-05	0.000723027	2.41006
7	72157	ENSSSCG00000024149	ELOVL5	protein_coding	gene	1.66153	6.23214	6.25297	2.89268e-05	0.000677142	2.40191
1	38079	ENSSSCG00000005631	FAM102A	protein_coding	gene	1.40856	7.72276	6.26012	2.85978e-05	0.000670532	2.39854
14	146633	ENSSSCG00000038913	HERC4	protein_coding	gene	1.2417	4.35133	6.18029	3.25047e-05	0.000748702	2.38164
13	4007	ENSSSCG00000032914	MANF	protein_coding	gene	1.82521	6.90836	6.23023	2.99994e-05	0.00069997	2.36072
9	11978	ENSSSCG00000015487	TNFSF18	protein_coding	gene	6.05607	0.505691	5.97551	4.53279e-05	0.000985626	2.35698
1	76301	ENSSSCG00000004645	GABPB1	protein_coding	gene	1.20283	3.98367	6.1248	3.55493e-05	0.00080338	2.33366
13	34285	ENSSSCG00000027709	PARP9	protein_coding	gene	2.19209	5.36655	6.19307	3.18433e-05	0.000737011	2.33195
9	24725	ENSSSCG00000015644	IKBKE	protein_coding	gene	2.01869	1.99662	5.99452	4.39394e-05	0.000961249	2.31788
12	76397	ENSSSCG00000017167	CYTH1	protein_coding	gene	1.11302	5.26118	6.16403	3.33673e-05	0.000762462	2.31099
1	89382	ENSSSCG00000004943	MAP2K1	protein_coding	gene	1.255	5.68975	6.16881	3.31114e-05	0.000757818	2.30478
5	11339	ENSSSCG00000000647	OLR1	protein_coding	gene	2.23825	1.61253	5.96439	4.6162e-05	0.00100073	2.29987
7	15157	ENSSSCG00000001463	PSMB9	protein_coding	gene	2.58477	4.67439	6.1694	3.30797e-05	0.000757818	2.29562
6	1665	ENSSSCG00000033892	EVA1B	protein_coding	gene	-1.68422	4.28578	-5.99352	4.4011e-05	0.000961352	2.28864
2	6856	ENSSSCG00000013653	ICAM5	protein_coding	gene	4.29897	-0.294165	5.9337	4.85468e-05	0.00102915	2.2776
7	24989	ENSSSCG00000001440	NOTCH4	protein_coding	gene	-2.10985	5.63431	-6.04293	4.06012e-05	0.000897268	2.27561
17	6861	ENSSSCG00000023298	SRXN1	protein_coding	gene	1.68281	5.55352	6.16911	3.30953e-05	0.000757818	2.2734
11	128487	ENSSSCG00000009440	ELF1	protein_coding	gene	1.0651	5.90495	6.15143	3.40525e-05	0.000775651	2.26526
2	41017	ENSSSCG00000013551	C3	protein_coding	gene	2.24181	6.8211	6.17077	3.3007e-05	0.000757818	2.25668
1	14361	ENSSSCG00000005503	TLR4	protein_coding	gene	2.31396	4.74745	6.1186	3.59077e-05	0.000810205	2.24485
2	1958	ENSSSCG00000032436	ENSSSCG00000032436	protein_coding	gene	2.89095	5.72513	6.14709	3.42916e-05	0.000779862	2.22796
1	57637	ENSSSCG00000035715	GCH1	protein_coding	gene	1.8673	3.60263	6.01749	4.2321e-05	0.000930091	2.20627
12	108483	ENSSSCG00000036056	DNAH17	protein_coding	gene	2.47143	2.20691	5.96207	4.63379e-05	0.00100281	2.20415
9	27564	ENSSSCG00000015660	PFKFB2	protein_coding	gene	1.26463	5.31705	6.09783	3.71359e-05	0.00083269	2.19114
5	23418	ENSSSCG00000000633	YBX3	protein_coding	gene	1.50119	9.0343	6.14136	3.46103e-05	0.000784628	2.19112
5	134326	ENSSSCG00000000504	PTPRB	protein_coding	gene	-1.6996	6.21995	-6.04425	4.05138e-05	0.000897233	2.1793
9	103651	ENSSSCG00000022961	CLMP	protein_coding	gene	1.86608	2.59161	5.96128	4.63975e-05	0.00100281	2.17685
2	70846	ENSSSCG00000033786	ENSSSCG00000033786	protein_coding	gene	1.43998	5.79869	6.10703	3.65866e-05	0.000824231	2.1669
9	14166	ENSSSCG00000015545	ENSSSCG00000015545	protein_coding	gene	1.42699	9.23148	6.12789	3.5372e-05	0.000800632	2.1629
3	19782	ENSSSCG00000007557	MICALL2	protein_coding	gene	1.90287	3.28858	5.98964	4.42915e-05	0.000966013	2.16058
9	10279	ENSSSCG00000030681	MYBPH	protein_coding	gene	2.24732	1.14355	5.86214	5.46272e-05	0.00114288	2.1539
13	7017	ENSSSCG00000034167	SLC5A3	protein_coding	gene	2.60859	2.86502	6.00039	4.35194e-05	0.000953514	2.14614
8	108511	ENSSSCG00000008966	PARM1	protein_coding	gene	1.39249	7.51619	6.10432	3.67479e-05	0.000826568	2.14222
7	75146	ENSSSCG00000001577	TBC1D22B	protein_coding	gene	1.52696	4.90131	6.06052	3.94552e-05	0.000880573	2.131
X	11893	ENSSSCG00000012699	FHL1	protein_coding	gene	-2.08948	4.84863	-5.91746	4.98615e-05	0.00105546	2.12527
X	12535	ENSSSCG00000012258	FUNDC1	protein_coding	gene	1.79695	5.783	6.07415	3.85908e-05	0.000862621	2.11665
3	94116	ENSSSCG00000032381	ENSSSCG00000032381	protein_coding	gene	1.83838	6.91132	6.07832	3.83304e-05	0.000858135	2.10524
13	172174	ENSSSCG00000011496	ADAMTS9	protein_coding	gene	1.84286	4.71904	6.03112	4.13902e-05	0.000912426	2.09832
3	69816	ENSSSCG00000008646	RNF144A	protein_coding	gene	-1.32219	6.50904	-6.04234	4.06402e-05	0.000897268	2.08933
8	65689	ENSSSCG00000032645	CHIC2	protein_coding	gene	1.58627	4.3109	5.9837	4.47239e-05	0.000973965	2.08118
8	61820	ENSSSCG00000008873	GASK1B	protein_coding	gene	-3.97913	3.59577	-5.79956	6.06012e-05	0.001232	2.07384
17	11956	ENSSSCG00000041731	ENSSSCG00000041731	protein_coding	gene	1.54259	6.13758	6.05373	3.98934e-05	0.000888928	2.07293
X	24478	ENSSSCG00000012347	ALAS2	protein_coding	gene	3.10643	2.60727	5.95026	4.72442e-05	0.00101501	2.07209
6	15641	ENSSSCG00000024240	CCDC9	protein_coding	gene	1.13575	6.42205	6.05085	4.00812e-05	0.000890396	2.06558
1	19330	ENSSSCG00000005102	AEN	protein_coding	gene	1.88944	5.28549	6.01994	4.21517e-05	0.000927789	2.06511
12	3505	ENSSSCG00000037753	C17orf98	protein_coding	gene	2.11617	1.31446	5.80188	6.03679e-05	0.00122899	2.04515
2	145759	ENSSSCG00000014249	MARCHF3	protein_coding	gene	1.85154	4.42976	5.95643	4.67679e-05	0.00100628	2.03928
3	10459	ENSSSCG00000008038	SLC9A3R2	protein_coding	gene	-2.53422	5.90316	-5.89723	5.15517e-05	0.00108804	2.03816
18	190223	ENSSSCG00000016626	CFTR	protein_coding	gene	3.71109	1.34036	5.80325	6.02302e-05	0.00122818	2.037
12	10300	ENSSSCG00000040188	TNFSF12	protein_coding	gene	-1.62373	3.93968	-5.81666	5.89032e-05	0.00120945	2.03494
2	233321	ENSSSCG00000013303	ABTB2	protein_coding	gene	2.4197	4.39075	5.94168	4.79144e-05	0.00102026	2.02592
14	56847	ENSSSCG00000010025	LIMK2	protein_coding	gene	1.32097	5.431	5.97341	4.54845e-05	0.000987535	2.00026
16	2889	ENSSSCG00000048073	ENSSSCG00000048073	protein_coding	gene	3.01056	0.276062	5.75412	6.53667e-05	0.00131034	1.99782
16	199971	ENSSSCG00000025194	ZSWIM6	protein_coding	gene	1.28981	4.70628	5.93411	4.85142e-05	0.00102915	1.95585
7	6024	ENSSSCG00000001701	HSP90AB1	protein_coding	gene	1.43193	10.8507	6.01108	4.27663e-05	0.000938444	1.95291
2	243327	ENSSSCG00000013296	SLC1A2	protein_coding	gene	2.81364	1.25269	5.73408	6.75915e-05	0.00134064	1.95195
13	7241	ENSSSCG00000059013	DUSP7	protein_coding	gene	-1.54016	4.85805	-5.83476	5.71606e-05	0.00118211	1.94305
2	3925	ENSSSCG00000022370	TNFSF9	protein_coding	gene	3.74532	-0.00556372	5.71022	7.03444e-05	0.00137908	1.93309
6	4708	ENSSSCG00000026602	PTGIR	protein_coding	gene	2.14733	2.15152	5.76308	6.43962e-05	0.0012945	1.92753
16	191266	ENSSSCG00000016830	PRLR	protein_coding	gene	1.574	3.31704	5.85386	5.53804e-05	0.00115527	1.92468
15	107396	ENSSSCG00000016059	STAT4	protein_coding	gene	2.31658	1.11158	5.71138	7.02086e-05	0.00137856	1.92288
13	26057	ENSSSCG00000030225	TRA2B	protein_coding	gene	1.17931	7.28171	5.95939	4.65418e-05	0.00100405	1.90411
1	77895	ENSSSCG00000004382	SEC63	protein_coding	gene	1.13032	7.45231	5.9587	4.65944e-05	0.00100405	1.903
X	24057	ENSSSCG00000039998	CLIC2	protein_coding	gene	2.2808	4.92551	5.93428	4.85006e-05	0.00102915	1.89864
5	115553	ENSSSCG00000028182	CDK17	protein_coding	gene	1.66138	4.00503	5.84171	5.65064e-05	0.00117365	1.89772
2	10448	ENSSSCG00000033703	FAM111A	protein_coding	gene	2.89924	5.63288	5.94804	4.74167e-05	0.00101632	1.89576
7	38774	ENSSSCG00000001619	FOXP4	protein_coding	gene	1.3464	6.32397	5.9425	4.78503e-05	0.00102026	1.88551
12	22102	ENSSSCG00000017245	CDC42EP4	protein_coding	gene	1.46688	6.91477	5.9432	4.77953e-05	0.00102026	1.88212
X	30172	ENSSSCG00000012252	DDX3X	protein_coding	gene	1.68901	7.78186	5.94766	4.74466e-05	0.00101632	1.87503
X	157327	ENSSSCG00000012771	SLC6A8	protein_coding	gene	1.22916	7.65312	5.94306	4.7806e-05	0.00102026	1.87068
13	59257	ENSSSCG00000011942	CD47	protein_coding	gene	1.81397	6.52875	5.91637	4.99514e-05	0.00105581	1.83581
9	7088	ENSSSCG00000039472	SLC30A1	protein_coding	gene	1.30774	4.27121	5.83892	5.67684e-05	0.00117739	1.8251
2	80962	ENSSSCG00000040954	CSTF3	protein_coding	gene	1.20785	5.17579	5.87035	5.38911e-05	0.00113077	1.82465
8	13554	ENSSSCG00000008687	MXD4	protein_coding	gene	-1.47128	5.12976	-5.77937	6.26716e-05	0.00126352	1.81371
7	4107	ENSSSCG00000001987	RIPK3	protein_coding	gene	1.44406	5.40748	5.89192	5.20049e-05	0.00109439	1.81175
12	26078	ENSSSCG00000023362	RHBDF2	protein_coding	gene	1.90976	4.38913	5.84803	5.59176e-05	0.00116479	1.80548
2	34070	ENSSSCG00000013639	SLC44A2	protein_coding	gene	-1.41657	5.94934	-5.80669	5.98865e-05	0.00122473	1.79508
15	66233	ENSSSCG00000034395	CREB1	protein_coding	gene	1.25151	4.31802	5.80312	6.02428e-05	0.00122818	1.79475
6	29893	ENSSSCG00000003150	NUCB1	protein_coding	gene	1.54343	7.66675	5.89251	5.19549e-05	0.00109439	1.78529
14	36412	ENSSSCG00000010181	C1orf198	protein_coding	gene	-1.24749	5.31606	-5.78831	6.17459e-05	0.0012531	1.7792
2	46142	ENSSSCG00000013775	ADGRE5	protein_coding	gene	1.2322	6.66151	5.87357	5.36047e-05	0.0011264	1.76789
6	30940	ENSSSCG00000003451	PDPN	protein_coding	gene	1.48402	4.64918	5.82187	5.83961e-05	0.00120247	1.76775
X	46174	ENSSSCG00000027701	RP2	protein_coding	gene	1.61822	2.63362	5.68133	7.3837e-05	0.00144193	1.76436
14	32605	ENSSSCG00000028889	VPS37B	protein_coding	gene	1.34722	5.40266	5.81164	5.93968e-05	0.00121785	1.76347
6	99144	ENSSSCG00000039751	NLRC5	protein_coding	gene	2.08013	4.95922	5.86325	5.45269e-05	0.00114244	1.76114
15	24701	ENSSSCG00000021968	SLC19A3	protein_coding	gene	2.36062	3.62837	5.78619	6.1964e-05	0.0012531	1.74523
7	71155	ENSSSCG00000001556	MAPK14	protein_coding	gene	1.19909	6.88687	5.85902	5.49102e-05	0.00114713	1.73928
8	83288	ENSSSCG00000033871	ANAPC10	protein_coding	gene	1.68112	2.06204	5.62711	8.08922e-05	0.00155022	1.72867
2	1858	ENSSSCG00000059551	EIF4EBP3	protein_coding	gene	1.16087	3.90464	5.75297	6.54918e-05	0.00131102	1.72231
2	101413	ENSSSCG00000013938	GATAD2A	protein_coding	gene	1.07507	6.60978	5.84349	5.63398e-05	0.00117188	1.71764
12	9251	ENSSSCG00000017962	KDM6B	protein_coding	gene	2.03739	5.93024	5.82685	5.79154e-05	0.00119429	1.71668
7	88567	ENSSSCG00000002444	FBLN5	protein_coding	gene	-1.97897	6.5386	-5.75173	6.56274e-05	0.00131191	1.70302
13	44081	ENSSSCG00000012055	MORC3	protein_coding	gene	1.87809	3.86078	5.73245	6.77758e-05	0.00134179	1.69794
14	73340	ENSSSCG00000033307	GNG4	protein_coding	gene	4.51821	-1.00006	5.55719	9.10483e-05	0.00169074	1.6918
17	24348	ENSSSCG00000007189	SDCBP2	protein_coding	gene	2.58603	1.79736	5.58371	8.70474e-05	0.00163761	1.69097
14	10780	ENSSSCG00000010026	PIK3IP1	protein_coding	gene	-2.08032	4.37087	-5.59501	8.53982e-05	0.00161717	1.6903
13	129834	ENSSSCG00000011598	FGD5	protein_coding	gene	-2.24501	4.4506	-5.62411	8.13017e-05	0.00155561	1.68875
6	48056	ENSSSCG00000037645	COTL1	protein_coding	gene	1.13937	7.49311	5.83367	5.72642e-05	0.00118256	1.68633
2	62496	ENSSSCG00000013457	DOT1L	protein_coding	gene	1.17223	5.50814	5.78595	6.19882e-05	0.0012531	1.67323
1	7085	ENSSSCG00000051899	B2M	protein_coding	gene	1.46389	9.668	5.8349	5.7148e-05	0.00118211	1.66476
12	20072	ENSSSCG00000017885	SMTNL2	protein_coding	gene	-2.55998	5.20243	-5.61418	8.26761e-05	0.001576	1.64768
12	8792	ENSSSCG00000032092	DDX5	protein_coding	gene	1.00092	9.20565	5.81937	5.86393e-05	0.00120576	1.64684
14	48572	ENSSSCG00000009676	ZNF395	protein_coding	gene	-1.50273	5.96989	-5.74418	6.646e-05	0.00132487	1.64431
6	11000	ENSSSCG00000003149	TULP2	protein_coding	gene	2.68389	0.632724	5.53024	9.53129e-05	0.00173849	1.64226
7	65514	ENSSSCG00000002505	PAPOLA	protein_coding	gene	1.00652	7.84669	5.80653	5.99031e-05	0.00122473	1.63966
6	19693	ENSSSCG00000027660	IFI44L	protein_coding	gene	2.78043	5.42379	5.7793	6.26792e-05	0.00126352	1.63928
12	42101	ENSSSCG00000039318	HS3ST3B1	protein_coding	gene	1.55537	3.31277	5.67586	7.45187e-05	0.0014513	1.6383
7	10140	ENSSSCG00000001507	TAPBP	protein_coding	gene	1.82672	7.26034	5.7863	6.19522e-05	0.0012531	1.60423
18	4678	ENSSSCG00000016653	DNAJB9	protein_coding	gene	1.49379	4.7221	5.73424	6.75728e-05	0.00134064	1.59783
14	127368	ENSSSCG00000026268	DLG5	protein_coding	gene	1.32579	5.23246	5.72857	6.82171e-05	0.00134682	1.59744
4	7704	ENSSSCG00000006153	FABP5	protein_coding	gene	-3.01002	4.83399	-5.55434	9.14893e-05	0.00169456	1.59727
5	19021	ENSSSCG00000000844	NFYB	protein_coding	gene	1.32738	4.81957	5.71696	6.95559e-05	0.00136761	1.58669
4	11112	ENSSSCG00000006625	RFX5	protein_coding	gene	1.38676	4.93527	5.72263	6.88986e-05	0.00135841	1.57817
1	150154	ENSSSCG00000004222	NCOA7	protein_coding	gene	1.71721	7.06104	5.76829	6.38397e-05	0.00128511	1.57685
14	50923	ENSSSCG00000031789	ACSL5	protein_coding	gene	2.09302	5.80629	5.76031	6.46948e-05	0.00129869	1.57329
6	8948	ENSSSCG00000031640	ENSSSCG00000031640	protein_coding	gene	-1.49737	5.34944	-5.56682	8.95732e-05	0.00167019	1.55328
12	6320	ENSSSCG00000017789	ABHD15	protein_coding	gene	-2.88394	4.28719	-5.50609	9.93112e-05	0.00179328	1.55108
2	7242	ENSSSCG00000013893	ARRDC2	protein_coding	gene	-1.92812	4.97239	-5.59559	8.53145e-05	0.00161717	1.54784
13	16973	ENSSSCG00000011251	MYD88	protein_coding	gene	1.13922	6.33584	5.72909	6.81575e-05	0.00134682	1.54734
AEMK02000698.1	102270	ENSSSCG00000010893	ENSSSCG00000010893	protein_coding	gene	1.57098	5.92498	5.73779	6.71731e-05	0.00133723	1.54566
17	48660	ENSSSCG00000007272	CHMP4B	protein_coding	gene	1.42052	7.26873	5.74933	6.58913e-05	0.00131536	1.54386
10	27724	ENSSSCG00000052364	ENSSSCG00000052364	protein_coding	gene	1.65389	2.80275	5.58578	8.67418e-05	0.001634	1.5405
14	21011	ENSSSCG00000038765	FAM89A	protein_coding	gene	1.92812	3.07772	5.58198	8.7302e-05	0.00164025	1.53336
1	6276	ENSSSCG00000004670	C15orf48	protein_coding	gene	2.76595	2.27763	5.60287	8.42717e-05	0.00160429	1.53193
17	64417	ENSSSCG00000027806	SAMHD1	protein_coding	gene	2.33397	5.253	5.70725	7.06954e-05	0.00138246	1.5157
2	9728	ENSSSCG00000013552	GPR108	protein_coding	gene	1.37362	5.42253	5.70952	7.0427e-05	0.00137908	1.5054
6	16915	ENSSSCG00000038956	HEYL	protein_coding	gene	-2.4559	4.60729	-5.47478	0.000104759	0.00186569	1.49776
14	7751	ENSSSCG00000022256	DEPP1	protein_coding	gene	2.01477	2.8379	5.5391	9.38873e-05	0.00171903	1.49758
12	45148	ENSSSCG00000040642	LASP1	protein_coding	gene	0.995901	7.40164	5.7216	6.90166e-05	0.00135887	1.49655
14	20660	ENSSSCG00000023681	PWWP2B	protein_coding	gene	1.89316	3.43709	5.62732	8.08626e-05	0.00155022	1.49365
2	46174	ENSSSCG00000013895	MAST3	protein_coding	gene	-1.87633	4.67452	-5.54606	9.27849e-05	0.00171547	1.49348
12	2573	ENSSSCG00000017430	EIF1	protein_coding	gene	1.01996	9.85484	5.73379	6.76245e-05	0.00134064	1.49212
5	40133	ENSSSCG00000000728	PARP11	protein_coding	gene	1.45713	3.82897	5.60041	8.46224e-05	0.00160883	1.48156
5	12745	ENSSSCG00000033913	C1RL	protein_coding	gene	2.20296	2.6658	5.54333	9.32155e-05	0.00171767	1.4729
15	30748	ENSSSCG00000016050	INPP1	protein_coding	gene	1.59707	4.20141	5.63138	8.03112e-05	0.0015432	1.47288
14	19240	ENSSSCG00000032475	CEP44	protein_coding	gene	2.03759	2.65454	5.53571	9.44299e-05	0.00172677	1.46634
9	49125	ENSSSCG00000025806	FAM118B	protein_coding	gene	1.54515	5.29704	5.67107	7.51206e-05	0.00146104	1.46004
6	4202	ENSSSCG00000003135	KCNJ14	protein_coding	gene	2.2671	1.19565	5.4346	0.000112213	0.00196135	1.4577
15	9169	ENSSSCG00000016285	ECEL1	protein_coding	gene	4.38667	-1.72693	5.4334	0.000112444	0.00196135	1.453
6	28641	ENSSSCG00000038026	RAB12	protein_coding	gene	1.42664	5.71941	5.65514	7.71601e-05	0.0014925	1.44418
2	60543	ENSSSCG00000012862	OSBPL5	protein_coding	gene	-1.8677	3.79752	-5.43721	0.000111713	0.00196049	1.44064
2	9802	ENSSSCG00000014157	NR2F1	protein_coding	gene	-1.87881	5.8716	-5.59923	8.47917e-05	0.00160992	1.43761
13	14110	ENSSSCG00000034645	C3orf38	protein_coding	gene	1.0826	5.46565	5.66064	7.64492e-05	0.00148087	1.43617
8	26339	ENSSSCG00000029507	RASGEF1B	protein_coding	gene	1.14498	6.32139	5.68023	7.3974e-05	0.00144264	1.43518
6	9676	ENSSSCG00000003192	IL4I1	protein_coding	gene	2.27779	1.20435	5.40576	0.000117905	0.00202467	1.41289
7	11341	ENSSSCG00000002144	CCNB1IP1	protein_coding	gene	1.94193	1.30722	5.41108	0.000116833	0.00201349	1.41226
4	4473	ENSSSCG00000006561	SLC39A1	protein_coding	gene	1.64996	5.70998	5.64962	7.78807e-05	0.00150252	1.41212
18	6661	ENSSSCG00000040053	LSMEM1	protein_coding	gene	3.60597	0.407938	5.39251	0.00012062	0.00205168	1.40798
AEMK02000452.1	5016	ENSSSCG00000038713	CRIP2	protein_coding	gene	-2.55763	4.70596	-5.43545	0.000112051	0.00196135	1.40648
4	16203	ENSSSCG00000006572	NPR1	protein_coding	gene	-1.87573	5.64354	-5.56669	8.95928e-05	0.00167019	1.40531
9	26850	ENSSSCG00000014901	PCF11	protein_coding	gene	1.09649	7.11304	5.6651	7.58781e-05	0.00147378	1.4023
8	85141	ENSSSCG00000038080	EMCN	protein_coding	gene	-2.85757	4.78986	-5.43432	0.000112268	0.00196135	1.39766
6	5042	ENSSSCG00000051830	RGS9BP	protein_coding	gene	-3.21229	3.46829	-5.36728	0.000125973	0.00211935	1.39291
12	1861	ENSSSCG00000017700	CCL3L1	protein_coding	gene	3.27839	1.711	5.42638	0.000113805	0.0019803	1.39225
4	289931	ENSSSCG00000006009	EXT1	protein_coding	gene	1.11936	7.07898	5.65439	7.72576e-05	0.0014925	1.38392
13	35595	ENSSSCG00000011899	CD80	protein_coding	gene	2.78699	0.512006	5.36043	0.000127468	0.00213569	1.37974
1	28425	ENSSSCG00000004700	PDIA3	protein_coding	gene	1.1815	9.00684	5.66278	7.61747e-05	0.00147754	1.37802
1	22943	ENSSSCG00000004195	ARG1	protein_coding	gene	3.56731	-0.613169	5.35505	0.000128656	0.00214521	1.37637
X	46817	ENSSSCG00000012241	BCOR	protein_coding	gene	1.47268	4.46961	5.59126	8.59421e-05	0.00162532	1.36768
1	22744	ENSSSCG00000034427	MEX3C	protein_coding	gene	1.29317	4.69136	5.55797	9.09282e-05	0.00169074	1.36213
15	172528	ENSSSCG00000015987	NFE2L2	protein_coding	gene	1.14977	7.84901	5.64722	7.8196e-05	0.00150457	1.36152
1	12188	ENSSSCG00000005089	SIX4	protein_coding	gene	1.55939	3.2855	5.50753	9.90687e-05	0.00179328	1.34367
3	12766	ENSSSCG00000008021	TMEM204	protein_coding	gene	-3.7856	3.82526	-5.33473	0.000133248	0.00219263	1.34231
2	13177	ENSSSCG00000026169	MFSD12	protein_coding	gene	1.16499	6.68969	5.62319	8.14282e-05	0.00155561	1.34031
5	18823	ENSSSCG00000000765	IL17RA	protein_coding	gene	1.31706	5.0748	5.58806	8.64091e-05	0.00162987	1.33948
3	106076	ENSSSCG00000008188	MGAT4A	protein_coding	gene	1.56937	6.35021	5.62268	8.1498e-05	0.00155561	1.33767
18	86384	ENSSSCG00000032422	ENSSSCG00000032422	protein_coding	gene	2.3728	2.05219	5.41403	0.000116242	0.0020081	1.31458
9	26706	ENSSSCG00000014822	ENSSSCG00000014822	protein_coding	gene	-1.54535	4.93659	-5.46343	0.000106811	0.0018953	1.29866
X	43356	ENSSSCG00000012656	ELF4	protein_coding	gene	1.47937	4.19014	5.52316	9.64672e-05	0.00175287	1.29659
3	36948	ENSSSCG00000007854	DCUN1D3	protein_coding	gene	1.28972	3.85602	5.49281	0.000101586	0.00182283	1.2943
7	14529	ENSSSCG00000022705	SALL2	protein_coding	gene	-2.12902	3.60114	-5.33468	0.00013326	0.00219263	1.29424
15	20496	ENSSSCG00000025924	IGFBP5	protein_coding	gene	-2.00401	9.19438	-5.58944	8.62062e-05	0.00162818	1.28877
3	8163	ENSSSCG00000036665	ZNF394	protein_coding	gene	1.15482	5.08277	5.57067	8.899e-05	0.00166543	1.28523
4	37115	ENSSSCG00000061017	DPH5	protein_coding	gene	1.25624	4.20446	5.51117	9.84559e-05	0.0017845	1.28074
8	35845	ENSSSCG00000022004	SH3BP2	protein_coding	gene	1.39402	4.80907	5.54072	9.36296e-05	0.0017188	1.2804
4	294960	ENSSSCG00000006074	STK3	protein_coding	gene	1.20027	5.18026	5.5576	9.09853e-05	0.00169074	1.27739
3	95571	ENSSSCG00000008162	IL1R1	protein_coding	gene	2.11616	5.17262	5.56703	8.95416e-05	0.00167019	1.27688
13	266353	ENSSSCG00000035537	RUNX1	protein_coding	gene	1.554	3.08277	5.42029	0.000115001	0.00199626	1.26582
15	17369	ENSSSCG00000015850	DUSP4	protein_coding	gene	1.92289	3.90408	5.48375	0.000103167	0.0018466	1.26384
13	6565	ENSSSCG00000036844	GPR171	protein_coding	gene	2.24786	1.87647	5.34189	0.000131611	0.00218183	1.25705
13	55027	ENSSSCG00000020906	GHSR	protein_coding	gene	2.68711	6.94343	5.57422	8.84567e-05	0.00165761	1.25138
11	17620	ENSSSCG00000024679	UPF3A	protein_coding	gene	-1.74866	4.6141	-5.38473	0.000122245	0.00207442	1.24893
15	80334	ENSSSCG00000036274	ENSSSCG00000036274	protein_coding	gene	1.62062	6.99686	5.57702	8.8038e-05	0.00165192	1.24618
14	35647	ENSSSCG00000034754	PLEKHS1	protein_coding	gene	2.86366	0.32036	5.27507	0.000147749	0.00236964	1.24418
17	10507	ENSSSCG00000058618	ZNF512B	protein_coding	gene	-2.20615	4.6851	-5.36682	0.000126073	0.00211935	1.24402
7	19042	ENSSSCG00000037646	DNAJA4	protein_coding	gene	2.40454	5.32466	5.54069	9.36352e-05	0.0017188	1.24278
1	10188	ENSSSCG00000004676	DUOXA2	protein_coding	gene	2.34401	0.326143	5.27532	0.000147684	0.00236964	1.24213
5	18147	ENSSSCG00000000232	ACVRL1	protein_coding	gene	-1.99961	4.94659	-5.40653	0.00011775	0.00202442	1.23959
3	20129	ENSSSCG00000007541	PDGFA	protein_coding	gene	1.27769	5.03874	5.52745	9.57661e-05	0.00174455	1.23749
5	4517	ENSSSCG00000037697	MGP	protein_coding	gene	-1.6215	7.65686	-5.55525	9.13486e-05	0.00169413	1.2265
4	16811	ENSSSCG00000037532	MNDA	protein_coding	gene	2.46362	2.15112	5.37378	0.00012457	0.00210146	1.22376
14	3410	ENSSSCG00000043610	ENSSSCG00000043610	protein_coding	gene	1.73158	2.04756	5.33468	0.000133261	0.00219263	1.21149
13	48909	ENSSSCG00000011602	XPC	protein_coding	gene	-1.40451	7.36294	-5.54166	9.34801e-05	0.0017188	1.21124
1	7984	ENSSSCG00000037277	RFK	protein_coding	gene	1.09473	5.52487	5.53291	9.48804e-05	0.0017328	1.21059
2	10865	ENSSSCG00000013147	FAM111B	protein_coding	gene	1.85066	3.42147	5.42864	0.000113366	0.00197504	1.20949
2	14757	ENSSSCG00000013598	KANK3	protein_coding	gene	-2.6772	4.01795	-5.28207	0.000145964	0.00235459	1.20585
1	12122	ENSSSCG00000024166	SLC2A6	protein_coding	gene	2.05204	1.26087	5.28109	0.000146212	0.00235595	1.2034
13	23137	ENSSSCG00000011443	STAB1	protein_coding	gene	-2.00693	5.47558	-5.40226	0.000118616	0.00203192	1.19514
14	6455	ENSSSCG00000039626	DERL3	protein_coding	gene	1.49483	3.41726	5.39651	0.000119793	0.00204488	1.19399
13	55503	ENSSSCG00000011850	ENSSSCG00000011850	protein_coding	gene	3.43524	1.78354	5.34363	0.000131217	0.00217781	1.19326
2	45242	ENSSSCG00000014292	HSPA4	protein_coding	gene	1.34052	7.42858	5.54393	9.31209e-05	0.00171767	1.18923
14	28454	ENSSSCG00000031871	ENTPD4	protein_coding	gene	1.2554	5.98151	5.51587	9.76716e-05	0.00177252	1.18852
4	22875	ENSSSCG00000006337	HSD17B7	protein_coding	gene	2.38672	3.82784	5.44092	0.000111005	0.00195045	1.18752
13	24886	ENSSSCG00000011357	SHISA5	protein_coding	gene	1.26694	7.49511	5.5456	9.28571e-05	0.00171547	1.18697
4	12780	ENSSSCG00000025691	BCL10	protein_coding	gene	1.24633	5.52457	5.49923	0.000100478	0.00180748	1.18544
11	56443	ENSSSCG00000009509	IPO5	protein_coding	gene	1.37212	6.87201	5.53917	9.38763e-05	0.00171903	1.1847
16	136481	ENSSSCG00000022478	STK10	protein_coding	gene	1.3099	4.92359	5.47159	0.000105332	0.00187136	1.17
6	30405	ENSSSCG00000040410	EXOC3L2	protein_coding	gene	-4.84571	3.57945	-5.23321	0.000158899	0.00251249	1.16894
9	35865	ENSSSCG00000014843	CHRDL2	protein_coding	gene	3.54215	0.752885	5.29208	0.000143454	0.00232453	1.15633
9	15561	ENSSSCG00000015322	TFPI2	protein_coding	gene	2.16921	7.48535	5.52333	9.64395e-05	0.00175287	1.14308
4	27998	ENSSSCG00000006463	PEAR1	protein_coding	gene	-1.95975	5.07718	-5.35777	0.000128054	0.00213873	1.13772
X	8668	ENSSSCG00000038423	GLA	protein_coding	gene	1.23813	4.44496	5.416	0.00011585	0.00200375	1.13721
12	22622	ENSSSCG00000017573	XYLT2	protein_coding	gene	-1.62258	3.9648	-5.27794	0.000147014	0.00236622	1.12895
10	41649	ENSSSCG00000021005	UBQLN1	protein_coding	gene	0.867379	7.4609	5.50607	9.93147e-05	0.00179328	1.12158
17	41620	ENSSSCG00000007097	SEC23B	protein_coding	gene	1.35943	6.13007	5.47526	0.000104673	0.00186569	1.11757
14	15795	ENSSSCG00000010575	PPRC1	protein_coding	gene	1.39452	5.55244	5.4813	0.0001036	0.00185205	1.11147
7	9585	ENSSSCG00000034465	LRP10	protein_coding	gene	1.10114	8.3778	5.50512	9.94757e-05	0.00179393	1.10995
9	28237	ENSSSCG00000015453	PDIA4	protein_coding	gene	1.29071	8.10496	5.49946	0.000100439	0.00180748	1.10204
17	271133	ENSSSCG00000026506	RALGAPA2	protein_coding	gene	1.15305	5.75109	5.47409	0.000104883	0.00186569	1.09925
13	149008	ENSSSCG00000011471	FLNB	protein_coding	gene	1.35469	7.6029	5.49521	0.000101171	0.00181766	1.09923
3	2365	ENSSSCG00000023004	FZD9	protein_coding	gene	4.46068	-1.6792	5.23058	0.00015963	0.00251851	1.0986
1	112394	ENSSSCG00000040634	ERP44	protein_coding	gene	0.957277	6.31003	5.4846	0.000103018	0.00184623	1.09822
6	319	ENSSSCG00000036451	ENSSSCG00000036451	protein_coding	gene	1.46476	2.87887	5.32234	0.000136133	0.00222851	1.09807
3	58075	ENSSSCG00000008449	SLC3A1	protein_coding	gene	1.5358	5.94654	5.45799	0.000107809	0.00191065	1.09505
14	110831	ENSSSCG00000010665	SHTN1	protein_coding	gene	1.26263	5.16673	5.45534	0.000108299	0.00191462	1.08327
15	321223	ENSSSCG00000023181	ZNF385B	protein_coding	gene	1.55917	4.34877	5.41946	0.000115164	0.00199669	1.08168
12	2911	ENSSSCG00000017956	CD68	protein_coding	gene	2.09098	3.61376	5.38224	0.000122769	0.00208085	1.07954
3	83426	ENSSSCG00000028947	PELI1	protein_coding	gene	1.521	5.18204	5.41254	0.00011654	0.00201084	1.06735
6	16601	ENSSSCG00000003458	EFHD2	protein_coding	gene	1.10927	7.93127	5.47517	0.000104689	0.00186569	1.06187
16	39740	ENSSSCG00000035676	G3BP1	protein_coding	gene	1.20521	6.30271	5.45541	0.000108286	0.00191462	1.06131
11	18505	ENSSSCG00000035101	KLF5	protein_coding	gene	2.48587	3.78948	5.35805	0.000127992	0.00213873	1.0405
2	29919	ENSSSCG00000013124	PATL1	protein_coding	gene	0.971467	6.24776	5.453	0.000108733	0.00191792	1.03854
8	34090	ENSSSCG00000021515	HS3ST1	protein_coding	gene	3.17468	1.40097	5.17484	0.00017594	0.00273382	1.03524
15	165303	ENSSSCG00000016113	BMPR2	protein_coding	gene	1.50549	4.34428	5.39282	0.000120557	0.00205168	1.03161
9	53471	ENSSSCG00000038506	ENSSSCG00000038506	protein_coding	gene	1.43703	6.73717	5.44902	0.000109476	0.00192595	1.03099
17	7032	ENSSSCG00000055618	ENSSSCG00000055618	protein_coding	gene	3.23777	-1.07469	5.15246	0.000182968	0.00281262	1.02934
2	20427	ENSSSCG00000013299	APIP	protein_coding	gene	1.32863	6.86604	5.44965	0.000109359	0.00192595	1.02757
3	6679	ENSSSCG00000007968	RHBDF1	protein_coding	gene	1.23398	5.04224	5.41726	0.0001156	0.00200184	1.01967
9	24642	ENSSSCG00000039946	CD34	protein_coding	gene	-3.87191	3.49088	-5.13607	0.000188304	0.00285495	1.01965
1	23147	ENSSSCG00000004138	HIVEP2	protein_coding	gene	2.38196	5.03811	5.37617	0.00012406	0.00209532	1.0156
10	63335	ENSSSCG00000011003	NDUFB6	protein_coding	gene	1.11045	6.31145	5.43346	0.000112433	0.00196135	1.01059
2	5152	ENSSSCG00000013049	RCOR2	protein_coding	gene	-5.48551	0.0391272	-5.6476	7.81466e-05	0.00150457	1.01035
7	72627	ENSSSCG00000001539	PPARD	protein_coding	gene	1.29281	5.32502	5.40293	0.00011848	0.00203192	1.00731
15	13433	ENSSSCG00000016077	HSPD1	protein_coding	gene	1.31045	9.72119	5.45289	0.000108753	0.00191792	1.00305
5	38084	ENSSSCG00000027205	LPCAT3	protein_coding	gene	1.38519	5.81977	5.42125	0.000114811	0.00199538	0.996907
11	18568	ENSSSCG00000058949	STOML3	protein_coding	gene	1.29628	3.83447	5.33809	0.000132477	0.0021886	0.988154
9	26300	ENSSSCG00000014579	TMEM41B	protein_coding	gene	1.32888	5.06792	5.33915	0.000132235	0.00218791	0.978415
2	26945	ENSSSCG00000028536	LHFPL2	protein_coding	gene	1.39606	4.51864	5.37225	0.000124898	0.00210453	0.975699
9	9012	ENSSSCG00000014985	MMP1	protein_coding	gene	5.56274	-0.650577	5.10087	0.000200315	0.00299597	0.961896
7	94836	ENSSSCG00000036702	ACTN1	protein_coding	gene	1.46621	6.78742	5.40665	0.000117725	0.00202442	0.956131
11	90184	ENSSSCG00000009384	INTS6	protein_coding	gene	1.03077	5.08285	5.36075	0.000127398	0.00213569	0.951762
14	82651	ENSSSCG00000010594	NT5C2	protein_coding	gene	0.928491	6.24806	5.39407	0.000120297	0.00205104	0.946834
2	12880	ENSSSCG00000014072	ENC1	protein_coding	gene	1.55702	4.56553	5.34384	0.00013117	0.00217781	0.942687
3	17692	ENSSSCG00000008602	LAPTM4A	protein_coding	gene	1.00081	7.63947	5.40062	0.000118951	0.00203292	0.932174
15	61175	ENSSSCG00000016192	PLCD4	protein_coding	gene	2.22489	0.245117	5.08245	0.000206919	0.00307553	0.925064
14	6719	ENSSSCG00000010224	EGR2	protein_coding	gene	2.7511	1.54748	5.14728	0.000184639	0.0028308	0.924908
14	7302	ENSSSCG00000010479	RBP4	protein_coding	gene	2.50459	4.30359	5.33895	0.000132282	0.00218791	0.913069
12	4661	ENSSSCG00000017920	ENSSSCG00000017920	protein_coding	gene	2.29582	7.63155	5.39141	0.000120849	0.00205314	0.91047
2	11941	ENSSSCG00000012982	SIPA1	protein_coding	gene	-2.24369	3.8665	-5.12171	0.000193112	0.0029186	0.908621
17	24618	ENSSSCG00000007147	HSPA12B	protein_coding	gene	-5.1386	2.63693	-5.14205	0.000186338	0.00284012	0.904579
9	107661	ENSSSCG00000024802	MACC1	protein_coding	gene	2.71293	1.79576	5.14465	0.00018549	0.00283622	0.901009
12	119540	ENSSSCG00000017794	EFCAB5	protein_coding	gene	1.9559	1.89173	5.14696	0.000184742	0.0028308	0.899503
13	17560	ENSSSCG00000032019	DNASE1L3	protein_coding	gene	-2.87594	4.94989	-5.10727	0.000198073	0.00297194	0.89376
9	21570	ENSSSCG00000015657	PIGR	protein_coding	gene	0.900729	7.98987	5.37711	0.000123859	0.00209446	0.889494
7	10046	ENSSSCG00000002406	AHSA1	protein_coding	gene	1.707	7.85266	5.37709	0.000123864	0.00209446	0.886381
12	37094	ENSSSCG00000033518	LLGL2	protein_coding	gene	1.50955	6.33575	5.35748	0.000128119	0.00213873	0.885486
2	8277	ENSSSCG00000013016	PPP2R5B	protein_coding	gene	1.01461	5.32264	5.32519	0.000135464	0.0022201	0.883737
8	47215	ENSSSCG00000008844	KDR	protein_coding	gene	-1.74306	6.78439	-5.33241	0.000133784	0.00219758	0.881239
8	4673	ENSSSCG00000025240	DDIT4L	protein_coding	gene	2.15724	4.21573	5.23073	0.000159587	0.00251851	0.877982
12	14587	ENSSSCG00000040578	CASKIN2	protein_coding	gene	-1.61339	5.61348	-5.27435	0.000147934	0.00236964	0.876591
X	7139	ENSSSCG00000012323	TSPYL2	protein_coding	gene	1.30544	5.91467	5.3489	0.000130029	0.00216309	0.868576
1	5346	ENSSSCG00000047800	TSPYL4	protein_coding	gene	-1.7771	3.70857	-5.10672	0.000198265	0.00297194	0.863289
9	18522	ENSSSCG00000022413	TIRAP	protein_coding	gene	1.38048	4.60767	5.2771	0.000147229	0.00236703	0.857329
12	36704	ENSSSCG00000017260	WIPI1	protein_coding	gene	-1.16205	5.21916	-5.21654	0.000163583	0.00257805	0.855033
14	189888	ENSSSCG00000010219	ARID5B	protein_coding	gene	1.65648	6.80483	5.35243	0.000129238	0.00215242	0.854872
1	18664	ENSSSCG00000004870	CNDP2	protein_coding	gene	1.10077	8.89008	5.36033	0.00012749	0.00213569	0.848026
X	339115	ENSSSCG00000012160	SH3KBP1	protein_coding	gene	1.22993	4.77304	5.31167	0.000138669	0.00225974	0.845086
3	68473	ENSSSCG00000007735	RABGEF1	protein_coding	gene	0.874558	5.16852	5.31365	0.000138194	0.00225712	0.835744
13	8359	ENSSSCG00000057729	CEP19	protein_coding	gene	-1.2847	4.16339	-5.13794	0.000187688	0.00284862	0.826194
16	12089	ENSSSCG00000016958	PIK3R1	protein_coding	gene	1.80135	7.09265	5.33062	0.000134197	0.00220184	0.82439
1	145236	ENSSSCG00000005358	SHB	protein_coding	gene	1.91172	6.81545	5.33438	0.00013333	0.00219263	0.820217
5	51348	ENSSSCG00000000455	LRIG3	protein_coding	gene	-2.30962	3.00365	-5.02339	0.000229658	0.00334074	0.8144
12	3126	ENSSSCG00000036521	TNFSF13	protein_coding	gene	1.49168	5.49034	5.31057	0.000138932	0.00226146	0.808848
1	50007	ENSSSCG00000004318	RRAGD	protein_coding	gene	-1.35121	6.17642	-5.24597	0.00015541	0.00246819	0.79291
8	46476	ENSSSCG00000008878	PPID	protein_coding	gene	1.28609	6.09521	5.3126	0.000138445	0.00225865	0.788839
9	100011	ENSSSCG00000014794	NUP98	protein_coding	gene	0.864851	6.59805	5.3081	0.000139529	0.0022686	0.787488
6	7847	ENSSSCG00000022906	ENSSSCG00000022906	protein_coding	gene	-1.63037	4.16642	-5.10664	0.000198294	0.00297194	0.781795
5	36447	ENSSSCG00000000233	ACVR1B	protein_coding	gene	1.42541	6.45679	5.30471	0.00014035	0.00227937	0.78006
6	55762	ENSSSCG00000034980	IRF8	protein_coding	gene	1.69029	4.59352	5.20184	0.000167831	0.00262934	0.778433
1	62102	ENSSSCG00000026943	MRAP2	protein_coding	gene	4.15443	-0.71304	4.99376	0.000242036	0.00345803	0.770308
3	1756	ENSSSCG00000039962	HSPB1	protein_coding	gene	2.33902	8.8575	5.31461	0.000137964	0.00225592	0.761024
8	24604	ENSSSCG00000037305	TMEM33	protein_coding	gene	1.17339	5.91288	5.28953	0.000144088	0.00233075	0.753863
8	3992	ENSSSCG00000008985	SOWAHB	protein_coding	gene	1.35833	5.07358	5.24474	0.000155744	0.00247076	0.750042
13	19275	ENSSSCG00000011894	POPDC2	protein_coding	gene	2.08798	1.44177	5.03408	0.000225356	0.00329506	0.749109
16	3067	ENSSSCG00000016991	DUSP1	protein_coding	gene	1.12375	6.82007	5.28924	0.000144162	0.00233075	0.744384
10	73839	ENSSSCG00000021761	UBAP1	protein_coding	gene	0.916877	6.54962	5.28547	0.000145106	0.00234338	0.743492
11	21741	ENSSSCG00000026317	SLC10A2	protein_coding	gene	2.38861	3.94036	5.13966	0.000187121	0.00284354	0.742786
2	94374	ENSSSCG00000022227	BRD4	protein_coding	gene	1.07516	8.29597	5.29501	0.000142726	0.00231536	0.738817
6	80784	ENSSSCG00000040337	ENSSSCG00000040337	protein_coding	gene	-1.23312	7.43149	-5.27389	0.000148051	0.00236964	0.732504
X	16964	ENSSSCG00000055891	ELK1	protein_coding	gene	1.10711	5.81074	5.26705	0.000149821	0.0023953	0.727794
3	2814	ENSSSCG00000057358	MAFK	protein_coding	gene	1.72918	3.58183	5.12779	0.00019106	0.00289369	0.726217
AEMK02000682.1	8962	ENSSSCG00000005828	EGFL7	protein_coding	gene	-1.8931	6.01803	-5.20834	0.000165938	0.00260658	0.726061
17	7406	ENSSSCG00000033613	FOXS1	protein_coding	gene	1.87517	4.92517	5.25071	0.000154135	0.0024588	0.712216
11	25191	ENSSSCG00000009348	ENSSSCG00000009348	protein_coding	gene	1.59055	4.78264	5.20149	0.000167936	0.00262934	0.698666
1	36458	ENSSSCG00000004716	TMEM62	protein_coding	gene	1.15173	4.48983	5.19216	0.000170694	0.00266962	0.693841
1	14132	ENSSSCG00000004049	ACAT2	protein_coding	gene	1.78171	4.25434	5.17809	0.000174944	0.00272423	0.690793
1	83418	ENSSSCG00000022804	RHOJ	protein_coding	gene	1.8697	5.25281	5.24143	0.000156642	0.00248227	0.690676
6	43104	ENSSSCG00000036832	STK40	protein_coding	gene	0.966827	5.87112	5.2369	0.000157882	0.00249917	0.689662
5	483267	ENSSSCG00000000712	VWF	protein_coding	gene	-1.2341	5.85	-5.15726	0.000181438	0.00280109	0.686299
12	132784	ENSSSCG00000017668	VMP1	protein_coding	gene	1.83352	7.86318	5.25886	0.000151967	0.00242692	0.674665
15	19083	ENSSSCG00000033402	SARAF	protein_coding	gene	1.1467	6.62129	5.24631	0.000155319	0.00246819	0.672842
9	50576	ENSSSCG00000015650	MAPKAPK2	protein_coding	gene	0.882228	6.9727	5.24823	0.000154801	0.00246396	0.672456
12	10280	ENSSSCG00000036383	LGALS3BP	protein_coding	gene	2.40652	6.32993	5.2486	0.0001547	0.00246396	0.671653
1	32221	ENSSSCG00000004390	SESN1	protein_coding	gene	-2.05813	3.30821	-4.95562	0.000258997	0.00365108	0.663102
7	24442	ENSSSCG00000002629	FBXO9	protein_coding	gene	-1.04826	5.47688	-5.1437	0.0001858	0.00283794	0.652714
6	21203	ENSSSCG00000003950	TIE1	protein_coding	gene	-1.58721	5.26358	-5.11357	0.000195892	0.00295166	0.64896
7	114328	ENSSSCG00000001835	ABHD2	protein_coding	gene	1.89623	3.20552	5.11196	0.000196446	0.00295656	0.647274
AEMK02000423.1	3712	ENSSSCG00000038869	APLNR	protein_coding	gene	-7.16899	0.954115	-5.40159	0.000118751	0.00203192	0.642833
8	95398	ENSSSCG00000009045	HHIP	protein_coding	gene	2.28921	0.802498	4.91401	0.00027892	0.00385103	0.639439
17	19124	ENSSSCG00000034625	ENSSSCG00000034625	protein_coding	gene	-1.51917	4.76861	-5.07099	0.000211139	0.00312856	0.639143
4	41250	ENSSSCG00000006870	MFSD14A	protein_coding	gene	1.0321	4.69923	5.17488	0.000175926	0.00273382	0.637933
14	18585	ENSSSCG00000010027	PATZ1	protein_coding	gene	-1.23726	5.08345	-5.1157	0.000195161	0.00294648	0.63042
1	31389	ENSSSCG00000005620	SH2D3C	protein_coding	gene	-2.5132	3.37935	-4.91949	0.000276209	0.0038235	0.624006
7	170005	ENSSSCG00000038929	CEMIP	protein_coding	gene	2.19509	2.19903	5.02568	0.000228731	0.00333423	0.616785
4	18726	ENSSSCG00000006176	ENSSSCG00000006176	protein_coding	gene	1.13811	5.95132	5.21054	0.000165305	0.00260232	0.610758
14	14673	ENSSSCG00000009844	HSPB8	protein_coding	gene	2.31993	5.04305	5.18381	0.000173202	0.00270046	0.60944
7	4122	ENSSSCG00000037209	TLNRD1	protein_coding	gene	1.57108	5.12932	5.16271	0.000179713	0.00278342	0.604751
11	48492	ENSSSCG00000009281	ENSSSCG00000009281	protein_coding	gene	1.55792	3.52749	5.10783	0.000197878	0.00297194	0.600278
13	23544	ENSSSCG00000054876	CPNE9	protein_coding	gene	1.661	2.46158	5.00681	0.000236499	0.00339959	0.59852
2	3876	ENSSSCG00000014336	EGR1	protein_coding	gene	2.27772	6.75867	5.20991	0.000165485	0.00260232	0.594863
4	7549	ENSSSCG00000006335	RGS4	protein_coding	gene	2.06775	2.44377	5.0166	0.000232434	0.00337453	0.594573
12	3832	ENSSSCG00000034868	VAMP2	protein_coding	gene	-1.42116	6.59299	-5.15448	0.000182322	0.00281171	0.583593
2	12279	ENSSSCG00000039731	GLRX	protein_coding	gene	1.77381	7.73107	5.20692	0.000166352	0.00261024	0.581174
17	15153	ENSSSCG00000031510	POMK	protein_coding	gene	-1.15504	5.0396	-5.08658	0.000205419	0.00306275	0.576916
12	15584	ENSSSCG00000017177	ST6GALNAC2	protein_coding	gene	-2.19271	4.10149	-4.9214	0.00027527	0.00382266	0.562765
3	28454	ENSSSCG00000007692	ENSSSCG00000007692	protein_coding	gene	1.18601	7.1274	5.18543	0.000172713	0.00269826	0.557268
12	8422	ENSSSCG00000038745	SERPINF2	protein_coding	gene	1.71315	7.02958	5.18372	0.000173229	0.00270046	0.549679
13	69257	ENSSSCG00000011214	NGLY1	protein_coding	gene	1.0812	5.03366	5.14247	0.000186202	0.00284012	0.547256
17	34507	ENSSSCG00000007356	PLCG1	protein_coding	gene	-1.44143	4.77869	-5.02286	0.000229875	0.00334074	0.547169
12	74250	ENSSSCG00000017277	PECAM1	protein_coding	gene	-1.16954	7.45909	-5.1738	0.000176259	0.00273582	0.546487
2	9598	ENSSSCG00000013767	PALM3	protein_coding	gene	-1.49125	7.15249	-5.16044	0.000180429	0.0027915	0.533407
7	25276	ENSSSCG00000001544	TEAD3	protein_coding	gene	1.24472	5.82186	5.15752	0.000181355	0.00280109	0.532925
18	9189	ENSSSCG00000016461	ZYX	protein_coding	gene	1.15178	6.86704	5.16654	0.000178514	0.00276783	0.531734
9	28878	ENSSSCG00000015387	TRA2A	protein_coding	gene	1.00209	5.95324	5.15296	0.000182809	0.00281262	0.531273
6	61582	ENSSSCG00000003628	CLSPN	protein_coding	gene	1.36157	3.83457	5.05738	0.00021627	0.00318815	0.529314
6	26377	ENSSSCG00000025034	LAPTM5	protein_coding	gene	-1.25815	5.3013	-5.0401	0.000222971	0.00326744	0.526226
9	51443	ENSSSCG00000028886	IPO7	protein_coding	gene	1.01127	6.52743	5.15135	0.000183325	0.00281509	0.508092
2	11275	ENSSSCG00000014141	RFESD	protein_coding	gene	1.77615	5.67392	5.14133	0.000186575	0.00284073	0.506694
8	90079	ENSSSCG00000008771	C4orf19	protein_coding	gene	1.55689	6.12025	5.14578	0.000185124	0.00283364	0.505358
7	43966	ENSSSCG00000001488	GCLC	protein_coding	gene	0.962957	5.48509	5.13955	0.000187156	0.00284354	0.501811
3	1567	ENSSSCG00000037567	ENSSSCG00000037567	protein_coding	gene	2.44172	1.91174	4.92397	0.000274012	0.00380888	0.499649
13	17133	ENSSSCG00000026761	CCT8	protein_coding	gene	1.03864	7.79489	5.15326	0.000182713	0.00281262	0.490939
2	5226	ENSSSCG00000044406	TMEM80	protein_coding	gene	-1.44748	4.38496	-4.95175	0.000260784	0.00366756	0.480894
2	6264	ENSSSCG00000012993	SLC25A45	protein_coding	gene	-2.69978	4.32908	-4.89527	0.000288412	0.00395548	0.479372
7	11057	ENSSSCG00000060202	SERPINA3-2	protein_coding	gene	3.109	4.1786	5.06859	0.000212035	0.0031386	0.459543
12	11348	ENSSSCG00000040205	TLCD2	protein_coding	gene	-1.74076	6.04764	-5.06741	0.000212476	0.00314189	0.452602
9	166163	ENSSSCG00000015598	PACC1	protein_coding	gene	1.3189	4.87427	5.07624	0.000209193	0.00310292	0.451744
1	23610	ENSSSCG00000005308	RUSC2	protein_coding	gene	-1.25202	5.56987	-5.04937	0.000219348	0.00323021	0.449598
1	78818	ENSSSCG00000004948	SMAD6	protein_coding	gene	-2.05694	3.84675	-4.8643	0.000304832	0.00412169	0.444178
17	79534	ENSSSCG00000033750	ENSSSCG00000033750	protein_coding	gene	1.64034	3.89698	5.02918	0.000227316	0.00331697	0.441234
3	70358	ENSSSCG00000008363	AFTPH	protein_coding	gene	0.995844	6.69695	5.1135	0.000195915	0.00295166	0.435777
6	26393	ENSSSCG00000026851	RMC1	protein_coding	gene	1.04167	5.11543	5.08419	0.000206286	0.00307199	0.425476
9	5025	ENSSSCG00000036724	CRYAB	protein_coding	gene	2.38803	8.34184	5.12411	0.000192297	0.00290936	0.425301
3	77781	ENSSSCG00000008261	HK2	protein_coding	gene	2.28819	1.86883	4.88057	0.000296086	0.00402615	0.424187
7	3188	ENSSSCG00000002035	C14orf119	protein_coding	gene	1.16843	5.04363	5.07712	0.000208871	0.00310134	0.42271
15	23364	ENSSSCG00000029002	PNKD	protein_coding	gene	1.76851	4.9057	5.05985	0.000215327	0.00317751	0.42208
X	8417	ENSSSCG00000030241	ENSSSCG00000030241	protein_coding	gene	-1.58849	7.13123	-5.08369	0.000206467	0.00307199	0.401048
6	18082	ENSSSCG00000003000	ITPKC	protein_coding	gene	1.70284	4.11482	4.95935	0.000257283	0.0036397	0.400944
2	88433	ENSSSCG00000013298	PDHX	protein_coding	gene	1.1525	5.52674	5.06519	0.00021331	0.00315098	0.399821
2	23302	ENSSSCG00000013501	CREB3L3	protein_coding	gene	-2.97366	4.77098	-4.85216	0.000311535	0.00419402	0.397839
13	109092	ENSSSCG00000011518	SHQ1	protein_coding	gene	1.91883	3.5746	5.00562	0.000236999	0.00339959	0.397277
AEMK02000452.1	66327	ENSSSCG00000040738	DYNC1H1	protein_coding	gene	0.838601	8.66316	5.10228	0.000199818	0.00299165	0.390637
5	21687	ENSSSCG00000000019	NUP50	protein_coding	gene	0.809434	7.15282	5.09252	0.000203279	0.00303715	0.389595
5	14952	ENSSSCG00000000496	CCT2	protein_coding	gene	0.975836	7.707	5.08912	0.000204499	0.0030522	0.375758
18	55839	ENSSSCG00000016453	TCAF1	protein_coding	gene	-1.21019	5.75187	-4.99291	0.000242397	0.00345976	0.372433
5	8909	ENSSSCG00000000171	CKAP4	protein_coding	gene	1.82324	4.08092	5.00605	0.000236819	0.00339959	0.365793
13	82848	ENSSSCG00000012006	ENSSSCG00000012006	protein_coding	gene	1.88039	4.76271	5.00335	0.000237955	0.0034099	0.365291
12	1757	ENSSSCG00000017919	MED11	protein_coding	gene	-1.45417	3.44674	-4.81658	0.000332073	0.00441117	0.359413
17	1879	ENSSSCG00000037865	SOX18	protein_coding	gene	-5.14519	2.48094	-4.78268	0.000352954	0.00461182	0.354574
4	26367	ENSSSCG00000006290	SLC19A2	protein_coding	gene	1.30375	4.55255	5.01456	0.000233275	0.00338149	0.354301
3	9669	ENSSSCG00000023400	ZNF598	protein_coding	gene	0.925368	5.13393	5.04004	0.000222994	0.00326744	0.353815
15	37472	ENSSSCG00000015825	ADGRA2	protein_coding	gene	-1.42773	4.73467	-4.90483	0.000283527	0.00390448	0.348515
12	43199	ENSSSCG00000017755	NOS2	protein_coding	gene	2.34417	4.67733	4.951	0.000261131	0.00366886	0.348068
9	107504	ENSSSCG00000015375	ITGB8	protein_coding	gene	1.4795	3.72165	4.93496	0.000268698	0.00374846	0.343923
9	22906	ENSSSCG00000025326	TMEM243	protein_coding	gene	1.39332	4.39669	5.01159	0.000234507	0.0033841	0.339234
13	9071	ENSSSCG00000011407	RASSF1	protein_coding	gene	1.26609	6.12874	5.04854	0.000219669	0.00323164	0.331477
4	239427	ENSSSCG00000037755	NSMCE2	protein_coding	gene	1.18883	3.99998	4.9646	0.000254894	0.00361301	0.328778
16	174708	ENSSSCG00000016855	FYB1	protein_coding	gene	1.7553	4.76723	5.03048	0.000226796	0.00331275	0.324082
2	3249	ENSSSCG00000054506	VEGFB	protein_coding	gene	-0.956461	5.97756	-5.01211	0.000234288	0.0033841	0.322103
3	134674	ENSSSCG00000008144	NCK2	protein_coding	gene	1.14603	6.24725	5.04765	0.000220018	0.00323346	0.317979
9	21724	ENSSSCG00000038471	NUAK2	protein_coding	gene	1.96993	6.1263	5.02358	0.000229582	0.00334074	0.307017
15	2113	ENSSSCG00000028180	DUSP28	protein_coding	gene	-1.52709	3.40973	-4.78033	0.00035445	0.00461877	0.304852
1	126347	ENSSSCG00000004952	SMAD3	protein_coding	gene	1.30289	5.86534	4.9758	0.000249874	0.00354535	0.295448
1	2176	ENSSSCG00000036064	CALHM6	protein_coding	gene	3.10069	0.557947	4.78914	0.000348869	0.00457926	0.2951
1	9822	ENSSSCG00000025941	PTP4A1	protein_coding	gene	1.36866	6.9907	5.03999	0.000223013	0.00326744	0.29211
2	11862	ENSSSCG00000022380	SH2D3A	protein_coding	gene	1.48561	3.44074	4.90467	0.000283607	0.00390448	0.291636
13	15931	ENSSSCG00000030065	ZBTB47	protein_coding	gene	-1.1001	5.44218	-4.92807	0.000272013	0.00378475	0.287479
12	17439	ENSSSCG00000017584	PPP1R9B	protein_coding	gene	1.08193	7.18936	5.03482	0.000225062	0.00329411	0.284923
7	15714	ENSSSCG00000001531	SNRPC	protein_coding	gene	0.885744	5.7015	5.01321	0.000233833	0.0033841	0.283475
1	27190	ENSSSCG00000021173	BSPRY	protein_coding	gene	1.34665	3.99198	4.93457	0.000268883	0.00374846	0.281192
2	72787	ENSSSCG00000014168	ELL2	protein_coding	gene	1.22513	5.84516	4.99218	0.000242713	0.00346083	0.278709
2	22454	ENSSSCG00000013766	IL27RA	protein_coding	gene	1.30531	4.91822	4.98942	0.000243906	0.00347439	0.269143
1	7209	ENSSSCG00000046439	GNG10	protein_coding	gene	1.31353	5.68844	5.01205	0.000234316	0.0033841	0.260752
15	92843	ENSSSCG00000029998	KLF7	protein_coding	gene	1.26346	4.85511	4.98778	0.000244615	0.00348104	0.259925
13	79504	ENSSSCG00000011600	SLC6A6	protein_coding	gene	-1.52192	5.076	-4.89575	0.000288161	0.00395548	0.259517
14	11133	ENSSSCG00000009622	POLR3D	protein_coding	gene	0.914295	5.72735	5.00653	0.000236616	0.00339959	0.25428
6	98805	ENSSSCG00000037132	POU2F2	protein_coding	gene	1.69154	2.4138	4.822	0.000328856	0.00437652	0.25165
3	8905	ENSSSCG00000035952	TGFB1I1	protein_coding	gene	-1.71156	3.58926	-4.75443	0.000371389	0.00480034	0.25084
9	10268	ENSSSCG00000035299	SFRP4	protein_coding	gene	-1.96405	4.25878	-4.78988	0.000348405	0.00457736	0.244177
7	3906	ENSSSCG00000002004	PSME2	protein_coding	gene	1.8028	7.28481	5.0143	0.000233384	0.00338149	0.239633
1	36831	ENSSSCG00000022387	TBPL1	protein_coding	gene	1.12361	3.75568	4.89907	0.000286456	0.00393994	0.237899
9	35273	ENSSSCG00000022536	SLC37A2	protein_coding	gene	1.82897	3.67115	4.91196	0.000279945	0.00386146	0.230324
6	15092	ENSSSCG00000003332	SDF4	protein_coding	gene	1.09892	7.23865	5.00585	0.000236902	0.00339959	0.228838
13	304079	ENSSSCG00000022486	CBLB	protein_coding	gene	1.19262	4.36833	4.93546	0.000268458	0.00374846	0.222491
10	13112	ENSSSCG00000011004	TOPORS	protein_coding	gene	1.07919	5.86487	4.9759	0.000249828	0.00354535	0.219965
2	39047	ENSSSCG00000014007	FLT4	protein_coding	gene	-3.08491	3.43522	-4.66763	0.000434574	0.00543614	0.219883
7	3781	ENSSSCG00000026951	PSMB8	protein_coding	gene	2.01528	6.311	4.99559	0.000241249	0.00345022	0.215963
10	58248	ENSSSCG00000035059	MCM10	protein_coding	gene	1.90066	1.6658	4.73392	0.000385403	0.00495917	0.214753
10	19129	ENSSSCG00000010877	HNRNPU	protein_coding	gene	0.86441	9.16142	5.00738	0.00023626	0.00339959	0.213052
6	6633	ENSSSCG00000055869	SRM	protein_coding	gene	1.37519	5.63357	4.98436	0.000246103	0.00349875	0.210667
2	2310	ENSSSCG00000012940	B4GAT1	protein_coding	gene	-1.60671	3.98478	-4.76417	0.000364925	0.00472529	0.208099
4	110005	ENSSSCG00000006250	LYN	protein_coding	gene	1.15266	5.31177	4.95499	0.000259288	0.00365108	0.207854
14	22981	ENSSSCG00000010203	ENSSSCG00000010203	protein_coding	gene	0.870159	8.50704	5.00035	0.000239221	0.00342463	0.207131
1	30364	ENSSSCG00000004529	POLI	protein_coding	gene	2.18956	4.04871	4.91992	0.000275996	0.0038235	0.195756
12	10900	ENSSSCG00000028048	ARHGEF15	protein_coding	gene	-3.22706	3.67512	-4.66354	0.000437813	0.0054624	0.190736
9	2699	ENSSSCG00000040689	APOA4	protein_coding	gene	2.48815	1.86818	4.73305	0.000386012	0.00495968	0.182592
7	33293	ENSSSCG00000027030	BDKRB2	protein_coding	gene	1.71653	5.44973	4.95567	0.000258975	0.00365108	0.177538
4	46765	ENSSSCG00000006388	DCAF8	protein_coding	gene	-0.865028	7.44739	-4.95998	0.000256997	0.00363923	0.177018
15	77940	ENSSSCG00000015808	ADAM9	protein_coding	gene	1.51884	5.12556	4.94902	0.000262056	0.00367467	0.165981
1	153460	ENSSSCG00000005215	JAK2	protein_coding	gene	1.57397	5.04124	4.94574	0.000263588	0.00368895	0.165099
14	69958	ENSSSCG00000062685	ATAD1	protein_coding	gene	1.70577	5.30442	4.93677	0.000267833	0.00374471	0.162184
14	12705	ENSSSCG00000032261	CCDC117	protein_coding	gene	0.991236	5.74342	4.95484	0.000259358	0.00365108	0.15499
4	38266	ENSSSCG00000006926	GTF2B	protein_coding	gene	0.96354	5.4485	4.91911	0.000276394	0.0038235	0.147736
X	112982	ENSSSCG00000037591	AMMECR1	protein_coding	gene	1.7971	2.72448	4.78483	0.000351587	0.00460653	0.143942
10	129121	ENSSSCG00000010941	ERCC6L2	protein_coding	gene	-1.46676	3.89179	-4.71606	0.000398054	0.00507651	0.139701
3	9729	ENSSSCG00000050627	ENSSSCG00000050627	protein_coding	gene	1.09741	7.52783	4.95736	0.000258196	0.00364902	0.135929
1	50653	ENSSSCG00000040711	ENSSSCG00000040711	protein_coding	gene	2.31774	3.86117	4.89766	0.000287179	0.0039461	0.129341
12	110102	ENSSSCG00000017747	RAB11FIP4	protein_coding	gene	-1.7159	5.22659	-4.82335	0.000328058	0.00436995	0.123462
6	138127	ENSSSCG00000003809	JAK1	protein_coding	gene	0.926685	7.79964	4.95005	0.000261573	0.00367148	0.121669
12	7471	ENSSSCG00000017420	CNP	protein_coding	gene	2.03953	5.98957	4.92053	0.000275699	0.0038235	0.113793
9	12912	ENSSSCG00000014670	ENSSSCG00000014670	protein_coding	gene	1.78404	5.10808	4.87457	0.000299285	0.00406196	0.113163
8	6771	ENSSSCG00000032777	CXCL9	protein_coding	gene	4.04722	6.17146	4.94575	0.000263584	0.00368895	0.106983
7	25233	ENSSSCG00000037267	MAX	protein_coding	gene	1.23161	7.11502	4.93239	0.000269929	0.00375939	0.0968091
X	8185	ENSSSCG00000033180	PSMD10	protein_coding	gene	1.22891	4.65357	4.88129	0.000295706	0.00402615	0.081624
15	42169	ENSSSCG00000022197	HS6ST1	protein_coding	gene	1.83561	6.42154	4.91619	0.00027784	0.0038398	0.0783417
8	230747	ENSSSCG00000024960	PDGFC	protein_coding	gene	1.10066	4.42098	4.85569	0.000309573	0.00417908	0.0776556
7	168944	ENSSSCG00000002330	PCNX1	protein_coding	gene	1.16416	4.58682	4.84529	0.000315394	0.00423264	0.0672116
9	1030	ENSSSCG00000014618	ENSSSCG00000014618	protein_coding	gene	3.06355	0.357694	4.58832	0.000502063	0.00604874	0.0596342
8	21259	ENSSSCG00000038185	EREG	protein_coding	gene	3.52089	1.98237	4.63386	0.00046208	0.00567945	0.0582
2	36496	ENSSSCG00000028512	LDLR	protein_coding	gene	2.03879	4.89018	4.86569	0.000304076	0.00411534	0.05558
3	140019	ENSSSCG00000039161	MEIS1	protein_coding	gene	-1.74105	3.37667	-4.61217	0.000480694	0.00585015	0.0499189
17	1821	ENSSSCG00000053890	CENPB	protein_coding	gene	-0.993847	6.15471	-4.86725	0.000303228	0.00410773	0.0479892
4	54035	ENSSSCG00000006502	ARHGEF2	protein_coding	gene	1.32195	6.71497	4.88879	0.00029177	0.00399012	0.0416554
15	62610	ENSSSCG00000015710	ACTR3	protein_coding	gene	1.03186	6.51763	4.89325	0.000289451	0.00396217	0.0414368
13	22023	ENSSSCG00000011326	PTH1R	protein_coding	gene	-1.41227	7.40586	-4.85259	0.000311293	0.00419402	0.0327034
2	20531	ENSSSCG00000032366	MOB3A	protein_coding	gene	1.08744	5.6728	4.83649	0.000320414	0.00428838	0.0297781
13	19490	ENSSSCG00000011587	EFCAB12	protein_coding	gene	-4.87555	-1.08389	-4.89363	0.000289256	0.00396217	0.0246966
4	214017	ENSSSCG00000006346	ATF6	protein_coding	gene	1.16828	6.27407	4.88215	0.00029525	0.00402615	0.0223451
6	35713	ENSSSCG00000022208	TNFRSF1B	protein_coding	gene	1.84624	6.62671	4.88323	0.000294685	0.00402615	0.012123
9	20773	ENSSSCG00000015022	LAYN	protein_coding	gene	-3.11234	1.27473	-4.5585	0.000530172	0.00630287	0.00725714
2	7799	ENSSSCG00000058325	RBM4	protein_coding	gene	0.985839	7.01882	4.88097	0.000295874	0.00402615	0.00430717
2	45487	ENSSSCG00000014441	CSF1R	protein_coding	gene	-1.89127	4.65824	-4.67572	0.000428241	0.00537563	-0.00226432
14	167399	ENSSSCG00000010530	CRTAC1	protein_coding	gene	3.29842	2.53721	4.70967	0.000402687	0.00513105	-0.00311292
3	1071	ENSSSCG00000056128	PCBP1	protein_coding	gene	0.884658	8.5724	4.88074	0.000295999	0.00402615	-0.0126372
3	11527	ENSSSCG00000021569	MMP25	protein_coding	gene	2.70117	2.06175	4.6803	0.000424695	0.00533579	-0.0134248
8	122663	ENSSSCG00000008812	ATP10D	protein_coding	gene	1.25718	3.62567	4.73016	0.000388031	0.00497518	-0.0168477
12	5816	ENSSSCG00000017957	ENSSSCG00000017957	protein_coding	gene	1.21484	8.71828	4.88005	0.000296366	0.00402615	-0.0170629
12	81362	ENSSSCG00000039909	ERN1	protein_coding	gene	1.34298	4.98897	4.8395	0.000318687	0.00427284	-0.024432
5	3557	ENSSSCG00000000186	RHEBL1	protein_coding	gene	2.66213	-0.175713	4.51717	0.000571856	0.00664827	-0.0304476
10	407312	ENSSSCG00000010962	FRMD3	protein_coding	gene	-2.14695	4.42972	-4.62322	0.000471111	0.00575789	-0.034153
3	3635	ENSSSCG00000008122	ADRA2B	protein_coding	gene	-3.00458	1.63893	-4.51193	0.000577374	0.00669781	-0.0434049
3	21701	ENSSSCG00000008377	CCT4	protein_coding	gene	0.868573	7.47601	4.85553	0.000309658	0.00417908	-0.0436581
2	90218	ENSSSCG00000014239	CEP120	protein_coding	gene	0.977924	4.86257	4.79479	0.000345341	0.00454541	-0.043727
10	60931	ENSSSCG00000010811	KCTD3	protein_coding	gene	0.924864	6.30982	4.84862	0.000313516	0.00421219	-0.0452271
3	4169	ENSSSCG00000008553	PREB	protein_coding	gene	0.900193	5.79174	4.83644	0.000320442	0.00428838	-0.0490953
2	11711	ENSSSCG00000013600	RAB11B	protein_coding	gene	1.02543	7.67341	4.85197	0.000311641	0.00419402	-0.0587679
15	16268	ENSSSCG00000016186	ENSSSCG00000016186	protein_coding	gene	1.24928	7.15724	4.84852	0.000313577	0.00421219	-0.0597127
13	108929	ENSSSCG00000037935	CYYR1	protein_coding	gene	-3.05695	3.79818	-4.52903	0.000559556	0.0065546	-0.0688017
18	39938	ENSSSCG00000016758	STK17A	protein_coding	gene	1.02679	5.62651	4.82728	0.000325751	0.00434728	-0.0706799
7	43410	ENSSSCG00000002452	LGMN	protein_coding	gene	1.29082	11.8788	4.872	0.000300663	0.00407682	-0.074181
5	7727	ENSSSCG00000000981	CRELD2	protein_coding	gene	1.60969	4.31828	4.78399	0.000352121	0.00460932	-0.0822513
3	37290	ENSSSCG00000025430	DTX2	protein_coding	gene	0.979501	5.57992	4.81103	0.000335402	0.00444307	-0.0872806
15	36840	ENSSSCG00000015862	LIMS2	protein_coding	gene	-2.57583	4.04318	-4.55289	0.000535635	0.00635205	-0.0892952
5	265618	ENSSSCG00000000778	CPNE8	protein_coding	gene	1.65288	3.22676	4.7018	0.00040846	0.0051908	-0.0926234
12	8348	ENSSSCG00000017134	FN3KRP	protein_coding	gene	-1.21758	4.4416	-4.62818	0.000466881	0.00572567	-0.0943949
6	16446	ENSSSCG00000002846	DNAJA2	protein_coding	gene	0.863569	7.11343	4.82361	0.000327904	0.00436995	-0.100016
8	102211	ENSSSCG00000008980	SCARB2	protein_coding	gene	0.736315	8.39077	4.83062	0.000323806	0.00432534	-0.101676
6	3228	ENSSSCG00000040139	B3GNT9	protein_coding	gene	-2.63593	3.04035	-4.47787	0.000614635	0.00703916	-0.102143
17	31904	ENSSSCG00000026617	EIF2S2	protein_coding	gene	0.973929	8.5688	4.83178	0.000323132	0.00432036	-0.103344
8	115261	ENSSSCG00000027722	BMP2K	protein_coding	gene	1.26114	5.82685	4.81442	0.000333364	0.00442015	-0.105013
2	33735	ENSSSCG00000029347	ENSSSCG00000029347	protein_coding	gene	1.80086	2.95642	4.63474	0.000461335	0.00567945	-0.107934
X	55631	ENSSSCG00000012123	RAB9A	protein_coding	gene	0.923519	6.05274	4.81518	0.000332906	0.00441815	-0.107999
7	38249	ENSSSCG00000054516	PSMA6	protein_coding	gene	1.01001	6.93249	4.81902	0.000330617	0.0043959	-0.108219
9	8876	ENSSSCG00000014626	HPX	protein_coding	gene	1.99274	4.4005	4.78269	0.000352943	0.00461182	-0.111639
1	140281	ENSSSCG00000004419	SLC16A10	protein_coding	gene	0.95668	6.54346	4.80042	0.000341864	0.0045153	-0.117207
7	7875	ENSSSCG00000002235	LPCAT4	protein_coding	gene	-1.37671	3.92517	-4.59029	0.000500256	0.00603709	-0.119769
8	68527	ENSSSCG00000009225	HSD17B11	protein_coding	gene	0.809489	6.10058	4.79599	0.000344598	0.00454159	-0.121516
6	113141	ENSSSCG00000031462	ZNRF1	protein_coding	gene	1.27363	4.86247	4.76149	0.00036669	0.00474387	-0.127326
13	161579	ENSSSCG00000011278	TRAK1	protein_coding	gene	1.0099	6.38376	4.80499	0.00033906	0.00448739	-0.127342
12	60712	ENSSSCG00000017256	ABCA6	protein_coding	gene	-1.92897	3.8505	-4.54411	0.000544313	0.00642316	-0.127659
4	37991	ENSSSCG00000006340	UAP1	protein_coding	gene	1.26372	5.09237	4.76644	0.000363434	0.00471447	-0.12915
3	70137	ENSSSCG00000008136	RANBP2	protein_coding	gene	1.00774	6.71588	4.80097	0.000341523	0.0045153	-0.129447
6	8698	ENSSSCG00000051819	MYCBP	protein_coding	gene	-1.05937	5.25626	-4.67093	0.000431977	0.00541781	-0.130706
6	5457	ENSSSCG00000035344	UBE2S	protein_coding	gene	0.89211	5.23009	4.76525	0.000364211	0.00472029	-0.135591
15	6941	ENSSSCG00000042730	ENSSSCG00000042730	protein_coding	gene	2.26908	-0.0744128	4.45049	0.000646391	0.00732695	-0.14596
3	24541	ENSSSCG00000007850	ANKS4B	protein_coding	gene	-2.09003	5.02706	-4.63923	0.000457587	0.00565025	-0.148432
15	7686	ENSSSCG00000016212	ANKZF1	protein_coding	gene	-1.22872	4.87656	-4.66834	0.000434007	0.00543379	-0.149362
3	20015	ENSSSCG00000008303	CCT7	protein_coding	gene	0.992869	8.03058	4.80001	0.000342111	0.0045153	-0.155586
2	9589	ENSSSCG00000039542	CNN2	protein_coding	gene	-1.05649	6.03961	-4.72136	0.000394253	0.00503698	-0.155895
14	21824	ENSSSCG00000010330	PPIF	protein_coding	gene	1.24884	7.28063	4.79299	0.000346459	0.00455595	-0.156124
6	6811	ENSSSCG00000031616	FOSB	protein_coding	gene	2.44173	2.22726	4.60823	0.000484161	0.00588735	-0.157345
1	17211	ENSSSCG00000004528	MBD2	protein_coding	gene	1.16151	5.25493	4.77156	0.000360095	0.00468384	-0.158204
14	20807	ENSSSCG00000010288	DNAJB12	protein_coding	gene	1.05793	6.47413	4.78618	0.000350734	0.00459955	-0.158644
11	16650	ENSSSCG00000062876	SLC25A30	protein_coding	gene	1.11853	7.37069	4.79577	0.000344735	0.00454159	-0.159104
3	9157	ENSSSCG00000007572	LFNG	protein_coding	gene	-1.93265	4.00793	-4.5239	0.000564838	0.00661102	-0.170901
14	65402	ENSSSCG00000010531	ENSSSCG00000010531	protein_coding	gene	1.12759	4.66358	4.73288	0.000386132	0.00495968	-0.171218
6	4722	ENSSSCG00000032950	SLC25A34	protein_coding	gene	-3.44336	5.17843	-4.56911	0.000519987	0.00620745	-0.18114
1	66396	ENSSSCG00000034516	CDKL1	protein_coding	gene	-1.76805	6.16102	-4.69078	0.000416698	0.00527184	-0.191275
5	38843	ENSSSCG00000000665	RIMKLB	protein_coding	gene	-2.05336	2.95661	-4.44817	0.000649164	0.0073468	-0.195625
11	29060	ENSSSCG00000009377	THSD1	protein_coding	gene	-2.06123	2.51871	-4.42444	0.000678185	0.00758564	-0.196225
1	278953	ENSSSCG00000004132	PHACTR2	protein_coding	gene	-1.26884	6.71364	-4.73123	0.000387283	0.00497001	-0.199696
3	4292	ENSSSCG00000038549	ZFP36L2	protein_coding	gene	1.35835	7.64334	4.77373	0.000358685	0.00466973	-0.201046
2	4456	ENSSSCG00000039500	MADCAM1	protein_coding	gene	2.10131	1.54699	4.51835	0.000570622	0.00664093	-0.210445
14	26258	ENSSSCG00000010280	ENSSSCG00000010280	protein_coding	gene	-2.76886	2.53621	-4.40103	0.000708127	0.00785939	-0.213941
5	11770	ENSSSCG00000060530	C1R	protein_coding	gene	1.44513	7.75371	4.76842	0.000362136	0.00470187	-0.214269
1	152908	ENSSSCG00000004425	LAMA4	protein_coding	gene	1.55257	5.08035	4.74535	0.000377528	0.00487092	-0.215647
18	10439	ENSSSCG00000036350	HNRNPA2B1	protein_coding	gene	0.794565	10.5882	4.78132	0.000353819	0.00461504	-0.217784
16	6254	ENSSSCG00000016884	PELO	protein_coding	gene	0.877047	6.07158	4.74383	0.00037857	0.00487998	-0.21871
7	22501	ENSSSCG00000001770	CTSH	protein_coding	gene	1.47367	8.4237	4.77006	0.000361072	0.0046923	-0.218864
6	65905	ENSSSCG00000028010	ABHD3	protein_coding	gene	1.39257	4.74838	4.72477	0.00039183	0.00501047	-0.223697
9	86691	ENSSSCG00000014853	GDPD5	protein_coding	gene	1.34416	2.97999	4.59632	0.000494791	0.00598622	-0.225285
1	29525	ENSSSCG00000032554	ENSSSCG00000032554	protein_coding	gene	-0.931439	5.34032	-4.6671	0.000434989	0.00543661	-0.230347
1	97139	ENSSSCG00000005494	TNC	protein_coding	gene	3.18154	4.27266	4.68873	0.00041825	0.00527789	-0.23177
11	112599	ENSSSCG00000046579	ENSSSCG00000046579	protein_coding	gene	2.04393	1.94209	4.51938	0.000569537	0.00663771	-0.236727
11	3471	ENSSSCG00000040929	TPT1	protein_coding	gene	0.727144	12.0783	4.78128	0.000353842	0.00461504	-0.238709
15	7782	ENSSSCG00000020785	DES	protein_coding	gene	-1.66479	5.3857	-4.60592	0.000486202	0.00590218	-0.239799
13	233412	ENSSSCG00000011889	GSK3B	protein_coding	gene	0.976369	6.72509	4.74594	0.000377126	0.00487011	-0.239983
9	9147	ENSSSCG00000014672	TRIM34	protein_coding	gene	1.40116	3.99152	4.6534	0.000445953	0.00553991	-0.244764
9	21192	ENSSSCG00000063374	BIRC2	protein_coding	gene	1.23836	5.73901	4.70111	0.000408975	0.00519276	-0.251644
17	33840	ENSSSCG00000006968	LONRF1	protein_coding	gene	1.28	3.55723	4.62236	0.000471851	0.00576029	-0.251848
4	13464	ENSSSCG00000006105	GEM	protein_coding	gene	2.10959	5.10968	4.66618	0.000435717	0.00544098	-0.255498
15	241148	ENSSSCG00000015707	GPR39	protein_coding	gene	2.13748	4.48416	4.69075	0.00041672	0.00527184	-0.268464
2	13566	ENSSSCG00000062583	SF1	protein_coding	gene	0.782833	8.10362	4.73727	0.000383077	0.00493366	-0.272386
2	513	ENSSSCG00000043019	ENSSSCG00000043019	protein_coding	gene	2.24801	0.29017	4.38923	0.000723734	0.00797106	-0.274964
18	11766	ENSSSCG00000039582	PSMA2	protein_coding	gene	1.03701	7.20298	4.72541	0.000391379	0.00500917	-0.28605
1	4758	ENSSSCG00000005638	LCN2	protein_coding	gene	2.74686	5.37246	4.71933	0.000395705	0.00505104	-0.288805
X	5280	ENSSSCG00000012481	TSPAN6	protein_coding	gene	1.16114	5.59336	4.70822	0.000403741	0.00513992	-0.292642
2	3015	ENSSSCG00000014054	GPRIN1	protein_coding	gene	2.05362	0.102007	4.36017	0.000763708	0.00830944	-0.297212
7	10536	ENSSSCG00000001471	BRD2	protein_coding	gene	0.951495	8.81074	4.72665	0.000390505	0.00500243	-0.29903
1	181358	ENSSSCG00000062696	BCL2	protein_coding	gene	-1.20828	6.66487	-4.68362	0.000422141	0.00531379	-0.308148
6	17832	ENSSSCG00000036542	PPP1R13L	protein_coding	gene	1.34566	3.70398	4.60375	0.000488125	0.00591733	-0.316936
6	16260	ENSSSCG00000030182	DEDD2	protein_coding	gene	1.45443	3.26321	4.55456	0.00053401	0.006338	-0.319724
5	12523	ENSSSCG00000000062	CSDC2	protein_coding	gene	-1.4084	5.20119	-4.57669	0.000512839	0.00615792	-0.319759
6	20770	ENSSSCG00000033509	SAMD11	protein_coding	gene	-1.59132	2.74477	-4.38042	0.00073562	0.00806886	-0.320447
9	4824	ENSSSCG00000061858	ENSSSCG00000061858	protein_coding	gene	3.69813	0.0219072	4.37145	0.000747926	0.00817486	-0.32468
13	17978	ENSSSCG00000011846	SLC51A	protein_coding	gene	1.60954	4.92712	4.68231	0.00042315	0.00532102	-0.324713
9	78872	ENSSSCG00000015558	SMG7	protein_coding	gene	0.83286	6.34434	4.69033	0.000417038	0.00527184	-0.329233
13	49954	ENSSSCG00000011592	PLXND1	protein_coding	gene	-1.41938	5.23549	-4.58282	0.000507127	0.00609443	-0.330461
17	32693	ENSSSCG00000007031	POLB	protein_coding	gene	1.07671	6.44252	4.69275	0.000415214	0.00526267	-0.331564
13	24406	ENSSSCG00000011529	TRNT1	protein_coding	gene	0.987866	4.56337	4.6331	0.000462718	0.00567945	-0.333381
1	45243	ENSSSCG00000005636	SLC25A25	protein_coding	gene	1.15256	6.70626	4.69338	0.000414739	0.00526129	-0.336391
18	16160	ENSSSCG00000016469	TRPV6	protein_coding	gene	2.14953	4.76551	4.66266	0.000438511	0.00546636	-0.338951
14	189971	ENSSSCG00000009682	HMBOX1	protein_coding	gene	0.995428	6.13653	4.6894	0.000417745	0.00527615	-0.339934
13	7304	ENSSSCG00000011391	CDHR4	protein_coding	gene	1.81768	3.43247	4.56521	0.000523707	0.00624149	-0.341045
17	10969	ENSSSCG00000033324	SPATA2	protein_coding	gene	0.908857	4.85108	4.64688	0.000451262	0.00558656	-0.341786
6	142520	ENSSSCG00000037676	KAZN	protein_coding	gene	1.16355	4.50354	4.6334	0.000462468	0.00567945	-0.342814
7	9085	ENSSSCG00000001011	SERPINB1	protein_coding	gene	1.165	6.04518	4.67009	0.000432638	0.00542136	-0.345011
15	96873	ENSSSCG00000015784	ACSL1	protein_coding	gene	1.62565	9.10623	4.70611	0.000405289	0.00515506	-0.349473
3	6407	ENSSSCG00000031216	HS3ST6	protein_coding	gene	2.38003	0.512009	4.38372	0.000731142	0.00804033	-0.350575
10	29029	ENSSSCG00000031201	LMOD1	protein_coding	gene	-2.32033	3.29834	-4.35437	0.000771956	0.00836751	-0.351388
5	13361	ENSSSCG00000000148	ENSSSCG00000000148	protein_coding	gene	2.31126	1.92347	4.37606	0.000741577	0.008124	-0.356441
1	166127	ENSSSCG00000004328	MDN1	protein_coding	gene	1.18115	7.36558	4.68489	0.000421174	0.00531012	-0.359502
13	3259	ENSSSCG00000011893	COX17	protein_coding	gene	1.04421	7.55137	4.68354	0.000422205	0.00531379	-0.365929
8	51306	ENSSSCG00000008794	RHOH	protein_coding	gene	1.77748	2.33931	4.46873	0.00062505	0.00713004	-0.371446
6	24359	ENSSSCG00000033641	COL8A2	protein_coding	gene	-4.61457	-1.21788	-4.57392	0.000515438	0.00618293	-0.374132
3	14674	ENSSSCG00000035594	PRSS22	protein_coding	gene	1.50561	4.57102	4.62365	0.00047075	0.00575789	-0.377968
3	56395	ENSSSCG00000029570	PXDN	protein_coding	gene	-1.45813	5.03899	-4.53573	0.000552728	0.0064958	-0.378296
7	39694	ENSSSCG00000020803	BRPF3	protein_coding	gene	1.10703	5.54096	4.65387	0.000445566	0.00553991	-0.381883
16	29847	ENSSSCG00000016782	OTULINL	protein_coding	gene	-2.80619	1.73359	-4.29436	0.000862897	0.0090661	-0.381958
3	22637	ENSSSCG00000022237	SUSD3	protein_coding	gene	1.4848	2.23648	4.42514	0.000677305	0.00758564	-0.382516
12	14713	ENSSSCG00000027677	ENSSSCG00000027677	protein_coding	gene	-2.27858	3.14513	-4.34524	0.000785125	0.00849027	-0.383658
9	91321	ENSSSCG00000029388	PDE2A	protein_coding	gene	-2.66615	3.56783	-4.33989	0.000792957	0.00854518	-0.384542
17	15808	ENSSSCG00000007243	PLAGL2	protein_coding	gene	1.0151	3.90938	4.53688	0.000551563	0.00649448	-0.384944
17	54832	ENSSSCG00000034259	PMEPA1	protein_coding	gene	1.15088	6.13837	4.65003	0.000448686	0.00556906	-0.385302
15	16808	ENSSSCG00000016076	COQ10B	protein_coding	gene	1.2195	4.64855	4.5678	0.000521232	0.00621715	-0.399223
4	19194	ENSSSCG00000006350	ENSSSCG00000006350	protein_coding	gene	-2.8488	1.56636	-4.28407	0.000879565	0.00920087	-0.401139
5	9482	ENSSSCG00000000696	NOP2	protein_coding	gene	0.838193	5.98053	4.65356	0.000445819	0.00553991	-0.401579
2	147138	ENSSSCG00000013284	TTC17	protein_coding	gene	0.99681	5.45709	4.63451	0.000461534	0.00567945	-0.406982
8	273345	ENSSSCG00000038180	ADAMTS3	protein_coding	gene	1.73756	3.75962	4.56956	0.000519563	0.00620745	-0.409213
7	90941	ENSSSCG00000002340	PSEN1	protein_coding	gene	0.994342	6.35697	4.6394	0.000457449	0.00565025	-0.409241
12	9541	ENSSSCG00000017978	ALOX15B	protein_coding	gene	3.54444	-1.83597	4.2818	0.000883279	0.009233	-0.41006
9	28957	ENSSSCG00000015089	JAML	protein_coding	gene	1.3992	4.26925	4.57165	0.000517579	0.00619642	-0.410088
1	71662	ENSSSCG00000063066	TMOD1	protein_coding	gene	2.17464	0.27106	4.30447	0.000846827	0.00896937	-0.416616
14	17437	ENSSSCG00000026850	SNCG	protein_coding	gene	1.47935	2.7954	4.47184	0.000621488	0.00710678	-0.417761
1	75390	ENSSSCG00000005724	SETX	protein_coding	gene	1.34693	5.95806	4.62747	0.000467481	0.00572814	-0.424133
12	19027	ENSSSCG00000017259	PRKAR1A	protein_coding	gene	0.911774	8.29626	4.65538	0.00044435	0.00553435	-0.427984
14	14236	ENSSSCG00000030507	SMNDC1	protein_coding	gene	0.903325	4.82485	4.59575	0.000495299	0.00598732	-0.433193
7	51934	ENSSSCG00000038947	ENSSSCG00000038947	protein_coding	gene	0.797212	8.22833	4.648	0.000450345	0.00558001	-0.438324
6	16680	ENSSSCG00000002836	SALL1	protein_coding	gene	0.957092	6.63899	4.63929	0.000457535	0.00565025	-0.438876
1	152106	ENSSSCG00000005269	TRPM6	protein_coding	gene	1.38757	6.64813	4.63751	0.000459019	0.00566307	-0.442907
3	25598	ENSSSCG00000008218	RNF103	protein_coding	gene	1.14261	5.06861	4.58964	0.000500857	0.00603927	-0.443322
6	47368	ENSSSCG00000063412	BEND5	protein_coding	gene	-1.68981	3.95438	-4.39501	0.000716053	0.00790464	-0.449301
10	2670	ENSSSCG00000010966	CCL19	protein_coding	gene	3.21544	5.54348	4.63353	0.000462357	0.00567945	-0.450999
AEMK02000451.1	22573	ENSSSCG00000035307	ENSSSCG00000035307	protein_coding	gene	-4.81919	-0.239081	-4.46746	0.000626515	0.00714108	-0.454059
6	1272	ENSSSCG00000024911	ENSSSCG00000024911	protein_coding	gene	1.16002	9.66859	4.64882	0.000449679	0.00557656	-0.455998
9	92676	ENSSSCG00000036113	GSAP	protein_coding	gene	1.80033	3.56316	4.5037	0.000586155	0.00677235	-0.459246
7	25147	ENSSSCG00000001073	TPMT	protein_coding	gene	1.41527	6.2318	4.62029	0.000473631	0.00577396	-0.470951
15	83143	ENSSSCG00000015894	DPP4	protein_coding	gene	1.04913	7.64056	4.62615	0.000468611	0.00573709	-0.473375
13	39238	ENSSSCG00000012029	BACH1	protein_coding	gene	1.1659	5.80271	4.60638	0.000485797	0.00590218	-0.474623
4	172599	ENSSSCG00000006737	IGSF3	protein_coding	gene	1.62365	4.01713	4.54678	0.000541659	0.00640236	-0.478668
2	88808	ENSSSCG00000013556	ENSSSCG00000013556	protein_coding	gene	3.07224	-0.123753	4.27973	0.000886686	0.00925515	-0.481446
4	19423	ENSSSCG00000006487	CCT3	protein_coding	gene	1.00882	7.99159	4.62206	0.000472109	0.00576029	-0.484956
13	54041	ENSSSCG00000056685	PLCXD2	protein_coding	gene	2.81919	-0.427784	4.25379	0.000930562	0.00959757	-0.48713
17	3301	ENSSSCG00000007428	ZSWIM1	protein_coding	gene	-2.52127	2.21277	-4.23535	0.000963104	0.00985947	-0.490463
6	10795	ENSSSCG00000038992	TUBB6	protein_coding	gene	1.75151	5.47918	4.55117	0.000537328	0.00636163	-0.49397
12	32897	ENSSSCG00000017785	NUFIP2	protein_coding	gene	1.0668	6.50557	4.60359	0.000488274	0.00591733	-0.500256
9	39481	ENSSSCG00000014924	CTSC	protein_coding	gene	0.997525	9.12665	4.61911	0.000474657	0.00578157	-0.503617
13	170709	ENSSSCG00000011212	RARB	protein_coding	gene	1.21404	4.68067	4.54539	0.000543044	0.00641346	-0.50536
8	2023	ENSSSCG00000038829	ENSSSCG00000038829	protein_coding	gene	-1.58178	4.28301	-4.40589	0.000701808	0.00781339	-0.50578
16	100812	ENSSSCG00000016887	ITGA2	protein_coding	gene	1.97649	2.62695	4.36858	0.000751915	0.00820598	-0.50663
1	72505	ENSSSCG00000004586	FAM81A	protein_coding	gene	-1.38146	4.88984	-4.43886	0.000660395	0.0074537	-0.510368
5	24994	ENSSSCG00000031925	ENSSSCG00000031925	protein_coding	gene	-2.32902	1.84664	-4.21665	0.00099732	0.0101089	-0.513215
4	4456	ENSSSCG00000033112	TSPYL5	protein_coding	gene	-1.96367	2.22778	-4.23017	0.000972469	0.00993412	-0.518482
8	60468	ENSSSCG00000009040	SMAD1	protein_coding	gene	1.37295	5.06516	4.56131	0.000527451	0.0062809	-0.518681
4	239441	ENSSSCG00000038397	PTK2	protein_coding	gene	0.918716	6.46674	4.5936	0.000497244	0.00600579	-0.520216
13	17373	ENSSSCG00000024393	B3GNT5	protein_coding	gene	1.66154	3.54158	4.38116	0.000734616	0.00806619	-0.52114
9	51857	ENSSSCG00000027506	POLD3	protein_coding	gene	0.748486	5.72163	4.57355	0.000515782	0.00618293	-0.52945
12	10528	ENSSSCG00000036449	G6PC1	protein_coding	gene	-3.54786	7.39001	-4.4011	0.00070804	0.00785939	-0.531177
9	41522	ENSSSCG00000015246	ST14	protein_coding	gene	1.69503	6.39518	4.58732	0.000502978	0.00605134	-0.532554
5	28227	ENSSSCG00000035218	ADA2	protein_coding	gene	-2.94674	0.81215	-4.21372	0.00100278	0.0101462	-0.533542
3	21764	ENSSSCG00000035090	RAC1	protein_coding	gene	0.946298	8.48224	4.59818	0.000493111	0.00597092	-0.534445
13	77018	ENSSSCG00000024453	RAF1	protein_coding	gene	0.753088	6.8789	4.58717	0.000503121	0.00605134	-0.535287
3	104835	ENSSSCG00000030153	SMURF1	protein_coding	gene	1.04396	5.28336	4.53713	0.000551318	0.00649448	-0.535548
9	80801	ENSSSCG00000015283	PIK3C2B	protein_coding	gene	-0.945176	5.15848	-4.49496	0.000595635	0.00686758	-0.538123
4	14182	ENSSSCG00000024970	ETV3	protein_coding	gene	1.21994	5.21418	4.51085	0.000578515	0.00670565	-0.539314
X	7415	ENSSSCG00000022309	GPR34	protein_coding	gene	-2.9697	0.243629	-4.22707	0.000978095	0.0099792	-0.541635
16	143719	ENSSSCG00000016912	PLPP1	protein_coding	gene	-1.24588	6.34941	-4.52157	0.000567258	0.00661786	-0.544814
6	9503	ENSSSCG00000002734	MARVELD3	protein_coding	gene	1.21549	4.02552	4.49079	0.000600221	0.00689606	-0.552217
2	4025	ENSSSCG00000050458	MPEG1	protein_coding	gene	-3.13964	3.06646	-4.19532	0.00103786	0.0104461	-0.56141
13	3204	ENSSSCG00000054999	ZBTB21	protein_coding	gene	1.66655	1.18178	4.26095	0.000918231	0.00950161	-0.561482
7	71227	ENSSSCG00000002287	PALS1	protein_coding	gene	-0.857617	7.67955	-4.56914	0.00051996	0.00620745	-0.56503
2	64877	ENSSSCG00000014431	AFAP1L1	protein_coding	gene	-1.56981	3.31001	-4.28084	0.000884858	0.00924277	-0.56921
3	32160	ENSSSCG00000008383	ENSSSCG00000008383	protein_coding	gene	1.70733	4.35343	4.45073	0.000646108	0.00732695	-0.571534
3	7874	ENSSSCG00000007732	SBDS	protein_coding	gene	0.792166	7.53865	4.57145	0.000517769	0.00619642	-0.57429
2	20059	ENSSSCG00000053800	ZNF354A	protein_coding	gene	0.987607	5.59122	4.55	0.000538482	0.00637005	-0.575565
4	31811	ENSSSCG00000006193	TRAM1	protein_coding	gene	1.01648	5.66328	4.55542	0.000533162	0.00633318	-0.577309
13	20279	ENSSSCG00000027820	CD200	protein_coding	gene	1.85876	5.03938	4.50707	0.00058255	0.00674154	-0.582107
6	1966	ENSSSCG00000023849	CTRL	protein_coding	gene	2.63178	1.76984	4.35148	0.000776105	0.00840614	-0.587006
10	498566	ENSSSCG00000011075	KIAA1217	protein_coding	gene	0.945688	7.22243	4.5592	0.000529495	0.00630002	-0.590468
9	68459	ENSSSCG00000021464	SOAT1	protein_coding	gene	1.7108	3.61202	4.43996	0.000659054	0.00745286	-0.595366
3	226824	ENSSSCG00000008312	DYSF	protein_coding	gene	-1.85124	4.50272	-4.30152	0.000851489	0.00901212	-0.599424
4	38032	ENSSSCG00000006930	SH3GLB1	protein_coding	gene	0.843163	6.47941	4.55165	0.00053686	0.00636133	-0.599929
4	23493	ENSSSCG00000006547	SHE	protein_coding	gene	-5.27357	1.53287	-4.29436	0.000862892	0.0090661	-0.605258
3	93285	ENSSSCG00000008344	ARHGAP25	protein_coding	gene	-1.90991	3.53773	-4.26546	0.000910564	0.00944267	-0.605684
13	50189	ENSSSCG00000011713	P2RY12	protein_coding	gene	-3.44945	-0.044544	-4.22629	0.000979527	0.00998493	-0.618334
12	70705	ENSSSCG00000035400	YPEL2	protein_coding	gene	1.44043	6.34475	4.51905	0.000569883	0.00663771	-0.618531
2	109194	ENSSSCG00000013391	PSMA1	protein_coding	gene	0.80014	6.10543	4.53597	0.000552487	0.0064958	-0.618656
13	9037	ENSSSCG00000011369	WDR6	protein_coding	gene	-1.26864	5.1525	-4.43533	0.0006647	0.00748373	-0.622336
2	15862	ENSSSCG00000012890	TCIRG1	protein_coding	gene	1.40654	4.60957	4.47181	0.000621528	0.00710678	-0.629875
8	63394	ENSSSCG00000008903	CRACD	protein_coding	gene	-1.94382	4.13652	-4.30768	0.000841799	0.0089227	-0.631422
18	38743	ENSSSCG00000048439	RALA	protein_coding	gene	1.04595	5.49637	4.52174	0.000567087	0.00661786	-0.633733
9	10487	ENSSSCG00000014982	MMP7	protein_coding	gene	4.50866	5.68977	4.53674	0.000551713	0.00649448	-0.634582
5	253318	ENSSSCG00000024152	ETV6	protein_coding	gene	1.76165	6.0394	4.53193	0.000556587	0.00653047	-0.637147
2	17902	ENSSSCG00000013886	B3GNT3	protein_coding	gene	-5.56789	2.88597	-4.16958	0.00108906	0.0108101	-0.638138
2	34982	ENSSSCG00000014337	ETF1	protein_coding	gene	1.09996	7.36337	4.53307	0.000555429	0.00652221	-0.646514
10	34744	ENSSSCG00000023105	NET1	protein_coding	gene	-1.0288	7.17071	-4.51686	0.000572178	0.00664827	-0.647424
2	2795	ENSSSCG00000013753	IER2	protein_coding	gene	1.54664	6.42585	4.52302	0.000565752	0.00661102	-0.648191
8	118857	ENSSSCG00000008738	CC2D2A	protein_coding	gene	-1.53865	3.29925	-4.2335	0.000966442	0.0098866	-0.653425
X	120690	ENSSSCG00000030460	ARHGEF6	protein_coding	gene	-1.07325	4.44782	-4.35794	0.000766869	0.00833123	-0.653769
7	19274	ENSSSCG00000002389	VASH1	protein_coding	gene	1.14919	6.6596	4.51014	0.00057927	0.00670898	-0.657061
1	32948	ENSSSCG00000033222	TRIM14	protein_coding	gene	1.9243	4.0854	4.43516	0.000664908	0.00748373	-0.661617
1	148154	ENSSSCG00000031592	ZNF462	protein_coding	gene	0.953664	6.20078	4.51474	0.00057441	0.00666882	-0.66412
5	13034	ENSSSCG00000035733	PLXNB2	protein_coding	gene	1.08467	8.88182	4.52964	0.00055893	0.00655261	-0.668361
12	127104	ENSSSCG00000017301	TLK2	protein_coding	gene	1.25338	5.51907	4.49413	0.000596547	0.00686874	-0.674938
9	10378	ENSSSCG00000015282	PPP1R15B	protein_coding	gene	0.951202	5.903	4.49382	0.000596887	0.00686874	-0.679583
5	8549	ENSSSCG00000000743	FKBP4	protein_coding	gene	1.49313	8.677	4.52335	0.000565414	0.00661102	-0.680008
2	28800	ENSSSCG00000039194	KANK2	protein_coding	gene	-1.03908	6.04855	-4.46972	0.000623923	0.0071285	-0.68346
2	8181	ENSSSCG00000013244	PACSIN3	protein_coding	gene	-1.48399	5.16011	-4.38716	0.000726515	0.00799556	-0.693142
5	20615	ENSSSCG00000000263	TNS2	protein_coding	gene	-1.18119	7.25939	-4.4877	0.000603634	0.00692974	-0.697067
6	48112	ENSSSCG00000003707	NPC1	protein_coding	gene	1.26645	4.10709	4.39837	0.000711612	0.00788158	-0.697334
3	20481	ENSSSCG00000007933	SEPTIN12	protein_coding	gene	2.75943	0.153499	4.17013	0.00108793	0.0108101	-0.698403
14	65951	ENSSSCG00000033074	ZCCHC24	protein_coding	gene	-1.70887	5.19637	-4.34859	0.000780272	0.00844492	-0.70283
7	23616	ENSSSCG00000001611	NFYA	protein_coding	gene	0.900327	4.50726	4.43272	0.000667911	0.00751164	-0.704691
9	115303	ENSSSCG00000015568	RNF2	protein_coding	gene	1.11345	5.10338	4.45972	0.0006355	0.00723202	-0.70764
7	9098	ENSSSCG00000001469	SLA-DMB	protein_coding	gene	-1.64889	4.89143	-4.30985	0.000838404	0.00889983	-0.707722
14	58946	ENSSSCG00000010341	TSPAN14	protein_coding	gene	1.04698	6.13824	4.49297	0.00059782	0.00687398	-0.71018
18	113264	ENSSSCG00000016564	UBE2H	protein_coding	gene	0.822205	7.02597	4.49479	0.000595831	0.00686758	-0.710503
1	14814	ENSSSCG00000005453	ENSSSCG00000005453	protein_coding	gene	1.19406	7.6033	4.49716	0.000593244	0.00684875	-0.714954
13	5030	ENSSSCG00000044995	ENSSSCG00000044995	protein_coding	gene	2.75353	2.34877	4.31211	0.000834902	0.00886921	-0.720272
2	3904	ENSSSCG00000013746	CALR	protein_coding	gene	0.921531	9.8097	4.50642	0.000583238	0.00674408	-0.72129
9	29154	ENSSSCG00000030294	ZNF398	protein_coding	gene	-1.40769	3.60264	-4.22698	0.000978271	0.0099792	-0.728652
9	25106	ENSSSCG00000015250	ADAMTS15	protein_coding	gene	-1.44734	6.49712	-4.45784	0.000637709	0.00725141	-0.730624
6	37194	ENSSSCG00000003771	FUBP1	protein_coding	gene	0.777103	6.62477	4.48304	0.000608823	0.00698373	-0.730931
12	83283	ENSSSCG00000017986	NDEL1	protein_coding	gene	1.05027	5.22047	4.42648	0.000675637	0.00757483	-0.732798
14	5216	ENSSSCG00000010600	CALHM2	protein_coding	gene	-3.93613	1.58259	-4.09986	0.00124119	0.0119249	-0.733015
4	5566	ENSSSCG00000006371	USF1	protein_coding	gene	0.93356	6.74755	4.48095	0.000611166	0.00700502	-0.733057
1	134216	ENSSSCG00000005423	ABCA1	protein_coding	gene	1.54999	4.21496	4.36171	0.000761543	0.00829217	-0.734996
2	13919	ENSSSCG00000014539	ZFP62	protein_coding	gene	-1.43598	4.87167	-4.32816	0.000810386	0.0086923	-0.735389
2	2940	ENSSSCG00000038911	KLF2	protein_coding	gene	-1.50986	5.34977	-4.38016	0.000735982	0.00806886	-0.738092
4	375274	ENSSSCG00000026680	KCND3	protein_coding	gene	-2.47371	2.25917	-4.08722	0.00127102	0.0121546	-0.738919
15	33969	ENSSSCG00000015823	ENSSSCG00000015823	protein_coding	gene	1.24228	4.67624	4.39057	0.000721952	0.00795753	-0.739042
1	4922	ENSSSCG00000005361	ALDH1B1	protein_coding	gene	-2.08011	6.36924	-4.39531	0.000715655	0.00790464	-0.743354
1	128304	ENSSSCG00000004441	DSE	protein_coding	gene	1.38217	3.60996	4.35704	0.000768157	0.00833892	-0.758233
11	17641	ENSSSCG00000009434	RGCC	protein_coding	gene	-2.17996	4.14456	-4.2219	0.000987591	0.0100529	-0.758966
7	20443	ENSSSCG00000029203	TOX4	protein_coding	gene	0.72261	6.63416	4.46321	0.00063143	0.0071914	-0.762621
3	4227	ENSSSCG00000008233	TMEM150A	protein_coding	gene	-1.19879	4.72947	-4.29823	0.000856702	0.00904066	-0.770117
14	185355	ENSSSCG00000036758	HSPA12A	protein_coding	gene	-1.22412	5.96135	-4.37157	0.000747763	0.00817486	-0.772554
5	9672	ENSSSCG00000036731	TSPAN31	protein_coding	gene	0.971018	6.14778	4.45082	0.000646006	0.00732695	-0.774213
2	23991	ENSSSCG00000014046	ZNF346	protein_coding	gene	-1.85919	2.6155	-4.10633	0.00122618	0.0118319	-0.774465
8	396202	ENSSSCG00000029227	LDB2	protein_coding	gene	-2.14847	4.04225	-4.16018	0.0011084	0.0109717	-0.778039
1	224604	ENSSSCG00000023408	SAMD4A	protein_coding	gene	1.83951	5.16665	4.42467	0.00067789	0.00758564	-0.778158
6	16508	ENSSSCG00000002720	ENSSSCG00000002720	protein_coding	gene	1.44944	8.42573	4.46928	0.000624424	0.00712855	-0.779452
12	21159	ENSSSCG00000062531	SRR	protein_coding	gene	1.12932	3.41983	4.31899	0.000824303	0.00880216	-0.780899
3	107972	ENSSSCG00000007812	XPO6	protein_coding	gene	0.889194	5.63634	4.43862	0.000660684	0.0074537	-0.781645
7	31778	ENSSSCG00000001834	MFGE8	protein_coding	gene	1.0648	6.60144	4.44928	0.000647836	0.00733754	-0.782185
1	13529	ENSSSCG00000040710	SURF4	protein_coding	gene	0.844803	6.59596	4.45256	0.00064394	0.00731648	-0.784053
12	123408	ENSSSCG00000032176	SMURF2	protein_coding	gene	1.08467	5.25004	4.42142	0.000681976	0.00761028	-0.795639
13	11394	ENSSSCG00000011801	HRG	protein_coding	gene	2.19986	5.78791	4.41386	0.000691556	0.00770522	-0.803394
15	40682	ENSSSCG00000015730	NIFK	protein_coding	gene	0.864763	6.51107	4.43126	0.000669703	0.00752591	-0.804083
7	106397	ENSSSCG00000040657	STRN3	protein_coding	gene	0.973573	5.86215	4.42921	0.000672239	0.0075485	-0.804418
9	82828	ENSSSCG00000015411	PTPN12	protein_coding	gene	1.19434	5.74587	4.42874	0.000672821	0.00754914	-0.806502
X	96060	ENSSSCG00000038963	PRKX	protein_coding	gene	1.18079	5.2945	4.4168	0.000687815	0.00766949	-0.811258
12	20656	ENSSSCG00000025638	UBE2Z	protein_coding	gene	0.840012	6.98119	4.43891	0.000660328	0.0074537	-0.814745
1	41017	ENSSSCG00000038735	SNAP23	protein_coding	gene	1.02637	5.53317	4.39812	0.000711946	0.00788158	-0.815124
1	1912	ENSSSCG00000054394	HYPK	protein_coding	gene	0.886512	6.37481	4.43535	0.000664672	0.00748373	-0.819367
5	2496	ENSSSCG00000062039	RAB5B	protein_coding	gene	1.30121	4.72755	4.38268	0.000732558	0.00804974	-0.833195
1	4472	ENSSSCG00000004573	ENSSSCG00000004573	protein_coding	gene	1.85435	1.96908	4.17893	0.00107016	0.0106964	-0.834137
7	23389	ENSSSCG00000002290	PLEK2	protein_coding	gene	1.42973	4.15623	4.28742	0.0008741	0.00916371	-0.835531
1	21520	ENSSSCG00000005103	DET1	protein_coding	gene	1.22973	3.79662	4.31764	0.000826365	0.00881762	-0.839611
9	136878	ENSSSCG00000015237	FLI1	protein_coding	gene	-1.60142	4.18985	-4.20838	0.00101284	0.0102302	-0.840067
13	8160	ENSSSCG00000011896	ADPRH	protein_coding	gene	-1.69584	3.70382	-4.14072	0.00114956	0.0112582	-0.843709
6	4022	ENSSSCG00000025448	SERTAD3	protein_coding	gene	0.742823	5.36812	4.40139	0.000707664	0.00785939	-0.84611
13	22772	ENSSSCG00000034515	ENSSSCG00000034515	protein_coding	gene	1.69473	0.705885	4.06694	0.00132043	0.012512	-0.847362
2	5916	ENSSSCG00000027334	EIF1AD	protein_coding	gene	0.932733	5.38585	4.4013	0.000707773	0.00785939	-0.849901
9	4048	ENSSSCG00000022236	ENSSSCG00000022236	protein_coding	gene	-1.78685	4.08663	-4.15145	0.00112667	0.0111143	-0.859481
X	12501	ENSSSCG00000012288	CCDC120	protein_coding	gene	0.878544	4.481	4.31496	0.000830497	0.00883044	-0.860376
8	28469	ENSSSCG00000008758	SLC34A2	protein_coding	gene	2.60361	-0.922954	4.02207	0.00143692	0.0133676	-0.861349
13	51253	ENSSSCG00000020927	SLC2A2	protein_coding	gene	0.971351	6.5991	4.39604	0.000714685	0.00790167	-0.861952
6	7316	ENSSSCG00000030149	CAPNS1	protein_coding	gene	0.894232	9.00951	4.42178	0.000681524	0.00761028	-0.871045
11	138967	ENSSSCG00000044700	COL4A1	protein_coding	gene	0.836204	10.0274	4.42387	0.000678892	0.00758765	-0.878007
5	7092	ENSSSCG00000000435	ARHGEF25	protein_coding	gene	-1.94174	2.91484	-4.07165	0.0013088	0.0124331	-0.878105
3	38898	ENSSSCG00000028331	IL1R2	protein_coding	gene	2.86493	0.212173	4.07179	0.00130845	0.0124331	-0.883582
7	18541	ENSSSCG00000001419	SLC44A4	protein_coding	gene	1.12368	6.66796	4.39784	0.00071232	0.00788158	-0.885927
12	14549	ENSSSCG00000056284	XAF1	protein_coding	gene	2.83329	4.01468	4.29845	0.000856359	0.00904066	-0.887425
5	12780	ENSSSCG00000034272	DENND6B	protein_coding	gene	-1.16614	5.76076	-4.33961	0.000793361	0.00854518	-0.890625
13	13553	ENSSSCG00000011618	GATA2	protein_coding	gene	-1.58896	5.07204	-4.27176	0.000899931	0.00936619	-0.892782
5	3177	ENSSSCG00000038993	HOXC4	protein_coding	gene	-2.66358	0.721848	-3.993	0.00151797	0.0138967	-0.893071
1	14819	ENSSSCG00000004569	LACTB	protein_coding	gene	1.3137	5.1517	4.33426	0.000801269	0.00861379	-0.897746
7	238735	ENSSSCG00000002257	MCTP2	protein_coding	gene	1.20906	2.14514	4.14428	0.00114191	0.0112108	-0.899248
4	38235	ENSSSCG00000038253	ZNF326	protein_coding	gene	1.06488	6.75905	4.39358	0.000717948	0.00791946	-0.899341
6	13617	ENSSSCG00000003566	NUDC	protein_coding	gene	1.15555	7.84122	4.39854	0.000711391	0.00788158	-0.900019
13	6960	ENSSSCG00000042718	GNAT1	protein_coding	gene	1.76308	3.72709	4.25002	0.000937126	0.0096485	-0.914566
9	10347	ENSSSCG00000014823	P2RY6	protein_coding	gene	2.74674	2.30101	4.13944	0.00115231	0.0112646	-0.916968
15	46099	ENSSSCG00000025049	CYBRD1	protein_coding	gene	-1.17682	5.39383	-4.27646	0.000892105	0.00930496	-0.925576
3	7196	ENSSSCG00000030005	LGALSL	protein_coding	gene	-1.22957	4.49941	-4.2003	0.00102825	0.010364	-0.937366
1	11656	ENSSSCG00000004048	TCP1	protein_coding	gene	0.866866	7.1311	4.37353	0.000745052	0.00815585	-0.940265
15	83319	ENSSSCG00000015781	ENPP6	protein_coding	gene	1.39838	6.70847	4.37079	0.000748841	0.00817864	-0.94111
6	28512	ENSSSCG00000037263	SIAH1	protein_coding	gene	1.24287	5.48173	4.32822	0.000810305	0.0086923	-0.949421
8	18226	ENSSSCG00000037445	ENSSSCG00000037445	protein_coding	gene	0.760686	7.10723	4.36794	0.000752808	0.00820949	-0.949633
13	27441	ENSSSCG00000011895	PLA1A	protein_coding	gene	0.977122	6.59754	4.36181	0.000761394	0.00829217	-0.953375
4	15562	ENSSSCG00000006379	CD48	protein_coding	gene	2.17859	3.05849	4.16696	0.00109442	0.0108558	-0.954104
13	32958	ENSSSCG00000011477	ACOX2	protein_coding	gene	-1.33532	7.28901	-4.31587	0.000829097	0.00883	-0.957352
15	37391	ENSSSCG00000027516	CIR1	protein_coding	gene	-0.965224	7.05167	-4.34489	0.000785644	0.00849027	-0.96519
1	8115	ENSSSCG00000027688	RNF183	protein_coding	gene	1.58004	5.42031	4.34252	0.000789095	0.00852116	-0.969385
10	9297	ENSSSCG00000036967	ARL8A	protein_coding	gene	0.871704	5.15737	4.32521	0.000814838	0.00873353	-0.969806
4	3586	ENSSSCG00000053832	S100A2	protein_coding	gene	3.14352	3.1964	4.21955	0.00099192	0.0100741	-0.970926
9	69024	ENSSSCG00000015014	ZC3H12C	protein_coding	gene	1.59388	2.73171	4.13792	0.0011556	0.0112646	-0.971767
15	90323	ENSSSCG00000030354	MAP3K2	protein_coding	gene	1.12806	2.82783	4.14436	0.00114173	0.0112108	-0.973348
13	21409	ENSSSCG00000027550	PLCD1	protein_coding	gene	-1.19439	4.65238	-4.1864	0.00105532	0.0105701	-0.975092
16	15103	ENSSSCG00000024126	CCT5	protein_coding	gene	0.925187	8.05513	4.35949	0.000764673	0.00831365	-0.977764
4	55225	ENSSSCG00000028902	RB1CC1	protein_coding	gene	0.758217	7.52545	4.35617	0.000769394	0.00834604	-0.978795
2	176178	ENSSSCG00000013286	LRRC4C	protein_coding	gene	1.55595	4.41724	4.29555	0.000860979	0.00906458	-0.995018
6	49858	ENSSSCG00000022839	IFFO2	protein_coding	gene	1.13833	4.83911	4.30106	0.000852209	0.00901309	-0.999961
6	107149	ENSSSCG00000037264	RAB31	protein_coding	gene	-1.29431	4.87448	-4.17472	0.00107862	0.0107585	-1.0011
X	15770	ENSSSCG00000029857	ENSSSCG00000029857	protein_coding	gene	0.791156	6.91007	4.33711	0.000797056	0.00857491	-1.00515
18	330647	ENSSSCG00000016549	MKLN1	protein_coding	gene	0.932874	5.28988	4.31487	0.000830638	0.00883044	-1.01306
7	339745	ENSSSCG00000039952	ZFAND3	protein_coding	gene	0.937301	6.9074	4.33349	0.000802419	0.00861971	-1.01385
6	118163	ENSSSCG00000003682	ANKRD12	protein_coding	gene	1.20887	7.91456	4.33938	0.000793698	0.00854518	-1.01417
9	15850	ENSSSCG00000015450	ZNF786	protein_coding	gene	-1.67245	2.92798	-4.00434	0.00148581	0.0136457	-1.01891
9	47188	ENSSSCG00000032360	PANX1	protein_coding	gene	1.74348	2.93994	4.12883	0.00117547	0.0114155	-1.02197
14	85195	ENSSSCG00000009781	PITPNM2	protein_coding	gene	-1.22307	4.32853	-4.14272	0.00114526	0.011236	-1.02238
15	2169	ENSSSCG00000016078	HSPE1	protein_coding	gene	1.20029	8.79412	4.3397	0.000793241	0.00854518	-1.02578
3	22788	ENSSSCG00000007664	AGFG2	protein_coding	gene	-2.14706	3.09318	-3.98679	0.00153587	0.014007	-1.02602
6	29150	ENSSSCG00000038053	TK2	protein_coding	gene	-0.932378	5.69582	-4.26178	0.000916817	0.00949381	-1.02942
X	21772	ENSSSCG00000012654	ENSSSCG00000012654	protein_coding	gene	0.689092	6.62433	4.31949	0.000823531	0.00880046	-1.03039
8	2426	ENSSSCG00000009178	H2AFZ	protein_coding	gene	0.916088	6.00447	4.31676	0.000827722	0.00882556	-1.03108
13	28903	ENSSSCG00000011917	NAA50	protein_coding	gene	0.781461	6.45887	4.3214	0.000820631	0.00877598	-1.03217
11	31087	ENSSSCG00000020899	CDC16	protein_coding	gene	-1.36378	5.46654	-4.23034	0.00097216	0.00993412	-1.03227
14	24202	ENSSSCG00000010528	ZFYVE27	protein_coding	gene	0.782985	6.12585	4.30843	0.000840626	0.00891684	-1.03405
10	100705	ENSSSCG00000010955	GOLM1	protein_coding	gene	1.04604	6.74056	4.32165	0.000820249	0.00877598	-1.03445
13	9981	ENSSSCG00000011435	TWF2	protein_coding	gene	-1.2209	3.97203	-4.10573	0.00122757	0.0118336	-1.03474
6	23054	ENSSSCG00000002723	AARS1	protein_coding	gene	0.82453	7.68532	4.32446	0.000815978	0.00873923	-1.03675
6	11548	ENSSSCG00000035216	SPRED3	protein_coding	gene	2.13813	0.516287	3.97843	0.00156032	0.0142	-1.04231
18	257695	ENSSSCG00000016629	ST7	protein_coding	gene	1.14323	4.54217	4.26447	0.000912229	0.00945311	-1.04536
6	41080	ENSSSCG00000032078	ZNF362	protein_coding	gene	-0.87145	5.12858	-4.22054	0.000990092	0.0100641	-1.04912
17	510434	ENSSSCG00000007100	SLC24A3	protein_coding	gene	-1.84988	1.84428	-3.9136	0.00176405	0.0154892	-1.04995
9	21189	ENSSSCG00000015612	IRF6	protein_coding	gene	0.79873	5.76722	4.28612	0.000876207	0.00917909	-1.05306
3	1650	ENSSSCG00000034092	MBLAC1	protein_coding	gene	-1.12939	4.82551	-4.16574	0.00109691	0.010873	-1.05417
1	10133	ENSSSCG00000031856	DACT1	protein_coding	gene	-1.36719	3.48749	-4.04511	0.00137585	0.0129164	-1.05478
X	5741	ENSSSCG00000056417	HNRNPH2	protein_coding	gene	0.793481	6.15938	4.29301	0.000865055	0.00908213	-1.05571
7	4523	ENSSSCG00000062320	PNMA1	protein_coding	gene	-1.86516	2.5221	-3.94706	0.0016557	0.0148623	-1.06121
9	7120	ENSSSCG00000015227	SRPRA	protein_coding	gene	0.779898	8.2667	4.31569	0.000829368	0.00883	-1.06265
6	2678	ENSSSCG00000056787	SDHAF1	protein_coding	gene	-0.912772	5.16357	-4.21895	0.000993045	0.0100741	-1.06291
17	22343	ENSSSCG00000039419	SLCO4A1	protein_coding	gene	1.78184	3.57793	4.13764	0.00115622	0.0112646	-1.06393
14	29931	ENSSSCG00000009886	TRAFD1	protein_coding	gene	1.18485	5.42275	4.24649	0.000943314	0.00970527	-1.06997
1	17471	ENSSSCG00000004744	TYRO3	protein_coding	gene	-2.22526	5.01686	-4.08101	0.00128595	0.0122729	-1.07052
6	46597	ENSSSCG00000038073	NOD2	protein_coding	gene	2.52508	-0.109477	3.92962	0.00171132	0.0151397	-1.07182
9	4690	ENSSSCG00000014800	ENSSSCG00000014800	protein_coding	gene	1.42189	5.75097	4.29045	0.00086919	0.00911888	-1.0776
5	171603	ENSSSCG00000000770	MICAL3	protein_coding	gene	0.698687	6.26024	4.29555	0.000860979	0.00906458	-1.07974
2	131931	ENSSSCG00000014364	ANKHD1	protein_coding	gene	0.822204	7.62827	4.30002	0.000853863	0.00902395	-1.08289
13	100865	ENSSSCG00000011229	STT3B	protein_coding	gene	1.11887	5.60798	4.27474	0.000894967	0.00932803	-1.08391
2	13887	ENSSSCG00000013114	SLC15A3	protein_coding	gene	1.63035	4.32995	4.24497	0.000945995	0.00972589	-1.08596
1	14040	ENSSSCG00000004017	FRMD1	protein_coding	gene	-1.50586	6.56961	-4.24257	0.000950222	0.00975539	-1.08915
1	92116	ENSSSCG00000038220	RXRA	protein_coding	gene	-1.23067	6.25671	-4.25399	0.000930214	0.00959757	-1.09116
5	22136	ENSSSCG00000000656	CLEC2B	protein_coding	gene	2.2147	2.32458	4.07972	0.00128906	0.0122944	-1.09615
6	40406	ENSSSCG00000038494	LPIN2	protein_coding	gene	0.971783	7.53235	4.29523	0.000861491	0.00906458	-1.09619
X	22960	ENSSSCG00000035170	VSIG4	protein_coding	gene	-2.36096	1.9095	-3.87374	0.00190264	0.0164102	-1.09763
14	20389	ENSSSCG00000009777	KMT5A	protein_coding	gene	0.929505	5.96598	4.28452	0.000878823	0.0091998	-1.09847
2	188964	ENSSSCG00000014339	CTNNA1	protein_coding	gene	0.78828	8.49819	4.29731	0.000858178	0.00904959	-1.09932
14	61280	ENSSSCG00000009817	P2RX7	protein_coding	gene	-3.24711	0.886418	-3.88596	0.00185899	0.0161348	-1.09934
1	6498	ENSSSCG00000004761	ZFYVE19	protein_coding	gene	1.18617	4.53131	4.24365	0.000948324	0.00974286	-1.10095
3	24113	ENSSSCG00000039080	TRIB2	protein_coding	gene	1.23996	4.11637	4.19407	0.00104028	0.0104597	-1.10903
3	17473	ENSSSCG00000026326	CCNF	protein_coding	gene	-3.85152	0.0112919	-3.96639	0.00159626	0.0144386	-1.11057
12	15387	ENSSSCG00000035224	ENSSSCG00000035224	protein_coding	gene	-1.88623	2.99377	-3.94443	0.001664	0.0148975	-1.11228
12	9918	ENSSSCG00000034752	SUPT4H1	protein_coding	gene	0.669937	6.00395	4.26913	0.000904349	0.00939177	-1.1148
13	79371	ENSSSCG00000024938	SH3BP5	protein_coding	gene	-0.952878	7.12006	-4.27037	0.000902274	0.00938378	-1.11528
6	10412	ENSSSCG00000022280	DACT3	protein_coding	gene	-1.66831	3.00312	-3.93894	0.00168138	0.0149778	-1.11606
7	15796	ENSSSCG00000001420	EHMT2	protein_coding	gene	-1.23115	5.41836	-4.19388	0.00104066	0.0104597	-1.11927
3	56263	ENSSSCG00000008368	UGP2	protein_coding	gene	0.895302	6.33133	4.26862	0.00090521	0.00939392	-1.12229
9	91744	ENSSSCG00000024674	ABL2	protein_coding	gene	0.998044	5.92651	4.26926	0.000904129	0.00939177	-1.12412
9	150739	ENSSSCG00000062714	CEP350	protein_coding	gene	0.920818	5.34072	4.2538	0.000930546	0.00959757	-1.12602
1	114549	ENSSSCG00000005122	TEK	protein_coding	gene	-2.33984	4.27787	-3.99231	0.00151995	0.0138971	-1.12752
12	31346	ENSSSCG00000017861	ASPA	protein_coding	gene	-1.44266	5.81806	-4.14606	0.0011381	0.0111964	-1.13034
13	4966	ENSSSCG00000011386	MST1	protein_coding	gene	-1.8849	1.88559	-3.86933	0.00191862	0.016493	-1.13273
5	40123	ENSSSCG00000022230	CD9	protein_coding	gene	1.35456	7.33599	4.27406	0.000896093	0.009333	-1.13438
5	3553	ENSSSCG00000000184	DDN	protein_coding	gene	-3.22671	2.33867	-3.85018	0.00198973	0.0170026	-1.13492
15	96791	ENSSSCG00000015889	TANK	protein_coding	gene	1.25524	3.43144	4.10858	0.00122103	0.0118022	-1.13898
6	6204	ENSSSCG00000034905	MVD	protein_coding	gene	-1.19537	4.54537	-4.10726	0.00122406	0.0118235	-1.14269
6	19336	ENSSSCG00000003386	TNFRSF9	protein_coding	gene	1.9531	1.76929	4.01201	0.00146444	0.0135377	-1.14366
6	95274	ENSSSCG00000024818	RCAN3	protein_coding	gene	-1.01733	4.48909	-4.10256	0.00123489	0.0118802	-1.14623
2	13402	ENSSSCG00000013048	SPINDOC	protein_coding	gene	1.38332	4.62169	4.22124	0.000988797	0.010058	-1.14766
9	5887	ENSSSCG00000062483	GVQW3	protein_coding	gene	-2.06484	3.21656	-3.93877	0.00168191	0.0149778	-1.15175
8	22432	ENSSSCG00000053199	ENSSSCG00000053199	protein_coding	gene	1.24567	2.55454	4.02533	0.00142811	0.0132942	-1.15778
17	63724	ENSSSCG00000007371	HNF4A	protein_coding	gene	-1.89522	8.18545	-4.25363	0.000930844	0.00959757	-1.16334
16	16789	ENSSSCG00000032090	PDCD6	protein_coding	gene	0.717437	6.80548	4.25299	0.000931962	0.00960221	-1.165
3	6382	ENSSSCG00000026446	ENSSSCG00000026446	protein_coding	gene	-1.03263	4.9156	-4.13887	0.00115356	0.0112646	-1.16605
5	10906	ENSSSCG00000000061	PMM1	protein_coding	gene	-1.12295	7.66332	-4.23628	0.000961441	0.00984946	-1.16696
3	3657	ENSSSCG00000027486	TRIP6	protein_coding	gene	-1.20308	6.37182	-4.20541	0.00101848	0.0102727	-1.1672
3	61525	ENSSSCG00000007981	NPRL3	protein_coding	gene	-1.11766	4.16141	-4.01945	0.00144404	0.0134164	-1.16849
12	83720	ENSSSCG00000017877	ANKFY1	protein_coding	gene	0.966026	5.46894	4.21244	0.00100518	0.0101599	-1.16861
15	132348	ENSSSCG00000015673	KYNU	protein_coding	gene	1.48325	4.6727	4.20566	0.00101799	0.0102727	-1.17181
1	86780	ENSSSCG00000005043	DDHD1	protein_coding	gene	0.986001	4.37304	4.17153	0.00108508	0.0107982	-1.17289
1	61869	ENSSSCG00000056997	FGF7	protein_coding	gene	1.90803	1.20876	3.94178	0.00167236	0.0149297	-1.17791
12	17054	ENSSSCG00000028019	LRRC59	protein_coding	gene	0.924117	6.59032	4.24124	0.000952589	0.00977271	-1.17922
1	8124	ENSSSCG00000004826	SELENOS	protein_coding	gene	0.979343	6.02572	4.23979	0.00095517	0.0097922	-1.18011
10	170431	ENSSSCG00000011046	ITGA8	protein_coding	gene	-2.35235	5.20371	-4.01666	0.00145166	0.0134611	-1.18426
7	15957	ENSSSCG00000025788	ENPP4	protein_coding	gene	-0.981435	5.17836	-4.14646	0.00113725	0.0111956	-1.18573
13	6396	ENSSSCG00000011803	EIF4A2	protein_coding	gene	0.747752	9.50579	4.25661	0.000925696	0.00957196	-1.18926
5	5310	ENSSSCG00000038492	PHETA2	protein_coding	gene	-2.55541	1.00999	-3.81354	0.00213336	0.0179117	-1.19307
6	3084	ENSSSCG00000038580	FUT1	protein_coding	gene	-1.34524	3.96721	-4.01135	0.00146628	0.0135377	-1.19528
5	33477	ENSSSCG00000021166	RPAP3	protein_coding	gene	1.26691	4.79442	4.19189	0.00104453	0.0104766	-1.19808
13	8851	ENSSSCG00000011393	UBA7	protein_coding	gene	1.86492	4.76027	4.14057	0.00114987	0.0112582	-1.20458
7	10174	ENSSSCG00000001689	GTPBP2	protein_coding	gene	1.12229	4.92845	4.18548	0.00105714	0.0105809	-1.21256
AEMK02000682.1	8092	ENSSSCG00000005837	DIPK1B	protein_coding	gene	-1.67946	3.64135	-3.95093	0.00164365	0.0148021	-1.21311
1	844177	ENSSSCG00000005257	TRPM3	protein_coding	gene	-1.40332	3.90315	-4.00108	0.00149499	0.0137213	-1.21329
14	63404	ENSSSCG00000009644	ADAM28	protein_coding	gene	-3.12537	0.0494673	-3.81361	0.00213304	0.0179117	-1.21726
3	47662	ENSSSCG00000029168	MARF1	protein_coding	gene	0.852618	7.05094	4.22558	0.000980835	0.00999117	-1.21797
4	6411	ENSSSCG00000006560	CREB3L4	protein_coding	gene	1.54791	1.25896	3.91358	0.00176413	0.0154892	-1.22226
8	79413	ENSSSCG00000008787	KLHL5	protein_coding	gene	1.33445	4.1651	4.09763	0.0012464	0.0119524	-1.22387
1	97094	ENSSSCG00000004856	NFATC1	protein_coding	gene	-1.63308	3.88275	-3.97173	0.00158022	0.0143207	-1.22434
4	9653	ENSSSCG00000025644	ENSSSCG00000025644	protein_coding	gene	-4.46013	-0.264088	-3.93158	0.00170498	0.0151083	-1.22696
8	77824	ENSSSCG00000031636	ENSSSCG00000031636	protein_coding	gene	0.903297	6.31915	4.21438	0.00100154	0.0101446	-1.23105
6	13845	ENSSSCG00000023126	TARDBP	protein_coding	gene	0.805251	7.26541	4.21887	0.000993182	0.0100741	-1.2331
5	256063	ENSSSCG00000000588	PLEKHA5	protein_coding	gene	1.02907	5.30122	4.1776	0.00107283	0.0107156	-1.23355
2	2180	ENSSSCG00000013418	CFD	protein_coding	gene	-1.30313	4.37994	-4.032	0.00141027	0.0131451	-1.23405
13	204423	ENSSSCG00000011720	MBNL1	protein_coding	gene	1.36473	6.60203	4.21354	0.00100312	0.0101462	-1.23885
14	7405	ENSSSCG00000037762	TBX1	protein_coding	gene	-3.96953	-0.984275	-3.89198	0.0018379	0.0159788	-1.23939
6	44221	ENSSSCG00000032082	ENSSSCG00000032082	protein_coding	gene	2.81303	-0.579048	3.83819	0.0020356	0.0172917	-1.24059
3	139849	ENSSSCG00000007721	GTF2I	protein_coding	gene	-0.821636	6.75172	-4.19751	0.00103361	0.0104107	-1.24333
13	44582	ENSSSCG00000012075	FAM3B	protein_coding	gene	1.3949	4.93347	4.17129	0.00108558	0.0107982	-1.24411
4	315825	ENSSSCG00000006277	SPIDR	protein_coding	gene	1.34088	3.75669	4.10487	0.00122955	0.0118432	-1.24651
7	33877	ENSSSCG00000024445	METTL3	protein_coding	gene	0.782415	5.21261	4.17273	0.00108266	0.0107913	-1.25076
X	45409	ENSSSCG00000012583	ACSL4	protein_coding	gene	1.96532	5.94666	4.19253	0.00104328	0.0104714	-1.25271
11	61436	ENSSSCG00000024635	SPART	protein_coding	gene	-0.935352	6.25955	-4.16965	0.00108892	0.0108101	-1.25682
14	50840	ENSSSCG00000040546	PXN	protein_coding	gene	-0.751637	6.86405	-4.16462	0.00109921	0.0108883	-1.2639
9	4507	ENSSSCG00000027710	PDZD3	protein_coding	gene	-1.56239	6.78912	-4.13738	0.00115679	0.0112646	-1.26444
12	1869	ENSSSCG00000028788	BORCS6	protein_coding	gene	-2.74443	2.40128	-3.78499	0.00225256	0.0185962	-1.26827
12	19182	ENSSSCG00000032562	TMC6	protein_coding	gene	-0.976217	4.54747	-4.00913	0.00147243	0.0135748	-1.27208
13	101826	ENSSSCG00000011825	ATP13A3	protein_coding	gene	1.01384	5.99713	4.17542	0.00107721	0.0107519	-1.27518
2	6540	ENSSSCG00000013664	SHFL	protein_coding	gene	1.11187	4.46982	4.14089	0.00114918	0.0112582	-1.27652
14	72830	ENSSSCG00000037185	ARHGAP19	protein_coding	gene	-1.387	3.59403	-3.92913	0.00171289	0.0151397	-1.27667
14	24406	ENSSSCG00000010445	ANKRD22	protein_coding	gene	3.19141	-0.254158	3.80673	0.00216116	0.0180495	-1.2833
12	27771	ENSSSCG00000028278	POLR2A	protein_coding	gene	1.15862	7.3354	4.19307	0.00104223	0.0104682	-1.28836
1	28687	ENSSSCG00000005072	PSMA3	protein_coding	gene	0.89606	6.50565	4.1851	0.00105788	0.010581	-1.28956
12	102390	ENSSSCG00000032469	SENP3	protein_coding	gene	0.741066	5.84388	4.17127	0.00108561	0.0107982	-1.29198
5	16483	ENSSSCG00000000063	POLR3H	protein_coding	gene	-1.03004	4.41282	-4.02708	0.00142342	0.0132591	-1.29217
13	23105	ENSSSCG00000011330	NBEAL2	protein_coding	gene	-1.36727	5.0945	-4.06753	0.00131898	0.012512	-1.29318
13	4511	ENSSSCG00000049797	INKA1	protein_coding	gene	-2.27957	1.78678	-3.76382	0.00234533	0.019164	-1.297
2	3613	ENSSSCG00000014286	SOWAHA	protein_coding	gene	-2.71303	1.87756	-3.75873	0.00236819	0.0193068	-1.29703
6	10131	ENSSSCG00000031102	C1orf174	protein_coding	gene	-1.61069	3.59679	-3.92096	0.00173961	0.0153208	-1.29749
13	50394	ENSSSCG00000011708	TSC22D2	protein_coding	gene	0.930789	4.58911	4.10953	0.00121883	0.0117889	-1.30282
6	14997	ENSSSCG00000002921	CLIP3	protein_coding	gene	-1.72732	3.60102	-3.89635	0.00182272	0.0158871	-1.30583
3	16535	ENSSSCG00000008077	CARD19	protein_coding	gene	0.954892	4.08174	4.08481	0.00127679	0.0122016	-1.30639
12	14802	ENSSSCG00000017246	C17orf80	protein_coding	gene	0.94545	4.3589	4.10616	0.00122657	0.0118319	-1.30683
7	23863	ENSSSCG00000022224	TAF8	protein_coding	gene	0.745274	5.56483	4.157	0.00111501	0.0110173	-1.30833
11	22777	ENSSSCG00000009560	TFDP1	protein_coding	gene	-1.12342	3.8303	-3.9552	0.0016304	0.0147012	-1.31201
3	31505	ENSSSCG00000008360	CEP68	protein_coding	gene	-1.0827	4.67565	-4.03718	0.00139657	0.0130513	-1.31336
5	6772	ENSSSCG00000000610	SMCO3	protein_coding	gene	-2.1368	4.29096	-3.94812	0.00165239	0.0148577	-1.31798
2	16605	ENSSSCG00000014338	HSPA9	protein_coding	gene	0.837693	9.15259	4.18666	0.0010548	0.0105701	-1.31799
14	21388	ENSSSCG00000010534	HPS1	protein_coding	gene	-1.22908	5.18126	-4.04064	0.00138748	0.0129917	-1.31819
13	9676	ENSSSCG00000022246	ENSSSCG00000022246	protein_coding	gene	1.35973	4.92815	4.11055	0.00121651	0.0117744	-1.32158
13	5082	ENSSSCG00000011434	PPM1M	protein_coding	gene	-1.46694	3.83895	-3.92133	0.00173839	0.0153193	-1.32195
8	51057	ENSSSCG00000021828	TAPT1	protein_coding	gene	0.673998	5.59634	4.14434	0.00114178	0.0112108	-1.32305
17	939	ENSSSCG00000053991	SOX12	protein_coding	gene	-2.94123	1.37691	-3.73166	0.00249378	0.0199739	-1.32866
9	9371	ENSSSCG00000015200	ESAM	protein_coding	gene	-1.46093	5.10052	-4.03599	0.00139971	0.0130721	-1.32992
X	39858	ENSSSCG00000012631	LONRF3	protein_coding	gene	1.24533	6.39167	4.15686	0.0011153	0.0110173	-1.34604
12	15153	ENSSSCG00000018027	ENSSSCG00000018027	protein_coding	gene	0.905621	5.74099	4.13829	0.00115481	0.0112646	-1.34646
17	69693	ENSSSCG00000035371	CSGALNACT1	protein_coding	gene	-4.9398	-0.642273	-3.84507	0.00200917	0.0171381	-1.34656
3	91585	ENSSSCG00000008644	KIDINS220	protein_coding	gene	0.95191	7.07276	4.15803	0.00111286	0.0110083	-1.34755
7	3634	ENSSSCG00000001413	GPANK1	protein_coding	gene	-0.940895	5.06103	-4.05925	0.00133969	0.0126456	-1.34828
15	2133	ENSSSCG00000015982	HOXD9	protein_coding	gene	-1.4681	5.68252	-4.08296	0.00128125	0.0122361	-1.35206
13	134023	ENSSSCG00000011628	DNAJC13	protein_coding	gene	1.10257	6.0707	4.13977	0.0011516	0.0112646	-1.35209
11	29985	ENSSSCG00000040697	PROSER1	protein_coding	gene	1.19548	3.86664	4.04679	0.0013715	0.0128849	-1.35243
14	25998	ENSSSCG00000010589	SFXN2	protein_coding	gene	-1.36561	6.44066	-4.04452	0.00137738	0.0129224	-1.35502
5	24243	ENSSSCG00000000136	CSF2RB	protein_coding	gene	1.33252	3.25544	3.97308	0.0015762	0.0142999	-1.35706
4	37388	ENSSSCG00000006702	FMO5	protein_coding	gene	-1.60043	7.07022	-4.05104	0.00136057	0.0128065	-1.35707
2	3341	ENSSSCG00000022592	FIBIN	protein_coding	gene	-2.50752	5.1164	-3.93332	0.00169936	0.0150775	-1.35718
7	8078	ENSSSCG00000002380	ZC2HC1C	protein_coding	gene	-4.14635	-1.02095	-3.82404	0.00209113	0.0176799	-1.36313
13	299914	ENSSSCG00000011867	MYLK	protein_coding	gene	-0.713753	7.03497	-4.13743	0.00115667	0.0112646	-1.36985
1	345	ENSSSCG00000055084	HRCT1	protein_coding	gene	-3.6056	-0.811649	-3.78712	0.00224343	0.0185422	-1.37072
1	8777	ENSSSCG00000004687	ENSSSCG00000004687	protein_coding	gene	0.882346	8.114	4.15259	0.00112426	0.0110982	-1.37192
6	44606	ENSSSCG00000021333	PAK4	protein_coding	gene	0.802612	5.6293	4.11354	0.0012097	0.0117163	-1.3732
2	13751	ENSSSCG00000013020	MAP4K2	protein_coding	gene	-2.11633	3.04677	-3.79753	0.0021994	0.0182728	-1.37587
4	10699	ENSSSCG00000006612	S100A10	protein_coding	gene	0.78661	8.39559	4.15036	0.00112897	0.0111218	-1.378
6	2863	ENSSSCG00000003331	TNFRSF4	protein_coding	gene	2.42023	-0.567768	3.74203	0.00244487	0.0196973	-1.37913
7	26469	ENSSSCG00000002341	PAPLN	protein_coding	gene	1.07537	8.36974	4.15042	0.00112884	0.0111218	-1.3808
14	2196	ENSSSCG00000010449	CH25H	protein_coding	gene	1.50291	1.98572	3.87376	0.00190257	0.0164102	-1.38338
1	19422	ENSSSCG00000004367	POPDC3	protein_coding	gene	1.85254	2.05981	3.93462	0.00169517	0.0150678	-1.38366
15	105453	ENSSSCG00000015820	NSD3	protein_coding	gene	0.748355	6.1277	4.12938	0.00117427	0.0114117	-1.38433
3	75354	ENSSSCG00000028513	VKORC1L1	protein_coding	gene	1.11638	4.96374	4.1016	0.00123712	0.0118937	-1.39288
10	21395	ENSSSCG00000028602	GTPBP4	protein_coding	gene	0.819949	6.20032	4.12647	0.0011807	0.0114509	-1.39576
15	101109	ENSSSCG00000016114	FAM117B	protein_coding	gene	-1.83521	2.3811	-3.74651	0.00242406	0.0195846	-1.40028
9	190321	ENSSSCG00000014878	PAK1	protein_coding	gene	0.701198	7.7336	4.13213	0.00116823	0.0113606	-1.40681
12	16857	ENSSSCG00000017192	ENSSSCG00000017192	protein_coding	gene	-1.92959	2.78001	-3.7627	0.00235035	0.0191723	-1.4107
12	3513	ENSSSCG00000017907	PFN1	protein_coding	gene	0.988634	9.08803	4.13523	0.00116146	0.0113024	-1.416
14	23792	ENSSSCG00000010247	DDX21	protein_coding	gene	1.28032	7.57412	4.12662	0.00118037	0.0114509	-1.4181
3	23821	ENSSSCG00000037002	SERTAD2	protein_coding	gene	0.851194	4.6295	4.01204	0.00146439	0.0135377	-1.41812
11	218013	ENSSSCG00000009408	LRCH1	protein_coding	gene	0.997092	5.72116	4.07629	0.00129742	0.0123659	-1.41939
14	217507	ENSSSCG00000010381	ARHGAP22	protein_coding	gene	-4.32029	0.547204	-3.75045	0.00240591	0.0195037	-1.41997
1	29814	ENSSSCG00000005097	SNAPC1	protein_coding	gene	1.15064	3.14347	3.95438	0.00163295	0.014715	-1.42128
1	59396	ENSSSCG00000004089	RMND1	protein_coding	gene	-1.04018	3.66747	-3.87742	0.0018894	0.0163395	-1.4255
12	15391	ENSSSCG00000031893	ENSSSCG00000031893	protein_coding	gene	0.714376	4.90292	4.05928	0.00133963	0.0126456	-1.42572
17	20415	ENSSSCG00000038617	PCMTD2	protein_coding	gene	-0.90331	4.81184	-3.99258	0.00151917	0.0138971	-1.42693
1	73501	ENSSSCG00000004612	RAB27A	protein_coding	gene	1.52634	3.94736	4.00681	0.00147889	0.0135996	-1.42864
14	6790	ENSSSCG00000009945	FICD	protein_coding	gene	1.53196	3.33833	3.91116	0.00177224	0.0155277	-1.43156
5	7522	ENSSSCG00000000443	GLI1	protein_coding	gene	-4.63674	-1.19061	-3.77364	0.0023018	0.0188835	-1.43255
3	8776	ENSSSCG00000008275	TTC31	protein_coding	gene	0.916464	5.40843	4.06683	0.00132072	0.012512	-1.43604
6	31205	ENSSSCG00000003867	TXNDC12	protein_coding	gene	0.801594	6.29522	4.10458	0.00123022	0.0118432	-1.43928
7	487901	ENSSSCG00000001499	DST	protein_coding	gene	0.876609	8.87246	4.11888	0.00119762	0.0116072	-1.44385
[truncated: 12,791 more rows]

## Sheet: Blood
Chr	width	gene_id	gene_name	gene_biotype	type	logFC	AveExpr	t	P.Value	adj.P.Val	B
[truncated: 12,250 more rows]
