# Supplementary material for: Commonly disrupted pathways in brain and kidney in a pig model of systemic endotoxemia
Source: J Neuroinflammation. 2024 Jan 4;21:9. doi: 10.1186/s12974-023-03002-6 (PMC10765757; doi:10.1186/s12974-023-03002-6)
Supplement: Supplementary file 4 — Additional file 4: Table S3. Metascape.org gene ontology enrichment analysis for up and downregulated genes in the brain, kidney, and blood following LPS challenge. Enrichment analysis was performed individually for up and downregulated genes within each tissue utilizing Metascape.org. Enriched GO terms are clustered into summaries. Log p-value and q-value are reported for each term, along with the corresponding gene symbols within each term [file 12974_2023_3002_MOESM4_ESM.xlsx]

## Sheet: KEY
Metascape.org gene enrichement results
Mouse data includes an absolute log2FC > 0.5 for a gene to be considered differentially expressed
Differentially expressed genes (DEGs), False Discovery Rate (adj.P.val), log2 fold change (FC)
Tab name	Description
Brain_up	Within the brain DEGs adj.P.val < 0.05 & log2FC > 0
Brain_down	Within the brain DEGs adj.P.val < 0.05 & log2FC < 0
Kidney_up	Within the kidney DEGs adj.P.val < 0.05 & log2FC > 0
Kidney_down	Within the kidney DEGs adj.P.val < 0.05 & log2FC < 0
Blood_up	Within the blood DEG sadj.P.val < 0.05 & log2FC > 0
Blood_down	Within the blood DEGs adj.P.val < 0.05 & log2FC < 0
up_among_pig_tissues	DEGs common among brain, kidney, and blood adj.P.val < 0.05 & log2FC > 0
down_among_pig_tissues	DEGs common among brain, kidney, and blood adj.P.val < 0.05 & log2FC < 0
up_brain_kidney_pig_tissues	DEGs common between brain and kidney adj.P.val < 0.05 & log2FC > 0
down_brain_kidney_pig_tissues	DEGs common between brain and kidney adj.P.val < 0.05 & log2FC < 0
shared_up_pig_mouse	DEGs common between pig adj.P.val < 0.05 & log2FC > 0 an mouse brain adj.P.val < 0.05 & log2FC > 0.5
shared_down_pig_mouse	DEGs common between pig adj.P.val < 0.05 & log2FC < 0 an mouse brain adj.P.val < 0.05 & log2FC < -0.5
up_pig_down_mouse	DEGs that up-regulated in pig brain adj.P.val < 0.05 & log2FC > 0 AND down-regulated in mouse brain adj.P.val < 0.05 & log2FC < -0.5
down_pig_up_mouse	DEGs that down-regulated in pig brain adj.P.val < 0.05 & log2FC < 0 AND up-regulated in mouse brain adj.P.val < 0.05 & log2FC > 0.5
Each tab contains the same columns
Column name	Description
GroupID	Enriched GO terms are clustered
Category	Classification of GO term
Term	GO term identifier
Description	Term name
LogP	log10(p-value) the more negative the better
Log(q-value)	adjusted p-value
InTerm_InList	#GenesOfUploadHitList_in_this_Term/#GenesOfGenome_in_this_term
Genes	Gene IDs
Symbols	Gene names

## Sheet: Brain_up
GroupID	Category	Term	Description	LogP	Log(q-value)	InTerm_InList	Genes	Symbols
1_Summary	Reactome Gene Sets	R-HSA-1280215	Cytokine Signaling in Immune system	-37.367	-33.0189	66/715	330,684,958,1026,1052,1154,1326,1435,1440,1958,2353,2920,3312,3313,3383,3394,3433,3434,3437,3559,3566,3569,3588,3600,3627,3656,3659,3662,3669,3726,3838,4261,4600,4790,4791,4792,4938,4939,5292,5371,5743,5770,5971,6347,6351,6648,6737,6776,7076,7186,7412,7422,7726,8651,8744,8767,9020,9021,9180,9261,9636,11274,23586,51191,91543,115362	BIRC3,BST2,CD40,CDKN1A,CEBPD,CISH,MAP3K8,CSF1,CSF3,EGR1,FOS,CXCL2,HSPA8,HSPA9,ICAM1,IRF8,IFIT2,IFIT1,IFIT3,IL2RA,IL4R,IL6,IL10RB,IL15,CXCL10,IRAK2,IRF1,IRF4,ISG20,JUNB,KPNA2,CIITA,MX2,NFKB1,NFKB2,NFKBIA,OAS1,OAS2,PIM1,PML,PTGS2,PTPN1,RELB,CCL2,CCL4,SOD2,TRIM21,STAT5A,TIMP1,TRAF2,VCAM1,VEGFA,TRIM26,SOCS1,TNFSF9,RIPK2,MAP3K14,SOCS3,OSMR,MAPKAPK2,ISG15,USP18,DDX58,HERC5,RSAD2,GBP5
1_Member	Reactome Gene Sets	R-HSA-1280215	Cytokine Signaling in Immune system	-37.367	-33.0189	66/715	330,684,958,1026,1052,1154,1326,1435,1440,1958,2353,2920,3312,3313,3383,3394,3433,3434,3437,3559,3566,3569,3588,3600,3627,3656,3659,3662,3669,3726,3838,4261,4600,4790,4791,4792,4938,4939,5292,5371,5743,5770,5971,6347,6351,6648,6737,6776,7076,7186,7412,7422,7726,8651,8744,8767,9020,9021,9180,9261,9636,11274,23586,51191,91543,115362	BIRC3,BST2,CD40,CDKN1A,CEBPD,CISH,MAP3K8,CSF1,CSF3,EGR1,FOS,CXCL2,HSPA8,HSPA9,ICAM1,IRF8,IFIT2,IFIT1,IFIT3,IL2RA,IL4R,IL6,IL10RB,IL15,CXCL10,IRAK2,IRF1,IRF4,ISG20,JUNB,KPNA2,CIITA,MX2,NFKB1,NFKB2,NFKBIA,OAS1,OAS2,PIM1,PML,PTGS2,PTPN1,RELB,CCL2,CCL4,SOD2,TRIM21,STAT5A,TIMP1,TRAF2,VCAM1,VEGFA,TRIM26,SOCS1,TNFSF9,RIPK2,MAP3K14,SOCS3,OSMR,MAPKAPK2,ISG15,USP18,DDX58,HERC5,RSAD2,GBP5
1_Member	Reactome Gene Sets	R-HSA-449147	Signaling by Interleukins	-18.7304	-15.6128	37/462	1026,1052,1154,1326,1435,1440,2353,2920,3312,3313,3383,3559,3566,3569,3588,3600,3627,3656,3662,3726,4790,4791,4792,5292,5743,6347,6351,6648,6776,7076,7412,7422,8651,8767,9021,9180,9261	CDKN1A,CEBPD,CISH,MAP3K8,CSF1,CSF3,FOS,CXCL2,HSPA8,HSPA9,ICAM1,IL2RA,IL4R,IL6,IL10RB,IL15,CXCL10,IRAK2,IRF4,JUNB,NFKB1,NFKB2,NFKBIA,PIM1,PTGS2,CCL2,CCL4,SOD2,STAT5A,TIMP1,VCAM1,VEGFA,SOCS1,RIPK2,SOCS3,OSMR,MAPKAPK2
1_Member	Reactome Gene Sets	R-HSA-6785807	Interleukin-4 and Interleukin-13 signaling	-13.6592	-10.9227	17/108	1026,1052,2353,3312,3383,3566,3569,3662,3726,5292,5743,6347,7076,7412,7422,8651,9021	CDKN1A,CEBPD,FOS,HSPA8,ICAM1,IL4R,IL6,IRF4,JUNB,PIM1,PTGS2,CCL2,TIMP1,VCAM1,VEGFA,SOCS1,SOCS3
2_Summary	GO Biological Processes	GO:0071345	cellular response to cytokine stimulus	-28.0419	-23.9948	56/710	330,958,1051,1435,1440,1958,2152,2920,3309,3383,3394,3433,3434,3437,3559,3566,3569,3588,3600,3627,3656,3659,4283,4332,4783,4790,4792,4938,4939,5371,6347,6351,6373,6776,7057,7099,7185,7186,7327,7412,7494,7538,8531,8651,8737,9021,9180,9572,9590,10253,10312,10963,22904,80149,81848,115362,133,841,2353,2643,5054,5142,5743,6403,6648,7128,8767,9261,10221,10865,25819,29126,129607,624,1969,2683,4261,5359,…	BIRC3,CD40,CEBPB,CSF1,CSF3,EGR1,F3,CXCL2,HSPA5,ICAM1,IRF8,IFIT2,IFIT1,IFIT3,IL2RA,IL4R,IL6,IL10RB,IL15,CXCL10,IRAK2,IRF1,CXCL9,MNDA,NFIL3,NFKB1,NFKBIA,OAS1,OAS2,PML,CCL2,CCL4,CXCL11,STAT5A,THBS1,TLR4,TRAF1,TRAF2,UBE2G2,VCAM1,XBP1,ZFP36,YBX3,SOCS1,RIPK1,SOCS3,OSMR,NR1D1,AKAP12,SPRY2,TCIRG1,STIP1,SBNO2,ZC3H12A,SPRY4,GBP5,ADM,CASP8,FOS,GCH1,SERPINE1,PDE4B,PTGS2,SELP,SOD2,TNFAIP3,RIPK2,MAPKAPK2,TRIB1…
2_Member	GO Biological Processes	GO:0071345	cellular response to cytokine stimulus	-28.0419	-23.9948	56/710	330,958,1051,1435,1440,1958,2152,2920,3309,3383,3394,3433,3434,3437,3559,3566,3569,3588,3600,3627,3656,3659,4283,4332,4783,4790,4792,4938,4939,5371,6347,6351,6373,6776,7057,7099,7185,7186,7327,7412,7494,7538,8531,8651,8737,9021,9180,9572,9590,10253,10312,10963,22904,80149,81848,115362	BIRC3,CD40,CEBPB,CSF1,CSF3,EGR1,F3,CXCL2,HSPA5,ICAM1,IRF8,IFIT2,IFIT1,IFIT3,IL2RA,IL4R,IL6,IL10RB,IL15,CXCL10,IRAK2,IRF1,CXCL9,MNDA,NFIL3,NFKB1,NFKBIA,OAS1,OAS2,PML,CCL2,CCL4,CXCL11,STAT5A,THBS1,TLR4,TRAF1,TRAF2,UBE2G2,VCAM1,XBP1,ZFP36,YBX3,SOCS1,RIPK1,SOCS3,OSMR,NR1D1,AKAP12,SPRY2,TCIRG1,STIP1,SBNO2,ZC3H12A,SPRY4,GBP5
2_Member	GO Biological Processes	GO:0032496	response to lipopolysaccharide	-24.3539	-20.6079	37/318	133,841,1051,1440,2353,2643,2920,3394,3569,3627,3656,4283,4790,4792,5054,5142,5743,6347,6373,6403,6648,7099,7128,7412,7494,7538,8767,9261,9572,9590,10221,10865,22904,25819,29126,80149,129607	ADM,CASP8,CEBPB,CSF3,FOS,GCH1,CXCL2,IRF8,IL6,CXCL10,IRAK2,CXCL9,NFKB1,NFKBIA,SERPINE1,PDE4B,PTGS2,CCL2,CXCL11,SELP,SOD2,TLR4,TNFAIP3,VCAM1,XBP1,ZFP36,RIPK2,MAPKAPK2,NR1D1,AKAP12,TRIB1,ARID5A,SBNO2,NOCT,CD274,ZC3H12A,CMPK2
2_Member	GO Biological Processes	GO:0002237	response to molecule of bacterial origin	-23.3647	-19.7156	37/339	133,841,1051,1440,2353,2643,2920,3394,3569,3627,3656,4283,4790,4792,5054,5142,5743,6347,6373,6403,6648,7099,7128,7412,7494,7538,8767,9261,9572,9590,10221,10865,22904,25819,29126,80149,129607	ADM,CASP8,CEBPB,CSF3,FOS,GCH1,CXCL2,IRF8,IL6,CXCL10,IRAK2,CXCL9,NFKB1,NFKBIA,SERPINE1,PDE4B,PTGS2,CCL2,CXCL11,SELP,SOD2,TLR4,TNFAIP3,VCAM1,XBP1,ZFP36,RIPK2,MAPKAPK2,NR1D1,AKAP12,TRIB1,ARID5A,SBNO2,NOCT,CD274,ZC3H12A,CMPK2
2_Member	GO Biological Processes	GO:0006954	inflammatory response	-21.2834	-17.7805	42/523	133,624,958,1051,1435,1969,2152,2353,2683,2920,3559,3566,3569,3588,3600,3627,3656,4261,4283,4790,5359,5743,5971,6347,6351,6373,6403,7057,7076,7099,7128,7412,8482,8737,8767,9261,9759,10312,23135,64332,80149,115362	ADM,BDKRB2,CD40,CEBPB,CSF1,EPHA2,F3,FOS,B4GALT1,CXCL2,IL2RA,IL4R,IL6,IL10RB,IL15,CXCL10,IRAK2,CIITA,CXCL9,NFKB1,PLSCR1,PTGS2,RELB,CCL2,CCL4,CXCL11,SELP,THBS1,TIMP1,TLR4,TNFAIP3,VCAM1,SEMA7A,RIPK1,RIPK2,MAPKAPK2,HDAC4,TCIRG1,KDM6B,NFKBIZ,ZC3H12A,GBP5
2_Member	GO Biological Processes	GO:0009617	response to bacterium	-20.5693	-17.1755	48/732	133,602,841,1051,1440,1969,2353,2643,2920,3394,3569,3627,3656,4283,4790,4792,4938,4939,5054,5142,5743,6347,6373,6403,6584,6648,7099,7128,7412,7494,7538,8493,8767,9261,9572,9590,9636,10221,10865,22904,25819,29126,55008,56999,57169,80149,115362,129607	ADM,BCL3,CASP8,CEBPB,CSF3,EPHA2,FOS,GCH1,CXCL2,IRF8,IL6,CXCL10,IRAK2,CXCL9,NFKB1,NFKBIA,OAS1,OAS2,SERPINE1,PDE4B,PTGS2,CCL2,CXCL11,SELP,SLC22A5,SOD2,TLR4,TNFAIP3,VCAM1,XBP1,ZFP36,PPM1D,RIPK2,MAPKAPK2,NR1D1,AKAP12,ISG15,TRIB1,ARID5A,SBNO2,NOCT,CD274,HERC6,ADAMTS9,ZNFX1,ZC3H12A,GBP5,CMPK2
2_Member	GO Biological Processes	GO:0071216	cellular response to biotic stimulus	-17.5349	-14.4656	27/239	1051,1440,1649,2920,3309,3394,3569,3627,3656,4283,4790,4792,5054,5142,6347,6373,7099,7128,7494,7538,8767,9572,10865,22904,29126,80149,129607	CEBPB,CSF3,DDIT3,CXCL2,HSPA5,IRF8,IL6,CXCL10,IRAK2,CXCL9,NFKB1,NFKBIA,SERPINE1,PDE4B,CCL2,CXCL11,TLR4,TNFAIP3,XBP1,ZFP36,RIPK2,NR1D1,ARID5A,SBNO2,CD274,ZC3H12A,CMPK2
2_Member	GO Biological Processes	GO:0071222	cellular response to lipopolysaccharide	-17.3362	-14.2892	25/200	1051,1440,2920,3394,3569,3627,3656,4283,4790,4792,5054,5142,6347,6373,7099,7128,7494,7538,8767,9572,10865,22904,29126,80149,129607	CEBPB,CSF3,CXCL2,IRF8,IL6,CXCL10,IRAK2,CXCL9,NFKB1,NFKBIA,SERPINE1,PDE4B,CCL2,CXCL11,TLR4,TNFAIP3,XBP1,ZFP36,RIPK2,NR1D1,ARID5A,SBNO2,CD274,ZC3H12A,CMPK2
2_Member	GO Biological Processes	GO:0071219	cellular response to molecule of bacterial origin	-16.7213	-13.7882	25/212	1051,1440,2920,3394,3569,3627,3656,4283,4790,4792,5054,5142,6347,6373,7099,7128,7494,7538,8767,9572,10865,22904,29126,80149,129607	CEBPB,CSF3,CXCL2,IRF8,IL6,CXCL10,IRAK2,CXCL9,NFKB1,NFKBIA,SERPINE1,PDE4B,CCL2,CXCL11,TLR4,TNFAIP3,XBP1,ZFP36,RIPK2,NR1D1,ARID5A,SBNO2,CD274,ZC3H12A,CMPK2
2_Member	GO Biological Processes	GO:0071396	cellular response to lipid	-15.8286	-12.9429	35/503	476,1051,1440,2288,2920,3312,3394,3569,3600,3627,3656,4283,4790,4792,5054,5142,5165,5292,5327,6347,6373,7099,7128,7494,7538,8013,8767,9572,10865,22904,29126,54206,57655,80149,129607	ATP1A1,CEBPB,CSF3,FKBP4,CXCL2,HSPA8,IRF8,IL6,IL15,CXCL10,IRAK2,CXCL9,NFKB1,NFKBIA,SERPINE1,PDE4B,PDK3,PIM1,PLAT,CCL2,CXCL11,TLR4,TNFAIP3,XBP1,ZFP36,NR4A3,RIPK2,NR1D1,ARID5A,SBNO2,CD274,ERRFI1,GRAMD1A,ZC3H12A,CMPK2
2_Member	GO Biological Processes	GO:0019221	cytokine-mediated signaling pathway	-13.0847	-10.4268	27/360	330,1435,1440,1958,2152,2920,3559,3566,3569,3588,3600,3627,3656,3659,4283,4792,4938,4939,6347,6351,6373,6776,7185,7186,8651,8737,9180	BIRC3,CSF1,CSF3,EGR1,F3,CXCL2,IL2RA,IL4R,IL6,IL10RB,IL15,CXCL10,IRAK2,IRF1,CXCL9,NFKBIA,OAS1,OAS2,CCL2,CCL4,CXCL11,STAT5A,TRAF1,TRAF2,SOCS1,RIPK1,OSMR
3_Summary	KEGG Pathway	hsa04668	TNF signaling pathway	-26.6337	-22.7627	27/112	330,602,840,841,843,1051,1326,1435,2353,2920,3383,3569,3600,3627,3659,3726,4790,4792,5743,6347,7128,7185,7186,7412,8737,9020,9021,958,1647,4616,4791,5328,5971,6351,7099,23586,467,3559,4794,6667,7052,7076,7422,7832,8870,8985,9308,64332,80149,864,915,1026,3112,4938,4939,6890,9636,3337,3838,4261,4600,5371,64135,91543,1440,2354,8061,3310,3312,6776,3433,4283,6373,3662,5366,1649,1654,51191,81030,6934,7…	BIRC3,BCL3,CASP7,CASP8,CASP10,CEBPB,MAP3K8,CSF1,FOS,CXCL2,ICAM1,IL6,IL15,CXCL10,IRF1,JUNB,NFKB1,NFKBIA,PTGS2,CCL2,TNFAIP3,TRAF1,TRAF2,VCAM1,RIPK1,MAP3K14,SOCS3,CD40,GADD45A,GADD45B,NFKB2,PLAU,RELB,CCL4,TLR4,DDX58,ATF3,IL2RA,NFKBIE,SP1,TGM2,TIMP1,VEGFA,BTG2,IER3,PLOD3,CD83,NFKBIZ,ZC3H12A,RUNX3,CD3D,CDKN1A,HLA-DOB,OAS1,OAS2,TAP1,ISG15,DNAJB1,KPNA2,CIITA,MX2,PML,IFIH1,RSAD2,CSF3,FOSB,FOSL1,HSPA6,HSP…
3_Member	KEGG Pathway	hsa04668	TNF signaling pathway	-26.6337	-22.7627	27/112	330,602,840,841,843,1051,1326,1435,2353,2920,3383,3569,3600,3627,3659,3726,4790,4792,5743,6347,7128,7185,7186,7412,8737,9020,9021	BIRC3,BCL3,CASP7,CASP8,CASP10,CEBPB,MAP3K8,CSF1,FOS,CXCL2,ICAM1,IL6,IL15,CXCL10,IRF1,JUNB,NFKB1,NFKBIA,PTGS2,CCL2,TNFAIP3,TRAF1,TRAF2,VCAM1,RIPK1,MAP3K14,SOCS3
3_Member	KEGG Pathway	hsa04064	NF-kappa B signaling pathway	-19.0874	-15.8854	21/104	330,958,1647,2920,3383,4616,4790,4791,4792,5328,5743,5971,6351,7099,7128,7185,7186,7412,8737,9020,23586	BIRC3,CD40,GADD45A,CXCL2,ICAM1,GADD45B,NFKB1,NFKB2,NFKBIA,PLAU,PTGS2,RELB,CCL4,TLR4,TNFAIP3,TRAF1,TRAF2,VCAM1,RIPK1,MAP3K14,DDX58
3_Member	WikiPathways	WP4754	IL-18 signaling pathway	-18.8185	-15.6746	30/279	330,467,841,1051,2353,2920,3383,3559,3569,3659,4790,4791,4792,4794,5743,6347,6351,6667,7052,7076,7128,7185,7422,7832,8870,8985,9021,9308,64332,80149	BIRC3,ATF3,CASP8,CEBPB,FOS,CXCL2,ICAM1,IL2RA,IL6,IRF1,NFKB1,NFKB2,NFKBIA,NFKBIE,PTGS2,CCL2,CCL4,SP1,TGM2,TIMP1,TNFAIP3,TRAF1,VEGFA,BTG2,IER3,PLOD3,SOCS3,CD83,NFKBIZ,ZC3H12A
3_Member	KEGG Pathway	hsa05169	Epstein-Barr virus infection	-17.2308	-14.2252	25/202	841,864,915,958,1026,1647,3112,3383,3569,3627,4616,4790,4791,4792,4794,4938,4939,5971,6890,7128,7186,8737,9020,9636,23586	CASP8,RUNX3,CD3D,CD40,CDKN1A,GADD45A,HLA-DOB,ICAM1,IL6,CXCL10,GADD45B,NFKB1,NFKB2,NFKBIA,NFKBIE,OAS1,OAS2,RELB,TAP1,TNFAIP3,TRAF2,RIPK1,MAP3K14,ISG15,DDX58
3_Member	WikiPathways	WP2036	TNF-related weak inducer of apoptosis (TWEAK) signaling pathway	-14.6767	-11.8472	13/42	330,840,841,3569,4790,4791,4792,5971,6347,7185,7186,8737,9020	BIRC3,CASP7,CASP8,IL6,NFKB1,NFKB2,NFKBIA,RELB,CCL2,TRAF1,TRAF2,RIPK1,MAP3K14
3_Member	KEGG Pathway	hsa05164	Influenza A	-13.4167	-10.7218	20/171	841,3112,3337,3383,3569,3627,3838,4261,4600,4790,4792,4938,4939,5371,6347,7099,9021,23586,64135,91543	CASP8,HLA-DOB,DNAJB1,ICAM1,IL6,CXCL10,KPNA2,CIITA,MX2,NFKB1,NFKBIA,OAS1,OAS2,PML,CCL2,TLR4,SOCS3,DDX58,IFIH1,RSAD2
3_Member	WikiPathways	WP231	TNF-alpha signaling pathway	-12.212	-9.65631	15/94	330,840,841,1326,3569,4790,4791,4792,4794,6347,7128,7185,7186,8737,9020	BIRC3,CASP7,CASP8,MAP3K8,IL6,NFKB1,NFKB2,NFKBIA,NFKBIE,CCL2,TNFAIP3,TRAF1,TRAF2,RIPK1,MAP3K14
3_Member	KEGG Pathway	hsa04657	IL-17 signaling pathway	-12.212	-9.65631	15/94	841,1051,1440,2353,2354,2920,3569,3627,4790,4792,5743,6347,7128,7186,8061	CASP8,CEBPB,CSF3,FOS,FOSB,CXCL2,IL6,CXCL10,NFKB1,NFKBIA,PTGS2,CCL2,TNFAIP3,TRAF2,FOSL1
3_Member	WikiPathways	WP4630	Measles virus infection	-11.8631	-9.34112	17/138	841,915,2353,3310,3312,3559,3569,4790,4791,4792,4938,4939,6776,7099,7128,23586,64135	CASP8,CD3D,FOS,HSPA6,HSPA8,IL2RA,IL6,NFKB1,NFKB2,NFKBIA,OAS1,OAS2,STAT5A,TLR4,TNFAIP3,DDX58,IFIH1
3_Member	KEGG Pathway	hsa05162	Measles	-11.8113	-9.30206	17/139	841,915,2353,3310,3312,3559,3569,4600,4790,4792,4938,4939,6776,7099,7128,23586,64135	CASP8,CD3D,FOS,HSPA6,HSPA8,IL2RA,IL6,MX2,NFKB1,NFKBIA,OAS1,OAS2,STAT5A,TLR4,TNFAIP3,DDX58,IFIH1
3_Member	WikiPathways	WP5039	SARS-CoV-2 innate immunity evasion and cell-specific immune response	-11.7117	-9.20868	13/68	841,2920,3433,3569,3627,4283,4790,6347,6351,6373,7186,8737,23586	CASP8,CXCL2,IFIT2,IL6,CXCL10,CXCL9,NFKB1,CCL2,CCL4,CXCL11,TRAF2,RIPK1,DDX58
3_Member	WikiPathways	WP254	Apoptosis	-10.3546	-7.98882	13/86	330,840,841,843,3659,3662,4790,4792,4794,5366,7185,7186,8737	BIRC3,CASP7,CASP8,CASP10,IRF1,IRF4,NFKB1,NFKBIA,NFKBIE,PMAIP1,TRAF1,TRAF2,RIPK1
3_Member	Canonical Pathways	M45	PID CD40 PATHWAY	-10.0469	-7.71977	9/31	330,958,4790,4792,6776,7128,7185,7186,9020	BIRC3,CD40,NFKB1,NFKBIA,STAT5A,TNFAIP3,TRAF1,TRAF2,MAP3K14
3_Member	KEGG Pathway	hsa04210	Apoptosis	-9.84347	-7.54461	15/136	330,840,841,843,1647,1649,2353,4616,4790,4792,5366,7185,7186,8737,9020	BIRC3,CASP7,CASP8,CASP10,GADD45A,DDIT3,FOS,GADD45B,NFKB1,NFKBIA,PMAIP1,TRAF1,TRAF2,RIPK1,MAP3K14
3_Member	WikiPathways	WP3865	Novel intracellular components of RIG-I-like receptor (RLR) pathway	-9.71039	-7.41922	11/61	841,843,1654,3627,4790,4792,7186,8737,9636,23586,64135	CASP8,CASP10,DDX3X,CXCL10,NFKB1,NFKBIA,TRAF2,RIPK1,ISG15,DDX58,IFIH1
3_Member	Canonical Pathways	M197	PID HIV NEF PATHWAY	-9.52126	-7.25955	9/35	330,840,841,4790,4792,7185,7186,8737,9020	BIRC3,CASP7,CASP8,NFKB1,NFKBIA,TRAF1,TRAF2,RIPK1,MAP3K14
3_Member	Reactome Gene Sets	R-HSA-168928	DDX58/IFIH1-mediated induction of interferon-alpha/beta	-9.43458	-7.18342	12/82	841,843,4790,4791,4792,7128,7186,8737,9636,23586,51191,64135	CASP8,CASP10,NFKB1,NFKB2,NFKBIA,TNFAIP3,TRAF2,RIPK1,ISG15,DDX58,HERC5,IFIH1
3_Member	WikiPathways	WP75	Toll-like receptor signaling pathway	-9.2929	-7.05877	13/104	841,958,1326,2353,3569,3627,4283,4790,4792,6351,6373,7099,8737	CASP8,CD40,MAP3K8,FOS,IL6,CXCL10,CXCL9,NFKB1,NFKBIA,CCL4,CXCL11,TLR4,RIPK1
3_Member	KEGG Pathway	hsa04620	Toll-like receptor signaling pathway	-9.2929	-7.05877	13/104	841,958,1326,2353,3569,3627,4283,4790,4792,6351,6373,7099,8737	CASP8,CD40,MAP3K8,FOS,IL6,CXCL10,CXCL9,NFKB1,NFKBIA,CCL4,CXCL11,TLR4,RIPK1
3_Member	KEGG Pathway	hsa04622	RIG-I-like receptor signaling pathway	-9.03917	-6.84946	11/70	841,843,1654,3627,4790,4792,7186,8737,9636,23586,64135	CASP8,CASP10,DDX3X,CXCL10,NFKB1,NFKBIA,TRAF2,RIPK1,ISG15,DDX58,IFIH1
3_Member	WikiPathways	WP4655	Cytosolic DNA-sensing pathway	-8.70808	-6.55979	11/75	841,843,3569,3627,4790,4792,6351,8737,9636,23586,81030	CASP8,CASP10,IL6,CXCL10,NFKB1,NFKBIA,CCL4,RIPK1,ISG15,DDX58,ZBP1
3_Member	KEGG Pathway	hsa05167	Kaposi sarcoma-associated herpesvirus infection	-8.57874	-6.45078	16/194	841,1026,2353,2920,3383,3569,4790,4792,5743,6934,7186,7422,7538,9261,9976,57580	CASP8,CDKN1A,FOS,CXCL2,ICAM1,IL6,NFKB1,NFKBIA,PTGS2,TCF7L2,TRAF2,VEGFA,ZFP36,MAPKAPK2,CLEC2B,PREX1
3_Member	WikiPathways	WP4880	Host-pathogen interaction of human coronaviruses - interferon induction	-8.30057	-6.21732	8/33	2353,4790,4792,4938,4939,8737,23586,64135	FOS,NFKB1,NFKBIA,OAS1,OAS2,RIPK1,DDX58,IFIH1
3_Member	KEGG Pathway	hsa05160	Hepatitis C	-8.01513	-5.96591	14/157	841,1026,3434,3627,4600,4790,4792,4938,4939,7186,8737,9021,23586,91543	CASP8,CDKN1A,IFIT1,CXCL10,MX2,NFKB1,NFKBIA,OAS1,OAS2,TRAF2,RIPK1,SOCS3,DDX58,RSAD2
3_Member	KEGG Pathway	hsa04621	NOD-like receptor signaling pathway	-8.01156	-5.96452	15/184	330,841,2920,3569,4790,4792,4938,4939,6347,7099,7128,7186,8737,8767,115362	BIRC3,CASP8,CXCL2,IL6,NFKB1,NFKBIA,OAS1,OAS2,CCL2,TLR4,TNFAIP3,TRAF2,RIPK1,RIPK2,GBP5
3_Member	KEGG Pathway	hsa05171	Coronavirus disease - COVID-19	-7.47221	-5.48963	16/232	1440,2353,3569,3627,4600,4790,4792,4938,4939,6347,6403,7099,9636,10747,23586,64135	CSF3,FOS,IL6,CXCL10,MX2,NFKB1,NFKBIA,OAS1,OAS2,CCL2,SELP,TLR4,ISG15,MASP2,DDX58,IFIH1
3_Member	KEGG Pathway	hsa05142	Chagas disease	-7.27535	-5.30702	11/102	624,841,915,2353,3569,4790,4792,5054,6347,7043,7099	BDKRB2,CASP8,CD3D,FOS,IL6,NFKB1,NFKBIA,SERPINE1,CCL2,TGFB3,TLR4
3_Member	WikiPathways	WP1772	Apoptosis modulation and signaling	-6.74484	-4.83925	10/91	330,840,841,843,2353,4790,4792,5366,8737,9020	BIRC3,CASP7,CASP8,CASP10,FOS,NFKB1,NFKBIA,PMAIP1,RIPK1,MAP3K14
3_Member	Reactome Gene Sets	R-HSA-933543	NF-kB activation through FADD/RIP-1 pathway mediated by caspase-8 and -10	-6.49609	-4.62049	5/13	841,843,8737,23586,64135	CASP8,CASP10,RIPK1,DDX58,IFIH1
3_Member	KEGG Pathway	hsa05163	Human cytomegalovirus infection	-6.0726	-4.25216	14/225	841,1026,3569,3588,4790,4792,5743,6347,6351,6667,6890,7186,7422,8737	CASP8,CDKN1A,IL6,IL10RB,NFKB1,NFKBIA,PTGS2,CCL2,CCL4,SP1,TAP1,TRAF2,VEGFA,RIPK1
3_Member	KEGG Pathway	hsa04623	Cytosolic DNA-sensing pathway	-5.99406	-4.18776	8/63	3569,3627,4790,4792,6351,8737,23586,81030	IL6,CXCL10,NFKB1,NFKBIA,CCL4,RIPK1,DDX58,ZBP1
3_Member	KEGG Pathway	hsa05132	Salmonella infection	-5.55343	-3.81067	14/249	330,840,841,2353,3569,4790,4792,6934,7099,7186,8737,8767,57381,84617	BIRC3,CASP7,CASP8,FOS,IL6,NFKB1,NFKBIA,TCF7L2,TLR4,TRAF2,RIPK1,RIPK2,RHOJ,TUBB6
3_Member	Canonical Pathways	M144	PID CERAMIDE PATHWAY	-4.8102	-3.17394	6/44	330,841,4790,4792,7186,8737	BIRC3,CASP8,NFKB1,NFKBIA,TRAF2,RIPK1
3_Member	WikiPathways	WP3851	TLR4 signaling and tolerance	-4.52627	-2.93025	5/30	3569,4790,4792,7099,8737	IL6,NFKB1,NFKBIA,TLR4,RIPK1
3_Member	KEGG Pathway	hsa05170	Human immunodeficiency virus 1 infection	-4.17149	-2.63173	11/212	684,841,915,995,2353,4790,4792,6890,7099,7186,8737	BST2,CASP8,CD3D,CDC25C,FOS,NFKB1,NFKBIA,TAP1,TLR4,TRAF2,RIPK1
3_Member	KEGG Pathway	hsa04936	Alcoholic liver disease	-4.17091	-2.63173	9/142	841,2920,3569,4790,4792,6934,7099,8737,9020	CASP8,CXCL2,IL6,NFKB1,NFKBIA,TCF7L2,TLR4,RIPK1,MAP3K14
3_Member	KEGG Pathway	hsa05130	Pathogenic Escherichia coli infection	-3.76568	-2.29154	10/197	840,841,2353,3569,4790,4792,7099,7186,8737,84617	CASP7,CASP8,FOS,IL6,NFKB1,NFKBIA,TLR4,TRAF2,RIPK1,TUBB6
3_Member	KEGG Pathway	hsa05168	Herpes simplex virus 1 infection	-3.34273	-1.93716	16/495	330,684,841,3112,3569,4790,4792,4938,4939,5371,6347,6890,7186,9021,23586,64135	BIRC3,BST2,CASP8,HLA-DOB,IL6,NFKB1,NFKBIA,OAS1,OAS2,PML,CCL2,TAP1,TRAF2,SOCS3,DDX58,IFIH1
3_Member	KEGG Pathway	hsa05135	Yersinia infection	-2.8111	-1.50284	7/137	2353,3569,4790,4792,6347,7099,7186	FOS,IL6,NFKB1,NFKBIA,CCL2,TLR4,TRAF2
4_Summary	GO Biological Processes	GO:0009615	response to virus	-22.5296	-18.9596	37/358	602,684,958,1654,3433,3434,3437,3569,3588,3627,3659,3669,4283,4600,4790,4938,4939,4953,5359,5366,5371,6351,6737,7726,8061,9020,9636,23586,51191,51251,55509,55601,57169,64135,80149,81030,91543,1958,3383,3394,3662,3838,4261,5770,7412,8651,9021,11274,115362,6890,7538,63901	BCL3,BST2,CD40,DDX3X,IFIT2,IFIT1,IFIT3,IL6,IL10RB,CXCL10,IRF1,ISG20,CXCL9,MX2,NFKB1,OAS1,OAS2,ODC1,PLSCR1,PMAIP1,PML,CCL4,TRIM21,TRIM26,FOSL1,MAP3K14,ISG15,DDX58,HERC5,NT5C3A,BATF3,DDX60,ZNFX1,IFIH1,ZC3H12A,ZBP1,RSAD2,EGR1,ICAM1,IRF8,IRF4,KPNA2,CIITA,PTPN1,VCAM1,SOCS1,SOCS3,USP18,GBP5,TAP1,ZFP36,FAM111A
4_Member	GO Biological Processes	GO:0009615	response to virus	-22.5296	-18.9596	37/358	602,684,958,1654,3433,3434,3437,3569,3588,3627,3659,3669,4283,4600,4790,4938,4939,4953,5359,5366,5371,6351,6737,7726,8061,9020,9636,23586,51191,51251,55509,55601,57169,64135,80149,81030,91543	BCL3,BST2,CD40,DDX3X,IFIT2,IFIT1,IFIT3,IL6,IL10RB,CXCL10,IRF1,ISG20,CXCL9,MX2,NFKB1,OAS1,OAS2,ODC1,PLSCR1,PMAIP1,PML,CCL4,TRIM21,TRIM26,FOSL1,MAP3K14,ISG15,DDX58,HERC5,NT5C3A,BATF3,DDX60,ZNFX1,IFIH1,ZC3H12A,ZBP1,RSAD2
4_Member	Reactome Gene Sets	R-HSA-913531	Interferon Signaling	-20.78	-17.3351	28/199	684,1958,3383,3394,3433,3434,3437,3659,3662,3669,3838,4261,4600,4938,4939,5371,5770,6737,7412,7726,8651,9021,9636,11274,23586,51191,91543,115362	BST2,EGR1,ICAM1,IRF8,IFIT2,IFIT1,IFIT3,IRF1,IRF4,ISG20,KPNA2,CIITA,MX2,OAS1,OAS2,PML,PTPN1,TRIM21,VCAM1,TRIM26,SOCS1,SOCS3,ISG15,USP18,DDX58,HERC5,RSAD2,GBP5
4_Member	GO Biological Processes	GO:0051607	defense response to virus	-20.1946	-16.8465	30/250	684,958,3433,3434,3437,3569,3588,3627,3659,3669,4283,4600,4938,4939,5359,5366,5371,6737,7726,9020,9636,23586,51191,51251,55601,57169,64135,80149,81030,91543	BST2,CD40,IFIT2,IFIT1,IFIT3,IL6,IL10RB,CXCL10,IRF1,ISG20,CXCL9,MX2,OAS1,OAS2,PLSCR1,PMAIP1,PML,TRIM21,TRIM26,MAP3K14,ISG15,DDX58,HERC5,NT5C3A,DDX60,ZNFX1,IFIH1,ZC3H12A,ZBP1,RSAD2
4_Member	GO Biological Processes	GO:0140546	defense response to symbiont	-20.1441	-16.8374	30/251	684,958,3433,3434,3437,3569,3588,3627,3659,3669,4283,4600,4938,4939,5359,5366,5371,6737,7726,9020,9636,23586,51191,51251,55601,57169,64135,80149,81030,91543	BST2,CD40,IFIT2,IFIT1,IFIT3,IL6,IL10RB,CXCL10,IRF1,ISG20,CXCL9,MX2,OAS1,OAS2,PLSCR1,PMAIP1,PML,TRIM21,TRIM26,MAP3K14,ISG15,DDX58,HERC5,NT5C3A,DDX60,ZNFX1,IFIH1,ZC3H12A,ZBP1,RSAD2
4_Member	Reactome Gene Sets	R-HSA-909733	Interferon alpha/beta signaling	-18.2355	-15.1427	18/72	684,1958,3394,3433,3434,3437,3659,3662,3669,4600,4938,4939,5770,8651,9021,9636,11274,91543	BST2,EGR1,IRF8,IFIT2,IFIT1,IFIT3,IRF1,IRF4,ISG20,MX2,OAS1,OAS2,PTPN1,SOCS1,SOCS3,ISG15,USP18,RSAD2
4_Member	WikiPathways	WP619	Type II interferon signaling	-15.5079	-12.665	13/37	3383,3394,3433,3627,3659,3662,4261,4283,4938,6890,8651,9021,9636	ICAM1,IRF8,IFIT2,CXCL10,IRF1,IRF4,CIITA,CXCL9,OAS1,TAP1,SOCS1,SOCS3,ISG15
4_Member	GO Biological Processes	GO:0048525	negative regulation of viral process	-12.4267	-9.8421	15/91	684,3434,3669,4261,4938,4939,5359,6737,7538,7726,9636,57169,63901,64135,91543	BST2,IFIT1,ISG20,CIITA,OAS1,OAS2,PLSCR1,TRIM21,ZFP36,TRIM26,ISG15,ZNFX1,FAM111A,IFIH1,RSAD2
4_Member	Reactome Gene Sets	R-HSA-877300	Interferon gamma signaling	-12.4267	-9.8421	15/91	3383,3394,3659,3662,4261,4938,4939,5371,5770,6737,7412,7726,8651,9021,115362	ICAM1,IRF8,IRF1,IRF4,CIITA,OAS1,OAS2,PML,PTPN1,TRIM21,VCAM1,TRIM26,SOCS1,SOCS3,GBP5
4_Member	GO Biological Processes	GO:0050792	regulation of viral process	-10.8574	-8.44384	17/159	684,1654,3434,3669,3838,4261,4938,4939,5359,6737,7538,7726,9636,57169,63901,64135,91543	BST2,DDX3X,IFIT1,ISG20,KPNA2,CIITA,OAS1,OAS2,PLSCR1,TRIM21,ZFP36,TRIM26,ISG15,ZNFX1,FAM111A,IFIH1,RSAD2
4_Member	GO Biological Processes	GO:1903900	regulation of viral life cycle	-10.7443	-8.34557	16/139	684,1654,3434,3669,3838,4261,4938,4939,5359,6737,7726,9636,57169,63901,64135,91543	BST2,DDX3X,IFIT1,ISG20,KPNA2,CIITA,OAS1,OAS2,PLSCR1,TRIM21,TRIM26,ISG15,ZNFX1,FAM111A,IFIH1,RSAD2
4_Member	GO Biological Processes	GO:0045071	negative regulation of viral genome replication	-10.0466	-7.71977	11/57	684,3434,3669,4938,4939,5359,9636,57169,63901,64135,91543	BST2,IFIT1,ISG20,OAS1,OAS2,PLSCR1,ISG15,ZNFX1,FAM111A,IFIH1,RSAD2
4_Member	GO Biological Processes	GO:0045069	regulation of viral genome replication	-9.12783	-6.91726	12/87	684,1654,3434,3669,4938,4939,5359,9636,57169,63901,64135,91543	BST2,DDX3X,IFIT1,ISG20,OAS1,OAS2,PLSCR1,ISG15,ZNFX1,FAM111A,IFIH1,RSAD2
5_Summary	GO Biological Processes	GO:0001819	positive regulation of cytokine production	-19.9205	-16.6612	39/481	602,841,958,1051,1649,1654,1958,2152,3394,3566,3569,3600,3659,3662,4332,4938,4939,5054,5142,5743,7057,7099,7186,7494,8013,8482,8737,8767,9261,9308,9590,9636,10626,10865,23586,29126,64135,91543,115362,80149,1969,6403,57169	BCL3,CASP8,CD40,CEBPB,DDIT3,DDX3X,EGR1,F3,IRF8,IL4R,IL6,IL15,IRF1,IRF4,MNDA,OAS1,OAS2,SERPINE1,PDE4B,PTGS2,THBS1,TLR4,TRAF2,XBP1,NR4A3,SEMA7A,RIPK1,RIPK2,MAPKAPK2,CD83,AKAP12,ISG15,TRIM16,ARID5A,DDX58,CD274,IFIH1,RSAD2,GBP5,ZC3H12A,EPHA2,SELP,ZNFX1
5_Member	GO Biological Processes	GO:0001819	positive regulation of cytokine production	-19.9205	-16.6612	39/481	602,841,958,1051,1649,1654,1958,2152,3394,3566,3569,3600,3659,3662,4332,4938,4939,5054,5142,5743,7057,7099,7186,7494,8013,8482,8737,8767,9261,9308,9590,9636,10626,10865,23586,29126,64135,91543,115362	BCL3,CASP8,CD40,CEBPB,DDIT3,DDX3X,EGR1,F3,IRF8,IL4R,IL6,IL15,IRF1,IRF4,MNDA,OAS1,OAS2,SERPINE1,PDE4B,PTGS2,THBS1,TLR4,TRAF2,XBP1,NR4A3,SEMA7A,RIPK1,RIPK2,MAPKAPK2,CD83,AKAP12,ISG15,TRIM16,ARID5A,DDX58,CD274,IFIH1,RSAD2,GBP5
5_Member	GO Biological Processes	GO:0032649	regulation of interferon-gamma production	-5.72478	-3.95764	10/117	602,1649,3394,5142,7099,8767,9636,10865,29126,80149	BCL3,DDIT3,IRF8,PDE4B,TLR4,RIPK2,ISG15,ARID5A,CD274,ZC3H12A
5_Member	GO Biological Processes	GO:0032729	positive regulation of interferon-gamma production	-4.34573	-2.78085	7/77	602,3394,5142,7099,8767,9636,10865	BCL3,IRF8,PDE4B,TLR4,RIPK2,ISG15,ARID5A
5_Member	GO Biological Processes	GO:0042742	defense response to bacterium	-3.35849	-1.95243	13/351	602,1051,1969,3394,3569,4938,4939,5054,6403,7099,8767,9636,57169	BCL3,CEBPB,EPHA2,IRF8,IL6,OAS1,OAS2,SERPINE1,SELP,TLR4,RIPK2,ISG15,ZNFX1
6_Summary	GO Biological Processes	GO:0031347	regulation of defense response	-19.8953	-16.6612	45/662	330,354,841,1051,2828,3434,3559,3569,3600,3659,4332,4790,4792,4938,5054,5359,5743,5770,6737,7099,7128,7538,8482,8651,8737,8767,9021,9180,9572,9636,10769,10906,11274,22904,23586,51191,54625,55061,57169,64332,79651,80149,81030,84034,115362,1435,2152,3627,5327,5328,6351,7057,7422,55601	BIRC3,KLK3,CASP8,CEBPB,GPR4,IFIT1,IL2RA,IL6,IL15,IRF1,MNDA,NFKB1,NFKBIA,OAS1,SERPINE1,PLSCR1,PTGS2,PTPN1,TRIM21,TLR4,TNFAIP3,ZFP36,SEMA7A,SOCS1,RIPK1,RIPK2,SOCS3,OSMR,NR1D1,ISG15,PLK2,TRAFD1,USP18,SBNO2,DDX58,HERC5,PARP14,SUSD4,ZNFX1,NFKBIZ,RHBDF2,ZC3H12A,ZBP1,EMILIN2,GBP5,CSF1,F3,CXCL10,PLAT,PLAU,CCL4,THBS1,VEGFA,DDX60
6_Member	GO Biological Processes	GO:0031347	regulation of defense response	-19.8953	-16.6612	45/662	330,354,841,1051,2828,3434,3559,3569,3600,3659,4332,4790,4792,4938,5054,5359,5743,5770,6737,7099,7128,7538,8482,8651,8737,8767,9021,9180,9572,9636,10769,10906,11274,22904,23586,51191,54625,55061,57169,64332,79651,80149,81030,84034,115362	BIRC3,KLK3,CASP8,CEBPB,GPR4,IFIT1,IL2RA,IL6,IL15,IRF1,MNDA,NFKB1,NFKBIA,OAS1,SERPINE1,PLSCR1,PTGS2,PTPN1,TRIM21,TLR4,TNFAIP3,ZFP36,SEMA7A,SOCS1,RIPK1,RIPK2,SOCS3,OSMR,NR1D1,ISG15,PLK2,TRAFD1,USP18,SBNO2,DDX58,HERC5,PARP14,SUSD4,ZNFX1,NFKBIZ,RHBDF2,ZC3H12A,ZBP1,EMILIN2,GBP5
6_Member	GO Biological Processes	GO:0032103	positive regulation of response to external stimulus	-11.4559	-8.9771	28/455	354,1051,1435,2152,2828,3569,3600,3627,4332,4792,5054,5327,5328,5359,5743,6351,7057,7099,7422,8737,8767,9180,55601,57169,64332,81030,84034,115362	KLK3,CEBPB,CSF1,F3,GPR4,IL6,IL15,CXCL10,MNDA,NFKBIA,SERPINE1,PLAT,PLAU,PLSCR1,PTGS2,CCL4,THBS1,TLR4,VEGFA,RIPK1,RIPK2,OSMR,DDX60,ZNFX1,NFKBIZ,ZBP1,EMILIN2,GBP5
6_Member	GO Biological Processes	GO:0050727	regulation of inflammatory response	-9.67026	-7.38664	24/400	330,1051,2828,3559,3569,3600,4790,4792,5054,5743,7099,7128,7538,8482,8737,9021,9180,9572,10769,11274,22904,64332,79651,81030	BIRC3,CEBPB,GPR4,IL2RA,IL6,IL15,NFKB1,NFKBIA,SERPINE1,PTGS2,TLR4,TNFAIP3,ZFP36,SEMA7A,RIPK1,SOCS3,OSMR,NR1D1,PLK2,USP18,SBNO2,NFKBIZ,RHBDF2,ZBP1
6_Member	GO Biological Processes	GO:0031349	positive regulation of defense response	-8.06061	-6.00701	19/304	354,1051,2828,3569,3600,4332,4792,5054,5359,5743,7099,8737,8767,9180,57169,64332,81030,84034,115362	KLK3,CEBPB,GPR4,IL6,IL15,MNDA,NFKBIA,SERPINE1,PLSCR1,PTGS2,TLR4,RIPK1,RIPK2,OSMR,ZNFX1,NFKBIZ,ZBP1,EMILIN2,GBP5
6_Member	GO Biological Processes	GO:0050729	positive regulation of inflammatory response	-6.37781	-4.51829	12/152	1051,2828,3569,3600,4792,5054,5743,7099,8737,9180,64332,81030	CEBPB,GPR4,IL6,IL15,NFKBIA,SERPINE1,PTGS2,TLR4,RIPK1,OSMR,NFKBIZ,ZBP1
7_Summary	GO Biological Processes	GO:0010942	positive regulation of cell death	-18.9104	-15.7384	42/605	133,467,841,958,1026,1647,1649,1654,1958,2353,2683,3043,3433,3491,3569,4332,4616,5326,5366,5371,5743,6347,6648,7043,7052,7057,7099,7186,8061,8737,8767,9590,10537,29126,57103,57124,79845,80149,81030,84034,123879,150094	ADM,ATF3,CASP8,CD40,CDKN1A,GADD45A,DDIT3,DDX3X,EGR1,FOS,B4GALT1,HBB,IFIT2,CCN1,IL6,MNDA,GADD45B,PLAGL2,PMAIP1,PML,PTGS2,CCL2,SOD2,TGFB3,TGM2,THBS1,TLR4,TRAF2,FOSL1,RIPK1,RIPK2,AKAP12,UBD,CD274,TIGAR,CD248,RNF122,ZC3H12A,ZBP1,EMILIN2,DCUN1D3,SIK1
7_Member	GO Biological Processes	GO:0010942	positive regulation of cell death	-18.9104	-15.7384	42/605	133,467,841,958,1026,1647,1649,1654,1958,2353,2683,3043,3433,3491,3569,4332,4616,5326,5366,5371,5743,6347,6648,7043,7052,7057,7099,7186,8061,8737,8767,9590,10537,29126,57103,57124,79845,80149,81030,84034,123879,150094	ADM,ATF3,CASP8,CD40,CDKN1A,GADD45A,DDIT3,DDX3X,EGR1,FOS,B4GALT1,HBB,IFIT2,CCN1,IL6,MNDA,GADD45B,PLAGL2,PMAIP1,PML,PTGS2,CCL2,SOD2,TGFB3,TGM2,THBS1,TLR4,TRAF2,FOSL1,RIPK1,RIPK2,AKAP12,UBD,CD274,TIGAR,CD248,RNF122,ZC3H12A,ZBP1,EMILIN2,DCUN1D3,SIK1
7_Member	GO Biological Processes	GO:0043068	positive regulation of programmed cell death	-17.2435	-14.2252	38/543	133,467,841,958,1026,1647,1649,1654,2683,3433,3491,3569,4332,4616,5326,5366,5371,5743,6347,6648,7043,7052,7057,7186,8061,8737,8767,9590,10537,29126,57103,57124,79845,80149,81030,84034,123879,150094	ADM,ATF3,CASP8,CD40,CDKN1A,GADD45A,DDIT3,DDX3X,B4GALT1,IFIT2,CCN1,IL6,MNDA,GADD45B,PLAGL2,PMAIP1,PML,PTGS2,CCL2,SOD2,TGFB3,TGM2,THBS1,TRAF2,FOSL1,RIPK1,RIPK2,AKAP12,UBD,CD274,TIGAR,CD248,RNF122,ZC3H12A,ZBP1,EMILIN2,DCUN1D3,SIK1
7_Member	GO Biological Processes	GO:0043065	positive regulation of apoptotic process	-16.7888	-13.8387	37/529	133,467,841,958,1647,1649,1654,2683,3433,3491,3569,4332,4616,5326,5366,5371,5743,6347,6648,7043,7052,7057,7186,8061,8737,8767,9590,10537,29126,57103,57124,79845,80149,81030,84034,123879,150094	ADM,ATF3,CASP8,CD40,GADD45A,DDIT3,DDX3X,B4GALT1,IFIT2,CCN1,IL6,MNDA,GADD45B,PLAGL2,PMAIP1,PML,PTGS2,CCL2,SOD2,TGFB3,TGM2,THBS1,TRAF2,FOSL1,RIPK1,RIPK2,AKAP12,UBD,CD274,TIGAR,CD248,RNF122,ZC3H12A,ZBP1,EMILIN2,DCUN1D3,SIK1
8_Summary	GO Biological Processes	GO:0048534	hematopoietic or lymphoid organ development	-16.8622	-13.8759	41/655	212,602,841,864,915,1051,1052,1435,1440,1958,1969,3313,3394,3569,3600,3659,3662,3726,4783,4791,5371,5971,6469,6648,7412,7422,9759,10312,10537,22904,23210,51327,51804,55008,55509,56975,57124,57580,79879,91543,116071,7128,684,958,3043,3383,3627,5327,5359,7076,7099,8013,8767,9590	ALAS2,BCL3,CASP8,RUNX3,CD3D,CEBPB,CEBPD,CSF1,CSF3,EGR1,EPHA2,HSPA9,IRF8,IL6,IL15,IRF1,IRF4,JUNB,NFIL3,NFKB2,PML,RELB,SHH,SOD2,VCAM1,VEGFA,HDAC4,TCIRG1,UBD,SBNO2,JMJD6,AHSP,SIX4,HERC6,BATF3,FAM20C,CD248,PREX1,CCDC134,RSAD2,BATF2,TNFAIP3,BST2,CD40,HBB,ICAM1,CXCL10,PLAT,PLSCR1,TIMP1,TLR4,NR4A3,RIPK2,AKAP12
8_Member	GO Biological Processes	GO:0048534	hematopoietic or lymphoid organ development	-16.8622	-13.8759	41/655	212,602,841,864,915,1051,1052,1435,1440,1958,1969,3313,3394,3569,3600,3659,3662,3726,4783,4791,5371,5971,6469,6648,7412,7422,9759,10312,10537,22904,23210,51327,51804,55008,55509,56975,57124,57580,79879,91543,116071	ALAS2,BCL3,CASP8,RUNX3,CD3D,CEBPB,CEBPD,CSF1,CSF3,EGR1,EPHA2,HSPA9,IRF8,IL6,IL15,IRF1,IRF4,JUNB,NFIL3,NFKB2,PML,RELB,SHH,SOD2,VCAM1,VEGFA,HDAC4,TCIRG1,UBD,SBNO2,JMJD6,AHSP,SIX4,HERC6,BATF3,FAM20C,CD248,PREX1,CCDC134,RSAD2,BATF2
8_Member	GO Biological Processes	GO:0002520	immune system development	-16.6321	-13.7154	42/699	212,602,841,864,915,1051,1052,1435,1440,1958,1969,3313,3394,3569,3600,3659,3662,3726,4783,4791,5371,5971,6469,6648,7128,7412,7422,9759,10312,10537,22904,23210,51327,51804,55008,55509,56975,57124,57580,79879,91543,116071	ALAS2,BCL3,CASP8,RUNX3,CD3D,CEBPB,CEBPD,CSF1,CSF3,EGR1,EPHA2,HSPA9,IRF8,IL6,IL15,IRF1,IRF4,JUNB,NFIL3,NFKB2,PML,RELB,SHH,SOD2,TNFAIP3,VCAM1,VEGFA,HDAC4,TCIRG1,UBD,SBNO2,JMJD6,AHSP,SIX4,HERC6,BATF3,FAM20C,CD248,PREX1,CCDC134,RSAD2,BATF2
8_Member	GO Biological Processes	GO:0030097	hemopoiesis	-15.6697	-12.7988	38/606	212,602,841,864,915,1051,1052,1435,1440,1958,1969,3313,3394,3569,3600,3659,3662,3726,4783,5371,5971,6469,6648,7412,7422,9759,10312,10537,22904,23210,51327,55008,55509,56975,57580,79879,91543,116071	ALAS2,BCL3,CASP8,RUNX3,CD3D,CEBPB,CEBPD,CSF1,CSF3,EGR1,EPHA2,HSPA9,IRF8,IL6,IL15,IRF1,IRF4,JUNB,NFIL3,PML,RELB,SHH,SOD2,VCAM1,VEGFA,HDAC4,TCIRG1,UBD,SBNO2,JMJD6,AHSP,HERC6,BATF3,FAM20C,PREX1,CCDC134,RSAD2,BATF2
8_Member	GO Biological Processes	GO:0002521	leukocyte differentiation	-14.0074	-11.2392	28/358	602,841,915,1435,1440,1958,1969,3394,3569,3600,3659,3662,3726,4783,5971,6469,7412,7422,9759,10312,10537,22904,23210,55509,56975,57580,91543,116071	BCL3,CASP8,CD3D,CSF1,CSF3,EGR1,EPHA2,IRF8,IL6,IL15,IRF1,IRF4,JUNB,NFIL3,RELB,SHH,VCAM1,VEGFA,HDAC4,TCIRG1,UBD,SBNO2,JMJD6,BATF3,FAM20C,PREX1,RSAD2,BATF2
8_Member	GO Biological Processes	GO:0001775	cell activation	-13.2831	-10.6163	36/647	602,684,841,915,958,1435,1958,3043,3383,3394,3569,3600,3627,3659,3662,4783,4791,5327,5359,5971,6469,7076,7099,7412,8013,8767,9590,9759,10312,10537,22904,23210,55509,57580,91543,116071	BCL3,BST2,CASP8,CD3D,CD40,CSF1,EGR1,HBB,ICAM1,IRF8,IL6,IL15,CXCL10,IRF1,IRF4,NFIL3,NFKB2,PLAT,PLSCR1,RELB,SHH,TIMP1,TLR4,VCAM1,NR4A3,RIPK2,AKAP12,HDAC4,TCIRG1,UBD,SBNO2,JMJD6,BATF3,PREX1,RSAD2,BATF2
8_Member	GO Biological Processes	GO:0030099	myeloid cell differentiation	-12.5748	-9.96705	22/238	212,841,1051,1435,1440,1969,3313,3394,3600,3662,3726,5371,5971,7422,10312,10537,22904,23210,51327,55509,56975,116071	ALAS2,CASP8,CEBPB,CSF1,CSF3,EPHA2,HSPA9,IRF8,IL15,IRF4,JUNB,PML,RELB,VEGFA,TCIRG1,UBD,SBNO2,JMJD6,AHSP,BATF3,FAM20C,BATF2
8_Member	GO Biological Processes	GO:0002573	myeloid leukocyte differentiation	-10.8462	-8.43769	15/116	841,1435,1440,1969,3600,3662,3726,5971,7422,10312,10537,22904,55509,56975,116071	CASP8,CSF1,CSF3,EPHA2,IL15,IRF4,JUNB,RELB,VEGFA,TCIRG1,UBD,SBNO2,BATF3,FAM20C,BATF2
8_Member	GO Biological Processes	GO:0045321	leukocyte activation	-10.6864	-8.29738	29/526	602,684,841,915,958,1435,1958,3383,3394,3569,3600,3659,3662,4783,5971,6469,7099,7412,8013,8767,9759,10312,10537,22904,23210,55509,57580,91543,116071	BCL3,BST2,CASP8,CD3D,CD40,CSF1,EGR1,ICAM1,IRF8,IL6,IL15,IRF1,IRF4,NFIL3,RELB,SHH,TLR4,VCAM1,NR4A3,RIPK2,HDAC4,TCIRG1,UBD,SBNO2,JMJD6,BATF3,PREX1,RSAD2,BATF2
8_Member	GO Biological Processes	GO:1903131	mononuclear cell differentiation	-9.87622	-7.57347	21/295	602,915,1958,3394,3569,3600,3659,3662,4783,5971,6469,7412,7422,9759,10312,10537,23210,55509,57580,91543,116071	BCL3,CD3D,EGR1,IRF8,IL6,IL15,IRF1,IRF4,NFIL3,RELB,SHH,VCAM1,VEGFA,HDAC4,TCIRG1,UBD,JMJD6,BATF3,PREX1,RSAD2,BATF2
8_Member	GO Biological Processes	GO:0046649	lymphocyte activation	-8.58799	-6.45476	23/417	602,684,841,915,958,1958,3383,3394,3569,3600,3659,3662,4783,5971,6469,7099,7412,8767,9759,10312,23210,57580,91543	BCL3,BST2,CASP8,CD3D,CD40,EGR1,ICAM1,IRF8,IL6,IL15,IRF1,IRF4,NFIL3,RELB,SHH,TLR4,VCAM1,RIPK2,HDAC4,TCIRG1,JMJD6,PREX1,RSAD2
8_Member	GO Biological Processes	GO:0030098	lymphocyte differentiation	-7.63424	-5.63253	17/257	602,915,1958,3394,3569,3600,3659,3662,4783,5971,6469,7412,9759,10312,23210,57580,91543	BCL3,CD3D,EGR1,IRF8,IL6,IL15,IRF1,IRF4,NFIL3,RELB,SHH,VCAM1,HDAC4,TCIRG1,JMJD6,PREX1,RSAD2
8_Member	GO Biological Processes	GO:0030217	T cell differentiation	-7.23558	-5.2749	13/153	602,915,1958,3569,3600,3659,3662,5971,6469,10312,23210,57580,91543	BCL3,CD3D,EGR1,IL6,IL15,IRF1,IRF4,RELB,SHH,TCIRG1,JMJD6,PREX1,RSAD2
8_Member	GO Biological Processes	GO:0042110	T cell activation	-6.67746	-4.78271	16/265	602,841,915,1958,3383,3569,3600,3659,3662,5971,6469,8767,10312,23210,57580,91543	BCL3,CASP8,CD3D,EGR1,ICAM1,IL6,IL15,IRF1,IRF4,RELB,SHH,RIPK2,TCIRG1,JMJD6,PREX1,RSAD2
8_Member	GO Biological Processes	GO:0046631	alpha-beta T cell activation	-6.31043	-4.4579	9/78	602,915,3569,3600,3659,3662,5971,10312,91543	BCL3,CD3D,IL6,IL15,IRF1,IRF4,RELB,TCIRG1,RSAD2
9_Summary	GO Biological Processes	GO:0002831	regulation of response to biotic stimulus	-16.809	-13.8412	31/355	330,354,841,3434,3600,3659,4332,4938,5359,5770,6737,7099,7128,8651,8767,9636,10221,10906,11274,23586,29126,51191,54625,55061,55601,57103,57169,80149,81030,84034,115362,684,864,1051,2615,3112,3313,3559,3566,6347,6469,7043,7057,9572,10769,79651,79890,4790,5054,5327,5328,6405,7538,8482,9021,54910	BIRC3,KLK3,CASP8,IFIT1,IL15,IRF1,MNDA,OAS1,PLSCR1,PTPN1,TRIM21,TLR4,TNFAIP3,SOCS1,RIPK2,ISG15,TRIB1,TRAFD1,USP18,DDX58,CD274,HERC5,PARP14,SUSD4,DDX60,TIGAR,ZNFX1,ZC3H12A,ZBP1,EMILIN2,GBP5,BST2,RUNX3,CEBPB,LRRC32,HLA-DOB,HSPA9,IL2RA,IL4R,CCL2,SHH,TGFB3,THBS1,NR1D1,PLK2,RHBDF2,RIN3,NFKB1,SERPINE1,PLAT,PLAU,SEMA3F,ZFP36,SEMA7A,SOCS3,SEMA4C
9_Member	GO Biological Processes	GO:0002831	regulation of response to biotic stimulus	-16.809	-13.8412	31/355	330,354,841,3434,3600,3659,4332,4938,5359,5770,6737,7099,7128,8651,8767,9636,10221,10906,11274,23586,29126,51191,54625,55061,55601,57103,57169,80149,81030,84034,115362	BIRC3,KLK3,CASP8,IFIT1,IL15,IRF1,MNDA,OAS1,PLSCR1,PTPN1,TRIM21,TLR4,TNFAIP3,SOCS1,RIPK2,ISG15,TRIB1,TRAFD1,USP18,DDX58,CD274,HERC5,PARP14,SUSD4,DDX60,TIGAR,ZNFX1,ZC3H12A,ZBP1,EMILIN2,GBP5
9_Member	GO Biological Processes	GO:0002683	negative regulation of immune system process	-14.483	-11.6664	31/430	684,864,1051,2615,3112,3313,3559,3566,3659,4332,4938,6347,6469,6737,7043,7057,7099,7128,8651,9572,9636,10221,10769,10906,11274,29126,54625,55061,79651,79890,80149	BST2,RUNX3,CEBPB,LRRC32,HLA-DOB,HSPA9,IL2RA,IL4R,IRF1,MNDA,OAS1,CCL2,SHH,TRIM21,TGFB3,THBS1,TLR4,TNFAIP3,SOCS1,NR1D1,ISG15,TRIB1,PLK2,TRAFD1,USP18,CD274,PARP14,SUSD4,RHBDF2,RIN3,ZC3H12A
9_Member	GO Biological Processes	GO:0045088	regulation of innate immune response	-9.89566	-7.58502	19/236	330,841,3659,4332,4938,5359,5770,6737,7099,7128,8651,9636,10906,11274,54625,55061,57169,81030,115362	BIRC3,CASP8,IRF1,MNDA,OAS1,PLSCR1,PTPN1,TRIM21,TLR4,TNFAIP3,SOCS1,ISG15,TRAFD1,USP18,PARP14,SUSD4,ZNFX1,ZBP1,GBP5
9_Member	GO Biological Processes	GO:0032102	negative regulation of response to external stimulus	-9.80531	-7.51032	25/428	3559,4790,4938,5054,5327,5328,6347,6405,6737,7057,7128,7538,8482,9021,9572,9636,10221,10769,10906,11274,54625,54910,55061,79651,79890	IL2RA,NFKB1,OAS1,SERPINE1,PLAT,PLAU,CCL2,SEMA3F,TRIM21,THBS1,TNFAIP3,ZFP36,SEMA7A,SOCS3,NR1D1,ISG15,TRIB1,PLK2,TRAFD1,USP18,PARP14,SEMA4C,SUSD4,RHBDF2,RIN3
9_Member	GO Biological Processes	GO:0031348	negative regulation of defense response	-5.86321	-4.07144	15/269	3559,4790,4938,6737,7128,7538,9021,9572,9636,10769,10906,11274,54625,55061,79651	IL2RA,NFKB1,OAS1,TRIM21,TNFAIP3,ZFP36,SOCS3,NR1D1,ISG15,PLK2,TRAFD1,USP18,PARP14,SUSD4,RHBDF2
9_Member	GO Biological Processes	GO:0050777	negative regulation of immune response	-5.52421	-3.7836	12/183	3566,4938,6737,7128,9636,10769,10906,11274,54625,55061,79651,80149	IL4R,OAS1,TRIM21,TNFAIP3,ISG15,PLK2,TRAFD1,USP18,PARP14,SUSD4,RHBDF2,ZC3H12A
9_Member	GO Biological Processes	GO:0045824	negative regulation of innate immune response	-5.41041	-3.68754	8/75	4938,6737,7128,9636,10906,11274,54625,55061	OAS1,TRIM21,TNFAIP3,ISG15,TRAFD1,USP18,PARP14,SUSD4
9_Member	GO Biological Processes	GO:0002832	negative regulation of response to biotic stimulus	-4.95861	-3.29358	9/113	4938,6737,7128,9636,10221,10906,11274,54625,55061	OAS1,TRIM21,TNFAIP3,ISG15,TRIB1,TRAFD1,USP18,PARP14,SUSD4
10_Summary	WikiPathways	WP5094	Orexin receptor pathway	-16.5163	-13.6154	22/155	1026,1958,1959,1960,2353,2354,2355,2920,3309,3383,3569,3726,3777,4616,7412,7422,8013,8553,23237,23764,25819,26031,2152,4665,8061,10221,9261,639,2261,3249,3910,5327,5770,6776,7057,8651,10253,10312,29126,57761	CDKN1A,EGR1,EGR2,EGR3,FOS,FOSB,FOSL2,CXCL2,HSPA5,ICAM1,IL6,JUNB,KCNK3,GADD45B,VCAM1,VEGFA,NR4A3,BHLHE40,ARC,MAFF,NOCT,OSBPL3,F3,NAB2,FOSL1,TRIB1,MAPKAPK2,PRDM1,FGFR3,HPN,LAMA4,PLAT,PTPN1,STAT5A,THBS1,SOCS1,SPRY2,TCIRG1,CD274,TRIB3
10_Member	WikiPathways	WP5094	Orexin receptor pathway	-16.5163	-13.6154	22/155	1026,1958,1959,1960,2353,2354,2355,2920,3309,3383,3569,3726,3777,4616,7412,7422,8013,8553,23237,23764,25819,26031	CDKN1A,EGR1,EGR2,EGR3,FOS,FOSB,FOSL2,CXCL2,HSPA5,ICAM1,IL6,JUNB,KCNK3,GADD45B,VCAM1,VEGFA,NR4A3,BHLHE40,ARC,MAFF,NOCT,OSBPL3
10_Member	Reactome Gene Sets	R-HSA-9031628	NGF-stimulated transcription	-12.0028	-9.46769	11/39	1958,1959,1960,2152,2353,2354,3726,4665,8061,10221,23237	EGR1,EGR2,EGR3,F3,FOS,FOSB,JUNB,NAB2,FOSL1,TRIB1,ARC
10_Member	Reactome Gene Sets	R-HSA-198725	Nuclear Events (kinase and transcription factor activation)	-11.0116	-8.58784	12/61	1958,1959,1960,2152,2353,2354,3726,4665,8061,9261,10221,23237	EGR1,EGR2,EGR3,F3,FOS,FOSB,JUNB,NAB2,FOSL1,MAPKAPK2,TRIB1,ARC
10_Member	Reactome Gene Sets	R-HSA-9006934	Signaling by Receptor Tyrosine Kinases	-8.71709	-6.56491	26/521	639,1958,1959,1960,2152,2261,2353,2354,3249,3726,3910,4665,5327,5770,6776,7057,7422,8061,8651,9261,10221,10253,10312,23237,29126,57761	PRDM1,EGR1,EGR2,EGR3,F3,FGFR3,FOS,FOSB,HPN,JUNB,LAMA4,NAB2,PLAT,PTPN1,STAT5A,THBS1,VEGFA,FOSL1,SOCS1,MAPKAPK2,TRIB1,SPRY2,TCIRG1,ARC,CD274,TRIB3
10_Member	Reactome Gene Sets	R-HSA-187037	Signaling by NTRK1 (TRKA)	-7.72004	-5.70035	12/115	1958,1959,1960,2152,2353,2354,3726,4665,8061,9261,10221,23237	EGR1,EGR2,EGR3,F3,FOS,FOSB,JUNB,NAB2,FOSL1,MAPKAPK2,TRIB1,ARC
10_Member	Reactome Gene Sets	R-HSA-166520	Signaling by NTRKs	-6.97588	-5.04445	12/134	1958,1959,1960,2152,2353,2354,3726,4665,8061,9261,10221,23237	EGR1,EGR2,EGR3,F3,FOS,FOSB,JUNB,NAB2,FOSL1,MAPKAPK2,TRIB1,ARC
11_Summary	GO Biological Processes	GO:0030155	regulation of cell adhesion	-15.5542	-12.6975	43/786	864,1051,1326,1435,1960,1969,2615,2828,3112,3491,3559,3566,3569,3600,3659,3910,5054,5328,5329,5371,6347,6403,6469,6591,7052,7057,7412,7422,7494,8013,8651,8744,8767,9308,10808,27289,29126,57580,64332,80149,81848,84034,136227,639,841,1440,2353,3313,3662,3726,4792,7099,7538,8737,9636,10221,958,1026,4332,5359,7128,9572,10865	RUNX3,CEBPB,MAP3K8,CSF1,EGR3,EPHA2,LRRC32,GPR4,HLA-DOB,CCN1,IL2RA,IL4R,IL6,IL15,IRF1,LAMA4,SERPINE1,PLAU,PLAUR,PML,CCL2,SELP,SHH,SNAI2,TGM2,THBS1,VCAM1,VEGFA,XBP1,NR4A3,SOCS1,TNFSF9,RIPK2,CD83,HSPH1,RND1,CD274,PREX1,NFKBIZ,ZC3H12A,SPRY4,EMILIN2,COL26A1,PRDM1,CASP8,CSF3,FOS,HSPA9,IRF4,JUNB,NFKBIA,TLR4,ZFP36,RIPK1,ISG15,TRIB1,CD40,CDKN1A,MNDA,PLSCR1,TNFAIP3,NR1D1,ARID5A
11_Member	GO Biological Processes	GO:0030155	regulation of cell adhesion	-15.5542	-12.6975	43/786	864,1051,1326,1435,1960,1969,2615,2828,3112,3491,3559,3566,3569,3600,3659,3910,5054,5328,5329,5371,6347,6403,6469,6591,7052,7057,7412,7422,7494,8013,8651,8744,8767,9308,10808,27289,29126,57580,64332,80149,81848,84034,136227	RUNX3,CEBPB,MAP3K8,CSF1,EGR3,EPHA2,LRRC32,GPR4,HLA-DOB,CCN1,IL2RA,IL4R,IL6,IL15,IRF1,LAMA4,SERPINE1,PLAU,PLAUR,PML,CCL2,SELP,SHH,SNAI2,TGM2,THBS1,VCAM1,VEGFA,XBP1,NR4A3,SOCS1,TNFSF9,RIPK2,CD83,HSPH1,RND1,CD274,PREX1,NFKBIZ,ZC3H12A,SPRY4,EMILIN2,COL26A1
11_Member	GO Biological Processes	GO:1903706	regulation of hemopoiesis	-13.6397	-10.9149	29/400	639,841,864,1051,1435,1440,1960,2353,3313,3559,3566,3600,3659,3662,3726,4792,6469,7099,7494,7538,8651,8737,8744,8767,9308,9636,10221,64332,80149	PRDM1,CASP8,RUNX3,CEBPB,CSF1,CSF3,EGR3,FOS,HSPA9,IL2RA,IL4R,IL15,IRF1,IRF4,JUNB,NFKBIA,SHH,TLR4,XBP1,ZFP36,SOCS1,RIPK1,TNFSF9,RIPK2,CD83,ISG15,TRIB1,NFKBIZ,ZC3H12A
11_Member	GO Biological Processes	GO:0050865	regulation of cell activation	-12.7946	-10.1708	37/709	639,864,958,1026,1051,1326,1960,2615,3112,3559,3566,3569,3600,3659,3662,3726,4332,5359,6347,6403,6469,7057,7099,7128,7412,7494,8013,8651,8744,8767,9308,9572,10808,29126,64332,80149,84034	PRDM1,RUNX3,CD40,CDKN1A,CEBPB,MAP3K8,EGR3,LRRC32,HLA-DOB,IL2RA,IL4R,IL6,IL15,IRF1,IRF4,JUNB,MNDA,PLSCR1,CCL2,SELP,SHH,THBS1,TLR4,TNFAIP3,VCAM1,XBP1,NR4A3,SOCS1,TNFSF9,RIPK2,CD83,NR1D1,HSPH1,CD274,NFKBIZ,ZC3H12A,EMILIN2
11_Member	GO Biological Processes	GO:0002694	regulation of leukocyte activation	-12.4352	-9.8421	35/654	639,864,958,1026,1051,1326,1960,2615,3112,3559,3566,3569,3600,3659,3662,3726,4332,5359,6347,6469,7057,7099,7128,7412,7494,8013,8651,8744,8767,9308,9572,10808,29126,64332,80149	PRDM1,RUNX3,CD40,CDKN1A,CEBPB,MAP3K8,EGR3,LRRC32,HLA-DOB,IL2RA,IL4R,IL6,IL15,IRF1,IRF4,JUNB,MNDA,PLSCR1,CCL2,SHH,THBS1,TLR4,TNFAIP3,VCAM1,XBP1,NR4A3,SOCS1,TNFSF9,RIPK2,CD83,NR1D1,HSPH1,CD274,NFKBIZ,ZC3H12A
11_Member	GO Biological Processes	GO:0050863	regulation of T cell activation	-12.1309	-9.58218	26/364	639,864,1051,1326,1960,2615,3112,3559,3566,3569,3600,3659,3662,3726,6347,6469,7412,7494,8651,8744,8767,9308,10808,29126,64332,80149	PRDM1,RUNX3,CEBPB,MAP3K8,EGR3,LRRC32,HLA-DOB,IL2RA,IL4R,IL6,IL15,IRF1,IRF4,JUNB,CCL2,SHH,VCAM1,XBP1,SOCS1,TNFSF9,RIPK2,CD83,HSPH1,CD274,NFKBIZ,ZC3H12A
11_Member	GO Biological Processes	GO:1902105	regulation of leukocyte differentiation	-12.1053	-9.56339	24/306	639,841,864,1051,1435,1960,2353,3559,3566,3600,3659,3662,3726,6469,7099,7494,8651,8737,8744,8767,9308,10221,64332,80149	PRDM1,CASP8,RUNX3,CEBPB,CSF1,EGR3,FOS,IL2RA,IL4R,IL15,IRF1,IRF4,JUNB,SHH,TLR4,XBP1,SOCS1,RIPK1,TNFSF9,RIPK2,CD83,TRIB1,NFKBIZ,ZC3H12A
11_Member	GO Biological Processes	GO:0045785	positive regulation of cell adhesion	-11.8535	-9.33797	29/471	864,1326,1435,1960,3112,3491,3559,3566,3569,3600,5329,6347,6403,6469,7052,7412,7422,7494,8013,8651,8744,8767,9308,10808,29126,57580,64332,84034,136227	RUNX3,MAP3K8,CSF1,EGR3,HLA-DOB,CCN1,IL2RA,IL4R,IL6,IL15,PLAUR,CCL2,SELP,SHH,TGM2,VCAM1,VEGFA,XBP1,NR4A3,SOCS1,TNFSF9,RIPK2,CD83,HSPH1,CD274,PREX1,NFKBIZ,EMILIN2,COL26A1
11_Member	GO Biological Processes	GO:0051249	regulation of lymphocyte activation	-11.4964	-9.00564	31/557	639,864,958,1026,1051,1326,1960,2615,3112,3559,3566,3569,3600,3659,3662,3726,4332,6347,6469,7099,7128,7412,7494,8651,8744,8767,9308,10808,29126,64332,80149	PRDM1,RUNX3,CD40,CDKN1A,CEBPB,MAP3K8,EGR3,LRRC32,HLA-DOB,IL2RA,IL4R,IL6,IL15,IRF1,IRF4,JUNB,MNDA,CCL2,SHH,TLR4,TNFAIP3,VCAM1,XBP1,SOCS1,TNFSF9,RIPK2,CD83,HSPH1,CD274,NFKBIZ,ZC3H12A
11_Member	GO Biological Processes	GO:1903037	regulation of leukocyte cell-cell adhesion	-11.311	-8.83802	25/364	864,1051,1326,1960,2615,3112,3559,3566,3569,3600,3659,6347,6403,6469,7412,7494,8013,8651,8744,8767,9308,10808,29126,64332,80149	RUNX3,CEBPB,MAP3K8,EGR3,LRRC32,HLA-DOB,IL2RA,IL4R,IL6,IL15,IRF1,CCL2,SELP,SHH,VCAM1,XBP1,NR4A3,SOCS1,TNFSF9,RIPK2,CD83,HSPH1,CD274,NFKBIZ,ZC3H12A
11_Member	GO Biological Processes	GO:0022409	positive regulation of cell-cell adhesion	-11.0713	-8.6263	23/312	864,1326,1960,3112,3559,3566,3569,3600,5329,6347,6403,6469,7412,7494,8013,8651,8744,8767,9308,10808,29126,64332,84034	RUNX3,MAP3K8,EGR3,HLA-DOB,IL2RA,IL4R,IL6,IL15,PLAUR,CCL2,SELP,SHH,VCAM1,XBP1,NR4A3,SOCS1,TNFSF9,RIPK2,CD83,HSPH1,CD274,NFKBIZ,EMILIN2
11_Member	GO Biological Processes	GO:0022407	regulation of cell-cell adhesion	-10.9703	-8.55167	28/477	864,1051,1326,1960,2615,3112,3559,3566,3569,3600,3659,5329,6347,6403,6469,7412,7422,7494,8013,8651,8744,8767,9308,10808,29126,64332,80149,84034	RUNX3,CEBPB,MAP3K8,EGR3,LRRC32,HLA-DOB,IL2RA,IL4R,IL6,IL15,IRF1,PLAUR,CCL2,SELP,SHH,VCAM1,VEGFA,XBP1,NR4A3,SOCS1,TNFSF9,RIPK2,CD83,HSPH1,CD274,NFKBIZ,ZC3H12A,EMILIN2
11_Member	GO Biological Processes	GO:1903039	positive regulation of leukocyte cell-cell adhesion	-10.7463	-8.34557	21/265	864,1326,1960,3112,3559,3566,3569,3600,6347,6403,6469,7412,7494,8013,8651,8744,8767,9308,10808,29126,64332	RUNX3,MAP3K8,EGR3,HLA-DOB,IL2RA,IL4R,IL6,IL15,CCL2,SELP,SHH,VCAM1,XBP1,NR4A3,SOCS1,TNFSF9,RIPK2,CD83,HSPH1,CD274,NFKBIZ
11_Member	GO Biological Processes	GO:0045580	regulation of T cell differentiation	-10.3097	-7.9573	17/172	639,864,1960,3559,3566,3600,3659,3662,3726,6469,7494,8651,8744,8767,9308,64332,80149	PRDM1,RUNX3,EGR3,IL2RA,IL4R,IL15,IRF1,IRF4,JUNB,SHH,XBP1,SOCS1,TNFSF9,RIPK2,CD83,NFKBIZ,ZC3H12A
11_Member	GO Biological Processes	GO:0046634	regulation of alpha-beta T cell activation	-10.2333	-7.88525	14/107	639,864,3566,3659,3662,3726,6469,8651,8767,9308,10808,29126,64332,80149	PRDM1,RUNX3,IL4R,IRF1,IRF4,JUNB,SHH,SOCS1,RIPK2,CD83,HSPH1,CD274,NFKBIZ,ZC3H12A
11_Member	GO Biological Processes	GO:1902107	positive regulation of leukocyte differentiation	-10.1119	-7.77244	17/177	841,864,1435,1960,2353,3559,3566,3600,6469,7494,8651,8737,8744,8767,9308,10221,64332	CASP8,RUNX3,CSF1,EGR3,FOS,IL2RA,IL4R,IL15,SHH,XBP1,SOCS1,RIPK1,TNFSF9,RIPK2,CD83,TRIB1,NFKBIZ
11_Member	GO Biological Processes	GO:1903708	positive regulation of hemopoiesis	-10.1119	-7.77244	17/177	841,864,1435,1960,2353,3559,3566,3600,6469,7494,8651,8737,8744,8767,9308,10221,64332	CASP8,RUNX3,CSF1,EGR3,FOS,IL2RA,IL4R,IL15,SHH,XBP1,SOCS1,RIPK1,TNFSF9,RIPK2,CD83,TRIB1,NFKBIZ
11_Member	GO Biological Processes	GO:0050870	positive regulation of T cell activation	-9.67869	-7.39131	19/243	864,1326,1960,3112,3559,3566,3569,3600,6347,6469,7412,7494,8651,8744,8767,9308,10808,29126,64332	RUNX3,MAP3K8,EGR3,HLA-DOB,IL2RA,IL4R,IL6,IL15,CCL2,SHH,VCAM1,XBP1,SOCS1,TNFSF9,RIPK2,CD83,HSPH1,CD274,NFKBIZ
11_Member	GO Biological Processes	GO:0045619	regulation of lymphocyte differentiation	-9.21306	-6.98556	17/202	639,864,1960,3559,3566,3600,3659,3662,3726,6469,7494,8651,8744,8767,9308,64332,80149	PRDM1,RUNX3,EGR3,IL2RA,IL4R,IL15,IRF1,IRF4,JUNB,SHH,XBP1,SOCS1,TNFSF9,RIPK2,CD83,NFKBIZ,ZC3H12A
11_Member	GO Biological Processes	GO:0050867	positive regulation of cell activation	-9.19383	-6.96961	25/458	864,958,1026,1326,1960,3112,3559,3566,3569,3600,6347,6403,6469,7057,7099,7412,7494,8013,8651,8744,8767,9308,10808,29126,64332	RUNX3,CD40,CDKN1A,MAP3K8,EGR3,HLA-DOB,IL2RA,IL4R,IL6,IL15,CCL2,SELP,SHH,THBS1,TLR4,VCAM1,XBP1,NR4A3,SOCS1,TNFSF9,RIPK2,CD83,HSPH1,CD274,NFKBIZ
11_Member	GO Biological Processes	GO:0046637	regulation of alpha-beta T cell differentiation	-9.10867	-6.90672	11/69	639,864,3566,3662,3726,6469,8651,8767,9308,64332,80149	PRDM1,RUNX3,IL4R,IRF4,JUNB,SHH,SOCS1,RIPK2,CD83,NFKBIZ,ZC3H12A
11_Member	GO Biological Processes	GO:0002696	positive regulation of leukocyte activation	-8.82214	-6.65304	24/441	864,958,1026,1326,1960,3112,3559,3566,3569,3600,6347,6469,7057,7099,7412,7494,8013,8651,8744,8767,9308,10808,29126,64332	RUNX3,CD40,CDKN1A,MAP3K8,EGR3,HLA-DOB,IL2RA,IL4R,IL6,IL15,CCL2,SHH,THBS1,TLR4,VCAM1,XBP1,NR4A3,SOCS1,TNFSF9,RIPK2,CD83,HSPH1,CD274,NFKBIZ
11_Member	GO Biological Processes	GO:0051251	positive regulation of lymphocyte activation	-8.39676	-6.29187	22/391	864,958,1026,1326,1960,3112,3559,3566,3569,3600,6347,6469,7099,7412,7494,8651,8744,8767,9308,10808,29126,64332	RUNX3,CD40,CDKN1A,MAP3K8,EGR3,HLA-DOB,IL2RA,IL4R,IL6,IL15,CCL2,SHH,TLR4,VCAM1,XBP1,SOCS1,TNFSF9,RIPK2,CD83,HSPH1,CD274,NFKBIZ
11_Member	GO Biological Processes	GO:2000514	regulation of CD4-positive, alpha-beta T cell activation	-7.98094	-5.93606	10/68	864,3566,3662,3726,8651,8767,9308,29126,64332,80149	RUNX3,IL4R,IRF4,JUNB,SOCS1,RIPK2,CD83,CD274,NFKBIZ,ZC3H12A
11_Member	GO Biological Processes	GO:0043370	regulation of CD4-positive, alpha-beta T cell differentiation	-7.88403	-5.84772	9/52	864,3566,3662,3726,8651,8767,9308,64332,80149	RUNX3,IL4R,IRF4,JUNB,SOCS1,RIPK2,CD83,NFKBIZ,ZC3H12A
11_Member	GO Biological Processes	GO:0045621	positive regulation of lymphocyte differentiation	-7.27307	-5.30702	12/126	864,1960,3559,3566,3600,6469,7494,8651,8744,8767,9308,64332	RUNX3,EGR3,IL2RA,IL4R,IL15,SHH,XBP1,SOCS1,TNFSF9,RIPK2,CD83,NFKBIZ
11_Member	GO Biological Processes	GO:0045582	positive regulation of T cell differentiation	-6.81378	-4.89708	11/113	864,1960,3559,3566,6469,7494,8651,8744,8767,9308,64332	RUNX3,EGR3,IL2RA,IL4R,SHH,XBP1,SOCS1,TNFSF9,RIPK2,CD83,NFKBIZ
11_Member	GO Biological Processes	GO:0051250	negative regulation of lymphocyte activation	-6.10969	-4.28666	12/161	864,1051,2615,3559,3566,3659,4332,6469,7128,8651,29126,80149	RUNX3,CEBPB,LRRC32,IL2RA,IL4R,IRF1,MNDA,SHH,TNFAIP3,SOCS1,CD274,ZC3H12A
11_Member	GO Biological Processes	GO:0002695	negative regulation of leukocyte activation	-6.06688	-4.24773	13/193	864,1051,2615,3559,3566,3659,4332,6469,7128,8651,9572,29126,80149	RUNX3,CEBPB,LRRC32,IL2RA,IL4R,IRF1,MNDA,SHH,TNFAIP3,SOCS1,NR1D1,CD274,ZC3H12A
11_Member	GO Biological Processes	GO:0007162	negative regulation of cell adhesion	-5.86588	-4.07291	16/305	864,1051,2615,3559,3566,3659,5054,6469,6591,7057,7422,8651,27289,29126,80149,81848	RUNX3,CEBPB,LRRC32,IL2RA,IL4R,IRF1,SERPINE1,SHH,SNAI2,THBS1,VEGFA,SOCS1,RND1,CD274,ZC3H12A,SPRY4
11_Member	GO Biological Processes	GO:0046635	positive regulation of alpha-beta T cell activation	-5.73645	-3.96702	8/68	864,3566,6469,8651,8767,9308,10808,64332	RUNX3,IL4R,SHH,SOCS1,RIPK2,CD83,HSPH1,NFKBIZ
11_Member	GO Biological Processes	GO:0046638	positive regulation of alpha-beta T cell differentiation	-5.60434	-3.85833	7/50	864,3566,6469,8651,8767,9308,64332	RUNX3,IL4R,SHH,SOCS1,RIPK2,CD83,NFKBIZ
11_Member	GO Biological Processes	GO:0050866	negative regulation of cell activation	-5.52131	-3.78176	13/216	864,1051,2615,3559,3566,3659,4332,6469,7128,8651,9572,29126,80149	RUNX3,CEBPB,LRRC32,IL2RA,IL4R,IRF1,MNDA,SHH,TNFAIP3,SOCS1,NR1D1,CD274,ZC3H12A
11_Member	GO Biological Processes	GO:0050868	negative regulation of T cell activation	-5.46384	-3.73276	10/125	864,1051,2615,3559,3566,3659,6469,8651,29126,80149	RUNX3,CEBPB,LRRC32,IL2RA,IL4R,IRF1,SHH,SOCS1,CD274,ZC3H12A
11_Member	GO Biological Processes	GO:1903707	negative regulation of hemopoiesis	-5.1521	-3.45821	9/107	864,3313,3566,3659,6469,7099,8651,10221,80149	RUNX3,HSPA9,IL4R,IRF1,SHH,TLR4,SOCS1,TRIB1,ZC3H12A
11_Member	GO Biological Processes	GO:0045622	regulation of T-helper cell differentiation	-5.05688	-3.36968	6/40	3566,3662,3726,8767,64332,80149	IL4R,IRF4,JUNB,RIPK2,NFKBIZ,ZC3H12A
11_Member	GO Biological Processes	GO:0046639	negative regulation of alpha-beta T cell differentiation	-4.93291	-3.27147	5/25	864,3566,6469,8651,80149	RUNX3,IL4R,SHH,SOCS1,ZC3H12A
11_Member	GO Biological Processes	GO:0046636	negative regulation of alpha-beta T cell activation	-4.93018	-3.26964	6/42	864,3566,6469,8651,29126,80149	RUNX3,IL4R,SHH,SOCS1,CD274,ZC3H12A
11_Member	GO Biological Processes	GO:1903038	negative regulation of leukocyte cell-cell adhesion	-4.9168	-3.26245	10/144	864,1051,2615,3559,3566,3659,6469,8651,29126,80149	RUNX3,CEBPB,LRRC32,IL2RA,IL4R,IRF1,SHH,SOCS1,CD274,ZC3H12A
11_Member	GO Biological Processes	GO:0045581	negative regulation of T cell differentiation	-4.69631	-3.0721	6/46	864,3566,3659,6469,8651,80149	RUNX3,IL4R,IRF1,SHH,SOCS1,ZC3H12A
11_Member	GO Biological Processes	GO:0022408	negative regulation of cell-cell adhesion	-4.42026	-2.84377	11/199	864,1051,2615,3559,3566,3659,6469,7422,8651,29126,80149	RUNX3,CEBPB,LRRC32,IL2RA,IL4R,IRF1,SHH,VEGFA,SOCS1,CD274,ZC3H12A
11_Member	GO Biological Processes	GO:1902106	negative regulation of leukocyte differentiation	-4.3905	-2.81548	8/103	864,3566,3659,6469,7099,8651,10221,80149	RUNX3,IL4R,IRF1,SHH,TLR4,SOCS1,TRIB1,ZC3H12A
11_Member	GO Biological Processes	GO:0043372	positive regulation of CD4-positive, alpha-beta T cell differentiation	-4.38483	-2.81273	5/32	3566,8651,8767,9308,64332	IL4R,SOCS1,RIPK2,CD83,NFKBIZ
11_Member	GO Biological Processes	GO:0045620	negative regulation of lymphocyte differentiation	-4.2459	-2.69648	6/55	864,3566,3659,6469,8651,80149	RUNX3,IL4R,IRF1,SHH,SOCS1,ZC3H12A
11_Member	GO Biological Processes	GO:2001185	regulation of CD8-positive, alpha-beta T cell activation	-4.12901	-2.59718	4/19	864,3659,8651,29126	RUNX3,IRF1,SOCS1,CD274
11_Member	GO Biological Processes	GO:2000516	positive regulation of CD4-positive, alpha-beta T cell activation	-4.01435	-2.50134	5/38	3566,8651,8767,9308,64332	IL4R,SOCS1,RIPK2,CD83,NFKBIZ
11_Member	GO Biological Processes	GO:2000515	negative regulation of CD4-positive, alpha-beta T cell activation	-3.26994	-1.87756	4/31	864,3566,29126,80149	RUNX3,IL4R,CD274,ZC3H12A
11_Member	GO Biological Processes	GO:0043371	negative regulation of CD4-positive, alpha-beta T cell differentiation	-2.68619	-1.40519	3/21	864,3566,80149	RUNX3,IL4R,ZC3H12A
11_Member	GO Biological Processes	GO:0045624	positive regulation of T-helper cell differentiation	-2.62645	-1.35684	3/22	3566,8767,64332	IL4R,RIPK2,NFKBIZ
11_Member	GO Biological Processes	GO:0002825	regulation of T-helper 1 type immune response	-2.27868	-1.06701	3/29	3566,8767,10865	IL4R,RIPK2,ARID5A
12_Summary	GO Biological Processes	GO:0030335	positive regulation of cell migration	-14.414	-11.61	35/560	958,1435,1969,2152,3309,3383,3491,3569,3627,5054,5328,5743,6351,6403,6405,6591,6648,6667,6776,7057,7099,7422,7494,8013,8174,8482,9510,9590,10253,10769,29126,54910,57381,80149,642273,487,6347,79890	CD40,CSF1,EPHA2,F3,HSPA5,ICAM1,CCN1,IL6,CXCL10,SERPINE1,PLAU,PTGS2,CCL4,SELP,SEMA3F,SNAI2,SOD2,SP1,STAT5A,THBS1,TLR4,VEGFA,XBP1,NR4A3,MADCAM1,SEMA7A,ADAMTS1,AKAP12,SPRY2,PLK2,CD274,SEMA4C,RHOJ,ZC3H12A,FAM110C,ATP2A1,CCL2,RIN3
12_Member	GO Biological Processes	GO:0030335	positive regulation of cell migration	-14.414	-11.61	35/560	958,1435,1969,2152,3309,3383,3491,3569,3627,5054,5328,5743,6351,6403,6405,6591,6648,6667,6776,7057,7099,7422,7494,8013,8174,8482,9510,9590,10253,10769,29126,54910,57381,80149,642273	CD40,CSF1,EPHA2,F3,HSPA5,ICAM1,CCN1,IL6,CXCL10,SERPINE1,PLAU,PTGS2,CCL4,SELP,SEMA3F,SNAI2,SOD2,SP1,STAT5A,THBS1,TLR4,VEGFA,XBP1,NR4A3,MADCAM1,SEMA7A,ADAMTS1,AKAP12,SPRY2,PLK2,CD274,SEMA4C,RHOJ,ZC3H12A,FAM110C
12_Member	GO Biological Processes	GO:0051272	positive regulation of cellular component movement	-14.339	-11.5473	36/597	487,958,1435,1969,2152,3309,3383,3491,3569,3627,5054,5328,5743,6351,6403,6405,6591,6648,6667,6776,7057,7099,7422,7494,8013,8174,8482,9510,9590,10253,10769,29126,54910,57381,80149,642273	ATP2A1,CD40,CSF1,EPHA2,F3,HSPA5,ICAM1,CCN1,IL6,CXCL10,SERPINE1,PLAU,PTGS2,CCL4,SELP,SEMA3F,SNAI2,SOD2,SP1,STAT5A,THBS1,TLR4,VEGFA,XBP1,NR4A3,MADCAM1,SEMA7A,ADAMTS1,AKAP12,SPRY2,PLK2,CD274,SEMA4C,RHOJ,ZC3H12A,FAM110C
12_Member	GO Biological Processes	GO:2000147	positive regulation of cell motility	-13.8708	-11.1138	35/584	958,1435,1969,2152,3309,3383,3491,3569,3627,5054,5328,5743,6351,6403,6405,6591,6648,6667,6776,7057,7099,7422,7494,8013,8174,8482,9510,9590,10253,10769,29126,54910,57381,80149,642273	CD40,CSF1,EPHA2,F3,HSPA5,ICAM1,CCN1,IL6,CXCL10,SERPINE1,PLAU,PTGS2,CCL4,SELP,SEMA3F,SNAI2,SOD2,SP1,STAT5A,THBS1,TLR4,VEGFA,XBP1,NR4A3,MADCAM1,SEMA7A,ADAMTS1,AKAP12,SPRY2,PLK2,CD274,SEMA4C,RHOJ,ZC3H12A,FAM110C
12_Member	GO Biological Processes	GO:0040017	positive regulation of locomotion	-13.5454	-10.8308	35/599	958,1435,1969,2152,3309,3383,3491,3569,3627,5054,5328,5743,6351,6403,6405,6591,6648,6667,6776,7057,7099,7422,7494,8013,8174,8482,9510,9590,10253,10769,29126,54910,57381,80149,642273	CD40,CSF1,EPHA2,F3,HSPA5,ICAM1,CCN1,IL6,CXCL10,SERPINE1,PLAU,PTGS2,CCL4,SELP,SEMA3F,SNAI2,SOD2,SP1,STAT5A,THBS1,TLR4,VEGFA,XBP1,NR4A3,MADCAM1,SEMA7A,ADAMTS1,AKAP12,SPRY2,PLK2,CD274,SEMA4C,RHOJ,ZC3H12A,FAM110C
12_Member	GO Biological Processes	GO:0050920	regulation of chemotaxis	-5.30619	-3.5936	13/226	1435,2152,3569,3627,5054,6347,6351,6405,7057,7422,8482,54910,79890	CSF1,F3,IL6,CXCL10,SERPINE1,CCL2,CCL4,SEMA3F,THBS1,VEGFA,SEMA7A,SEMA4C,RIN3
12_Member	GO Biological Processes	GO:0002687	positive regulation of leukocyte migration	-4.99719	-3.32127	10/141	1435,3383,3569,3627,5054,6351,6403,7057,7422,8174	CSF1,ICAM1,IL6,CXCL10,SERPINE1,CCL4,SELP,THBS1,VEGFA,MADCAM1
12_Member	GO Biological Processes	GO:0002685	regulation of leukocyte migration	-4.73213	-3.10422	12/219	1435,3383,3569,3627,5054,6347,6351,6403,7057,7422,8174,79890	CSF1,ICAM1,IL6,CXCL10,SERPINE1,CCL2,CCL4,SELP,THBS1,VEGFA,MADCAM1,RIN3
12_Member	GO Biological Processes	GO:0002688	regulation of leukocyte chemotaxis	-4.6338	-3.01973	9/124	1435,3569,3627,5054,6347,6351,7057,7422,79890	CSF1,IL6,CXCL10,SERPINE1,CCL2,CCL4,THBS1,VEGFA,RIN3
12_Member	GO Biological Processes	GO:0002690	positive regulation of leukocyte chemotaxis	-3.79384	-2.31558	7/94	1435,3569,3627,5054,6351,7057,7422	CSF1,IL6,CXCL10,SERPINE1,CCL4,THBS1,VEGFA
12_Member	GO Biological Processes	GO:0050921	positive regulation of chemotaxis	-3.46143	-2.03608	8/140	1435,2152,3569,3627,5054,6351,7057,7422	CSF1,F3,IL6,CXCL10,SERPINE1,CCL4,THBS1,VEGFA
12_Member	GO Biological Processes	GO:0071675	regulation of mononuclear cell migration	-3.21254	-1.83565	7/117	1435,3627,5054,6347,6351,7057,8174	CSF1,CXCL10,SERPINE1,CCL2,CCL4,THBS1,MADCAM1
12_Member	GO Biological Processes	GO:0071677	positive regulation of mononuclear cell migration	-2.0555	-0.883255	4/66	3627,5054,6351,8174	CXCL10,SERPINE1,CCL4,MADCAM1
13_Summary	WikiPathways	WP5115	Network map of SARS-CoV-2 signaling pathway	-14.2308	-11.4509	23/221	684,841,1051,1958,2353,2920,3043,3312,3434,3569,3627,3726,4283,4791,4939,5054,5743,6347,6351,6403,7186,23586,64135,1647,3383,7099,7538,7832	BST2,CASP8,CEBPB,EGR1,FOS,CXCL2,HBB,HSPA8,IFIT1,IL6,CXCL10,JUNB,CXCL9,NFKB2,OAS2,SERPINE1,PTGS2,CCL2,CCL4,SELP,TRAF2,DDX58,IFIH1,GADD45A,ICAM1,TLR4,ZFP36,BTG2
13_Member	WikiPathways	WP5115	Network map of SARS-CoV-2 signaling pathway	-14.2308	-11.4509	23/221	684,841,1051,1958,2353,2920,3043,3312,3434,3569,3627,3726,4283,4791,4939,5054,5743,6347,6351,6403,7186,23586,64135	BST2,CASP8,CEBPB,EGR1,FOS,CXCL2,HBB,HSPA8,IFIT1,IL6,CXCL10,JUNB,CXCL9,NFKB2,OAS2,SERPINE1,PTGS2,CCL2,CCL4,SELP,TRAF2,DDX58,IFIH1
13_Member	WikiPathways	WP2431	Spinal cord injury	-8.51451	-6.39432	13/120	1647,1958,2353,2920,3383,3569,3627,5743,6347,6403,7099,7538,7832	GADD45A,EGR1,FOS,CXCL2,ICAM1,IL6,CXCL10,PTGS2,CCL2,SELP,TLR4,ZFP36,BTG2
14_Summary	GO Biological Processes	GO:0001944	vasculature development	-13.658	-10.9227	33/526	133,639,841,1649,1958,1959,1960,1969,2683,2701,2828,3491,3726,4017,5054,5743,6347,6469,6934,7057,7075,7422,7494,8061,9021,23210,23670,54206,56999,57381,79805,79879,80149,1435,5371,6491,7052,10253,54910,157506	ADM,PRDM1,CASP8,DDIT3,EGR1,EGR2,EGR3,EPHA2,B4GALT1,GJA4,GPR4,CCN1,JUNB,LOXL2,SERPINE1,PTGS2,CCL2,SHH,TCF7L2,THBS1,TIE1,VEGFA,XBP1,FOSL1,SOCS3,JMJD6,CEMIP2,ERRFI1,ADAMTS9,RHOJ,VASH2,CCDC134,ZC3H12A,CSF1,PML,STIL,TGM2,SPRY2,SEMA4C,RDH10
14_Member	GO Biological Processes	GO:0001944	vasculature development	-13.658	-10.9227	33/526	133,639,841,1649,1958,1959,1960,1969,2683,2701,2828,3491,3726,4017,5054,5743,6347,6469,6934,7057,7075,7422,7494,8061,9021,23210,23670,54206,56999,57381,79805,79879,80149	ADM,PRDM1,CASP8,DDIT3,EGR1,EGR2,EGR3,EPHA2,B4GALT1,GJA4,GPR4,CCN1,JUNB,LOXL2,SERPINE1,PTGS2,CCL2,SHH,TCF7L2,THBS1,TIE1,VEGFA,XBP1,FOSL1,SOCS3,JMJD6,CEMIP2,ERRFI1,ADAMTS9,RHOJ,VASH2,CCDC134,ZC3H12A
14_Member	GO Biological Processes	GO:0001568	blood vessel development	-13.375	-10.6897	32/505	133,639,841,1649,1958,1959,1960,1969,2683,2701,2828,3491,3726,4017,5054,5743,6347,6469,6934,7057,7075,7422,7494,8061,9021,23210,23670,56999,57381,79805,79879,80149	ADM,PRDM1,CASP8,DDIT3,EGR1,EGR2,EGR3,EPHA2,B4GALT1,GJA4,GPR4,CCN1,JUNB,LOXL2,SERPINE1,PTGS2,CCL2,SHH,TCF7L2,THBS1,TIE1,VEGFA,XBP1,FOSL1,SOCS3,JMJD6,CEMIP2,ADAMTS9,RHOJ,VASH2,CCDC134,ZC3H12A
14_Member	GO Biological Processes	GO:0035239	tube morphogenesis	-9.60041	-7.32788	31/663	133,639,841,1435,1960,1969,2683,2828,3491,3726,4017,5054,5371,5743,6347,6469,6491,7052,7057,7075,7422,7494,10253,23210,23670,54910,56999,57381,79879,80149,157506	ADM,PRDM1,CASP8,CSF1,EGR3,EPHA2,B4GALT1,GPR4,CCN1,JUNB,LOXL2,SERPINE1,PML,PTGS2,CCL2,SHH,STIL,TGM2,THBS1,TIE1,VEGFA,XBP1,SPRY2,JMJD6,CEMIP2,SEMA4C,ADAMTS9,RHOJ,CCDC134,ZC3H12A,RDH10
14_Member	GO Biological Processes	GO:0048514	blood vessel morphogenesis	-9.22275	-6.99195	24/421	133,639,841,1960,1969,2683,2828,3491,3726,4017,5054,5743,6347,6469,7057,7075,7422,7494,23210,23670,56999,57381,79879,80149	ADM,PRDM1,CASP8,EGR3,EPHA2,B4GALT1,GPR4,CCN1,JUNB,LOXL2,SERPINE1,PTGS2,CCL2,SHH,THBS1,TIE1,VEGFA,XBP1,JMJD6,CEMIP2,ADAMTS9,RHOJ,CCDC134,ZC3H12A
14_Member	GO Biological Processes	GO:0001525	angiogenesis	-8.385	-6.2849	20/323	841,1960,1969,2683,2828,3491,4017,5054,5743,6347,6469,7057,7075,7422,7494,23210,23670,57381,79879,80149	CASP8,EGR3,EPHA2,B4GALT1,GPR4,CCN1,LOXL2,SERPINE1,PTGS2,CCL2,SHH,THBS1,TIE1,VEGFA,XBP1,JMJD6,CEMIP2,RHOJ,CCDC134,ZC3H12A
14_Member	GO Biological Processes	GO:0002040	sprouting angiogenesis	-4.07224	-2.54862	6/59	1960,1969,4017,7057,7422,23210	EGR3,EPHA2,LOXL2,THBS1,VEGFA,JMJD6
15_Summary	GO Biological Processes	GO:0045765	regulation of angiogenesis	-13.4701	-10.7655	27/347	133,354,958,1647,1969,2152,2828,3569,3627,4881,5054,5371,6667,7057,7075,7128,7422,7494,9510,10253,10769,23670,56999,57381,79805,80149,84034,684,6347,6405,6469,7076,8482,10221,54910,55466,79890	ADM,KLK3,CD40,GADD45A,EPHA2,F3,GPR4,IL6,CXCL10,NPR1,SERPINE1,PML,SP1,THBS1,TIE1,TNFAIP3,VEGFA,XBP1,ADAMTS1,SPRY2,PLK2,CEMIP2,ADAMTS9,RHOJ,VASH2,ZC3H12A,EMILIN2,BST2,CCL2,SEMA3F,SHH,TIMP1,SEMA7A,TRIB1,SEMA4C,DNAJA4,RIN3
15_Member	GO Biological Processes	GO:0045765	regulation of angiogenesis	-13.4701	-10.7655	27/347	133,354,958,1647,1969,2152,2828,3569,3627,4881,5054,5371,6667,7057,7075,7128,7422,7494,9510,10253,10769,23670,56999,57381,79805,80149,84034	ADM,KLK3,CD40,GADD45A,EPHA2,F3,GPR4,IL6,CXCL10,NPR1,SERPINE1,PML,SP1,THBS1,TIE1,TNFAIP3,VEGFA,XBP1,ADAMTS1,SPRY2,PLK2,CEMIP2,ADAMTS9,RHOJ,VASH2,ZC3H12A,EMILIN2
15_Member	GO Biological Processes	GO:1901342	regulation of vasculature development	-13.2901	-10.6163	27/353	133,354,958,1647,1969,2152,2828,3569,3627,4881,5054,5371,6667,7057,7075,7128,7422,7494,9510,10253,10769,23670,56999,57381,79805,80149,84034	ADM,KLK3,CD40,GADD45A,EPHA2,F3,GPR4,IL6,CXCL10,NPR1,SERPINE1,PML,SP1,THBS1,TIE1,TNFAIP3,VEGFA,XBP1,ADAMTS1,SPRY2,PLK2,CEMIP2,ADAMTS9,RHOJ,VASH2,ZC3H12A,EMILIN2
15_Member	GO Biological Processes	GO:0016525	negative regulation of angiogenesis	-8.30916	-6.22354	14/149	354,1647,1969,2828,3627,4881,5054,5371,7057,7075,9510,10253,10769,56999	KLK3,GADD45A,EPHA2,GPR4,CXCL10,NPR1,SERPINE1,PML,THBS1,TIE1,ADAMTS1,SPRY2,PLK2,ADAMTS9
15_Member	GO Biological Processes	GO:2000181	negative regulation of blood vessel morphogenesis	-8.23393	-6.16232	14/151	354,1647,1969,2828,3627,4881,5054,5371,7057,7075,9510,10253,10769,56999	KLK3,GADD45A,EPHA2,GPR4,CXCL10,NPR1,SERPINE1,PML,THBS1,TIE1,ADAMTS1,SPRY2,PLK2,ADAMTS9
15_Member	GO Biological Processes	GO:1901343	negative regulation of vasculature development	-8.19676	-6.13199	14/152	354,1647,1969,2828,3627,4881,5054,5371,7057,7075,9510,10253,10769,56999	KLK3,GADD45A,EPHA2,GPR4,CXCL10,NPR1,SERPINE1,PML,THBS1,TIE1,ADAMTS1,SPRY2,PLK2,ADAMTS9
15_Member	GO Biological Processes	GO:0040013	negative regulation of locomotion	-4.21861	-2.674	16/414	684,1647,5054,6347,6405,6469,7057,7075,7076,8482,10221,54910,55466,56999,79890,84034	BST2,GADD45A,SERPINE1,CCL2,SEMA3F,SHH,THBS1,TIE1,TIMP1,SEMA7A,TRIB1,SEMA4C,DNAJA4,ADAMTS9,RIN3,EMILIN2
15_Member	GO Biological Processes	GO:0030336	negative regulation of cell migration	-3.21105	-1.83565	13/364	684,1647,5054,6347,6469,7057,7075,7076,10221,55466,56999,79890,84034	BST2,GADD45A,SERPINE1,CCL2,SHH,THBS1,TIE1,TIMP1,TRIB1,DNAJA4,ADAMTS9,RIN3,EMILIN2
15_Member	GO Biological Processes	GO:2000146	negative regulation of cell motility	-3.05009	-1.70202	13/379	684,1647,5054,6347,6469,7057,7075,7076,10221,55466,56999,79890,84034	BST2,GADD45A,SERPINE1,CCL2,SHH,THBS1,TIE1,TIMP1,TRIB1,DNAJA4,ADAMTS9,RIN3,EMILIN2
15_Member	GO Biological Processes	GO:0051271	negative regulation of cellular component movement	-2.968	-1.6298	13/387	684,1647,5054,6347,6469,7057,7075,7076,10221,55466,56999,79890,84034	BST2,GADD45A,SERPINE1,CCL2,SHH,THBS1,TIE1,TIMP1,TRIB1,DNAJA4,ADAMTS9,RIN3,EMILIN2
16_Summary	GO Biological Processes	GO:0034612	response to tumor necrosis factor	-13.0322	-10.3831	21/202	330,841,958,2643,4790,4792,5743,6347,6351,7057,7185,7186,7412,7538,8531,8737,9572,9590,10537,51667,80149,1051,1958,3656,8767,9759	BIRC3,CASP8,CD40,GCH1,NFKB1,NFKBIA,PTGS2,CCL2,CCL4,THBS1,TRAF1,TRAF2,VCAM1,ZFP36,YBX3,RIPK1,NR1D1,AKAP12,UBD,NUB1,ZC3H12A,CEBPB,EGR1,IRAK2,RIPK2,HDAC4
16_Member	GO Biological Processes	GO:0034612	response to tumor necrosis factor	-13.0322	-10.3831	21/202	330,841,958,2643,4790,4792,5743,6347,6351,7057,7185,7186,7412,7538,8531,8737,9572,9590,10537,51667,80149	BIRC3,CASP8,CD40,GCH1,NFKB1,NFKBIA,PTGS2,CCL2,CCL4,THBS1,TRAF1,TRAF2,VCAM1,ZFP36,YBX3,RIPK1,NR1D1,AKAP12,UBD,NUB1,ZC3H12A
16_Member	GO Biological Processes	GO:0071356	cellular response to tumor necrosis factor	-9.12545	-6.91726	16/178	330,958,4790,4792,6347,6351,7057,7185,7186,7412,7538,8531,8737,9572,9590,80149	BIRC3,CD40,NFKB1,NFKBIA,CCL2,CCL4,THBS1,TRAF1,TRAF2,VCAM1,ZFP36,YBX3,RIPK1,NR1D1,AKAP12,ZC3H12A
16_Member	GO Biological Processes	GO:0070555	response to interleukin-1	-7.04818	-5.09811	12/132	958,1051,1958,3656,4790,6347,6351,8767,9572,9590,9759,80149	CD40,CEBPB,EGR1,IRAK2,NFKB1,CCL2,CCL4,RIPK2,NR1D1,AKAP12,HDAC4,ZC3H12A
16_Member	GO Biological Processes	GO:0071347	cellular response to interleukin-1	-6.27621	-4.42645	10/102	958,1051,1958,3656,4790,6347,6351,9572,9590,80149	CD40,CEBPB,EGR1,IRAK2,NFKB1,CCL2,CCL4,NR1D1,AKAP12,ZC3H12A
17_Summary	Canonical Pathways	M145	PID P53 DOWNSTREAM PATHWAY	-13.0189	-10.3784	18/137	467,624,639,843,1026,1647,1847,1969,4800,5054,5366,5371,6591,6667,6890,7832,57103,79370,3383,6347,7057,9636,602,1649,4332,6648,7405,8493,9261,9766,10769,25896,63901,64782,80149,995,2353	ATF3,BDKRB2,PRDM1,CASP10,CDKN1A,GADD45A,DUSP5,EPHA2,NFYA,SERPINE1,PMAIP1,PML,SNAI2,SP1,TAP1,BTG2,TIGAR,BCL2L14,ICAM1,CCL2,THBS1,ISG15,BCL3,DDIT3,MNDA,SOD2,UVRAG,PPM1D,MAPKAPK2,SUSD6,PLK2,INTS7,FAM111A,AEN,ZC3H12A,CDC25C,FOS
17_Member	Canonical Pathways	M145	PID P53 DOWNSTREAM PATHWAY	-13.0189	-10.3784	18/137	467,624,639,843,1026,1647,1847,1969,4800,5054,5366,5371,6591,6667,6890,7832,57103,79370	ATF3,BDKRB2,PRDM1,CASP10,CDKN1A,GADD45A,DUSP5,EPHA2,NFYA,SERPINE1,PMAIP1,PML,SNAI2,SP1,TAP1,BTG2,TIGAR,BCL2L14
17_Member	WikiPathways	WP4963	p53 transcriptional gene network	-8.90355	-6.72866	11/72	1026,1647,3383,5054,5366,5371,6347,7057,7832,9636,57103	CDKN1A,GADD45A,ICAM1,SERPINE1,PMAIP1,PML,CCL2,THBS1,BTG2,ISG15,TIGAR
17_Member	GO Biological Processes	GO:0006974	cellular response to DNA damage stimulus	-3.15251	-1.78444	20/725	602,1026,1647,1649,1969,4332,5366,5371,6648,7405,7832,8493,9261,9766,10769,25896,57103,63901,64782,80149	BCL3,CDKN1A,GADD45A,DDIT3,EPHA2,MNDA,PMAIP1,PML,SOD2,UVRAG,BTG2,PPM1D,MAPKAPK2,SUSD6,PLK2,INTS7,TIGAR,FAM111A,AEN,ZC3H12A
17_Member	Reactome Gene Sets	R-HSA-3700989	Transcriptional Regulation by TP53	-2.73346	-1.44343	12/362	639,843,995,1026,1647,2353,5366,5371,7832,10769,57103,79370	PRDM1,CASP10,CDC25C,CDKN1A,GADD45A,FOS,PMAIP1,PML,BTG2,PLK2,TIGAR,BCL2L14
18_Summary	Canonical Pathways	M167	PID AP1 PATHWAY	-12.8546	-10.2226	14/70	467,1958,2353,2354,2355,3491,3569,3726,5328,6347,6667,6934,7076,8061,1435,4790,4791,4792,5971,7186,8651,9020,9021,5329,7099	ATF3,EGR1,FOS,FOSB,FOSL2,CCN1,IL6,JUNB,PLAU,CCL2,SP1,TCF7L2,TIMP1,FOSL1,CSF1,NFKB1,NFKB2,NFKBIA,RELB,TRAF2,SOCS1,MAP3K14,SOCS3,PLAUR,TLR4
18_Member	Canonical Pathways	M167	PID AP1 PATHWAY	-12.8546	-10.2226	14/70	467,1958,2353,2354,2355,3491,3569,3726,5328,6347,6667,6934,7076,8061	ATF3,EGR1,FOS,FOSB,FOSL2,CCN1,IL6,JUNB,PLAU,CCL2,SP1,TCF7L2,TIMP1,FOSL1
18_Member	KEGG Pathway	hsa04380	Osteoclast differentiation	-9.17875	-6.95778	14/128	1435,2353,2354,2355,3726,4790,4791,4792,5971,7186,8061,8651,9020,9021	CSF1,FOS,FOSB,FOSL2,JUNB,NFKB1,NFKB2,NFKBIA,RELB,TRAF2,FOSL1,SOCS1,MAP3K14,SOCS3
18_Member	Canonical Pathways	M65	PID FRA PATHWAY	-7.87498	-5.84077	8/37	2355,3569,3726,5328,5329,6347,6667,8061	FOSL2,IL6,JUNB,PLAU,PLAUR,CCL2,SP1,FOSL1
18_Member	WikiPathways	WP2355	Corticotropin-releasing hormone signaling pathway	-5.65829	-3.90017	9/93	2353,2354,2355,3726,4790,4792,6667,7099,8061	FOS,FOSB,FOSL2,JUNB,NFKB1,NFKBIA,SP1,TLR4,FOSL1
19_Summary	WikiPathways	WP3888	VEGFA-VEGFR2 signaling pathway	-12.6143	-9.99865	29/439	1847,1958,1960,1969,2152,3383,3491,4790,4792,5328,5329,5743,5770,6347,6648,7004,7422,8013,8985,9261,9510,9759,10963,27289,51278,56999,57381,79094,114789	DUSP5,EGR1,EGR3,EPHA2,F3,ICAM1,CCN1,NFKB1,NFKBIA,PLAU,PLAUR,PTGS2,PTPN1,CCL2,SOD2,TEAD4,VEGFA,NR4A3,PLOD3,MAPKAPK2,ADAMTS1,HDAC4,STIP1,RND1,IER5,ADAMTS9,RHOJ,CHAC1,SLC25A25
19_Member	WikiPathways	WP3888	VEGFA-VEGFR2 signaling pathway	-12.6143	-9.99865	29/439	1847,1958,1960,1969,2152,3383,3491,4790,4792,5328,5329,5743,5770,6347,6648,7004,7422,8013,8985,9261,9510,9759,10963,27289,51278,56999,57381,79094,114789	DUSP5,EGR1,EGR3,EPHA2,F3,ICAM1,CCN1,NFKB1,NFKBIA,PLAU,PLAUR,PTGS2,PTPN1,CCL2,SOD2,TEAD4,VEGFA,NR4A3,PLOD3,MAPKAPK2,ADAMTS1,HDAC4,STIP1,RND1,IER5,ADAMTS9,RHOJ,CHAC1,SLC25A25
20_Summary	GO Biological Processes	GO:0051090	regulation of DNA-binding transcription factor activity	-12.2972	-9.71998	29/452	602,958,1440,1649,3569,3656,4792,4794,5292,6469,6737,6934,7099,7128,7185,7186,7422,7726,8061,8553,8737,8767,9759,10221,23082,23586,54101,80149,150094,330,684,841,843,6574,9020,9572,10537,10769,92610	BCL3,CD40,CSF3,DDIT3,IL6,IRAK2,NFKBIA,NFKBIE,PIM1,SHH,TRIM21,TCF7L2,TLR4,TNFAIP3,TRAF1,TRAF2,VEGFA,TRIM26,FOSL1,BHLHE40,RIPK1,RIPK2,HDAC4,TRIB1,PPRC1,DDX58,RIPK4,ZC3H12A,SIK1,BIRC3,BST2,CASP8,CASP10,SLC20A1,MAP3K14,NR1D1,UBD,PLK2,TIFA
20_Member	GO Biological Processes	GO:0051090	regulation of DNA-binding transcription factor activity	-12.2972	-9.71998	29/452	602,958,1440,1649,3569,3656,4792,4794,5292,6469,6737,6934,7099,7128,7185,7186,7422,7726,8061,8553,8737,8767,9759,10221,23082,23586,54101,80149,150094	BCL3,CD40,CSF3,DDIT3,IL6,IRAK2,NFKBIA,NFKBIE,PIM1,SHH,TRIM21,TCF7L2,TLR4,TNFAIP3,TRAF1,TRAF2,VEGFA,TRIM26,FOSL1,BHLHE40,RIPK1,RIPK2,HDAC4,TRIB1,PPRC1,DDX58,RIPK4,ZC3H12A,SIK1
20_Member	GO Biological Processes	GO:0043122	regulation of I-kappaB kinase/NF-kappaB signaling	-9.3237	-7.07944	19/255	330,684,841,843,958,6574,6737,7099,7128,7185,7186,8737,8767,9020,9572,10537,10769,80149,92610	BIRC3,BST2,CASP8,CASP10,CD40,SLC20A1,TRIM21,TLR4,TNFAIP3,TRAF1,TRAF2,RIPK1,RIPK2,MAP3K14,NR1D1,UBD,PLK2,ZC3H12A,TIFA
20_Member	GO Biological Processes	GO:0051091	positive regulation of DNA-binding transcription factor activity	-9.043	-6.85027	19/265	958,1440,1649,3569,3656,6469,6737,7099,7185,7186,7422,7726,8061,8737,8767,9759,23082,23586,54101	CD40,CSF3,DDIT3,IL6,IRAK2,SHH,TRIM21,TLR4,TRAF1,TRAF2,VEGFA,TRIM26,FOSL1,RIPK1,RIPK2,HDAC4,PPRC1,DDX58,RIPK4
20_Member	GO Biological Processes	GO:0043123	positive regulation of I-kappaB kinase/NF-kappaB signaling	-7.85399	-5.82398	15/189	330,684,841,843,958,6574,6737,7099,7186,8737,8767,9020,10537,10769,92610	BIRC3,BST2,CASP8,CASP10,CD40,SLC20A1,TRIM21,TLR4,TRAF2,RIPK1,RIPK2,MAP3K14,UBD,PLK2,TIFA
20_Member	GO Biological Processes	GO:0051092	positive regulation of NF-kappaB transcription factor activity	-3.90055	-2.40251	9/154	958,3656,6737,7099,7185,7186,8737,8767,54101	CD40,IRAK2,TRIM21,TLR4,TRAF1,TRAF2,RIPK1,RIPK2,RIPK4

## Sheet: Brain_down
GroupID	Category	Term	Description	LogP	Log(q-value)	InTerm_InList	Genes	Symbols
1_Summary	GO Biological Processes	GO:0002520	immune system development	-10.5118	-6.165	20/699	9.47164e+136	CD34,ACE,MECOM,FLI1,GATA2,HMGB2,MFNG,NOTCH4,PDGFRA,SFRP2,RO60,TBX1,TCF7,TEK,ITM2A,SOX13,TMOD3,LEF1,NKAP,ADGRF5,CSPG4,CTSZ,EPHB4,ID1,TBX3,ZIC3,RAMP2,SOX18,CTHRC1,TMEM204,HYAL1,CIR1
1_Member	GO Biological Processes	GO:0002520	immune system development	-10.5118	-6.165	20/699	9.47164e+83	CD34,ACE,MECOM,FLI1,GATA2,HMGB2,MFNG,NOTCH4,PDGFRA,SFRP2,RO60,TBX1,TCF7,TEK,ITM2A,SOX13,TMOD3,LEF1,NKAP,ADGRF5
1_Member	GO Biological Processes	GO:0035239	tube morphogenesis	-10.0102	-6.12	19/663	9.47146e+81	CD34,CSPG4,CTSZ,ACE,EPHB4,GATA2,ID1,NOTCH4,PDGFRA,SFRP2,TBX1,TBX3,TEK,ZIC3,RAMP2,LEF1,SOX18,CTHRC1,ADGRF5
1_Member	GO Biological Processes	GO:0001944	vasculature development	-9.78396	-6.12	17/526	9.47146e+72	CD34,CSPG4,ACE,EPHB4,GATA2,ID1,NOTCH4,PDGFRA,SFRP2,TBX1,TBX3,TEK,RAMP2,LEF1,SOX18,TMEM204,ADGRF5
1_Member	GO Biological Processes	GO:0001525	angiogenesis	-9.76778	-6.12	14/323	9.47146e+57	CD34,CSPG4,ACE,EPHB4,GATA2,ID1,NOTCH4,PDGFRA,SFRP2,TBX1,TEK,RAMP2,LEF1,SOX18
1_Member	GO Biological Processes	GO:0048514	blood vessel morphogenesis	-9.25428	-5.707	15/421	9.47146e+63	CD34,CSPG4,ACE,EPHB4,GATA2,ID1,NOTCH4,PDGFRA,SFRP2,TBX1,TEK,RAMP2,LEF1,SOX18,ADGRF5
1_Member	GO Biological Processes	GO:0048534	hematopoietic or lymphoid organ development	-9.20899	-5.707	18/655	9.47164e+75	CD34,ACE,MECOM,FLI1,GATA2,MFNG,NOTCH4,PDGFRA,SFRP2,TBX1,TCF7,TEK,ITM2A,SOX13,TMOD3,LEF1,NKAP,ADGRF5
1_Member	GO Biological Processes	GO:0001568	blood vessel development	-9.10516	-5.661	16/505	9.47146e+67	CD34,CSPG4,ACE,EPHB4,GATA2,ID1,NOTCH4,PDGFRA,SFRP2,TBX1,TBX3,TEK,RAMP2,LEF1,SOX18,ADGRF5
1_Member	GO Biological Processes	GO:0030097	hemopoiesis	-8.85012	-5.457	17/606	9.47164e+71	CD34,ACE,MECOM,FLI1,GATA2,MFNG,NOTCH4,PDGFRA,SFRP2,TCF7,TEK,ITM2A,SOX13,TMOD3,LEF1,NKAP,ADGRF5
1_Member	GO Biological Processes	GO:0009792	embryo development ending in birth or egg hatching	-5.21146	-2.426	13/653	1.63626e+57	ACE,GATA2,HYAL1,MFNG,PDGFRA,SFRP2,TBX1,TBX3,CIR1,LEF1,SOX18,CTHRC1,ADGRF5
1_Member	GO Biological Processes	GO:0043009	chordate embryonic development	-4.64477	-2.054	12/632	2.62434e+53	GATA2,HYAL1,MFNG,PDGFRA,SFRP2,TBX1,TBX3,CIR1,LEF1,SOX18,CTHRC1,ADGRF5
1_Member	GO Biological Processes	GO:0001701	in utero embryonic development	-2.82508	-0.775	7/382	2.62442e+29	GATA2,MFNG,PDGFRA,TBX3,CIR1,LEF1,SOX18
2_Summary	GO Biological Processes	GO:0015849	organic acid transport	-9.78043	-6.12	13/264	1.89164e+118	AGXT,ACE,FABP7,RBP1,SLC2A1,SLC7A5,ABCG2,SLCO2B1,SLC43A3,SLC6A20,MFSD2A,SLC38A5,SERINC5,TEK,RAMP2,OCLN,CD34,CTSZ,FLI1,SLC52A3,APOA1,LSR,ATP10A,CIDEC,GATA2,PDGFRA
2_Member	GO Biological Processes	GO:0015849	organic acid transport	-9.78043	-6.12	13/264	1.89164e+57	AGXT,ACE,FABP7,RBP1,SLC2A1,SLC7A5,ABCG2,SLCO2B1,SLC43A3,SLC6A20,MFSD2A,SLC38A5,SERINC5
2_Member	GO Biological Processes	GO:0003018	vascular process in circulatory system	-7.61535	-4.268	11/263	1.63665e+53	ACE,SLC2A1,TEK,SLC7A5,ABCG2,RAMP2,SLCO2B1,SLC6A20,MFSD2A,SLC38A5,OCLN
2_Member	GO Biological Processes	GO:0003013	circulatory system process	-7.38143	-4.088	14/497	9.47152e+64	CD34,CTSZ,ACE,FLI1,SLC2A1,TEK,SLC7A5,ABCG2,RAMP2,SLCO2B1,SLC6A20,MFSD2A,SLC38A5,OCLN
2_Member	GO Biological Processes	GO:0010232	vascular transport	-6.97993	-3.912	7/86	6.51381e+31	SLC2A1,SLC7A5,ABCG2,SLCO2B1,SLC6A20,MFSD2A,SLC38A5
2_Member	GO Biological Processes	GO:0150104	transport across blood-brain barrier	-6.97993	-3.912	7/86	6.51381e+31	SLC2A1,SLC7A5,ABCG2,SLCO2B1,SLC6A20,MFSD2A,SLC38A5
2_Member	GO Biological Processes	GO:0015711	organic anion transport	-6.82127	-3.775	11/315	1.89164e+50	AGXT,ACE,SLC2A1,SLC7A5,ABCG2,SLCO2B1,SLC6A20,MFSD2A,SLC38A5,SLC52A3,SERINC5
2_Member	GO Biological Processes	GO:0006820	anion transport	-5.31926	-2.477	11/449	1.89164e+50	AGXT,ACE,SLC2A1,SLC7A5,ABCG2,SLCO2B1,SLC6A20,MFSD2A,SLC38A5,SLC52A3,SERINC5
2_Member	GO Biological Processes	GO:0046942	carboxylic acid transport	-5.05844	-2.335	8/232	1.89164e+35	AGXT,ACE,SLC7A5,ABCG2,SLCO2B1,SLC6A20,SLC38A5,SERINC5
2_Member	GO Biological Processes	GO:0042908	xenobiotic transport	-4.59384	-2.01	4/39	6.51381e+16	SLC2A1,SLC7A5,ABCG2,SLC43A3
2_Member	GO Biological Processes	GO:0015804	neutral amino acid transport	-4.30659	-1.798	4/46	8.14055e+19	SLC7A5,SLC6A20,SLC38A5,SERINC5
2_Member	GO Biological Processes	GO:0015807	L-amino acid transport	-3.79622	-1.434	4/62	8.14055e+19	SLC7A5,SLC6A20,SLC38A5,SERINC5
2_Member	Reactome Gene Sets	R-HSA-352230	Amino acid transport across the plasma membrane	-3.39293	-1.16	3/33	81405471692745	SLC7A5,SLC6A20,SLC38A5
2_Member	Reactome Gene Sets	R-HSA-382551	Transport of small molecules	-2.85155	-0.792	10/729	3.35651e+44	APOA1,SLC2A1,SLC7A5,ABCG2,SLCO2B1,LSR,SLC6A20,ATP10A,CIDEC,SLC38A5
2_Member	GO Biological Processes	GO:0006865	amino acid transport	-2.78046	-0.746	4/115	8.14055e+19	SLC7A5,SLC6A20,SLC38A5,SERINC5
2_Member	GO Biological Processes	GO:1902475	L-alpha-amino acid transmembrane transport	-2.67503	-0.68	3/58	81405471692745	SLC7A5,SLC6A20,SLC38A5
2_Member	WikiPathways	WP4917	Proximal tubule transport	-2.67503	-0.68	3/58	6513942954716	SLC2A1,ABCG2,SLC6A20
2_Member	GO Biological Processes	GO:1905039	carboxylic acid transmembrane transport	-2.51605	-0.574	4/136	6.51381e+17	SLC2A1,SLC7A5,SLC6A20,SLC38A5
2_Member	Canonical Pathways	M255	PID HIF1 TFPATHWAY	-2.5149	-0.574	3/66	262465139429	GATA2,SLC2A1,ABCG2
2_Member	GO Biological Processes	GO:1903825	organic acid transmembrane transport	-2.50463	-0.569	4/137	6.51381e+17	SLC2A1,SLC7A5,SLC6A20,SLC38A5
2_Member	KEGG Pathway	hsa05230	Central carbon metabolism in cancer	-2.44259	-0.525	3/70	515665138140	PDGFRA,SLC2A1,SLC7A5
2_Member	Reactome Gene Sets	R-HSA-425407	SLC-mediated transmembrane transport	-2.30712	-0.419	5/250	6.51381e+22	SLC2A1,SLC7A5,SLCO2B1,SLC6A20,SLC38A5
2_Member	GO Biological Processes	GO:0003333	amino acid transmembrane transport	-2.1252	-0.308	3/91	81405471692745	SLC7A5,SLC6A20,SLC38A5
3_Summary	GO Biological Processes	GO:0051180	vitamin transport	-7.35601	-4.088	6/45	3.35651e+33	APOA1,SLC2A1,ABCG2,CD320,SLC19A3,SLC52A3,ALPL,RBP1
3_Member	GO Biological Processes	GO:0051180	vitamin transport	-7.35601	-4.088	6/45	3.35651e+26	APOA1,SLC2A1,ABCG2,CD320,SLC19A3,SLC52A3
3_Member	GO Biological Processes	GO:0006766	vitamin metabolic process	-5.27593	-2.447	6/100	2.49595e+26	ALPL,RBP1,SLC2A1,CD320,SLC19A3,SLC52A3
3_Member	GO Biological Processes	GO:0006767	water-soluble vitamin metabolic process	-5.10593	-2.361	5/62	2.49651e+22	ALPL,SLC2A1,CD320,SLC19A3,SLC52A3
3_Member	KEGG Pathway	hsa04977	Vitamin digestion and absorption	-3.81111	-1.442	2022-03-24	33580704113278	APOA1,SLC19A3,SLC52A3
3_Member	Reactome Gene Sets	R-HSA-196854	Metabolism of vitamins and cofactors	-3.71075	-1.372	6/190	3.35595e+26	APOA1,RBP1,SLC2A1,CD320,SLC19A3,SLC52A3
3_Member	Reactome Gene Sets	R-HSA-196849	Metabolism of water-soluble vitamins and cofactors	-2.66098	-0.672	4/124	6.51351e+19	SLC2A1,CD320,SLC19A3,SLC52A3
4_Summary	GO Biological Processes	GO:0032956	regulation of actin cytoskeleton organization	-7.20345	-3.97	12/358	3.3534e+95	APOA1,ID1,MDK,PDGFRA,TEK,TMSB4X,TMSB10,STAP1,TMOD3,CGNL1,ESAM,KANK3,NES,OCLN,ACE,VIM,SEMA3G,SFRP2,ARHGAP25,GATA2,NOTCH4
4_Member	GO Biological Processes	GO:0032956	regulation of actin cytoskeleton organization	-7.20345	-3.97	12/358	3.3534e+52	APOA1,ID1,MDK,PDGFRA,TEK,TMSB4X,TMSB10,STAP1,TMOD3,CGNL1,ESAM,KANK3
4_Member	GO Biological Processes	GO:0051493	regulation of cytoskeleton organization	-7.02823	-3.912	14/531	3.3534e+66	APOA1,ID1,MDK,PDGFRA,TEK,TMSB4X,TMSB10,NES,STAP1,TMOD3,CGNL1,ESAM,KANK3,OCLN
4_Member	GO Biological Processes	GO:0032970	regulation of actin filament-based process	-6.69559	-3.691	12/399	3.3534e+52	APOA1,ID1,MDK,PDGFRA,TEK,TMSB4X,TMSB10,STAP1,TMOD3,CGNL1,ESAM,KANK3
4_Member	GO Biological Processes	GO:0110053	regulation of actin filament organization	-4.51609	-1.954	8/276	3.3534e+35	APOA1,ID1,TMSB4X,TMSB10,TMOD3,CGNL1,ESAM,KANK3
4_Member	GO Biological Processes	GO:1902903	regulation of supramolecular fiber organization	-4.32034	-1.799	9/381	3.3534e+44	APOA1,ID1,TMSB4X,TMSB10,TMOD3,CGNL1,ESAM,KANK3,OCLN
4_Member	GO Biological Processes	GO:0030837	negative regulation of actin filament polymerization	-3.85171	-1.473	4/60	7.11492e+18	TMSB4X,TMSB10,TMOD3,KANK3
4_Member	GO Biological Processes	GO:0051129	negative regulation of cellular component organization	-3.61698	-1.323	11/693	3.35164e+48	APOA1,ACE,ID1,TMSB4X,VIM,TMSB10,STAP1,TMOD3,SEMA3G,CGNL1,KANK3
4_Member	GO Biological Processes	GO:0032271	regulation of protein polymerization	-3.59076	-1.308	6/200	7.11492e+32	TMSB4X,TMSB10,TMOD3,ESAM,KANK3,OCLN
4_Member	GO Biological Processes	GO:0032272	negative regulation of protein polymerization	-3.47703	-1.217	4/75	7.11492e+18	TMSB4X,TMSB10,TMOD3,KANK3
4_Member	GO Biological Processes	GO:0030833	regulation of actin filament polymerization	-3.42917	-1.183	5/139	7.11492e+23	TMSB4X,TMSB10,TMOD3,ESAM,KANK3
4_Member	GO Biological Processes	GO:0008064	regulation of actin polymerization or depolymerization	-3.17577	-0.987	5/158	7.11492e+23	TMSB4X,TMSB10,TMOD3,ESAM,KANK3
4_Member	GO Biological Processes	GO:0030832	regulation of actin filament length	-3.1634	-0.982	5/159	7.11492e+23	TMSB4X,TMSB10,TMOD3,ESAM,KANK3
4_Member	GO Biological Processes	GO:0051494	negative regulation of cytoskeleton organization	-3.1634	-0.982	5/159	7.11492e+23	TMSB4X,TMSB10,TMOD3,CGNL1,KANK3
4_Member	GO Biological Processes	GO:1902904	negative regulation of supramolecular fiber organization	-3.11479	-0.966	5/163	7.11492e+23	TMSB4X,TMSB10,TMOD3,CGNL1,KANK3
4_Member	GO Biological Processes	GO:0097435	supramolecular fiber organization	-2.53408	-0.583	8/549	5.15664e+33	PDGFRA,SFRP2,TMSB4X,VIM,TMSB10,ARHGAP25,TMOD3,CGNL1
4_Member	WikiPathways	WP3888	VEGFA-VEGFR2 signaling pathway	-2.4876	-0.559	7/439	2.62449e+34	GATA2,NOTCH4,TMSB4X,TMSB10,TMOD3,CGNL1,OCLN
4_Member	GO Biological Processes	GO:0031333	negative regulation of protein-containing complex assembly	-2.48208	-0.557	4/139	7.11492e+18	TMSB4X,TMSB10,TMOD3,KANK3
4_Member	GO Biological Processes	GO:0032535	regulation of cellular component size	-2.29548	-0.411	6/359	7.11492e+28	TMSB4X,TMSB10,TMOD3,SEMA3G,ESAM,KANK3
4_Member	GO Biological Processes	GO:0090066	regulation of anatomical structure size	-2.20691	-0.357	7/495	1.63671e+32	ACE,TMSB4X,TMSB10,TMOD3,SEMA3G,ESAM,KANK3
4_Member	GO Biological Processes	GO:0007015	actin filament organization	-2.18852	-0.352	5/267	7.11492e+21	TMSB4X,TMSB10,ARHGAP25,TMOD3,CGNL1
4_Member	GO Biological Processes	GO:0043254	regulation of protein-containing complex assembly	-2.03938	-0.256	6/407	7.11492e+32	TMSB4X,TMSB10,TMOD3,ESAM,KANK3,OCLN
5_Summary	GO Biological Processes	GO:0048562	embryonic organ morphogenesis	-7.15279	-3.964	11/292	2.29526e+101	FOXF2,GATA2,HYAL1,PDGFRA,TBX1,TBX3,ZIC3,SOX18,SLITRK6,CTHRC1,TIFAB,NES,LEF1,SFRP2,VIM,MFSD2A,MDK,ACE,ITPR3,PCDH17,SLC52A3,MARVELD2
5_Member	GO Biological Processes	GO:0048562	embryonic organ morphogenesis	-7.15279	-3.964	11/292	2.29526e+49	FOXF2,GATA2,HYAL1,PDGFRA,TBX1,TBX3,ZIC3,SOX18,SLITRK6,CTHRC1,TIFAB
5_Member	GO Biological Processes	GO:0048568	embryonic organ development	-7.06837	-3.925	13/445	2.29526e+59	FOXF2,GATA2,HYAL1,PDGFRA,TBX1,TBX3,ZIC3,NES,LEF1,SOX18,SLITRK6,CTHRC1,TIFAB
5_Member	GO Biological Processes	GO:0048598	embryonic morphogenesis	-5.80358	-2.904	13/576	2.29526e+58	FOXF2,GATA2,HYAL1,PDGFRA,SFRP2,TBX1,TBX3,ZIC3,LEF1,SOX18,SLITRK6,CTHRC1,TIFAB
5_Member	GO Biological Processes	GO:0090102	cochlea development	-5.61683	-2.747	5/49	2.62469e+24	GATA2,TBX1,SLITRK6,CTHRC1,TIFAB
5_Member	GO Biological Processes	GO:0042472	inner ear morphogenesis	-5.22611	-2.426	6/102	2.62469e+28	GATA2,TBX1,TBX3,SLITRK6,CTHRC1,TIFAB
5_Member	GO Biological Processes	GO:0007423	sensory organ development	-5.20495	-2.426	12/555	2.29526e+55	FOXF2,GATA2,PDGFRA,TBX1,TBX3,VIM,NES,LEF1,SLITRK6,MFSD2A,CTHRC1,TIFAB
5_Member	GO Biological Processes	GO:0042471	ear morphogenesis	-4.77968	-2.123	6/122	2.62469e+28	GATA2,TBX1,TBX3,SLITRK6,CTHRC1,TIFAB
5_Member	GO Biological Processes	GO:0090596	sensory organ morphogenesis	-4.67723	-2.078	8/262	2.29526e+37	FOXF2,GATA2,TBX1,TBX3,SLITRK6,MFSD2A,CTHRC1,TIFAB
5_Member	GO Biological Processes	GO:0090103	cochlea morphogenesis	-3.81111	-1.442	2022-03-24	6899115908497180	TBX1,CTHRC1,TIFAB
5_Member	GO Biological Processes	GO:0048839	inner ear development	-3.71075	-1.372	6/190	2.62469e+28	GATA2,TBX1,TBX3,SLITRK6,CTHRC1,TIFAB
5_Member	GO Biological Processes	GO:0010996	response to auditory stimulus	-3.60752	-1.317	2022-03-28	419284189497189	MDK,SLITRK6,TIFAB
5_Member	GO Biological Processes	GO:0043583	ear development	-3.40176	-1.165	6/217	2.62469e+28	GATA2,TBX1,TBX3,SLITRK6,CTHRC1,TIFAB
5_Member	GO Biological Processes	GO:0021545	cranial nerve development	-2.76432	-0.733	3/54	689984189497189	TBX1,SLITRK6,TIFAB
5_Member	GO Biological Processes	GO:0007610	behavior	-2.4266	-0.514	8/572	1.63637e+36	ACE,ITPR3,MDK,TBX1,PCDH17,SLITRK6,MFSD2A,TIFAB
5_Member	GO Biological Processes	GO:1904888	cranial skeletal system development	-2.42522	-0.514	3/71	51566899497189	PDGFRA,TBX1,TIFAB
5_Member	GO Biological Processes	GO:0007605	sensory perception of sound	-2.28476	-0.405	4/158	6.89984e+20	TBX1,SLITRK6,SLC52A3,MARVELD2
5_Member	GO Biological Processes	GO:0021675	nerve development	-2.26496	-0.398	3/81	689984189497189	TBX1,SLITRK6,TIFAB
5_Member	GO Biological Processes	GO:0050954	sensory perception of mechanical stimulus	-2.09636	-0.291	4/179	6.89984e+20	TBX1,SLITRK6,SLC52A3,MARVELD2
6_Summary	GO Biological Processes	GO:0072089	stem cell proliferation	-7.1353	-3.964	2022-05-25	9.47212e+48	CD34,MECOM,SFRP2,NES,NKAP,APOA1,CSPG4,ACE,FABP7,TBX1,TEK,LEF1
6_Member	GO Biological Processes	GO:0072089	stem cell proliferation	-7.1353	-3.964	2022-05-25	9.47212e+20	CD34,MECOM,SFRP2,NES,NKAP
6_Member	GO Biological Processes	GO:0071425	hematopoietic stem cell proliferation	-6.21507	-3.248	2022-04-16	9472122642379570	CD34,MECOM,SFRP2,NKAP
6_Member	GO Biological Processes	GO:0008283	cell population proliferation	-5.73873	-2.854	12/492	3.35947e+48	APOA1,CD34,CSPG4,ACE,MECOM,FABP7,SFRP2,TBX1,TEK,NES,LEF1,NKAP
7_Summary	GO Biological Processes	GO:0006869	lipid transport	-6.78005	-3.755	11/318	3.35164e+47	APOA1,ACE,FABP7,RBP1,SLC2A1,ABCG2,SLCO2B1,SLC43A3,ATP10A,CIDEC,MFSD2A
7_Member	GO Biological Processes	GO:0006869	lipid transport	-6.78005	-3.755	11/318	3.35164e+47	APOA1,ACE,FABP7,RBP1,SLC2A1,ABCG2,SLCO2B1,SLC43A3,ATP10A,CIDEC,MFSD2A
7_Member	GO Biological Processes	GO:0010876	lipid localization	-6.32962	-3.344	11/353	3.35164e+47	APOA1,ACE,FABP7,RBP1,SLC2A1,ABCG2,SLCO2B1,SLC43A3,ATP10A,CIDEC,MFSD2A
7_Member	GO Biological Processes	GO:0015908	fatty acid transport	-6.11503	-3.183	6/72	1.63622e+25	ACE,FABP7,RBP1,SLC2A1,SLC43A3,MFSD2A
7_Member	GO Biological Processes	GO:0015909	long-chain fatty acid transport	-2.78777	-0.749	3/53	1636651384879	ACE,SLC2A1,MFSD2A
8_Summary	WikiPathways	WP5087	Malignant pleural mesothelioma	-6.17255	-3.223	12/447	3.65537e+73	ITGA6,ITPR3,MDK,PDGFRA,SFRP2,SLC2A1,TCF7,TEK,SLC7A5,LEF1,CXXC4,CTHRC1,SOX13,HMGB2,APCDD1,MECOM,NOTCH4
8_Member	WikiPathways	WP5087	Malignant pleural mesothelioma	-6.17255	-3.223	12/447	3.65537e+51	ITGA6,ITPR3,MDK,PDGFRA,SFRP2,SLC2A1,TCF7,TEK,SLC7A5,LEF1,CXXC4,CTHRC1
8_Member	GO Biological Processes	GO:0045586	regulation of gamma-delta T cell differentiation	-5.17218	-2.416	2022-03-09	6932958051176	TCF7,SOX13,LEF1
8_Member	GO Biological Processes	GO:0046643	regulation of gamma-delta T cell activation	-4.88176	-2.207	2022-03-11	6932958051176	TCF7,SOX13,LEF1
8_Member	GO Biological Processes	GO:0033151	V(D)J recombination	-4.19729	-1.708	2022-03-18	3148693251176	HMGB2,TCF7,LEF1
8_Member	GO Biological Processes	GO:0002562	somatic diversification of immune receptors via germline recombination within a single locus	-3.24492	-1.031	3/37	3148693251176	HMGB2,TCF7,LEF1
8_Member	GO Biological Processes	GO:0016444	somatic cell DNA recombination	-3.24492	-1.031	3/37	3148693251176	HMGB2,TCF7,LEF1
8_Member	WikiPathways	WP4336	ncRNAs involved in Wnt signaling in hepatocellular carcinoma	-3.15821	-0.982	4/91	6.42369e+17	SFRP2,TCF7,LEF1,CXXC4
8_Member	Reactome Gene Sets	R-HSA-3769402	Deactivation of the beta-catenin transactivating complex	-3.08232	-0.947	3/42	6932958051176	TCF7,SOX13,LEF1
8_Member	WikiPathways	WP4540	Hippo signaling regulation pathways	-3.02114	-0.905	4/99	5.15669e+16	PDGFRA,TCF7,TEK,LEF1
8_Member	GO Biological Processes	GO:0016055	Wnt signaling pathway	-2.97464	-0.88	6/262	6.42369e+29	SFRP2,TCF7,LEF1,CXXC4,CTHRC1,APCDD1
8_Member	GO Biological Processes	GO:0198738	cell-cell signaling by wnt	-2.97464	-0.88	6/262	6.42369e+29	SFRP2,TCF7,LEF1,CXXC4,CTHRC1,APCDD1
8_Member	WikiPathways	WP4258	lncRNA in canonical Wnt signaling and colorectal cancer	-2.94154	-0.857	4/104	6.42369e+17	SFRP2,TCF7,LEF1,CXXC4
8_Member	GO Biological Processes	GO:0002200	somatic diversification of immune receptors	-2.83612	-0.784	3/51	3148693251176	HMGB2,TCF7,LEF1
8_Member	WikiPathways	WP428	Wnt signaling	-2.7395	-0.725	4/118	6.42369e+17	SFRP2,TCF7,LEF1,CXXC4
8_Member	Reactome Gene Sets	R-HSA-4086398	Ca2+ pathway	-2.59216	-0.629	3/62	3710693251176	ITPR3,TCF7,LEF1
8_Member	GO Biological Processes	GO:1905114	cell surface receptor signaling pathway involved in cell-cell signaling	-2.49822	-0.565	6/326	6.42369e+29	SFRP2,TCF7,LEF1,CXXC4,CTHRC1,APCDD1
8_Member	WikiPathways	WP2118	Arrhythmogenic right ventricular cardiomyopathy	-2.34219	-0.445	3/76	3655693251176	ITGA6,TCF7,LEF1
8_Member	KEGG Pathway	hsa05412	Arrhythmogenic right ventricular cardiomyopathy	-2.3263	-0.434	3/77	3655693251176	ITGA6,TCF7,LEF1
8_Member	GO Biological Processes	GO:0060070	canonical Wnt signaling pathway	-2.22111	-0.365	3/84	6423693251176	SFRP2,TCF7,LEF1
8_Member	KEGG Pathway	hsa04310	Wnt signaling pathway	-2.20063	-0.357	4/167	6.42369e+17	SFRP2,TCF7,LEF1,CXXC4
8_Member	Canonical Pathways	M5493	WNT SIGNALING	-2.15174	-0.328	3/89	69325117680319	TCF7,LEF1,CXXC4
8_Member	KEGG Pathway	hsa05215	Prostate cancer	-2.04932	-0.262	3/97	5156693251176	PDGFRA,TCF7,LEF1
8_Member	KEGG Pathway	hsa05200	Pathways in cancer	-2.04779	-0.262	7/531	2.12237e+28	MECOM,ITGA6,NOTCH4,PDGFRA,SLC2A1,TCF7,LEF1
9_Summary	GO Biological Processes	GO:2000249	regulation of actin cytoskeleton reorganization	-5.95675	-3.041	5/42	4.19252e+70	MDK,PDGFRA,TEK,STAP1,ESAM,APOA1,ID1,NES,OCLN,CD34,SERPINB9,SEMA3G,TMSB4X,GATA2,ACE,HMGB2
9_Member	GO Biological Processes	GO:2000249	regulation of actin cytoskeleton reorganization	-5.95675	-3.041	5/42	4.19252e+21	MDK,PDGFRA,TEK,STAP1,ESAM
9_Member	GO Biological Processes	GO:0051495	positive regulation of cytoskeleton organization	-3.66191	-1.35	6/194	3.3534e+29	APOA1,ID1,TEK,NES,STAP1,OCLN
9_Member	GO Biological Processes	GO:0032102	negative regulation of response to external stimulus	-3.21554	-1.005	8/428	3.35947e+31	APOA1,CD34,MDK,PDGFRA,SERPINB9,TEK,STAP1,SEMA3G
9_Member	GO Biological Processes	GO:0050920	regulation of chemotaxis	-2.49225	-0.562	5/226	4.19252e+21	MDK,PDGFRA,TMSB4X,STAP1,SEMA3G
9_Member	GO Biological Processes	GO:0050766	positive regulation of phagocytosis	-2.40811	-0.5	3/72	335262426228	APOA1,GATA2,STAP1
9_Member	GO Biological Processes	GO:0050727	regulation of inflammatory response	-2.07423	-0.28	6/400	3.35164e+23	APOA1,ACE,MDK,TEK,TMSB4X,STAP1
9_Member	GO Biological Processes	GO:0031347	regulation of defense response	-2.05654	-0.263	8/662	3.35164e+31	APOA1,ACE,HMGB2,MDK,SERPINB9,TEK,TMSB4X,STAP1
9_Member	GO Biological Processes	GO:0050764	regulation of phagocytosis	-2.0016	-0.229	3/101	335262426228	APOA1,GATA2,STAP1
10_Summary	GO Biological Processes	GO:0120192	tight junction assembly	-5.32575	-2.477	5/56	1.02665e+65	RAMP2,LSR,ESAM,MARVELD2,OCLN,CD34,GATA2,SLC2A1,MFSD2A,ADGRF5,ITGA6,PCDH17,SLITRK6
10_Member	GO Biological Processes	GO:0120192	tight junction assembly	-5.32575	-2.477	5/56	1.02665e+29	RAMP2,LSR,ESAM,MARVELD2,OCLN
10_Member	GO Biological Processes	GO:0120193	tight junction organization	-5.21282	-2.426	5/59	1.02665e+29	RAMP2,LSR,ESAM,MARVELD2,OCLN
10_Member	GO Biological Processes	GO:0001894	tissue homeostasis	-5.01786	-2.304	8/235	9.47262e+40	CD34,GATA2,SLC2A1,LSR,MFSD2A,ESAM,ADGRF5,OCLN
10_Member	GO Biological Processes	GO:0035633	maintenance of blood-brain barrier	-4.78411	-2.123	4/35	5.15998e+23	LSR,MFSD2A,ESAM,OCLN
10_Member	GO Biological Processes	GO:0034329	cell junction assembly	-4.67723	-2.078	8/262	3.6551e+43	ITGA6,RAMP2,PCDH17,LSR,SLITRK6,ESAM,MARVELD2,OCLN
10_Member	GO Biological Processes	GO:0060249	anatomical structure homeostasis	-4.48279	-1.928	8/279	9.47262e+40	CD34,GATA2,SLC2A1,LSR,MFSD2A,ESAM,ADGRF5,OCLN
10_Member	GO Biological Processes	GO:0070830	bicellular tight junction assembly	-4.16284	-1.685	4/50	1.02669e+24	RAMP2,ESAM,MARVELD2,OCLN
10_Member	GO Biological Processes	GO:0043297	apical junction assembly	-3.90923	-1.512	4/58	1.02669e+24	RAMP2,ESAM,MARVELD2,OCLN
10_Member	GO Biological Processes	GO:0048871	multicellular organismal homeostasis	-3.69065	-1.361	8/363	9.47262e+40	CD34,GATA2,SLC2A1,LSR,MFSD2A,ESAM,ADGRF5,OCLN
10_Member	GO Biological Processes	GO:0007043	cell-cell junction assembly	-3.67471	-1.35	5/123	1.02665e+29	RAMP2,LSR,ESAM,MARVELD2,OCLN
10_Member	GO Biological Processes	GO:0045216	cell-cell junction organization	-2.99898	-0.893	5/173	1.02665e+29	RAMP2,LSR,ESAM,MARVELD2,OCLN
10_Member	GO Biological Processes	GO:0034330	cell junction organization	-2.90148	-0.824	8/479	3.6551e+43	ITGA6,RAMP2,PCDH17,LSR,SLITRK6,ESAM,MARVELD2,OCLN
11_Summary	GO Biological Processes	GO:0060872	semicircular canal development	-5.17218	-2.416	2022-03-09	2.62469e+118	GATA2,TBX1,TBX3,ACE,EPHB4,PDGFRA,SFRP2,TEK,ZIC3,RAMP2,SOX18,ADAP2,HMGB2,MFNG,LEF1,CXXC4,TIFAB,TMEM204,ZIC2,NOTCH4,SOX13,ID1,MDK,BCL7C,SEMA3G,CTDSP1,FOXQ1
11_Member	GO Biological Processes	GO:0060872	semicircular canal development	-5.17218	-2.416	2022-03-09	262468996926	GATA2,TBX1,TBX3
11_Member	GO Biological Processes	GO:0007507	heart development	-4.56675	-1.991	11/541	1.63621e+46	ACE,EPHB4,PDGFRA,SFRP2,TBX1,TBX3,TEK,ZIC3,RAMP2,SOX18,ADAP2
11_Member	GO Biological Processes	GO:0072091	regulation of stem cell proliferation	-4.12884	-1.668	4/51	1.63631e+16	ACE,HMGB2,TBX3,SOX18
11_Member	GO Biological Processes	GO:0003007	heart morphogenesis	-3.92097	-1.516	7/250	2.05064e+28	EPHB4,SFRP2,TBX1,TBX3,TEK,ZIC3,SOX18
11_Member	GO Biological Processes	GO:0007389	pattern specification process	-3.79451	-1.434	9/447	4.24264e+40	MFNG,SFRP2,TBX1,TBX3,ZIC3,LEF1,SOX18,CXXC4,TIFAB
11_Member	GO Biological Processes	GO:0001945	lymph vessel development	-3.70512	-1.371	2022-03-26	68995434579652	TBX1,SOX18,TMEM204
11_Member	GO Biological Processes	GO:0009952	anterior/posterior pattern specification	-3.47745	-1.217	6/210	6.42369e+26	SFRP2,TBX1,TBX3,ZIC3,LEF1,TIFAB
11_Member	GO Biological Processes	GO:0003151	outflow tract morphogenesis	-3.45501	-1.201	4/76	6.42369e+16	SFRP2,TBX1,TBX3,SOX18
11_Member	WikiPathways	WP2857	Mesodermal commitment pathway	-3.20078	-1.003	5/156	6.89969e+20	TBX1,TBX3,ZIC2,ZIC3,LEF1
11_Member	GO Biological Processes	GO:0003002	regionalization	-3.15448	-0.982	7/335	6.42369e+31	SFRP2,TBX1,TBX3,ZIC3,LEF1,CXXC4,TIFAB
11_Member	GO Biological Processes	GO:0045165	cell fate commitment	-3.13433	-0.975	6/244	2.62449e+24	GATA2,NOTCH4,TBX1,TBX3,SOX13,SOX18
11_Member	GO Biological Processes	GO:0045596	negative regulation of cell differentiation	-2.98754	-0.885	10/699	2.62434e+41	GATA2,ID1,MDK,NOTCH4,SFRP2,TBX1,TBX3,BCL7C,SEMA3G,CTDSP1
11_Member	GO Biological Processes	GO:0003206	cardiac chamber morphogenesis	-2.63575	-0.659	4/126	6423689969267010	SFRP2,TBX1,TBX3,TEK
11_Member	GO Biological Processes	GO:0007368	determination of left/right symmetry	-2.63575	-0.659	4/126	6.89969e+16	TBX1,TBX3,ZIC3,SOX18
11_Member	WikiPathways	WP3527	Pre-implantation embryo	-2.63284	-0.659	3/60	2624692694234	GATA2,TBX3,FOXQ1
11_Member	GO Biological Processes	GO:0001947	heart looping	-2.57235	-0.611	3/63	6926754754345	TBX3,ZIC3,SOX18
11_Member	GO Biological Processes	GO:0009855	determination of bilateral symmetry	-2.55088	-0.593	4/133	6.89969e+16	TBX1,TBX3,ZIC3,SOX18
11_Member	GO Biological Processes	GO:0009799	specification of symmetry	-2.53917	-0.585	4/134	6.89969e+16	TBX1,TBX3,ZIC3,SOX18
11_Member	GO Biological Processes	GO:0061371	determination of heart left/right asymmetry	-2.49639	-0.564	3/67	6926754754345	TBX3,ZIC3,SOX18
11_Member	GO Biological Processes	GO:0003143	embryonic heart tube morphogenesis	-2.46024	-0.538	3/69	6926754754345	TBX3,ZIC3,SOX18
11_Member	GO Biological Processes	GO:0048863	stem cell differentiation	-2.28476	-0.405	4/158	1.63669e+17	ACE,TBX1,SOX18,SEMA3G
11_Member	GO Biological Processes	GO:0035050	embryonic heart tube development	-2.23553	-0.373	3/83	6926754754345	TBX3,ZIC3,SOX18
11_Member	GO Biological Processes	GO:0001708	cell fate specification	-2.22111	-0.365	3/84	6899692654345	TBX1,TBX3,SOX18
11_Member	GO Biological Processes	GO:0003205	cardiac chamber development	-2.20063	-0.357	4/167	6423689969267010	SFRP2,TBX1,TBX3,TEK
12_Summary	WikiPathways	WP2849	Hematopoietic stem cell differentiation	-5.07154	-2.337	5/63	9.47231e+34	CD34,FLI1,GATA2,LEF1,TRAF3IP3,NKAP,FOXQ1,HMGB2
12_Member	WikiPathways	WP2849	Hematopoietic stem cell differentiation	-5.07154	-2.337	5/63	9.47231e+20	CD34,FLI1,GATA2,LEF1,TRAF3IP3
12_Member	GO Biological Processes	GO:0030851	granulocyte differentiation	-3.92702	-1.516	2022-03-22	26245117679576	GATA2,LEF1,NKAP
12_Member	WikiPathways	WP2840	Hair follicle development: cytodifferentiation - part 3 of 3	-2.15174	-0.328	3/89	9475117694234	CD34,LEF1,FOXQ1
12_Member	Reactome Gene Sets	R-HSA-9616222	Transcriptional regulation of granulopoiesis	-2.13839	-0.32	3/90	2313262451176	FLI1,GATA2,LEF1
12_Member	GO Biological Processes	GO:0045639	positive regulation of myeloid cell differentiation	-2.01333	-0.237	3/100	2624314851176	GATA2,HMGB2,LEF1
13_Summary	GO Biological Processes	GO:0043534	blood vessel endothelial cell migration	-4.9994	-2.296	4/31	3.35205e+29	APOA1,EPHB4,ID1,SOX18,TBX1,PKN3,SEMA3G
13_Member	GO Biological Processes	GO:0043534	blood vessel endothelial cell migration	-4.9994	-2.296	4/31	3352050339754340	APOA1,EPHB4,ID1,SOX18
13_Member	GO Biological Processes	GO:0001667	ameboidal-type cell migration	-4.74769	-2.117	7/185	3.35205e+29	APOA1,EPHB4,ID1,TBX1,PKN3,SOX18,SEMA3G
13_Member	GO Biological Processes	GO:0010631	epithelial cell migration	-4.33973	-1.812	5/89	3.35205e+20	APOA1,EPHB4,ID1,PKN3,SOX18
13_Member	GO Biological Processes	GO:0090132	epithelium migration	-4.27064	-1.775	5/92	3.35205e+20	APOA1,EPHB4,ID1,PKN3,SOX18
13_Member	GO Biological Processes	GO:0090130	tissue migration	-4.13955	-1.668	5/98	3.35205e+20	APOA1,EPHB4,ID1,PKN3,SOX18
13_Member	GO Biological Processes	GO:0043542	endothelial cell migration	-3.66556	-1.35	4/67	3352050339754340	APOA1,EPHB4,ID1,SOX18
14_Summary	GO Biological Processes	GO:0048732	gland development	-4.93788	-2.244	10/402	3.35262e+68	APOA1,GATA2,MDK,NOTCH4,PDGFRA,TBX1,TBX3,ZIC3,LEF1,LSR,FOXF2,DDC,HYAL1,ID1,CLEC3B,RAMP2,ALPL
14_Member	GO Biological Processes	GO:0048732	gland development	-4.93788	-2.244	10/402	3.35262e+40	APOA1,GATA2,MDK,NOTCH4,PDGFRA,TBX1,TBX3,ZIC3,LEF1,LSR
14_Member	GO Biological Processes	GO:0060021	roof of mouth development	-4.2934	-1.791	5/91	2.29552e+20	FOXF2,PDGFRA,TBX1,TBX3,LEF1
14_Member	GO Biological Processes	GO:0035270	endocrine system development	-3.65835	-1.35	5/124	3.35262e+18	APOA1,GATA2,MDK,PDGFRA,TBX1
14_Member	GO Biological Processes	GO:0030325	adrenal gland development	-3.65535	-1.35	2022-03-27	33541925156	APOA1,MDK,PDGFRA
14_Member	GO Biological Processes	GO:0060325	face morphogenesis	-3.51712	-1.249	2022-03-30	5156689951176	PDGFRA,TBX1,LEF1
14_Member	GO Biological Processes	GO:0060323	head morphogenesis	-3.3542	-1.131	3/34	5156689951176	PDGFRA,TBX1,LEF1
14_Member	GO Biological Processes	GO:0010171	body morphogenesis	-3.14474	-0.982	3/40	5156689951176	PDGFRA,TBX1,LEF1
14_Member	GO Biological Processes	GO:0071363	cellular response to growth factor stimulus	-2.96553	-0.874	8/468	1.64434e+33	DDC,HYAL1,ID1,PDGFRA,TBX1,CLEC3B,RAMP2,LEF1
14_Member	GO Biological Processes	GO:0060324	face development	-2.91261	-0.833	3/48	5156689951176	PDGFRA,TBX1,LEF1
14_Member	GO Biological Processes	GO:0070848	response to growth factor	-2.79518	-0.754	8/498	1.64434e+33	DDC,HYAL1,ID1,PDGFRA,TBX1,CLEC3B,RAMP2,LEF1
14_Member	GO Biological Processes	GO:0042476	odontogenesis	-2.69969	-0.694	4/121	2495156689951170	ALPL,PDGFRA,TBX1,LEF1
14_Member	GO Biological Processes	GO:0042475	odontogenesis of dentin-containing tooth	-2.27998	-0.401	3/80	5156689951176	PDGFRA,TBX1,LEF1
14_Member	GO Biological Processes	GO:0048704	embryonic skeletal system morphogenesis	-2.08659	-0.288	3/94	337351566899	HYAL1,PDGFRA,TBX1
15_Summary	WikiPathways	WP2882	Nuclear receptors meta-pathway	-4.89185	-2.208	9/322	3.35288e+36	APOA1,GPX3,SERPINB9,SLC2A1,ZIC2,SLC7A5,CAVIN2,SLCO2B1,SLC6A20
15_Member	WikiPathways	WP2882	Nuclear receptors meta-pathway	-4.89185	-2.208	9/322	3.35288e+36	APOA1,GPX3,SERPINB9,SLC2A1,ZIC2,SLC7A5,CAVIN2,SLCO2B1,SLC6A20
15_Member	WikiPathways	WP2880	Glucocorticoid receptor pathway	-2.42522	-0.514	3/71	527275468436	SERPINB9,ZIC2,CAVIN2
16_Summary	GO Biological Processes	GO:0045766	positive regulation of angiogenesis	-4.76288	-2.123	7/184	9.47262e+71	CD34,GATA2,HYAL1,MDK,SFRP2,TEK,RAMP2,HMGB2,ID1,TBX1,ITGA6,PDGFRA,TMSB4X,LEF1,SEMA3G,NES,CARD10
16_Member	GO Biological Processes	GO:0045766	positive regulation of angiogenesis	-4.76288	-2.123	7/184	9.47262e+27	CD34,GATA2,HYAL1,MDK,SFRP2,TEK,RAMP2
16_Member	GO Biological Processes	GO:1904018	positive regulation of vasculature development	-4.76288	-2.123	7/184	9.47262e+27	CD34,GATA2,HYAL1,MDK,SFRP2,TEK,RAMP2
16_Member	GO Biological Processes	GO:0050679	positive regulation of epithelial cell proliferation	-4.39552	-1.861	7/210	2.62431e+27	GATA2,HMGB2,HYAL1,ID1,MDK,TBX1,TEK
16_Member	GO Biological Processes	GO:1904036	negative regulation of epithelial cell apoptotic process	-4.09554	-1.641	4/52	2.62442e+16	GATA2,MDK,TEK,RAMP2
16_Member	GO Biological Processes	GO:1901342	regulation of vasculature development	-3.77291	-1.417	8/353	9.47262e+31	CD34,GATA2,HYAL1,ID1,MDK,SFRP2,TEK,RAMP2
16_Member	GO Biological Processes	GO:0050678	regulation of epithelial cell proliferation	-3.54164	-1.263	8/382	2.62431e+31	GATA2,HMGB2,HYAL1,ID1,MDK,SFRP2,TBX1,TEK
16_Member	GO Biological Processes	GO:2000352	negative regulation of endothelial cell apoptotic process	-3.3542	-1.131	3/34	2624701010266	GATA2,TEK,RAMP2
16_Member	GO Biological Processes	GO:1904035	regulation of epithelial cell apoptotic process	-3.10531	-0.962	4/94	2.62442e+16	GATA2,MDK,TEK,RAMP2
16_Member	GO Biological Processes	GO:0030335	positive regulation of cell migration	-3.08548	-0.948	9/560	2.62434e+37	GATA2,HYAL1,ITGA6,MDK,PDGFRA,TEK,TMSB4X,LEF1,SEMA3G
16_Member	GO Biological Processes	GO:0045765	regulation of angiogenesis	-3.06521	-0.936	7/347	9.47262e+27	CD34,GATA2,HYAL1,MDK,SFRP2,TEK,RAMP2
16_Member	GO Biological Processes	GO:2000147	positive regulation of cell motility	-2.95826	-0.869	9/584	2.62434e+37	GATA2,HYAL1,ITGA6,MDK,PDGFRA,TEK,TMSB4X,LEF1,SEMA3G
16_Member	GO Biological Processes	GO:0051272	positive regulation of cellular component movement	-2.89217	-0.819	9/597	2.62434e+37	GATA2,HYAL1,ITGA6,MDK,PDGFRA,TEK,TMSB4X,LEF1,SEMA3G
16_Member	GO Biological Processes	GO:0040017	positive regulation of locomotion	-2.88217	-0.816	9/599	2.62434e+37	GATA2,HYAL1,ITGA6,MDK,PDGFRA,TEK,TMSB4X,LEF1,SEMA3G
16_Member	GO Biological Processes	GO:0001938	positive regulation of endothelial cell proliferation	-2.83696	-0.784	4/111	2624314841927010	GATA2,HMGB2,MDK,TEK
16_Member	GO Biological Processes	GO:2000351	regulation of endothelial cell apoptotic process	-2.65374	-0.668	3/59	2624701010266	GATA2,TEK,RAMP2
16_Member	GO Biological Processes	GO:2000177	regulation of neural precursor cell proliferation	-2.20688	-0.357	3/85	2624419210763	GATA2,MDK,NES
16_Member	GO Biological Processes	GO:0010634	positive regulation of epithelial cell migration	-2.13878	-0.32	4/174	2624337370107110	GATA2,HYAL1,TEK,TMSB4X
16_Member	GO Biological Processes	GO:0001936	regulation of endothelial cell proliferation	-2.10473	-0.297	4/178	2624314841927010	GATA2,HMGB2,MDK,TEK
16_Member	GO Biological Processes	GO:0010632	regulation of epithelial cell migration	-2.04205	-0.257	5/290	2.62434e+20	GATA2,HYAL1,TEK,TMSB4X,CARD10
17_Summary	GO Biological Processes	GO:2000027	regulation of animal organ morphogenesis	-4.70006	-2.078	6/126	9.47642e+45	CD34,SFRP2,TBX1,SAPCD2,CTHRC1,APCDD1,MDK,SOX13,CXXC4,LEF1
17_Member	GO Biological Processes	GO:2000027	regulation of animal organ morphogenesis	-4.70006	-2.078	6/126	9.47642e+27	CD34,SFRP2,TBX1,SAPCD2,CTHRC1,APCDD1
17_Member	GO Biological Processes	GO:0030178	negative regulation of Wnt signaling pathway	-3.91852	-1.516	6/174	4.19264e+28	MDK,SFRP2,SOX13,CXXC4,CTHRC1,APCDD1
17_Member	GO Biological Processes	GO:0030111	regulation of Wnt signaling pathway	-3.14689	-0.982	7/336	4.19264e+33	MDK,SFRP2,SOX13,LEF1,CXXC4,CTHRC1,APCDD1
17_Member	GO Biological Processes	GO:0090175	regulation of establishment of planar polarity	-2.69671	-0.694	3/57	642389958115908	SFRP2,SAPCD2,CTHRC1
17_Member	GO Biological Processes	GO:0090090	negative regulation of canonical Wnt signaling pathway	-2.44894	-0.528	4/142	4.19264e+17	MDK,SFRP2,SOX13,CTHRC1
18_Summary	GO Biological Processes	GO:0044273	sulfur compound catabolic process	-4.68621	-2.078	4/37	1.89269e+61	AGXT,GGT5,HYAL1,TST,DDC,PCBD1,RPS24,SLC7A5,NAALAD2,SERINC5,B3GNT3,SLC19A3,HSCB,RBP1
18_Member	GO Biological Processes	GO:0044273	sulfur compound catabolic process	-4.68621	-2.078	4/37	189268733737263	AGXT,GGT5,HYAL1,TST
18_Member	Reactome Gene Sets	R-HSA-71291	Metabolism of amino acids and derivatives	-3.60327	-1.317	8/374	1.89164e+33	AGXT,DDC,PCBD1,RPS24,TST,SLC7A5,NAALAD2,SERINC5
18_Member	GO Biological Processes	GO:0006790	sulfur compound metabolic process	-3.14689	-0.982	7/336	1.89269e+30	AGXT,GGT5,HYAL1,TST,B3GNT3,SLC19A3,HSCB
18_Member	GO Biological Processes	GO:0009069	serine family amino acid metabolic process	-3.14474	-0.982	3/40	1897263256987	AGXT,TST,SERINC5
18_Member	GO Biological Processes	GO:0006520	cellular amino acid metabolic process	-2.84327	-0.786	6/278	1.89164e+24	AGXT,DDC,GGT5,PCBD1,TST,SERINC5
18_Member	GO Biological Processes	GO:1901607	alpha-amino acid biosynthetic process	-2.47817	-0.554	3/68	1895092256987	AGXT,PCBD1,SERINC5
18_Member	GO Biological Processes	GO:0008652	cellular amino acid biosynthetic process	-2.37466	-0.473	3/74	1895092256987	AGXT,PCBD1,SERINC5
18_Member	GO Biological Processes	GO:0046394	carboxylic acid biosynthetic process	-2.19524	-0.353	5/266	1.89269e+20	AGXT,GGT5,PCBD1,RBP1,SERINC5
18_Member	GO Biological Processes	GO:0016053	organic acid biosynthetic process	-2.18183	-0.347	5/268	1.89269e+20	AGXT,GGT5,PCBD1,RBP1,SERINC5
19_Summary	GO Biological Processes	GO:0002009	morphogenesis of an epithelium	-4.54389	-1.975	10/447	1.52223e+63	CTSZ,FOXF2,NOTCH4,SFRP2,TBX3,ZIC3,LEF1,SOX18,FOXQ1,CTHRC1,TBX1,SEMA3G,TIFAB,ITGA6
19_Member	GO Biological Processes	GO:0002009	morphogenesis of an epithelium	-4.54389	-1.975	10/447	1.52223e+44	CTSZ,FOXF2,NOTCH4,SFRP2,TBX3,ZIC3,LEF1,SOX18,FOXQ1,CTHRC1
19_Member	GO Biological Processes	GO:0048729	tissue morphogenesis	-4.45181	-1.905	11/557	1.52223e+48	CTSZ,FOXF2,NOTCH4,SFRP2,TBX1,TBX3,ZIC3,LEF1,SOX18,FOXQ1,CTHRC1
19_Member	GO Biological Processes	GO:0060562	epithelial tube morphogenesis	-4.19068	-1.707	8/307	1.52249e+35	CTSZ,NOTCH4,SFRP2,TBX3,ZIC3,LEF1,SOX18,CTHRC1
19_Member	GO Biological Processes	GO:0060485	mesenchyme development	-4.13461	-1.668	7/231	2.29549e+29	FOXF2,NOTCH4,SFRP2,TBX1,TBX3,LEF1,SEMA3G
19_Member	GO Biological Processes	GO:0048762	mesenchymal cell differentiation	-4.00207	-1.564	6/168	2.29549e+25	FOXF2,NOTCH4,TBX1,TBX3,LEF1,SEMA3G
19_Member	GO Biological Processes	GO:0048754	branching morphogenesis of an epithelial tube	-3.51737	-1.249	5/133	1.52249e+20	CTSZ,NOTCH4,SFRP2,TBX3,LEF1
19_Member	GO Biological Processes	GO:0001569	branching involved in blood vessel morphogenesis	-3.4743	-1.217	2022-03-31	4855642351176	NOTCH4,SFRP2,LEF1
19_Member	GO Biological Processes	GO:0001837	epithelial to mesenchymal transition	-3.41191	-1.169	4/78	2.29549e+16	FOXF2,NOTCH4,TBX3,LEF1
19_Member	GO Biological Processes	GO:0061138	morphogenesis of a branching epithelium	-3.12681	-0.973	5/162	1.52249e+20	CTSZ,NOTCH4,SFRP2,TBX3,LEF1
19_Member	GO Biological Processes	GO:0001763	morphogenesis of a branching structure	-3.02152	-0.905	5/171	1.52249e+20	CTSZ,NOTCH4,SFRP2,TBX3,LEF1
19_Member	GO Biological Processes	GO:0035282	segmentation	-3.02114	-0.905	4/99	6.42369e+18	SFRP2,TBX3,LEF1,TIFAB
19_Member	GO Biological Processes	GO:0048736	appendage development	-2.11316	-0.303	4/177	3.65564e+16	ITGA6,SFRP2,TBX3,LEF1
19_Member	GO Biological Processes	GO:0060173	limb development	-2.11316	-0.303	4/177	3.65564e+16	ITGA6,SFRP2,TBX3,LEF1
20_Summary	GO Biological Processes	GO:0051098	regulation of binding	-4.44602	-1.905	9/367	1.52216e+39	CTSZ,ACE,HMGB2,ID1,MFNG,TMSB4X,NES,LEF1,CTHRC1
20_Member	GO Biological Processes	GO:0051098	regulation of binding	-4.44602	-1.905	9/367	1.52216e+39	CTSZ,ACE,HMGB2,ID1,MFNG,TMSB4X,NES,LEF1,CTHRC1
20_Member	GO Biological Processes	GO:0051100	negative regulation of binding	-4.04511	-1.601	6/165	1.52216e+25	CTSZ,ACE,ID1,TMSB4X,NES,LEF1
20_Member	GO Biological Processes	GO:0043393	regulation of protein binding	-3.62602	-1.328	6/197	1.52216e+26	CTSZ,ACE,ID1,MFNG,NES,CTHRC1
20_Member	GO Biological Processes	GO:0032091	negative regulation of protein binding	-3.07106	-0.939	4/96	1.52216e+16	CTSZ,ACE,ID1,NES
20_Member	GO Biological Processes	GO:0043392	negative regulation of DNA binding	-2.81169	-0.766	3/52	3397711451176	ID1,TMSB4X,LEF1
20_Member	GO Biological Processes	GO:0051101	regulation of DNA binding	-2.69969	-0.694	4/121	3.14834e+16	HMGB2,ID1,TMSB4X,LEF1

## Sheet: Kidney_up
GroupID	Category	Term	Description	LogP	Log(q-value)	InTerm_InList	Genes	Symbols
1_Summary	Reactome Gene Sets	R-HSA-1280215	Cytokine Signaling in Immune system	-100	-95.652	218/715	27,103,177,302,329,330,567,604,608,684,829,836,941,958,960,1026,1052,1154,1326,1385,1432,1435,1439,1440,1846,1848,1958,1974,1977,1981,2002,2185,2317,2353,2633,2634,2920,3055,3181,3312,3313,3320,3383,3394,3429,3433,3434,3437,3454,3455,3459,3460,3551,3552,3554,3556,3559,3561,3566,3569,3570,3572,3576,3588,3589,3597,3600,3604,3627,3656,3659,3660,3664,3665,3669,3716,3717,3725,3726,3840,3929,3934,3976,…	ABL2,ADAR,AGER,ANXA2,BIRC2,BIRC3,B2M,BCL6,TNFRSF17,BST2,CAPZA1,CASP3,CD80,CD40,CD44,CDKN1A,CEBPD,CISH,MAP3K8,CREB1,MAPK14,CSF1,CSF2RB,CSF3,DUSP4,DUSP6,EGR1,EIF4A2,EIF4E,EIF4G1,ELK1,PTK2B,FLNB,FOS,GBP1,GBP2,CXCL2,HCK,HNRNPA2B1,HSPA8,HSPA9,HSP90AA1,ICAM1,IRF8,IFI27,IFIT2,IFIT1,IFIT3,IFNAR1,IFNAR2,IFNGR1,IFNGR2,IKBKB,IL1A,IL1R1,IL1RAP,IL2RA,IL2RG,IL4R,IL6,IL6R,IL6ST,CXCL8,IL10RB,IL11,IL13RA1,IL15,TN…
1_Member	Reactome Gene Sets	R-HSA-1280215	Cytokine Signaling in Immune system	-100	-95.652	218/715	27,103,177,302,329,330,567,604,608,684,829,836,941,958,960,1026,1052,1154,1326,1385,1432,1435,1439,1440,1846,1848,1958,1974,1977,1981,2002,2185,2317,2353,2633,2634,2920,3055,3181,3312,3313,3320,3383,3394,3429,3433,3434,3437,3454,3455,3459,3460,3551,3552,3554,3556,3559,3561,3566,3569,3570,3572,3576,3588,3589,3597,3600,3604,3627,3656,3659,3660,3664,3665,3669,3716,3717,3725,3726,3840,3929,3934,3976,…	ABL2,ADAR,AGER,ANXA2,BIRC2,BIRC3,B2M,BCL6,TNFRSF17,BST2,CAPZA1,CASP3,CD80,CD40,CD44,CDKN1A,CEBPD,CISH,MAP3K8,CREB1,MAPK14,CSF1,CSF2RB,CSF3,DUSP4,DUSP6,EGR1,EIF4A2,EIF4E,EIF4G1,ELK1,PTK2B,FLNB,FOS,GBP1,GBP2,CXCL2,HCK,HNRNPA2B1,HSPA8,HSPA9,HSP90AA1,ICAM1,IRF8,IFI27,IFIT2,IFIT1,IFIT3,IFNAR1,IFNAR2,IFNGR1,IFNGR2,IKBKB,IL1A,IL1R1,IL1RAP,IL2RA,IL2RG,IL4R,IL6,IL6R,IL6ST,CXCL8,IL10RB,IL11,IL13RA1,IL15,TN…
1_Member	GO Biological Processes	GO:0071345	cellular response to cytokine stimulus	-68.7106	-64.664	179/710	329,330,355,383,608,677,678,688,958,960,961,1051,1116,1238,1385,1432,1435,1439,1440,1535,1843,1906,1958,2069,2117,2131,2152,2180,2185,2244,2266,2317,2633,2634,2730,2920,2923,2932,3055,3099,3192,3309,3326,3383,3394,3429,3433,3434,3437,3454,3455,3459,3460,3551,3552,3554,3556,3559,3561,3566,3569,3570,3572,3576,3588,3597,3600,3627,3656,3659,3665,3716,3717,4144,4217,4283,4332,4599,4609,4615,4780,4783,…	BIRC2,BIRC3,FAS,ARG1,TNFRSF17,ZFP36L1,ZFP36L2,KLF5,CD40,CD44,CD47,CEBPB,CHI3L1,ACKR2,CREB1,MAPK14,CSF1,CSF2RB,CSF3,CYBA,DUSP1,EDN1,EGR1,EREG,ETV3,EXT1,F3,ACSL1,PTK2B,FGB,FGG,FLNB,GBP1,GBP2,GCLM,CXCL2,PDIA3,GSK3B,HCK,HK2,HNRNPU,HSPA5,HSP90AB1,ICAM1,IRF8,IFI27,IFIT2,IFIT1,IFIT3,IFNAR1,IFNAR2,IFNGR1,IFNGR2,IKBKB,IL1A,IL1R1,IL1RAP,IL2RA,IL2RG,IL4R,IL6,IL6R,IL6ST,CXCL8,IL10RB,IL13RA1,IL15,CXCL10,IRAK2…
1_Member	Reactome Gene Sets	R-HSA-449147	Signaling by Interleukins	-57.3358	-53.465	132/462	177,302,604,829,836,941,1026,1052,1154,1326,1385,1432,1435,1439,1440,1846,1848,2002,2185,2353,2920,3055,3181,3312,3313,3320,3383,3551,3552,3554,3556,3559,3561,3566,3569,3570,3572,3576,3588,3589,3597,3600,3627,3656,3716,3717,3725,3726,3929,3934,3976,4067,4088,4170,4312,4507,4609,4615,4790,4791,4792,4793,4843,5008,5290,5292,5295,5516,5604,5606,5682,5683,5684,5686,5687,5692,5696,5698,5716,5721,5743,…	AGER,ANXA2,BCL6,CAPZA1,CASP3,CD80,CDKN1A,CEBPD,CISH,MAP3K8,CREB1,MAPK14,CSF1,CSF2RB,CSF3,DUSP4,DUSP6,ELK1,PTK2B,FOS,CXCL2,HCK,HNRNPA2B1,HSPA8,HSPA9,HSP90AA1,ICAM1,IKBKB,IL1A,IL1R1,IL1RAP,IL2RA,IL2RG,IL4R,IL6,IL6R,IL6ST,CXCL8,IL10RB,IL11,IL13RA1,IL15,CXCL10,IRAK2,JAK1,JAK2,JUN,JUNB,LBP,LCN2,LIF,LYN,SMAD3,MCL1,MMP1,MTAP,MYC,MYD88,NFKB1,NFKB2,NFKBIA,NFKBIB,NOS2,OSM,PIK3CA,PIM1,PIK3R1,PPP2CB,MAP2K1,M…
1_Member	GO Biological Processes	GO:0019221	cytokine-mediated signaling pathway	-38.0332	-34.799	95/360	329,330,355,608,960,1238,1435,1439,1440,1958,2069,2131,2152,2180,2185,2920,3055,3429,3454,3455,3459,3460,3551,3552,3554,3556,3559,3561,3566,3569,3570,3572,3576,3588,3597,3600,3627,3656,3659,3665,3716,3717,4283,4599,4615,4792,4938,4939,5008,5618,5970,6347,6349,6351,6352,6363,6367,6372,6373,6376,6505,6772,6773,6774,6775,6776,7132,7133,7157,7186,7187,7189,7293,7357,7850,8651,8737,8995,9111,9173,9180…	BIRC2,BIRC3,FAS,TNFRSF17,CD44,ACKR2,CSF1,CSF2RB,CSF3,EGR1,EREG,EXT1,F3,ACSL1,PTK2B,CXCL2,HCK,IFI27,IFNAR1,IFNAR2,IFNGR1,IFNGR2,IKBKB,IL1A,IL1R1,IL1RAP,IL2RA,IL2RG,IL4R,IL6,IL6R,IL6ST,CXCL8,IL10RB,IL13RA1,IL15,CXCL10,IRAK2,IRF1,IRF7,JAK1,JAK2,CXCL9,MX1,MYD88,NFKBIA,OAS1,OAS2,OSM,PRLR,RELA,CCL2,CCL3L1,CCL4,CCL5,CCL19,CCL22,CXCL6,CXCL11,CX3CL1,SLC1A1,STAT1,STAT2,STAT3,STAT4,STAT5A,TNFRSF1A,TNFRSF1B,…
2_Summary	GO Biological Processes	GO:0009615	response to virus	-54.9098	-51.164	114/358	103,581,602,661,684,958,1191,1432,1654,2023,2131,2633,3315,3320,3429,3433,3434,3437,3454,3455,3459,3460,3551,3569,3588,3627,3659,3660,3665,3669,3694,3696,3716,3717,3964,4088,4283,4343,4599,4600,4615,4790,4938,4939,4953,5359,5366,5371,5452,5610,5611,5683,5970,6041,6351,6352,6363,6367,6737,6772,6773,7097,7098,7178,7187,7706,7726,8061,8780,9020,9111,9188,9636,9641,10010,10146,10379,10561,10964,11035…	ADAR,BAX,BCL3,POLR3D,BST2,CD40,CLU,MAPK14,DDX3X,ENO1,EXT1,GBP1,HSPB1,HSP90AA1,IFI27,IFIT2,IFIT1,IFIT3,IFNAR1,IFNAR2,IFNGR1,IFNGR2,IKBKB,IL6,IL10RB,CXCL10,IRF1,IRF2,IRF7,ISG20,ITGB6,ITGB8,JAK1,JAK2,LGALS8,SMAD3,CXCL9,MOV10,MX1,MX2,MYD88,NFKB1,OAS1,OAS2,ODC1,PLSCR1,PMAIP1,PML,POU2F2,EIF2AK2,DNAJC3,PSMA2,RELA,RNASEL,CCL4,CCL5,CCL19,CCL22,TRIM21,STAT1,STAT2,TLR2,TLR3,TPT1,TRAF3,TRIM25,TRIM26,FOSL1,RI…
2_Member	GO Biological Processes	GO:0009615	response to virus	-54.9098	-51.164	114/358	103,581,602,661,684,958,1191,1432,1654,2023,2131,2633,3315,3320,3429,3433,3434,3437,3454,3455,3459,3460,3551,3569,3588,3627,3659,3660,3665,3669,3694,3696,3716,3717,3964,4088,4283,4343,4599,4600,4615,4790,4938,4939,4953,5359,5366,5371,5452,5610,5611,5683,5970,6041,6351,6352,6363,6367,6737,6772,6773,7097,7098,7178,7187,7706,7726,8061,8780,9020,9111,9188,9636,9641,10010,10146,10379,10561,10964,11035…	ADAR,BAX,BCL3,POLR3D,BST2,CD40,CLU,MAPK14,DDX3X,ENO1,EXT1,GBP1,HSPB1,HSP90AA1,IFI27,IFIT2,IFIT1,IFIT3,IFNAR1,IFNAR2,IFNGR1,IFNGR2,IKBKB,IL6,IL10RB,CXCL10,IRF1,IRF2,IRF7,ISG20,ITGB6,ITGB8,JAK1,JAK2,LGALS8,SMAD3,CXCL9,MOV10,MX1,MX2,MYD88,NFKB1,OAS1,OAS2,ODC1,PLSCR1,PMAIP1,PML,POU2F2,EIF2AK2,DNAJC3,PSMA2,RELA,RNASEL,CCL4,CCL5,CCL19,CCL22,TRIM21,STAT1,STAT2,TLR2,TLR3,TPT1,TRAF3,TRIM25,TRIM26,FOSL1,RI…
2_Member	Reactome Gene Sets	R-HSA-913531	Interferon Signaling	-41.0253	-37.522	74/199	103,567,684,960,1958,1974,1977,1981,2317,2633,2634,3383,3394,3429,3433,3434,3437,3454,3455,3459,3460,3659,3660,3664,3665,3669,3716,3717,3840,4599,4600,4928,4938,4939,5371,5610,5696,5770,5771,5903,6041,6737,6772,6773,7314,7316,7318,7412,7706,7726,8651,9021,9246,9636,9775,9830,9972,10379,10437,10475,10762,11274,23586,24138,25820,25939,51191,51447,53840,54739,81603,91543,115362,201626	ADAR,B2M,BST2,CD44,EGR1,EIF4A2,EIF4E,EIF4G1,FLNB,GBP1,GBP2,ICAM1,IRF8,IFI27,IFIT2,IFIT1,IFIT3,IFNAR1,IFNAR2,IFNGR1,IFNGR2,IRF1,IRF2,IRF6,IRF7,ISG20,JAK1,JAK2,KPNA4,MX1,MX2,NUP98,OAS1,OAS2,PML,EIF2AK2,PSMB8,PTPN1,PTPN2,RANBP2,RNASEL,TRIM21,STAT1,STAT2,UBB,UBC,UBA7,VCAM1,TRIM25,TRIM26,SOCS1,SOCS3,UBE2L6,ISG15,EIF4A3,TRIM14,NUP153,IRF9,IFI30,TRIM38,NUP50,USP18,DDX58,IFIT5,ARIH1,SAMHD1,HERC5,IP6K2,TR…
2_Member	GO Biological Processes	GO:0051607	defense response to virus	-39.6789	-36.285	81/250	103,661,684,958,2633,3429,3433,3434,3437,3455,3459,3460,3569,3588,3627,3659,3660,3665,3669,4283,4343,4599,4600,4615,4938,4939,5359,5366,5371,5610,5611,5970,6041,6737,6772,6773,7097,7098,7187,7706,7726,8780,9020,9188,9636,9641,10010,10146,10379,10964,11035,23586,24138,25939,29072,51191,51251,53840,54541,55337,55601,55718,56829,57169,64135,79132,80149,81030,81603,81622,81844,83666,84166,91543,11500…	ADAR,POLR3D,BST2,CD40,GBP1,IFI27,IFIT2,IFIT1,IFIT3,IFNAR2,IFNGR1,IFNGR2,IL6,IL10RB,CXCL10,IRF1,IRF2,IRF7,ISG20,CXCL9,MOV10,MX1,MX2,MYD88,OAS1,OAS2,PLSCR1,PMAIP1,PML,EIF2AK2,DNAJC3,RELA,RNASEL,TRIM21,STAT1,STAT2,TLR2,TLR3,TRAF3,TRIM25,TRIM26,RIOK3,MAP3K14,DDX21,ISG15,IKBKE,TANK,G3BP1,IRF9,IFI44L,RIPK3,DDX58,IFIT5,SAMHD1,SETD2,HERC5,NT5C3A,TRIM34,DDIT4,SHFL,DDX60,POLR3E,ZC3HAV1,ZNFX1,IFIH1,DHX58,ZC…
2_Member	GO Biological Processes	GO:0140546	defense response to symbiont	-39.5328	-36.185	81/251	103,661,684,958,2633,3429,3433,3434,3437,3455,3459,3460,3569,3588,3627,3659,3660,3665,3669,4283,4343,4599,4600,4615,4938,4939,5359,5366,5371,5610,5611,5970,6041,6737,6772,6773,7097,7098,7187,7706,7726,8780,9020,9188,9636,9641,10010,10146,10379,10964,11035,23586,24138,25939,29072,51191,51251,53840,54541,55337,55601,55718,56829,57169,64135,79132,80149,81030,81603,81622,81844,83666,84166,91543,11500…	ADAR,POLR3D,BST2,CD40,GBP1,IFI27,IFIT2,IFIT1,IFIT3,IFNAR2,IFNGR1,IFNGR2,IL6,IL10RB,CXCL10,IRF1,IRF2,IRF7,ISG20,CXCL9,MOV10,MX1,MX2,MYD88,OAS1,OAS2,PLSCR1,PMAIP1,PML,EIF2AK2,DNAJC3,RELA,RNASEL,TRIM21,STAT1,STAT2,TLR2,TLR3,TRAF3,TRIM25,TRIM26,RIOK3,MAP3K14,DDX21,ISG15,IKBKE,TANK,G3BP1,IRF9,IFI44L,RIPK3,DDX58,IFIT5,SAMHD1,SETD2,HERC5,NT5C3A,TRIM34,DDIT4,SHFL,DDX60,POLR3E,ZC3HAV1,ZNFX1,IFIH1,DHX58,ZC…
2_Member	Reactome Gene Sets	R-HSA-909733	Interferon alpha/beta signaling	-25.7165	-23.175	36/72	1.03684e+148	ADAR,BST2,EGR1,GBP2,IRF8,IFI27,IFIT2,IFIT1,IFIT3,IFNAR1,IFNAR2,IRF1,IRF2,IRF6,IRF7,ISG20,JAK1,MX1,MX2,OAS1,OAS2,PSMB8,PTPN1,RNASEL,STAT1,STAT2,SOCS1,SOCS3,ISG15,IRF9,USP18,IFIT5,SAMHD1,IP6K2,XAF1,RSAD2
2_Member	Reactome Gene Sets	R-HSA-877300	Interferon gamma signaling	-18.2476	-16.117	33/91	5.6796e+136	B2M,CD44,GBP1,GBP2,ICAM1,IRF8,IFNGR1,IFNGR2,IRF1,IRF2,IRF6,IRF7,JAK1,JAK2,OAS1,OAS2,PML,PTPN1,PTPN2,TRIM21,STAT1,VCAM1,TRIM25,TRIM26,SOCS1,SOCS3,TRIM14,IRF9,IFI30,TRIM38,TRIM34,TRIM8,GBP5
3_Summary	GO Biological Processes	GO:0031347	regulation of defense response	-52.4135	-48.764	152/662	103,177,183,329,330,331,383,604,661,710,718,839,841,961,1051,1075,1432,1535,1540,2069,2693,2828,2876,3055,3263,3320,3371,3434,3551,3554,3559,3569,3572,3600,3620,3659,3665,3673,3717,3902,3929,3949,4049,4067,4088,4317,4332,4345,4615,4780,4790,4792,4841,4938,5008,5054,5058,5169,5359,5467,5603,5682,5687,5692,5743,5770,5771,5970,6279,6283,6352,6372,6376,6421,6737,6772,6773,7097,7098,7099,7105,7128,713…	ADAR,AGER,AGT,BIRC2,BIRC3,XIAP,ARG1,BCL6,POLR3D,SERPING1,C3,CASP6,CASP8,CD47,CEBPB,CTSC,MAPK14,CYBA,CYLD,EREG,GHSR,GPR4,GPX1,HCK,HPX,HSP90AA1,TNC,IFIT1,IKBKB,IL1R1,IL2RA,IL6,IL6ST,IL15,IDO1,IRF1,IRF7,ITGA2,JAK2,LAG3,LBP,LDLR,LTA,LYN,SMAD3,MMP8,MNDA,CD200,MYD88,NFE2L2,NFKB1,NFKBIA,NONO,OAS1,OSM,SERPINE1,PAK1,ENPP3,PLSCR1,PPARD,MAPK13,PSMA1,PSMA6,PSMB4,PTGS2,PTPN1,PTPN2,RELA,S100A8,S100A12,CCL5,CXC…
3_Member	GO Biological Processes	GO:0031347	regulation of defense response	-52.4135	-48.764	152/662	103,177,183,329,330,331,383,604,661,710,718,839,841,961,1051,1075,1432,1535,1540,2069,2693,2828,2876,3055,3263,3320,3371,3434,3551,3554,3559,3569,3572,3600,3620,3659,3665,3673,3717,3902,3929,3949,4049,4067,4088,4317,4332,4345,4615,4780,4790,4792,4841,4938,5008,5054,5058,5169,5359,5467,5603,5682,5687,5692,5743,5770,5771,5970,6279,6283,6352,6372,6376,6421,6737,6772,6773,7097,7098,7099,7105,7128,713…	ADAR,AGER,AGT,BIRC2,BIRC3,XIAP,ARG1,BCL6,POLR3D,SERPING1,C3,CASP6,CASP8,CD47,CEBPB,CTSC,MAPK14,CYBA,CYLD,EREG,GHSR,GPR4,GPX1,HCK,HPX,HSP90AA1,TNC,IFIT1,IKBKB,IL1R1,IL2RA,IL6,IL6ST,IL15,IDO1,IRF1,IRF7,ITGA2,JAK2,LAG3,LBP,LDLR,LTA,LYN,SMAD3,MMP8,MNDA,CD200,MYD88,NFE2L2,NFKB1,NFKBIA,NONO,OAS1,OSM,SERPINE1,PAK1,ENPP3,PLSCR1,PPARD,MAPK13,PSMA1,PSMA6,PSMB4,PTGS2,PTPN1,PTPN2,RELA,S100A8,S100A12,CCL5,CXC…
3_Member	GO Biological Processes	GO:0032103	positive regulation of response to external stimulus	-37.064	-33.892	106/455	177,183,383,659,661,718,811,839,961,1051,1075,1361,1435,1535,1906,2069,2152,2185,2693,2828,3055,3263,3273,3315,3320,3480,3551,3569,3570,3572,3576,3600,3620,3627,3665,3673,3717,3902,3929,3949,4049,4067,4088,4317,4332,4792,4841,5008,5054,5058,5345,5359,5603,5641,5743,5747,5879,5919,6279,6283,6351,6352,6363,6376,6421,6809,7056,7057,7097,7098,7099,7132,7189,7391,8737,8740,8767,8780,9111,9173,9180,964…	AGER,AGT,ARG1,BMPR2,POLR3D,C3,CALR,CASP6,CD47,CEBPB,CTSC,CPB2,CSF1,CYBA,EDN1,EREG,F3,PTK2B,GHSR,GPR4,HCK,HPX,HRG,HSPB1,HSP90AA1,IGF1R,IKBKB,IL6,IL6R,IL6ST,CXCL8,IL15,IDO1,CXCL10,IRF7,ITGA2,JAK2,LAG3,LBP,LDLR,LTA,LYN,SMAD3,MMP8,MNDA,NFKBIA,NONO,OSM,SERPINE1,PAK1,SERPINF2,PLSCR1,MAPK13,LGMN,PTGS2,PTK2,RAC1,RARRES2,S100A8,S100A12,CCL4,CCL5,CCL19,CX3CL1,SFPQ,STX3,THBD,THBS1,TLR2,TLR3,TLR4,TNFRSF1A,TR…
3_Member	GO Biological Processes	GO:0050727	regulation of inflammatory response	-28.847	-26.055	88/400	177,183,329,330,331,604,718,961,1051,1075,1432,1540,2693,2828,2876,3055,3371,3554,3559,3569,3572,3600,3620,3673,3717,3929,3949,4049,4067,4088,4317,4345,4615,4790,4792,5008,5054,5169,5467,5603,5682,5687,5692,5743,5771,5970,6279,6283,6352,6376,7097,7098,7099,7128,7130,7132,7133,7538,7791,8482,8737,9021,9111,9173,9180,9258,9825,10162,10318,10769,11221,11274,22904,23476,23765,26279,26471,27293,27342,…	AGER,AGT,BIRC2,BIRC3,XIAP,BCL6,C3,CD47,CEBPB,CTSC,MAPK14,CYLD,GHSR,GPR4,GPX1,HCK,TNC,IL1R1,IL2RA,IL6,IL6ST,IL15,IDO1,ITGA2,JAK2,LBP,LDLR,LTA,LYN,SMAD3,MMP8,CD200,MYD88,NFKB1,NFKBIA,OSM,SERPINE1,ENPP3,PPARD,MAPK13,PSMA1,PSMA6,PSMB4,PTGS2,PTPN2,RELA,S100A8,S100A12,CCL5,CX3CL1,TLR2,TLR3,TLR4,TNFAIP3,TNFAIP6,TNFRSF1A,TNFRSF1B,ZFP36,ZYX,SEMA7A,RIPK1,SOCS3,NMI,IL1RL1,OSMR,MFHAS1,SPATA2,LPCAT3,TNIP1,PLK…
3_Member	GO Biological Processes	GO:0031349	positive regulation of defense response	-25.7582	-23.208	72/304	1.83384e+304	AGT,ARG1,POLR3D,C3,CASP6,CD47,CEBPB,CTSC,CYBA,EREG,GPR4,HCK,HPX,HSP90AA1,IKBKB,IL6,IL6ST,IL15,IDO1,IRF7,ITGA2,JAK2,LAG3,LBP,LDLR,LTA,LYN,MMP8,MNDA,NFKBIA,NONO,OSM,SERPINE1,PAK1,PLSCR1,MAPK13,PTGS2,S100A8,S100A12,CCL5,CX3CL1,SFPQ,TLR2,TLR3,TLR4,TNFRSF1A,TRAF6,RIPK1,RIPK2,RIOK3,NMI,IL1RL1,OSMR,IKBKE,OPTN,TNIP1,RBM14,IL17RA,NUPR1,ZNFX1,NOD2,NFKBIZ,ZBP1,TRIM56,PARP9,EMILIN2,NLRC5,TIRAP,CGAS,GBP5,STIN…
3_Member	GO Biological Processes	GO:0050729	positive regulation of inflammatory response	-13.9626	-12.099	37/152	1.83719e+149	AGT,C3,CD47,CEBPB,CTSC,GPR4,IL6,IL6ST,IL15,IDO1,ITGA2,JAK2,LBP,LDLR,LTA,MMP8,NFKBIA,OSM,SERPINE1,MAPK13,PTGS2,S100A8,S100A12,CX3CL1,TLR2,TLR3,TLR4,TNFRSF1A,RIPK1,NMI,IL1RL1,OSMR,TNIP1,IL17RA,NUPR1,NFKBIZ,ZBP1
4_Summary	GO Biological Processes	GO:0006954	inflammatory response	-45.7605	-42.191	126/523	90,133,177,604,624,718,727,929,958,960,968,976,1051,1116,1191,1238,1435,1535,1969,1999,2131,2152,2353,2683,2920,3055,3340,3459,3460,3551,3552,3554,3556,3559,3566,3569,3570,3576,3588,3600,3620,3627,3656,3694,3717,3725,3929,4067,4086,4283,4615,4780,4790,4793,4843,4973,5345,5359,5423,5606,5663,5739,5743,5806,5879,5919,5966,5970,5971,6279,6283,6347,6349,6351,6352,6363,6367,6372,6373,6376,6382,6403,66…	ACVR1,ADM,AGER,BCL6,BDKRB2,C3,C5,CD14,CD40,CD44,CD68,ADGRE5,CEBPB,CHI3L1,CLU,ACKR2,CSF1,CYBA,EPHA2,ELF3,EXT1,F3,FOS,B4GALT1,CXCL2,HCK,NDST1,IFNGR1,IFNGR2,IKBKB,IL1A,IL1R1,IL1RAP,IL2RA,IL4R,IL6,IL6R,CXCL8,IL10RB,IL15,IDO1,CXCL10,IRAK2,ITGB6,JAK2,JUN,LBP,LYN,SMAD1,CXCL9,MYD88,NFE2L2,NFKB1,NFKBIB,NOS2,OLR1,SERPINF2,PLSCR1,POLB,MAP2K3,PSEN1,PTGIR,PTGS2,PTX3,RAC1,RARRES2,REL,RELA,RELB,S100A8,S100A12,C…
4_Member	GO Biological Processes	GO:0006954	inflammatory response	-45.7605	-42.191	126/523	90,133,177,604,624,718,727,929,958,960,968,976,1051,1116,1191,1238,1435,1535,1969,1999,2131,2152,2353,2683,2920,3055,3340,3459,3460,3551,3552,3554,3556,3559,3566,3569,3570,3576,3588,3600,3620,3627,3656,3694,3717,3725,3929,4067,4086,4283,4615,4780,4790,4793,4843,4973,5345,5359,5423,5606,5663,5739,5743,5806,5879,5919,5966,5970,5971,6279,6283,6347,6349,6351,6352,6363,6367,6372,6373,6376,6382,6403,66…	ACVR1,ADM,AGER,BCL6,BDKRB2,C3,C5,CD14,CD40,CD44,CD68,ADGRE5,CEBPB,CHI3L1,CLU,ACKR2,CSF1,CYBA,EPHA2,ELF3,EXT1,F3,FOS,B4GALT1,CXCL2,HCK,NDST1,IFNGR1,IFNGR2,IKBKB,IL1A,IL1R1,IL1RAP,IL2RA,IL4R,IL6,IL6R,CXCL8,IL10RB,IL15,IDO1,CXCL10,IRAK2,ITGB6,JAK2,JUN,LBP,LYN,SMAD1,CXCL9,MYD88,NFE2L2,NFKB1,NFKBIB,NOS2,OLR1,SERPINF2,PLSCR1,POLB,MAP2K3,PSEN1,PTGIR,PTGS2,PTX3,RAC1,RARRES2,REL,RELA,RELB,S100A8,S100A12,C…
4_Member	GO Biological Processes	GO:0032496	response to lipopolysaccharide	-37.8493	-34.647	89/318	19,133,383,836,841,929,941,949,968,1051,1267,1432,1439,1440,1594,1734,1906,2353,2643,2693,2920,3055,3394,3454,3552,3569,3576,3620,3627,3656,3717,3929,4016,4049,4067,4283,4615,4790,4792,4793,4843,5054,5142,5467,5606,5739,5743,5970,6279,6347,6352,6372,6373,6403,6648,7056,7097,7099,7128,7133,7189,7412,7494,7538,8754,8767,8915,9261,10221,10318,10865,11221,22904,25819,29126,51510,55829,57162,63826,641…	ABCA1,ADM,ARG1,CASP3,CASP8,CD14,CD80,SCARB1,CD68,CEBPB,CNP,MAPK14,CSF2RB,CSF3,CYP27B1,DIO2,EDN1,FOS,GCH1,GHSR,CXCL2,HCK,IRF8,IFNAR1,IL1A,IL6,CXCL8,IDO1,CXCL10,IRAK2,JAK2,LBP,LOXL1,LTA,LYN,CXCL9,MYD88,NFKB1,NFKBIA,NFKBIB,NOS2,SERPINE1,PDE4B,PPARD,MAP2K3,PTGIR,PTGS2,RELA,S100A8,CCL2,CCL5,CXCL6,CXCL11,SELP,SOD2,THBD,TLR2,TLR4,TNFAIP3,TNFRSF1B,TRAF6,VCAM1,XBP1,ZFP36,ADAM9,RIPK2,BCL10,MAPKAPK2,TRIB1,T…
4_Member	GO Biological Processes	GO:0002237	response to molecule of bacterial origin	-36.2703	-33.126	90/339	19,133,383,567,836,841,929,941,949,968,1051,1267,1432,1439,1440,1594,1734,1906,2353,2643,2693,2920,3055,3394,3454,3552,3569,3576,3620,3627,3656,3717,3929,4016,4049,4067,4283,4615,4790,4792,4793,4843,5054,5142,5467,5606,5739,5743,5970,6279,6347,6352,6372,6373,6403,6648,7056,7097,7099,7128,7133,7189,7412,7494,7538,8754,8767,8915,9261,10221,10318,10865,11221,22904,25819,29126,51510,55829,57162,63826…	ABCA1,ADM,ARG1,B2M,CASP3,CASP8,CD14,CD80,SCARB1,CD68,CEBPB,CNP,MAPK14,CSF2RB,CSF3,CYP27B1,DIO2,EDN1,FOS,GCH1,GHSR,CXCL2,HCK,IRF8,IFNAR1,IL1A,IL6,CXCL8,IDO1,CXCL10,IRAK2,JAK2,LBP,LOXL1,LTA,LYN,CXCL9,MYD88,NFKB1,NFKBIA,NFKBIB,NOS2,SERPINE1,PDE4B,PPARD,MAP2K3,PTGIR,PTGS2,RELA,S100A8,CCL2,CCL5,CXCL6,CXCL11,SELP,SOD2,THBD,TLR2,TLR4,TNFAIP3,TNFRSF1B,TRAF6,VCAM1,XBP1,ZFP36,ADAM9,RIPK2,BCL10,MAPKAPK2,TRI…
4_Member	GO Biological Processes	GO:0071396	cellular response to lipid	-32.2711	-29.265	105/503	19,27,90,383,476,677,678,811,929,941,949,968,1051,1080,1385,1432,1440,1616,1655,1906,1977,2002,2185,2288,2693,2908,2920,2932,3015,3055,3192,3312,3394,3480,3552,3569,3576,3600,3627,3656,3673,3717,3929,3949,4067,4257,4283,4609,4615,4790,4792,4793,4824,4843,4864,5054,5142,5292,5467,5606,5970,6294,6347,6352,6372,6373,6662,6696,7097,7099,7128,7133,7189,7421,7494,7538,8013,8754,8767,8837,8915,10318,104…	ABCA1,ABL2,ACVR1,ARG1,ATP1A1,ZFP36L1,ZFP36L2,CALR,CD14,CD80,SCARB1,CD68,CEBPB,CFTR,CREB1,MAPK14,CSF3,DAXX,DDX5,EDN1,EIF4E,ELK1,PTK2B,FKBP4,GHSR,NR3C1,CXCL2,GSK3B,H2AZ1,HCK,HNRNPU,HSPA8,IRF8,IGF1R,IL1A,IL6,CXCL8,IL15,CXCL10,IRAK2,ITGA2,JAK2,LBP,LDLR,LYN,MGST1,CXCL9,MYC,MYD88,NFKB1,NFKBIA,NFKBIB,NKX3-1,NOS2,NPC1,SERPINE1,PDE4B,PIM1,PPARD,MAP2K3,RELA,SAFB,CCL2,CCL5,CXCL6,CXCL11,SOX9,SPP1,TLR2,TLR4,T…
4_Member	GO Biological Processes	GO:0071216	cellular response to biotic stimulus	-28.6463	-25.889	67/239	1.93839e+280	ABCA1,ARG1,CD14,CD80,SCARB1,CD68,CEBPB,MAPK14,CSF3,DDIT3,GHSR,CXCL2,GSK3B,HCK,HSPA5,IRF8,IL1A,IL6,CXCL8,CXCL10,IRAK2,JAK2,LBP,LYN,CXCL9,MYD88,NFKB1,NFKBIA,NFKBIB,NOS2,SERPINE1,PDE4B,PPARD,MAP2K3,RELA,CCL2,CCL5,CXCL6,CXCL11,TLR2,TLR4,TNFAIP3,TNFRSF1B,TP53,TRAF6,WFS1,XBP1,ZFP36,ADAM9,RIPK2,BCL10,TNIP1,ARID5A,SBNO2,CD274,CHMP5,SELENOS,NOD2,TNIP2,TNIP3,ZC3H12A,PDCD1LG2,PPP1R15B,TIRAP,CMPK2,TICAM1,ACO…
4_Member	GO Biological Processes	GO:0009617	response to bacterium	-28.2499	-25.525	123/732	19,133,383,567,602,718,836,841,929,941,949,968,1051,1267,1432,1439,1440,1594,1734,1906,1969,2244,2353,2634,2643,2693,2876,2920,3055,3394,3454,3552,3569,3570,3576,3620,3627,3656,3717,3929,3934,4016,4049,4067,4283,4615,4790,4792,4793,4843,4938,4939,5054,5142,5199,5467,5606,5618,5739,5743,5919,5970,6279,6283,6347,6352,6372,6373,6403,6464,6555,6648,7056,7097,7098,7099,7128,7132,7133,7189,7412,7425,74…	ABCA1,ADM,ARG1,B2M,BCL3,C3,CASP3,CASP8,CD14,CD80,SCARB1,CD68,CEBPB,CNP,MAPK14,CSF2RB,CSF3,CYP27B1,DIO2,EDN1,EPHA2,FGB,FOS,GBP2,GCH1,GHSR,GPX1,CXCL2,HCK,IRF8,IFNAR1,IL1A,IL6,IL6R,CXCL8,IDO1,CXCL10,IRAK2,JAK2,LBP,LCN2,LOXL1,LTA,LYN,CXCL9,MYD88,NFKB1,NFKBIA,NFKBIB,NOS2,OAS1,OAS2,SERPINE1,PDE4B,CFP,PPARD,MAP2K3,PRLR,PTGIR,PTGS2,RARRES2,RELA,S100A8,S100A12,CCL2,CCL5,CXCL6,CXCL11,SELP,SHC1,SLC10A2,SOD2…
4_Member	GO Biological Processes	GO:0071222	cellular response to lipopolysaccharide	-27.4664	-24.79	60/200	1.93839e+249	ABCA1,ARG1,CD14,CD80,SCARB1,CD68,CEBPB,MAPK14,CSF3,GHSR,CXCL2,HCK,IRF8,IL1A,IL6,CXCL8,CXCL10,IRAK2,JAK2,LBP,LYN,CXCL9,MYD88,NFKB1,NFKBIA,NFKBIB,NOS2,SERPINE1,PDE4B,PPARD,MAP2K3,RELA,CCL2,CCL5,CXCL6,CXCL11,TLR2,TLR4,TNFAIP3,TNFRSF1B,TRAF6,XBP1,ZFP36,ADAM9,RIPK2,BCL10,TNIP1,ARID5A,SBNO2,CD274,CHMP5,SELENOS,NOD2,TNIP2,TNIP3,ZC3H12A,PDCD1LG2,CMPK2,TICAM1,ACOD1
4_Member	GO Biological Processes	GO:0071219	cellular response to molecule of bacterial origin	-26.8111	-24.162	61/212	1.93839e+255	ABCA1,ARG1,CD14,CD80,SCARB1,CD68,CEBPB,MAPK14,CSF3,GHSR,CXCL2,HCK,IRF8,IL1A,IL6,CXCL8,CXCL10,IRAK2,JAK2,LBP,LYN,CXCL9,MYD88,NFKB1,NFKBIA,NFKBIB,NOS2,SERPINE1,PDE4B,PPARD,MAP2K3,RELA,CCL2,CCL5,CXCL6,CXCL11,TLR2,TLR4,TNFAIP3,TNFRSF1B,TRAF6,XBP1,ZFP36,ADAM9,RIPK2,BCL10,TNIP1,ARID5A,SBNO2,CD274,CHMP5,SELENOS,NOD2,TNIP2,TNIP3,ZC3H12A,PDCD1LG2,TIRAP,CMPK2,TICAM1,ACOD1
5_Summary	KEGG Pathway	hsa04668	TNF signaling pathway	-40.9251	-37.48	57/112	329,330,355,468,602,836,840,841,843,1051,1326,1385,1432,1435,1906,2353,2920,3383,3551,3569,3600,3627,3659,3725,3726,3976,4049,4217,4790,4792,5290,5295,5603,5604,5606,5743,5970,6347,6352,6372,6376,7128,7132,7133,7186,7187,7412,8737,8837,9020,9021,10488,11035,64127,148327,192111,197259,608,677,678,929,958,1116,1535,2131,2185,2633,2634,2643,3576,3717,4780,4824,6349,6351,6363,6367,6772,7057,7157,7189…	BIRC2,BIRC3,FAS,ATF4,BCL3,CASP3,CASP7,CASP8,CASP10,CEBPB,MAP3K8,CREB1,MAPK14,CSF1,EDN1,FOS,CXCL2,ICAM1,IKBKB,IL6,IL15,CXCL10,IRF1,JUN,JUNB,LIF,LTA,MAP3K5,NFKB1,NFKBIA,PIK3CA,PIK3R1,MAPK13,MAP2K1,MAP2K3,PTGS2,RELA,CCL2,CCL5,CXCL6,CX3CL1,TNFAIP3,TNFRSF1A,TNFRSF1B,TRAF2,TRAF3,VCAM1,RIPK1,CFLAR,MAP3K14,SOCS3,CREB3,RIPK3,NOD2,CREB3L4,PGAM5,MLKL,TNFRSF17,ZFP36L1,ZFP36L2,CD14,CD40,CHI3L1,CYBA,EXT1,PTK2B…
5_Member	KEGG Pathway	hsa04668	TNF signaling pathway	-40.9251	-37.48	57/112	3.2933e+227	BIRC2,BIRC3,FAS,ATF4,BCL3,CASP3,CASP7,CASP8,CASP10,CEBPB,MAP3K8,CREB1,MAPK14,CSF1,EDN1,FOS,CXCL2,ICAM1,IKBKB,IL6,IL15,CXCL10,IRF1,JUN,JUNB,LIF,LTA,MAP3K5,NFKB1,NFKBIA,PIK3CA,PIK3R1,MAPK13,MAP2K1,MAP2K3,PTGS2,RELA,CCL2,CCL5,CXCL6,CX3CL1,TNFAIP3,TNFRSF1A,TNFRSF1B,TRAF2,TRAF3,VCAM1,RIPK1,CFLAR,MAP3K14,SOCS3,CREB3,RIPK3,NOD2,CREB3L4,PGAM5,MLKL
5_Member	GO Biological Processes	GO:0034612	response to tumor necrosis factor	-27.2061	-24.548	60/202	3.2933e+238	BIRC2,BIRC3,FAS,TNFRSF17,ZFP36L1,ZFP36L2,CASP3,CASP8,CD14,CD40,CHI3L1,MAPK14,CYBA,EDN1,EXT1,PTK2B,GBP1,GBP2,GCH1,IKBKB,CXCL8,JAK2,MAP3K5,NFE2L2,NFKB1,NFKBIA,NKX3-1,PTGS2,RELA,CCL2,CCL3L1,CCL4,CCL5,CCL19,CCL22,CX3CL1,STAT1,THBS1,TNFRSF1A,TNFRSF1B,TP53,TRAF2,TRAF3,TRAF6,TNFRSF4,VCAM1,ZFP36,YBX3,RIPK1,ADAM9,TNFSF18,ARHGEF2,TANK,UBD,TNFSF13B,TRAF3IP2,TNFRSF21,NUB1,ZC3H12A,ACOD1
5_Member	GO Biological Processes	GO:0071356	cellular response to tumor necrosis factor	-23.2871	-20.868	52/178	3.2933e+207	BIRC2,BIRC3,FAS,TNFRSF17,ZFP36L1,ZFP36L2,CD40,CHI3L1,MAPK14,CYBA,EDN1,EXT1,PTK2B,GBP1,GBP2,IKBKB,CXCL8,JAK2,MAP3K5,NFE2L2,NFKB1,NFKBIA,NKX3-1,RELA,CCL2,CCL3L1,CCL4,CCL5,CCL19,CCL22,CX3CL1,STAT1,THBS1,TNFRSF1A,TNFRSF1B,TP53,TRAF2,TRAF3,TRAF6,TNFRSF4,VCAM1,ZFP36,YBX3,RIPK1,TNFSF18,ARHGEF2,TANK,TNFSF13B,TRAF3IP2,TNFRSF21,ZC3H12A,ACOD1
5_Member	KEGG Pathway	hsa04210	Apoptosis	-22.7246	-20.326	45/136	3.2933e+171	BIRC2,BIRC3,XIAP,FAS,ATF4,BAX,BCL2A1,CASP3,CASP6,CASP7,CASP8,CASP10,CTSC,CSF2RB,CTSB,CTSH,DAXX,GADD45A,DDIT3,ERN1,FOS,IKBKB,ITPR2,JUN,MCL1,MAP3K5,GADD45B,NFKB1,NFKBIA,PIK3CA,PIK3R1,PMAIP1,MAP2K1,RAF1,RELA,TNFRSF1A,TP53,TRAF2,RIPK1,CFLAR,MAP3K14,TUBA1B,GADD45G,TUBA8,LMNB2
5_Member	WikiPathways	WP254	Apoptosis	-21.2639	-18.953	35/86	3.2933e+130	BIRC2,BIRC3,XIAP,FAS,BAX,CASP3,CASP6,CASP7,CASP8,CASP10,IGF1R,IKBKB,IRF1,IRF2,IRF6,IRF7,JUN,LTA,MCL1,MYC,NFKB1,NFKBIA,NFKBIB,NFKBIE,PIK3R1,PMAIP1,RELA,TNFRSF1A,TNFRSF1B,TP53,TRAF2,TRAF3,RIPK1,CFLAR,TNFRSF21
5_Member	WikiPathways	WP2036	TNF-related weak inducer of apoptosis (TWEAK) signaling pathway	-20.5666	-18.294	25/42	3.29331e+95	BIRC2,BIRC3,CASP3,CASP7,CASP8,MAPK14,GSK3B,IKBKB,IL6,JUN,NFKB1,NFKB2,NFKBIA,NFKBIB,RAC1,RAF1,RELA,RELB,CCL2,CCL5,TRAF2,TRAF3,RIPK1,MAP3K14,TNFRSF12A
5_Member	WikiPathways	WP231	TNF-alpha signaling pathway	-18.7382	-16.58	34/94	3.29331e+133	BIRC2,BIRC3,BAX,CASP3,CASP7,CASP8,MAP3K8,CYBA,HSP90AA1,IKBKB,IL6,JUN,MAP3K5,NFKB1,NFKB2,NFKBIA,NFKBIB,NFKBIE,MAP2K3,RAC1,RAF1,REL,CCL2,TNFAIP3,TNFRSF1A,TNFRSF1B,TRAF2,RIPK1,CFLAR,MAP3K14,TANK,RIPK3,CDC37,RFK
5_Member	WikiPathways	WP1772	Apoptosis modulation and signaling	-18.2476	-16.117	33/91	3.2933e+119	BIRC2,BIRC3,XIAP,FAS,BAX,BCL2A1,CAPNS1,CASP3,CASP6,CASP7,CASP8,CASP10,DAXX,FOS,IKBKB,IL1R1,JUN,MCL1,MAP3K5,MYD88,NFKB1,NFKBIA,PMAIP1,TNFRSF1A,TNFRSF1B,TP53,TRAF3,TRAF6,IL1R2,RIPK1,CFLAR,MAP3K14,BAG3
5_Member	GO Biological Processes	GO:0033209	tumor necrosis factor-mediated signaling pathway	-13.2351	-11.41	22/56	3.2933e+85	BIRC2,BIRC3,FAS,TNFRSF17,EXT1,PTK2B,IKBKB,JAK2,NFKBIA,RELA,STAT1,TNFRSF1A,TNFRSF1B,TP53,TRAF2,TRAF3,TRAF6,TNFRSF4,RIPK1,TNFSF18,TNFSF13B,TRAF3IP2
6_Summary	GO Biological Processes	GO:0001819	positive regulation of cytokine production	-38.3955	-35.089	111/481	177,183,247,468,567,602,661,718,727,841,861,929,941,958,1051,1054,1116,1191,1432,1535,1649,1654,1958,2069,2152,3315,3320,3329,3394,3459,3552,3554,3556,3566,3569,3570,3572,3600,3620,3659,3665,3717,3929,4049,4088,4317,4332,4345,4615,4843,4860,4938,4939,5008,5054,5142,5295,5345,5452,5603,5610,5663,5743,5970,6363,6376,6772,6774,7057,7097,7098,7099,7186,7189,7494,8013,8482,8737,8767,8780,8915,9173,918…	AGER,AGT,ALOX15B,ATF4,B2M,BCL3,POLR3D,C3,C5,CASP8,RUNX1,CD14,CD80,CD40,CEBPB,CEBPG,CHI3L1,CLU,MAPK14,CYBA,DDIT3,DDX3X,EGR1,EREG,F3,HSPB1,HSP90AA1,HSPD1,IRF8,IFNGR1,IL1A,IL1R1,IL1RAP,IL4R,IL6,IL6R,IL6ST,IL15,IDO1,IRF1,IRF7,JAK2,LBP,LTA,SMAD3,MMP8,MNDA,CD200,MYD88,NOS2,PNP,OAS1,OAS2,OSM,SERPINE1,PDE4B,PIK3R1,SERPINF2,POU2F2,MAPK13,EIF2AK2,PSEN1,PTGS2,RELA,CCL19,CX3CL1,STAT1,STAT3,THBS1,TLR2,TLR3,TL…
6_Member	GO Biological Processes	GO:0001819	positive regulation of cytokine production	-38.3955	-35.089	111/481	177,183,247,468,567,602,661,718,727,841,861,929,941,958,1051,1054,1116,1191,1432,1535,1649,1654,1958,2069,2152,3315,3320,3329,3394,3459,3552,3554,3556,3566,3569,3570,3572,3600,3620,3659,3665,3717,3929,4049,4088,4317,4332,4345,4615,4843,4860,4938,4939,5008,5054,5142,5295,5345,5452,5603,5610,5663,5743,5970,6363,6376,6772,6774,7057,7097,7098,7099,7186,7189,7494,8013,8482,8737,8767,8780,8915,9173,918…	AGER,AGT,ALOX15B,ATF4,B2M,BCL3,POLR3D,C3,C5,CASP8,RUNX1,CD14,CD80,CD40,CEBPB,CEBPG,CHI3L1,CLU,MAPK14,CYBA,DDIT3,DDX3X,EGR1,EREG,F3,HSPB1,HSP90AA1,HSPD1,IRF8,IFNGR1,IL1A,IL1R1,IL1RAP,IL4R,IL6,IL6R,IL6ST,IL15,IDO1,IRF1,IRF7,JAK2,LBP,LTA,SMAD3,MMP8,MNDA,CD200,MYD88,NOS2,PNP,OAS1,OAS2,OSM,SERPINE1,PDE4B,PIK3R1,SERPINF2,POU2F2,MAPK13,EIF2AK2,PSEN1,PTGS2,RELA,CCL19,CX3CL1,STAT1,STAT3,THBS1,TLR2,TLR3,TL…
6_Member	GO Biological Processes	GO:1903555	regulation of tumor necrosis factor superfamily cytokine production	-16.5272	-14.51	45/188	1.77603e+188	AGER,BCL3,CD14,CD47,CLU,CYBA,GHSR,HSPB1,IFNGR1,IL1A,IL6,JAK2,LBP,MMP8,MYD88,OAS1,OAS2,PIK3R1,PSEN1,CCL19,CX3CL1,STAT3,THBS1,TLR2,TLR3,TLR4,TNFAIP3,ZFP36,RIPK1,RIPK2,BCL10,ARHGEF2,MAPKAPK2,IL27RA,GPNMB,ARID5A,DDX58,CD274,SELENOS,NOD2,IFIH1,ILRUN,ZC3H12A,TIRAP,TICAM1
6_Member	GO Biological Processes	GO:1903557	positive regulation of tumor necrosis factor superfamily cytokine production	-15.6761	-13.715	33/108	1.77929e+137	AGER,CD14,CLU,CYBA,HSPB1,IFNGR1,IL1A,IL6,JAK2,LBP,MMP8,MYD88,OAS1,OAS2,PIK3R1,PSEN1,CCL19,STAT3,THBS1,TLR2,TLR3,TLR4,RIPK1,RIPK2,BCL10,ARHGEF2,MAPKAPK2,ARID5A,DDX58,NOD2,IFIH1,TIRAP,TICAM1
6_Member	GO Biological Processes	GO:0032680	regulation of tumor necrosis factor production	-15.5089	-13.559	43/183	1.77603e+179	AGER,BCL3,CD14,CD47,CLU,CYBA,GHSR,HSPB1,IFNGR1,IL1A,IL6,JAK2,LBP,MMP8,MYD88,OAS1,OAS2,PIK3R1,PSEN1,CCL19,CX3CL1,STAT3,THBS1,TLR2,TLR3,TLR4,TNFAIP3,ZFP36,RIPK1,RIPK2,ARHGEF2,MAPKAPK2,IL27RA,GPNMB,ARID5A,DDX58,SELENOS,NOD2,IFIH1,ILRUN,ZC3H12A,TIRAP,TICAM1
6_Member	GO Biological Processes	GO:0032760	positive regulation of tumor necrosis factor production	-15.3204	-13.389	32/104	1.77929e+133	AGER,CD14,CLU,CYBA,HSPB1,IFNGR1,IL1A,IL6,JAK2,LBP,MMP8,MYD88,OAS1,OAS2,PIK3R1,PSEN1,CCL19,STAT3,THBS1,TLR2,TLR3,TLR4,RIPK1,RIPK2,ARHGEF2,MAPKAPK2,ARID5A,DDX58,NOD2,IFIH1,TIRAP,TICAM1
6_Member	GO Biological Processes	GO:0032675	regulation of interleukin-6 production	-14.8657	-12.963	41/174	1.77961e+173	AGER,CD47,CEBPB,CYBA,EREG,GHSR,HSPD1,IL1A,IL1RAP,IL6,IL6R,LBP,MMP8,CD200,MYD88,NOS2,POU2F2,MAPK13,CX3CL1,STAT3,TLR2,TLR3,TLR4,TNFAIP3,TRAF6,XBP1,RIPK2,BCL10,ARHGEF2,MAPKAPK2,IL27RA,ARID5A,DDX58,IL17RA,RABGEF1,SELENOS,NOD2,IFIH1,ZC3H12A,TIRAP,TICAM1
6_Member	GO Biological Processes	GO:0032755	positive regulation of interleukin-6 production	-14.4748	-12.591	30/97	1.77154e+127	AGER,CYBA,EREG,HSPD1,IL1A,IL1RAP,IL6,IL6R,LBP,MMP8,MYD88,NOS2,POU2F2,MAPK13,STAT3,TLR2,TLR3,TLR4,TRAF6,XBP1,RIPK2,BCL10,ARHGEF2,ARID5A,DDX58,IL17RA,NOD2,IFIH1,TIRAP,TICAM1
6_Member	GO Biological Processes	GO:0032722	positive regulation of chemokine production	-10.0587	-8.433	21/70	1.77248e+86	AGER,ALOX15B,C5,DDX3X,EGR1,IL4R,IL6,IL6R,LBP,MYD88,OAS1,EIF2AK2,TLR2,TLR3,TLR4,RIPK2,IL1RL1,IL17RA,NOD2,TIRAP,TICAM1
6_Member	GO Biological Processes	GO:0032757	positive regulation of interleukin-8 production	-9.34074	-7.767	19/62	9.29112e+78	CD14,CHI3L1,DDIT3,F3,IL6,LBP,MYD88,NOS2,SERPINE1,RELA,STAT3,TLR2,TLR3,TLR4,RIPK1,BCL10,DDX58,NOD2,TIRAP
6_Member	GO Biological Processes	GO:0032642	regulation of chemokine production	-8.70482	-7.18	23/97	1.77248e+94	AGER,ALOX15B,C5,DDX3X,EGR1,EPHA2,IL4R,IL6,IL6R,LBP,MYD88,OAS1,EIF2AK2,CXCL6,TLR2,TLR3,TLR4,RIPK2,IL1RL1,IL17RA,NOD2,TIRAP,TICAM1
6_Member	GO Biological Processes	GO:0032651	regulation of interleukin-1 beta production	-7.51268	-6.094	23/111	1.77841e+95	AGER,CASP8,EGR1,SERPINB1,GHSR,HSPB1,IL6,JAK2,SMAD3,MNDA,MYD88,PML,CCL19,CX3CL1,STAT3,TLR4,TNFAIP3,RIPK2,TRIM16,PANX1,NOD2,ZC3H12A,GBP5
6_Member	GO Biological Processes	GO:0032731	positive regulation of interleukin-1 beta production	-7.50056	-6.083	17/63	1.77841e+70	AGER,CASP8,EGR1,HSPB1,IL6,JAK2,SMAD3,MNDA,MYD88,CCL19,STAT3,TLR4,RIPK2,TRIM16,PANX1,NOD2,GBP5
6_Member	GO Biological Processes	GO:0032652	regulation of interleukin-1 production	-7.4223	-6.013	25/130	1.77841e+104	AGER,CASP8,EGR1,SERPINB1,GHSR,HSPB1,IL6,JAK2,SMAD3,MNDA,MYD88,PML,CCL19,CX3CL1,STAT3,TLR4,TNFAIP3,IL1R2,RIPK2,TRIM16,TMED10,PANX1,NOD2,ZC3H12A,GBP5
6_Member	GO Biological Processes	GO:0032732	positive regulation of interleukin-1 production	-7.14036	-5.752	18/74	1.77841e+75	AGER,CASP8,EGR1,HSPB1,IL6,JAK2,SMAD3,MNDA,MYD88,CCL19,STAT3,TLR4,RIPK2,TRIM16,TMED10,PANX1,NOD2,GBP5
6_Member	GO Biological Processes	GO:0032677	regulation of interleukin-8 production	-6.2128	-4.914	20/102	6.02929e+81	BCL3,CD14,CHI3L1,DDIT3,F3,IL6,LBP,MYD88,NOS2,SERPINE1,RELA,STAT3,TLR2,TLR3,TLR4,RIPK1,BCL10,DDX58,NOD2,TIRAP
7_Summary	KEGG Pathway	hsa05417	Lipid and atherosclerosis	-38.3298	-35.061	74/215	19,177,337,355,468,581,801,836,839,840,841,929,958,1432,1535,1649,2081,2353,2920,2932,3305,3308,3309,3310,3312,3320,3326,3329,3383,3551,3569,3576,3665,3717,3725,3929,3949,4067,4217,4312,4615,4780,4790,4792,4973,5290,5295,5452,5603,5606,5747,5879,5970,6347,6349,6352,6403,6648,6774,7097,7099,7132,7157,7184,7186,7187,7189,7412,7494,9641,10010,22926,114609,148022,567,811,960,1026,1647,1871,2923,3112,…	ABCA1,AGER,APOA4,FAS,ATF4,BAX,CALM1,CASP3,CASP6,CASP7,CASP8,CD14,CD40,MAPK14,CYBA,DDIT3,ERN1,FOS,CXCL2,GSK3B,HSPA1L,HSPA4,HSPA5,HSPA6,HSPA8,HSP90AA1,HSP90AB1,HSPD1,ICAM1,IKBKB,IL6,CXCL8,IRF7,JAK2,JUN,LBP,LDLR,LYN,MAP3K5,MMP1,MYD88,NFE2L2,NFKB1,NFKBIA,OLR1,PIK3CA,PIK3R1,POU2F2,MAPK13,MAP2K3,PTK2,RAC1,RELA,CCL2,CCL3L1,CCL5,SELP,SOD2,STAT3,TLR2,TLR4,TNFRSF1A,TP53,HSP90B1,TRAF2,TRAF3,TRAF6,VCAM1,XBP1…
7_Member	KEGG Pathway	hsa05417	Lipid and atherosclerosis	-38.3298	-35.061	74/215	1.91773e+287	ABCA1,AGER,APOA4,FAS,ATF4,BAX,CALM1,CASP3,CASP6,CASP7,CASP8,CD14,CD40,MAPK14,CYBA,DDIT3,ERN1,FOS,CXCL2,GSK3B,HSPA1L,HSPA4,HSPA5,HSPA6,HSPA8,HSP90AA1,HSP90AB1,HSPD1,ICAM1,IKBKB,IL6,CXCL8,IRF7,JAK2,JUN,LBP,LDLR,LYN,MAP3K5,MMP1,MYD88,NFE2L2,NFKB1,NFKBIA,OLR1,PIK3CA,PIK3R1,POU2F2,MAPK13,MAP2K3,PTK2,RAC1,RELA,CCL2,CCL3L1,CCL5,SELP,SOD2,STAT3,TLR2,TLR4,TNFRSF1A,TP53,HSP90B1,TRAF2,TRAF3,TRAF6,VCAM1,XBP1…
7_Member	KEGG Pathway	hsa05169	Epstein-Barr virus infection	-29.8891	-27.018	63/202	3.55568e+248	FAS,B2M,BAX,CALR,CASP3,CASP8,CD40,CD44,CDKN1A,MAPK14,GADD45A,E2F3,PDIA3,HLA-DOB,ICAM1,IFNAR1,IFNAR2,IKBKB,IL6,CXCL10,IRF7,JAK1,JUN,LYN,MYC,MYD88,GADD45B,NFKB1,NFKB2,NFKBIA,NFKBIB,NFKBIE,OAS1,OAS2,PIK3CA,PIK3R1,MAPK13,MAP2K3,EIF2AK2,RAC1,RELA,RELB,STAT1,STAT2,STAT3,TAP1,TAP2,TAPBP,TLR2,TNFAIP3,TP53,TRAF2,TRAF3,TRAF6,RIPK1,MAP3K14,ISG15,IKBKE,PSMD14,IRF9,GADD45G,DDX58,SAP30L
7_Member	KEGG Pathway	hsa05167	Kaposi sarcoma-associated herpesvirus infection	-29.1794	-26.363	61/194	3.55582e+240	FAS,BAX,C3,CALM1,CASP3,CASP8,CDKN1A,CREB1,MAPK14,RCAN1,E2F3,FOS,GNB1,GNG4,GNG10,CXCL2,GSK3B,HCK,ICAM1,IFNAR1,IFNAR2,IFNGR1,IKBKB,IL6,IL6ST,CXCL8,IRF7,ITPR2,JAK1,JAK2,JUN,LYN,MYC,NFKB1,NFKBIA,PIK3CA,PIK3R1,MAPK13,MAP2K1,EIF2AK2,PTGS2,RAC1,RAF1,RELA,STAT1,STAT2,STAT3,TCF7L2,TLR3,TNFRSF1A,TP53,TRAF2,TRAF3,UBB,UBC,ZFP36,MAPKAPK2,IKBKE,CLEC2B,IRF9,TICAM1
7_Member	KEGG Pathway	hsa05164	Influenza A	-27.8595	-25.145	56/171	1.03356e+224	ADAR,FAS,BAX,CASP3,CASP8,HLA-DOB,DNAJB1,ICAM1,IFNAR1,IFNAR2,IFNGR1,IFNGR2,IKBKB,IL1A,IL6,CXCL8,CXCL10,IRF7,JAK1,JAK2,MX1,MX2,MYD88,NFKB1,NFKBIA,NFKBIB,NUP98,OAS1,OAS2,PIK3CA,PIK3R1,PML,MAP2K1,EIF2AK2,DNAJC3,RAF1,RELA,RNASEL,CCL2,CCL5,STAT1,STAT2,TLR3,TLR4,TMPRSS2,TNFRSF1A,TRAF3,TRIM25,SOCS3,RAB11B,IKBKE,IRF9,DDX58,IFIH1,RSAD2,TICAM1
7_Member	KEGG Pathway	hsa05161	Hepatitis B	-26.3765	-23.784	53/162	3.55469e+214	FAS,ATF4,BAX,CASP3,CASP8,CASP10,CDKN1A,CREB1,MAPK14,DDX3X,E2F3,EGR2,ELK1,PTK2B,FOS,IFNAR1,IKBKB,IL6,CXCL8,IRF7,JAK1,JAK2,JUN,SMAD3,MYC,MYD88,NFKB1,NFKBIA,PIK3CA,PIK3R1,MAPK13,MAP2K1,MAP2K3,RAF1,RELA,STAT1,STAT2,STAT3,STAT4,STAT5A,TLR2,TLR3,TLR4,TP53,TRAF3,TRAF6,IKBKE,CREB3,DDX58,IFIH1,TIRAP,TICAM1,CREB3L4
7_Member	KEGG Pathway	hsa05160	Hepatitis C	-26.181	-23.611	52/157	3.55582e+207	FAS,BAX,CASP3,CASP8,SCARB1,CDKN1A,CLDN4,E2F3,GSK3B,IFIT1,IFNAR1,IFNAR2,IKBKB,CXCL10,IRF7,JAK1,LDLR,MX1,MX2,MYC,NFKB1,NFKBIA,OAS1,OAS2,PIK3CA,PIK3R1,PPP2CB,PPP2R2A,MAP2K1,EIF2AK2,RAF1,RELA,RNASEL,STAT1,STAT2,STAT3,TLR3,TNFRSF1A,TP53,TRAF2,TRAF3,TRAF6,YWHAE,RIPK1,CFLAR,SOCS3,CLDN2,IKBKE,IRF9,DDX58,RSAD2,TICAM1
7_Member	WikiPathways	WP75	Toll-like receptor signaling pathway	-25.2218	-22.7	42/104	8.4193e+167	CASP8,CD14,CD80,CD40,MAP3K8,MAPK14,FOS,IFNAR1,IFNAR2,IKBKB,IL6,CXCL8,CXCL10,IRF7,JUN,LBP,CXCL9,MYD88,NFKB1,NFKBIA,NFKBIB,PIK3CA,PIK3R1,MAPK13,MAP2K1,MAP2K3,RAC1,RELA,CCL4,CCL5,CXCL11,SPP1,STAT1,TLR2,TLR3,TLR4,TRAF3,TRAF6,RIPK1,IKBKE,TIRAP,TICAM1
7_Member	KEGG Pathway	hsa04620	Toll-like receptor signaling pathway	-25.2218	-22.7	42/104	8.4193e+167	CASP8,CD14,CD80,CD40,MAP3K8,MAPK14,FOS,IFNAR1,IFNAR2,IKBKB,IL6,CXCL8,CXCL10,IRF7,JUN,LBP,CXCL9,MYD88,NFKB1,NFKBIA,PIK3CA,PIK3R1,MAPK13,MAP2K1,MAP2K3,RAC1,RELA,CCL3L1,CCL4,CCL5,CXCL11,SPP1,STAT1,TLR2,TLR3,TLR4,TRAF3,TRAF6,RIPK1,IKBKE,TIRAP,TICAM1
7_Member	KEGG Pathway	hsa05162	Measles	-25.1356	-22.633	48/139	1.03356e+188	ADAR,FAS,BAX,CASP3,CASP8,CBLB,FOS,GSK3B,HSPA1L,HSPA6,HSPA8,IFNAR1,IFNAR2,IKBKB,IL1A,IL2RA,IL2RG,IL6,IRF7,JAK1,JUN,MX1,MX2,MYD88,NFKB1,NFKBIA,NFKBIB,OAS1,OAS2,PIK3CA,PIK3R1,EIF2AK2,RELA,STAT1,STAT2,STAT3,STAT5A,TLR2,TLR4,TNFAIP3,TP53,TRAF3,TRAF6,RAB9A,IKBKE,IRF9,DDX58,IFIH1
7_Member	WikiPathways	WP4666	Hepatitis B infection	-24.7474	-22.257	50/154	3.55469e+202	FAS,ATF4,BAX,CASP3,CASP8,CASP10,CDKN1A,CREB1,MAPK14,DDX3X,EGR2,ELK1,PTK2B,FOS,IFNAR1,IKBKB,IL6,CXCL8,IRF7,JAK1,JAK2,JUN,SMAD3,MYC,MYD88,NFKB1,PIK3CA,PIK3R1,MAPK13,MAP2K1,MAP2K3,RAF1,RELA,STAT1,STAT2,STAT3,STAT4,STAT5A,TLR2,TLR3,TLR4,TRAF3,TRAF6,IKBKE,CREB3,DDX58,IFIH1,TIRAP,TICAM1,CREB3L4
7_Member	WikiPathways	WP4630	Measles virus infection	-24.3257	-21.847	47/138	1.03356e+184	ADAR,FAS,BAX,CASP3,CASP8,CBLB,FOS,HSPA1L,HSPA6,HSPA8,IFNAR1,IFNAR2,IKBKB,IL1A,IL2RA,IL2RG,IL6,IRF7,JAK1,JUN,MX1,MYD88,NFKB1,NFKB2,NFKBIA,NFKBIB,OAS1,OAS2,PIK3CA,PIK3R1,EIF2AK2,RELA,STAT1,STAT2,STAT3,STAT5A,TLR2,TLR4,TNFAIP3,TP53,TRAF3,TRAF6,RAB9A,IKBKE,IRF9,DDX58,IFIH1
7_Member	KEGG Pathway	hsa05163	Human cytomegalovirus infection	-23.643	-21.193	59/225	3.55469e+235	FAS,ATF4,B2M,BAX,CALM1,CALR,CASP3,CASP8,CDKN1A,CREB1,MAPK14,E2F3,ELK1,PTK2B,GNB1,GNG4,GNG10,PDIA3,GSK3B,IKBKB,IL1R1,IL6,IL6R,CXCL8,IL10RB,ITPR2,JAK1,MYC,NFKB1,NFKBIA,PIK3CA,PIK3R1,MAPK13,MAP2K1,PTGS2,PTK2,RAC1,RAF1,RELA,CCL2,CCL3L1,CCL4,CCL5,CX3CL1,SP1,STAT3,TAP1,TAP2,TAPBP,TNFRSF1A,TP53,TRAF2,RIPK1,BCAR1,CREB3,GNA13,CGAS,CREB3L4,STING1
7_Member	KEGG Pathway	hsa05132	Salmonella infection	-23.5019	-21.057	62/249	3.02329e+257	ANXA2,BIRC2,BIRC3,RHOH,BAX,CASP3,CASP7,CASP8,CD14,MAPK14,DYNC1H1,FLNB,FOS,HSP90AA1,HSP90AB1,IKBKB,IL6,CXCL8,JUN,KPNA4,MYC,MYD88,NFKB1,NFKBIA,PAK1,PFN1,PIK3CA,MAPK13,MAP2K1,MAP2K3,RAB5B,RAC1,RAF1,RALA,RELA,S100A10,TCF7L2,TLR2,TLR4,TNFRSF1A,HSP90B1,TRAF2,TRAF6,RIPK1,RIPK2,CYTH1,RAB9A,ABI1,ARPC5,ARPC1B,ACTR3,TUBA1B,RIPK3,SNX9,TUBA8,RHOJ,ARPC5L,TUBB6,TIRAP,ARL8A,MLKL,SNX33
7_Member	KEGG Pathway	hsa04621	NOD-like receptor signaling pathway	-23.4005	-20.974	53/184	3.2933e+219	BIRC2,BIRC3,XIAP,CASP8,MAPK14,CTSB,CYBA,GBP1,GBP2,CXCL2,HSP90AA1,HSP90AB1,IFNAR1,IFNAR2,IKBKB,IL6,CXCL8,IRF7,ITPR2,JAK1,JUN,MYD88,NFKB1,NFKBIA,NFKBIB,OAS1,OAS2,MAPK13,RELA,RNASEL,CCL2,CCL5,STAT1,STAT2,TLR4,TNFAIP3,TRAF2,TRAF3,TRAF6,YWHAE,RIPK1,RIPK2,ATG5,IKBKE,TANK,NAMPT,IRF9,RIPK3,PANX1,NOD2,GBP5,TICAM1,STING1
7_Member	KEGG Pathway	hsa05171	Coronavirus disease - COVID-19	-20.5891	-18.313	56/232	1.0363e+225	ADAR,CFB,C1R,C1S,C3,C5,MAPK14,CSF3,HBEGF,FGB,FGG,FOS,IFNAR1,IFNAR2,IKBKB,IL6,IL6R,IL6ST,CXCL8,CXCL10,JAK1,JUN,MMP1,MX1,MX2,MYD88,NFKB1,NFKBIA,NFKBIB,OAS1,OAS2,PIK3CA,PIK3R1,MAPK13,EIF2AK2,RELA,CCL2,SELP,STAT1,STAT2,STAT3,TLR2,TLR3,TLR4,TMPRSS2,TNFRSF1A,TRAF3,TRAF6,ISG15,IKBKE,IRF9,MASP2,DDX58,IFIH1,CGAS,STING1
7_Member	KEGG Pathway	hsa05131	Shigellosis	-18.4932	-16.347	55/247	8.75817e+226	ACTN1,BAX,C3,CAPNS1,CD14,CD44,MAPK14,GSK3B,HK2,IKBKB,IL1R1,CXCL8,ITPR2,JUN,MYD88,NFKB1,NFKBIA,NFKBIB,PFN1,PIK3CA,PIK3R1,PPID,MAPK13,PTK2,RAC1,RELA,CCL5,TLR4,TNFRSF1A,TP53,TRAF2,TRAF6,UBB,UBC,UBE2D1,UBE2D3,RIPK1,RIPK2,SQSTM1,BCL10,ARHGEF2,CYTH1,ATG5,BCAR1,ARPC5,ARPC1B,ACTR3,TNIP1,SEPTIN11,ARPC5L,PLCD4,TIFA,CGAS,SEPTIN12,STING1
7_Member	KEGG Pathway	hsa05142	Chagas disease	-16.5142	-14.499	33/102	3.55625e+128	FAS,BDKRB2,C3,CALR,CASP8,MAPK14,FOS,IFNGR1,IFNGR2,IKBKB,IL6,CXCL8,JUN,MYD88,NFKB1,NFKBIA,NOS2,SERPINE1,PIK3CA,PIK3R1,PPP2CB,PPP2R2A,MAPK13,RELA,CCL2,CCL3L1,CCL5,TLR2,TLR4,TNFRSF1A,TRAF6,CFLAR,TICAM1
7_Member	KEGG Pathway	hsa05170	Human immunodeficiency virus 1 infection	-15.8228	-13.848	47/212	3.55568e+184	FAS,B2M,BAX,BST2,CALM1,CALR,CASP3,CASP8,CDC25C,MAPK14,PTK2B,FOS,GNB1,GNG4,GNG10,PDIA3,IKBKB,ITPR2,JUN,LIMK2,MYD88,NFKB1,NFKBIA,PAK1,PIK3CA,PIK3R1,MAPK13,MAP2K1,MAP2K3,PTK2,RAC1,RAF1,RELA,TAP1,TAP2,TAPBP,TLR2,TLR4,TNFRSF1A,TNFRSF1B,TRAF2,TRAF6,RIPK1,PAK4,SAMHD1,CGAS,STING1
7_Member	KEGG Pathway	hsa04936	Alcoholic liver disease	-14.9843	-13.074	37/142	2.17356e+146	ALDH2,FAS,C3,C5,CASP3,CASP8,CD14,MAPK14,CXCL2,GSK3B,IKBKB,IL6,CXCL8,LBP,MAP3K5,MYD88,NFKB1,NFKBIA,PRKAB2,MAPK13,MAP2K3,RELA,SCD,TRA2B,TCF7L2,TLR4,TNFRSF1A,TRAF3,TRAF6,RIPK1,MAP3K14,IKBKE,LPIN2,IL17RA,TRA2A,TIRAP,TICAM1
7_Member	KEGG Pathway	hsa05130	Pathogenic Escherichia coli infection	-14.9832	-13.074	44/197	3.55582e+183	FAS,BAX,CASP3,CASP7,CASP8,CLDN4,MAPK14,FOS,IKBKB,IL1R1,IL6,CXCL8,JUN,MYD88,NFKB1,NFKBIA,NFKBIB,PAK1,MAPK13,RAC1,RELA,TMBIM6,TLR4,TNFRSF1A,TRAF2,TRAF6,NCK2,RIPK1,CLDN2,ARHGEF2,CYTH1,SEC24D,ABI1,ARPC5,ARPC1B,ACTR3,TUBA1B,GNA13,SEC24A,TMED10,TUBA8,ARPC5L,TUBB6,TIRAP
7_Member	KEGG Pathway	hsa05133	Pertussis	-14.7953	-12.899	27/76	7.10716e+102	SERPING1,C1R,C1S,C3,C5,CALM1,CASP3,CASP7,CD14,MAPK14,FOS,IRF8,IL1A,IL6,CXCL8,IRF1,JUN,MYD88,NFKB1,NOS2,MAPK13,RELA,CXCL6,TLR4,TRAF6,TIRAP,TICAM1
7_Member	KEGG Pathway	hsa05135	Yersinia infection	-10.214	-8.574	30/137	1.43222e+125	MAPK14,PTK2B,FOS,FYB1,GSK3B,IKBKB,IL6,CXCL8,JUN,MYD88,NFKB1,NFKBIA,PIK3CA,PIK3R1,MAPK13,MAP2K1,MAP2K3,PTK2,RAC1,RELA,CCL2,TLR4,TRAF2,TRAF6,BCAR1,ARPC5,ARPC1B,ACTR3,ARPC5L,TICAM1
7_Member	KEGG Pathway	hsa04932	Non-alcoholic fatty liver disease	-9.47865	-7.893	31/155	3.55469e+117	FAS,ATF4,BAX,CASP3,CASP7,CASP8,MAPK14,DDIT3,ERN1,FOS,GSK3B,IKBKB,IL1A,IL6,IL6R,CXCL8,JUN,MAP3K5,NDUFA6,NDUFB6,NFKB1,PIK3CA,PIK3R1,PRKAB2,MAPK13,RAC1,RELA,TNFRSF1A,TRAF2,XBP1,SOCS3
7_Member	WikiPathways	WP4396	Nonalcoholic fatty liver disease	-9.1204	-7.57	31/160	3.55469e+118	FAS,ATF4,BAX,CASP3,CASP7,CASP8,DDIT3,ERN1,GSK3B,IKBKB,IL1A,IL6,IL6R,CXCL8,JUN,MAP3K5,NDUFA6,NDUFB6,NFKB1,PIK3CA,PIK3R1,PRKAB2,RAC1,RELA,CCL2,TNFRSF1A,TRAF2,VCAM1,XBP1,SOCS3,VMP1
7_Member	KEGG Pathway	hsa05168	Herpes simplex virus 1 infection	-8.87036	-7.334	62/495	3.2933e+245	BIRC2,BIRC3,FAS,B2M,BAX,BST2,C3,C5,CALR,CASP3,CASP8,DAXX,PDIA3,HLA-DOB,IFNAR1,IFNAR2,IFNGR1,IFNGR2,IKBKB,IL6,IRF7,JAK1,JAK2,LTA,MYD88,NFKB1,NFKBIA,OAS1,OAS2,CFP,PIK3CA,PIK3R1,PML,POU2F2,EIF2AK2,RELA,RNASEL,CCL2,CCL5,SRSF1,STAT1,STAT2,TAP1,TAP2,TAPBP,ZNF354A,TLR2,TLR3,TNFRSF1A,TP53,TRAF2,TRAF3,TRAF6,TNFSF14,SOCS3,IKBKE,IRF9,DDX58,IFIH1,CGAS,TICAM1,STING1
8_Summary	GO Biological Processes	GO:0080135	regulation of cellular response to stress	-35.9772	-32.86	135/723	177,331,355,468,581,624,960,1054,1191,1407,1540,1647,1649,1655,1843,1981,2023,2081,2185,2643,2876,2932,3190,3309,3315,3337,3480,3552,4055,4067,4170,4189,4217,4317,4487,4609,4615,4616,4780,4824,4841,4869,5295,5345,5366,5371,5396,5531,5604,5610,5716,5743,5770,5771,5932,6363,6386,6421,6648,6659,6696,6788,6873,7009,7098,7099,7157,7178,7186,7187,7189,7266,7466,7494,7873,8013,8087,8440,8531,8737,8767,8…	AGER,XIAP,FAS,ATF4,BAX,BDKRB2,CD44,CEBPG,CLU,CRY1,CYLD,GADD45A,DDIT3,DDX5,DUSP1,EIF4G1,ENO1,ERN1,PTK2B,GCH1,GPX1,GSK3B,HNRNPK,HSPA5,HSPB1,DNAJB1,IGF1R,IL1A,LTBR,LYN,MCL1,DNAJB9,MAP3K5,MMP8,MSX1,MYC,MYD88,GADD45B,NFE2L2,NKX3-1,NONO,NPM1,PIK3R1,SERPINF2,PMAIP1,PML,PRRX1,PPP4C,MAP2K1,EIF2AK2,PSMD10,PTGS2,PTPN1,PTPN2,RBBP8,CCL19,SDCBP,SFPQ,SOD2,SOX4,SPP1,STK3,TAF2,TMBIM6,TLR3,TLR4,TP53,TPT1,TRAF2,TRA…
8_Member	GO Biological Processes	GO:0080135	regulation of cellular response to stress	-35.9772	-32.86	135/723	177,331,355,468,581,624,960,1054,1191,1407,1540,1647,1649,1655,1843,1981,2023,2081,2185,2643,2876,2932,3190,3309,3315,3337,3480,3552,4055,4067,4170,4189,4217,4317,4487,4609,4615,4616,4780,4824,4841,4869,5295,5345,5366,5371,5396,5531,5604,5610,5716,5743,5770,5771,5932,6363,6386,6421,6648,6659,6696,6788,6873,7009,7098,7099,7157,7178,7186,7187,7189,7266,7466,7494,7873,8013,8087,8440,8531,8737,8767,8…	AGER,XIAP,FAS,ATF4,BAX,BDKRB2,CD44,CEBPG,CLU,CRY1,CYLD,GADD45A,DDIT3,DDX5,DUSP1,EIF4G1,ENO1,ERN1,PTK2B,GCH1,GPX1,GSK3B,HNRNPK,HSPA5,HSPB1,DNAJB1,IGF1R,IL1A,LTBR,LYN,MCL1,DNAJB9,MAP3K5,MMP8,MSX1,MYC,MYD88,GADD45B,NFE2L2,NKX3-1,NONO,NPM1,PIK3R1,SERPINF2,PMAIP1,PML,PRRX1,PPP4C,MAP2K1,EIF2AK2,PSMD10,PTGS2,PTPN1,PTPN2,RBBP8,CCL19,SDCBP,SFPQ,SOD2,SOX4,SPP1,STK3,TAF2,TMBIM6,TLR3,TLR4,TP53,TPT1,TRAF2,TRA…
8_Member	GO Biological Processes	GO:2001020	regulation of response to DNA damage stimulus	-3.7171	-2.669	33/307	9.60105e+145	CD44,CEBPG,CLU,CRY1,DDX5,HNRNPK,MCL1,MSX1,MYC,NKX3-1,PMAIP1,PML,PPP4C,PSMD10,RBBP8,SOX4,TAF2,TP53,TPT1,FXR1,IER3,MORF4L2,SMG1,SPIDR,SETD2,ACKR3,TIGAR,RNASEH2B,PARP9,CGAS,CCDC117,DTX3L,KMT5A
9_Summary	WikiPathways	WP3888	VEGFA-VEGFR2 signaling pathway	-35.5623	-32.469	102/439	213,226,355,378,389,468,811,1267,1385,1432,1466,1495,1500,1827,1839,1847,1958,1969,1977,1981,2002,2081,2152,2185,2244,2266,2317,2876,2932,3315,3320,3383,3576,3725,4189,4217,4343,4790,4792,4860,5058,5216,5290,5295,5329,5604,5606,5743,5747,5757,5770,5784,5879,5894,5954,5970,6301,6347,6386,6461,6464,6541,6648,6729,6747,6772,6774,7004,7111,7531,8013,8754,8974,8985,9209,9261,9510,9564,9709,9759,10130,…	ALB,ALDOA,FAS,ARF4,RHOC,ATF4,CALR,CNP,CREB1,MAPK14,CSRP2,CTNNA1,CTNND1,RCAN1,HBEGF,DUSP5,EGR1,EPHA2,EIF4E,EIF4G1,ELK1,ERN1,F3,PTK2B,FGB,FGG,FLNB,GPX1,GSK3B,HSPB1,HSP90AA1,ICAM1,CXCL8,JUN,DNAJB9,MAP3K5,MOV10,NFKB1,NFKBIA,PNP,PAK1,PFN1,PIK3CA,PIK3R1,PLAUR,MAP2K1,MAP2K3,PTGS2,PTK2,PTMA,PTPN1,PTPN14,RAC1,RAF1,RCN1,RELA,SARS1,CCL2,SDCBP,SHB,SHC1,SLC7A1,SOD2,SRP54,SSR3,STAT1,STAT3,TEAD4,TMOD1,YWHAE,NR4…
9_Member	WikiPathways	WP3888	VEGFA-VEGFR2 signaling pathway	-35.5623	-32.469	102/439	213,226,355,378,389,468,811,1267,1385,1432,1466,1495,1500,1827,1839,1847,1958,1969,1977,1981,2002,2081,2152,2185,2244,2266,2317,2876,2932,3315,3320,3383,3576,3725,4189,4217,4343,4790,4792,4860,5058,5216,5290,5295,5329,5604,5606,5743,5747,5757,5770,5784,5879,5894,5954,5970,6301,6347,6386,6461,6464,6541,6648,6729,6747,6772,6774,7004,7111,7531,8013,8754,8974,8985,9209,9261,9510,9564,9709,9759,10130,…	ALB,ALDOA,FAS,ARF4,RHOC,ATF4,CALR,CNP,CREB1,MAPK14,CSRP2,CTNNA1,CTNND1,RCAN1,HBEGF,DUSP5,EGR1,EPHA2,EIF4E,EIF4G1,ELK1,ERN1,F3,PTK2B,FGB,FGG,FLNB,GPX1,GSK3B,HSPB1,HSP90AA1,ICAM1,CXCL8,JUN,DNAJB9,MAP3K5,MOV10,NFKB1,NFKBIA,PNP,PAK1,PFN1,PIK3CA,PIK3R1,PLAUR,MAP2K1,MAP2K3,PTGS2,PTK2,PTMA,PTPN1,PTPN14,RAC1,RAF1,RCN1,RELA,SARS1,CCL2,SDCBP,SHB,SHC1,SLC7A1,SOD2,SRP54,SSR3,STAT1,STAT3,TEAD4,TMOD1,YWHAE,NR4…
10_Summary	GO Biological Processes	GO:0002831	regulation of response to biotic stimulus	-34.5571	-31.488	90/355	103,329,330,331,383,661,710,839,841,1535,2069,3055,3263,3273,3320,3329,3434,3551,3600,3659,3665,3902,3929,4067,4332,4780,4841,4938,5058,5359,5770,5771,6352,6372,6376,6421,6737,6772,6773,7099,7105,7128,7187,7189,8651,8767,8780,9111,9474,9636,9641,9683,9958,10133,10221,10432,10475,10758,10906,11140,11221,11274,23586,25939,29126,51191,51752,54625,55601,55646,56339,57103,57169,64127,64771,79132,80149…	ADAR,BIRC2,BIRC3,XIAP,ARG1,POLR3D,SERPING1,CASP6,CASP8,CYBA,EREG,HCK,HPX,HRG,HSP90AA1,HSPD1,IFIT1,IKBKB,IL15,IRF1,IRF7,LAG3,LBP,LYN,MNDA,NFE2L2,NONO,OAS1,PAK1,PLSCR1,PTPN1,PTPN2,CCL5,CXCL6,CX3CL1,SFPQ,TRIM21,STAT1,STAT2,TLR4,TSPAN6,TNFAIP3,TRAF3,TRAF6,SOCS1,RIPK2,RIOK3,NMI,ATG5,ISG15,IKBKE,N4BP1,USP15,OPTN,TRIB1,RBM14,TRIM38,TRAF3IP2,TRAFD1,CDC37,DUSP10,USP18,DDX58,SAMHD1,CD274,HERC5,ERAP1,PARP14…
10_Member	GO Biological Processes	GO:0002831	regulation of response to biotic stimulus	-34.5571	-31.488	90/355	103,329,330,331,383,661,710,839,841,1535,2069,3055,3263,3273,3320,3329,3434,3551,3600,3659,3665,3902,3929,4067,4332,4780,4841,4938,5058,5359,5770,5771,6352,6372,6376,6421,6737,6772,6773,7099,7105,7128,7187,7189,8651,8767,8780,9111,9474,9636,9641,9683,9958,10133,10221,10432,10475,10758,10906,11140,11221,11274,23586,25939,29126,51191,51752,54625,55601,55646,56339,57103,57169,64127,64771,79132,80149…	ADAR,BIRC2,BIRC3,XIAP,ARG1,POLR3D,SERPING1,CASP6,CASP8,CYBA,EREG,HCK,HPX,HRG,HSP90AA1,HSPD1,IFIT1,IKBKB,IL15,IRF1,IRF7,LAG3,LBP,LYN,MNDA,NFE2L2,NONO,OAS1,PAK1,PLSCR1,PTPN1,PTPN2,CCL5,CXCL6,CX3CL1,SFPQ,TRIM21,STAT1,STAT2,TLR4,TSPAN6,TNFAIP3,TRAF3,TRAF6,SOCS1,RIPK2,RIOK3,NMI,ATG5,ISG15,IKBKE,N4BP1,USP15,OPTN,TRIB1,RBM14,TRIM38,TRAF3IP2,TRAFD1,CDC37,DUSP10,USP18,DDX58,SAMHD1,CD274,HERC5,ERAP1,PARP14…
10_Member	GO Biological Processes	GO:0045088	regulation of innate immune response	-26.4918	-23.884	64/236	1.03329e+273	ADAR,BIRC2,BIRC3,XIAP,ARG1,POLR3D,SERPING1,CASP6,CASP8,EREG,HCK,HPX,HSP90AA1,IKBKB,IRF1,IRF7,LAG3,LBP,LYN,MNDA,NFE2L2,NONO,OAS1,PAK1,PLSCR1,PTPN1,PTPN2,CCL5,SFPQ,TRIM21,STAT2,TLR4,TNFAIP3,TRAF6,SOCS1,RIOK3,NMI,ATG5,ISG15,IKBKE,N4BP1,USP15,RBM14,TRAFD1,CDC37,DUSP10,USP18,SAMHD1,ERAP1,PARP14,LYAR,METTL3,ZNFX1,NOD2,DHX58,ZBP1,TRIM56,PARP9,NLRC5,TIRAP,CGAS,GBP5,STING1,ACOD1
10_Member	GO Biological Processes	GO:0050778	positive regulation of immune response	-15.9567	-13.976	84/567	567,581,629,661,710,715,716,718,727,839,868,941,958,1191,2069,2533,3055,3263,3273,3320,3329,3551,3554,3566,3569,3572,3600,3620,3665,3717,3902,3929,4049,4067,4332,4841,5058,5142,5199,5290,5359,5663,5747,5970,6352,6363,6421,7006,7099,7186,7189,7494,8013,8741,8767,8780,8915,9111,9466,9473,9564,9641,10432,10673,10747,10865,27242,29126,51279,57169,64127,64332,80149,81030,81844,83666,84166,84807,91543,…	B2M,BAX,CFB,POLR3D,SERPING1,C1R,C1S,C3,C5,CASP6,CBLB,CD80,CD40,CLU,EREG,FYB1,HCK,HPX,HRG,HSP90AA1,HSPD1,IKBKB,IL1R1,IL4R,IL6,IL6ST,IL15,IDO1,IRF7,JAK2,LAG3,LBP,LTA,LYN,MNDA,NONO,PAK1,PDE4B,CFP,PIK3CA,PLSCR1,PSEN1,PTK2,RELA,CCL5,CCL19,SFPQ,TEC,TLR4,TRAF2,TRAF6,XBP1,NR4A3,TNFSF13,RIPK2,RIOK3,BCL10,NMI,IL27RA,THEMIS2,BCAR1,IKBKE,RBM14,TNFSF13B,MASP2,ARID5A,TNFRSF21,CD274,C1RL,ZNFX1,NOD2,NFKBIZ,ZC3H1…
10_Member	GO Biological Processes	GO:0002833	positive regulation of response to biotic stimulus	-15.3251	-13.392	43/185	3.83662e+189	ARG1,POLR3D,CASP6,CYBA,EREG,HCK,HPX,HRG,HSP90AA1,HSPD1,IKBKB,IRF7,LAG3,LBP,LYN,MNDA,NONO,PAK1,PLSCR1,CCL5,SFPQ,TLR4,TRAF6,RIOK3,NMI,IKBKE,USP15,RBM14,CD274,DDX60,ZNFX1,NOD2,DHX58,ZBP1,TRIM56,PARP9,EMILIN2,NLRC5,TIRAP,CGAS,GBP5,STING1,ACOD1
10_Member	GO Biological Processes	GO:0045089	positive regulation of innate immune response	-11.7438	-10.001	33/144	6.61839e+144	POLR3D,CASP6,EREG,HCK,HPX,HSP90AA1,IKBKB,IRF7,LAG3,LBP,LYN,MNDA,NONO,PAK1,PLSCR1,CCL5,SFPQ,TLR4,TRAF6,RIOK3,NMI,IKBKE,RBM14,ZNFX1,NOD2,ZBP1,TRIM56,PARP9,NLRC5,TIRAP,CGAS,GBP5,STING1
10_Member	GO Biological Processes	GO:0002253	activation of immune response	-7.19647	-5.803	44/332	5.8163e+180	BAX,CFB,SERPING1,C1R,C1S,C3,C5,CASP6,CBLB,CLU,FYB1,HCK,HSP90AA1,IKBKB,LYN,MNDA,NONO,PAK1,PDE4B,CFP,PIK3CA,PSEN1,PTK2,SFPQ,TEC,TLR4,TRAF6,NR4A3,RIPK2,BCL10,THEMIS2,BCAR1,RBM14,MASP2,TNFRSF21,C1RL,ZNFX1,NOD2,NFKBIZ,ZC3H12A,ZBP1,NFKBID,CGAS,STING1
10_Member	GO Biological Processes	GO:0002218	activation of innate immune response	-6.69709	-5.347	16/63	8.39306e+69	CASP6,HCK,HSP90AA1,IKBKB,LYN,MNDA,NONO,PAK1,SFPQ,TLR4,TRAF6,RBM14,ZNFX1,ZBP1,CGAS,STING1
11_Summary	GO Biological Processes	GO:0001775	cell activation	-32.9257	-29.879	122/647	177,399,567,581,602,604,677,678,684,688,841,865,868,928,958,960,962,1054,1191,1316,1432,1435,1803,1906,1958,2000,2185,2244,2266,2730,3043,3273,3315,3329,3383,3394,3459,3460,3569,3570,3576,3589,3600,3627,3659,3694,3696,3717,3725,3902,3929,4055,4067,4088,4189,4615,4683,4783,4791,5154,5169,5290,5295,5341,5359,5663,5771,5873,5912,5971,6283,6352,6363,6372,6376,6659,6774,7076,7097,7098,7099,7157,7189,7…	AGER,RHOH,B2M,BAX,BCL3,BCL6,ZFP36L1,ZFP36L2,BST2,KLF5,CASP8,CBFB,CBLB,CD9,CD40,CD44,CD48,CEBPG,CLU,KLF6,MAPK14,CSF1,DPP4,EDN1,EGR1,ELF4,PTK2B,FGB,FGG,GCLM,HBB,HRG,HSPB1,HSPD1,ICAM1,IRF8,IFNGR1,IFNGR2,IL6,IL6R,CXCL8,IL11,IL15,CXCL10,IRF1,ITGB6,ITGB8,JAK2,JUN,LAG3,LBP,LTBR,LYN,SMAD3,DNAJB9,MYD88,NBN,NFIL3,NFKB2,PDGFA,ENPP3,PIK3CA,PIK3R1,PLEK,PLSCR1,PSEN1,PTPN2,RAB27A,RAP2B,RELB,S100A12,CCL5,CCL19,C…
11_Member	GO Biological Processes	GO:0001775	cell activation	-32.9257	-29.879	122/647	177,399,567,581,602,604,677,678,684,688,841,865,868,928,958,960,962,1054,1191,1316,1432,1435,1803,1906,1958,2000,2185,2244,2266,2730,3043,3273,3315,3329,3383,3394,3459,3460,3569,3570,3576,3589,3600,3627,3659,3694,3696,3717,3725,3902,3929,4055,4067,4088,4189,4615,4683,4783,4791,5154,5169,5290,5295,5341,5359,5663,5771,5873,5912,5971,6283,6352,6363,6372,6376,6659,6774,7076,7097,7098,7099,7157,7189,7…	AGER,RHOH,B2M,BAX,BCL3,BCL6,ZFP36L1,ZFP36L2,BST2,KLF5,CASP8,CBFB,CBLB,CD9,CD40,CD44,CD48,CEBPG,CLU,KLF6,MAPK14,CSF1,DPP4,EDN1,EGR1,ELF4,PTK2B,FGB,FGG,GCLM,HBB,HRG,HSPB1,HSPD1,ICAM1,IRF8,IFNGR1,IFNGR2,IL6,IL6R,CXCL8,IL11,IL15,CXCL10,IRF1,ITGB6,ITGB8,JAK2,JUN,LAG3,LBP,LTBR,LYN,SMAD3,DNAJB9,MYD88,NBN,NFIL3,NFKB2,PDGFA,ENPP3,PIK3CA,PIK3R1,PLEK,PLSCR1,PSEN1,PTPN2,RAB27A,RAP2B,RELB,S100A12,CCL5,CCL19,C…
11_Member	GO Biological Processes	GO:0045321	leukocyte activation	-27.3051	-24.638	100/526	177,399,567,581,602,604,677,678,684,841,865,868,958,960,962,1054,1191,1316,1435,1803,1906,1958,2000,2185,3329,3383,3394,3459,3460,3569,3570,3576,3589,3600,3659,3694,3696,3717,3725,3902,3929,4055,4067,4088,4189,4615,4683,4783,5169,5295,5663,5771,5873,5971,6283,6352,6363,6372,6376,6659,6774,7097,7098,7099,7157,7189,7293,7412,8013,8326,8440,8740,8754,8767,8773,8995,9111,9474,9759,9935,10148,10312,10…	AGER,RHOH,B2M,BAX,BCL3,BCL6,ZFP36L1,ZFP36L2,BST2,CASP8,CBFB,CBLB,CD40,CD44,CD48,CEBPG,CLU,KLF6,CSF1,DPP4,EDN1,EGR1,ELF4,PTK2B,HSPD1,ICAM1,IRF8,IFNGR1,IFNGR2,IL6,IL6R,CXCL8,IL11,IL15,IRF1,ITGB6,ITGB8,JAK2,JUN,LAG3,LBP,LTBR,LYN,SMAD3,DNAJB9,MYD88,NBN,NFIL3,ENPP3,PIK3R1,PSEN1,PTPN2,RAB27A,RELB,S100A12,CCL5,CCL19,CXCL6,CX3CL1,SOX4,STAT3,TLR2,TLR3,TLR4,TP53,TRAF6,TNFRSF4,VCAM1,NR4A3,FZD9,NCK2,TNFSF14,…
11_Member	GO Biological Processes	GO:0002520	immune system development	-21.3141	-18.988	107/699	87,103,212,302,399,468,567,581,602,604,677,678,836,841,861,865,1051,1052,1054,1316,1432,1435,1440,1958,1969,2120,2131,2185,3313,3329,3394,3569,3570,3589,3600,3659,3694,3696,3716,3717,3725,3726,4049,4055,4067,4088,4189,4683,4783,4791,4891,5295,5341,5371,5423,5604,5613,5663,5771,5894,5971,6363,6495,6648,6659,6729,6774,6788,7097,7128,7157,7189,7412,8326,9258,9474,9759,9935,10006,10019,10312,10537,10…	ACTN1,ADAR,ALAS2,ANXA2,RHOH,ATF4,B2M,BAX,BCL3,BCL6,ZFP36L1,ZFP36L2,CASP3,CASP8,RUNX1,CBFB,CEBPB,CEBPD,CEBPG,KLF6,MAPK14,CSF1,CSF3,EGR1,EPHA2,ETV6,EXT1,PTK2B,HSPA9,HSPD1,IRF8,IL6,IL6R,IL11,IL15,IRF1,ITGB6,ITGB8,JAK1,JAK2,JUN,JUNB,LTA,LTBR,LYN,SMAD3,DNAJB9,NBN,NFIL3,NFKB2,SLC11A2,PIK3R1,PLEK,PML,POLB,MAP2K1,PRKX,PSEN1,PTPN2,RAF1,RELB,CCL19,SIX1,SOD2,SOX4,SRP54,STAT3,STK3,TLR2,TNFAIP3,TP53,TRAF6,VCA…
11_Member	GO Biological Processes	GO:0048534	hematopoietic or lymphoid organ development	-19.8574	-17.62	100/655	87,103,212,302,399,468,567,581,602,604,677,678,836,841,861,865,1051,1052,1054,1316,1432,1435,1440,1958,1969,2120,2131,2185,3313,3394,3569,3570,3589,3600,3659,3694,3696,3716,3717,3725,3726,4049,4055,4067,4189,4783,4791,4891,5295,5341,5371,5423,5604,5613,5663,5771,5894,5971,6363,6495,6648,6659,6729,6774,6788,7097,7157,7189,7412,8326,9258,9474,9759,9935,10006,10019,10312,10537,10538,10630,10673,1075…	ACTN1,ADAR,ALAS2,ANXA2,RHOH,ATF4,B2M,BAX,BCL3,BCL6,ZFP36L1,ZFP36L2,CASP3,CASP8,RUNX1,CBFB,CEBPB,CEBPD,CEBPG,KLF6,MAPK14,CSF1,CSF3,EGR1,EPHA2,ETV6,EXT1,PTK2B,HSPA9,IRF8,IL6,IL6R,IL11,IL15,IRF1,ITGB6,ITGB8,JAK1,JAK2,JUN,JUNB,LTA,LTBR,LYN,DNAJB9,NFIL3,NFKB2,SLC11A2,PIK3R1,PLEK,PML,POLB,MAP2K1,PRKX,PSEN1,PTPN2,RAF1,RELB,CCL19,SIX1,SOD2,SOX4,SRP54,STAT3,STK3,TLR2,TP53,TRAF6,VCAM1,FZD9,MFHAS1,ATG5,HDAC…
11_Member	GO Biological Processes	GO:0030097	hemopoiesis	-18.1375	-16.01	92/606	87,103,212,302,399,468,567,581,602,604,677,678,836,841,861,865,1051,1052,1054,1316,1432,1435,1440,1958,1969,2120,2131,2185,3313,3394,3569,3570,3589,3600,3659,3694,3696,3716,3717,3725,3726,4055,4067,4189,4783,4891,5295,5341,5371,5613,5663,5771,5971,6363,6648,6659,6729,6774,6788,7097,7157,7189,7412,8326,9258,9474,9759,9935,10006,10019,10312,10537,10538,10673,10758,11035,22904,23210,25976,26279,2851…	ACTN1,ADAR,ALAS2,ANXA2,RHOH,ATF4,B2M,BAX,BCL3,BCL6,ZFP36L1,ZFP36L2,CASP3,CASP8,RUNX1,CBFB,CEBPB,CEBPD,CEBPG,KLF6,MAPK14,CSF1,CSF3,EGR1,EPHA2,ETV6,EXT1,PTK2B,HSPA9,IRF8,IL6,IL6R,IL11,IL15,IRF1,ITGB6,ITGB8,JAK1,JAK2,JUN,JUNB,LTBR,LYN,DNAJB9,NFIL3,SLC11A2,PIK3R1,PLEK,PML,PRKX,PSEN1,PTPN2,RELB,CCL19,SOD2,SOX4,SRP54,STAT3,STK3,TLR2,TP53,TRAF6,VCAM1,FZD9,MFHAS1,ATG5,HDAC4,MAFB,ABI1,SH2B3,TCIRG1,UBD,BAT…
11_Member	GO Biological Processes	GO:0002521	leukocyte differentiation	-15.6779	-13.715	63/358	3.024e+255	ANXA2,RHOH,B2M,BAX,BCL3,BCL6,ZFP36L1,ZFP36L2,CASP8,RUNX1,CBFB,CEBPG,KLF6,MAPK14,CSF1,CSF3,EGR1,EPHA2,PTK2B,IRF8,IL6,IL6R,IL11,IL15,IRF1,ITGB6,ITGB8,JUN,JUNB,LTBR,LYN,DNAJB9,NFIL3,PIK3R1,PSEN1,PTPN2,RELB,CCL19,SOX4,SRP54,STAT3,TLR2,TP53,TRAF6,VCAM1,FZD9,ATG5,HDAC4,MAFB,TCIRG1,UBD,BATF,TNFSF13B,TRAF3IP2,RIPK3,SBNO2,JMJD6,PLA2G2D,DLL1,SNX10,BATF3,RSAD2,BATF2
11_Member	GO Biological Processes	GO:0046649	lymphocyte activation	-14.0534	-12.183	66/417	3.99568e+264	RHOH,B2M,BAX,BCL3,BCL6,ZFP36L1,ZFP36L2,BST2,CASP8,CBFB,CBLB,CD40,CD44,CD48,CEBPG,KLF6,DPP4,EGR1,ELF4,PTK2B,HSPD1,ICAM1,IRF8,IL6,IL6R,IL11,IL15,IRF1,SMAD3,DNAJB9,NBN,NFIL3,PIK3R1,PSEN1,PTPN2,RAB27A,RELB,CCL19,SOX4,STAT3,TLR4,TP53,TNFRSF4,VCAM1,FZD9,NCK2,TNFSF14,RIPK2,TNFSF18,ATG5,HDAC4,MAFB,EBI3,TCIRG1,BATF,TNFSF13B,TRAF3IP2,RIPK3,JMJD6,PLA2G2D,DLL1,IL21R,SLAMF7,HSH2D,RSAD2,JAML
11_Member	GO Biological Processes	GO:1903131	mononuclear cell differentiation	-12.509	-10.72	51/295	3.99568e+208	RHOH,B2M,BAX,BCL3,BCL6,ZFP36L1,ZFP36L2,CBFB,CEBPG,KLF6,EGR1,PTK2B,IRF8,IL6,IL6R,IL11,IL15,IRF1,ITGB6,ITGB8,JUN,LTBR,LYN,DNAJB9,NFIL3,PIK3R1,PSEN1,PTPN2,RELB,CCL19,SOX4,STAT3,TP53,TRAF6,VCAM1,FZD9,ATG5,HDAC4,MAFB,TCIRG1,UBD,BATF,TNFSF13B,TRAF3IP2,RIPK3,JMJD6,PLA2G2D,DLL1,BATF3,RSAD2,BATF2
11_Member	GO Biological Processes	GO:0042110	T cell activation	-11.9947	-10.233	47/265	3.99568e+189	RHOH,B2M,BAX,BCL3,ZFP36L1,ZFP36L2,CASP8,CBLB,CD44,CD48,DPP4,EGR1,ELF4,HSPD1,ICAM1,IL6,IL6R,IL15,IRF1,SMAD3,PIK3R1,PSEN1,PTPN2,RAB27A,RELB,CCL19,SOX4,STAT3,TP53,TNFRSF4,NCK2,TNFSF14,RIPK2,TNFSF18,ATG5,MAFB,EBI3,TCIRG1,BATF,TRAF3IP2,RIPK3,JMJD6,PLA2G2D,SLAMF7,HSH2D,RSAD2,JAML
11_Member	GO Biological Processes	GO:0030098	lymphocyte differentiation	-8.57068	-7.058	40/257	3.99568e+160	RHOH,B2M,BAX,BCL3,BCL6,ZFP36L1,ZFP36L2,CBFB,CEBPG,KLF6,EGR1,PTK2B,IRF8,IL6,IL6R,IL11,IL15,IRF1,DNAJB9,NFIL3,PIK3R1,PTPN2,RELB,SOX4,STAT3,TP53,VCAM1,FZD9,ATG5,HDAC4,MAFB,TCIRG1,BATF,TNFSF13B,TRAF3IP2,RIPK3,JMJD6,PLA2G2D,DLL1,RSAD2
11_Member	GO Biological Processes	GO:0042113	B cell activation	-6.18704	-4.889	27/170	5.81603e+106	BAX,BCL3,BCL6,BST2,CASP8,CD40,CEBPG,KLF6,PTK2B,HSPD1,IRF8,IL6,IL11,DNAJB9,NBN,PIK3R1,PTPN2,TLR4,TP53,VCAM1,FZD9,HDAC4,TCIRG1,BATF,TNFSF13B,TRAF3IP2,DLL1
11_Member	GO Biological Processes	GO:0030217	T cell differentiation	-6.01231	-4.731	25/153	3.99568e+101	RHOH,B2M,BCL3,ZFP36L1,ZFP36L2,EGR1,IL6,IL6R,IL15,IRF1,PIK3R1,PTPN2,RELB,SOX4,STAT3,TP53,ATG5,MAFB,TCIRG1,BATF,TRAF3IP2,RIPK3,JMJD6,PLA2G2D,RSAD2
11_Member	GO Biological Processes	GO:0030183	B cell differentiation	-5.0737	-3.879	20/120	5.81603e+80	BAX,BCL3,BCL6,CEBPG,KLF6,PTK2B,IRF8,IL6,IL11,DNAJB9,PIK3R1,PTPN2,TP53,VCAM1,FZD9,HDAC4,TCIRG1,TNFSF13B,TRAF3IP2,DLL1
12_Summary	GO Biological Processes	GO:2001233	regulation of apoptotic signaling pathway	-32.2856	-29.265	89/370	90,183,355,467,581,624,960,1075,1191,1495,1512,1540,1649,1654,2023,2244,2266,2729,2730,2876,2923,2932,3190,3315,3383,3552,3717,4055,4170,4487,4609,4780,4824,4841,5054,5326,5329,5366,5371,5663,5716,5743,5770,5771,5894,5970,6279,6376,6421,6477,6648,6788,6934,7009,7057,7128,7157,7178,7186,7314,7466,7494,8326,8440,8531,8737,8837,8915,9181,9709,9821,10105,10134,10413,10488,10525,11035,26471,27069,2997…	ACVR1,AGT,FAS,ATF3,BAX,BDKRB2,CD44,CTSC,CLU,CTNNA1,CTSH,CYLD,DDIT3,DDX3X,ENO1,FGB,FGG,GCLC,GCLM,GPX1,PDIA3,GSK3B,HNRNPK,HSPB1,ICAM1,IL1A,JAK2,LTBR,MCL1,MSX1,MYC,NFE2L2,NKX3-1,NONO,SERPINE1,PLAGL2,PLAUR,PMAIP1,PML,PSEN1,PSMD10,PTGS2,PTPN1,PTPN2,RAF1,RELA,S100A8,CX3CL1,SFPQ,SIAH1,SOD2,STK3,TCF7L2,TMBIM6,THBS1,TNFAIP3,TP53,TPT1,TRAF2,UBB,WFS1,XBP1,FZD9,NCK2,YBX3,RIPK1,CFLAR,BCL10,ARHGEF2,HERPUD1,RB1…
12_Member	GO Biological Processes	GO:2001233	regulation of apoptotic signaling pathway	-32.2856	-29.265	89/370	90,183,355,467,581,624,960,1075,1191,1495,1512,1540,1649,1654,2023,2244,2266,2729,2730,2876,2923,2932,3190,3315,3383,3552,3717,4055,4170,4487,4609,4780,4824,4841,5054,5326,5329,5366,5371,5663,5716,5743,5770,5771,5894,5970,6279,6376,6421,6477,6648,6788,6934,7009,7057,7128,7157,7178,7186,7314,7466,7494,8326,8440,8531,8737,8837,8915,9181,9709,9821,10105,10134,10413,10488,10525,11035,26471,27069,2997…	ACVR1,AGT,FAS,ATF3,BAX,BDKRB2,CD44,CTSC,CLU,CTNNA1,CTSH,CYLD,DDIT3,DDX3X,ENO1,FGB,FGG,GCLC,GCLM,GPX1,PDIA3,GSK3B,HNRNPK,HSPB1,ICAM1,IL1A,JAK2,LTBR,MCL1,MSX1,MYC,NFE2L2,NKX3-1,NONO,SERPINE1,PLAGL2,PLAUR,PMAIP1,PML,PSEN1,PSMD10,PTGS2,PTPN1,PTPN2,RAF1,RELA,S100A8,CX3CL1,SFPQ,SIAH1,SOD2,STK3,TCF7L2,TMBIM6,THBS1,TNFAIP3,TP53,TPT1,TRAF2,UBB,WFS1,XBP1,FZD9,NCK2,YBX3,RIPK1,CFLAR,BCL10,ARHGEF2,HERPUD1,RB1…
12_Member	GO Biological Processes	GO:1902532	negative regulation of intracellular signal transduction	-23.9873	-21.52	97/549	27,183,399,467,604,624,841,960,1191,1432,1540,1649,1654,1827,1843,1844,1846,1847,1848,1850,1942,1969,2023,2633,2876,2932,3156,3315,3480,3675,3976,4067,4140,4170,4609,4780,4841,5329,5341,5516,5606,5621,5716,5743,5770,5771,5970,5997,6648,6772,7009,7057,7099,7105,7126,7128,7178,7320,7466,7494,8531,8737,8780,9111,9181,9231,9709,10010,10016,10019,10105,10114,10133,10252,10253,10318,10488,10525,11221,2…	ABL2,AGT,RHOH,ATF3,BCL6,BDKRB2,CASP8,CD44,CLU,MAPK14,CYLD,DDIT3,DDX3X,RCAN1,DUSP1,DUSP2,DUSP4,DUSP5,DUSP6,DUSP8,EFNA1,EPHA2,ENO1,GBP1,GPX1,GSK3B,HMGCR,HSPB1,IGF1R,ITGA3,LIF,LYN,MARK3,MCL1,MYC,NFE2L2,NONO,PLAUR,PLEK,PPP2CB,MAP2K3,PRNP,PSMD10,PTGS2,PTPN1,PTPN2,RELA,RGS2,SOD2,STAT1,TMBIM6,THBS1,TLR4,TSPAN6,TNFAIP1,TNFAIP3,TPT1,UBE2B,WFS1,XBP1,YBX3,RIPK1,RIOK3,NMI,ARHGEF2,DLG5,HERPUD1,TANK,PDCD6,SH2B…
12_Member	GO Biological Processes	GO:2001242	regulation of intrinsic apoptotic signaling pathway	-20.726	-18.439	48/171	5.81625e+200	BAX,BDKRB2,CD44,CLU,CYLD,DDIT3,DDX3X,ENO1,GPX1,HNRNPK,HSPB1,MCL1,MSX1,MYC,NFE2L2,NKX3-1,NONO,PLAGL2,PLAUR,PMAIP1,PTGS2,PTPN1,PTPN2,S100A8,SFPQ,SIAH1,SOD2,TMBIM6,TP53,TPT1,UBB,WFS1,XBP1,NCK2,YBX3,ARHGEF2,HERPUD1,PPIF,BCAP31,CREB3,HYOU1,RIPK3,NUPR1,UBQLN1,TXNDC12,SELENOS,ACKR3,RNF183
12_Member	GO Biological Processes	GO:2001234	negative regulation of apoptotic signaling pathway	-18.5498	-16.395	53/230	9.05816e+215	ACVR1,BAX,BDKRB2,CD44,CLU,CTNNA1,DDX3X,ENO1,FGB,FGG,GCLC,GCLM,GPX1,GSK3B,HSPB1,ICAM1,IL1A,MCL1,NFE2L2,NONO,SERPINE1,PLAUR,PSEN1,PSMD10,PTGS2,PTPN1,RAF1,RELA,CX3CL1,SOD2,TCF7L2,TMBIM6,THBS1,TNFAIP3,TPT1,WFS1,XBP1,FZD9,YBX3,RIPK1,CFLAR,ARHGEF2,HERPUD1,RB1CC1,PPIF,YAP1,CREB3,HYOU1,GHITM,TXNDC12,SELENOS,ACKR3,ITPRIP
12_Member	GO Biological Processes	GO:2001243	negative regulation of intrinsic apoptotic signaling pathway	-11.3014	-9.582	27/102	6.2496e+111	BDKRB2,CD44,CLU,DDX3X,ENO1,GPX1,HSPB1,MCL1,NFE2L2,NONO,PLAUR,PTGS2,PTPN1,SOD2,TMBIM6,TPT1,WFS1,XBP1,YBX3,ARHGEF2,HERPUD1,PPIF,CREB3,HYOU1,TXNDC12,SELENOS,ACKR3
13_Summary	Reactome Gene Sets	R-HSA-2262752	Cellular responses to stress	-32.1408	-29.154	135/784	213,440,467,468,571,811,829,1026,1051,1054,1385,1410,1432,1535,1649,1778,1871,1912,1915,2081,2114,2288,2353,2729,2730,2876,2908,2932,3015,3043,3159,3305,3308,3309,3310,3312,3313,3320,3326,3337,3552,3569,3576,3725,4189,4199,4217,4343,4609,4683,4780,4790,4800,4801,4928,5526,5606,5611,5682,5683,5684,5686,5687,5692,5696,5698,5716,5721,5903,5970,6045,6347,6464,6648,6667,6734,6737,6774,7099,7157,7184,7…	ALB,ASNS,ATF3,ATF4,BACH1,CALR,CAPZA1,CDKN1A,CEBPB,CEBPG,CREB1,CRYAB,MAPK14,CYBA,DDIT3,DYNC1H1,E2F3,PHC2,EEF1A1,ERN1,ETS2,FKBP4,FOS,GCLC,GCLM,GPX1,NR3C1,GSK3B,H2AZ1,HBB,HMGA1,HSPA1L,HSPA4,HSPA5,HSPA6,HSPA8,HSPA9,HSP90AA1,HSP90AB1,DNAJB1,IL1A,IL6,CXCL8,JUN,DNAJB9,ME1,MAP3K5,MOV10,MYC,NBN,NFE2L2,NFKB1,NFYA,NFYB,NUP98,PPP2R5B,MAP2K3,DNAJC3,PSMA1,PSMA2,PSMA3,PSMA5,PSMA6,PSMB4,PSMB8,PSMB9,PSMD10,PSME2,…
13_Member	Reactome Gene Sets	R-HSA-2262752	Cellular responses to stress	-32.1408	-29.154	135/784	213,440,467,468,571,811,829,1026,1051,1054,1385,1410,1432,1535,1649,1778,1871,1912,1915,2081,2114,2288,2353,2729,2730,2876,2908,2932,3015,3043,3159,3305,3308,3309,3310,3312,3313,3320,3326,3337,3552,3569,3576,3725,4189,4199,4217,4343,4609,4683,4780,4790,4800,4801,4928,5526,5606,5611,5682,5683,5684,5686,5687,5692,5696,5698,5716,5721,5903,5970,6045,6347,6464,6648,6667,6734,6737,6774,7099,7157,7184,7…	ALB,ASNS,ATF3,ATF4,BACH1,CALR,CAPZA1,CDKN1A,CEBPB,CEBPG,CREB1,CRYAB,MAPK14,CYBA,DDIT3,DYNC1H1,E2F3,PHC2,EEF1A1,ERN1,ETS2,FKBP4,FOS,GCLC,GCLM,GPX1,NR3C1,GSK3B,H2AZ1,HBB,HMGA1,HSPA1L,HSPA4,HSPA5,HSPA6,HSPA8,HSPA9,HSP90AA1,HSP90AB1,DNAJB1,IL1A,IL6,CXCL8,JUN,DNAJB9,ME1,MAP3K5,MOV10,MYC,NBN,NFE2L2,NFKB1,NFYA,NFYB,NUP98,PPP2R5B,MAP2K3,DNAJC3,PSMA1,PSMA2,PSMA3,PSMA5,PSMA6,PSMB4,PSMB8,PSMB9,PSMD10,PSME2,…
13_Member	Reactome Gene Sets	R-HSA-8953897	Cellular responses to stimuli	-31.8997	-28.932	136/798	213,440,467,468,571,811,829,1026,1051,1054,1385,1410,1432,1535,1649,1778,1871,1912,1915,2081,2114,2288,2353,2729,2730,2876,2908,2932,3015,3043,3159,3305,3308,3309,3310,3312,3313,3320,3326,3337,3552,3569,3576,3725,4189,4199,4217,4343,4520,4609,4683,4780,4790,4800,4801,4928,5526,5606,5611,5682,5683,5684,5686,5687,5692,5696,5698,5716,5721,5903,5970,6045,6347,6464,6648,6667,6734,6737,6774,7099,7157,7…	ALB,ASNS,ATF3,ATF4,BACH1,CALR,CAPZA1,CDKN1A,CEBPB,CEBPG,CREB1,CRYAB,MAPK14,CYBA,DDIT3,DYNC1H1,E2F3,PHC2,EEF1A1,ERN1,ETS2,FKBP4,FOS,GCLC,GCLM,GPX1,NR3C1,GSK3B,H2AZ1,HBB,HMGA1,HSPA1L,HSPA4,HSPA5,HSPA6,HSPA8,HSPA9,HSP90AA1,HSP90AB1,DNAJB1,IL1A,IL6,CXCL8,JUN,DNAJB9,ME1,MAP3K5,MOV10,MTF1,MYC,NBN,NFE2L2,NFKB1,NFYA,NFYB,NUP98,PPP2R5B,MAP2K3,DNAJC3,PSMA1,PSMA2,PSMA3,PSMA5,PSMA6,PSMB4,PSMB8,PSMB9,PSMD10,P…
14_Summary	GO Biological Processes	GO:0009725	response to hormone	-31.6462	-28.696	131/753	90,133,183,374,383,434,476,677,678,811,836,1364,1385,1394,1407,1432,1495,1508,1512,1535,1594,1616,1655,1906,1958,1959,1977,2069,2180,2185,2244,2288,2353,2354,2693,2729,2730,2782,2876,2908,2932,3192,3312,3480,3566,3569,3673,3675,3692,3716,3717,3931,4067,4141,4149,4199,4609,4780,4790,4824,4843,4864,5031,5066,5290,5295,5447,5467,5618,5743,5747,5770,5771,5915,5919,5970,6294,6363,6382,6464,6667,6696,6…	ACVR1,ADM,AGT,AREG,ARG1,ASIP,ATP1A1,ZFP36L1,ZFP36L2,CALR,CASP3,CLDN4,CREB1,CRHR1,CRY1,MAPK14,CTNNA1,CTSB,CTSH,CYBA,CYP27B1,DAXX,DDX5,EDN1,EGR1,EGR2,EIF4E,EREG,ACSL1,PTK2B,FGB,FKBP4,FOS,FOSB,GHSR,GCLC,GCLM,GNB1,GPX1,NR3C1,GSK3B,HNRNPU,HSPA8,IGF1R,IL4R,IL6,ITGA2,ITGA3,EIF6,JAK1,JAK2,LCAT,LYN,MARS1,MAX,ME1,MYC,NFE2L2,NFKB1,NKX3-1,NOS2,NPC1,P2RY6,PAM,PIK3CA,PIK3R1,POR,PPARD,PRLR,PTGS2,PTK2,PTPN1,PTPN…
14_Member	GO Biological Processes	GO:0009725	response to hormone	-31.6462	-28.696	131/753	90,133,183,374,383,434,476,677,678,811,836,1364,1385,1394,1407,1432,1495,1508,1512,1535,1594,1616,1655,1906,1958,1959,1977,2069,2180,2185,2244,2288,2353,2354,2693,2729,2730,2782,2876,2908,2932,3192,3312,3480,3566,3569,3673,3675,3692,3716,3717,3931,4067,4141,4149,4199,4609,4780,4790,4824,4843,4864,5031,5066,5290,5295,5447,5467,5618,5743,5747,5770,5771,5915,5919,5970,6294,6363,6382,6464,6667,6696,6…	ACVR1,ADM,AGT,AREG,ARG1,ASIP,ATP1A1,ZFP36L1,ZFP36L2,CALR,CASP3,CLDN4,CREB1,CRHR1,CRY1,MAPK14,CTNNA1,CTSB,CTSH,CYBA,CYP27B1,DAXX,DDX5,EDN1,EGR1,EGR2,EIF4E,EREG,ACSL1,PTK2B,FGB,FKBP4,FOS,FOSB,GHSR,GCLC,GCLM,GNB1,GPX1,NR3C1,GSK3B,HNRNPU,HSPA8,IGF1R,IL4R,IL6,ITGA2,ITGA3,EIF6,JAK1,JAK2,LCAT,LYN,MARS1,MAX,ME1,MYC,NFE2L2,NFKB1,NKX3-1,NOS2,NPC1,P2RY6,PAM,PIK3CA,PIK3R1,POR,PPARD,PRLR,PTGS2,PTK2,PTPN1,PTPN…
14_Member	GO Biological Processes	GO:1901652	response to peptide	-21.1991	-18.896	81/441	133,177,183,374,383,677,1385,1394,1407,1432,1535,1906,1958,1959,2069,2693,2729,2932,3383,3480,3692,3716,3717,4067,4141,4149,4609,4780,4790,4792,5290,5295,5447,5621,5641,5663,5743,5747,5770,5771,5919,5970,6464,6667,6772,6773,6774,6775,6776,7076,7097,7099,7128,7157,7391,7412,7425,7494,7832,8013,8614,8767,8837,9181,9564,9663,10626,10726,23516,25948,29988,51510,55829,56729,57761,64127,81565,84687,871…	ADM,AGER,AGT,AREG,ARG1,ZFP36L1,CREB1,CRHR1,CRY1,MAPK14,CYBA,EDN1,EGR1,EGR2,EREG,GHSR,GCLC,GSK3B,ICAM1,IGF1R,EIF6,JAK1,JAK2,LYN,MARS1,MAX,MYC,NFE2L2,NFKB1,NFKBIA,PIK3CA,PIK3R1,POR,PRNP,LGMN,PSEN1,PTGS2,PTK2,PTPN1,PTPN2,RARRES2,RELA,SHC1,SP1,STAT1,STAT2,STAT3,STAT4,STAT5A,TIMP1,TLR2,TLR4,TNFAIP3,TP53,USF1,VCAM1,VGF,XBP1,BTG2,NR4A3,STC2,RIPK2,CFLAR,ARHGEF2,BCAR1,LPIN2,TRIM16,NUDC,SLC39A14,KBTBD2,SLC…
14_Member	GO Biological Processes	GO:1901699	cellular response to nitrogen compound	-20.6015	-18.322	100/640	43,177,183,383,468,677,836,839,840,999,1051,1080,1282,1394,1495,1535,1616,1906,1958,2693,2729,2730,2782,2932,3309,3383,3434,3480,3709,3716,3717,3725,3843,4067,4141,4149,4217,4609,4780,4790,4869,5031,5142,5290,5295,5447,5603,5621,5641,5663,5743,5747,5770,5771,5919,5970,6464,6495,6505,6506,6662,6667,6772,6774,6776,7052,7098,7099,7157,7184,7186,7391,7412,7494,8013,8651,8767,8780,8837,9181,9564,9663,…	ACHE,AGER,AGT,ARG1,ATF4,ZFP36L1,CASP3,CASP6,CASP7,CDH1,CEBPB,CFTR,COL4A1,CRHR1,CTNNA1,CYBA,DAXX,EDN1,EGR1,GHSR,GCLC,GCLM,GNB1,GSK3B,HSPA5,ICAM1,IFIT1,IGF1R,ITPR2,JAK1,JAK2,JUN,IPO5,LYN,MARS1,MAX,MAP3K5,MYC,NFE2L2,NFKB1,NPM1,P2RY6,PDE4B,PIK3CA,PIK3R1,POR,MAPK13,PRNP,LGMN,PSEN1,PTGS2,PTK2,PTPN1,PTPN2,RARRES2,RELA,SHC1,SIX1,SLC1A1,SLC1A2,SOX9,SP1,STAT1,STAT3,STAT5A,TGM2,TLR3,TLR4,TP53,HSP90B1,TRAF2,…
14_Member	GO Biological Processes	GO:0032870	cellular response to hormone stimulus	-20.4909	-18.229	84/481	90,183,383,434,476,677,678,811,1394,1508,1512,1535,1616,1655,1906,1977,2180,2244,2288,2353,2354,2693,2729,2730,2782,2908,2932,3192,3312,3480,3716,3717,4067,4141,4149,4609,4780,4790,4824,4864,5031,5290,5295,5447,5467,5618,5747,5770,5771,5915,5919,5970,6294,6464,6667,6772,6774,6776,7357,7391,7494,7538,8013,8837,9564,9663,10148,10413,10728,10865,11057,23516,27043,29988,54541,55818,55829,56937,57178,…	ACVR1,AGT,ARG1,ASIP,ATP1A1,ZFP36L1,ZFP36L2,CALR,CRHR1,CTSB,CTSH,CYBA,DAXX,DDX5,EDN1,EIF4E,ACSL1,FGB,FKBP4,FOS,FOSB,GHSR,GCLC,GCLM,GNB1,NR3C1,GSK3B,HNRNPU,HSPA8,IGF1R,JAK1,JAK2,LYN,MARS1,MAX,MYC,NFE2L2,NFKB1,NKX3-1,NPC1,P2RY6,PIK3CA,PIK3R1,POR,PPARD,PRLR,PTK2,PTPN1,PTPN2,RARB,RARRES2,RELA,SAFB,SHC1,SP1,STAT1,STAT3,STAT5A,UGCG,USF1,XBP1,ZFP36,NR4A3,CFLAR,BCAR1,LPIN2,EBI3,YAP1,PTGES3,ARID5A,ABHD2,SL…
14_Member	GO Biological Processes	GO:0043434	response to peptide hormone	-17.7267	-15.627	66/354	1.33183e+272	ADM,AGT,AREG,ARG1,ZFP36L1,CREB1,CRHR1,CRY1,MAPK14,CYBA,EDN1,EGR1,EGR2,EREG,GHSR,GCLC,GSK3B,IGF1R,EIF6,JAK1,JAK2,LYN,MARS1,MAX,MYC,NFE2L2,NFKB1,PIK3CA,PIK3R1,POR,PTGS2,PTK2,PTPN1,PTPN2,RARRES2,RELA,SHC1,SP1,STAT1,STAT2,STAT3,STAT4,STAT5A,TIMP1,TLR2,USF1,VGF,XBP1,BTG2,NR4A3,STC2,CFLAR,BCAR1,LPIN2,TRIM16,NUDC,SLC39A14,KBTBD2,SLC2A8,SELENOS,RETN,TRIB3,NDEL1,PNPT1,CPEB2,RAB12
14_Member	GO Biological Processes	GO:0071417	cellular response to organonitrogen compound	-16.8471	-14.793	87/580	177,183,383,468,677,836,839,840,999,1051,1080,1282,1394,1495,1535,1906,1958,2693,2729,2730,2782,2932,3309,3383,3480,3709,3716,3717,3725,3843,4067,4141,4149,4609,4780,4790,5031,5142,5290,5295,5447,5603,5621,5641,5663,5743,5747,5770,5771,5919,5970,6464,6495,6505,6506,6662,6667,6772,6774,6776,7052,7099,7157,7184,7391,7412,7494,8013,8651,8767,8837,9181,9564,9663,23514,23516,29988,51510,55829,56034,57…	AGER,AGT,ARG1,ATF4,ZFP36L1,CASP3,CASP6,CASP7,CDH1,CEBPB,CFTR,COL4A1,CRHR1,CTNNA1,CYBA,EDN1,EGR1,GHSR,GCLC,GCLM,GNB1,GSK3B,HSPA5,ICAM1,IGF1R,ITPR2,JAK1,JAK2,JUN,IPO5,LYN,MARS1,MAX,MYC,NFE2L2,NFKB1,P2RY6,PDE4B,PIK3CA,PIK3R1,POR,MAPK13,PRNP,LGMN,PSEN1,PTGS2,PTK2,PTPN1,PTPN2,RARRES2,RELA,SHC1,SIX1,SLC1A1,SLC1A2,SOX9,SP1,STAT1,STAT3,STAT5A,TGM2,TLR4,TP53,HSP90B1,USF1,VCAM1,XBP1,NR4A3,SOCS1,RIPK2,CFLAR…
14_Member	GO Biological Processes	GO:1901653	cellular response to peptide	-15.4451	-13.502	57/305	1.77183e+235	AGER,AGT,ARG1,ZFP36L1,CRHR1,CYBA,EDN1,GHSR,GCLC,GSK3B,ICAM1,IGF1R,JAK1,JAK2,LYN,MARS1,MAX,MYC,NFE2L2,NFKB1,PIK3CA,PIK3R1,POR,PRNP,LGMN,PSEN1,PTK2,PTPN1,PTPN2,RARRES2,RELA,SHC1,SP1,STAT1,STAT3,STAT5A,TLR4,TP53,USF1,VCAM1,XBP1,NR4A3,RIPK2,CFLAR,ARHGEF2,BCAR1,LPIN2,SLC39A14,SLC2A8,CHMP5,SELENOS,TRIB3,NOD2,NDEL1,PPP1R9B,CPEB2,RAB12
14_Member	GO Biological Processes	GO:0071375	cellular response to peptide hormone stimulus	-11.9114	-10.158	44/238	1.83384e+181	AGT,ARG1,ZFP36L1,CRHR1,CYBA,EDN1,GHSR,GCLC,GSK3B,IGF1R,JAK1,JAK2,LYN,MARS1,MAX,MYC,NFE2L2,NFKB1,PIK3CA,PIK3R1,POR,PTK2,PTPN1,PTPN2,RARRES2,RELA,SHC1,SP1,STAT1,STAT3,STAT5A,USF1,XBP1,NR4A3,CFLAR,BCAR1,LPIN2,SLC39A14,SLC2A8,SELENOS,TRIB3,NDEL1,CPEB2,RAB12
14_Member	GO Biological Processes	GO:0032868	response to insulin	-10.8999	-9.211	39/207	1.33677e+164	ADM,ZFP36L1,CRY1,MAPK14,EGR1,EGR2,GHSR,GCLC,GSK3B,IGF1R,EIF6,LYN,MARS1,MAX,MYC,PIK3CA,PIK3R1,PTPN1,PTPN2,RARRES2,SHC1,SP1,STAT1,TLR2,USF1,VGF,XBP1,CFLAR,BCAR1,LPIN2,SLC39A14,KBTBD2,SLC2A8,SELENOS,RETN,TRIB3,NDEL1,CPEB2,RAB12
14_Member	GO Biological Processes	GO:0032869	cellular response to insulin stimulus	-7.39101	-5.984	27/149	6.77269e+115	ZFP36L1,GHSR,GCLC,GSK3B,IGF1R,MARS1,MYC,PIK3CA,PIK3R1,PTPN1,PTPN2,RARRES2,SHC1,SP1,STAT1,USF1,XBP1,CFLAR,BCAR1,LPIN2,SLC39A14,SLC2A8,SELENOS,TRIB3,NDEL1,CPEB2,RAB12
14_Member	GO Biological Processes	GO:0008286	insulin receptor signaling pathway	-4.06097	-2.97	12/60	2.93235e+50	GSK3B,IGF1R,PIK3CA,PIK3R1,PTPN1,PTPN2,RARRES2,SHC1,BCAR1,SLC39A14,SLC2A8,NDEL1
15_Summary	GO Biological Processes	GO:0030155	regulation of cell adhesion	-31.443	-28.51	134/786	27,177,383,399,567,604,811,836,861,865,868,928,941,960,961,999,1051,1326,1432,1435,1803,1843,1942,1969,2185,2244,2266,2633,2828,2932,3112,3273,3329,3371,3552,3559,3566,3569,3572,3576,3600,3620,3659,3673,3675,3716,3717,3902,3910,3912,3976,4067,4072,4088,4860,5054,5290,5295,5329,5345,5371,5573,5613,5618,5621,5747,5771,5879,5970,6281,6347,6352,6363,6376,6403,6541,6659,6662,6809,7030,7052,7057,7189,7…	ABL2,AGER,ARG1,RHOH,B2M,BCL6,CALR,CASP3,RUNX1,CBFB,CBLB,CD9,CD80,CD44,CD47,CDH1,CEBPB,MAP3K8,MAPK14,CSF1,DPP4,DUSP1,EFNA1,EPHA2,PTK2B,FGB,FGG,GBP1,GPR4,GSK3B,HLA-DOB,HRG,HSPD1,TNC,IL1A,IL2RA,IL4R,IL6,IL6ST,CXCL8,IL15,IDO1,IRF1,ITGA2,ITGA3,JAK1,JAK2,LAG3,LAMA4,LAMB1,LIF,LYN,EPCAM,SMAD3,PNP,SERPINE1,PIK3CA,PIK3R1,PLAUR,SERPINF2,PML,PRKAR1A,PRKX,PRLR,PRNP,PTK2,PTPN2,RAC1,RELA,S100A10,CCL2,CCL5,CCL19…
15_Member	GO Biological Processes	GO:0030155	regulation of cell adhesion	-31.443	-28.51	134/786	27,177,383,399,567,604,811,836,861,865,868,928,941,960,961,999,1051,1326,1432,1435,1803,1843,1942,1969,2185,2244,2266,2633,2828,2932,3112,3273,3329,3371,3552,3559,3566,3569,3572,3576,3600,3620,3659,3673,3675,3716,3717,3902,3910,3912,3976,4067,4072,4088,4860,5054,5290,5295,5329,5345,5371,5573,5613,5618,5621,5747,5771,5879,5970,6281,6347,6352,6363,6376,6403,6541,6659,6662,6809,7030,7052,7057,7189,7…	ABL2,AGER,ARG1,RHOH,B2M,BCL6,CALR,CASP3,RUNX1,CBFB,CBLB,CD9,CD80,CD44,CD47,CDH1,CEBPB,MAP3K8,MAPK14,CSF1,DPP4,DUSP1,EFNA1,EPHA2,PTK2B,FGB,FGG,GBP1,GPR4,GSK3B,HLA-DOB,HRG,HSPD1,TNC,IL1A,IL2RA,IL4R,IL6,IL6ST,CXCL8,IL15,IDO1,IRF1,ITGA2,ITGA3,JAK1,JAK2,LAG3,LAMA4,LAMB1,LIF,LYN,EPCAM,SMAD3,PNP,SERPINE1,PIK3CA,PIK3R1,PLAUR,SERPINF2,PML,PRKAR1A,PRKX,PRLR,PRNP,PTK2,PTPN2,RAC1,RELA,S100A10,CCL2,CCL5,CCL19…
15_Member	GO Biological Processes	GO:0050865	regulation of cell activation	-26.7227	-24.091	118/709	177,383,399,567,604,639,677,678,836,861,865,868,928,941,958,961,1026,1051,1075,1326,1803,2266,2729,3112,3273,3329,3552,3559,3566,3569,3572,3600,3620,3659,3717,3726,3902,3929,3949,4067,4317,4332,4345,4615,4860,5154,5169,5290,5341,5359,5573,5621,5771,6347,6352,6363,6376,6403,6541,6659,7006,7056,7057,7099,7128,7133,7189,7293,7412,7494,8013,8440,8651,8740,8741,8744,8767,8915,8995,9173,9231,9258,9308,…	AGER,ARG1,RHOH,B2M,BCL6,PRDM1,ZFP36L1,ZFP36L2,CASP3,RUNX1,CBFB,CBLB,CD9,CD80,CD40,CD47,CDKN1A,CEBPB,CTSC,MAP3K8,DPP4,FGG,GCLC,HLA-DOB,HRG,HSPD1,IL1A,IL2RA,IL4R,IL6,IL6ST,IL15,IDO1,IRF1,JAK2,JUNB,LAG3,LBP,LDLR,LYN,MMP8,MNDA,CD200,MYD88,PNP,PDGFA,ENPP3,PIK3CA,PLEK,PLSCR1,PRKAR1A,PRNP,PTPN2,CCL2,CCL5,CCL19,CX3CL1,SELP,SLC7A1,SOX4,TEC,THBD,THBS1,TLR4,TNFAIP3,TNFRSF1B,TRAF6,TNFRSF4,VCAM1,XBP1,NR4A3,NC…
15_Member	GO Biological Processes	GO:0022407	regulation of cell-cell adhesion	-23.743	-21.287	89/477	177,383,399,567,604,836,861,865,868,928,941,960,961,999,1051,1326,1432,1803,2244,2266,3112,3329,3552,3559,3566,3569,3572,3600,3620,3659,3716,3717,3902,4067,4072,4860,5290,5329,5345,5573,5621,5747,5771,5970,6347,6352,6363,6376,6403,6541,6659,7189,7412,7494,8013,8440,8613,8651,8740,8744,8767,8915,9231,9308,9466,10019,10148,10457,10630,10673,10808,11221,23560,26279,27242,29126,50848,55626,56339,5694…	AGER,ARG1,RHOH,B2M,BCL6,CASP3,RUNX1,CBFB,CBLB,CD9,CD80,CD44,CD47,CDH1,CEBPB,MAP3K8,MAPK14,DPP4,FGB,FGG,HLA-DOB,HSPD1,IL1A,IL2RA,IL4R,IL6,IL6ST,IL15,IDO1,IRF1,JAK1,JAK2,LAG3,LYN,EPCAM,PNP,PIK3CA,PLAUR,SERPINF2,PRKAR1A,PRNP,PTK2,PTPN2,RELA,CCL2,CCL5,CCL19,CX3CL1,SELP,SLC7A1,SOX4,TRAF6,VCAM1,XBP1,NR4A3,NCK2,PLPP3,SOCS1,TNFSF14,TNFSF9,RIPK2,BCL10,DLG5,CD83,IL27RA,SH2B3,EBI3,GPNMB,PDPN,TNFSF13B,HSPH1,…
15_Member	GO Biological Processes	GO:0050863	regulation of T cell activation	-23.4656	-21.026	76/364	177,383,399,567,604,639,836,861,865,868,941,961,1051,1326,1803,3112,3329,3552,3559,3566,3569,3572,3600,3620,3659,3717,3726,3902,4067,4860,5290,5573,5621,5771,6347,6352,6363,6541,6659,7133,7189,7412,7494,8440,8651,8740,8744,8767,8915,8995,9231,9308,9466,10148,10457,10538,10673,10808,11035,11221,26279,27242,29126,55626,56339,56940,57162,57178,64127,64332,80149,80380,84807,115004,246778,259307	AGER,ARG1,RHOH,B2M,BCL6,PRDM1,CASP3,RUNX1,CBFB,CBLB,CD80,CD47,CEBPB,MAP3K8,DPP4,HLA-DOB,HSPD1,IL1A,IL2RA,IL4R,IL6,IL6ST,IL15,IDO1,IRF1,JAK2,JUNB,LAG3,LYN,PNP,PIK3CA,PRKAR1A,PRNP,PTPN2,CCL2,CCL5,CCL19,SLC7A1,SOX4,TNFRSF1B,TRAF6,VCAM1,XBP1,NCK2,SOCS1,TNFSF14,TNFSF9,RIPK2,BCL10,TNFSF18,DLG5,CD83,IL27RA,EBI3,GPNMB,BATF,TNFSF13B,HSPH1,RIPK3,DUSP10,PLA2G2D,TNFRSF21,CD274,AMBRA1,METTL3,DUSP22,PELI1,ZMIZ…
15_Member	GO Biological Processes	GO:0002694	regulation of leukocyte activation	-22.5448	-20.151	105/654	177,383,399,567,604,639,677,678,836,861,865,868,941,958,961,1026,1051,1075,1326,1803,3112,3329,3552,3559,3566,3569,3572,3600,3620,3659,3717,3726,3902,3929,3949,4067,4317,4332,4345,4615,4860,5169,5290,5359,5573,5621,5771,6347,6352,6363,6376,6541,6659,7057,7099,7128,7133,7189,7293,7412,7494,8013,8440,8651,8740,8741,8744,8767,8915,8995,9173,9231,9258,9308,9466,9473,10148,10457,10538,10673,10808,1103…	AGER,ARG1,RHOH,B2M,BCL6,PRDM1,ZFP36L1,ZFP36L2,CASP3,RUNX1,CBFB,CBLB,CD80,CD40,CD47,CDKN1A,CEBPB,CTSC,MAP3K8,DPP4,HLA-DOB,HSPD1,IL1A,IL2RA,IL4R,IL6,IL6ST,IL15,IDO1,IRF1,JAK2,JUNB,LAG3,LBP,LDLR,LYN,MMP8,MNDA,CD200,MYD88,PNP,ENPP3,PIK3CA,PLSCR1,PRKAR1A,PRNP,PTPN2,CCL2,CCL5,CCL19,CX3CL1,SLC7A1,SOX4,THBS1,TLR4,TNFAIP3,TNFRSF1B,TRAF6,TNFRSF4,VCAM1,XBP1,NR4A3,NCK2,SOCS1,TNFSF14,TNFSF13,TNFSF9,RIPK2,BCL1…
15_Member	GO Biological Processes	GO:0045785	positive regulation of cell adhesion	-21.6967	-19.344	85/471	177,399,567,604,811,861,865,941,960,961,1326,1435,1803,2185,2244,2266,2932,3112,3273,3329,3552,3559,3566,3569,3572,3600,3673,3675,3716,3717,3912,3976,4067,4088,4860,5290,5329,5345,5879,5970,6281,6347,6352,6363,6376,6403,6541,6659,6809,7030,7052,7189,7412,7494,8013,8440,8613,8651,8740,8744,8754,8767,8915,8995,9289,9308,9448,9466,10148,10551,10562,10630,10673,10808,11221,29126,50848,55626,57178,641…	AGER,RHOH,B2M,BCL6,CALR,RUNX1,CBFB,CD80,CD44,CD47,MAP3K8,CSF1,DPP4,PTK2B,FGB,FGG,GSK3B,HLA-DOB,HRG,HSPD1,IL1A,IL2RA,IL4R,IL6,IL6ST,IL15,ITGA2,ITGA3,JAK1,JAK2,LAMB1,LIF,LYN,SMAD3,PNP,PIK3CA,PLAUR,SERPINF2,RAC1,RELA,S100A10,CCL2,CCL5,CCL19,CX3CL1,SELP,SLC7A1,SOX4,STX3,TFE3,TGM2,TRAF6,VCAM1,XBP1,NR4A3,NCK2,PLPP3,SOCS1,TNFSF14,TNFSF9,ADAM9,RIPK2,BCL10,TNFSF18,ADGRG1,CD83,MAP4K4,IL27RA,EBI3,AGR2,OLFM4…
15_Member	GO Biological Processes	GO:0051249	regulation of lymphocyte activation	-20.6631	-18.379	92/557	177,383,399,567,604,639,677,678,836,861,865,868,941,958,961,1026,1051,1326,1803,3112,3329,3552,3559,3566,3569,3572,3600,3620,3659,3717,3726,3902,4067,4332,4615,4860,5290,5573,5621,5771,6347,6352,6363,6541,6659,7099,7128,7133,7189,7293,7412,7494,8440,8651,8740,8741,8744,8767,8915,8995,9231,9308,9466,9473,10148,10457,10538,10673,10808,11035,11221,26279,27242,29126,30011,55626,56339,56940,57162,5717…	AGER,ARG1,RHOH,B2M,BCL6,PRDM1,ZFP36L1,ZFP36L2,CASP3,RUNX1,CBFB,CBLB,CD80,CD40,CD47,CDKN1A,CEBPB,MAP3K8,DPP4,HLA-DOB,HSPD1,IL1A,IL2RA,IL4R,IL6,IL6ST,IL15,IDO1,IRF1,JAK2,JUNB,LAG3,LYN,MNDA,MYD88,PNP,PIK3CA,PRKAR1A,PRNP,PTPN2,CCL2,CCL5,CCL19,SLC7A1,SOX4,TLR4,TNFAIP3,TNFRSF1B,TRAF6,TNFRSF4,VCAM1,XBP1,NCK2,SOCS1,TNFSF14,TNFSF13,TNFSF9,RIPK2,BCL10,TNFSF18,DLG5,CD83,IL27RA,THEMIS2,EBI3,GPNMB,BATF,TNFSF1…
15_Member	GO Biological Processes	GO:1903037	regulation of leukocyte cell-cell adhesion	-20.1752	-17.921	71/364	1.77383e+290	AGER,ARG1,RHOH,B2M,BCL6,CASP3,RUNX1,CBFB,CBLB,CD80,CD44,CD47,CEBPB,MAP3K8,DPP4,HLA-DOB,HSPD1,IL1A,IL2RA,IL4R,IL6,IL6ST,IL15,IDO1,IRF1,JAK2,LAG3,LYN,PNP,PIK3CA,PRKAR1A,PRNP,PTPN2,RELA,CCL2,CCL5,CCL19,SELP,SLC7A1,SOX4,TRAF6,VCAM1,XBP1,NR4A3,NCK2,SOCS1,TNFSF14,TNFSF9,RIPK2,BCL10,DLG5,CD83,IL27RA,EBI3,GPNMB,TNFSF13B,HSPH1,DUSP10,PLA2G2D,TNFRSF21,CD274,AMBRA1,DUSP22,PELI1,ZMIZ1,NOD2,NFKBIZ,ZC3H12A,PDC…
15_Member	GO Biological Processes	GO:0022409	positive regulation of cell-cell adhesion	-19.4278	-17.216	64/312	1.774e+262	AGER,RHOH,B2M,BCL6,RUNX1,CBFB,CD80,CD44,CD47,MAP3K8,DPP4,FGB,FGG,HLA-DOB,HSPD1,IL1A,IL2RA,IL4R,IL6,IL6ST,IL15,JAK1,JAK2,LYN,PNP,PIK3CA,PLAUR,SERPINF2,RELA,CCL2,CCL5,CCL19,CX3CL1,SELP,SLC7A1,SOX4,TRAF6,VCAM1,XBP1,NR4A3,NCK2,PLPP3,SOCS1,TNFSF14,TNFSF9,RIPK2,BCL10,CD83,IL27RA,EBI3,PDPN,TNFSF13B,HSPH1,DUSP10,CD274,F11R,AMBRA1,ZMIZ1,NOD2,NFKBIZ,PDCD1LG2,EMILIN2,NFKBID,IL4I1
15_Member	GO Biological Processes	GO:0070663	regulation of leukocyte proliferation	-18.5195	-16.37	56/255	1.77384e+232	AGER,ARG1,BCL6,BST2,CASP3,CBLB,CD80,CD40,CDKN1A,CEBPB,CSF1,CSF2RB,IL1A,IL2RA,IL6,IL6ST,IL15,IDO1,IRF1,JAK2,LYN,MNDA,MYD88,PNP,ENPP3,PRKAR1A,PRNP,PTK2,CCL5,CCL19,SLC7A1,TLR4,TNFAIP3,TNFRSF1B,TRAF6,TNFRSF4,VCAM1,NCK2,TNFSF9,RIPK2,TNFSF18,DLG5,IL27RA,EBI3,GPNMB,TNFSF13B,RIPK3,PLA2G2D,TNFRSF21,CD274,PELI1,PDCD1LG2,TIRAP,TICAM1,IL27,IL4I1
15_Member	GO Biological Processes	GO:0032944	regulation of mononuclear cell proliferation	-16.7779	-14.733	51/234	1.77384e+213	AGER,ARG1,BCL6,CASP3,CBLB,CD80,CD40,CDKN1A,CEBPB,CSF1,IL1A,IL2RA,IL6,IL6ST,IL15,IDO1,IRF1,JAK2,LYN,MNDA,MYD88,PNP,PRKAR1A,PRNP,CCL5,CCL19,SLC7A1,TLR4,TNFRSF1B,TRAF6,TNFRSF4,VCAM1,NCK2,TNFSF9,RIPK2,TNFSF18,DLG5,IL27RA,EBI3,GPNMB,TNFSF13B,RIPK3,PLA2G2D,TNFRSF21,CD274,PELI1,PDCD1LG2,TIRAP,TICAM1,IL27,IL4I1
15_Member	GO Biological Processes	GO:1903039	positive regulation of leukocyte cell-cell adhesion	-16.3606	-14.357	54/265	1.774e+219	AGER,RHOH,B2M,BCL6,RUNX1,CBFB,CD80,CD44,CD47,MAP3K8,DPP4,HLA-DOB,HSPD1,IL1A,IL2RA,IL4R,IL6,IL6ST,IL15,JAK2,LYN,PNP,PIK3CA,RELA,CCL2,CCL5,CCL19,SELP,SLC7A1,SOX4,TRAF6,VCAM1,XBP1,NR4A3,NCK2,SOCS1,TNFSF14,TNFSF9,RIPK2,BCL10,CD83,IL27RA,EBI3,TNFSF13B,HSPH1,DUSP10,CD274,AMBRA1,ZMIZ1,NOD2,NFKBIZ,PDCD1LG2,NFKBID,IL4I1
15_Member	GO Biological Processes	GO:0050670	regulation of lymphocyte proliferation	-16.3309	-14.333	50/231	1.77384e+209	AGER,ARG1,BCL6,CASP3,CBLB,CD80,CD40,CDKN1A,CEBPB,IL1A,IL2RA,IL6,IL6ST,IL15,IDO1,IRF1,JAK2,LYN,MNDA,MYD88,PNP,PRKAR1A,PRNP,CCL5,CCL19,SLC7A1,TLR4,TNFRSF1B,TRAF6,TNFRSF4,VCAM1,NCK2,TNFSF9,RIPK2,TNFSF18,DLG5,IL27RA,EBI3,GPNMB,TNFSF13B,RIPK3,PLA2G2D,TNFRSF21,CD274,PELI1,PDCD1LG2,TIRAP,TICAM1,IL27,IL4I1
15_Member	GO Biological Processes	GO:0050870	positive regulation of T cell activation	-15.379	-13.441	50/243	1.774e+204	AGER,RHOH,B2M,BCL6,RUNX1,CBFB,CD80,CD47,MAP3K8,DPP4,HLA-DOB,HSPD1,IL1A,IL2RA,IL4R,IL6,IL6ST,IL15,JAK2,LYN,PNP,PIK3CA,CCL2,CCL5,CCL19,SLC7A1,SOX4,TRAF6,VCAM1,XBP1,NCK2,SOCS1,TNFSF14,TNFSF9,RIPK2,BCL10,CD83,IL27RA,EBI3,TNFSF13B,HSPH1,DUSP10,CD274,AMBRA1,ZMIZ1,NOD2,NFKBIZ,PDCD1LG2,NFKBID,IL4I1
15_Member	GO Biological Processes	GO:0042129	regulation of T cell proliferation	-14.0434	-12.175	40/175	1.77384e+167	AGER,ARG1,CASP3,CBLB,CD80,CEBPB,IL1A,IL2RA,IL6,IL6ST,IL15,IDO1,IRF1,JAK2,PNP,PRKAR1A,PRNP,CCL5,CCL19,SLC7A1,TNFRSF1B,TRAF6,VCAM1,NCK2,TNFSF9,RIPK2,TNFSF18,DLG5,IL27RA,EBI3,GPNMB,TNFSF13B,RIPK3,PLA2G2D,TNFRSF21,CD274,PELI1,PDCD1LG2,IL27,IL4I1
15_Member	GO Biological Processes	GO:0050867	positive regulation of cell activation	-13.5747	-11.732	69/458	1.774e+286	AGER,RHOH,B2M,BCL6,RUNX1,CBFB,CD80,CD40,CD47,CDKN1A,CTSC,MAP3K8,DPP4,HLA-DOB,HSPD1,IL1A,IL2RA,IL4R,IL6,IL6ST,IL15,JAK2,LBP,LYN,MMP8,MYD88,PNP,PIK3CA,PLEK,CCL2,CCL5,CCL19,SELP,SLC7A1,SOX4,THBS1,TLR4,TRAF6,TNFRSF4,VCAM1,XBP1,NR4A3,NCK2,SOCS1,TNFSF14,TNFSF13,TNFSF9,RIPK2,BCL10,IL1RL1,CD83,IL27RA,EBI3,TNFSF13B,HSPH1,DUSP10,CD274,SH3KBP1,AMBRA1,PELI1,ZMIZ1,NOD2,NFKBIZ,TNIP2,PDCD1LG2,NFKBID,TIRAP,TICAM…
15_Member	GO Biological Processes	GO:0002696	positive regulation of leukocyte activation	-13.3775	-11.545	67/441	1.774e+278	AGER,RHOH,B2M,BCL6,RUNX1,CBFB,CD80,CD40,CD47,CDKN1A,CTSC,MAP3K8,DPP4,HLA-DOB,HSPD1,IL1A,IL2RA,IL4R,IL6,IL6ST,IL15,JAK2,LBP,LYN,MMP8,MYD88,PNP,PIK3CA,CCL2,CCL5,CCL19,SLC7A1,SOX4,THBS1,TLR4,TRAF6,TNFRSF4,VCAM1,XBP1,NR4A3,NCK2,SOCS1,TNFSF14,TNFSF13,TNFSF9,RIPK2,BCL10,IL1RL1,CD83,IL27RA,EBI3,TNFSF13B,HSPH1,DUSP10,CD274,SH3KBP1,AMBRA1,PELI1,ZMIZ1,NOD2,NFKBIZ,TNIP2,PDCD1LG2,NFKBID,TIRAP,TICAM1,IL4I1
15_Member	GO Biological Processes	GO:0051251	positive regulation of lymphocyte activation	-12.7539	-10.949	61/391	1.774e+254	AGER,RHOH,B2M,BCL6,RUNX1,CBFB,CD80,CD40,CD47,CDKN1A,MAP3K8,DPP4,HLA-DOB,HSPD1,IL1A,IL2RA,IL4R,IL6,IL6ST,IL15,JAK2,LYN,MYD88,PNP,PIK3CA,CCL2,CCL5,CCL19,SLC7A1,SOX4,TLR4,TRAF6,TNFRSF4,VCAM1,XBP1,NCK2,SOCS1,TNFSF14,TNFSF13,TNFSF9,RIPK2,BCL10,CD83,IL27RA,EBI3,TNFSF13B,HSPH1,DUSP10,CD274,SH3KBP1,AMBRA1,PELI1,ZMIZ1,NOD2,NFKBIZ,TNIP2,PDCD1LG2,NFKBID,TIRAP,TICAM1,IL4I1
15_Member	GO Biological Processes	GO:0070665	positive regulation of leukocyte proliferation	-12.5776	-10.786	36/159	1.77605e+147	AGER,BCL6,BST2,CD80,CD40,CDKN1A,CSF1,CSF2RB,IL1A,IL2RA,IL6,IL6ST,IL15,JAK2,LYN,MYD88,PNP,PTK2,CCL5,CCL19,SLC7A1,TLR4,TRAF6,TNFRSF4,VCAM1,NCK2,TNFSF9,RIPK2,IL27RA,EBI3,TNFSF13B,CD274,PELI1,PDCD1LG2,TIRAP,TICAM1
15_Member	GO Biological Processes	GO:0032946	positive regulation of mononuclear cell proliferation	-11.0282	-9.33	32/144	1.77605e+132	AGER,BCL6,CD80,CD40,CDKN1A,CSF1,IL1A,IL2RA,IL6,IL6ST,IL15,JAK2,MYD88,PNP,CCL5,CCL19,SLC7A1,TLR4,TRAF6,TNFRSF4,VCAM1,NCK2,TNFSF9,RIPK2,IL27RA,EBI3,TNFSF13B,CD274,PELI1,PDCD1LG2,TIRAP,TICAM1
15_Member	GO Biological Processes	GO:0050671	positive regulation of lymphocyte proliferation	-10.4948	-8.836	31/142	1.77605e+128	AGER,BCL6,CD80,CD40,CDKN1A,IL1A,IL2RA,IL6,IL6ST,IL15,JAK2,MYD88,PNP,CCL5,CCL19,SLC7A1,TLR4,TRAF6,TNFRSF4,VCAM1,NCK2,TNFSF9,RIPK2,IL27RA,EBI3,TNFSF13B,CD274,PELI1,PDCD1LG2,TIRAP,TICAM1
15_Member	GO Biological Processes	GO:0042102	positive regulation of T cell proliferation	-7.38614	-5.982	22/104	1.77941e+89	AGER,CD80,IL1A,IL2RA,IL6,IL6ST,IL15,JAK2,PNP,CCL5,CCL19,SLC7A1,TRAF6,VCAM1,NCK2,TNFSF9,RIPK2,IL27RA,EBI3,TNFSF13B,CD274,PDCD1LG2
16_Summary	GO Biological Processes	GO:0006986	response to unfolded protein	-31.1596	-28.243	51/123	467,468,581,871,1616,1649,2081,3305,3308,3309,3310,3312,3313,3315,3320,3326,3329,3336,3337,4189,4780,5610,5611,5770,7009,7057,7466,7494,7873,8614,9531,9695,9709,10133,10488,10808,11080,11153,22926,23071,23471,25822,26353,27230,55829,79094,79139,84236,91319,148327,201595,1191,54788,55768,488,811,1051,1080,1654,1981,2923,2932,3576,3725,4121,4217,5295,5371,5516,6400,7157,7184,7186,7706,7844,8440,960…	ATF3,ATF4,BAX,SERPINH1,DAXX,DDIT3,ERN1,HSPA1L,HSPA4,HSPA5,HSPA6,HSPA8,HSPA9,HSPB1,HSP90AA1,HSP90AB1,HSPD1,HSPE1,DNAJB1,DNAJB9,NFE2L2,EIF2AK2,DNAJC3,PTPN1,TMBIM6,THBS1,WFS1,XBP1,MANF,STC2,BAG3,EDEM1,HERPUD1,OPTN,CREB3,HSPH1,DNAJB4,FICD,ATF6,ERP44,TRAM1,DNAJB5,HSPB8,SERP1,SELENOS,CHAC1,DERL1,RHBDD1,DERL3,CREB3L4,STT3B,CLU,DNAJB12,NGLY1,ATP2A2,CALR,CEBPB,CFTR,DDX3X,EIF4G1,PDIA3,GSK3B,CXCL8,JUN,MAN1A…
16_Member	GO Biological Processes	GO:0006986	response to unfolded protein	-31.1596	-28.243	51/123	4.67469e+219	ATF3,ATF4,BAX,SERPINH1,DAXX,DDIT3,ERN1,HSPA1L,HSPA4,HSPA5,HSPA6,HSPA8,HSPA9,HSPB1,HSP90AA1,HSP90AB1,HSPD1,HSPE1,DNAJB1,DNAJB9,NFE2L2,EIF2AK2,DNAJC3,PTPN1,TMBIM6,THBS1,WFS1,XBP1,MANF,STC2,BAG3,EDEM1,HERPUD1,OPTN,CREB3,HSPH1,DNAJB4,FICD,ATF6,ERP44,TRAM1,DNAJB5,HSPB8,SERP1,SELENOS,CHAC1,DERL1,RHBDD1,DERL3,CREB3L4,STT3B
16_Member	GO Biological Processes	GO:0035966	response to topologically incorrect protein	-30.2961	-27.395	54/144	4.67469e+233	ATF3,ATF4,BAX,SERPINH1,CLU,DAXX,DDIT3,ERN1,HSPA1L,HSPA4,HSPA5,HSPA6,HSPA8,HSPA9,HSPB1,HSP90AA1,HSP90AB1,HSPD1,HSPE1,DNAJB1,DNAJB9,NFE2L2,EIF2AK2,DNAJC3,PTPN1,TMBIM6,THBS1,WFS1,XBP1,MANF,STC2,BAG3,EDEM1,HERPUD1,OPTN,CREB3,HSPH1,DNAJB4,FICD,ATF6,ERP44,TRAM1,DNAJB5,HSPB8,SERP1,DNAJB12,NGLY1,SELENOS,CHAC1,DERL1,RHBDD1,DERL3,CREB3L4,STT3B
16_Member	GO Biological Processes	GO:0034976	response to endoplasmic reticulum stress	-29.404	-26.574	65/219	4.67468e+282	ATF3,ATF4,ATP2A2,BAX,CALR,CEBPB,CFTR,DDIT3,DDX3X,EIF4G1,ERN1,PDIA3,GSK3B,HSPA5,CXCL8,JUN,MAN1A1,DNAJB9,MAP3K5,NFE2L2,PIK3R1,PML,PPP2CB,EIF2AK2,DNAJC3,PTPN1,SEL1L,TMBIM6,THBS1,TP53,HSP90B1,TRAF2,WFS1,XBP1,TRIM25,RNF103,NCK2,STC2,PDIA4,EDEM1,HERPUD1,BCAP31,CREB3,HYOU1,FICD,ATF6,ERP44,PPP1R15A,SERP1,UBQLN1,DNAJB12,TMEM33,NGLY1,SELENOS,TRIB3,CHAC1,DERL1,HM13,RHBDD1,PPP1R15B,DERL3,NIBAN1,RNF183,CREB3L…
16_Member	KEGG Pathway	hsa04141	Protein processing in endoplasmic reticulum	-28.8049	-26.025	57/171	4.68582e+248	ATF4,BAX,CALR,CRYAB,DDIT3,ERN1,PDIA3,HSPA1L,HSPA5,HSPA6,HSPA8,HSP90AA1,HSP90AB1,DNAJB1,MAN1A1,MAP3K5,NFE2L2,EIF2AK2,DNAJC3,RPN1,RRBP1,SEL1L,SSR3,HSP90B1,TRAF2,UBE2D1,UBE2D3,WFS1,XBP1,BAG2,PDIA4,EDEM1,HERPUD1,SEC24D,PREB,PDIA6,BCAP31,DNAJA2,SEC23B,HYOU1,SEC24A,HSPH1,CKAP4,SEC63,ATF6,TRAM1,PPP1R15A,SEC61A1,UBQLN1,DNAJB11,DNAJB12,NGLY1,SELENOS,DNAJC1,DERL1,DERL3,STT3B
16_Member	GO Biological Processes	GO:0034620	cellular response to unfolded protein	-18.3559	-16.217	31/79	4.67469e+131	ATF3,ATF4,BAX,DAXX,DDIT3,ERN1,HSPA1L,HSPA5,HSPA6,HSPA8,HSPA9,HSPD1,NFE2L2,EIF2AK2,PTPN1,TMBIM6,WFS1,XBP1,STC2,BAG3,HERPUD1,OPTN,CREB3,ATF6,HSPB8,SERP1,SELENOS,DERL1,RHBDD1,DERL3,CREB3L4
16_Member	GO Biological Processes	GO:0035967	cellular response to topologically incorrect protein	-17.1125	-15.05	33/98	4.67469e+141	ATF3,ATF4,BAX,DAXX,DDIT3,ERN1,HSPA1L,HSPA5,HSPA6,HSPA8,HSPA9,HSPD1,NFE2L2,EIF2AK2,PTPN1,TMBIM6,WFS1,XBP1,STC2,BAG3,HERPUD1,OPTN,CREB3,ATF6,HSPB8,SERP1,DNAJB12,NGLY1,SELENOS,DERL1,RHBDD1,DERL3,CREB3L4
16_Member	GO Biological Processes	GO:0030968	endoplasmic reticulum unfolded protein response	-10.5251	-8.864	19/54	4.67468e+81	ATF3,ATF4,DDIT3,ERN1,HSPA5,NFE2L2,EIF2AK2,PTPN1,WFS1,XBP1,STC2,HERPUD1,CREB3,ATF6,SERP1,SELENOS,DERL1,DERL3,CREB3L4
17_Summary	GO Biological Processes	GO:0010942	positive regulation of cell death	-30.1132	-27.228	113/605	133,183,355,467,468,581,604,836,839,841,958,1026,1075,1191,1495,1512,1540,1616,1647,1649,1654,1848,1871,1958,1981,2002,2353,2683,2923,2932,3043,3273,3329,3433,3569,3620,3717,3725,4049,4055,4067,4170,4217,4332,4487,4609,4616,4824,4843,5326,5366,5371,5481,5621,5663,5743,5771,5915,6279,6347,6352,6421,6477,6648,6659,6788,7052,7057,7098,7099,7132,7133,7157,7159,7186,7262,7314,7421,8061,8326,8440,8737,…	ADM,AGT,FAS,ATF3,ATF4,BAX,BCL6,CASP3,CASP6,CASP8,CD40,CDKN1A,CTSC,CLU,CTNNA1,CTSH,CYLD,DAXX,GADD45A,DDIT3,DDX3X,DUSP6,E2F3,EGR1,EIF4G1,ELK1,FOS,B4GALT1,PDIA3,GSK3B,HBB,HRG,HSPD1,IFIT2,IL6,IDO1,JAK2,JUN,LTA,LTBR,LYN,MCL1,MAP3K5,MNDA,MSX1,MYC,GADD45B,NKX3-1,NOS2,PLAGL2,PMAIP1,PML,PPID,PRNP,PSEN1,PTGS2,PTPN2,RARB,S100A8,CCL2,CCL5,SFPQ,SIAH1,SOD2,SOX4,STK3,TGM2,THBS1,TLR3,TLR4,TNFRSF1A,TNFRSF1B,TP53,…
17_Member	GO Biological Processes	GO:0010942	positive regulation of cell death	-30.1132	-27.228	113/605	133,183,355,467,468,581,604,836,839,841,958,1026,1075,1191,1495,1512,1540,1616,1647,1649,1654,1848,1871,1958,1981,2002,2353,2683,2923,2932,3043,3273,3329,3433,3569,3620,3717,3725,4049,4055,4067,4170,4217,4332,4487,4609,4616,4824,4843,5326,5366,5371,5481,5621,5663,5743,5771,5915,6279,6347,6352,6421,6477,6648,6659,6788,7052,7057,7098,7099,7132,7133,7157,7159,7186,7262,7314,7421,8061,8326,8440,8737,…	ADM,AGT,FAS,ATF3,ATF4,BAX,BCL6,CASP3,CASP6,CASP8,CD40,CDKN1A,CTSC,CLU,CTNNA1,CTSH,CYLD,DAXX,GADD45A,DDIT3,DDX3X,DUSP6,E2F3,EGR1,EIF4G1,ELK1,FOS,B4GALT1,PDIA3,GSK3B,HBB,HRG,HSPD1,IFIT2,IL6,IDO1,JAK2,JUN,LTA,LTBR,LYN,MCL1,MAP3K5,MNDA,MSX1,MYC,GADD45B,NKX3-1,NOS2,PLAGL2,PMAIP1,PML,PPID,PRNP,PSEN1,PTGS2,PTPN2,RARB,S100A8,CCL2,CCL5,SFPQ,SIAH1,SOD2,SOX4,STK3,TGM2,THBS1,TLR3,TLR4,TNFRSF1A,TNFRSF1B,TP53,…
17_Member	GO Biological Processes	GO:0043068	positive regulation of programmed cell death	-28.6653	-25.897	104/543	133,183,355,467,468,581,604,836,839,841,958,1026,1075,1191,1495,1512,1540,1647,1649,1654,1848,1871,2683,2923,3273,3329,3433,3569,3620,3717,3725,4049,4055,4067,4170,4217,4332,4487,4609,4616,4824,4843,5326,5366,5371,5481,5621,5663,5743,5771,5915,6279,6347,6352,6421,6477,6648,6659,6788,7052,7057,7098,7132,7133,7157,7159,7186,7262,7314,7421,8061,8326,8440,8737,8767,8878,8915,9263,10134,10537,10553,10…	ADM,AGT,FAS,ATF3,ATF4,BAX,BCL6,CASP3,CASP6,CASP8,CD40,CDKN1A,CTSC,CLU,CTNNA1,CTSH,CYLD,GADD45A,DDIT3,DDX3X,DUSP6,E2F3,B4GALT1,PDIA3,HRG,HSPD1,IFIT2,IL6,IDO1,JAK2,JUN,LTA,LTBR,LYN,MCL1,MAP3K5,MNDA,MSX1,MYC,GADD45B,NKX3-1,NOS2,PLAGL2,PMAIP1,PML,PPID,PRNP,PSEN1,PTGS2,PTPN2,RARB,S100A8,CCL2,CCL5,SFPQ,SIAH1,SOD2,SOX4,STK3,TGM2,THBS1,TLR3,TNFRSF1A,TNFRSF1B,TP53,TP53BP2,TRAF2,PHLDA2,UBB,VDR,FOSL1,FZD9,N…
17_Member	GO Biological Processes	GO:0043065	positive regulation of apoptotic process	-27.7305	-25.036	101/529	133,183,355,467,468,581,604,836,839,841,958,1075,1191,1495,1512,1540,1647,1649,1654,1848,1871,2683,2923,3273,3329,3433,3569,3620,3717,3725,4049,4055,4067,4170,4217,4332,4487,4609,4616,4824,5326,5366,5371,5481,5621,5663,5743,5771,5915,6279,6347,6352,6421,6477,6648,6659,6788,7052,7057,7098,7132,7133,7157,7159,7186,7262,7314,7421,8061,8326,8440,8737,8767,8878,8915,9263,10134,10537,10912,11035,22822,…	ADM,AGT,FAS,ATF3,ATF4,BAX,BCL6,CASP3,CASP6,CASP8,CD40,CTSC,CLU,CTNNA1,CTSH,CYLD,GADD45A,DDIT3,DDX3X,DUSP6,E2F3,B4GALT1,PDIA3,HRG,HSPD1,IFIT2,IL6,IDO1,JAK2,JUN,LTA,LTBR,LYN,MCL1,MAP3K5,MNDA,MSX1,MYC,GADD45B,NKX3-1,PLAGL2,PMAIP1,PML,PPID,PRNP,PSEN1,PTGS2,PTPN2,RARB,S100A8,CCL2,CCL5,SFPQ,SIAH1,SOD2,SOX4,STK3,TGM2,THBS1,TLR3,TNFRSF1A,TNFRSF1B,TP53,TP53BP2,TRAF2,PHLDA2,UBB,VDR,FOSL1,FZD9,NCK2,RIPK1,RI…
17_Member	GO Biological Processes	GO:2001235	positive regulation of apoptotic signaling pathway	-16.7175	-14.677	38/134	1.83355e+156	AGT,FAS,ATF3,BAX,CTSC,CTNNA1,CTSH,CYLD,DDIT3,PDIA3,JAK2,LTBR,MCL1,MSX1,MYC,NKX3-1,PLAGL2,PMAIP1,PML,PTPN2,S100A8,SFPQ,SIAH1,STK3,THBS1,TP53,TRAF2,UBB,NCK2,RIPK1,BCL10,BCAP31,RIPK3,NUPR1,TNFRSF12A,TRAF7,RNF183,DEDD2
17_Member	GO Biological Processes	GO:2001244	positive regulation of intrinsic apoptotic signaling pathway	-9.47676	-7.891	19/61	5.81165e+79	BAX,DDIT3,MCL1,MSX1,MYC,NKX3-1,PLAGL2,PMAIP1,PTPN2,S100A8,SFPQ,SIAH1,TP53,UBB,NCK2,BCAP31,RIPK3,NUPR1,RNF183
18_Summary	GO Biological Processes	GO:0030162	regulation of proteolysis	-29.7907	-26.934	127/745	177,183,302,329,330,331,334,355,581,684,710,718,727,841,843,861,871,960,1075,1191,1361,1364,1410,1508,1512,1654,1942,1992,2023,2152,2185,2729,2876,2932,3273,3326,3329,3336,3717,4067,4088,4217,4609,4780,4824,5054,5329,5345,5366,5371,5447,5621,5641,5663,5684,5696,5698,5716,5721,5743,5747,5894,6279,6281,6386,6505,6692,6737,6774,7057,7076,7133,7157,7187,7314,7850,7980,8740,8754,8767,8837,8915,9532,96…	AGER,AGT,ANXA2,BIRC2,BIRC3,XIAP,APLP2,FAS,BAX,BST2,SERPING1,C3,C5,CASP8,CASP10,RUNX1,SERPINH1,CD44,CTSC,CLU,CPB2,CLDN4,CRYAB,CTSB,CTSH,DDX3X,EFNA1,SERPINB1,ENO1,F3,PTK2B,GCLC,GPX1,GSK3B,HRG,HSP90AB1,HSPD1,HSPE1,JAK2,LYN,SMAD3,MAP3K5,MYC,NFE2L2,NKX3-1,SERPINE1,PLAUR,SERPINF2,PMAIP1,PML,POR,PRNP,LGMN,PSEN1,PSMA3,PSMB8,PSMB9,PSMD10,PSME2,PTGS2,PTK2,RAF1,S100A8,S100A10,SDCBP,SLC1A1,SPINT1,TRIM21,STAT…
18_Member	GO Biological Processes	GO:0030162	regulation of proteolysis	-29.7907	-26.934	127/745	177,183,302,329,330,331,334,355,581,684,710,718,727,841,843,861,871,960,1075,1191,1361,1364,1410,1508,1512,1654,1942,1992,2023,2152,2185,2729,2876,2932,3273,3326,3329,3336,3717,4067,4088,4217,4609,4780,4824,5054,5329,5345,5366,5371,5447,5621,5641,5663,5684,5696,5698,5716,5721,5743,5747,5894,6279,6281,6386,6505,6692,6737,6774,7057,7076,7133,7157,7187,7314,7850,7980,8740,8754,8767,8837,8915,9532,96…	AGER,AGT,ANXA2,BIRC2,BIRC3,XIAP,APLP2,FAS,BAX,BST2,SERPING1,C3,C5,CASP8,CASP10,RUNX1,SERPINH1,CD44,CTSC,CLU,CPB2,CLDN4,CRYAB,CTSB,CTSH,DDX3X,EFNA1,SERPINB1,ENO1,F3,PTK2B,GCLC,GPX1,GSK3B,HRG,HSP90AB1,HSPD1,HSPE1,JAK2,LYN,SMAD3,MAP3K5,MYC,NFE2L2,NKX3-1,SERPINE1,PLAUR,SERPINF2,PMAIP1,PML,POR,PRNP,LGMN,PSEN1,PSMA3,PSMB8,PSMB9,PSMD10,PSME2,PTGS2,PTK2,RAF1,S100A8,S100A10,SDCBP,SLC1A1,SPINT1,TRIM21,STAT…
18_Member	GO Biological Processes	GO:0045862	positive regulation of proteolysis	-21.1035	-18.805	73/369	177,302,355,581,841,843,1075,1191,1364,1512,1654,1942,2023,2152,2185,2729,2932,3329,3336,3717,4067,4088,4217,4609,4780,4824,5366,5371,5641,5663,5716,5721,5747,6279,6281,6505,6774,7133,8754,8767,8837,8915,9532,9709,9966,10010,10016,10134,10162,10213,10221,10318,23198,25820,26471,26577,28951,29843,29979,51429,51667,55070,55848,57154,57761,64063,79016,80149,84236,84900,90637,127544,257364	AGER,ANXA2,FAS,BAX,CASP8,CASP10,CTSC,CLU,CLDN4,CTSH,DDX3X,EFNA1,ENO1,F3,PTK2B,GCLC,GSK3B,HSPD1,HSPE1,JAK2,LYN,SMAD3,MAP3K5,MYC,NFE2L2,NKX3-1,PMAIP1,PML,LGMN,PSEN1,PSMD10,PSME2,PTK2,S100A8,S100A10,SLC1A1,STAT3,TNFRSF1B,ADAM9,RIPK2,CFLAR,BCL10,BAG2,HERPUD1,TNFSF15,TANK,PDCD6,BCAP31,LPCAT3,PSMD14,TRIB1,TNIP1,PSME4,ARIH1,NUPR1,PCOLCE2,TRIB2,SENP1,UBQLN1,SNX9,NUB1,DET1,PLGRKT,SMURF1,TRIB3,PRSS22,DDA1,…
18_Member	GO Biological Processes	GO:0010952	positive regulation of peptidase activity	-10.6766	-9.002	37/192	1.77356e+150	AGER,FAS,BAX,CASP8,CASP10,CLDN4,CTSH,DDX3X,EFNA1,F3,HSPD1,HSPE1,JAK2,LYN,SMAD3,MAP3K5,MYC,NKX3-1,PMAIP1,PML,LGMN,PSME2,S100A8,SLC1A1,STAT3,RIPK2,CFLAR,BCL10,TNFSF15,TANK,PDCD6,BCAP31,PSMD14,PSME4,PCOLCE2,SENP1,PRSS22
18_Member	GO Biological Processes	GO:2000116	regulation of cysteine-type endopeptidase activity	-10.1032	-8.474	40/229	3.2933e+155	BIRC2,BIRC3,XIAP,FAS,BAX,CASP8,CASP10,CD44,CRYAB,CTSH,DDX3X,F3,GPX1,HSPD1,HSPE1,JAK2,SMAD3,MAP3K5,MYC,NKX3-1,PLAUR,PMAIP1,PML,POR,LGMN,PSMB9,PTGS2,RAF1,S100A8,SLC1A1,THBS1,TNFSF14,RIPK2,CFLAR,BCL10,TNFSF15,PDCD6,DNAJB6,BCAP31,SENP1
18_Member	GO Biological Processes	GO:0043281	regulation of cysteine-type endopeptidase activity involved in apoptotic process	-9.88065	-8.267	37/204	3.2933e+143	BIRC2,BIRC3,XIAP,FAS,BAX,CASP8,CASP10,CD44,CRYAB,CTSH,DDX3X,F3,GPX1,HSPD1,HSPE1,JAK2,SMAD3,MAP3K5,MYC,NKX3-1,PLAUR,PMAIP1,PML,POR,PTGS2,RAF1,S100A8,SLC1A1,THBS1,TNFSF14,CFLAR,BCL10,TNFSF15,PDCD6,DNAJB6,BCAP31,SENP1
18_Member	GO Biological Processes	GO:0010950	positive regulation of endopeptidase activity	-8.7968	-7.266	32/174	1.77356e+126	AGER,FAS,BAX,CASP8,CASP10,CTSH,DDX3X,EFNA1,F3,HSPD1,HSPE1,JAK2,LYN,SMAD3,MAP3K5,MYC,NKX3-1,PMAIP1,PML,LGMN,PSME2,S100A8,SLC1A1,STAT3,RIPK2,CFLAR,BCL10,TNFSF15,PDCD6,BCAP31,PSMD14,SENP1
18_Member	GO Biological Processes	GO:2001056	positive regulation of cysteine-type endopeptidase activity	-7.17333	-5.781	26/143	3.55582e+102	FAS,BAX,CASP8,CASP10,CTSH,DDX3X,F3,HSPD1,HSPE1,JAK2,SMAD3,MAP3K5,MYC,NKX3-1,PMAIP1,PML,LGMN,S100A8,SLC1A1,RIPK2,CFLAR,BCL10,TNFSF15,PDCD6,BCAP31,SENP1
18_Member	GO Biological Processes	GO:0043280	positive regulation of cysteine-type endopeptidase activity involved in apoptotic process	-7.13886	-5.751	24/125	3.55582e+94	FAS,BAX,CASP8,CASP10,CTSH,DDX3X,F3,HSPD1,HSPE1,JAK2,SMAD3,MAP3K5,MYC,NKX3-1,PMAIP1,PML,S100A8,SLC1A1,CFLAR,BCL10,TNFSF15,PDCD6,BCAP31,SENP1
18_Member	GO Biological Processes	GO:0006919	activation of cysteine-type endopeptidase activity involved in apoptotic process	-6.85647	-5.493	18/77	5.81842e+70	BAX,CASP8,CASP10,CTSH,F3,HSPD1,HSPE1,JAK2,SMAD3,NKX3-1,PMAIP1,PML,S100A8,SLC1A1,CFLAR,TNFSF15,PDCD6,SENP1
19_Summary	KEGG Pathway	hsa05200	Pathways in cancer	-29.509	-26.666	104/531	183,329,330,331,355,581,624,801,836,840,841,861,999,1026,1164,1282,1439,1495,1647,1871,1906,2002,2252,2353,2782,2786,2790,2932,3320,3326,3454,3455,3459,3460,3480,3551,3559,3561,3566,3569,3570,3572,3576,3597,3600,3673,3675,3716,3717,3725,3910,3912,3918,4088,4149,4257,4312,4609,4616,4780,4790,4791,4792,4824,4843,5154,5290,5292,5295,5366,5371,5467,5604,5743,5747,5879,5894,5898,5900,5915,5970,6667,67…	AGT,BIRC2,BIRC3,XIAP,FAS,BAX,BDKRB2,CALM1,CASP3,CASP7,CASP8,RUNX1,CDH1,CDKN1A,CKS2,COL4A1,CSF2RB,CTNNA1,GADD45A,E2F3,EDN1,ELK1,FGF7,FOS,GNB1,GNG4,GNG10,GSK3B,HSP90AA1,HSP90AB1,IFNAR1,IFNAR2,IFNGR1,IFNGR2,IGF1R,IKBKB,IL2RA,IL2RG,IL4R,IL6,IL6R,IL6ST,CXCL8,IL13RA1,IL15,ITGA2,ITGA3,JAK1,JAK2,JUN,LAMA4,LAMB1,LAMC2,SMAD3,MAX,MGST1,MMP1,MYC,GADD45B,NFE2L2,NFKB1,NFKB2,NFKBIA,NKX3-1,NOS2,PDGFA,PIK3CA,PIM1…
19_Member	KEGG Pathway	hsa05200	Pathways in cancer	-29.509	-26.666	104/531	183,329,330,331,355,581,624,801,836,840,841,861,999,1026,1164,1282,1439,1495,1647,1871,1906,2002,2252,2353,2782,2786,2790,2932,3320,3326,3454,3455,3459,3460,3480,3551,3559,3561,3566,3569,3570,3572,3576,3597,3600,3673,3675,3716,3717,3725,3910,3912,3918,4088,4149,4257,4312,4609,4616,4780,4790,4791,4792,4824,4843,5154,5290,5292,5295,5366,5371,5467,5604,5743,5747,5879,5894,5898,5900,5915,5970,6667,67…	AGT,BIRC2,BIRC3,XIAP,FAS,BAX,BDKRB2,CALM1,CASP3,CASP7,CASP8,RUNX1,CDH1,CDKN1A,CKS2,COL4A1,CSF2RB,CTNNA1,GADD45A,E2F3,EDN1,ELK1,FGF7,FOS,GNB1,GNG4,GNG10,GSK3B,HSP90AA1,HSP90AB1,IFNAR1,IFNAR2,IFNGR1,IFNGR2,IGF1R,IKBKB,IL2RA,IL2RG,IL4R,IL6,IL6R,IL6ST,CXCL8,IL13RA1,IL15,ITGA2,ITGA3,JAK1,JAK2,JUN,LAMA4,LAMB1,LAMC2,SMAD3,MAX,MGST1,MMP1,MYC,GADD45B,NFE2L2,NFKB1,NFKB2,NFKBIA,NKX3-1,NOS2,PDGFA,PIK3CA,PIM1…
19_Member	KEGG Pathway	hsa05222	Small cell lung cancer	-18.078	-15.959	33/92	3.2933e+127	BIRC2,BIRC3,XIAP,BAX,CASP3,CDKN1A,CKS2,COL4A1,GADD45A,E2F3,IKBKB,ITGA2,ITGA3,LAMA4,LAMB1,LAMC2,MAX,MYC,GADD45B,NFKB1,NFKBIA,NOS2,PIK3CA,PIK3R1,PTGS2,PTK2,RARB,RELA,TP53,TRAF2,TRAF3,TRAF6,GADD45G
19_Member	WikiPathways	WP4658	Small cell lung cancer	-18.0767	-15.959	34/98	3.29331e+131	BIRC2,BIRC3,BAX,CASP3,CASP8,CDKN1A,CKS2,COL4A1,GADD45A,E2F3,IKBKB,ITGA2,ITGA3,LAMA4,LAMB1,LAMC2,MAX,MYC,GADD45B,NFKB1,NFKBIA,NFKBIB,NOS2,PIK3CA,PIK3R1,PTGS2,PTK2,RARB,RELA,TP53,TRAF2,TRAF3,TRAF6,GADD45G
19_Member	WikiPathways	WP4263	Pancreatic adenocarcinoma pathway	-10.3079	-8.663	24/89	5.81103e+96	BAX,CDKN1A,GADD45A,DUSP6,E2F3,IKBKB,JAK1,SMAD3,GADD45B,NFKB1,PAK1,PIK3CA,PIK3R1,MAP2K1,RAC1,RAF1,RALA,RALGDS,RELA,STAT1,STAT3,TP53,PAK4,GADD45G
19_Member	KEGG Pathway	hsa04218	Cellular senescence	-10.0605	-8.433	32/156	6.77679e+128	ZFP36L1,ZFP36L2,CALM1,CDKN1A,MAPK14,GADD45A,E2F3,IL1A,IL6,CXCL8,ITPR2,SMAD3,MYC,GADD45B,NBN,NFKB1,SERPINE1,PIK3CA,PIK3R1,PPID,MAPK13,MAP2K1,MAP2K3,RAF1,RELA,TP53,SQSTM1,MAPKAPK2,HIPK3,TRAF3IP2,GADD45G,RASSF5
19_Member	KEGG Pathway	hsa05210	Colorectal cancer	-9.82785	-8.22	23/86	3.74582e+89	AREG,BAX,CASP3,CDKN1A,GADD45A,EREG,FOS,GSK3B,JUN,SMAD3,MYC,GADD45B,PIK3CA,PIK3R1,PMAIP1,MAP2K1,RAC1,RAF1,RALA,RALGDS,TCF7L2,TP53,GADD45G
19_Member	WikiPathways	WP4216	Chromosomal and microsatellite instability in colorectal cancer	-9.5563	-7.965	21/74	5.81836e+82	BAX,CASP3,CDKN1A,GADD45A,FOS,GSK3B,JUN,SMAD3,MYC,GADD45B,PMAIP1,MAP2K1,PTGS2,RAC1,RAF1,RALA,RALGDS,REL,TCF7L2,TP53,GADD45G
19_Member	KEGG Pathway	hsa05212	Pancreatic cancer	-9.31915	-7.75	21/76	5.81103e+83	BAX,CDKN1A,GADD45A,E2F3,IKBKB,JAK1,SMAD3,GADD45B,NFKB1,PIK3CA,PIK3R1,MAP2K1,RAC1,RAF1,RALA,RALGDS,RELA,STAT1,STAT3,TP53,GADD45G
19_Member	KEGG Pathway	hsa05220	Chronic myeloid leukemia	-8.5003	-6.993	20/76	5.81861e+78	BAX,RUNX1,CDKN1A,GADD45A,E2F3,IKBKB,SMAD3,MYC,GADD45B,NFKB1,NFKBIA,PIK3CA,PIK3R1,MAP2K1,RAF1,RELA,SHC1,STAT5A,TP53,GADD45G
19_Member	WikiPathways	WP4255	Non-small cell lung cancer	-8.13024	-6.663	19/72	5.81837e+76	BAX,CASP3,CASP8,CDKN1A,GADD45A,E2F3,GADD45B,PIK3CA,PIK3R1,MAP2K1,RAF1,RARB,STAT3,STAT5A,TP53,GADD45G,RASSF1,EML4,RASSF5
19_Member	WikiPathways	WP4685	Melanoma	-7.7599	-6.322	18/68	5.81802e+69	BAX,CALM1,CDH1,CDKN1A,CREB1,GADD45A,E2F3,ELK1,FOS,GADD45B,PAK1,PIK3CA,PIK3R1,MAP2K1,RAC1,RAF1,TP53,GADD45G
19_Member	WikiPathways	WP4155	Endometrial cancer	-7.50056	-6.083	17/63	5.81999e+66	BAX,CDH1,CDKN1A,CTNNA1,GADD45A,ELK1,FOS,GSK3B,MYC,GADD45B,PIK3CA,PIK3R1,MAP2K1,RAF1,TCF7L2,TP53,GADD45G
19_Member	KEGG Pathway	hsa05213	Endometrial cancer	-7.24489	-5.848	16/58	5.81999e+62	BAX,CDH1,CDKN1A,CTNNA1,GADD45A,ELK1,GSK3B,MYC,GADD45B,PIK3CA,PIK3R1,MAP2K1,RAF1,TCF7L2,TP53,GADD45G
19_Member	KEGG Pathway	hsa05223	Non-small cell lung cancer	-6.57839	-5.239	17/72	5.81103e+70	BAX,CDKN1A,GADD45A,E2F3,GADD45B,PIK3CA,PIK3R1,MAP2K1,RAF1,RARB,STAT3,STAT5A,TP53,GADD45G,RASSF1,EML4,RASSF5
19_Member	WikiPathways	WP2828	Bladder cancer	-5.8884	-4.62	12/41	9.99103e+47	CDH1,CDKN1A,HBEGF,CXCL8,MMP1,MYC,PIK3R1,MAP2K1,RAF1,THBS1,TP53,RASSF1
19_Member	KEGG Pathway	hsa05219	Bladder cancer	-5.8884	-4.62	12/41	9.99103e+47	CDH1,CDKN1A,HBEGF,E2F3,CXCL8,MMP1,MYC,MAP2K1,RAF1,THBS1,TP53,RASSF1
19_Member	KEGG Pathway	hsa05218	Melanoma	-5.8501	-4.584	16/72	5.81999e+63	BAX,CDH1,CDKN1A,GADD45A,E2F3,FGF7,IGF1R,GADD45B,PDGFA,PIK3CA,PIK3R1,MAP2K1,RAF1,TP53,GADD45G,PDGFC
19_Member	WikiPathways	WP4262	Breast cancer pathway	-5.79978	-4.537	25/157	5.81103e+100	BAX,CDKN1A,GADD45A,E2F3,FGF7,FOS,GSK3B,IGF1R,JUN,MYC,GADD45B,NBN,NFKB2,PIK3CA,PIK3R1,MAP2K1,RAF1,SHC1,SP1,TCF7L2,TP53,FZD6,FZD9,GADD45G,DLL1
19_Member	KEGG Pathway	hsa05224	Breast cancer	-5.79208	-4.53	24/147	5.81103e+96	BAX,CDKN1A,GADD45A,E2F3,FGF7,FOS,GSK3B,IGF1R,JUN,MYC,GADD45B,NFKB2,PIK3CA,PIK3R1,MAP2K1,RAF1,SHC1,SP1,TCF7L2,TP53,FZD6,FZD9,GADD45G,DLL1
19_Member	KEGG Pathway	hsa05216	Thyroid cancer	-5.52016	-4.281	11/37	5.81999e+42	BAX,CDH1,CDKN1A,GADD45A,MYC,GADD45B,MAP2K1,TCF7L2,TP53,CCDC6,GADD45G
19_Member	WikiPathways	WP710	DNA damage response (only ATM dependent)	-5.36318	-4.143	20/115	5.81604e+79	BAX,BCL6,CDKN1A,GSK3B,JUN,LDLR,SMAD3,MYC,NFKB1,NFKB2,PIK3CA,PIK3R1,PMAIP1,RAC1,SHC1,SOD2,TCF7L2,TP53,FOSL1,MLKL
19_Member	KEGG Pathway	hsa01522	Endocrine resistance	-5.23393	-4.023	18/98	5.81103e+71	BAX,CDKN1A,MAPK14,HBEGF,E2F3,FOS,IGF1R,JUN,PIK3CA,PIK3R1,MAPK13,MAP2K1,PTK2,RAF1,SHC1,SP1,TP53,DLL1
19_Member	KEGG Pathway	hsa05214	Glioma	-4.92735	-3.75	15/75	5.81801e+58	BAX,CALM1,CDKN1A,GADD45A,E2F3,IGF1R,GADD45B,PDGFA,PIK3CA,PIK3R1,MAP2K1,RAF1,SHC1,TP53,GADD45G
19_Member	KEGG Pathway	hsa05226	Gastric cancer	-4.65014	-3.496	22/149	5.81999e+86	BAX,CDH1,CDKN1A,CTNNA1,GADD45A,E2F3,FGF7,GSK3B,SMAD3,MYC,GADD45B,PIK3CA,PIK3R1,MAP2K1,RAF1,RARB,SHC1,TCF7L2,TP53,FZD6,FZD9,GADD45G
19_Member	KEGG Pathway	hsa05225	Hepatocellular carcinoma	-4.29997	-3.179	23/168	5.81103e+91	BAX,CDKN1A,GADD45A,E2F3,ELK1,GSK3B,IGF1R,SMAD3,MGST1,MYC,GADD45B,NFE2L2,PIK3CA,PIK3R1,MAP2K1,RAF1,SHC1,TCF7L2,TP53,TXNRD1,FZD6,FZD9,GADD45G
19_Member	KEGG Pathway	hsa04068	FoxO signaling pathway	-3.99609	-2.915	19/131	6.04103e+76	BCL6,CDKN1A,MAPK14,GADD45A,IGF1R,IKBKB,IL6,SMAD3,GADD45B,PIK3CA,PIK3R1,PRKAB2,MAPK13,MAP2K1,RAF1,SOD2,STAT3,PLK2,GADD45G
20_Summary	Reactome Gene Sets	R-HSA-168898	Toll-like Receptor Cascades	-29.0758	-26.272	55/157	177,329,330,841,929,1326,1385,1432,1508,1846,1848,2002,2244,2266,2353,3551,3656,3665,3725,3929,4615,4790,4791,4792,4793,5516,5604,5606,5641,5970,6279,6283,7097,7098,7099,7184,7187,7189,7314,7316,7321,7323,8651,8737,8767,9261,9641,10010,11035,57162,64127,79155,81622,114609,148022,1977,3552,3554,3556,4609,6294,9020,5295,5966,6347,8878,10746,23765,1540,3326,5603,7128,24145,7186,7706,23586,64135,3569…	AGER,BIRC2,BIRC3,CASP8,CD14,MAP3K8,CREB1,MAPK14,CTSB,DUSP4,DUSP6,ELK1,FGB,FGG,FOS,IKBKB,IRAK2,IRF7,JUN,LBP,MYD88,NFKB1,NFKB2,NFKBIA,NFKBIB,PPP2CB,MAP2K1,MAP2K3,LGMN,RELA,S100A8,S100A12,TLR2,TLR3,TLR4,HSP90B1,TRAF3,TRAF6,UBB,UBC,UBE2D1,UBE2D3,SOCS1,RIPK1,RIPK2,MAPKAPK2,IKBKE,TANK,RIPK3,PELI1,NOD2,TNIP2,UNC93B1,TIRAP,TICAM1,EIF4E,IL1A,IL1R1,IL1RAP,MYC,SAFB,MAP3K14,PIK3R1,REL,CCL2,SQSTM1,MAP3K2,IL17…
20_Member	Reactome Gene Sets	R-HSA-168898	Toll-like Receptor Cascades	-29.0758	-26.272	55/157	1.77329e+224	AGER,BIRC2,BIRC3,CASP8,CD14,MAP3K8,CREB1,MAPK14,CTSB,DUSP4,DUSP6,ELK1,FGB,FGG,FOS,IKBKB,IRAK2,IRF7,JUN,LBP,MYD88,NFKB1,NFKB2,NFKBIA,NFKBIB,PPP2CB,MAP2K1,MAP2K3,LGMN,RELA,S100A8,S100A12,TLR2,TLR3,TLR4,HSP90B1,TRAF3,TRAF6,UBB,UBC,UBE2D1,UBE2D3,SOCS1,RIPK1,RIPK2,MAPKAPK2,IKBKE,TANK,RIPK3,PELI1,NOD2,TNIP2,UNC93B1,TIRAP,TICAM1
20_Member	Reactome Gene Sets	R-HSA-166016	Toll Like Receptor 4 (TLR4) Cascade	-27.8007	-25.096	50/135	1.77329e+203	AGER,BIRC2,BIRC3,CASP8,CD14,MAP3K8,CREB1,MAPK14,DUSP4,DUSP6,ELK1,FGB,FGG,FOS,IKBKB,IRAK2,IRF7,JUN,LBP,MYD88,NFKB1,NFKB2,NFKBIA,NFKBIB,PPP2CB,MAP2K1,MAP2K3,RELA,S100A8,S100A12,TLR2,TLR4,TRAF3,TRAF6,UBB,UBC,UBE2D1,UBE2D3,SOCS1,RIPK1,RIPK2,MAPKAPK2,IKBKE,TANK,RIPK3,PELI1,NOD2,TNIP2,TIRAP,TICAM1
20_Member	Reactome Gene Sets	R-HSA-166166	MyD88-independent TLR4 cascade	-25.1507	-22.641	41/99	1.77329e+164	AGER,BIRC2,BIRC3,CASP8,CD14,MAP3K8,CREB1,MAPK14,DUSP4,DUSP6,ELK1,FOS,IKBKB,IRAK2,IRF7,JUN,NFKB1,NFKB2,NFKBIA,NFKBIB,PPP2CB,MAP2K1,MAP2K3,RELA,S100A12,TLR4,TRAF3,TRAF6,UBB,UBC,UBE2D1,UBE2D3,RIPK1,RIPK2,MAPKAPK2,IKBKE,TANK,RIPK3,NOD2,TNIP2,TICAM1
20_Member	Reactome Gene Sets	R-HSA-937061	TRIF(TICAM1)-mediated TLR4 signaling	-25.1507	-22.641	41/99	1.77329e+164	AGER,BIRC2,BIRC3,CASP8,CD14,MAP3K8,CREB1,MAPK14,DUSP4,DUSP6,ELK1,FOS,IKBKB,IRAK2,IRF7,JUN,NFKB1,NFKB2,NFKBIA,NFKBIB,PPP2CB,MAP2K1,MAP2K3,RELA,S100A12,TLR4,TRAF3,TRAF6,UBB,UBC,UBE2D1,UBE2D3,RIPK1,RIPK2,MAPKAPK2,IKBKE,TANK,RIPK3,NOD2,TNIP2,TICAM1
20_Member	Reactome Gene Sets	R-HSA-168164	Toll Like Receptor 3 (TLR3) Cascade	-25.1	-22.603	40/94	1.77329e+161	AGER,BIRC2,BIRC3,CASP8,MAP3K8,CREB1,MAPK14,DUSP4,DUSP6,ELK1,FOS,IKBKB,IRAK2,IRF7,JUN,NFKB1,NFKB2,NFKBIA,NFKBIB,PPP2CB,MAP2K1,MAP2K3,RELA,S100A12,TLR3,TRAF3,TRAF6,UBB,UBC,UBE2D1,UBE2D3,RIPK1,RIPK2,MAPKAPK2,IKBKE,TANK,RIPK3,NOD2,TNIP2,TICAM1
20_Member	Reactome Gene Sets	R-HSA-166058	MyD88:MAL(TIRAP) cascade initiated on plasma membrane	-20.5533	-18.288	37/101	1.77929e+150	AGER,CD14,MAP3K8,CREB1,MAPK14,DUSP4,DUSP6,ELK1,FGB,FGG,FOS,IKBKB,IRAK2,JUN,MYD88,NFKB1,NFKB2,NFKBIA,NFKBIB,PPP2CB,MAP2K1,MAP2K3,RELA,S100A8,S100A12,TLR2,TLR4,TRAF6,UBB,UBC,SOCS1,RIPK2,MAPKAPK2,PELI1,NOD2,TNIP2,TIRAP
20_Member	Reactome Gene Sets	R-HSA-168188	Toll Like Receptor TLR6:TLR2 Cascade	-20.5533	-18.288	37/101	1.77929e+150	AGER,CD14,MAP3K8,CREB1,MAPK14,DUSP4,DUSP6,ELK1,FGB,FGG,FOS,IKBKB,IRAK2,JUN,MYD88,NFKB1,NFKB2,NFKBIA,NFKBIB,PPP2CB,MAP2K1,MAP2K3,RELA,S100A8,S100A12,TLR2,TLR4,TRAF6,UBB,UBC,SOCS1,RIPK2,MAPKAPK2,PELI1,NOD2,TNIP2,TIRAP
20_Member	Reactome Gene Sets	R-HSA-168179	Toll Like Receptor TLR1:TLR2 Cascade	-20.0434	-17.799	37/104	1.77929e+150	AGER,CD14,MAP3K8,CREB1,MAPK14,DUSP4,DUSP6,ELK1,FGB,FGG,FOS,IKBKB,IRAK2,JUN,MYD88,NFKB1,NFKB2,NFKBIA,NFKBIB,PPP2CB,MAP2K1,MAP2K3,RELA,S100A8,S100A12,TLR2,TLR4,TRAF6,UBB,UBC,SOCS1,RIPK2,MAPKAPK2,PELI1,NOD2,TNIP2,TIRAP
20_Member	Reactome Gene Sets	R-HSA-181438	Toll Like Receptor 2 (TLR2) Cascade	-20.0434	-17.799	37/104	1.77929e+150	AGER,CD14,MAP3K8,CREB1,MAPK14,DUSP4,DUSP6,ELK1,FGB,FGG,FOS,IKBKB,IRAK2,JUN,MYD88,NFKB1,NFKB2,NFKBIA,NFKBIB,PPP2CB,MAP2K1,MAP2K3,RELA,S100A8,S100A12,TLR2,TLR4,TRAF6,UBB,UBC,SOCS1,RIPK2,MAPKAPK2,PELI1,NOD2,TNIP2,TIRAP
20_Member	Reactome Gene Sets	R-HSA-975155	MyD88 dependent cascade initiated on endosome	-18.078	-15.959	33/92	1.77929e+134	AGER,CD14,MAP3K8,CREB1,MAPK14,DUSP4,DUSP6,ELK1,FOS,IKBKB,IRAK2,IRF7,JUN,MYD88,NFKB1,NFKB2,NFKBIA,NFKBIB,PPP2CB,MAP2K1,MAP2K3,RELA,S100A12,TLR4,TRAF6,UBB,UBC,RIPK2,MAPKAPK2,PELI1,NOD2,TNIP2,TICAM1
20_Member	Reactome Gene Sets	R-HSA-168181	Toll Like Receptor 7/8 (TLR7/8) Cascade	-17.9109	-15.801	33/93	1.77929e+134	AGER,CD14,MAP3K8,CREB1,MAPK14,DUSP4,DUSP6,ELK1,FOS,IKBKB,IRAK2,IRF7,JUN,MYD88,NFKB1,NFKB2,NFKBIA,NFKBIB,PPP2CB,MAP2K1,MAP2K3,RELA,S100A12,TLR4,TRAF6,UBB,UBC,RIPK2,MAPKAPK2,PELI1,NOD2,TNIP2,TICAM1
20_Member	Reactome Gene Sets	R-HSA-168138	Toll Like Receptor 9 (TLR9) Cascade	-17.4248	-15.337	33/96	1.77929e+134	AGER,CD14,MAP3K8,CREB1,MAPK14,DUSP4,DUSP6,ELK1,FOS,IKBKB,IRAK2,IRF7,JUN,MYD88,NFKB1,NFKB2,NFKBIA,NFKBIB,PPP2CB,MAP2K1,MAP2K3,RELA,S100A12,TLR4,TRAF6,UBB,UBC,RIPK2,MAPKAPK2,PELI1,NOD2,TNIP2,TICAM1
20_Member	Reactome Gene Sets	R-HSA-975138	TRAF6 mediated induction of NFkB and MAP kinases upon TLR7/8 or 9 activation	-17.2545	-15.176	32/91	1.77929e+130	AGER,CD14,MAP3K8,CREB1,MAPK14,DUSP4,DUSP6,ELK1,FOS,IKBKB,IRAK2,JUN,MYD88,NFKB1,NFKB2,NFKBIA,NFKBIB,PPP2CB,MAP2K1,MAP2K3,RELA,S100A12,TLR4,TRAF6,UBB,UBC,RIPK2,MAPKAPK2,PELI1,NOD2,TNIP2,TICAM1
20_Member	WikiPathways	WP2637	Interleukin-1 (IL-1) structural pathway	-16.8298	-14.778	24/50	1.32614e+96	MAP3K8,MAPK14,EIF4E,ELK1,FOS,IKBKB,IL1A,IL1R1,IL1RAP,IRAK2,IRF7,MYC,MYD88,NFKB1,NFKBIA,NFKBIB,MAP2K1,MAP2K3,RELA,SAFB,TRAF6,MAP3K14,MAPKAPK2,TANK
20_Member	Reactome Gene Sets	R-HSA-168142	Toll Like Receptor 10 (TLR10) Cascade	-15.2968	-13.372	29/85	1.77133e+117	AGER,MAP3K8,CREB1,MAPK14,DUSP4,DUSP6,ELK1,FOS,IKBKB,IRAK2,JUN,MYD88,NFKB1,NFKB2,NFKBIA,NFKBIB,PPP2CB,MAP2K1,MAP2K3,RELA,S100A12,TRAF6,UBB,UBC,RIPK2,MAPKAPK2,PELI1,NOD2,TNIP2
20_Member	Reactome Gene Sets	R-HSA-168176	Toll Like Receptor 5 (TLR5) Cascade	-15.2968	-13.372	29/85	1.77133e+117	AGER,MAP3K8,CREB1,MAPK14,DUSP4,DUSP6,ELK1,FOS,IKBKB,IRAK2,JUN,MYD88,NFKB1,NFKB2,NFKBIA,NFKBIB,PPP2CB,MAP2K1,MAP2K3,RELA,S100A12,TRAF6,UBB,UBC,RIPK2,MAPKAPK2,PELI1,NOD2,TNIP2
20_Member	Reactome Gene Sets	R-HSA-975871	MyD88 cascade initiated on plasma membrane	-15.2968	-13.372	29/85	1.77133e+117	AGER,MAP3K8,CREB1,MAPK14,DUSP4,DUSP6,ELK1,FOS,IKBKB,IRAK2,JUN,MYD88,NFKB1,NFKB2,NFKBIA,NFKBIB,PPP2CB,MAP2K1,MAP2K3,RELA,S100A12,TRAF6,UBB,UBC,RIPK2,MAPKAPK2,PELI1,NOD2,TNIP2
20_Member	WikiPathways	WP195	IL-1 signaling pathway	-14.1078	-12.234	23/57	1.43236e+93	MAPK14,IKBKB,IL1A,IL1R1,IL1RAP,IRAK2,JUN,MYD88,NFKB1,NFKBIA,NFKBIB,PIK3R1,MAP2K1,MAP2K3,REL,RELA,CCL2,TRAF6,SQSTM1,MAP3K14,MAPKAPK2,MAP3K2,PELI1
20_Member	Reactome Gene Sets	R-HSA-450294	MAP kinase activation	-10.8927	-9.205	21/64	1.32614e+85	MAP3K8,CREB1,MAPK14,DUSP4,DUSP6,ELK1,FOS,IKBKB,IRAK2,JUN,NFKB1,PPP2CB,MAP2K1,MAP2K3,TRAF6,UBB,UBC,RIPK2,MAPKAPK2,NOD2,TNIP2
20_Member	Reactome Gene Sets	R-HSA-448424	Interleukin-17 signaling	-10.6819	-9.006	22/72	1.32614e+90	MAP3K8,CREB1,MAPK14,DUSP4,DUSP6,ELK1,FOS,IKBKB,IRAK2,JUN,NFKB1,PPP2CB,MAP2K1,MAP2K3,TRAF6,UBB,UBC,RIPK2,MAPKAPK2,IL17RA,NOD2,TNIP2
20_Member	Reactome Gene Sets	R-HSA-168643	Nucleotide-binding domain, leucine rich repeat containing receptor (NLR) signaling pathways	-10.0537	-8.43	19/57	3.29331e+74	BIRC2,BIRC3,CASP8,MAPK14,CYLD,HSP90AB1,IKBKB,IRAK2,NFKB1,NFKB2,MAPK13,RELA,TNFAIP3,TRAF6,UBB,UBC,RIPK2,PANX1,NOD2
20_Member	Reactome Gene Sets	R-HSA-933542	TRAF6 mediated NF-kB activation	-9.95546	-8.337	13/25	1.77355e+52	AGER,IKBKB,NFKB1,NFKB2,NFKBIA,NFKBIB,RELA,S100A12,TRAF2,TRAF6,TRIM25,DDX58,IFIH1
20_Member	WikiPathways	WP4496	Signal transduction through IL1R	-9.87085	-8.262	15/35	1.43236e+59	MAPK14,IKBKB,IL1A,IL1R1,IL1RAP,IL6,IRAK2,JUN,MYD88,NFKB1,NFKBIA,MAP2K3,RELA,TRAF6,MAP3K14
20_Member	Reactome Gene Sets	R-HSA-445989	TAK1-dependent IKK and NF-kappa-B activation	-9.18115	-7.625	14/33	1.77355e+55	AGER,IKBKB,IRAK2,NFKB1,NFKB2,NFKBIA,NFKBIB,RELA,S100A12,TRAF6,UBB,UBC,RIPK2,NOD2
20_Member	Reactome Gene Sets	R-HSA-193639	p75NTR signals via NF-kB	-8.84153	-7.306	2022-10-16	3.55146e+39	IKBKB,MYD88,NFKB1,NFKBIA,RELA,TRAF6,UBB,UBC,RIPK2,SQSTM1
20_Member	Reactome Gene Sets	R-HSA-168638	NOD1/2 Signaling Pathway	-8.39877	-6.903	14/37	3.29331e+53	BIRC2,BIRC3,CASP8,MAPK14,CYLD,IKBKB,IRAK2,MAPK13,TNFAIP3,TRAF6,UBB,UBC,RIPK2,NOD2
20_Member	Canonical Pathways	M110	PID IL1 PATHWAY	-7.90619	-6.454	13/34	3.55136e+51	IKBKB,IL1A,IL1R1,IL1RAP,JUN,MYD88,NFKB1,PIK3CA,PIK3R1,RELA,TRAF6,IL1R2,SQSTM1
20_Member	Reactome Gene Sets	R-HSA-209560	NF-kB is activated and signals survival	-7.08649	-5.705	2022-08-13	3.55148e+31	IKBKB,NFKB1,NFKBIA,RELA,TRAF6,UBB,UBC,SQSTM1
20_Member	Reactome Gene Sets	R-HSA-209543	p75NTR recruits signalling complexes	-5.7192	-4.465	2022-07-13	3.55146e+27	IKBKB,MYD88,TRAF6,UBB,UBC,RIPK2,SQSTM1
20_Member	Reactome Gene Sets	R-HSA-450302	activated TAK1 mediates p38 MAPK activation	-5.56106	-4.32	2022-09-24	1.43237e+36	MAPK14,IRAK2,MAP2K3,TRAF6,UBB,UBC,RIPK2,MAPKAPK2,NOD2
20_Member	GO Biological Processes	GO:0070498	interleukin-1-mediated signaling pathway	-5.0597	-3.867	2022-08-21	1.95836e+32	EGR1,IKBKB,IL1R1,IRAK2,MYD88,RELA,TRAF6,TNIP2

## Sheet: Kidney_down
GroupID	Category	Term	Description	LogP	Log(q-value)	InTerm_InList	Genes	Symbols
1_Summary	GO Biological Processes	GO:0035239	tube morphogenesis	-21.8405	-17.492	63/663	94,187,596,947,1296,1436,1490,1948,2022,2246,2254,2324,2535,2624,2735,3204,3207,3280,3397,3791,3975,4015,4211,4522,4524,4638,4851,4855,5159,5787,5914,6608,6899,7010,7026,7075,7289,7423,7837,8131,8742,10266,10411,23129,25960,27031,51162,51339,54345,54903,55366,57545,57669,58504,64220,65266,79191,80004,83478,83700,151449,161198,196740,59,1277,1278,4091,5138,5175,22899,56848,79652,81031,1524,2523,29…	ACVRL1,APLNR,BCL2,CD34,COL8A2,CSF1R,CCN2,EFNB2,ENG,FGF1,FGF9,FLT4,FZD2,GATA2,GLI1,HOXA7,HOXA11,HES1,ID1,KDR,LHX1,LOX,MEIS1,MTHFD1,MTHFR,MYLK,NOTCH1,NOTCH4,PDGFRB,PTPRB,RARA,SMO,TBX1,TEK,NR2F2,TIE1,TULP3,VEGFB,PXDN,NPRL3,TNFSF12,RAMP2,RAPGEF3,PLXND1,ADGRA2,NPHP3,EGFL7,DACT1,SOX18,MKS1,LGR4,CC2D2A,EPB41L5,ARHGAP22,STRA6,WNK4,IRX3,ESRP2,ARHGAP24,JAM3,GDF7,CLEC14A,VSTM4,ACTA2,COL1A1,COL1A2,SMAD6,PDE2…
1_Member	GO Biological Processes	GO:0035239	tube morphogenesis	-21.8405	-17.492	63/663	9.41876e+271	ACVRL1,APLNR,BCL2,CD34,COL8A2,CSF1R,CCN2,EFNB2,ENG,FGF1,FGF9,FLT4,FZD2,GATA2,GLI1,HOXA7,HOXA11,HES1,ID1,KDR,LHX1,LOX,MEIS1,MTHFD1,MTHFR,MYLK,NOTCH1,NOTCH4,PDGFRB,PTPRB,RARA,SMO,TBX1,TEK,NR2F2,TIE1,TULP3,VEGFB,PXDN,NPRL3,TNFSF12,RAMP2,RAPGEF3,PLXND1,ADGRA2,NPHP3,EGFL7,DACT1,SOX18,MKS1,LGR4,CC2D2A,EPB41L5,ARHGAP22,STRA6,WNK4,IRX3,ESRP2,ARHGAP24,JAM3,GDF7,CLEC14A,VSTM4
1_Member	GO Biological Processes	GO:0001944	vasculature development	-19.5478	-15.501	53/526	59,94,187,947,1277,1278,1296,1490,1948,2022,2246,2254,2324,2624,3204,3280,3397,3791,4015,4091,4211,4638,4851,4855,5138,5159,5175,5787,6608,6899,7010,7026,7075,7423,7837,8131,8742,10266,10411,22899,23129,25960,51162,54345,56848,58504,64220,79652,81031,83478,83700,161198,196740	ACTA2,ACVRL1,APLNR,CD34,COL1A1,COL1A2,COL8A2,CCN2,EFNB2,ENG,FGF1,FGF9,FLT4,GATA2,HOXA7,HES1,ID1,KDR,LOX,SMAD6,MEIS1,MYLK,NOTCH1,NOTCH4,PDE2A,PDGFRB,PECAM1,PTPRB,SMO,TBX1,TEK,NR2F2,TIE1,VEGFB,PXDN,NPRL3,TNFSF12,RAMP2,RAPGEF3,ARHGEF15,PLXND1,ADGRA2,EGFL7,SOX18,SPHK2,ARHGAP22,STRA6,TMEM204,SLC2A10,ARHGAP24,JAM3,CLEC14A,VSTM4
1_Member	GO Biological Processes	GO:0001568	blood vessel development	-18.8655	-14.995	51/505	59,94,187,947,1277,1278,1296,1490,1948,2022,2246,2254,2324,2624,3204,3280,3397,3791,4015,4091,4211,4638,4851,4855,5138,5159,5175,5787,6608,6899,7010,7026,7075,7423,7837,8131,8742,10266,10411,23129,25960,51162,54345,56848,58504,64220,81031,83478,83700,161198,196740	ACTA2,ACVRL1,APLNR,CD34,COL1A1,COL1A2,COL8A2,CCN2,EFNB2,ENG,FGF1,FGF9,FLT4,GATA2,HOXA7,HES1,ID1,KDR,LOX,SMAD6,MEIS1,MYLK,NOTCH1,NOTCH4,PDE2A,PDGFRB,PECAM1,PTPRB,SMO,TBX1,TEK,NR2F2,TIE1,VEGFB,PXDN,NPRL3,TNFSF12,RAMP2,RAPGEF3,PLXND1,ADGRA2,EGFL7,SOX18,SPHK2,ARHGAP22,STRA6,SLC2A10,ARHGAP24,JAM3,CLEC14A,VSTM4
1_Member	GO Biological Processes	GO:0048514	blood vessel morphogenesis	-16.1522	-12.406	43/421	9.41879e+181	ACVRL1,APLNR,CD34,COL8A2,CCN2,EFNB2,ENG,FGF1,FGF9,FLT4,GATA2,HOXA7,HES1,ID1,KDR,LOX,MEIS1,MYLK,NOTCH1,NOTCH4,PDGFRB,PTPRB,SMO,TBX1,TEK,NR2F2,TIE1,VEGFB,PXDN,NPRL3,TNFSF12,RAMP2,RAPGEF3,PLXND1,ADGRA2,EGFL7,SOX18,ARHGAP22,STRA6,ARHGAP24,JAM3,CLEC14A,VSTM4
1_Member	GO Biological Processes	GO:0001525	angiogenesis	-14.7876	-11.139	36/323	9.41879e+152	ACVRL1,APLNR,CD34,COL8A2,CCN2,EFNB2,ENG,FGF1,FGF9,FLT4,GATA2,HOXA7,ID1,KDR,MEIS1,NOTCH1,NOTCH4,PDGFRB,PTPRB,TBX1,TEK,TIE1,VEGFB,PXDN,TNFSF12,RAMP2,RAPGEF3,PLXND1,ADGRA2,EGFL7,SOX18,ARHGAP22,ARHGAP24,JAM3,CLEC14A,VSTM4
1_Member	GO Biological Processes	GO:1901342	regulation of vasculature development	-8.20598	-5.297	28/353	9.41879e+116	ACVRL1,APLNR,CD34,CX3CR1,ENG,FGF1,FUT1,GATA2,GTF2I,ID1,KDR,NPR1,PLCG1,SPARC,TBXA2R,TEK,TIE1,VEGFB,TNFSF12,RAMP2,KLF2,RAPGEF3,EPN2,PLXND1,STAB1,ADGRA2,RGCC,EGLN1
1_Member	GO Biological Processes	GO:0050678	regulation of epithelial cell proliferation	-8.04865	-5.192	29/382	9.41852e+114	ACVRL1,AGTR1,APLNR,CCND1,EFNB2,FGF1,FGF9,FLT4,FUT1,GATA2,GLI1,HES1,ID1,KDR,NOTCH1,PLCG1,SMO,SPARC,TBX1,TEK,NR2F2,TIE1,VEGFB,FZD7,TNFSF12,RGCC,EGFL7,LIMS2,ESRP2
1_Member	GO Biological Processes	GO:0045765	regulation of angiogenesis	-7.75989	-4.98	27/347	9.41879e+112	ACVRL1,APLNR,CD34,CX3CR1,ENG,FGF1,FUT1,GATA2,GTF2I,KDR,NPR1,PLCG1,SPARC,TBXA2R,TEK,TIE1,VEGFB,TNFSF12,RAMP2,KLF2,RAPGEF3,EPN2,PLXND1,STAB1,ADGRA2,RGCC,EGLN1
1_Member	GO Biological Processes	GO:0050679	positive regulation of epithelial cell proliferation	-7.32785	-4.603	20/210	9.41852e+76	ACVRL1,AGTR1,APLNR,CCND1,FGF1,FGF9,FLT4,GATA2,ID1,KDR,NOTCH1,PLCG1,SMO,TBX1,TEK,VEGFB,FZD7,TNFSF12,EGFL7,ESRP2
1_Member	GO Biological Processes	GO:0045766	positive regulation of angiogenesis	-6.13809	-3.616	17/184	9.41879e+65	ACVRL1,APLNR,CD34,CX3CR1,ENG,FGF1,FUT1,GATA2,KDR,PLCG1,TBXA2R,TEK,TIE1,VEGFB,TNFSF12,RAMP2,RAPGEF3
1_Member	GO Biological Processes	GO:1904018	positive regulation of vasculature development	-6.13809	-3.616	17/184	9.41879e+65	ACVRL1,APLNR,CD34,CX3CR1,ENG,FGF1,FUT1,GATA2,KDR,PLCG1,TBXA2R,TEK,TIE1,VEGFB,TNFSF12,RAMP2,RAPGEF3
1_Member	GO Biological Processes	GO:0001936	regulation of endothelial cell proliferation	-5.65671	-3.243	16/178	9.41852e+61	ACVRL1,AGTR1,APLNR,FLT4,FUT1,GATA2,KDR,PLCG1,SPARC,TEK,NR2F2,TIE1,VEGFB,TNFSF12,RGCC,EGFL7
1_Member	GO Biological Processes	GO:0001938	positive regulation of endothelial cell proliferation	-4.46652	-2.351	11/111	9.41852e+40	ACVRL1,AGTR1,APLNR,FLT4,GATA2,KDR,PLCG1,TEK,VEGFB,TNFSF12,EGFL7
1_Member	GO Biological Processes	GO:0010594	regulation of endothelial cell migration	-3.72312	-1.785	15/230	9.42246e+60	ACVRL1,FGF1,FLT4,FUT1,GATA2,KDR,NOTCH1,PLCG1,SPARC,TBXA2R,TEK,NR2F2,PATZ1,ADGRA2,RGCC
1_Member	GO Biological Processes	GO:0010632	regulation of epithelial cell migration	-3.1243	-1.363	16/290	9.42246e+65	ACVRL1,FGF1,FLT4,FUT1,GATA2,KDR,NOTCH1,PLCG1,SPARC,TBXA2R,TEK,NR2F2,PATZ1,ADGRA2,RGCC,EPB41L5
1_Member	GO Biological Processes	GO:0010595	positive regulation of endothelial cell migration	-2.60627	-1.02	9/131	2.24623e+36	FGF1,FLT4,FUT1,GATA2,KDR,PLCG1,SPARC,TEK,ADGRA2
1_Member	GO Biological Processes	GO:0010634	positive regulation of epithelial cell migration	-2.27738	-0.793	10/174	2.24623e+41	FGF1,FLT4,FUT1,GATA2,KDR,PLCG1,SPARC,TEK,ADGRA2,EPB41L5
2_Summary	GO Biological Processes	GO:0001822	kidney development	-12.4482	-8.878	31/287	5.91856e+161	ACTA2,AGTR1,BCL2,CD34,EFNB2,FGF1,HOXA11,HES1,ID3,LAMB2,LHX1,SMAD6,NOTCH1,PDGFRB,PECAM1,RARA,SMO,TEK,ITGA8,PLXND1,TNS2,KANK2,TRAF3IP1,HEYL,NPHP3,KLF15,LGR4,CC2D2A,STRA6,WNK4,IRX3,GATA2,GLI1,G6PC1,FZD7,KLF2,EHMT2,EPB41L5
2_Member	GO Biological Processes	GO:0001822	kidney development	-12.4482	-8.878	31/287	5.91856e+130	ACTA2,AGTR1,BCL2,CD34,EFNB2,FGF1,HOXA11,HES1,ID3,LAMB2,LHX1,SMAD6,NOTCH1,PDGFRB,PECAM1,RARA,SMO,TEK,ITGA8,PLXND1,TNS2,KANK2,TRAF3IP1,HEYL,NPHP3,KLF15,LGR4,CC2D2A,STRA6,WNK4,IRX3
2_Member	GO Biological Processes	GO:0001655	urogenital system development	-12.1203	-8.645	33/334	5.91856e+138	ACTA2,AGTR1,BCL2,CD34,EFNB2,FGF1,GATA2,GLI1,HOXA11,HES1,ID3,LAMB2,LHX1,SMAD6,NOTCH1,PDGFRB,PECAM1,RARA,SMO,TEK,ITGA8,PLXND1,TNS2,KANK2,TRAF3IP1,HEYL,NPHP3,KLF15,LGR4,CC2D2A,STRA6,WNK4,IRX3
2_Member	GO Biological Processes	GO:0072001	renal system development	-12.0898	-8.645	31/296	5.91856e+130	ACTA2,AGTR1,BCL2,CD34,EFNB2,FGF1,HOXA11,HES1,ID3,LAMB2,LHX1,SMAD6,NOTCH1,PDGFRB,PECAM1,RARA,SMO,TEK,ITGA8,PLXND1,TNS2,KANK2,TRAF3IP1,HEYL,NPHP3,KLF15,LGR4,CC2D2A,STRA6,WNK4,IRX3
2_Member	GO Biological Processes	GO:0072073	kidney epithelium development	-10.2481	-7.046	19/128	5.96947e+79	BCL2,CD34,EFNB2,FGF1,HOXA11,HES1,LAMB2,LHX1,SMAD6,NOTCH1,PECAM1,RARA,SMO,KANK2,HEYL,KLF15,LGR4,WNK4,IRX3
2_Member	GO Biological Processes	GO:0032835	glomerulus development	-9.81645	-6.672	13/55	5.95969e+50	ACTA2,BCL2,CD34,HES1,LAMB2,LHX1,NOTCH1,PDGFRB,PECAM1,TEK,HEYL,KLF15,LGR4
2_Member	GO Biological Processes	GO:0072006	nephron development	-9.34791	-6.23	18/128	5.95969e+72	ACTA2,BCL2,CD34,FGF1,HOXA11,HES1,LAMB2,LHX1,NOTCH1,PDGFRB,PECAM1,SMO,TEK,HEYL,KLF15,LGR4,WNK4,IRX3
2_Member	GO Biological Processes	GO:0072009	nephron epithelium development	-8.35167	-5.402	15/99	5.96947e+62	BCL2,CD34,FGF1,HOXA11,HES1,LAMB2,LHX1,NOTCH1,PECAM1,SMO,HEYL,KLF15,LGR4,WNK4,IRX3
2_Member	GO Biological Processes	GO:0001656	metanephros development	-6.69509	-4.095	12/81	5.96947e+47	BCL2,CD34,HOXA11,HES1,ID3,LAMB2,LHX1,PDGFRB,SMO,ITGA8,LGR4,IRX3
2_Member	GO Biological Processes	GO:0072224	metanephric glomerulus development	-5.9371	-3.476	2022-05-10	9.47391e+19	CD34,LAMB2,LHX1,PDGFRB,LGR4
2_Member	GO Biological Processes	GO:0072028	nephron morphogenesis	-5.70879	-3.269	10/67	5.96225e+41	BCL2,FGF1,HOXA11,HES1,LHX1,PDGFRB,SMO,LGR4,WNK4,IRX3
2_Member	GO Biological Processes	GO:0060993	kidney morphogenesis	-5.64084	-3.232	11/84	5.96225e+46	BCL2,FGF1,HOXA11,HES1,LHX1,PDGFRB,SMO,NPHP3,LGR4,WNK4,IRX3
2_Member	GO Biological Processes	GO:0072210	metanephric nephron development	-5.30334	-2.964	7/32	9.47328e+27	CD34,HES1,LAMB2,LHX1,PDGFRB,SMO,LGR4
2_Member	GO Biological Processes	GO:0072080	nephron tubule development	-5.20034	-2.882	10/76	5.96225e+42	BCL2,FGF1,HOXA11,HES1,LHX1,NOTCH1,HEYL,LGR4,WNK4,IRX3
2_Member	GO Biological Processes	GO:0061326	renal tubule development	-4.99771	-2.738	10/80	5.96225e+42	BCL2,FGF1,HOXA11,HES1,LHX1,NOTCH1,HEYL,LGR4,WNK4,IRX3
2_Member	GO Biological Processes	GO:0072088	nephron epithelium morphogenesis	-4.92109	-2.68	9/65	5.96225e+37	BCL2,FGF1,HOXA11,HES1,LHX1,SMO,LGR4,WNK4,IRX3
2_Member	GO Biological Processes	GO:0072078	nephron tubule morphogenesis	-4.15991	-2.126	8/63	5.96225e+33	BCL2,FGF1,HOXA11,HES1,LHX1,LGR4,WNK4,IRX3
2_Member	GO Biological Processes	GO:0072273	metanephric nephron morphogenesis	-4.11707	-2.089	2022-05-21	3.2804e+20	HES1,LHX1,PDGFRB,SMO,LGR4
2_Member	GO Biological Processes	GO:0072049	comma-shaped body morphogenesis	-3.99167	-1.99	2022-03-05	328039755159	HES1,LHX1,PDGFRB
2_Member	GO Biological Processes	GO:0061333	renal tubule morphogenesis	-3.96691	-1.971	8/67	5.96225e+33	BCL2,FGF1,HOXA11,HES1,LHX1,LGR4,WNK4,IRX3
2_Member	GO Biological Processes	GO:0003338	metanephros morphogenesis	-3.48831	-1.61	2022-05-28	3.2804e+20	HES1,LHX1,PDGFRB,SMO,LGR4
2_Member	GO Biological Processes	GO:0072050	S-shaped body morphogenesis	-3.46192	-1.595	2022-03-07	328039755159	HES1,LHX1,PDGFRB
2_Member	GO Biological Processes	GO:0072202	cell differentiation involved in metanephros development	-3.25858	-1.461	2022-04-18	9473913660855360	CD34,LAMB2,SMO,LGR4
2_Member	GO Biological Processes	GO:0001657	ureteric bud development	-2.66085	-1.055	7/82	5.96225e+26	BCL2,FGF1,HOXA11,HES1,LHX1,SMAD6,RARA
2_Member	GO Biological Processes	GO:0072163	mesonephric epithelium development	-2.63072	-1.034	7/83	5.96225e+26	BCL2,FGF1,HOXA11,HES1,LHX1,SMAD6,RARA
2_Member	GO Biological Processes	GO:0072164	mesonephric tubule development	-2.63072	-1.034	7/83	5.96225e+26	BCL2,FGF1,HOXA11,HES1,LHX1,SMAD6,RARA
2_Member	GO Biological Processes	GO:0001823	mesonephros development	-2.51481	-0.961	7/87	5.96225e+26	BCL2,FGF1,HOXA11,HES1,LHX1,SMAD6,RARA
2_Member	GO Biological Processes	GO:0072243	metanephric nephron epithelium development	-2.32183	-0.824	2022-03-16	3280391355366	HES1,LAMB2,LGR4
2_Member	GO Biological Processes	GO:0060675	ureteric bud morphogenesis	-2.25344	-0.776	5/52	5.96225e+18	BCL2,FGF1,HOXA11,HES1,LHX1
2_Member	GO Biological Processes	GO:0072171	mesonephric tubule morphogenesis	-2.21815	-0.753	5/53	5.96225e+18	BCL2,FGF1,HOXA11,HES1,LHX1
2_Member	GO Biological Processes	GO:0072207	metanephric epithelium development	-2.10489	-0.68	2022-03-19	3280391355366	HES1,LAMB2,LGR4
2_Member	GO Biological Processes	GO:0040007	growth	-2.05132	-0.639	16/373	5.96225e+67	BCL2,FGF1,G6PC1,HOXA11,LAMB2,LHX1,NOTCH1,PDGFRB,RARA,SMO,FZD7,KLF2,EHMT2,TNS2,EPB41L5,STRA6
2_Member	GO Biological Processes	GO:0048589	developmental growth	-2.05132	-0.639	16/373	5.96225e+67	BCL2,FGF1,G6PC1,HOXA11,LAMB2,LHX1,NOTCH1,PDGFRB,RARA,SMO,FZD7,KLF2,EHMT2,TNS2,EPB41L5,STRA6
3_Summary	GO Biological Processes	GO:0048729	tissue morphogenesis	-11.8919	-8.498	43/557	59,94,187,596,1436,1948,2022,2246,2535,3207,3280,3488,3791,3975,4522,4524,4638,4851,4855,5914,6608,6899,7041,7075,7289,8516,23129,26146,26508,27031,54345,54903,55366,55625,57545,57669,64398,65266,79191,80004,83478,84962,151449,2624,6666,7026,9580,10919,595,2735,3172,3235,51043,64220	ACTA2,ACVRL1,APLNR,BCL2,CSF1R,EFNB2,ENG,FGF1,FZD2,HOXA11,HES1,IGFBP5,KDR,LHX1,MTHFD1,MTHFR,MYLK,NOTCH1,NOTCH4,RARA,SMO,TBX1,TGFB1I1,TIE1,TULP3,ITGA8,PLXND1,TRAF3IP1,HEYL,NPHP3,SOX18,MKS1,LGR4,ZDHHC7,CC2D2A,EPB41L5,PALS1,WNK4,IRX3,ESRP2,ARHGAP24,AJUBA,GDF7,GATA2,SOX12,NR2F2,SOX13,EHMT2,CCND1,GLI1,HNF4A,HOXD9,ZBTB7B,STRA6
3_Member	GO Biological Processes	GO:0048729	tissue morphogenesis	-11.8919	-8.498	43/557	59,94,187,596,1436,1948,2022,2246,2535,3207,3280,3488,3791,3975,4522,4524,4638,4851,4855,5914,6608,6899,7041,7075,7289,8516,23129,26146,26508,27031,54345,54903,55366,55625,57545,57669,64398,65266,79191,80004,83478,84962,151449	ACTA2,ACVRL1,APLNR,BCL2,CSF1R,EFNB2,ENG,FGF1,FZD2,HOXA11,HES1,IGFBP5,KDR,LHX1,MTHFD1,MTHFR,MYLK,NOTCH1,NOTCH4,RARA,SMO,TBX1,TGFB1I1,TIE1,TULP3,ITGA8,PLXND1,TRAF3IP1,HEYL,NPHP3,SOX18,MKS1,LGR4,ZDHHC7,CC2D2A,EPB41L5,PALS1,WNK4,IRX3,ESRP2,ARHGAP24,AJUBA,GDF7
3_Member	GO Biological Processes	GO:0002009	morphogenesis of an epithelium	-11.8263	-8.478	38/447	9.41876e+164	ACVRL1,APLNR,BCL2,CSF1R,EFNB2,ENG,FGF1,FZD2,HOXA11,HES1,IGFBP5,KDR,LHX1,MTHFD1,MTHFR,NOTCH1,NOTCH4,RARA,SMO,TGFB1I1,TIE1,TULP3,PLXND1,TRAF3IP1,NPHP3,SOX18,MKS1,LGR4,ZDHHC7,CC2D2A,EPB41L5,PALS1,WNK4,IRX3,ESRP2,ARHGAP24,AJUBA,GDF7
3_Member	GO Biological Processes	GO:0060562	epithelial tube morphogenesis	-10.953	-7.646	30/307	9.41876e+126	ACVRL1,APLNR,BCL2,CSF1R,EFNB2,ENG,FGF1,FZD2,HOXA11,HES1,KDR,LHX1,MTHFD1,MTHFR,NOTCH1,NOTCH4,RARA,SMO,TIE1,TULP3,PLXND1,NPHP3,SOX18,MKS1,LGR4,CC2D2A,WNK4,IRX3,ESRP2,GDF7
3_Member	GO Biological Processes	GO:0048754	branching morphogenesis of an epithelial tube	-5.10488	-2.83	13/133	5.96202e+55	BCL2,ENG,FGF1,HOXA11,KDR,LHX1,NOTCH1,NOTCH4,TIE1,PLXND1,MKS1,ESRP2,GDF7
3_Member	GO Biological Processes	GO:0045165	cell fate commitment	-4.49807	-2.373	17/244	5.96262e+70	BCL2,GATA2,HOXA11,HES1,KDR,NOTCH1,NOTCH4,RARA,SMO,SOX12,TBX1,NR2F2,TGFB1I1,SOX13,EHMT2,SOX18,GDF7
3_Member	GO Biological Processes	GO:0061138	morphogenesis of a branching epithelium	-4.19403	-2.153	13/162	5.96202e+55	BCL2,ENG,FGF1,HOXA11,KDR,LHX1,NOTCH1,NOTCH4,TIE1,PLXND1,MKS1,ESRP2,GDF7
3_Member	GO Biological Processes	GO:0001763	morphogenesis of a branching structure	-3.95495	-1.965	13/171	5.96202e+55	BCL2,ENG,FGF1,HOXA11,KDR,LHX1,NOTCH1,NOTCH4,TIE1,PLXND1,MKS1,ESRP2,GDF7
3_Member	GO Biological Processes	GO:0048732	gland development	-3.59352	-1.678	21/402	5.95596e+88	CCND1,BCL2,CSF1R,GATA2,GLI1,HNF4A,HOXA11,HOXD9,HES1,IGFBP5,NOTCH1,NOTCH4,RARA,SMO,TBX1,PLXND1,NPHP3,ZBTB7B,STRA6,ESRP2,GDF7
4_Summary	GO Biological Processes	GO:0071363	cellular response to growth factor stimulus	-10.6068	-7.338	37/468	9.41424e+226	ACVRL1,PARP1,ARRB2,COL1A1,COL1A2,CCN2,CX3CR1,ENG,FGF1,FGF9,FLT4,HES1,ID1,KDR,LHX1,SMAD6,MAPT,NOTCH1,NTF3,PDE2A,PDGFRB,PLCG1,PXN,RDX,TBX1,CLEC3B,VEGFB,LTBP4,MTMR4,RAMP2,FRS3,TWF2,HEYL,APPL2,EPB41L5,PDGFD,GDF7,MEIS2,CSF1R,DOK1,EFNB2,HNF4A,LOX,NPR1,TEK,TGFB1I1,TIE1,TYRO3,VIM,ANKS1A,NGEF,DOK4,PDZD3,CLEC14A
4_Member	GO Biological Processes	GO:0071363	cellular response to growth factor stimulus	-10.6068	-7.338	37/468	9.41424e+152	ACVRL1,PARP1,ARRB2,COL1A1,COL1A2,CCN2,CX3CR1,ENG,FGF1,FGF9,FLT4,HES1,ID1,KDR,LHX1,SMAD6,MAPT,NOTCH1,NTF3,PDE2A,PDGFRB,PLCG1,PXN,RDX,TBX1,CLEC3B,VEGFB,LTBP4,MTMR4,RAMP2,FRS3,TWF2,HEYL,APPL2,EPB41L5,PDGFD,GDF7
4_Member	GO Biological Processes	GO:0070848	response to growth factor	-10.4241	-7.19	38/498	9.41424e+156	ACVRL1,PARP1,ARRB2,COL1A1,COL1A2,CCN2,CX3CR1,ENG,FGF1,FGF9,FLT4,HES1,ID1,KDR,LHX1,SMAD6,MAPT,MEIS2,NOTCH1,NTF3,PDE2A,PDGFRB,PLCG1,PXN,RDX,TBX1,CLEC3B,VEGFB,LTBP4,MTMR4,RAMP2,FRS3,TWF2,HEYL,APPL2,EPB41L5,PDGFD,GDF7
4_Member	GO Biological Processes	GO:0007167	enzyme-linked receptor protein signaling pathway	-9.06238	-5.97	40/606	9.41424e+166	ACVRL1,PARP1,ARRB2,COL1A1,COL1A2,CSF1R,CCN2,DOK1,EFNB2,ENG,FGF1,FGF9,FLT4,HNF4A,ID1,KDR,LOX,SMAD6,NPR1,NTF3,PDGFRB,PLCG1,PXN,TEK,TGFB1I1,TIE1,TYRO3,VEGFB,VIM,LTBP4,MTMR4,FRS3,ANKS1A,NGEF,APPL2,DOK4,PDZD3,PDGFD,GDF7,CLEC14A
4_Member	GO Biological Processes	GO:0071560	cellular response to transforming growth factor beta stimulus	-7.38184	-4.647	17/151	9.41424e+66	ACVRL1,PARP1,ARRB2,COL1A1,COL1A2,CX3CR1,ENG,ID1,SMAD6,PDE2A,PXN,CLEC3B,LTBP4,MTMR4,APPL2,EPB41L5,PDGFD
4_Member	GO Biological Processes	GO:0071559	response to transforming growth factor beta	-7.09032	-4.414	17/158	9.41424e+66	ACVRL1,PARP1,ARRB2,COL1A1,COL1A2,CX3CR1,ENG,ID1,SMAD6,PDE2A,PXN,CLEC3B,LTBP4,MTMR4,APPL2,EPB41L5,PDGFD
4_Member	GO Biological Processes	GO:0007179	transforming growth factor beta receptor signaling pathway	-5.15662	-2.858	11/94	9.41424e+40	ACVRL1,PARP1,ARRB2,COL1A2,ENG,ID1,SMAD6,PXN,LTBP4,MTMR4,APPL2
4_Member	GO Biological Processes	GO:0007169	transmembrane receptor protein tyrosine kinase signaling pathway	-4.88996	-2.659	24/405	1.27714e+102	COL1A1,CSF1R,CCN2,DOK1,EFNB2,FGF1,FGF9,FLT4,KDR,LOX,NTF3,PDGFRB,PLCG1,PXN,TEK,TIE1,TYRO3,VEGFB,FRS3,ANKS1A,NGEF,DOK4,PDGFD,CLEC14A
4_Member	GO Biological Processes	GO:0007178	transmembrane receptor protein serine/threonine kinase signaling pathway	-4.69024	-2.515	15/189	9.41424e+58	ACVRL1,PARP1,ARRB2,COL1A2,ENG,HNF4A,ID1,SMAD6,PXN,TGFB1I1,VIM,LTBP4,MTMR4,APPL2,GDF7
5_Summary	GO Biological Processes	GO:0001945	lymph vessel development	-10.0262	-6.854	2022-10-26	9.41948e+63	ACVRL1,EFNB2,FLT4,KDR,TBX1,NR2F2,TIE1,SOX18,TMEM204,CLEC14A,F2R,IGFBP5,PTH1R,LGR4,LRRK1
5_Member	GO Biological Processes	GO:0001945	lymph vessel development	-10.0262	-6.854	2022-10-26	9.41948e+41	ACVRL1,EFNB2,FLT4,KDR,TBX1,NR2F2,TIE1,SOX18,TMEM204,CLEC14A
5_Member	GO Biological Processes	GO:0001946	lymphangiogenesis	-5.25273	-2.925	2022-05-13	9.42325e+20	ACVRL1,FLT4,TIE1,SOX18,CLEC14A
5_Member	GO Biological Processes	GO:0060836	lymphatic endothelial cell differentiation	-4.82318	-2.608	2022-04-08	947026707554345	ACVRL1,NR2F2,TIE1,SOX18
5_Member	GO Biological Processes	GO:0036303	lymph vessel morphogenesis	-4.46902	-2.351	2022-05-18	9.42325e+20	ACVRL1,FLT4,TIE1,SOX18,CLEC14A
5_Member	GO Biological Processes	GO:0048771	tissue remodeling	-2.30296	-0.809	7/95	9.42149e+27	ACVRL1,F2R,IGFBP5,PTH1R,TIE1,LGR4,LRRK1
6_Summary	GO Biological Processes	GO:0031589	cell-substrate adhesion	-8.86229	-5.793	21/189	5.96947e+144	BCL2,CD34,CCN2,ID1,ITGA7,LAMB2,SMAD6,PXN,TEK,TRIP6,TYRO3,VWF,FZD7,ITGA8,CORO2B,FBLN5,EPDR1,THSD1,EPB41L5,JAM3,AJUBA,ARVCF,CSF1R,CX3CR1,EFNB2,F2R,MAPT,PECAM1,SNTA1,RAMP2,PLXND1,OBSL1,LIMS2,ESAM
6_Member	GO Biological Processes	GO:0031589	cell-substrate adhesion	-8.86229	-5.793	21/189	5.96947e+88	BCL2,CD34,CCN2,ID1,ITGA7,LAMB2,SMAD6,PXN,TEK,TRIP6,TYRO3,VWF,FZD7,ITGA8,CORO2B,FBLN5,EPDR1,THSD1,EPB41L5,JAM3,AJUBA
6_Member	GO Biological Processes	GO:0007160	cell-matrix adhesion	-5.10488	-2.83	13/133	5.96947e+55	BCL2,CD34,CCN2,ITGA7,PXN,TRIP6,ITGA8,CORO2B,FBLN5,EPDR1,THSD1,JAM3,AJUBA
6_Member	GO Biological Processes	GO:0048041	focal adhesion assembly	-3.56587	-1.663	2022-05-27	5.96721e+21	BCL2,TRIP6,CORO2B,THSD1,AJUBA
6_Member	GO Biological Processes	GO:0007044	cell-substrate junction assembly	-2.96722	-1.253	5/36	5.96721e+21	BCL2,TRIP6,CORO2B,THSD1,AJUBA
6_Member	GO Biological Processes	GO:0150115	cell-substrate junction organization	-2.912	-1.23	5/37	5.96721e+21	BCL2,TRIP6,CORO2B,THSD1,AJUBA
6_Member	GO Biological Processes	GO:0034330	cell junction organization	-2.30112	-0.807	20/479	4.21596e+86	ARVCF,BCL2,CSF1R,CX3CR1,EFNB2,F2R,LAMB2,MAPT,PECAM1,SNTA1,TRIP6,RAMP2,CORO2B,PLXND1,OBSL1,LIMS2,THSD1,JAM3,AJUBA,ESAM
6_Member	GO Biological Processes	GO:0034329	cell junction assembly	-2.25491	-0.776	13/262	4.21596e+57	ARVCF,BCL2,EFNB2,PECAM1,TRIP6,RAMP2,CORO2B,PLXND1,OBSL1,THSD1,JAM3,AJUBA,ESAM
7_Summary	GO Biological Processes	GO:0003013	circulatory system process	-8.72393	-5.677	35/497	20,59,94,151,185,947,1278,2149,2171,2313,2934,3752,4881,5138,5465,6196,6446,6508,6533,6640,6915,7010,7026,7423,10266,10365,10391,11156,27345,29098,57419,81031,83483,196740,342527,3071,4137,5027,5962,11344,23111,25802,54785,57482,79714,90952,256949,140,142,1490,1674,2587,3488,4851,8912,10038,26164,65266	ABCA2,ACTA2,ACVRL1,ADRA2B,AGTR1,CD34,COL1A2,F2R,FABP5,FLI1,GSN,KCND3,NPR1,PDE2A,PPARA,RPS6KA2,SGK1,SLC4A3,SLC6A6,SNTA1,TBXA2R,TEK,NR2F2,VEGFB,RAMP2,KLF2,CORO2B,PTP4A3,KCNMB4,RANGRF,SLC24A3,SLC2A10,PLVAP,VSTM4,SMTNL2,NCKAP1L,MAPT,P2RX7,RDX,TWF2,SPART,LMOD1,BORCS6,CRACD,CCDC51,ESAM,KANK3,ADORA3,PARP1,CCN2,DES,GALR1,IGFBP5,NOTCH1,CACNA1H,PARP2,MTG2,WNK4
7_Member	GO Biological Processes	GO:0003013	circulatory system process	-8.72393	-5.677	35/497	20,59,94,151,185,947,1278,2149,2171,2313,2934,3752,4881,5138,5465,6196,6446,6508,6533,6640,6915,7010,7026,7423,10266,10365,10391,11156,27345,29098,57419,81031,83483,196740,342527	ABCA2,ACTA2,ACVRL1,ADRA2B,AGTR1,CD34,COL1A2,F2R,FABP5,FLI1,GSN,KCND3,NPR1,PDE2A,PPARA,RPS6KA2,SGK1,SLC4A3,SLC6A6,SNTA1,TBXA2R,TEK,NR2F2,VEGFB,RAMP2,KLF2,CORO2B,PTP4A3,KCNMB4,RANGRF,SLC24A3,SLC2A10,PLVAP,VSTM4,SMTNL2
7_Member	GO Biological Processes	GO:0008015	blood circulation	-7.4666	-4.71	29/406	59,94,151,185,947,1278,2149,2313,2934,3752,4881,5138,5465,6196,6446,6640,6915,7010,7026,7423,10266,10365,10391,11156,27345,29098,83483,196740,342527	ACTA2,ACVRL1,ADRA2B,AGTR1,CD34,COL1A2,F2R,FLI1,GSN,KCND3,NPR1,PDE2A,PPARA,RPS6KA2,SGK1,SNTA1,TBXA2R,TEK,NR2F2,VEGFB,RAMP2,KLF2,CORO2B,PTP4A3,KCNMB4,RANGRF,PLVAP,VSTM4,SMTNL2
7_Member	GO Biological Processes	GO:0003018	vascular process in circulatory system	-6.98486	-4.328	22/263	20,59,151,185,2149,2171,4881,5138,6508,6533,6640,6915,7010,10266,10365,11156,27345,57419,81031,83483,196740,342527	ABCA2,ACTA2,ADRA2B,AGTR1,F2R,FABP5,NPR1,PDE2A,SLC4A3,SLC6A6,SNTA1,TBXA2R,TEK,RAMP2,KLF2,PTP4A3,KCNMB4,SLC24A3,SLC2A10,PLVAP,VSTM4,SMTNL2
7_Member	GO Biological Processes	GO:0008217	regulation of blood pressure	-4.66325	-2.494	15/190	59,94,151,185,947,1278,2149,4881,5465,6196,6446,6915,7026,10266,10391	ACTA2,ACVRL1,ADRA2B,AGTR1,CD34,COL1A2,F2R,NPR1,PPARA,RPS6KA2,SGK1,TBXA2R,NR2F2,RAMP2,CORO2B
7_Member	GO Biological Processes	GO:0090066	regulation of anatomical structure size	-3.53932	-1.642	24/495	5.91512e+106	ACTA2,ADRA2B,AGTR1,F2R,GSN,NCKAP1L,MAPT,NPR1,P2RX7,RDX,SNTA1,TBXA2R,KLF2,TWF2,SPART,LMOD1,KCNMB4,BORCS6,CRACD,CCDC51,ESAM,VSTM4,KANK3,SMTNL2
7_Member	GO Biological Processes	GO:0035296	regulation of tube diameter	-3.53156	-1.64	11/141	5.91512e+45	ACTA2,ADRA2B,AGTR1,F2R,NPR1,SNTA1,TBXA2R,KLF2,KCNMB4,VSTM4,SMTNL2
7_Member	GO Biological Processes	GO:0097746	blood vessel diameter maintenance	-3.53156	-1.64	11/141	5.91512e+45	ACTA2,ADRA2B,AGTR1,F2R,NPR1,SNTA1,TBXA2R,KLF2,KCNMB4,VSTM4,SMTNL2
7_Member	GO Biological Processes	GO:0035150	regulation of tube size	-3.50507	-1.622	11/142	5.91512e+45	ACTA2,ADRA2B,AGTR1,F2R,NPR1,SNTA1,TBXA2R,KLF2,KCNMB4,VSTM4,SMTNL2
7_Member	GO Biological Processes	GO:0019229	regulation of vasoconstriction	-3.30067	-1.476	7/64	1.51185e+28	ADRA2B,AGTR1,F2R,SNTA1,TBXA2R,KCNMB4,SMTNL2
7_Member	GO Biological Processes	GO:0044057	regulation of system process	-3.2331	-1.441	26/583	1.40142e+107	ADORA3,PARP1,ADRA2B,AGTR1,CCN2,DES,F2R,FABP5,GALR1,IGFBP5,KCND3,NOTCH1,NPR1,PPARA,SGK1,SLC4A3,SNTA1,TBXA2R,CACNA1H,PARP2,CORO2B,MTG2,KCNMB4,RANGRF,WNK4,SMTNL2
7_Member	GO Biological Processes	GO:1903522	regulation of blood circulation	-2.72196	-1.092	14/259	1.40151e+56	ADORA3,ADRA2B,AGTR1,CCN2,DES,F2R,KCND3,SLC4A3,SNTA1,TBXA2R,CACNA1H,KCNMB4,RANGRF,SMTNL2
8_Summary	GO Biological Processes	GO:0043009	chordate embryonic development	-8.54052	-5.515	40/632	94,788,1277,2021,2254,2535,2624,3204,3207,3221,3222,3235,3280,3955,3975,4242,4522,4524,4851,5745,5914,6608,6899,7026,7075,7205,7289,9541,10365,10655,51294,51339,54345,54903,57545,57669,81031,84314,151449,284723,187,2022,2735,3399,3791,4237,4669,8516,10763,27031,64220,121227,2622,4091,4211,4212,8861,23639,26508,79191,3679,7041,64398,1278,1490,2313,3636,4256,5027,5549,6424,55790,79705	ACVRL1,SLC25A20,COL1A1,ENDOG,FGF9,FZD2,GATA2,HOXA7,HOXA11,HOXC4,HOXC5,HOXD9,HES1,LFNG,LHX1,MFNG,MTHFD1,MTHFR,NOTCH1,PTH1R,RARA,SMO,TBX1,NR2F2,TIE1,TRIP6,TULP3,CIR1,KLF2,DMRT2,PCDH12,DACT1,SOX18,MKS1,CC2D2A,EPB41L5,SLC2A10,TMEM107,GDF7,SLC25A34,APLNR,ENG,GLI1,ID3,KDR,MFAP2,NAGLU,ITGA8,NES,NPHP3,STRA6,LRIG3,GAS8,SMAD6,MEIS1,MEIS2,LDB1,DNAAF11,HEYL,IRX3,ITGA7,TGFB1I1,PALS1,COL1A2,CCN2,FLI1,INPPL1,MG…
8_Member	GO Biological Processes	GO:0043009	chordate embryonic development	-8.54052	-5.515	40/632	9.47881e+170	ACVRL1,SLC25A20,COL1A1,ENDOG,FGF9,FZD2,GATA2,HOXA7,HOXA11,HOXC4,HOXC5,HOXD9,HES1,LFNG,LHX1,MFNG,MTHFD1,MTHFR,NOTCH1,PTH1R,RARA,SMO,TBX1,NR2F2,TIE1,TRIP6,TULP3,CIR1,KLF2,DMRT2,PCDH12,DACT1,SOX18,MKS1,CC2D2A,EPB41L5,SLC2A10,TMEM107,GDF7,SLC25A34
8_Member	GO Biological Processes	GO:0048568	embryonic organ development	-8.24506	-5.312	32/445	1.87202e+135	APLNR,ENG,FGF9,FZD2,GATA2,GLI1,HOXA7,HOXA11,HOXC4,HOXD9,HES1,ID3,KDR,LHX1,MFAP2,MTHFD1,NAGLU,NOTCH1,RARA,SMO,TBX1,NR2F2,TULP3,ITGA8,NES,NPHP3,PCDH12,SOX18,MKS1,CC2D2A,STRA6,LRIG3
8_Member	GO Biological Processes	GO:0007389	pattern specification process	-8.19832	-5.297	32/447	9.41872e+133	ACVRL1,APLNR,ENG,GAS8,GLI1,HOXA7,HOXA11,HOXC4,HOXC5,HOXD9,HES1,LFNG,LHX1,SMAD6,MEIS1,MEIS2,MFNG,NOTCH1,SMO,TBX1,NR2F2,TULP3,LDB1,DNAAF11,HEYL,NPHP3,SOX18,MKS1,CC2D2A,EPB41L5,IRX3,TMEM107
8_Member	GO Biological Processes	GO:0009792	embryo development ending in birth or egg hatching	-8.14208	-5.256	40/653	9.47881e+170	ACVRL1,SLC25A20,COL1A1,ENDOG,FGF9,FZD2,GATA2,HOXA7,HOXA11,HOXC4,HOXC5,HOXD9,HES1,LFNG,LHX1,MFNG,MTHFD1,MTHFR,NOTCH1,PTH1R,RARA,SMO,TBX1,NR2F2,TIE1,TRIP6,TULP3,CIR1,KLF2,DMRT2,PCDH12,DACT1,SOX18,MKS1,CC2D2A,EPB41L5,SLC2A10,TMEM107,GDF7,SLC25A34
8_Member	GO Biological Processes	GO:0048598	embryonic morphogenesis	-8.11228	-5.241	37/576	1.87202e+160	APLNR,ENG,FGF9,FZD2,GATA2,GLI1,HOXA7,HOXA11,HOXC4,HOXD9,HES1,ITGA7,LHX1,MFAP2,MTHFD1,MTHFR,NAGLU,NOTCH1,RARA,SMO,TBX1,TGFB1I1,TULP3,ITGA8,LDB1,NPHP3,DACT1,SOX18,MKS1,CC2D2A,EPB41L5,STRA6,PALS1,IRX3,TMEM107,LRIG3,GDF7
8_Member	GO Biological Processes	GO:0048562	embryonic organ morphogenesis	-7.41603	-4.67	24/292	1.87202e+99	APLNR,ENG,FGF9,FZD2,GATA2,GLI1,HOXA7,HOXA11,HOXC4,HOXD9,HES1,LHX1,MFAP2,MTHFD1,NAGLU,NOTCH1,SMO,TBX1,TULP3,ITGA8,NPHP3,SOX18,STRA6,LRIG3
8_Member	GO Biological Processes	GO:0048706	embryonic skeletal system development	-6.07817	-3.581	14/127	1.27723e+58	COL1A1,FGF9,HOXA7,HOXA11,HOXC4,HOXC5,HOXD9,LHX1,MTHFD1,TBX1,TULP3,DMRT2,MKS1,SLC2A10
8_Member	GO Biological Processes	GO:0001501	skeletal system development	-5.51186	-3.137	29/505	1.27713e+121	COL1A1,COL1A2,CCN2,ENG,FGF9,FLI1,HOXA7,HOXA11,HOXC4,HOXC5,HOXD9,INPPL1,LHX1,MEIS1,MGP,MTHFD1,P2RX7,PRELP,PTH1R,RARA,SFRP4,TBX1,TULP3,DMRT2,MKS1,CSGALNACT1,LRRK1,SLC2A10,TMEM107
8_Member	GO Biological Processes	GO:0048705	skeletal system morphogenesis	-4.95139	-2.7	17/225	1.27715e+69	COL1A1,CCN2,HOXA7,HOXA11,HOXC4,HOXD9,INPPL1,LHX1,MGP,MTHFD1,P2RX7,RARA,SFRP4,TBX1,TULP3,CSGALNACT1,TMEM107
8_Member	GO Biological Processes	GO:0009952	anterior/posterior pattern specification	-4.74113	-2.548	16/210	3.20432e+65	HOXA7,HOXA11,HOXC4,HOXC5,HOXD9,HES1,LFNG,LHX1,NOTCH1,SMO,TBX1,NR2F2,TULP3,LDB1,HEYL,EPB41L5
8_Member	GO Biological Processes	GO:0003002	regionalization	-4.71263	-2.524	21/335	9.42735e+85	ACVRL1,GLI1,HOXA7,HOXA11,HOXC4,HOXC5,HOXD9,HES1,LFNG,LHX1,SMAD6,NOTCH1,SMO,TBX1,NR2F2,TULP3,LDB1,HEYL,EPB41L5,IRX3,TMEM107
8_Member	GO Biological Processes	GO:0048704	embryonic skeletal system morphogenesis	-2.959	-1.252	8/94	3.20432e+31	HOXA7,HOXA11,HOXC4,HOXD9,LHX1,MTHFD1,TBX1,TULP3
8_Member	GO Biological Processes	GO:0001701	in utero embryonic development	-2.29996	-0.807	17/382	9.47882e+70	ACVRL1,SLC25A20,ENDOG,GATA2,HES1,MFNG,NOTCH1,PTH1R,SMO,NR2F2,TIE1,CIR1,KLF2,PCDH12,SOX18,EPB41L5,SLC25A34
9_Summary	GO Biological Processes	GO:0060840	artery development	-8.4776	-5.478	15/97	94,187,2022,3280,4015,4091,4638,4851,5138,5159,6899,8131,23129,64220,81031,2535,6608,26508,27031,54903,3399,3791,4522,4772,5465,5914,6196,7010,7075,7423,10266,23363,54345,57545,64236,79191,140706,51162,8516,79652,1948,2622,23639,84314,59,596,2254,4855,57669	ACVRL1,APLNR,ENG,HES1,LOX,SMAD6,MYLK,NOTCH1,PDE2A,PDGFRB,TBX1,NPRL3,PLXND1,STRA6,SLC2A10,FZD2,SMO,HEYL,NPHP3,MKS1,ID3,KDR,MTHFD1,NFATC1,PPARA,RARA,RPS6KA2,TEK,TIE1,VEGFB,RAMP2,OBSL1,SOX18,CC2D2A,PDLIM2,IRX3,CCM2L,EGFL7,ITGA8,TMEM204,EFNB2,GAS8,DNAAF11,TMEM107,ACTA2,BCL2,FGF9,NOTCH4,EPB41L5
9_Member	GO Biological Processes	GO:0060840	artery development	-8.4776	-5.478	15/97	9.41872e+59	ACVRL1,APLNR,ENG,HES1,LOX,SMAD6,MYLK,NOTCH1,PDE2A,PDGFRB,TBX1,NPRL3,PLXND1,STRA6,SLC2A10
9_Member	GO Biological Processes	GO:0035904	aorta development	-8.39469	-5.427	12/58	9.41872e+45	ACVRL1,APLNR,ENG,HES1,LOX,SMAD6,MYLK,PDE2A,PDGFRB,TBX1,NPRL3,PLXND1
9_Member	GO Biological Processes	GO:0003279	cardiac septum development	-7.93447	-5.092	15/106	1.87202e+63	APLNR,ENG,FZD2,HES1,SMAD6,NOTCH1,PDE2A,SMO,TBX1,NPRL3,PLXND1,HEYL,NPHP3,MKS1,STRA6
9_Member	GO Biological Processes	GO:0007507	heart development	-7.78298	-4.991	35/541	9.41872e+149	ACVRL1,APLNR,ENG,FZD2,HES1,ID3,KDR,LOX,SMAD6,MTHFD1,NFATC1,NOTCH1,PDE2A,PDGFRB,PPARA,RARA,RPS6KA2,SMO,TBX1,TEK,TIE1,VEGFB,NPRL3,RAMP2,PLXND1,OBSL1,HEYL,NPHP3,SOX18,MKS1,CC2D2A,STRA6,PDLIM2,IRX3,CCM2L
9_Member	GO Biological Processes	GO:0003205	cardiac chamber development	-6.02395	-3.533	16/167	1.87202e+67	APLNR,ENG,FZD2,HES1,SMAD6,NOTCH1,PDE2A,SMO,TBX1,TEK,NPRL3,PLXND1,HEYL,NPHP3,MKS1,STRA6
9_Member	GO Biological Processes	GO:0001570	vasculogenesis	-5.58881	-3.19	10/69	1.87202e+41	APLNR,ENG,KDR,NOTCH1,PDGFRB,SMO,TIE1,RAMP2,EGFL7,SOX18
9_Member	GO Biological Processes	GO:0060411	cardiac septum morphogenesis	-5.47302	-3.107	10/71	1.87202e+40	APLNR,ENG,FZD2,HES1,SMAD6,NOTCH1,SMO,TBX1,HEYL,MKS1
9_Member	GO Biological Processes	GO:0035909	aorta morphogenesis	-5.30334	-2.964	7/32	9.42022e+25	ACVRL1,ENG,HES1,MYLK,PDGFRB,TBX1,NPRL3
9_Member	GO Biological Processes	GO:0051145	smooth muscle cell differentiation	-4.77898	-2.571	7/38	1.87202e+28	APLNR,ENG,HES1,NOTCH1,ITGA8,RAMP2,TMEM204
9_Member	GO Biological Processes	GO:0060841	venous blood vessel development	-4.7458	-2.548	2022-05-16	9.41872e+16	ACVRL1,APLNR,EFNB2,ENG,NOTCH1
9_Member	GO Biological Processes	GO:0048844	artery morphogenesis	-4.70624	-2.524	9/69	9.42022e+34	ACVRL1,ENG,HES1,MYLK,NOTCH1,PDGFRB,TBX1,NPRL3,STRA6
9_Member	GO Biological Processes	GO:0007368	determination of left/right symmetry	-4.64443	-2.484	12/126	1.87202e+52	APLNR,ENG,GAS8,NOTCH1,SMO,TBX1,DNAAF11,NPHP3,SOX18,MKS1,CC2D2A,TMEM107
9_Member	GO Biological Processes	GO:0035886	vascular associated smooth muscle cell differentiation	-4.60244	-2.453	2022-05-17	1.87202e+19	APLNR,ENG,HES1,NOTCH1,RAMP2
9_Member	GO Biological Processes	GO:0003281	ventricular septum development	-4.50627	-2.378	9/73	1.87254e+36	APLNR,FZD2,HES1,SMAD6,NOTCH1,PDE2A,NPRL3,HEYL,STRA6
9_Member	GO Biological Processes	GO:0009855	determination of bilateral symmetry	-4.41025	-2.307	12/133	1.87202e+52	APLNR,ENG,GAS8,NOTCH1,SMO,TBX1,DNAAF11,NPHP3,SOX18,MKS1,CC2D2A,TMEM107
9_Member	GO Biological Processes	GO:0009799	specification of symmetry	-4.37811	-2.285	12/134	1.87202e+52	APLNR,ENG,GAS8,NOTCH1,SMO,TBX1,DNAAF11,NPHP3,SOX18,MKS1,CC2D2A,TMEM107
9_Member	GO Biological Processes	GO:0003151	outflow tract morphogenesis	-4.36503	-2.28	9/76	2.02225e+38	ENG,FZD2,HES1,SMAD6,NOTCH1,TBX1,PLXND1,HEYL,SOX18
9_Member	GO Biological Processes	GO:0060976	coronary vasculature development	-4.28095	-2.218	7/45	1.87409e+27	APLNR,SMAD6,NOTCH1,PDGFRB,TBX1,VEGFB,PLXND1
9_Member	GO Biological Processes	GO:0097084	vascular associated smooth muscle cell development	-4.17263	-2.134	2022-04-11	2.02233e+16	ENG,HES1,NOTCH1,RAMP2
9_Member	GO Biological Processes	GO:0003206	cardiac chamber morphogenesis	-3.96214	-1.968	11/126	1.87202e+44	APLNR,ENG,FZD2,HES1,SMAD6,NOTCH1,SMO,TBX1,TEK,HEYL,MKS1
9_Member	GO Biological Processes	GO:0003007	heart morphogenesis	-3.83743	-1.877	16/250	9.41872e+67	ACVRL1,APLNR,ENG,FZD2,HES1,SMAD6,NOTCH1,SMO,TBX1,TEK,PLXND1,HEYL,NPHP3,SOX18,MKS1,CCM2L
9_Member	GO Biological Processes	GO:0003231	cardiac ventricle development	-3.32023	-1.488	10/126	1.87202e+40	APLNR,ENG,FZD2,HES1,SMAD6,NOTCH1,PDE2A,NPRL3,HEYL,STRA6
9_Member	GO Biological Processes	GO:0060485	mesenchyme development	-3.1956	-1.417	14/231	59,94,187,596,2022,2254,3280,4851,4855,5159,6608,6899,26508,57669	ACTA2,ACVRL1,APLNR,BCL2,ENG,FGF9,HES1,NOTCH1,NOTCH4,PDGFRB,SMO,TBX1,HEYL,EPB41L5
9_Member	GO Biological Processes	GO:0003143	embryonic heart tube morphogenesis	-3.10184	-1.349	7/69	1.87202e+28	APLNR,ENG,HES1,NOTCH1,SMO,NPHP3,SOX18
9_Member	GO Biological Processes	GO:0048845	venous blood vessel morphogenesis	-3.09599	-1.349	2022-03-09	194820224851	EFNB2,ENG,NOTCH1
9_Member	GO Biological Processes	GO:0072132	mesenchyme morphogenesis	-3.06971	-1.333	6/51	59,94,187,2022,4851,26508	ACTA2,ACVRL1,APLNR,ENG,NOTCH1,HEYL
9_Member	GO Biological Processes	GO:0003203	endocardial cushion morphogenesis	-2.96722	-1.253	5/36	9.41872e+17	ACVRL1,APLNR,ENG,NOTCH1,HEYL
9_Member	GO Biological Processes	GO:0003272	endocardial cushion formation	-2.83491	-1.173	2022-04-23	1872022485126500	APLNR,ENG,NOTCH1,HEYL
9_Member	GO Biological Processes	GO:0003198	epithelial to mesenchymal transition involved in endocardial cushion formation	-2.69922	-1.079	2022-03-12	2022485126508	ENG,NOTCH1,HEYL
9_Member	GO Biological Processes	GO:0060412	ventricular septum morphogenesis	-2.66069	-1.055	5/42	1.87254e+19	APLNR,FZD2,HES1,NOTCH1,HEYL
9_Member	GO Biological Processes	GO:0035050	embryonic heart tube development	-2.63072	-1.034	7/83	1.87202e+28	APLNR,ENG,HES1,NOTCH1,SMO,NPHP3,SOX18
9_Member	GO Biological Processes	GO:0001947	heart looping	-2.58915	-1.02	6/63	1.87202e+24	APLNR,ENG,NOTCH1,SMO,NPHP3,SOX18
9_Member	GO Biological Processes	GO:0003171	atrioventricular valve development	-2.56795	-1.006	2022-04-27	1874091485126500	APLNR,SMAD6,NOTCH1,HEYL
9_Member	GO Biological Processes	GO:0003197	endocardial cushion development	-2.48466	-0.941	5/46	9.41872e+17	ACVRL1,APLNR,ENG,NOTCH1,HEYL
9_Member	GO Biological Processes	GO:0061371	determination of heart left/right asymmetry	-2.45411	-0.918	6/67	1.87202e+24	APLNR,ENG,NOTCH1,SMO,NPHP3,SOX18
9_Member	GO Biological Processes	GO:0060973	cell migration involved in heart development	-2.17247	-0.727	2022-03-18	202248515159	ENG,NOTCH1,PDGFRB
9_Member	GO Biological Processes	GO:0060977	coronary vasculature morphogenesis	-2.10489	-0.68	2022-03-19	485151596899	NOTCH1,PDGFRB,TBX1
9_Member	GO Biological Processes	GO:0003230	cardiac atrium development	-2.06729	-0.65	4/37	2.02249e+16	ENG,NOTCH1,SMO,NPHP3
10_Summary	GO Biological Processes	GO:0061061	muscle structure development	-8.46451	-5.478	34/484	1.87147e+149	APLNR,CSRP1,DES,ENG,FHL1,FZD2,HOXD9,HES1,ID3,IGFBP5,ITGA7,LOX,MYLK,NOTCH1,PDGFRB,RARA,SMTN,SMO,TBX1,NR2F2,DYSF,ITGA8,CACNA1H,USP2,RAMP2,OBSL1,LMOD1,HEYL,FBXO40,STRA6,PDLIM2,IRX3,TMEM204,ADAMTS15,NPRL3
10_Member	GO Biological Processes	GO:0061061	muscle structure development	-8.46451	-5.478	34/484	1.87147e+145	APLNR,CSRP1,DES,ENG,FHL1,FZD2,HOXD9,HES1,ID3,IGFBP5,ITGA7,LOX,MYLK,NOTCH1,PDGFRB,RARA,SMTN,SMO,TBX1,NR2F2,DYSF,ITGA8,CACNA1H,USP2,RAMP2,OBSL1,LMOD1,HEYL,FBXO40,STRA6,PDLIM2,IRX3,TMEM204,ADAMTS15
10_Member	GO Biological Processes	GO:0042692	muscle cell differentiation	-6.41531	-3.873	21/261	1.87147e+90	APLNR,CSRP1,ENG,HES1,IGFBP5,LOX,NOTCH1,PDGFRB,RARA,SMO,TBX1,DYSF,ITGA8,CACNA1H,RAMP2,OBSL1,LMOD1,FBXO40,IRX3,TMEM204,ADAMTS15
10_Member	GO Biological Processes	GO:0048745	smooth muscle tissue development	-3.82085	-1.864	2022-05-24	2.02246e+20	ENG,MYLK,SMO,ITGA8,STRA6
10_Member	GO Biological Processes	GO:0007517	muscle organ development	-3.53336	-1.64	17/293	1.6742e+69	DES,ENG,FHL1,FZD2,HOXD9,ID3,ITGA7,MYLK,NOTCH1,SMTN,SMO,TBX1,NR2F2,CACNA1H,USP2,HEYL,STRA6
10_Member	GO Biological Processes	GO:0055001	muscle cell development	-3.09069	-1.345	11/159	1.4652e+46	CSRP1,ENG,HES1,LOX,NOTCH1,PDGFRB,SMO,DYSF,RAMP2,OBSL1,LMOD1
10_Member	GO Biological Processes	GO:0060537	muscle tissue development	-2.83672	-1.173	16/309	1.4652e+67	CSRP1,ENG,HOXD9,ITGA7,MYLK,NOTCH1,PDGFRB,RARA,SMO,NR2F2,NPRL3,ITGA8,OBSL1,HEYL,STRA6,IRX3
10_Member	GO Biological Processes	GO:0060538	skeletal muscle organ development	-2.01549	-0.615	8/134	1.67432e+33	DES,HOXD9,ITGA7,NOTCH1,SMO,NR2F2,HEYL,STRA6
11_Summary	GO Biological Processes	GO:0009611	response to wounding	-7.91559	-5.086	31/435	9.41402e+218	ACVRL1,ADORA3,ADRA2B,BCL2,CD34,CNN2,COL1A1,CSRP1,CCN2,CX3CR1,F2R,FGF1,GATA2,GLI1,HNF4A,ID3,KDR,LAMB2,LOX,NOTCH4,PDGFRB,PPARA,TYRO3,VWF,DYSF,FZD7,ENPP4,P2RY12,ARHGAP24,AJUBA,PEAR1,APLNR,CCND1,FLI1,NPR1,TBXA2R,CORO2B,ZBTB7B,WNK4,DNASE1L3,LFNG,MAPT,MFNG,P2RX7,RORC,SMO,VAMP2,SOX13,CD93,PATZ1,ULK3,RGCC,EXOSC6
11_Member	GO Biological Processes	GO:0009611	response to wounding	-7.91559	-5.086	31/435	9.41402e+123	ACVRL1,ADORA3,ADRA2B,BCL2,CD34,CNN2,COL1A1,CSRP1,CCN2,CX3CR1,F2R,FGF1,GATA2,GLI1,HNF4A,ID3,KDR,LAMB2,LOX,NOTCH4,PDGFRB,PPARA,TYRO3,VWF,DYSF,FZD7,ENPP4,P2RY12,ARHGAP24,AJUBA,PEAR1
11_Member	GO Biological Processes	GO:0042060	wound healing	-6.42897	-3.88	24/330	9.41519e+97	ACVRL1,ADRA2B,CD34,CNN2,COL1A1,CSRP1,F2R,FGF1,GATA2,HNF4A,KDR,LOX,NOTCH4,PDGFRB,PPARA,TYRO3,VWF,DYSF,FZD7,ENPP4,P2RY12,ARHGAP24,AJUBA,PEAR1
11_Member	GO Biological Processes	GO:0050878	regulation of body fluid levels	-2.80256	-1.156	18/371	1.51188e+74	ADRA2B,APLNR,CCND1,CD34,CSRP1,F2R,FLI1,HNF4A,NPR1,TBXA2R,TYRO3,VWF,CORO2B,ENPP4,ZBTB7B,P2RY12,WNK4,PEAR1
11_Member	GO Biological Processes	GO:0001775	cell activation	-2.59749	-1.02	26/647	1.51596e+111	ADRA2B,BCL2,CSRP1,CX3CR1,DNASE1L3,F2R,LFNG,MAPT,MFNG,P2RX7,RORC,SMO,VAMP2,TYRO3,VWF,DYSF,FZD7,SOX13,CD93,PATZ1,ULK3,RGCC,ZBTB7B,P2RY12,EXOSC6,PEAR1
11_Member	GO Biological Processes	GO:0030168	platelet activation	-2.27818	-0.793	7/96	1.51147e+29	ADRA2B,CSRP1,F2R,TYRO3,VWF,P2RY12,PEAR1
11_Member	GO Biological Processes	GO:0007599	hemostasis	-2.22624	-0.757	10/177	1.51147e+42	ADRA2B,CSRP1,F2R,FLI1,HNF4A,TYRO3,VWF,ENPP4,P2RY12,PEAR1
12_Summary	GO Biological Processes	GO:0051056	regulation of small GTPase mediated signal transduction	-7.84631	-5.03	25/299	3.97215e+119	ARHGDIB,F2R,NOTCH1,PDGFRB,RGL2,RDX,SIPA1,CYTH3,ARHGAP25,NET1,ARHGEF15,MCF2L,ARHGAP45,NGEF,KANK2,ARHGAP22,ARHGAP24,SYDE2,ARHGAP19,KBTBD6,ARHGEF25,FGD5,ARHGAP27,CCDC125,P2RY8
12_Member	GO Biological Processes	GO:0051056	regulation of small GTPase mediated signal transduction	-7.84631	-5.03	25/299	3.97215e+119	ARHGDIB,F2R,NOTCH1,PDGFRB,RGL2,RDX,SIPA1,CYTH3,ARHGAP25,NET1,ARHGEF15,MCF2L,ARHGAP45,NGEF,KANK2,ARHGAP22,ARHGAP24,SYDE2,ARHGAP19,KBTBD6,ARHGEF25,FGD5,ARHGAP27,CCDC125,P2RY8
12_Member	GO Biological Processes	GO:0046578	regulation of Ras protein signal transduction	-4.74481	-2.548	15/187	3.97215e+69	ARHGDIB,F2R,NOTCH1,PDGFRB,RGL2,RDX,CYTH3,NET1,MCF2L,KANK2,ARHGAP24,KBTBD6,ARHGEF25,CCDC125,P2RY8
12_Member	GO Biological Processes	GO:0035023	regulation of Rho protein signal transduction	-3.90142	-1.932	9/87	3.97215e+43	ARHGDIB,F2R,PDGFRB,NET1,MCF2L,KANK2,ARHGEF25,CCDC125,P2RY8
12_Member	GO Biological Processes	GO:0035025	positive regulation of Rho protein signal transduction	-3.08344	-1.34	5/34	2.14952e+23	F2R,PDGFRB,NET1,MCF2L,P2RY8
12_Member	GO Biological Processes	GO:0046579	positive regulation of Ras protein signal transduction	-2.62463	-1.031	6/62	2.14949e+27	F2R,NOTCH1,PDGFRB,NET1,MCF2L,P2RY8
12_Member	GO Biological Processes	GO:0051057	positive regulation of small GTPase mediated signal transduction	-2.35946	-0.851	6/70	2.14949e+27	F2R,NOTCH1,PDGFRB,NET1,MCF2L,P2RY8
13_Summary	GO Biological Processes	GO:0060249	anatomical structure homeostasis	-7.7953	-4.991	24/279	5.96947e+151	BCL2,CD34,CCN2,F2R,GATA2,KDR,LOX,MTM1,NOTCH1,P2RX7,PECAM1,PTH1R,SMO,TYRO3,LDB1,LDB2,TRIM32,NPHP3,MKS1,CRACD,LRRK1,JAM3,ESAM,VSTM4,PPARGC1A,TNS2,IRX3,CX3CR1,NCKAP1L,MAEA,KLF2,EMCN,LGR4,FAM210B
13_Member	GO Biological Processes	GO:0060249	anatomical structure homeostasis	-7.7953	-4.991	24/279	5.96947e+102	BCL2,CD34,CCN2,F2R,GATA2,KDR,LOX,MTM1,NOTCH1,P2RX7,PECAM1,PTH1R,SMO,TYRO3,LDB1,LDB2,TRIM32,NPHP3,MKS1,CRACD,LRRK1,JAM3,ESAM,VSTM4
13_Member	GO Biological Processes	GO:0001894	tissue homeostasis	-7.18276	-4.497	21/235	5.96947e+90	BCL2,CD34,CCN2,F2R,GATA2,KDR,NOTCH1,P2RX7,PECAM1,PTH1R,SMO,LDB1,LDB2,TRIM32,NPHP3,MKS1,CRACD,LRRK1,JAM3,ESAM,VSTM4
13_Member	GO Biological Processes	GO:0048871	multicellular organismal homeostasis	-5.69412	-3.265	24/363	5.96947e+105	BCL2,CD34,CCN2,F2R,GATA2,KDR,NOTCH1,P2RX7,PECAM1,PTH1R,SMO,LDB1,LDB2,PPARGC1A,TRIM32,TNS2,NPHP3,MKS1,CRACD,IRX3,LRRK1,JAM3,ESAM,VSTM4
13_Member	GO Biological Processes	GO:0048873	homeostasis of number of cells within a tissue	-4.471	-2.351	2022-06-29	5.96215e+22	BCL2,F2R,GATA2,NOTCH1,P2RX7,SMO
13_Member	GO Biological Processes	GO:0048872	homeostasis of number of cells	-3.06924	-1.333	14/238	5.96152e+61	BCL2,CX3CR1,F2R,GATA2,NCKAP1L,NOTCH1,P2RX7,SMO,MAEA,KLF2,EMCN,LGR4,JAM3,FAM210B
14_Summary	GO Biological Processes	GO:0090130	tissue migration	-7.50111	-4.733	14/98	5.91948e+80	ACTA2,EFNB2,ID1,KDR,PXN,TNFSF12,PTP4A3,PLXND1,KANK2,ADGRA2,SOX18,EPB41L5,CLEC14A,VSTM4,SMO,TBX1,TNS1,P2RY12
14_Member	GO Biological Processes	GO:0090130	tissue migration	-7.50111	-4.733	14/98	5.91948e+63	ACTA2,EFNB2,ID1,KDR,PXN,TNFSF12,PTP4A3,PLXND1,KANK2,ADGRA2,SOX18,EPB41L5,CLEC14A,VSTM4
14_Member	GO Biological Processes	GO:0043542	endothelial cell migration	-6.65437	-4.062	11/67	1.94834e+51	EFNB2,ID1,KDR,PXN,TNFSF12,PTP4A3,PLXND1,ADGRA2,SOX18,CLEC14A,VSTM4
14_Member	GO Biological Processes	GO:0010631	epithelial cell migration	-6.23856	-3.703	12/89	1.94834e+56	EFNB2,ID1,KDR,PXN,TNFSF12,PTP4A3,PLXND1,KANK2,ADGRA2,SOX18,CLEC14A,VSTM4
14_Member	GO Biological Processes	GO:0001667	ameboidal-type cell migration	-6.10503	-3.589	17/185	1.94834e+78	EFNB2,ID1,KDR,PXN,SMO,TBX1,TNS1,TNFSF12,PTP4A3,PLXND1,KANK2,ADGRA2,SOX18,EPB41L5,P2RY12,CLEC14A,VSTM4
14_Member	GO Biological Processes	GO:0090132	epithelium migration	-6.08028	-3.581	12/92	1.94834e+56	EFNB2,ID1,KDR,PXN,TNFSF12,PTP4A3,PLXND1,KANK2,ADGRA2,SOX18,CLEC14A,VSTM4
14_Member	GO Biological Processes	GO:0043534	blood vessel endothelial cell migration	-3.27413	-1.461	2022-05-31	1.94834e+22	EFNB2,ID1,KDR,SOX18,CLEC14A
15_Summary	GO Biological Processes	GO:0002040	sprouting angiogenesis	-7.24729	-4.537	11/59	9.41948e+51	ACVRL1,EFNB2,FLT4,KDR,NOTCH1,TEK,VEGFB,RAMP2,ADGRA2,CLEC14A,VSTM4,PDGFRB
15_Member	GO Biological Processes	GO:0002040	sprouting angiogenesis	-7.24729	-4.537	11/59	9.41948e+47	ACVRL1,EFNB2,FLT4,KDR,NOTCH1,TEK,VEGFB,RAMP2,ADGRA2,CLEC14A,VSTM4
15_Member	Reactome Gene Sets	R-HSA-194313	VEGF ligand-receptor interactions	-3.26494	-1.461	2022-03-08	232437917423	FLT4,KDR,VEGFB
15_Member	Reactome Gene Sets	R-HSA-195399	VEGF binds to VEGFR leading to receptor dimerization	-3.26494	-1.461	2022-03-08	232437917423	FLT4,KDR,VEGFB
15_Member	GO Biological Processes	GO:0035924	cellular response to vascular endothelial growth factor stimulus	-3.16352	-1.393	6/49	2.32438e+24	FLT4,KDR,NOTCH1,PDGFRB,VEGFB,RAMP2
15_Member	Canonical Pathways	M137	PID VEGF VEGFR PATHWAY	-2.94822	-1.251	2022-03-10	232437917423	FLT4,KDR,VEGFB
15_Member	GO Biological Processes	GO:0038084	vascular endothelial growth factor signaling pathway	-2.76327	-1.124	2022-04-24	2324379151597420	FLT4,KDR,PDGFRB,VEGFB
15_Member	GO Biological Processes	GO:0048010	vascular endothelial growth factor receptor signaling pathway	-2.39693	-0.88	2022-04-30	2.32438e+17	FLT4,KDR,VEGFB,CLEC14A
16_Summary	GO Biological Processes	GO:0016567	protein ubiquitination	-7.24123	-4.537	39/677	4.09597e+287	ARRB2,BCL2,CCNF,FANCE,TRIM37,SKP2,CDC23,CDC16,RNF144A,TRIM13,MAEA,TRIM32,HECW1,MGRN1,FBXO9,FBXO3,KLHL20,DCAF8,ANKRD39,ASB1,FBXO40,RNF125,UBR7,TRIM62,RNF20,CBX8,RAB40C,PJA1,ASB13,KLHL22,KBTBD6,SPSB3,ASB16,ANAPC16,TRIM50,RNF187,WDSUB1,RNF152,MED11,PIAS3,FBXL4,TGFB1I1,USP2,USP20,ANKZF1,ZFAND2B,VPS37D,MRC1,MRC2,NOTCH1,P2RX7,CCDC115,OBSL1,CD34,COL1A1,COL1A2,NFATC1,PLCG1,SIPA1,ACTR1B,RAPGEF3
16_Member	GO Biological Processes	GO:0016567	protein ubiquitination	-7.24123	-4.537	39/677	4.09597e+188	ARRB2,BCL2,CCNF,FANCE,TRIM37,SKP2,CDC23,CDC16,RNF144A,TRIM13,MAEA,TRIM32,HECW1,MGRN1,FBXO9,FBXO3,KLHL20,DCAF8,ANKRD39,ASB1,FBXO40,RNF125,UBR7,TRIM62,RNF20,CBX8,RAB40C,PJA1,ASB13,KLHL22,KBTBD6,SPSB3,ASB16,ANAPC16,TRIM50,RNF187,WDSUB1,RNF152,MED11
16_Member	GO Biological Processes	GO:0032446	protein modification by small protein conjugation	-6.62199	-4.037	40/744	4.09597e+193	ARRB2,BCL2,CCNF,FANCE,TRIM37,SKP2,CDC23,CDC16,RNF144A,TRIM13,MAEA,PIAS3,TRIM32,HECW1,MGRN1,FBXO9,FBXO3,KLHL20,DCAF8,ANKRD39,ASB1,FBXO40,RNF125,UBR7,TRIM62,RNF20,CBX8,RAB40C,PJA1,ASB13,KLHL22,KBTBD6,SPSB3,ASB16,ANAPC16,TRIM50,RNF187,WDSUB1,RNF152,MED11
16_Member	GO Biological Processes	GO:0000209	protein polyubiquitination	-4.37552	-2.285	16/225	5.9665e+75	BCL2,SKP2,CDC23,CDC16,RNF144A,TRIM32,HECW1,MGRN1,KLHL20,ANKRD39,RNF125,TRIM62,RNF20,KBTBD6,RNF187,RNF152
16_Member	Reactome Gene Sets	R-HSA-983168	Antigen processing: Ubiquitination & Proteasome degradation	-3.72766	-1.788	18/309	8.99459e+84	CCNF,TRIM37,SKP2,CDC23,CDC16,TRIM32,MGRN1,FBXL4,FBXO9,KLHL20,ASB1,FBXO40,PJA1,ASB13,KLHL22,KBTBD6,ASB16,TRIM50
16_Member	GO Biological Processes	GO:0006511	ubiquitin-dependent protein catabolic process	-3.52982	-1.64	26/557	4.099e+123	ARRB2,CCNF,SKP2,TGFB1I1,CDC23,CDC16,USP2,RNF144A,TRIM13,MAEA,USP20,TRIM32,HECW1,FBXL4,FBXO9,KLHL20,RNF125,ANKZF1,RNF20,KLHL22,KBTBD6,SPSB3,ANAPC16,ZFAND2B,RNF187,VPS37D
16_Member	Reactome Gene Sets	R-HSA-983169	Class I MHC mediated antigen processing & presentation	-3.47758	-1.602	20/381	8.99436e+92	CCNF,MRC1,TRIM37,SKP2,CDC23,CDC16,MRC2,TRIM32,MGRN1,FBXL4,FBXO9,KLHL20,ASB1,FBXO40,PJA1,ASB13,KLHL22,KBTBD6,ASB16,TRIM50
16_Member	GO Biological Processes	GO:0019941	modification-dependent protein catabolic process	-3.41281	-1.556	26/567	4.099e+123	ARRB2,CCNF,SKP2,TGFB1I1,CDC23,CDC16,USP2,RNF144A,TRIM13,MAEA,USP20,TRIM32,HECW1,FBXL4,FBXO9,KLHL20,RNF125,ANKZF1,RNF20,KLHL22,KBTBD6,SPSB3,ANAPC16,ZFAND2B,RNF187,VPS37D
16_Member	GO Biological Processes	GO:0043161	proteasome-mediated ubiquitin-dependent protein catabolic process	-3.30627	-1.477	18/335	4.099e+85	ARRB2,CCNF,SKP2,CDC23,CDC16,TRIM13,MAEA,HECW1,FBXL4,FBXO9,KLHL20,ANKZF1,KLHL22,KBTBD6,SPSB3,ANAPC16,ZFAND2B,RNF187
16_Member	GO Biological Processes	GO:0043632	modification-dependent macromolecule catabolic process	-3.28829	-1.467	26/578	4.099e+123	ARRB2,CCNF,SKP2,TGFB1I1,CDC23,CDC16,USP2,RNF144A,TRIM13,MAEA,USP20,TRIM32,HECW1,FBXL4,FBXO9,KLHL20,RNF125,ANKZF1,RNF20,KLHL22,KBTBD6,SPSB3,ANAPC16,ZFAND2B,RNF187,VPS37D
16_Member	GO Biological Processes	GO:0030163	protein catabolic process	-3.24361	-1.447	30/711	4.09899e+141	ARRB2,CCNF,NOTCH1,P2RX7,SKP2,TGFB1I1,CDC23,CDC16,USP2,RNF144A,TRIM13,MAEA,USP20,TRIM32,HECW1,FBXL4,FBXO9,KLHL20,RNF125,ANKZF1,RNF20,PJA1,CCDC115,KLHL22,KBTBD6,SPSB3,ANAPC16,ZFAND2B,RNF187,VPS37D
16_Member	Reactome Gene Sets	R-HSA-8951664	Neddylation	-3.03416	-1.306	14/240	8.9965e+66	CCNF,SKP2,OBSL1,FBXL4,FBXO9,KLHL20,DCAF8,ASB1,FBXO40,ASB13,KLHL22,KBTBD6,SPSB3,ASB16
16_Member	GO Biological Processes	GO:0010498	proteasomal protein catabolic process	-2.86759	-1.198	18/366	4.099e+85	ARRB2,CCNF,SKP2,CDC23,CDC16,TRIM13,MAEA,HECW1,FBXL4,FBXO9,KLHL20,ANKZF1,KLHL22,KBTBD6,SPSB3,ANAPC16,ZFAND2B,RNF187
16_Member	GO Biological Processes	GO:0044257	cellular protein catabolic process	-2.8217	-1.165	27/656	4.099e+128	ARRB2,CCNF,SKP2,TGFB1I1,CDC23,CDC16,USP2,RNF144A,TRIM13,MAEA,USP20,TRIM32,HECW1,FBXL4,FBXO9,KLHL20,RNF125,ANKZF1,RNF20,CCDC115,KLHL22,KBTBD6,SPSB3,ANAPC16,ZFAND2B,RNF187,VPS37D
16_Member	GO Biological Processes	GO:0051603	proteolysis involved in cellular protein catabolic process	-2.78278	-1.141	26/627	4.099e+123	ARRB2,CCNF,SKP2,TGFB1I1,CDC23,CDC16,USP2,RNF144A,TRIM13,MAEA,USP20,TRIM32,HECW1,FBXL4,FBXO9,KLHL20,RNF125,ANKZF1,RNF20,KLHL22,KBTBD6,SPSB3,ANAPC16,ZFAND2B,RNF187,VPS37D
16_Member	Reactome Gene Sets	R-HSA-1280218	Adaptive Immune System	-2.16942	-0.725	28/769	8.99947e+125	CCNF,CD34,COL1A1,COL1A2,MRC1,TRIM37,NFATC1,PLCG1,SIPA1,SKP2,CDC23,CDC16,MRC2,ACTR1B,RAPGEF3,TRIM32,MGRN1,FBXL4,FBXO9,KLHL20,ASB1,FBXO40,PJA1,ASB13,KLHL22,KBTBD6,ASB16,TRIM50
17_Summary	GO Biological Processes	GO:1903432	regulation of TORC1 signaling	-7.21776	-4.523	10/47	8131,9894,10641,10670,27244,58528,84861,90809,158376,220441,2021,3071,4534,26268,596,3791,4137,9110,10206,10919,11180,22954,55062,94241,149371,256471,2535,6196,6199,6446,6502,8324,79899,1265,1277,2022,5027,5138,5465,6494,51422,91875,167359,10891,595,4524,5914,6915,55198,20,5962,7805,8742,9781,23072,29763,51339	NPRL3,TELO2,NPRL2,RRAGA,SESN1,RRAGD,KLHL22,PIP4P1,SPAAR,RNF152,ENDOG,NCKAP1L,MTM1,FBXO9,BCL2,KDR,MAPT,MTMR4,TRIM13,EHMT2,WDR6,TRIM32,WIPI1,TP53INP1,EXOC8,MFSD8,FZD2,RPS6KA2,RPS6KB2,SGK1,SKP2,FZD7,PRR5L,CNN2,COL1A1,ENG,P2RX7,PDE2A,PPARA,SIPA1,PRKAG2,TTC5,NIM1K,PPARGC1A,CCND1,MTHFR,RARA,TBXA2R,APPL2,ABCA2,RDX,LAPTM5,TNFSF12,RNF144A,HECW1,PACSIN3,DACT1
17_Member	GO Biological Processes	GO:1903432	regulation of TORC1 signaling	-7.21776	-4.523	10/47	8.13199e+49	NPRL3,TELO2,NPRL2,RRAGA,SESN1,RRAGD,KLHL22,PIP4P1,SPAAR,RNF152
17_Member	GO Biological Processes	GO:0032006	regulation of TOR signaling	-7.00841	-4.342	14/107	2.02131e+66	ENDOG,NCKAP1L,MTM1,NPRL3,TELO2,NPRL2,RRAGA,FBXO9,SESN1,RRAGD,KLHL22,PIP4P1,SPAAR,RNF152
17_Member	GO Biological Processes	GO:0010506	regulation of autophagy	-4.63636	-2.48	21/339	5.96202e+99	BCL2,ENDOG,KDR,MAPT,MTM1,NPRL3,MTMR4,TRIM13,NPRL2,RRAGA,EHMT2,WDR6,TRIM32,SESN1,WIPI1,RRAGD,KLHL22,TP53INP1,EXOC8,RNF152,MFSD8
17_Member	KEGG Pathway	hsa04150	mTOR signaling pathway	-4.36371	-2.28	13/156	2.53562e+57	FZD2,RPS6KA2,RPS6KB2,SGK1,SKP2,NPRL3,FZD7,TELO2,NPRL2,RRAGA,RRAGD,PRR5L,RNF152
17_Member	GO Biological Processes	GO:0071496	cellular response to external stimulus	-4.22876	-2.176	19/308	5.96127e+86	BCL2,CNN2,COL1A1,ENG,P2RX7,PDE2A,PPARA,SIPA1,NPRL3,NPRL2,RRAGA,EHMT2,SESN1,PRKAG2,WIPI1,RRAGD,TTC5,NIM1K,RNF152
17_Member	GO Biological Processes	GO:0009267	cellular response to starvation	-4.16658	-2.13	13/163	5.96547e+62	BCL2,PPARA,NPRL3,NPRL2,RRAGA,EHMT2,SESN1,PRKAG2,WIPI1,RRAGD,TTC5,NIM1K,RNF152
17_Member	GO Biological Processes	GO:0031668	cellular response to extracellular stimulus	-3.95925	-1.967	16/244	5.96128e+74	BCL2,COL1A1,P2RX7,PPARA,SIPA1,NPRL3,NPRL2,RRAGA,EHMT2,SESN1,PRKAG2,WIPI1,RRAGD,TTC5,NIM1K,RNF152
17_Member	GO Biological Processes	GO:0032007	negative regulation of TOR signaling	-3.9236	-1.94	7/51	2.02145e+33	ENDOG,MTM1,NPRL3,NPRL2,SESN1,SPAAR,RNF152
17_Member	GO Biological Processes	GO:0042594	response to starvation	-3.85421	-1.89	14/199	5.96547e+67	BCL2,PPARA,NPRL3,NPRL2,RRAGA,PPARGC1A,EHMT2,SESN1,PRKAG2,WIPI1,RRAGD,TTC5,NIM1K,RNF152
17_Member	GO Biological Processes	GO:1904262	negative regulation of TORC1 signaling	-3.82085	-1.864	2022-05-24	8.13111e+25	NPRL3,NPRL2,SESN1,SPAAR,RNF152
17_Member	GO Biological Processes	GO:0031669	cellular response to nutrient levels	-3.56926	-1.665	14/212	5.96128e+66	BCL2,COL1A1,PPARA,NPRL3,NPRL2,RRAGA,EHMT2,SESN1,PRKAG2,WIPI1,RRAGD,TTC5,NIM1K,RNF152
17_Member	GO Biological Processes	GO:0034198	cellular response to amino acid starvation	-3.26216	-1.461	6/47	8.13111e+29	NPRL3,NPRL2,RRAGA,SESN1,RRAGD,RNF152
17_Member	GO Biological Processes	GO:1990928	response to amino acid starvation	-3.16352	-1.393	6/49	8.13111e+29	NPRL3,NPRL2,RRAGA,SESN1,RRAGD,RNF152
17_Member	GO Biological Processes	GO:0010508	positive regulation of autophagy	-3.0123	-1.291	10/138	2.02138e+47	ENDOG,KDR,NPRL3,TRIM13,NPRL2,TRIM32,SESN1,WIPI1,TP53INP1,RNF152
17_Member	GO Biological Processes	GO:0009991	response to extracellular stimulus	-2.98607	-1.267	22/479	5.95596e+99	CCND1,BCL2,COL1A1,MTHFR,P2RX7,PPARA,RARA,SIPA1,TBXA2R,NPRL3,NPRL2,RRAGA,PPARGC1A,EHMT2,SESN1,PRKAG2,WIPI1,APPL2,RRAGD,TTC5,NIM1K,RNF152
17_Member	GO Biological Processes	GO:0031667	response to nutrient levels	-2.64629	-1.043	20/446	5.95596e+91	CCND1,BCL2,COL1A1,MTHFR,PPARA,RARA,TBXA2R,NPRL3,NPRL2,RRAGA,PPARGC1A,EHMT2,SESN1,PRKAG2,WIPI1,APPL2,RRAGD,TTC5,NIM1K,RNF152
17_Member	GO Biological Processes	GO:0009896	positive regulation of catabolic process	-2.60483	-1.02	22/514	2.02021e+98	ABCA2,ENDOG,KDR,P2RX7,PPARA,RDX,LAPTM5,NPRL3,TNFSF12,RNF144A,TRIM13,NPRL2,TRIM32,HECW1,SESN1,PACSIN3,DACT1,WIPI1,PRR5L,TTC5,TP53INP1,RNF152
17_Member	GO Biological Processes	GO:0031331	positive regulation of cellular catabolic process	-2.60199	-1.02	20/450	2.02021e+89	ABCA2,ENDOG,KDR,P2RX7,PPARA,RDX,LAPTM5,NPRL3,RNF144A,TRIM13,NPRL2,TRIM32,SESN1,PACSIN3,DACT1,WIPI1,PRR5L,TTC5,TP53INP1,RNF152
17_Member	Reactome Gene Sets	R-HSA-9639288	Amino acids regulate mTORC1	-2.15005	-0.711	5/55	8.13111e+23	NPRL3,NPRL2,RRAGA,SESN1,RRAGD
18_Summary	GO Biological Processes	GO:0051129	negative regulation of cellular component organization	-6.97702	-4.328	39/693	20,94,142,409,899,1948,2934,3280,3397,4091,4137,4534,4591,4851,5962,6196,7025,7431,9139,10391,10411,10919,11344,22899,23111,25791,25802,25999,26146,29763,51339,57482,64689,83478,83700,84058,84861,192683,256949,3071,29098,55355,64805,84962,90952,140609	ABCA2,ACVRL1,PARP1,ARRB2,CCNF,EFNB2,GSN,HES1,ID1,SMAD6,MAPT,MTM1,TRIM37,NOTCH1,RDX,RPS6KA2,NR2F1,VIM,CBFA2T2,CORO2B,RAPGEF3,EHMT2,TWF2,ARHGEF15,SPART,NGEF,LMOD1,CLIP3,TRAF3IP1,PACSIN3,DACT1,CRACD,GORASP1,ARHGAP24,JAM3,WDR54,KLHL22,SCAMP5,KANK3,NCKAP1L,RANGRF,HJURP,P2RY12,AJUBA,ESAM,NEK7
18_Member	GO Biological Processes	GO:0051129	negative regulation of cellular component organization	-6.97702	-4.328	39/693	20,94,142,409,899,1948,2934,3280,3397,4091,4137,4534,4591,4851,5962,6196,7025,7431,9139,10391,10411,10919,11344,22899,23111,25791,25802,25999,26146,29763,51339,57482,64689,83478,83700,84058,84861,192683,256949	ABCA2,ACVRL1,PARP1,ARRB2,CCNF,EFNB2,GSN,HES1,ID1,SMAD6,MAPT,MTM1,TRIM37,NOTCH1,RDX,RPS6KA2,NR2F1,VIM,CBFA2T2,CORO2B,RAPGEF3,EHMT2,TWF2,ARHGEF15,SPART,NGEF,LMOD1,CLIP3,TRAF3IP1,PACSIN3,DACT1,CRACD,GORASP1,ARHGAP24,JAM3,WDR54,KLHL22,SCAMP5,KANK3
18_Member	GO Biological Processes	GO:0043254	regulation of protein-containing complex assembly	-3.52191	-1.634	21/407	1.42293e+98	PARP1,GSN,NCKAP1L,HES1,SMAD6,MAPT,RDX,TWF2,LMOD1,CLIP3,TRAF3IP1,RANGRF,DACT1,HJURP,CRACD,P2RY12,JAM3,AJUBA,ESAM,NEK7,KANK3
18_Member	GO Biological Processes	GO:0031333	negative regulation of protein-containing complex assembly	-2.98831	-1.269	10/139	2.93441e+47	GSN,SMAD6,RDX,TWF2,LMOD1,CLIP3,TRAF3IP1,DACT1,JAM3,KANK3
18_Member	GO Biological Processes	GO:0010639	negative regulation of organelle organization	-2.40026	-0.88	16/342	1.4241e+68	PARP1,ARRB2,CCNF,GSN,MAPT,MTM1,TRIM37,RDX,RPS6KA2,CORO2B,EHMT2,TWF2,LMOD1,CLIP3,KLHL22,KANK3
18_Member	GO Biological Processes	GO:0032271	regulation of protein polymerization	-2.30963	-0.813	11/200	2.93431e+51	GSN,NCKAP1L,MAPT,RDX,TWF2,LMOD1,CLIP3,RANGRF,CRACD,ESAM,KANK3
18_Member	GO Biological Processes	GO:0032272	negative regulation of protein polymerization	-2.21289	-0.748	6/75	2.9346e+28	GSN,RDX,TWF2,LMOD1,CLIP3,KANK3
18_Member	GO Biological Processes	GO:0030834	regulation of actin filament depolymerization	-2.1837	-0.731	5/54	2.9346e+22	GSN,RDX,TWF2,LMOD1,CRACD
18_Member	GO Biological Processes	GO:0051693	actin filament capping	-2.1532	-0.713	4/35	2.9346e+17	GSN,RDX,TWF2,LMOD1
18_Member	GO Biological Processes	GO:0051494	negative regulation of cytoskeleton organization	-2.05948	-0.644	9/159	8.99293e+40	CCNF,GSN,TRIM37,RDX,CORO2B,TWF2,LMOD1,CLIP3,KANK3
18_Member	GO Biological Processes	GO:0051016	barbed-end actin filament capping	-2.04136	-0.634	2022-03-20	2934596211344	GSN,RDX,TWF2
19_Summary	GO Biological Processes	GO:2000147	positive regulation of cell motility	-6.9676	-4.327	35/584	59,596,1277,1436,1524,2149,2246,2254,2324,2523,2624,3071,3488,3791,4638,4851,4908,5159,5175,5335,5962,6608,6678,7010,7205,7423,22954,25960,57669,64805,80310,83483,83700,284114,284119,94,151,187,409,595,1490,2022,3280,5027,5871,6899,7786,9894,10044,10411,25999,28984,51422,55507,79705,79899,84962,151449,185,4485,5333,6915,8912,56848,57172,2535,3913,6199,6424,8324,10891,111,3397,6494,64411,1849,4137…	ACTA2,BCL2,COL1A1,CSF1R,CX3CR1,F2R,FGF1,FGF9,FLT4,FUT1,GATA2,NCKAP1L,IGFBP5,KDR,MYLK,NOTCH1,NTF3,PDGFRB,PECAM1,PLCG1,RDX,SMO,SPARC,TEK,TRIP6,VEGFB,TRIM32,ADGRA2,EPB41L5,P2RY12,PDGFD,PLVAP,JAM3,TMEM102,CAVIN1,ACVRL1,ADRA2B,APLNR,ARRB2,CCND1,CCN2,ENG,HES1,P2RX7,MAP4K2,TBX1,MAP3K12,TELO2,SH2D3C,RAPGEF3,CLIP3,RGCC,PRKAG2,GPRC5D,LRRK1,PRR5L,AJUBA,GDF7,AGTR1,MST1,PLCD1,TBXA2R,CACNA1H,SPHK2,CAMK1G,FZD2,…
19_Member	GO Biological Processes	GO:2000147	positive regulation of cell motility	-6.9676	-4.327	35/584	5.95961e+147	ACTA2,BCL2,COL1A1,CSF1R,CX3CR1,F2R,FGF1,FGF9,FLT4,FUT1,GATA2,NCKAP1L,IGFBP5,KDR,MYLK,NOTCH1,NTF3,PDGFRB,PECAM1,PLCG1,RDX,SMO,SPARC,TEK,TRIP6,VEGFB,TRIM32,ADGRA2,EPB41L5,P2RY12,PDGFD,PLVAP,JAM3,TMEM102,CAVIN1
19_Member	GO Biological Processes	GO:0030335	positive regulation of cell migration	-6.91783	-4.286	34/560	5.95961e+141	ACTA2,BCL2,COL1A1,CSF1R,CX3CR1,F2R,FGF1,FGF9,FLT4,FUT1,GATA2,NCKAP1L,IGFBP5,KDR,MYLK,NOTCH1,NTF3,PDGFRB,PECAM1,PLCG1,RDX,SMO,SPARC,TEK,TRIP6,VEGFB,TRIM32,ADGRA2,EPB41L5,P2RY12,PDGFD,PLVAP,JAM3,TMEM102
19_Member	GO Biological Processes	GO:0051272	positive regulation of cellular component movement	-6.73897	-4.123	35/597	5.95961e+147	ACTA2,BCL2,COL1A1,CSF1R,CX3CR1,F2R,FGF1,FGF9,FLT4,FUT1,GATA2,NCKAP1L,IGFBP5,KDR,MYLK,NOTCH1,NTF3,PDGFRB,PECAM1,PLCG1,RDX,SMO,SPARC,TEK,TRIP6,VEGFB,TRIM32,ADGRA2,EPB41L5,P2RY12,PDGFD,PLVAP,JAM3,TMEM102,CAVIN1
19_Member	GO Biological Processes	GO:0040017	positive regulation of locomotion	-6.70448	-4.097	35/599	5.95961e+147	ACTA2,BCL2,COL1A1,CSF1R,CX3CR1,F2R,FGF1,FGF9,FLT4,FUT1,GATA2,NCKAP1L,IGFBP5,KDR,MYLK,NOTCH1,NTF3,PDGFRB,PECAM1,PLCG1,RDX,SMO,SPARC,TEK,TRIP6,VEGFB,TRIM32,ADGRA2,EPB41L5,P2RY12,PDGFD,PLVAP,JAM3,TMEM102,CAVIN1
19_Member	GO Biological Processes	GO:0001934	positive regulation of protein phosphorylation	-5.42143	-3.065	37/741	9.41512e+152	ACVRL1,ADRA2B,APLNR,ARRB2,CCND1,BCL2,CSF1R,CCN2,CX3CR1,ENG,FGF1,FGF9,FLT4,NCKAP1L,HES1,KDR,NTF3,P2RX7,PDGFRB,PECAM1,MAP4K2,TBX1,TEK,VEGFB,MAP3K12,TELO2,SH2D3C,RAPGEF3,CLIP3,RGCC,PRKAG2,GPRC5D,LRRK1,PRR5L,PDGFD,AJUBA,GDF7
19_Member	KEGG Pathway	hsa04020	Calcium signaling pathway	-5.16189	-2.858	18/240	1.85215e+73	AGTR1,F2R,FGF1,FGF9,FLT4,KDR,MST1,MYLK,P2RX7,PDGFRB,PLCD1,PLCG1,TBXA2R,VEGFB,CACNA1H,SPHK2,CAMK1G,PDGFD
19_Member	WikiPathways	WP5087	Malignant pleural mesothelioma	-5.10281	-2.83	26/447	5.95956e+103	ACTA2,CCND1,BCL2,CSF1R,CCN2,FGF1,FGF9,FLT4,FZD2,KDR,LAMB2,MST1,NTF3,PDGFRB,MAP4K2,RPS6KB2,SFRP4,SPARC,TEK,VEGFB,FZD7,TELO2,PPARGC1A,PRKAG2,PDGFD,AJUBA
19_Member	KEGG Pathway	hsa04015	Rap1 signaling pathway	-4.74113	-2.548	16/210	1.11144e+65	ADCY5,CSF1R,F2R,FGF1,FGF9,FLT4,ID1,KDR,PDGFRB,PLCG1,SIPA1,TEK,VEGFB,RAPGEF3,ARAP3,PDGFD
19_Member	KEGG Pathway	hsa04010	MAPK signaling pathway	-3.99662	-1.99	18/294	4.09144e+71	ARRB2,CSF1R,DUSP7,FGF1,FGF9,FLT4,KDR,MAPT,NFATC1,NTF3,PDGFRB,MAP4K2,RPS6KA2,TEK,VEGFB,MAP3K12,CACNA1H,PDGFD
19_Member	GO Biological Processes	GO:0070374	positive regulation of ERK1 and ERK2 cascade	-3.91335	-1.94	15/221	5.94091e+59	ACTA2,ARRB2,CSF1R,CCN2,F2R,FGF1,FLT4,KDR,NOTCH1,PDGFRB,CCL14,TEK,MAP3K12,PDGFD,CAVIN3
19_Member	GO Biological Processes	GO:0043549	regulation of kinase activity	-3.88103	-1.913	34/778	1.51596e+141	ADRA2B,CCND1,CCNF,CSF1R,DUSP7,FGF1,FLT4,NCKAP1L,KDR,MAPT,MST1,NTF3,P2RX7,PDGFRB,PTPRB,MAP4K2,TEK,TFAP4,NR2F2,TIE1,TYRO3,MAP3K12,LDB1,LDB2,SH3BP5,TELO2,NPRL2,RGCC,PRKAG2,GPRC5D,P2RY12,PDGFD,AJUBA,PIK3IP1
19_Member	GO Biological Processes	GO:0050920	regulation of chemotaxis	-3.80631	-1.851	15/226	1.43615e+65	CSF1R,CX3CR1,EFNB2,FGF1,NCKAP1L,KDR,NOTCH1,NTF3,PDGFRB,VEGFB,ADGRA2,P2RY12,PDGFD,JAM3,TMEM102
19_Member	GO Biological Processes	GO:0043410	positive regulation of MAPK cascade	-3.5777	-1.671	24/492	5.91514e+96	ACTA2,ADRA2B,ARRB2,CSF1R,CCN2,F2R,FGF1,FLT4,KDR,NOTCH1,NTF3,P2RX7,PDGFRB,MAP4K2,CCL14,TBX1,TEK,MAP3K12,LAPTM5,FZD7,DOK4,PDGFD,AJUBA,CAVIN3
19_Member	GO Biological Processes	GO:0051347	positive regulation of transferase activity	-3.32182	-1.488	26/575	1.51595e+110	ADRA2B,CCND1,CSF1R,FGF1,FLT4,NCKAP1L,KDR,MAPT,NTF3,P2RX7,PDGFRB,MAP4K2,RFC5,TEK,TIE1,TYRO3,MAP3K12,TELO2,RGCC,PRKAG2,WRAP53,GPRC5D,P2RY12,PDGFD,AJUBA,NEK7
19_Member	GO Biological Processes	GO:0033674	positive regulation of kinase activity	-3.23492	-1.442	23/489	1.51595e+95	ADRA2B,CCND1,CSF1R,FGF1,FLT4,NCKAP1L,KDR,MAPT,NTF3,P2RX7,PDGFRB,MAP4K2,TEK,TIE1,TYRO3,MAP3K12,TELO2,RGCC,PRKAG2,GPRC5D,P2RY12,PDGFD,AJUBA
19_Member	GO Biological Processes	GO:0043408	regulation of MAPK cascade	-3.14783	-1.38	29/688	5.91514e+120	ACTA2,ADRA2B,ARRB2,CSF1R,CCN2,DUSP7,F2R,FGF1,FLT4,KDR,NOTCH1,NTF3,P2RX7,PDGFRB,MAP4K2,CCL14,TBX1,TEK,MAP3K12,LAPTM5,FZD7,DACT1,DOK4,PRDM11,NDRG2,PDGFD,WDR54,AJUBA,CAVIN3
19_Member	GO Biological Processes	GO:0050921	positive regulation of chemotaxis	-2.96455	-1.252	10/140	1.43615e+43	CSF1R,CX3CR1,NCKAP1L,KDR,NTF3,PDGFRB,VEGFB,P2RY12,PDGFD,TMEM102
19_Member	GO Biological Processes	GO:0070372	regulation of ERK1 and ERK2 cascade	-2.7939	-1.148	16/312	5.94091e+64	ACTA2,ARRB2,CSF1R,CCN2,F2R,FGF1,FLT4,KDR,NOTCH1,PDGFRB,CCL14,TEK,MAP3K12,NDRG2,PDGFD,CAVIN3
19_Member	GO Biological Processes	GO:0071900	regulation of protein serine/threonine kinase activity	-2.59218	-1.02	18/388	5.95899e+73	CCND1,CCNF,CSF1R,DUSP7,FGF1,MST1,NTF3,P2RX7,PDGFRB,MAP4K2,TFAP4,NR2F2,MAP3K12,TELO2,RGCC,PRKAG2,PDGFD,AJUBA
19_Member	GO Biological Processes	GO:0002687	positive regulation of leukocyte migration	-2.39306	-0.877	9/141	1.43615e+41	CSF1R,CX3CR1,NCKAP1L,VEGFB,P2RY12,PDGFD,PLVAP,JAM3,TMEM102
19_Member	GO Biological Processes	GO:0043406	positive regulation of MAP kinase activity	-2.38393	-0.869	8/116	2.24649e+33	FGF1,NTF3,P2RX7,PDGFRB,MAP4K2,MAP3K12,PDGFD,AJUBA
19_Member	GO Biological Processes	GO:0071902	positive regulation of protein serine/threonine kinase activity	-2.38	-0.867	12/224	5.95144e+49	CCND1,CSF1R,FGF1,NTF3,P2RX7,PDGFRB,MAP4K2,MAP3K12,TELO2,RGCC,PDGFD,AJUBA
19_Member	KEGG Pathway	hsa04014	Ras signaling pathway	-2.26038	-0.778	12/232	1.43622e+48	CSF1R,FGF1,FGF9,FLT4,KDR,NTF3,PDGFRB,PLCG1,RGL2,TEK,VEGFB,PDGFD
20_Summary	GO Biological Processes	GO:0072012	glomerulus vasculature development	-6.84153	-4.218	2022-07-20	5.99473e+42	ACTA2,CD34,HES1,NOTCH1,PDGFRB,PECAM1,TEK,LAMB2,SMO,KLF15,LGR4
20_Member	GO Biological Processes	GO:0072012	glomerulus vasculature development	-6.84153	-4.218	2022-07-20	5.99473e+24	ACTA2,CD34,HES1,NOTCH1,PDGFRB,PECAM1,TEK
20_Member	GO Biological Processes	GO:0061437	renal system vasculature development	-6.51571	-3.946	2022-07-22	5.99473e+24	ACTA2,CD34,HES1,NOTCH1,PDGFRB,PECAM1,TEK
20_Member	GO Biological Processes	GO:0061440	kidney vasculature development	-6.51571	-3.946	2022-07-22	5.99473e+24	ACTA2,CD34,HES1,NOTCH1,PDGFRB,PECAM1,TEK
20_Member	GO Biological Processes	GO:0061005	cell differentiation involved in kidney development	-5.11657	-2.83	8/47	5.99473e+30	ACTA2,CD34,HES1,LAMB2,NOTCH1,SMO,KLF15,LGR4
20_Member	GO Biological Processes	GO:0072109	glomerular mesangium development	-4.82318	-2.608	2022-04-08	5994748515159	ACTA2,CD34,NOTCH1,PDGFRB
20_Member	GO Biological Processes	GO:0035850	epithelial cell differentiation involved in kidney development	-3.91482	-1.94	6/36	5.99474e+21	ACTA2,CD34,LAMB2,NOTCH1,SMO,KLF15
20_Member	GO Biological Processes	GO:0072008	glomerular mesangial cell differentiation	-3.6978	-1.773	2022-03-06	599474851	ACTA2,CD34,NOTCH1
20_Member	GO Biological Processes	GO:0072007	mesangial cell differentiation	-3.46192	-1.595	2022-03-07	599474851	ACTA2,CD34,NOTCH1
20_Member	GO Biological Processes	GO:1904238	pericyte cell differentiation	-3.09599	-1.349	2022-03-09	599474851	ACTA2,CD34,NOTCH1
20_Member	GO Biological Processes	GO:0072010	glomerular epithelium development	-2.69508	-1.079	2022-04-25	9473913517528990	CD34,LAMB2,PECAM1,KLF15

## Sheet: Blood_up
GroupID	Category	Term	Description	LogP	Log(q-value)	InTerm_InList	Genes	Symbols
1_Summary	Reactome Gene Sets	R-HSA-1640170	Cell Cycle	-58.7325	-54.384	178/692	208,332,580,641,672,699,701,894,983,995,996,1026,1031,1060,1062,1063,1104,1111,1163,1616,1736,1763,1869,1870,1874,2305,2491,3015,3017,3020,3161,3320,3326,4000,4149,4171,4172,4218,4605,4609,4683,4928,4998,4999,5000,5422,5430,5435,5440,5500,5516,5527,5557,5578,5683,5684,5686,5690,5696,5698,5699,5702,5706,5710,5716,5717,5719,5720,5721,5889,5905,5925,5932,5933,6396,7029,7153,7156,7157,7277,7280,7314,…	AKT2,BIRC5,BARD1,BLM,BRCA1,BUB1,BUB1B,CCND2,CDK1,CDC25C,CDC27,CDKN1A,CDKN2C,CENPC,CENPE,CENPF,RCC1,CHEK1,CKS1B,DAXX,DKC1,DNA2,E2F1,E2F2,E2F4,FOXM1,CENPI,H2AZ1,H2BC5,H3-3A,HMMR,HSP90AA1,HSP90AB1,LMNA,MAX,MCM2,MCM3,RAB8A,MYBL2,MYC,NBN,NUP98,ORC1,ORC2,ORC4,POLA1,POLR2A,POLR2F,POLR2K,PPP1CB,PPP2CB,PPP2R5C,PRIM1,PRKCA,PSMA2,PSMA3,PSMA5,PSMB2,PSMB8,PSMB9,PSMB10,PSMC3,PSMC6,PSMD4,PSMD10,PSMD11,PSMD13,PS…
1_Member	Reactome Gene Sets	R-HSA-1640170	Cell Cycle	-58.7325	-54.384	178/692	208,332,580,641,672,699,701,894,983,995,996,1026,1031,1060,1062,1063,1104,1111,1163,1616,1736,1763,1869,1870,1874,2305,2491,3015,3017,3020,3161,3320,3326,4000,4149,4171,4172,4218,4605,4609,4683,4928,4998,4999,5000,5422,5430,5435,5440,5500,5516,5527,5557,5578,5683,5684,5686,5690,5696,5698,5699,5702,5706,5710,5716,5717,5719,5720,5721,5889,5905,5925,5932,5933,6396,7029,7153,7156,7157,7277,7280,7314,…	AKT2,BIRC5,BARD1,BLM,BRCA1,BUB1,BUB1B,CCND2,CDK1,CDC25C,CDC27,CDKN1A,CDKN2C,CENPC,CENPE,CENPF,RCC1,CHEK1,CKS1B,DAXX,DKC1,DNA2,E2F1,E2F2,E2F4,FOXM1,CENPI,H2AZ1,H2BC5,H3-3A,HMMR,HSP90AA1,HSP90AB1,LMNA,MAX,MCM2,MCM3,RAB8A,MYBL2,MYC,NBN,NUP98,ORC1,ORC2,ORC4,POLA1,POLR2A,POLR2F,POLR2K,PPP1CB,PPP2CB,PPP2R5C,PRIM1,PRKCA,PSMA2,PSMA3,PSMA5,PSMB2,PSMB8,PSMB9,PSMB10,PSMC3,PSMC6,PSMD4,PSMD10,PSMD11,PSMD13,PS…
1_Member	Reactome Gene Sets	R-HSA-69278	Cell Cycle, Mitotic	-48.7169	-44.846	146/561	208,332,699,701,894,983,995,996,1026,1031,1060,1062,1063,1104,1163,1763,1869,1870,1874,2305,2491,3015,3017,3020,3161,3320,3326,4000,4149,4171,4172,4218,4605,4609,4928,4998,4999,5000,5422,5500,5516,5527,5557,5578,5683,5684,5686,5690,5696,5698,5699,5702,5706,5710,5716,5717,5719,5720,5721,5905,5925,5933,6396,7029,7153,7157,7277,7280,7314,7316,7443,7840,8655,8945,9126,9133,9491,9493,9631,9662,9663,97…	AKT2,BIRC5,BUB1,BUB1B,CCND2,CDK1,CDC25C,CDC27,CDKN1A,CDKN2C,CENPC,CENPE,CENPF,RCC1,CKS1B,DNA2,E2F1,E2F2,E2F4,FOXM1,CENPI,H2AZ1,H2BC5,H3-3A,HMMR,HSP90AA1,HSP90AB1,LMNA,MAX,MCM2,MCM3,RAB8A,MYBL2,MYC,NUP98,ORC1,ORC2,ORC4,POLA1,PPP1CB,PPP2CB,PPP2R5C,PRIM1,PRKCA,PSMA2,PSMA3,PSMA5,PSMB2,PSMB8,PSMB9,PSMB10,PSMC3,PSMC6,PSMD4,PSMD10,PSMD11,PSMD13,PSME1,PSME2,RANGAP1,RB1,RBL1,SEC13,TFDP2,TOP2A,TP53,TUBA4A,…
1_Member	Reactome Gene Sets	R-HSA-68886	M Phase	-31.4724	-28.447	102/418	332,699,701,983,996,1060,1062,1063,1104,2491,3015,3017,3020,3320,4000,4928,5516,5527,5578,5683,5684,5686,5690,5696,5698,5699,5702,5706,5710,5716,5717,5719,5720,5721,5905,5925,6396,7277,7280,7314,7316,7443,7840,8655,9126,9133,9491,9493,9631,9662,9663,9735,9918,9972,10051,10142,10274,10383,10403,10592,10726,10733,10735,10762,11065,11243,22995,23047,23063,23122,23165,23175,23198,23592,27338,51807,54…	BIRC5,BUB1,BUB1B,CDK1,CDC27,CENPC,CENPE,CENPF,RCC1,CENPI,H2AZ1,H2BC5,H3-3A,HSP90AA1,LMNA,NUP98,PPP2CB,PPP2R5C,PRKCA,PSMA2,PSMA3,PSMA5,PSMB2,PSMB8,PSMB9,PSMB10,PSMC3,PSMC6,PSMD4,PSMD10,PSMD11,PSMD13,PSME1,PSME2,RANGAP1,RB1,SEC13,TUBA4A,TUBB2A,UBB,UBC,VRK1,ALMS1,DYNLL1,SMC3,CCNB2,PSMF1,KIF23,NUP155,CEP135,LPIN2,KNTC1,NCAPD2,NUP153,SMC4,AKAP9,STAG1,TUBB4B,NDC80,SMC2,NUDC,PLK4,STAG2,NUP50,UBE2C,PMF1,…
1_Member	Reactome Gene Sets	R-HSA-68882	Mitotic Anaphase	-30.5192	-27.533	74/236	332,699,701,983,996,1060,1062,1063,1104,2491,4000,4928,5516,5527,5683,5684,5686,5690,5696,5698,5699,5702,5706,5710,5716,5717,5719,5720,5721,5905,6396,7277,7280,7314,7316,7443,8655,9126,9133,9491,9631,9735,10274,10383,10403,10726,10735,11065,11243,23047,23063,23122,23165,23198,23592,27338,51807,54820,55143,55839,55920,64105,64946,79682,81027,81565,81930,91687,91782,129401,151246,151648,347733,4015…	BIRC5,BUB1,BUB1B,CDK1,CDC27,CENPC,CENPE,CENPF,RCC1,CENPI,LMNA,NUP98,PPP2CB,PPP2R5C,PSMA2,PSMA3,PSMA5,PSMB2,PSMB8,PSMB9,PSMB10,PSMC3,PSMC6,PSMD4,PSMD10,PSMD11,PSMD13,PSME1,PSME2,RANGAP1,SEC13,TUBA4A,TUBB2A,UBB,UBC,VRK1,DYNLL1,SMC3,CCNB2,PSMF1,NUP155,KNTC1,STAG1,TUBB4B,NDC80,NUDC,STAG2,UBE2C,PMF1,PDS5B,WAPL,CLASP2,NUP205,PSME4,LEMD3,UBE2S,TUBA8,NDE1,CDCA8,CENPN,RCC2,CENPK,CENPH,CENPU,TUBB1,NDEL1,KI…
1_Member	Reactome Gene Sets	R-HSA-2555396	Mitotic Metaphase and Anaphase	-30.3843	-27.416	74/237	332,699,701,983,996,1060,1062,1063,1104,2491,4000,4928,5516,5527,5683,5684,5686,5690,5696,5698,5699,5702,5706,5710,5716,5717,5719,5720,5721,5905,6396,7277,7280,7314,7316,7443,8655,9126,9133,9491,9631,9735,10274,10383,10403,10726,10735,11065,11243,23047,23063,23122,23165,23198,23592,27338,51807,54820,55143,55839,55920,64105,64946,79682,81027,81565,81930,91687,91782,129401,151246,151648,347733,4015…	BIRC5,BUB1,BUB1B,CDK1,CDC27,CENPC,CENPE,CENPF,RCC1,CENPI,LMNA,NUP98,PPP2CB,PPP2R5C,PSMA2,PSMA3,PSMA5,PSMB2,PSMB8,PSMB9,PSMB10,PSMC3,PSMC6,PSMD4,PSMD10,PSMD11,PSMD13,PSME1,PSME2,RANGAP1,SEC13,TUBA4A,TUBB2A,UBB,UBC,VRK1,DYNLL1,SMC3,CCNB2,PSMF1,NUP155,KNTC1,STAG1,TUBB4B,NDC80,NUDC,STAG2,UBE2C,PMF1,PDS5B,WAPL,CLASP2,NUP205,PSME4,LEMD3,UBE2S,TUBA8,NDE1,CDCA8,CENPN,RCC2,CENPK,CENPH,CENPU,TUBB1,NDEL1,KI…
1_Member	Reactome Gene Sets	R-HSA-2467813	Separation of Sister Chromatids	-28.3332	-25.4	64/191	3.327e+283	BIRC5,BUB1,BUB1B,CDC27,CENPC,CENPE,CENPF,CENPI,NUP98,PPP2CB,PPP2R5C,PSMA2,PSMA3,PSMA5,PSMB2,PSMB8,PSMB9,PSMB10,PSMC3,PSMC6,PSMD4,PSMD10,PSMD11,PSMD13,PSME1,PSME2,RANGAP1,SEC13,TUBA4A,TUBB2A,UBB,UBC,DYNLL1,SMC3,PSMF1,KNTC1,STAG1,TUBB4B,NDC80,NUDC,STAG2,UBE2C,PMF1,PDS5B,WAPL,CLASP2,PSME4,UBE2S,TUBA8,NDE1,CDCA8,CENPN,RCC2,CENPK,CENPH,CENPU,TUBB1,NDEL1,KIF18A,CENPL,SGO2,SGO1,TUBB2B,CENPP
1_Member	Reactome Gene Sets	R-HSA-68877	Mitotic Prometaphase	-22.4392	-19.82	59/204	3.327e+271	BIRC5,BUB1,BUB1B,CDK1,CENPC,CENPE,CENPF,CENPI,HSP90AA1,NUP98,PPP2CB,PPP2R5C,RANGAP1,SEC13,TUBA4A,TUBB2A,ALMS1,DYNLL1,SMC3,CCNB2,CEP135,KNTC1,NCAPD2,SMC4,AKAP9,STAG1,TUBB4B,NDC80,SMC2,NUDC,PLK4,STAG2,PMF1,CEP152,PDS5B,WAPL,CLASP2,TUBA8,HAUS6,NDE1,HAUS4,CEP192,CDCA8,CENPN,RCC2,CENPK,NCAPG,CENPH,CENPU,CEP63,TUBB1,NDEL1,KIF18A,CEP78,CENPL,SGO2,SGO1,TUBB2B,CENPP
1_Member	Reactome Gene Sets	R-HSA-2500257	Resolution of Sister Chromatid Cohesion	-20.5023	-18.023	44/126	3.327e+200	BIRC5,BUB1,BUB1B,CDK1,CENPC,CENPE,CENPF,CENPI,NUP98,PPP2CB,PPP2R5C,RANGAP1,SEC13,TUBA4A,TUBB2A,DYNLL1,SMC3,CCNB2,KNTC1,STAG1,TUBB4B,NDC80,NUDC,STAG2,PMF1,PDS5B,WAPL,CLASP2,TUBA8,NDE1,CDCA8,CENPN,RCC2,CENPK,CENPH,CENPU,TUBB1,NDEL1,KIF18A,CENPL,SGO2,SGO1,TUBB2B,CENPP
1_Member	Reactome Gene Sets	R-HSA-5663220	RHO GTPases Activate Formins	-16.02	-13.802	41/140	3.327e+190	BIRC5,BUB1,BUB1B,CENPC,CENPE,CENPF,CENPI,NUP98,PPP2CB,PPP2R5C,RANGAP1,SEC13,TUBA4A,TUBB2A,DYNLL1,KNTC1,TUBB4B,NDC80,NUDC,PMF1,DAAM1,CLASP2,EVL,TUBA8,NDE1,CDCA8,CENPN,RCC2,CENPK,CENPH,CENPU,TUBB1,NDEL1,DIAPH3,KIF18A,CENPL,SGO2,SGO1,SCAI,TUBB2B,CENPP
1_Member	Reactome Gene Sets	R-HSA-9648025	EML4 and NUDC in mitotic spindle formation	-15.7328	-13.552	37/117	3.327e+169	BIRC5,BUB1,BUB1B,CENPC,CENPE,CENPF,CENPI,NUP98,PPP2CB,PPP2R5C,RANGAP1,SEC13,TUBA4A,TUBB2A,DYNLL1,KNTC1,TUBB4B,NDC80,NUDC,PMF1,CLASP2,TUBA8,NDE1,CDCA8,CENPN,RCC2,CENPK,CENPH,CENPU,TUBB1,NDEL1,KIF18A,CENPL,SGO2,SGO1,TUBB2B,CENPP
1_Member	Reactome Gene Sets	R-HSA-69618	Mitotic Spindle Checkpoint	-13.793	-11.759	34/113	3.327e+153	BIRC5,BUB1,BUB1B,CDC27,CENPC,CENPE,CENPF,CENPI,NUP98,PPP2CB,PPP2R5C,RANGAP1,SEC13,DYNLL1,KNTC1,NDC80,NUDC,UBE2C,PMF1,CLASP2,UBE2S,NDE1,CDCA8,CENPN,RCC2,CENPK,CENPH,CENPU,NDEL1,KIF18A,CENPL,SGO2,SGO1,CENPP
1_Member	Reactome Gene Sets	R-HSA-141424	Amplification of signal from the kinetochores	-13.578	-11.562	31/96	3.327e+140	BIRC5,BUB1,BUB1B,CENPC,CENPE,CENPF,CENPI,NUP98,PPP2CB,PPP2R5C,RANGAP1,SEC13,DYNLL1,KNTC1,NDC80,NUDC,PMF1,CLASP2,NDE1,CDCA8,CENPN,RCC2,CENPK,CENPH,CENPU,NDEL1,KIF18A,CENPL,SGO2,SGO1,CENPP
1_Member	Reactome Gene Sets	R-HSA-141444	Amplification of signal from unattached kinetochores via a MAD2 inhibitory signal	-13.578	-11.562	31/96	3.327e+140	BIRC5,BUB1,BUB1B,CENPC,CENPE,CENPF,CENPI,NUP98,PPP2CB,PPP2R5C,RANGAP1,SEC13,DYNLL1,KNTC1,NDC80,NUDC,PMF1,CLASP2,NDE1,CDCA8,CENPN,RCC2,CENPK,CENPH,CENPU,NDEL1,KIF18A,CENPL,SGO2,SGO1,CENPP
1_Member	Reactome Gene Sets	R-HSA-195258	RHO GTPase Effectors	-12.1386	-10.231	59/327	3.327e+265	BIRC5,BUB1,BUB1B,CALM3,CDC25C,CENPC,CENPE,CENPF,CENPI,H2AZ1,H2BC5,H3-3A,NUP98,PDPK1,PPP1CB,PPP2CB,PPP2R5C,PRKCA,PKN2,PTK2,RANGAP1,SEC13,TUBA4A,TUBB2A,YWHAH,DYNLL1,PRC1,KNTC1,KIF14,TUBB4B,MYL9,NDC80,NUDC,NCKAP1,CIT,PMF1,DAAM1,CLASP2,PKN3,EVL,TUBA8,NDE1,CDCA8,H2AJ,CENPN,RCC2,CENPK,CENPH,CENPU,TUBB1,NDEL1,DIAPH3,KIF18A,CENPL,SGO2,SGO1,SCAI,TUBB2B,CENPP
2_Summary	Reactome Gene Sets	R-HSA-1280215	Cytokine Signaling in Immune system	-49.4677	-45.421	168/715	27,103,208,329,330,332,356,567,596,598,684,759,941,942,958,1026,1147,1154,1435,1846,1958,2185,2309,2317,2353,2537,2633,2634,3091,3181,3312,3313,3320,3383,3434,3437,3552,3559,3561,3576,3586,3595,3600,3627,3656,3659,3660,3662,3667,3669,3718,3725,3726,3836,3839,3845,4049,4088,4261,4599,4600,4609,4790,4791,4792,4793,4928,5008,5292,5295,5371,5451,5495,5516,5606,5610,5683,5684,5686,5690,5696,5698,5699,…	ABL2,ADAR,AKT2,BIRC2,BIRC3,BIRC5,FASLG,B2M,BCL2,BCL2L1,BST2,CA1,CD80,CD86,CD40,CDKN1A,CHUK,CISH,CSF1,DUSP4,EGR1,PTK2B,FOXO3,FLNB,FOS,IFI6,GBP1,GBP2,HIF1A,HNRNPA2B1,HSPA8,HSPA9,HSP90AA1,ICAM1,IFIT1,IFIT3,IL1A,IL2RA,IL2RG,CXCL8,IL10,IL12RB2,IL15,CXCL10,IRAK2,IRF1,IRF2,IRF4,IRS1,ISG20,JAK3,JUN,JUNB,KPNA1,KPNA3,KRAS,LTA,SMAD3,CIITA,MX1,MX2,MYC,NFKB1,NFKB2,NFKBIA,NFKBIB,NUP98,OSM,PIM1,PIK3R1,PML,POU2F…
2_Member	Reactome Gene Sets	R-HSA-1280215	Cytokine Signaling in Immune system	-49.4677	-45.421	168/715	27,103,208,329,330,332,356,567,596,598,684,759,941,942,958,1026,1147,1154,1435,1846,1958,2185,2309,2317,2353,2537,2633,2634,3091,3181,3312,3313,3320,3383,3434,3437,3552,3559,3561,3576,3586,3595,3600,3627,3656,3659,3660,3662,3667,3669,3718,3725,3726,3836,3839,3845,4049,4088,4261,4599,4600,4609,4790,4791,4792,4793,4928,5008,5292,5295,5371,5451,5495,5516,5606,5610,5683,5684,5686,5690,5696,5698,5699,…	ABL2,ADAR,AKT2,BIRC2,BIRC3,BIRC5,FASLG,B2M,BCL2,BCL2L1,BST2,CA1,CD80,CD86,CD40,CDKN1A,CHUK,CISH,CSF1,DUSP4,EGR1,PTK2B,FOXO3,FLNB,FOS,IFI6,GBP1,GBP2,HIF1A,HNRNPA2B1,HSPA8,HSPA9,HSP90AA1,ICAM1,IFIT1,IFIT3,IL1A,IL2RA,IL2RG,CXCL8,IL10,IL12RB2,IL15,CXCL10,IRAK2,IRF1,IRF2,IRF4,IRS1,ISG20,JAK3,JUN,JUNB,KPNA1,KPNA3,KRAS,LTA,SMAD3,CIITA,MX1,MX2,MYC,NFKB1,NFKB2,NFKBIA,NFKBIB,NUP98,OSM,PIM1,PIK3R1,PML,POU2F…
2_Member	Reactome Gene Sets	R-HSA-449147	Signaling by Interleukins	-26.3934	-23.537	100/462	332,356,596,598,759,941,942,1026,1147,1154,1435,1846,2185,2309,2353,3091,3181,3312,3313,3320,3383,3552,3559,3561,3576,3586,3595,3600,3627,3656,3662,3667,3718,3725,3726,4088,4609,4790,4791,4792,4793,5008,5292,5295,5451,5516,5606,5683,5684,5686,5690,5696,5698,5699,5702,5706,5710,5716,5717,5719,5720,5721,5775,5781,5970,6095,6175,6349,6351,6352,6654,6772,6773,6774,6775,6776,6777,6804,6935,6950,7157,7…	BIRC5,FASLG,BCL2,BCL2L1,CA1,CD80,CD86,CDKN1A,CHUK,CISH,CSF1,DUSP4,PTK2B,FOXO3,FOS,HIF1A,HNRNPA2B1,HSPA8,HSPA9,HSP90AA1,ICAM1,IL1A,IL2RA,IL2RG,CXCL8,IL10,IL12RB2,IL15,CXCL10,IRAK2,IRF4,IRS1,JAK3,JUN,JUNB,SMAD3,MYC,NFKB1,NFKB2,NFKBIA,NFKBIB,OSM,PIM1,PIK3R1,POU2F1,PPP2CB,MAP2K3,PSMA2,PSMA3,PSMA5,PSMB2,PSMB8,PSMB9,PSMB10,PSMC3,PSMC6,PSMD4,PSMD10,PSMD11,PSMD13,PSME1,PSME2,PTPN4,PTPN11,RELA,RORA,RPLP0,…
3_Summary	GO Biological Processes	GO:0000278	mitotic cell cycle	-46.4955	-42.749	149/605	332,580,641,672,699,701,808,894,983,995,996,1026,1033,1060,1062,1063,1104,1111,1112,1163,1164,1763,1869,1874,1894,2177,2305,2672,2935,3832,3833,4171,4172,4603,4605,4609,4683,4863,4998,5128,5371,5422,5516,5524,5578,5781,5925,5932,6154,6198,6491,6873,7157,7272,7277,7280,7443,8451,8453,8493,8738,9055,9101,9126,9133,9493,9577,9735,9787,9833,9918,9928,10051,10111,10274,10383,10403,10459,10464,10592,10…	BIRC5,BARD1,BLM,BRCA1,BUB1,BUB1B,CALM3,CCND2,CDK1,CDC25C,CDC27,CDKN1A,CDKN3,CENPC,CENPE,CENPF,RCC1,CHEK1,FOXN3,CKS1B,CKS2,DNA2,E2F1,E2F4,ECT2,FANCD2,FOXM1,GFI1,GSPT1,KIF11,KIFC1,MCM2,MCM3,MYBL1,MYBL2,MYC,NBN,NPAT,ORC1,CDK17,PML,POLA1,PPP2CB,PTPA,PRKCA,PTPN11,RB1,RBBP8,RPL26,RPS6KB1,STIL,TAF2,TP53,TTK,TUBA4A,TUBB2A,VRK1,CUL4A,CUL2,PPM1D,CRADD,PRC1,USP8,SMC3,CCNB2,KIF23,BABAM2,KNTC1,DLGAP5,MELK,NCA…
3_Member	GO Biological Processes	GO:0000278	mitotic cell cycle	-46.4955	-42.749	149/605	332,580,641,672,699,701,808,894,983,995,996,1026,1033,1060,1062,1063,1104,1111,1112,1163,1164,1763,1869,1874,1894,2177,2305,2672,2935,3832,3833,4171,4172,4603,4605,4609,4683,4863,4998,5128,5371,5422,5516,5524,5578,5781,5925,5932,6154,6198,6491,6873,7157,7272,7277,7280,7443,8451,8453,8493,8738,9055,9101,9126,9133,9493,9577,9735,9787,9833,9918,9928,10051,10111,10274,10383,10403,10459,10464,10592,10…	BIRC5,BARD1,BLM,BRCA1,BUB1,BUB1B,CALM3,CCND2,CDK1,CDC25C,CDC27,CDKN1A,CDKN3,CENPC,CENPE,CENPF,RCC1,CHEK1,FOXN3,CKS1B,CKS2,DNA2,E2F1,E2F4,ECT2,FANCD2,FOXM1,GFI1,GSPT1,KIF11,KIFC1,MCM2,MCM3,MYBL1,MYBL2,MYC,NBN,NPAT,ORC1,CDK17,PML,POLA1,PPP2CB,PTPA,PRKCA,PTPN11,RB1,RBBP8,RPL26,RPS6KB1,STIL,TAF2,TP53,TTK,TUBA4A,TUBB2A,VRK1,CUL4A,CUL2,PPM1D,CRADD,PRC1,USP8,SMC3,CCNB2,KIF23,BABAM2,KNTC1,DLGAP5,MELK,NCA…
3_Member	GO Biological Processes	GO:1903047	mitotic cell cycle process	-43.3214	-39.751	132/514	332,580,641,672,699,701,808,894,983,995,996,1026,1033,1060,1062,1063,1104,1111,1112,1163,1164,1763,1869,1874,1894,2177,2305,2672,2935,3832,3833,4171,4172,4605,4609,4683,4863,4998,5128,5371,5422,5524,5578,5925,5932,6154,6198,6491,6873,7157,7272,7443,8451,8453,8493,8738,9055,9101,9126,9133,9493,9577,9735,9787,9833,9918,9928,10051,10111,10274,10403,10459,10464,10592,10726,10735,10769,10983,11040,110…	BIRC5,BARD1,BLM,BRCA1,BUB1,BUB1B,CALM3,CCND2,CDK1,CDC25C,CDC27,CDKN1A,CDKN3,CENPC,CENPE,CENPF,RCC1,CHEK1,FOXN3,CKS1B,CKS2,DNA2,E2F1,E2F4,ECT2,FANCD2,FOXM1,GFI1,GSPT1,KIF11,KIFC1,MCM2,MCM3,MYBL2,MYC,NBN,NPAT,ORC1,CDK17,PML,POLA1,PTPA,PRKCA,RB1,RBBP8,RPL26,RPS6KB1,STIL,TAF2,TP53,TTK,VRK1,CUL4A,CUL2,PPM1D,CRADD,PRC1,USP8,SMC3,CCNB2,KIF23,BABAM2,KNTC1,DLGAP5,MELK,NCAPD2,KIF14,SMC4,RAD50,STAG1,NDC80,M…
3_Member	GO Biological Processes	GO:0007017	microtubule-based process	-27.4998	-24.583	140/786	332,672,983,1062,1104,1267,1874,2597,3091,3281,3312,3315,3832,3833,4000,4140,4605,5311,5524,6314,6491,6674,7110,7272,7277,7280,7314,7320,7405,7430,8655,8777,8851,8911,9053,9055,9126,9133,9493,9531,9585,9611,9662,9787,9857,9928,10048,10142,10274,10383,10403,10464,10634,10726,10733,10735,10769,10982,11104,11189,11200,11337,22820,22974,22995,23011,23093,23122,23271,23287,23291,23299,24137,25897,2600…	BIRC5,BRCA1,CDK1,CENPE,RCC1,CNP,E2F4,GAPDH,HIF1A,HSBP1,HSPA8,HSPB1,KIF11,KIFC1,LMNA,MARK3,MYBL2,PKD2,PTPA,ATXN7,STIL,SPAG1,TMF1,TTK,TUBA4A,TUBB2A,UBB,UBE2B,UVRAG,EZR,DYNLL1,MPDZ,CDK5R1,CACNA1I,MAP7,PRC1,SMC3,CCNB2,KIF23,BAG3,KIF20B,NCOR1,CEP135,DLGAP5,CEP350,KIF14,RANBP9,AKAP9,STAG1,TUBB4B,NDC80,PIBF1,GAS2L1,NUDC,PLK4,STAG2,PLK2,MAPRE2,KATNA1,CELF3,CHEK2,GABARAP,COPG1,TPX2,CEP152,RAB21,TTLL5,CLAS…
3_Member	GO Biological Processes	GO:0000226	microtubule cytoskeleton organization	-26.4451	-23.559	108/526	332,672,983,1062,1104,1267,1874,2597,3832,3833,4000,4140,4605,5311,5524,6314,6491,6674,7272,7277,7280,7320,7405,7430,8777,8851,9053,9055,9126,9133,9493,9611,9662,9787,9857,10048,10142,10274,10383,10403,10464,10634,10726,10733,10735,10769,10982,11104,11200,11337,22974,22995,23093,23122,23271,23291,23299,24137,25897,26005,26973,29072,29127,29899,51115,51174,51203,51807,54462,54801,54820,54828,54875…	BIRC5,BRCA1,CDK1,CENPE,RCC1,CNP,E2F4,GAPDH,KIF11,KIFC1,LMNA,MARK3,MYBL2,PKD2,PTPA,ATXN7,STIL,SPAG1,TTK,TUBA4A,TUBB2A,UBE2B,UVRAG,EZR,MPDZ,CDK5R1,MAP7,PRC1,SMC3,CCNB2,KIF23,NCOR1,CEP135,DLGAP5,CEP350,RANBP9,AKAP9,STAG1,TUBB4B,NDC80,PIBF1,GAS2L1,NUDC,PLK4,STAG2,PLK2,MAPRE2,KATNA1,CHEK2,GABARAP,TPX2,CEP152,TTLL5,CLASP2,CAMSAP2,FBXW11,BICD2,KIF4A,RNF19A,C2CD3,CHORDC1,SETD2,RACGAP1,GPSM2,RMDN1,TUBD1,N…
3_Member	GO Biological Processes	GO:0051301	cell division	-26.3329	-23.49	105/503	332,699,701,894,983,989,995,996,1060,1062,1063,1104,1163,1164,1894,2035,3070,3832,3833,3981,5500,5586,5925,5932,7153,7443,7813,8444,9055,9101,9126,9133,9493,9577,9585,9735,9918,9928,10051,10274,10388,10403,10459,10592,10726,10735,10982,11065,11104,11113,11200,11243,22974,23047,23063,23122,23607,24137,26354,26586,27338,29086,29127,29899,51203,51343,51510,53918,54443,54801,54820,54892,54930,54962,5…	BIRC5,BUB1,BUB1B,CCND2,CDK1,SEPTIN7,CDC25C,CDC27,CENPC,CENPE,CENPF,RCC1,CKS1B,CKS2,ECT2,EPB41,HELLS,KIF11,KIFC1,LIG4,PPP1CB,PKN2,RB1,RBBP8,TOP2A,VRK1,EVI5,DYRK3,PRC1,USP8,SMC3,CCNB2,KIF23,BABAM2,KIF20B,KNTC1,NCAPD2,KIF14,SMC4,STAG1,SYCP2,NDC80,MAD2L2,SMC2,NUDC,STAG2,MAPRE2,UBE2C,KATNA1,CIT,CHEK2,PMF1,TPX2,PDS5B,WAPL,CLASP2,CD2AP,KIF4A,GNL3,CKAP2,UBE2S,BABAM1,RACGAP1,GPSM2,NUSAP1,FZR1,CHMP5,PELO,A…
3_Member	GO Biological Processes	GO:0007059	chromosome segregation	-23.326	-20.641	72/285	332,672,699,701,1060,1062,1063,1104,1654,2177,3833,5889,5925,6732,7153,7156,7272,7320,7405,8780,9055,9126,9493,9735,9787,9874,9918,9928,10051,10274,10388,10403,10464,10592,10726,10735,11011,11044,11243,23047,24137,29127,51115,51203,51510,54820,54892,55063,55143,55294,55839,56155,57697,64105,64151,64946,79858,80010,80218,81565,81930,83852,83990,84072,84101,91782,114799,146909,151246,151648,157313,…	BIRC5,BRCA1,BUB1,BUB1B,CENPC,CENPE,CENPF,RCC1,DDX3X,FANCD2,KIFC1,RAD51C,RB1,SRPK1,TOP2A,TOP3A,TTK,UBE2B,UVRAG,RIOK3,PRC1,SMC3,KIF23,KNTC1,DLGAP5,TLK1,NCAPD2,KIF14,SMC4,STAG1,SYCP2,NDC80,PIBF1,SMC2,NUDC,STAG2,TLK2,TENT4A,PMF1,PDS5B,KIF4A,RACGAP1,RMDN1,NUSAP1,CHMP5,NDE1,NCAPG2,ZCWPW1,CDCA8,FBXW7,CENPN,TEX14,FANCM,CENPK,NCAPG,CENPH,NEK11,RMI1,NAA50,NDEL1,KIF18A,SETDB2,BRIP1,HORMAD1,USP44,CHMP7,ESCO1…
3_Member	GO Biological Processes	GO:0000280	nuclear division	-23.0219	-20.373	75/310	332,699,701,1060,1062,1104,1164,2177,3832,3833,4603,4605,5719,5889,5925,7153,7272,7314,7320,9055,9126,9133,9493,9665,9735,9787,9918,9928,10018,10051,10111,10274,10388,10403,10464,10592,10726,10735,11044,11065,11200,22974,23047,23122,23304,24137,25788,27338,29127,51115,51203,51510,54820,54892,55063,55125,55143,56155,57697,64105,64151,80010,80218,81565,81930,83990,84072,84930,91782,146909,151246,15…	BIRC5,BUB1,BUB1B,CENPC,CENPE,RCC1,CKS2,FANCD2,KIF11,KIFC1,MYBL1,MYBL2,PSMD13,RAD51C,RB1,TOP2A,TTK,UBB,UBE2B,PRC1,SMC3,CCNB2,KIF23,MARF1,KNTC1,DLGAP5,NCAPD2,KIF14,BCL2L11,SMC4,RAD50,STAG1,SYCP2,NDC80,PIBF1,SMC2,NUDC,STAG2,TENT4A,UBE2C,CHEK2,TPX2,PDS5B,CLASP2,UBR2,KIF4A,RAD54B,UBE2S,RACGAP1,RMDN1,NUSAP1,CHMP5,NDE1,NCAPG2,ZCWPW1,CEP192,CDCA8,TEX14,FANCM,CENPK,NCAPG,RMI1,NAA50,NDEL1,KIF18A,BRIP1,HORM…
3_Member	GO Biological Processes	GO:0048285	organelle fission	-22.1337	-19.534	77/335	332,699,701,1060,1062,1104,1164,2177,3832,3833,4603,4605,5719,5889,5925,7153,7272,7314,7320,9055,9126,9133,9493,9650,9665,9735,9787,9918,9928,10018,10051,10111,10274,10388,10403,10464,10592,10726,10735,11044,11065,11200,22974,23047,23122,23304,24137,25788,27338,29127,51024,51115,51203,51510,54820,54892,55063,55125,55143,56155,57697,64105,64151,80010,80218,81565,81930,83990,84072,84930,91782,14690…	BIRC5,BUB1,BUB1B,CENPC,CENPE,RCC1,CKS2,FANCD2,KIF11,KIFC1,MYBL1,MYBL2,PSMD13,RAD51C,RB1,TOP2A,TTK,UBB,UBE2B,PRC1,SMC3,CCNB2,KIF23,MTFR1,MARF1,KNTC1,DLGAP5,NCAPD2,KIF14,BCL2L11,SMC4,RAD50,STAG1,SYCP2,NDC80,PIBF1,SMC2,NUDC,STAG2,TENT4A,UBE2C,CHEK2,TPX2,PDS5B,CLASP2,UBR2,KIF4A,RAD54B,UBE2S,RACGAP1,FIS1,RMDN1,NUSAP1,CHMP5,NDE1,NCAPG2,ZCWPW1,CEP192,CDCA8,TEX14,FANCM,CENPK,NCAPG,RMI1,NAA50,NDEL1,KIF18A…
3_Member	GO Biological Processes	GO:0070925	organelle assembly	-21.6969	-19.12	128/783	58,332,378,987,989,1060,1062,1063,1104,1654,1874,3832,3833,3921,4218,4605,6128,6134,6135,6147,6169,6175,6193,6208,6223,6234,6674,6713,7072,7110,7111,7168,7320,7430,8655,9055,9126,9133,9493,9519,9531,9611,9662,9735,9786,9787,9857,10058,10254,10274,10398,10403,10464,10677,10733,10735,10982,11200,11337,11345,22832,22974,22995,23122,23195,23710,24137,26005,26580,27241,27258,29127,29887,29978,29979,30…	ACTA1,BIRC5,ARF4,LRBA,SEPTIN7,CENPC,CENPE,CENPF,RCC1,DDX3X,E2F4,KIF11,KIFC1,RPSA,RAB8A,MYBL2,RPL6,RPL10,RPL11,RPL23A,RPL38,RPLP0,RPS5,RPS14,RPS19,RPS28,SPAG1,SQLE,TIA1,TMF1,TMOD1,TPM1,UBE2B,EZR,DYNLL1,PRC1,SMC3,CCNB2,KIF23,TBPL1,BAG3,NCOR1,CEP135,KNTC1,KIAA0586,DLGAP5,CEP350,ABCB6,STAM2,STAG1,MYL9,NDC80,PIBF1,AVIL,PLK4,STAG2,MAPRE2,CHEK2,GABARAP,GABARAPL2,CEP162,TPX2,CEP152,CLASP2,MDN1,GABARAPL1,…
3_Member	GO Biological Processes	GO:0140694	non-membrane-bounded organelle assembly	-18.918	-16.504	69/312	58,332,1060,1062,1063,1104,1654,1874,3832,3833,3921,4605,6128,6134,6135,6147,6169,6175,6193,6208,6223,6234,6713,7072,7111,7168,7430,9055,9126,9133,9493,9611,9662,9735,9787,10274,10398,10403,10464,10733,10735,10982,11200,22974,22995,23122,23195,24137,26005,26580,27258,29127,54443,54801,54930,55125,55143,55839,64105,64946,64963,80153,80254,80817,81027,85459,149041,163786,259266	ACTA1,BIRC5,CENPC,CENPE,CENPF,RCC1,DDX3X,E2F4,KIF11,KIFC1,RPSA,MYBL2,RPL6,RPL10,RPL11,RPL23A,RPL38,RPLP0,RPS5,RPS14,RPS19,RPS28,SQLE,TIA1,TMOD1,TPM1,EZR,PRC1,SMC3,CCNB2,KIF23,NCOR1,CEP135,KNTC1,DLGAP5,STAG1,MYL9,NDC80,PIBF1,PLK4,STAG2,MAPRE2,CHEK2,TPX2,CEP152,CLASP2,MDN1,KIF4A,C2CD3,BSCL2,LSM3,RACGAP1,ANLN,HAUS6,HAUS4,CEP192,CDCA8,CENPN,CENPK,CENPH,MRPS11,EDC3,CEP63,CEP44,TUBB1,CEP295,RC3H1,SASS6…
3_Member	GO Biological Processes	GO:0140014	mitotic nuclear division	-18.803	-16.404	49/169	3.32106e+232	BIRC5,CENPC,CENPE,RCC1,KIF11,KIFC1,MYBL2,RB1,PRC1,SMC3,KIF23,KNTC1,DLGAP5,NCAPD2,KIF14,SMC4,STAG1,NDC80,PIBF1,SMC2,NUDC,STAG2,TENT4A,UBE2C,CHEK2,TPX2,PDS5B,CLASP2,KIF4A,UBE2S,RACGAP1,RMDN1,NUSAP1,CHMP5,NDE1,NCAPG2,CEP192,CDCA8,TEX14,CENPK,NCAPG,NAA50,NDEL1,KIF18A,CHMP7,KIF18B,SGO2,SGO1,REEP3
3_Member	GO Biological Processes	GO:0000819	sister chromatid segregation	-18.4839	-16.095	45/146	3.327e+210	BIRC5,BUB1,BUB1B,CENPC,CENPE,KIFC1,RAD51C,RB1,TOP2A,PRC1,SMC3,KIF23,KNTC1,DLGAP5,NCAPD2,KIF14,SMC4,STAG1,NDC80,PIBF1,SMC2,NUDC,STAG2,TENT4A,PDS5B,KIF4A,RACGAP1,RMDN1,NUSAP1,CHMP5,NCAPG2,CDCA8,FBXW7,TEX14,CENPK,NCAPG,NAA50,KIF18A,HORMAD1,CHMP7,ESCO1,KIF18B,SGO2,SGO1,MEIKIN
3_Member	GO Biological Processes	GO:0098813	nuclear chromosome segregation	-16.3238	-14.079	54/228	3.327e+251	BIRC5,BUB1,BUB1B,CENPC,CENPE,CENPF,FANCD2,KIFC1,RAD51C,RB1,TOP2A,TTK,UBE2B,PRC1,SMC3,KIF23,KNTC1,DLGAP5,NCAPD2,KIF14,SMC4,STAG1,SYCP2,NDC80,PIBF1,SMC2,NUDC,STAG2,TENT4A,PDS5B,KIF4A,RACGAP1,RMDN1,NUSAP1,CHMP5,NCAPG2,ZCWPW1,CDCA8,FBXW7,TEX14,FANCM,CENPK,NCAPG,RMI1,NAA50,KIF18A,BRIP1,HORMAD1,CHMP7,ESCO1,KIF18B,SGO2,SGO1,MEIKIN
3_Member	GO Biological Processes	GO:1902850	microtubule cytoskeleton organization involved in mitosis	-15.4969	-13.334	38/125	3.32106e+177	BIRC5,CENPE,RCC1,KIF11,KIFC1,MYBL2,PTPA,STIL,TTK,PRC1,SMC3,KIF23,DLGAP5,STAG1,NDC80,PIBF1,NUDC,STAG2,PLK2,CHEK2,TPX2,CLASP2,FBXW11,KIF4A,SETD2,RACGAP1,GPSM2,RMDN1,NUSAP1,NDE1,CEP192,CDCA8,CENPH,EFHC2,NDEL1,SAPCD2,EFHC1,UBXN2B
3_Member	GO Biological Processes	GO:0007051	spindle organization	-15.057	-12.921	42/155	3.32106e+194	BIRC5,CENPE,RCC1,KIF11,KIFC1,MYBL2,PTPA,STIL,TTK,UVRAG,EZR,PRC1,SMC3,CCNB2,KIF23,NCOR1,DLGAP5,STAG1,NDC80,PIBF1,NUDC,STAG2,PLK2,MAPRE2,CHEK2,TPX2,CLASP2,KIF4A,RACGAP1,GPSM2,RMDN1,HAUS6,HAUS4,CEP192,CDCA8,CENPH,CEP63,EFHC2,TUBB1,EFHC1,CEP120,ASPM
3_Member	GO Biological Processes	GO:0007052	mitotic spindle organization	-13.8636	-11.821	31/94	3.32106e+141	BIRC5,CENPE,RCC1,KIF11,KIFC1,MYBL2,PTPA,STIL,TTK,PRC1,SMC3,KIF23,DLGAP5,STAG1,NDC80,PIBF1,NUDC,STAG2,PLK2,CHEK2,TPX2,CLASP2,KIF4A,RACGAP1,GPSM2,RMDN1,CEP192,CDCA8,CENPH,EFHC2,EFHC1
3_Member	GO Biological Processes	GO:0000070	mitotic sister chromatid segregation	-13.8434	-11.805	35/119	3.32106e+164	BIRC5,CENPC,CENPE,KIFC1,RB1,PRC1,SMC3,KIF23,KNTC1,DLGAP5,NCAPD2,KIF14,SMC4,NDC80,PIBF1,SMC2,NUDC,TENT4A,PDS5B,KIF4A,RACGAP1,RMDN1,NUSAP1,CHMP5,NCAPG2,CDCA8,TEX14,CENPK,NCAPG,NAA50,KIF18A,CHMP7,KIF18B,SGO2,SGO1
3_Member	GO Biological Processes	GO:0051225	spindle assembly	-10.4583	-8.698	27/95	3.3211e+124	BIRC5,RCC1,KIF11,KIFC1,MYBL2,PRC1,SMC3,CCNB2,KIF23,NCOR1,STAG1,NDC80,PIBF1,STAG2,MAPRE2,CHEK2,TPX2,CLASP2,KIF4A,RACGAP1,HAUS6,HAUS4,CEP192,CDCA8,CEP63,TUBB1,ASPM
3_Member	GO Biological Processes	GO:0090307	mitotic spindle assembly	-8.13576	-6.565	17/50	3.32383e+76	BIRC5,KIF11,KIFC1,MYBL2,PRC1,SMC3,KIF23,STAG1,PIBF1,STAG2,CHEK2,TPX2,CLASP2,KIF4A,RACGAP1,CEP192,CDCA8
4_Summary	Reactome Gene Sets	R-HSA-2262752	Cellular responses to stress	-43.7232	-40.074	168/784	208,406,440,467,468,475,573,645,811,847,996,1026,1031,1337,1351,1649,1869,1870,2146,2288,2353,2730,2876,2878,3015,3017,3020,3043,3091,3281,3308,3310,3312,3313,3320,3326,3337,3490,3552,3576,3725,3921,4000,4217,4343,4609,4683,4790,4928,5073,5606,5683,5684,5686,5690,5696,5698,5699,5702,5706,5710,5716,5717,5719,5720,5721,5925,5970,6095,6128,6130,6132,6134,6135,6136,6147,6154,6158,6165,6167,6169,6175,…	AKT2,ARNTL,ASNS,ATF3,ATF4,ATOX1,BAG1,BLVRB,CALR,CAT,CDC27,CDKN1A,CDKN2C,COX6A1,COX8A,DDIT3,E2F1,E2F2,EZH2,FKBP4,FOS,GCLM,GPX1,GPX3,H2AZ1,H2BC5,H3-3A,HBB,HIF1A,HSBP1,HSPA4,HSPA6,HSPA8,HSPA9,HSP90AA1,HSP90AB1,DNAJB1,IGFBP7,IL1A,CXCL8,JUN,RPSA,LMNA,MAP3K5,MOV10,MYC,NBN,NFKB1,NUP98,PARN,MAP2K3,PSMA2,PSMA3,PSMA5,PSMB2,PSMB8,PSMB9,PSMB10,PSMC3,PSMC6,PSMD4,PSMD10,PSMD11,PSMD13,PSME1,PSME2,RB1,RELA,RORA,…
4_Member	Reactome Gene Sets	R-HSA-2262752	Cellular responses to stress	-43.7232	-40.074	168/784	208,406,440,467,468,475,573,645,811,847,996,1026,1031,1337,1351,1649,1869,1870,2146,2288,2353,2730,2876,2878,3015,3017,3020,3043,3091,3281,3308,3310,3312,3313,3320,3326,3337,3490,3552,3576,3725,3921,4000,4217,4343,4609,4683,4790,4928,5073,5606,5683,5684,5686,5690,5696,5698,5699,5702,5706,5710,5716,5717,5719,5720,5721,5925,5970,6095,6128,6130,6132,6134,6135,6136,6147,6154,6158,6165,6167,6169,6175,…	AKT2,ARNTL,ASNS,ATF3,ATF4,ATOX1,BAG1,BLVRB,CALR,CAT,CDC27,CDKN1A,CDKN2C,COX6A1,COX8A,DDIT3,E2F1,E2F2,EZH2,FKBP4,FOS,GCLM,GPX1,GPX3,H2AZ1,H2BC5,H3-3A,HBB,HIF1A,HSBP1,HSPA4,HSPA6,HSPA8,HSPA9,HSP90AA1,HSP90AB1,DNAJB1,IGFBP7,IL1A,CXCL8,JUN,RPSA,LMNA,MAP3K5,MOV10,MYC,NBN,NFKB1,NUP98,PARN,MAP2K3,PSMA2,PSMA3,PSMA5,PSMB2,PSMB8,PSMB9,PSMB10,PSMC3,PSMC6,PSMD4,PSMD10,PSMD11,PSMD13,PSME1,PSME2,RB1,RELA,RORA,…
4_Member	Reactome Gene Sets	R-HSA-8953897	Cellular responses to stimuli	-42.6508	-39.148	168/798	208,406,440,467,468,475,573,645,811,847,996,1026,1031,1337,1351,1649,1869,1870,2146,2288,2353,2730,2876,2878,3015,3017,3020,3043,3091,3281,3308,3310,3312,3313,3320,3326,3337,3490,3552,3576,3725,3921,4000,4217,4343,4609,4683,4790,4928,5073,5606,5683,5684,5686,5690,5696,5698,5699,5702,5706,5710,5716,5717,5719,5720,5721,5925,5970,6095,6128,6130,6132,6134,6135,6136,6147,6154,6158,6165,6167,6169,6175,…	AKT2,ARNTL,ASNS,ATF3,ATF4,ATOX1,BAG1,BLVRB,CALR,CAT,CDC27,CDKN1A,CDKN2C,COX6A1,COX8A,DDIT3,E2F1,E2F2,EZH2,FKBP4,FOS,GCLM,GPX1,GPX3,H2AZ1,H2BC5,H3-3A,HBB,HIF1A,HSBP1,HSPA4,HSPA6,HSPA8,HSPA9,HSP90AA1,HSP90AB1,DNAJB1,IGFBP7,IL1A,CXCL8,JUN,RPSA,LMNA,MAP3K5,MOV10,MYC,NBN,NFKB1,NUP98,PARN,MAP2K3,PSMA2,PSMA3,PSMA5,PSMB2,PSMB8,PSMB9,PSMB10,PSMC3,PSMC6,PSMD4,PSMD10,PSMD11,PSMD13,PSME1,PSME2,RB1,RELA,RORA,…
5_Summary	GO Biological Processes	GO:0044257	cellular protein catabolic process	-41.9095	-38.509	149/656	329,406,665,811,841,996,1515,1540,1642,1649,3002,3300,4121,4850,5094,5366,5371,5516,5527,5683,5684,5686,5690,5696,5698,5699,5702,5706,5710,5717,5719,5886,5887,5930,6468,6478,7128,7267,7314,7316,7318,7320,7323,7326,7328,7706,7844,7874,8451,8453,8945,8975,9097,9101,9147,9246,9491,9604,9618,9636,9928,9958,9978,10075,10444,10537,10892,11059,11065,11101,11124,11200,11274,23198,23291,23304,23327,23392,…	BIRC2,ARNTL,BNIP3L,CALR,CASP8,CDC27,CTSV,CYLD,DDB1,DDIT3,GZMB,DNAJB2,MAN1A1,CNOT4,PCBP2,PMAIP1,PML,PPP2CB,PPP2R5C,PSMA2,PSMA3,PSMA5,PSMB2,PSMB8,PSMB9,PSMB10,PSMC3,PSMC6,PSMD4,PSMD11,PSMD13,RAD23A,RAD23B,RBBP6,FBXW4,SIAH2,TNFAIP3,TTC3,UBB,UBC,UBA7,UBE2B,UBE2D3,UBE2G1,UBE2H,TRIM25,RNF103,USP7,CUL4A,CUL2,BTRC,USP13,USP14,USP8,NEMF,UBE2L6,PSMF1,RNF14,TRAF4,ISG15,KIF14,USP15,RBX1,HUWE1,ZER1,UBD,MALT1,…
5_Member	GO Biological Processes	GO:0044257	cellular protein catabolic process	-41.9095	-38.509	149/656	329,406,665,811,841,996,1515,1540,1642,1649,3002,3300,4121,4850,5094,5366,5371,5516,5527,5683,5684,5686,5690,5696,5698,5699,5702,5706,5710,5717,5719,5886,5887,5930,6468,6478,7128,7267,7314,7316,7318,7320,7323,7326,7328,7706,7844,7874,8451,8453,8945,8975,9097,9101,9147,9246,9491,9604,9618,9636,9928,9958,9978,10075,10444,10537,10892,11059,11065,11101,11124,11200,11274,23198,23291,23304,23327,23392,…	BIRC2,ARNTL,BNIP3L,CALR,CASP8,CDC27,CTSV,CYLD,DDB1,DDIT3,GZMB,DNAJB2,MAN1A1,CNOT4,PCBP2,PMAIP1,PML,PPP2CB,PPP2R5C,PSMA2,PSMA3,PSMA5,PSMB2,PSMB8,PSMB9,PSMB10,PSMC3,PSMC6,PSMD4,PSMD11,PSMD13,RAD23A,RAD23B,RBBP6,FBXW4,SIAH2,TNFAIP3,TTC3,UBB,UBC,UBA7,UBE2B,UBE2D3,UBE2G1,UBE2H,TRIM25,RNF103,USP7,CUL4A,CUL2,BTRC,USP13,USP14,USP8,NEMF,UBE2L6,PSMF1,RNF14,TRAF4,ISG15,KIF14,USP15,RBX1,HUWE1,ZER1,UBD,MALT1,…
5_Member	GO Biological Processes	GO:0030163	protein catabolic process	-41.9032	-38.509	156/711	329,406,665,811,841,996,1191,1515,1540,1642,1649,3002,3300,3312,3320,4121,4850,5094,5366,5371,5516,5527,5683,5684,5686,5690,5696,5698,5699,5702,5706,5710,5717,5719,5886,5887,5930,6468,6478,7128,7186,7267,7314,7316,7318,7320,7323,7326,7328,7706,7844,7874,8451,8453,8945,8975,9097,9101,9147,9246,9491,9531,9604,9618,9636,9928,9958,9978,10075,10444,10537,10892,11059,11065,11101,11124,11200,11274,23198…	BIRC2,ARNTL,BNIP3L,CALR,CASP8,CDC27,CLU,CTSV,CYLD,DDB1,DDIT3,GZMB,DNAJB2,HSPA8,HSP90AA1,MAN1A1,CNOT4,PCBP2,PMAIP1,PML,PPP2CB,PPP2R5C,PSMA2,PSMA3,PSMA5,PSMB2,PSMB8,PSMB9,PSMB10,PSMC3,PSMC6,PSMD4,PSMD11,PSMD13,RAD23A,RAD23B,RBBP6,FBXW4,SIAH2,TNFAIP3,TRAF2,TTC3,UBB,UBC,UBA7,UBE2B,UBE2D3,UBE2G1,UBE2H,TRIM25,RNF103,USP7,CUL4A,CUL2,BTRC,USP13,USP14,USP8,NEMF,UBE2L6,PSMF1,BAG3,RNF14,TRAF4,ISG15,KIF14,US…
5_Member	GO Biological Processes	GO:0051603	proteolysis involved in cellular protein catabolic process	-41.7524	-38.404	145/627	329,406,811,841,996,1515,1540,1642,1649,3002,3300,4121,4850,5094,5366,5371,5516,5527,5683,5684,5686,5690,5696,5698,5699,5702,5706,5710,5717,5719,5886,5887,5930,6468,6478,7128,7267,7314,7316,7318,7320,7323,7326,7328,7706,7844,7874,8451,8453,8945,8975,9097,9101,9147,9246,9491,9604,9618,9636,9928,9958,9978,10075,10444,10537,10892,11059,11065,11101,11124,11274,23198,23291,23304,23327,23392,23411,2360…	BIRC2,ARNTL,CALR,CASP8,CDC27,CTSV,CYLD,DDB1,DDIT3,GZMB,DNAJB2,MAN1A1,CNOT4,PCBP2,PMAIP1,PML,PPP2CB,PPP2R5C,PSMA2,PSMA3,PSMA5,PSMB2,PSMB8,PSMB9,PSMB10,PSMC3,PSMC6,PSMD4,PSMD11,PSMD13,RAD23A,RAD23B,RBBP6,FBXW4,SIAH2,TNFAIP3,TTC3,UBB,UBC,UBA7,UBE2B,UBE2D3,UBE2G1,UBE2H,TRIM25,RNF103,USP7,CUL4A,CUL2,BTRC,USP13,USP14,USP8,NEMF,UBE2L6,PSMF1,RNF14,TRAF4,ISG15,KIF14,USP15,RBX1,HUWE1,ZER1,UBD,MALT1,WWP1,UB…
5_Member	GO Biological Processes	GO:0019941	modification-dependent protein catabolic process	-36.9971	-33.728	130/567	329,406,811,996,1540,1642,1649,3300,4121,4850,5094,5371,5516,5527,5683,5684,5686,5690,5702,5706,5710,5717,5719,5886,5887,5930,6468,6478,7128,7267,7314,7316,7318,7320,7323,7326,7328,7706,7844,7874,8451,8453,8945,8975,9097,9101,9147,9246,9491,9604,9618,9636,9928,9958,9978,10075,10537,11059,11065,11101,11124,11274,23291,23304,23327,23392,23411,23607,25793,25820,25853,25893,25897,26091,26268,26269,26…	BIRC2,ARNTL,CALR,CDC27,CYLD,DDB1,DDIT3,DNAJB2,MAN1A1,CNOT4,PCBP2,PML,PPP2CB,PPP2R5C,PSMA2,PSMA3,PSMA5,PSMB2,PSMC3,PSMC6,PSMD4,PSMD11,PSMD13,RAD23A,RAD23B,RBBP6,FBXW4,SIAH2,TNFAIP3,TTC3,UBB,UBC,UBA7,UBE2B,UBE2D3,UBE2G1,UBE2H,TRIM25,RNF103,USP7,CUL4A,CUL2,BTRC,USP13,USP14,USP8,NEMF,UBE2L6,PSMF1,RNF14,TRAF4,ISG15,KIF14,USP15,RBX1,HUWE1,UBD,WWP1,UBE2C,ATE1,FAF1,USP18,FBXW11,UBR2,NEDD4L,ECPAS,SIRT1,CD…
5_Member	GO Biological Processes	GO:0043632	modification-dependent macromolecule catabolic process	-36.7184	-33.484	131/578	329,406,811,996,1540,1642,1649,3300,4121,4850,5094,5371,5516,5527,5683,5684,5686,5690,5702,5706,5710,5717,5719,5886,5887,5930,6468,6478,7128,7267,7314,7316,7318,7320,7323,7326,7328,7706,7844,7874,8451,8453,8945,8975,9097,9101,9147,9246,9491,9604,9618,9636,9928,9958,9978,10075,10537,11059,11065,11101,11124,11274,23291,23304,23327,23392,23411,23607,25793,25820,25853,25893,25897,26091,26268,26269,26…	BIRC2,ARNTL,CALR,CDC27,CYLD,DDB1,DDIT3,DNAJB2,MAN1A1,CNOT4,PCBP2,PML,PPP2CB,PPP2R5C,PSMA2,PSMA3,PSMA5,PSMB2,PSMC3,PSMC6,PSMD4,PSMD11,PSMD13,RAD23A,RAD23B,RBBP6,FBXW4,SIAH2,TNFAIP3,TTC3,UBB,UBC,UBA7,UBE2B,UBE2D3,UBE2G1,UBE2H,TRIM25,RNF103,USP7,CUL4A,CUL2,BTRC,USP13,USP14,USP8,NEMF,UBE2L6,PSMF1,RNF14,TRAF4,ISG15,KIF14,USP15,RBX1,HUWE1,UBD,WWP1,UBE2C,ATE1,FAF1,USP18,FBXW11,UBR2,NEDD4L,ECPAS,SIRT1,CD…
5_Member	GO Biological Processes	GO:0006511	ubiquitin-dependent protein catabolic process	-35.2277	-32.026	126/557	329,406,811,996,1540,1642,1649,3300,4121,4850,5094,5371,5516,5527,5683,5684,5686,5690,5702,5706,5710,5717,5719,5886,5887,5930,6468,6478,7128,7267,7320,7323,7326,7328,7706,7844,7874,8451,8453,8945,8975,9097,9101,9147,9246,9491,9604,9618,9928,9958,9978,10075,10537,11059,11065,11101,11124,11274,23291,23304,23327,23392,23411,23607,25793,25820,25853,25893,25897,26091,26268,26269,26272,26994,27246,2733…	BIRC2,ARNTL,CALR,CDC27,CYLD,DDB1,DDIT3,DNAJB2,MAN1A1,CNOT4,PCBP2,PML,PPP2CB,PPP2R5C,PSMA2,PSMA3,PSMA5,PSMB2,PSMC3,PSMC6,PSMD4,PSMD11,PSMD13,RAD23A,RAD23B,RBBP6,FBXW4,SIAH2,TNFAIP3,TTC3,UBE2B,UBE2D3,UBE2G1,UBE2H,TRIM25,RNF103,USP7,CUL4A,CUL2,BTRC,USP13,USP14,USP8,NEMF,UBE2L6,PSMF1,RNF14,TRAF4,KIF14,USP15,RBX1,HUWE1,UBD,WWP1,UBE2C,ATE1,FAF1,USP18,FBXW11,UBR2,NEDD4L,ECPAS,SIRT1,CD2AP,FBXO7,ARIH1,DCA…
5_Member	GO Biological Processes	GO:0032446	protein modification by small protein conjugation	-35.1479	-31.976	149/744	329,330,331,580,596,672,868,996,1154,1642,1959,2187,4591,4799,4850,5371,5905,5930,6478,6596,6737,6804,6923,7128,7185,7186,7187,7267,7314,7316,7318,7320,7323,7326,7328,7706,7726,7844,7874,8451,8453,8535,8554,8651,8835,8945,9189,9246,9577,9604,9636,9666,9830,9921,9978,10055,10075,10107,10422,10537,10892,11059,11065,23038,23077,23291,23304,23327,23338,23411,23512,23608,25793,25820,25853,25893,25897,…	BIRC2,BIRC3,XIAP,BARD1,BCL2,BRCA1,CBLB,CDC27,CISH,DDB1,EGR2,FANCB,TRIM37,NFX1,CNOT4,PML,RANGAP1,RBBP6,SIAH2,HLTF,TRIM21,STX1A,ELOB,TNFAIP3,TRAF1,TRAF2,TRAF3,TTC3,UBB,UBC,UBA7,UBE2B,UBE2D3,UBE2G1,UBE2H,TRIM25,TRIM26,RNF103,USP7,CUL4A,CUL2,CBX4,PIAS1,SOCS1,SOCS2,BTRC,ZBED1,UBE2L6,BABAM2,RNF14,ISG15,DZIP3,TRIM14,RNF10,RBX1,SAE1,HUWE1,TRIM10,UBAC1,UBD,MALT1,WWP1,UBE2C,WDTC1,MYCBP2,FBXW11,UBR2,NEDD4L,…
5_Member	Reactome Gene Sets	R-HSA-1280218	Adaptive Immune System	-33.449	-30.356	149/769	161,163,208,567,640,808,811,868,941,942,958,996,1062,1147,1173,1493,1515,3383,3384,3386,3685,3708,3709,3824,3832,3845,3902,4345,4591,4773,4790,4792,4793,4794,5170,5295,5516,5527,5588,5683,5684,5686,5690,5696,5698,5699,5702,5706,5710,5716,5717,5719,5720,5721,5781,5930,5966,5970,6396,6468,6478,6654,6737,6890,6891,6892,6923,7277,7280,7314,7316,7318,7320,7323,7326,7328,8453,8651,8655,8767,8945,9246,9…	AP2A2,AP2B1,AKT2,B2M,BLK,CALM3,CALR,CBLB,CD80,CD86,CD40,CDC27,CENPE,CHUK,AP2M1,CTLA4,CTSV,ICAM1,ICAM2,ICAM4,ITGAV,ITPR1,ITPR2,KLRD1,KIF11,KRAS,LAG3,CD200,TRIM37,NFATC2,NFKB1,NFKBIA,NFKBIB,NFKBIE,PDPK1,PIK3R1,PPP2CB,PPP2R5C,PRKCQ,PSMA2,PSMA3,PSMA5,PSMB2,PSMB8,PSMB9,PSMB10,PSMC3,PSMC6,PSMD4,PSMD10,PSMD11,PSMD13,PSME1,PSME2,PTPN11,RBBP6,REL,RELA,SEC13,FBXW4,SIAH2,SOS1,TRIM21,TAP1,TAP2,TAPBP,ELOB,TUB…
5_Member	GO Biological Processes	GO:0016567	protein ubiquitination	-32.804	-29.757	137/677	329,330,331,580,596,672,868,996,1154,1642,2187,4591,4799,4850,5371,5930,6478,6596,6737,6923,7128,7185,7186,7187,7267,7314,7316,7318,7320,7323,7326,7328,7706,7726,7844,7874,8451,8453,8651,8835,8945,9246,9577,9604,9666,9830,9921,9978,10055,10075,10107,10422,10537,10892,11059,11065,23038,23077,23291,23304,23327,23338,23411,23512,23608,25793,25820,25853,25893,25897,26091,26268,26272,26273,26994,27246…	BIRC2,BIRC3,XIAP,BARD1,BCL2,BRCA1,CBLB,CDC27,CISH,DDB1,FANCB,TRIM37,NFX1,CNOT4,PML,RBBP6,SIAH2,HLTF,TRIM21,ELOB,TNFAIP3,TRAF1,TRAF2,TRAF3,TTC3,UBB,UBC,UBA7,UBE2B,UBE2D3,UBE2G1,UBE2H,TRIM25,TRIM26,RNF103,USP7,CUL4A,CUL2,SOCS1,SOCS2,BTRC,UBE2L6,BABAM2,RNF14,DZIP3,TRIM14,RNF10,RBX1,SAE1,HUWE1,TRIM10,UBAC1,UBD,MALT1,WWP1,UBE2C,WDTC1,MYCBP2,FBXW11,UBR2,NEDD4L,JADE2,SIRT1,SUZ12,MKRN1,FBXO7,ARIH1,DCAF12…
5_Member	GO Biological Processes	GO:0010498	proteasomal protein catabolic process	-26.7108	-23.81	88/366	329,406,811,996,1642,1649,3300,4121,5094,5366,5371,5516,5527,5683,5684,5686,5690,5696,5698,5699,5702,5706,5710,5717,5719,5886,5887,6468,6478,7320,7323,7326,7328,7706,7844,8451,8453,8945,8975,9097,9147,9491,9618,9928,9978,10075,11059,11065,11101,11124,23198,23291,23304,23327,23392,23411,23607,25853,26268,26272,27338,29978,29979,51283,51343,51514,55294,55432,55757,56929,64795,79734,80176,80232,8031…	BIRC2,ARNTL,CALR,CDC27,DDB1,DDIT3,DNAJB2,MAN1A1,PCBP2,PMAIP1,PML,PPP2CB,PPP2R5C,PSMA2,PSMA3,PSMA5,PSMB2,PSMB8,PSMB9,PSMB10,PSMC3,PSMC6,PSMD4,PSMD11,PSMD13,RAD23A,RAD23B,FBXW4,SIAH2,UBE2B,UBE2D3,UBE2G1,UBE2H,TRIM25,RNF103,CUL4A,CUL2,BTRC,USP13,USP14,NEMF,PSMF1,TRAF4,KIF14,RBX1,HUWE1,WWP1,UBE2C,ATE1,FAF1,PSME4,FBXW11,UBR2,NEDD4L,ECPAS,SIRT1,CD2AP,DCAF12,FBXO9,FBXO4,UBE2S,UBQLN2,UBQLN1,BFAR,FZR1,DTL…
5_Member	Reactome Gene Sets	R-HSA-983169	Class I MHC mediated antigen processing & presentation	-23.4397	-20.735	85/381	567,811,868,996,1147,1515,3685,4591,5683,5684,5686,5690,5696,5698,5699,5702,5706,5710,5716,5717,5719,5720,5721,5930,6396,6468,6478,6737,6890,6891,6892,6923,7314,7316,7318,7320,7323,7326,7328,8453,8651,8945,9246,9491,9604,9666,9871,9978,10075,10422,11059,11065,23198,23291,23304,23327,23608,25793,25897,26091,26268,26272,27246,27338,51191,51343,51665,54778,54926,55008,55070,55176,55294,55905,63891,6…	B2M,CALR,CBLB,CDC27,CHUK,CTSV,ITGAV,TRIM37,PSMA2,PSMA3,PSMA5,PSMB2,PSMB8,PSMB9,PSMB10,PSMC3,PSMC6,PSMD4,PSMD10,PSMD11,PSMD13,PSME1,PSME2,RBBP6,SEC13,FBXW4,SIAH2,TRIM21,TAP1,TAP2,TAPBP,ELOB,UBB,UBC,UBA7,UBE2B,UBE2D3,UBE2G1,UBE2H,CUL2,SOCS1,BTRC,UBE2L6,PSMF1,RNF14,DZIP3,SEC24D,RBX1,HUWE1,UBAC1,WWP1,UBE2C,PSME4,FBXW11,UBR2,NEDD4L,MKRN1,FBXO7,RNF19A,HERC4,FBXO9,FBXO4,RNF115,UBE2S,HERC5,FZR1,ASB1,RNF1…
5_Member	GO Biological Processes	GO:0043161	proteasome-mediated ubiquitin-dependent protein catabolic process	-22.7892	-20.157	78/335	329,406,811,996,1642,1649,3300,4121,5094,5371,5516,5527,5683,5684,5686,5690,5702,5706,5710,5717,5719,5886,5887,6468,6478,7320,7323,7326,7328,7706,7844,8451,8453,8945,9097,9147,9491,9618,9928,9978,10075,11059,11065,11124,23291,23304,23327,23392,23411,23607,25853,26268,26272,27338,29978,29979,51283,51343,51514,55294,55432,56929,64795,79734,80176,80232,80311,83737,84101,90637,118424,130617,137886,16…	BIRC2,ARNTL,CALR,CDC27,DDB1,DDIT3,DNAJB2,MAN1A1,PCBP2,PML,PPP2CB,PPP2R5C,PSMA2,PSMA3,PSMA5,PSMB2,PSMC3,PSMC6,PSMD4,PSMD11,PSMD13,RAD23A,RAD23B,FBXW4,SIAH2,UBE2B,UBE2D3,UBE2G1,UBE2H,TRIM25,RNF103,CUL4A,CUL2,BTRC,USP14,NEMF,PSMF1,TRAF4,KIF14,RBX1,HUWE1,WWP1,UBE2C,FAF1,FBXW11,UBR2,NEDD4L,ECPAS,SIRT1,CD2AP,DCAF12,FBXO9,FBXO4,UBE2S,UBQLN2,UBQLN1,BFAR,FZR1,DTL,FBXW7,YOD1,FEM1C,RMND5A,KCTD17,SPSB1,WDR26…
5_Member	Reactome Gene Sets	R-HSA-983168	Antigen processing: Ubiquitination & Proteasome degradation	-22.4358	-19.82	74/309	868,996,4591,5683,5684,5686,5690,5696,5698,5699,5702,5706,5710,5716,5717,5719,5720,5721,5930,6468,6478,6737,6923,7314,7316,7318,7320,7323,7326,7328,8453,8651,8945,9246,9491,9604,9666,9978,10075,10422,11059,11065,23198,23291,23304,23327,23608,25793,25897,26091,26268,26272,27246,27338,51191,51343,51665,54778,54926,55008,55070,55294,55905,63891,63893,80176,80204,83737,84085,84541,91694,118424,151636…	CBLB,CDC27,TRIM37,PSMA2,PSMA3,PSMA5,PSMB2,PSMB8,PSMB9,PSMB10,PSMC3,PSMC6,PSMD4,PSMD10,PSMD11,PSMD13,PSME1,PSME2,RBBP6,FBXW4,SIAH2,TRIM21,ELOB,UBB,UBC,UBA7,UBE2B,UBE2D3,UBE2G1,UBE2H,CUL2,SOCS1,BTRC,UBE2L6,PSMF1,RNF14,DZIP3,RBX1,HUWE1,UBAC1,WWP1,UBE2C,PSME4,FBXW11,UBR2,NEDD4L,MKRN1,FBXO7,RNF19A,HERC4,FBXO9,FBXO4,RNF115,UBE2S,HERC5,FZR1,ASB1,RNF111,UBE2R2,HERC6,DET1,FBXW7,RNF114,RNF123,UBE2O,SPSB1,F…
5_Member	KEGG Pathway	hsa04120	Ubiquitin mediated proteolysis	-16.5672	-14.309	42/142	3.2933e+180	BIRC2,BIRC3,XIAP,BRCA1,CBLB,CDC27,DDB1,TRIM37,PML,ELOB,UBB,UBC,UBA7,UBE2B,UBE2D3,UBE2G1,UBE2H,CUL4A,CUL2,PIAS1,SOCS1,BTRC,UBE2L6,RBX1,SAE1,HUWE1,WWP1,UBE2C,FBXW11,NEDD4L,HERC4,FBXO4,UBE2S,FZR1,UBE2R2,DET1,FANCL,FBXW7,BIRC6,UBE2O,ITCH,UBE2J2
5_Member	GO Biological Processes	GO:0000209	protein polyubiquitination	-13.3605	-11.357	49/225	3.29581e+222	BIRC2,BARD1,BCL2,BRCA1,CDC27,TRIM21,TNFAIP3,TRAF1,TRAF2,TRAF3,TTC3,UBE2B,UBE2D3,UBE2G1,UBE2H,BTRC,UBE2L6,RNF14,DZIP3,TRIM14,RBX1,HUWE1,WWP1,UBE2C,FBXW11,NEDD4L,MKRN1,ARIH1,TRIM58,RNF19A,FBXO4,RNF115,UBE2S,BFAR,FZR1,DTL,RC3H2,MARCHF5,RNF111,UBE2R2,RNF114,UBE2O,RMND5A,TRIM56,ITCH,UBE2J2,RC3H1,DTX3L,MARCHF8
6_Summary	GO Biological Processes	GO:0010564	regulation of cell cycle process	-40.7208	-37.414	157/734	323,332,580,596,598,637,641,672,699,701,808,811,894,983,995,996,1026,1031,1062,1063,1104,1111,1112,1642,1654,1763,1869,1894,2146,2177,2648,3480,3552,3832,4591,4609,4683,4824,4998,5311,5359,5371,5514,5586,5720,5721,5781,5889,5925,5932,5933,5977,6154,6240,6491,6599,7157,7272,7320,7405,7840,7919,8110,8444,8451,8621,8738,8850,9055,9493,9577,9585,9587,9735,9787,9928,10039,10051,10111,10403,10419,10459…	APBB2,BIRC5,BARD1,BCL2,BCL2L1,BID,BLM,BRCA1,BUB1,BUB1B,CALM3,CALR,CCND2,CDK1,CDC25C,CDC27,CDKN1A,CDKN2C,CENPE,CENPF,RCC1,CHEK1,FOXN3,DDB1,DDX3X,DNA2,E2F1,ECT2,EZH2,FANCD2,KAT2A,IGF1R,IL1A,KIF11,TRIM37,MYC,NBN,NKX3-1,ORC1,PKD2,PLSCR1,PML,PPP1R10,PKN2,PSME1,PSME2,PTPN11,RAD51C,RB1,RBBP8,RBL1,DPF2,RPL26,RRM1,STIL,SMARCC1,TP53,TTK,UBE2B,UVRAG,ALMS1,DDX39B,DPF3,DYRK3,CUL4A,CDK13,CRADD,KAT2B,PRC1,KIF23…
6_Member	GO Biological Processes	GO:0010564	regulation of cell cycle process	-40.7208	-37.414	157/734	323,332,580,596,598,637,641,672,699,701,808,811,894,983,995,996,1026,1031,1062,1063,1104,1111,1112,1642,1654,1763,1869,1894,2146,2177,2648,3480,3552,3832,4591,4609,4683,4824,4998,5311,5359,5371,5514,5586,5720,5721,5781,5889,5925,5932,5933,5977,6154,6240,6491,6599,7157,7272,7320,7405,7840,7919,8110,8444,8451,8621,8738,8850,9055,9493,9577,9585,9587,9735,9787,9928,10039,10051,10111,10403,10419,10459…	APBB2,BIRC5,BARD1,BCL2,BCL2L1,BID,BLM,BRCA1,BUB1,BUB1B,CALM3,CALR,CCND2,CDK1,CDC25C,CDC27,CDKN1A,CDKN2C,CENPE,CENPF,RCC1,CHEK1,FOXN3,DDB1,DDX3X,DNA2,E2F1,ECT2,EZH2,FANCD2,KAT2A,IGF1R,IL1A,KIF11,TRIM37,MYC,NBN,NKX3-1,ORC1,PKD2,PLSCR1,PML,PPP1R10,PKN2,PSME1,PSME2,PTPN11,RAD51C,RB1,RBBP8,RBL1,DPF2,RPL26,RRM1,STIL,SMARCC1,TP53,TTK,UBE2B,UVRAG,ALMS1,DDX39B,DPF3,DYRK3,CUL4A,CDK13,CRADD,KAT2B,PRC1,KIF23…
6_Member	GO Biological Processes	GO:0007346	regulation of mitotic cell cycle	-30.8128	-27.807	114/517	332,440,580,596,637,641,672,699,701,894,983,995,996,1026,1031,1062,1063,1104,1111,1112,1163,1164,1540,1642,1654,1869,2146,2177,3552,3586,4609,4683,4824,4998,5311,5371,5514,5578,5586,5720,5721,5774,5781,5889,5925,5932,5933,5977,6154,6198,6240,6491,6599,6777,6886,7157,7161,7272,8110,8451,8621,8738,9577,9585,9587,9735,9787,9928,10111,10403,10419,10459,10537,10769,11040,11065,11200,23411,23476,25793,…	BIRC5,ASNS,BARD1,BCL2,BID,BLM,BRCA1,BUB1,BUB1B,CCND2,CDK1,CDC25C,CDC27,CDKN1A,CDKN2C,CENPE,CENPF,RCC1,CHEK1,FOXN3,CKS1B,CKS2,CYLD,DDB1,DDX3X,E2F1,EZH2,FANCD2,IL1A,IL10,MYC,NBN,NKX3-1,ORC1,PKD2,PML,PPP1R10,PRKCA,PKN2,PSME1,PSME2,PTPN3,PTPN11,RAD51C,RB1,RBBP8,RBL1,DPF2,RPL26,RPS6KB1,RRM1,STIL,SMARCC1,STAT5B,TAL1,TP53,TP73,TTK,DPF3,CUL4A,CDK13,CRADD,BABAM2,KIF20B,MAD2L1BP,KNTC1,DLGAP5,KIF14,RAD50,ND…
6_Member	GO Biological Processes	GO:1901987	regulation of cell cycle phase transition	-26.3992	-23.537	99/454	323,332,580,596,637,641,672,699,701,894,983,995,996,1026,1031,1062,1063,1111,1112,1642,1654,1763,1869,2146,2177,4683,4824,4998,5311,5371,5514,5720,5721,5781,5889,5925,5932,5933,5977,6154,6240,6491,6599,7157,7272,7919,8110,8444,8451,8738,9577,9587,9735,9787,9928,10111,10403,10459,10537,10769,11065,11200,23476,25793,26057,26272,27085,28984,29086,50484,51343,51514,51603,51776,54443,54962,55143,55294…	APBB2,BIRC5,BARD1,BCL2,BID,BLM,BRCA1,BUB1,BUB1B,CCND2,CDK1,CDC25C,CDC27,CDKN1A,CDKN2C,CENPE,CENPF,CHEK1,FOXN3,DDB1,DDX3X,DNA2,E2F1,EZH2,FANCD2,NBN,NKX3-1,ORC1,PKD2,PML,PPP1R10,PSME1,PSME2,PTPN11,RAD51C,RB1,RBBP8,RBL1,DPF2,RPL26,RRM1,STIL,SMARCC1,TP53,TTK,DDX39B,DPF3,DYRK3,CUL4A,CRADD,BABAM2,MAD2L1BP,KNTC1,DLGAP5,KIF14,RAD50,NDC80,MAD2L2,UBD,PLK2,UBE2C,CHEK2,BRD4,FBXO7,ANKRD17,FBXO4,MTBP,RGCC,BABA…
6_Member	GO Biological Processes	GO:1901990	regulation of mitotic cell cycle phase transition	-23.0331	-20.375	81/355	332,580,596,637,641,672,699,701,894,983,995,996,1026,1031,1062,1063,1111,1112,1642,1654,1869,2146,4683,4998,5311,5371,5720,5721,5889,5925,5932,5933,5977,6154,6240,6491,6599,7157,7272,8110,8451,8738,9577,9587,9735,9787,9928,10111,10403,10459,10537,10769,11065,11200,23476,25793,26057,27085,28984,29086,50484,51343,51514,54443,55143,55795,55920,56155,56257,57504,59343,63967,79621,79858,79915,84101,85…	BIRC5,BARD1,BCL2,BID,BLM,BRCA1,BUB1,BUB1B,CCND2,CDK1,CDC25C,CDC27,CDKN1A,CDKN2C,CENPE,CENPF,CHEK1,FOXN3,DDB1,DDX3X,E2F1,EZH2,NBN,ORC1,PKD2,PML,PSME1,PSME2,RAD51C,RB1,RBBP8,RBL1,DPF2,RPL26,RRM1,STIL,SMARCC1,TP53,TTK,DPF3,CUL4A,CRADD,BABAM2,MAD2L1BP,KNTC1,DLGAP5,KIF14,RAD50,NDC80,MAD2L2,UBD,PLK2,UBE2C,CHEK2,BRD4,FBXO7,ANKRD17,MTBP,RGCC,BABAM1,RRM2B,FZR1,DTL,ANLN,CDCA8,PCID2,RCC2,TEX14,MEPCE,MTA3,SE…
6_Member	GO Biological Processes	GO:0045786	negative regulation of cell cycle	-18.4119	-16.028	76/375	323,580,596,641,672,699,701,864,983,1026,1031,1063,1111,1112,1763,1869,2146,2177,2648,3164,3586,4591,4683,4824,4998,5311,5371,5514,5774,5781,5925,5932,5933,6154,7128,7157,7272,8738,8850,9577,9587,9735,10111,10403,10459,10614,10769,11200,23063,23378,23411,25793,26471,27085,28984,29086,51343,51514,51603,51776,54962,56155,56890,63967,64061,64848,79858,80254,83990,84072,84126,90381,123879,124790,1638…	APBB2,BARD1,BCL2,BLM,BRCA1,BUB1,BUB1B,RUNX3,CDK1,CDKN1A,CDKN2C,CENPF,CHEK1,FOXN3,DNA2,E2F1,EZH2,FANCD2,KAT2A,NR4A1,IL10,TRIM37,NBN,NKX3-1,ORC1,PKD2,PML,PPP1R10,PTPN3,PTPN11,RB1,RBBP8,RBL1,RPL26,TNFAIP3,TP53,TTK,CRADD,KAT2B,BABAM2,MAD2L1BP,KNTC1,RAD50,NDC80,MAD2L2,HEXIM1,PLK2,CHEK2,WAPL,RRP8,SIRT1,FBXO7,NUPR1,MTBP,RGCC,BABAM1,FZR1,DTL,METTL13,MAP3K20,TIPIN,TEX14,MDM1,CLSPN,TSPYL2,YTHDC2,NEK11,CEP6…
6_Member	GO Biological Processes	GO:0010948	negative regulation of cell cycle process	-17.1593	-14.841	63/287	3.23581e+273	APBB2,BARD1,BCL2,BLM,BRCA1,BUB1,BUB1B,CDK1,CDKN1A,CENPF,CHEK1,FOXN3,DNA2,E2F1,EZH2,FANCD2,KAT2A,TRIM37,NBN,NKX3-1,ORC1,PKD2,PML,PPP1R10,PTPN11,RB1,RBBP8,RBL1,RPL26,TP53,TTK,CRADD,KAT2B,BABAM2,MAD2L1BP,KNTC1,RAD50,NDC80,MAD2L2,PLK2,CHEK2,WAPL,FBXO7,MTBP,RGCC,BABAM1,FZR1,DTL,METTL13,MAP3K20,TIPIN,TEX14,MDM1,CLSPN,NEK11,CEP63,BRIP1,HORMAD1,ATRIP,TICRR,DCUN1D3,SDE2,CENATAC
6_Member	GO Biological Processes	GO:0000075	cell cycle checkpoint signaling	-16.0354	-13.814	43/153	5.80642e+185	BARD1,BLM,BRCA1,BUB1,BUB1B,CDK1,CDKN1A,CENPF,CHEK1,FOXN3,DNA2,E2F1,FANCD2,NBN,ORC1,PML,PTPN11,RBBP8,RPL26,TP53,TTK,CRADD,BABAM2,KNTC1,RAD50,NDC80,MAD2L2,PLK2,CHEK2,BABAM1,FZR1,DTL,MAP3K20,TIPIN,TEX14,CLSPN,NEK11,CEP63,BRIP1,HORMAD1,ATRIP,TICRR,SDE2
6_Member	GO Biological Processes	GO:1901988	negative regulation of cell cycle phase transition	-15.4593	-13.304	54/238	3.23581e+232	APBB2,BARD1,BCL2,BLM,BRCA1,BUB1,BUB1B,CDK1,CDKN1A,CENPF,CHEK1,FOXN3,DNA2,E2F1,EZH2,FANCD2,NBN,NKX3-1,ORC1,PKD2,PML,PTPN11,RB1,RBBP8,RBL1,RPL26,TP53,TTK,CRADD,BABAM2,KNTC1,RAD50,NDC80,MAD2L2,PLK2,CHEK2,FBXO7,RGCC,BABAM1,FZR1,DTL,METTL13,MAP3K20,TIPIN,TEX14,CLSPN,NEK11,CEP63,BRIP1,HORMAD1,ATRIP,TICRR,DCUN1D3,SDE2
6_Member	GO Biological Processes	GO:0042770	signal transduction in response to DNA damage	-14.5114	-12.421	38/133	6.02638e+165	BCL3,BID,BLM,BRCA1,CDK1,CDKN1A,CHEK1,FOXN3,E2F1,FANCD2,FOXM1,FOXO3,NBN,PML,PTPN11,RPL26,TP53,PPM1D,CRADD,BABAM2,MAD2L2,BATF,PLK2,CHEK2,RPS6KA6,BABAM1,FZR1,DTL,MAP3K20,TIPIN,CLSPN,NEK11,ATAD5,CEP63,BRIP1,ATRIP,TICRR,SDE2
6_Member	GO Biological Processes	GO:0007093	mitotic cell cycle checkpoint signaling	-13.3639	-11.358	35/123	5.80642e+148	BARD1,BLM,BRCA1,BUB1,BUB1B,CDK1,CDKN1A,CENPF,CHEK1,FOXN3,FANCD2,NBN,ORC1,PML,RBBP8,RPL26,TP53,TTK,CRADD,BABAM2,KNTC1,RAD50,NDC80,MAD2L2,PLK2,CHEK2,BABAM1,FZR1,DTL,TIPIN,TEX14,CLSPN,NEK11,TICRR,SDE2
6_Member	GO Biological Processes	GO:0045930	negative regulation of mitotic cell cycle	-11.9987	-10.099	47/227	5.80597e+201	BARD1,BCL2,BLM,BRCA1,BUB1,BUB1B,CDK1,CDKN1A,CENPF,CHEK1,FOXN3,EZH2,FANCD2,IL10,NBN,ORC1,PKD2,PML,PTPN3,RB1,RBBP8,RBL1,RPL26,TP53,TTK,CRADD,BABAM2,KNTC1,RAD50,NDC80,MAD2L2,PLK2,CHEK2,FBXO7,MTBP,RGCC,BABAM1,FZR1,DTL,TIPIN,TEX14,CLSPN,YTHDC2,NEK11,TICRR,DCUN1D3,SDE2
6_Member	GO Biological Processes	GO:0031570	DNA integrity checkpoint signaling	-11.6809	-9.801	31/111	6.41673e+135	BLM,BRCA1,CDK1,CDKN1A,CHEK1,FOXN3,DNA2,E2F1,FANCD2,NBN,ORC1,PML,PTPN11,RPL26,TP53,CRADD,BABAM2,PLK2,CHEK2,BABAM1,FZR1,DTL,MAP3K20,TIPIN,CLSPN,NEK11,CEP63,BRIP1,ATRIP,TICRR,SDE2
6_Member	GO Biological Processes	GO:1902749	regulation of cell cycle G2/M phase transition	-11.6809	-9.801	31/111	5.80642e+131	BARD1,BLM,BRCA1,CDK1,CDC25C,CDKN1A,CENPF,CHEK1,FOXN3,NBN,ORC1,RAD51C,RBBP8,RRM1,TP53,DYRK3,BABAM2,KIF14,RAD50,BRD4,BABAM1,RRM2B,FZR1,DTL,RCC2,MTA3,CLSPN,RNASEH2B,ATAD5,CCNB3,TICRR
6_Member	GO Biological Processes	GO:1901991	negative regulation of mitotic cell cycle phase transition	-11.4955	-9.637	40/178	5.80597e+169	BARD1,BCL2,BLM,BRCA1,BUB1,BUB1B,CDK1,CDKN1A,CENPF,CHEK1,FOXN3,EZH2,NBN,ORC1,PKD2,PML,RB1,RBBP8,RBL1,RPL26,TP53,TTK,CRADD,BABAM2,KNTC1,RAD50,NDC80,MAD2L2,PLK2,CHEK2,FBXO7,RGCC,BABAM1,FZR1,DTL,TEX14,CLSPN,TICRR,DCUN1D3,SDE2
6_Member	GO Biological Processes	GO:0000077	DNA damage checkpoint signaling	-11.0692	-9.247	29/103	6.41673e+127	BLM,BRCA1,CDK1,CDKN1A,CHEK1,FOXN3,E2F1,FANCD2,NBN,PML,PTPN11,RPL26,TP53,CRADD,BABAM2,PLK2,CHEK2,BABAM1,FZR1,DTL,MAP3K20,TIPIN,CLSPN,NEK11,CEP63,BRIP1,ATRIP,TICRR,SDE2
6_Member	GO Biological Processes	GO:0010389	regulation of G2/M transition of mitotic cell cycle	-10.6485	-8.869	28/100	5.80642e+118	BARD1,BLM,BRCA1,CDK1,CDC25C,CDKN1A,CENPF,CHEK1,FOXN3,NBN,ORC1,RAD51C,RBBP8,RRM1,BABAM2,KIF14,RAD50,BRD4,BABAM1,RRM2B,FZR1,DTL,RCC2,MTA3,CLSPN,RNASEH2B,CCNB3,TICRR
6_Member	GO Biological Processes	GO:0044774	mitotic DNA integrity checkpoint signaling	-9.54422	-7.858	24/83	6.41673e+103	BLM,BRCA1,CDK1,CDKN1A,CHEK1,FOXN3,FANCD2,NBN,ORC1,PML,RPL26,TP53,CRADD,BABAM2,PLK2,CHEK2,BABAM1,FZR1,DTL,TIPIN,CLSPN,NEK11,TICRR,SDE2
6_Member	GO Biological Processes	GO:0044773	mitotic DNA damage checkpoint signaling	-9.24026	-7.579	23/79	6.41673e+99	BLM,BRCA1,CDK1,CDKN1A,CHEK1,FOXN3,FANCD2,NBN,PML,RPL26,TP53,CRADD,BABAM2,PLK2,CHEK2,BABAM1,FZR1,DTL,TIPIN,CLSPN,NEK11,TICRR,SDE2
6_Member	GO Biological Processes	GO:2000045	regulation of G1/S transition of mitotic cell cycle	-8.03604	-6.477	35/185	5.96638e+150	BCL2,BID,CCND2,CDKN1A,CDKN2C,DDX3X,E2F1,EZH2,PKD2,PML,PSME1,PSME2,RB1,RBL1,DPF2,RPL26,RRM1,STIL,SMARCC1,TP53,DPF3,CUL4A,CRADD,KIF14,PLK2,CHEK2,FBXO7,ANKRD17,MTBP,RGCC,MEPCE,SENP2,DCUN1D3,SASS6,SDE2
6_Member	GO Biological Processes	GO:0044818	mitotic G2/M transition checkpoint	-7.98668	-6.432	17/51	5.80642e+69	BARD1,BLM,BRCA1,CDK1,CDKN1A,CHEK1,FOXN3,NBN,ORC1,RBBP8,BABAM2,RAD50,BABAM1,FZR1,DTL,CLSPN,TICRR
6_Member	GO Biological Processes	GO:1902806	regulation of cell cycle G1/S phase transition	-7.9322	-6.383	38/213	5.96638e+164	BCL2,BID,CCND2,CDKN1A,CDKN2C,DDX3X,E2F1,EZH2,NKX3-1,PKD2,PML,PSME1,PSME2,RB1,RBL1,DPF2,RPL26,RRM1,STIL,SMARCC1,TP53,DPF3,CUL4A,CRADD,KIF14,PLK2,CHEK2,FBXO7,ANKRD17,MTBP,RGCC,METTL13,FBXW7,MEPCE,SENP2,DCUN1D3,SASS6,SDE2
6_Member	GO Biological Processes	GO:0007095	mitotic G2 DNA damage checkpoint signaling	-6.88585	-5.425	13/35	6.41673e+53	BLM,BRCA1,CDK1,CDKN1A,CHEK1,FOXN3,NBN,BABAM2,BABAM1,FZR1,DTL,CLSPN,TICRR
6_Member	GO Biological Processes	GO:0010972	negative regulation of G2/M transition of mitotic cell cycle	-6.2622	-4.851	17/65	5.80642e+69	BARD1,BLM,BRCA1,CDK1,CDKN1A,CHEK1,FOXN3,NBN,ORC1,RBBP8,BABAM2,RAD50,BABAM1,FZR1,DTL,CLSPN,TICRR
6_Member	GO Biological Processes	GO:1902750	negative regulation of cell cycle G2/M phase transition	-6.05957	-4.667	17/67	5.80642e+69	BARD1,BLM,BRCA1,CDK1,CDKN1A,CHEK1,FOXN3,NBN,ORC1,RBBP8,BABAM2,RAD50,BABAM1,FZR1,DTL,CLSPN,TICRR
7_Summary	GO Biological Processes	GO:0006974	cellular response to DNA damage stimulus	-34.7176	-31.574	146/725	331,580,596,597,598,602,637,640,641,672,983,1026,1111,1112,1493,1642,1649,1763,1869,2177,2187,2305,2309,3090,3981,4171,4172,4332,4609,4683,4773,5295,5366,5371,5378,5422,5429,5781,5886,5887,5889,5930,5932,6154,6240,7153,7156,7157,7161,7318,7320,7323,7405,7443,7468,7486,7874,8451,8493,8738,9126,9577,9643,9665,9874,9978,10010,10018,10039,10075,10111,10459,10538,10714,10721,10769,11011,11044,11169,11…	XIAP,BARD1,BCL2,BCL2A1,BCL2L1,BCL3,BID,BLK,BLM,BRCA1,CDK1,CDKN1A,CHEK1,FOXN3,CTLA4,DDB1,DDIT3,DNA2,E2F1,FANCD2,FANCB,FOXM1,FOXO3,HIC1,LIG4,MCM2,MCM3,MNDA,MYC,NBN,NFATC2,PIK3R1,PMAIP1,PML,PMS1,POLA1,POLH,PTPN11,RAD23A,RAD23B,RAD51C,RBBP6,RBBP8,RPL26,RRM1,TOP2A,TOP3A,TP53,TP73,UBA7,UBE2B,UBE2D3,UVRAG,VRK1,NSD2,WRN,USP7,CUL4A,PPM1D,CRADD,SMC3,BABAM2,MORF4L2,MARF1,TLK1,RBX1,TANK,BCL2L11,PARP3,HUWE1,R…
7_Member	GO Biological Processes	GO:0006974	cellular response to DNA damage stimulus	-34.7176	-31.574	146/725	331,580,596,597,598,602,637,640,641,672,983,1026,1111,1112,1493,1642,1649,1763,1869,2177,2187,2305,2309,3090,3981,4171,4172,4332,4609,4683,4773,5295,5366,5371,5378,5422,5429,5781,5886,5887,5889,5930,5932,6154,6240,7153,7156,7157,7161,7318,7320,7323,7405,7443,7468,7486,7874,8451,8493,8738,9126,9577,9643,9665,9874,9978,10010,10018,10039,10075,10111,10459,10538,10714,10721,10769,11011,11044,11169,11…	XIAP,BARD1,BCL2,BCL2A1,BCL2L1,BCL3,BID,BLK,BLM,BRCA1,CDK1,CDKN1A,CHEK1,FOXN3,CTLA4,DDB1,DDIT3,DNA2,E2F1,FANCD2,FANCB,FOXM1,FOXO3,HIC1,LIG4,MCM2,MCM3,MNDA,MYC,NBN,NFATC2,PIK3R1,PMAIP1,PML,PMS1,POLA1,POLH,PTPN11,RAD23A,RAD23B,RAD51C,RBBP6,RBBP8,RPL26,RRM1,TOP2A,TOP3A,TP53,TP73,UBA7,UBE2B,UBE2D3,UVRAG,VRK1,NSD2,WRN,USP7,CUL4A,PPM1D,CRADD,SMC3,BABAM2,MORF4L2,MARF1,TLK1,RBX1,TANK,BCL2L11,PARP3,HUWE1,R…
7_Member	GO Biological Processes	GO:0006259	DNA metabolic process	-21.753	-19.168	126/763	580,641,672,983,1063,1111,1642,1660,1736,1763,2146,2177,2187,2305,2353,3070,3320,3326,3329,3669,3981,4171,4172,4683,4784,4998,4999,5000,5378,5422,5429,5557,5886,5887,5889,5930,5932,6240,7153,7156,7157,7161,7320,7323,7405,7468,7486,7874,8451,8493,9126,9577,9643,9665,9941,9978,10039,10075,10111,10459,10538,10714,10721,10728,11044,11169,11177,11200,22890,23047,23049,23064,23198,23304,23347,23411,257…	BARD1,BLM,BRCA1,CDK1,CENPF,CHEK1,DDB1,DHX9,DKC1,DNA2,EZH2,FANCD2,FANCB,FOXM1,FOS,HELLS,HSP90AA1,HSP90AB1,HSPD1,ISG20,LIG4,MCM2,MCM3,NBN,NFIX,ORC1,ORC2,ORC4,PMS1,POLA1,POLH,PRIM1,RAD23A,RAD23B,RAD51C,RBBP6,RBBP8,RRM1,TOP2A,TOP3A,TP53,TP73,UBE2B,UBE2D3,UVRAG,NSD2,WRN,USP7,CUL4A,PPM1D,SMC3,BABAM2,MORF4L2,MARF1,EXOG,RBX1,PARP3,HUWE1,RAD50,MAD2L2,BATF,POLD3,POLQ,PTGES3,TENT4A,WDHD1,BAZ1A,CHEK2,ZBTB1,P…
7_Member	GO Biological Processes	GO:0006281	DNA repair	-20.0911	-17.629	92/485	580,641,672,983,1111,1642,1763,2177,2187,2305,3981,4171,4172,4683,5378,5422,5429,5886,5887,5889,5932,6240,7156,7157,7161,7320,7323,7405,7468,7486,7874,8451,9126,9577,9643,9665,9978,10039,10075,10111,10459,10714,10721,11044,11169,11200,22890,23047,23049,23064,23198,23347,23411,25788,25939,29072,29086,50484,50485,51343,51377,51455,51514,54778,54780,54891,55010,55120,55294,56852,56941,56946,57697,63…	BARD1,BLM,BRCA1,CDK1,CHEK1,DDB1,DNA2,FANCD2,FANCB,FOXM1,LIG4,MCM2,MCM3,NBN,PMS1,POLA1,POLH,RAD23A,RAD23B,RAD51C,RBBP8,RRM1,TOP3A,TP53,TP73,UBE2B,UBE2D3,UVRAG,NSD2,WRN,USP7,CUL4A,SMC3,BABAM2,MORF4L2,MARF1,RBX1,PARP3,HUWE1,RAD50,MAD2L2,POLD3,POLQ,TENT4A,WDHD1,CHEK2,ZBTB1,PDS5B,SMG1,SETX,PSME4,SMCHD1,SIRT1,RAD54B,SAMHD1,SETD2,BABAM1,RRM2B,SMARCAL1,FZR1,UCHL5,REV1,DTL,RNF111,NSMCE4A,INO80D,PARPBP,FAN…
7_Member	Reactome Gene Sets	R-HSA-73894	DNA Repair	-11.624	-9.75	59/336	5.80642e+257	BARD1,BLM,BRCA1,CHEK1,DDB1,DNA2,FANCD2,FANCB,H2AZ1,H2BC5,LIG4,NBN,POLH,POLR2A,POLR2F,POLR2K,RAD23A,RAD23B,RAD51C,RBBP8,TOP3A,TP53,UBB,UBC,UBA7,UBE2B,NSD2,WRN,TRIM25,USP7,CUL4A,PIAS1,UBE2L6,BABAM2,ISG15,RBX1,RAD50,MAD2L2,POLD3,POLQ,CHEK2,BABAM1,REV1,DTL,TERF2IP,RNF111,INO80D,TIPIN,FANCL,H2AJ,RAD18,FANCM,CLSPN,NHEJ1,RMI1,BRIP1,ATRIP,RMI2,INO80C
7_Member	WikiPathways	WP4946	DNA repair pathways, full network	-5.01414	-3.721	22/121	6.72111e+94	BRCA1,CHEK1,DDB1,FANCD2,FANCB,LIG4,NBN,POLH,RAD23A,RAD23B,RAD51C,WRN,CUL4A,RBX1,RAD50,POLD3,RAD54B,REV1,FANCL,FANCM,NHEJ1,BRIP1
8_Summary	GO Biological Processes	GO:0051052	regulation of DNA metabolic process	-33.6569	-30.539	121/537	580,641,672,908,958,983,1026,1111,1660,1736,1763,2185,2187,2305,2648,3181,3320,3326,3480,3586,3836,4171,4172,4297,4609,4683,4931,5073,5371,5429,5514,5588,5930,5932,5977,6018,6314,6599,6873,6874,6950,7037,7157,7203,7292,7320,7468,7486,7874,8110,8451,8464,8850,9126,9131,9577,9643,9760,10039,10111,10419,10459,10574,10575,10694,10721,10728,11124,11177,22948,23049,23063,23175,23338,23347,23411,23529,2…	BARD1,BLM,BRCA1,CCT6A,CD40,CDK1,CDKN1A,CHEK1,DHX9,DKC1,DNA2,PTK2B,FANCB,FOXM1,KAT2A,HNRNPA2B1,HSP90AA1,HSP90AB1,IGF1R,IL10,KPNA1,MCM2,MCM3,KMT2A,MYC,NBN,NVL,PARN,PML,POLH,PPP1R10,PRKCQ,RBBP6,RBBP8,DPF2,RLF,ATXN7,SMARCC1,TAF2,TAF4,TCP1,TFRC,TP53,CCT3,TNFSF4,UBE2B,NSD2,WRN,USP7,DPF3,CUL4A,SUPT3H,KAT2B,SMC3,AIFM1,BABAM2,MORF4L2,TOX,PARP3,RAD50,PRMT5,MAD2L2,CCT7,CCT4,CCT8,POLQ,PTGES3,FAF1,BAZ1A,CCT5,…
8_Member	GO Biological Processes	GO:0051052	regulation of DNA metabolic process	-33.6569	-30.539	121/537	580,641,672,908,958,983,1026,1111,1660,1736,1763,2185,2187,2305,2648,3181,3320,3326,3480,3586,3836,4171,4172,4297,4609,4683,4931,5073,5371,5429,5514,5588,5930,5932,5977,6018,6314,6599,6873,6874,6950,7037,7157,7203,7292,7320,7468,7486,7874,8110,8451,8464,8850,9126,9131,9577,9643,9760,10039,10111,10419,10459,10574,10575,10694,10721,10728,11124,11177,22948,23049,23063,23175,23338,23347,23411,23529,2…	BARD1,BLM,BRCA1,CCT6A,CD40,CDK1,CDKN1A,CHEK1,DHX9,DKC1,DNA2,PTK2B,FANCB,FOXM1,KAT2A,HNRNPA2B1,HSP90AA1,HSP90AB1,IGF1R,IL10,KPNA1,MCM2,MCM3,KMT2A,MYC,NBN,NVL,PARN,PML,POLH,PPP1R10,PRKCQ,RBBP6,RBBP8,DPF2,RLF,ATXN7,SMARCC1,TAF2,TAF4,TCP1,TFRC,TP53,CCT3,TNFSF4,UBE2B,NSD2,WRN,USP7,DPF3,CUL4A,SUPT3H,KAT2B,SMC3,AIFM1,BABAM2,MORF4L2,TOX,PARP3,RAD50,PRMT5,MAD2L2,CCT7,CCT4,CCT8,POLQ,PTGES3,FAF1,BAZ1A,CCT5,…
8_Member	GO Biological Processes	GO:0080135	regulation of cellular response to stress	-29.7128	-26.763	137/723	331,355,468,580,596,598,637,672,1111,1191,1540,1649,1660,2185,2187,2305,2309,2648,2876,3090,3091,3315,3337,3480,3552,3586,4217,4609,4616,4824,5151,5295,5366,5371,5429,5514,5610,5716,5770,5831,5932,5977,6154,6314,6599,6873,6874,7157,7178,7185,7186,7187,7422,7430,7468,7919,8013,8087,8110,8440,8444,8451,8464,8531,8767,8850,8975,9097,9258,9448,9577,9611,9618,9643,10018,10039,10049,10459,10721,10912,1…	XIAP,FAS,ATF4,BARD1,BCL2,BCL2L1,BID,BRCA1,CHEK1,CLU,CYLD,DDIT3,DHX9,PTK2B,FANCB,FOXM1,FOXO3,KAT2A,GPX1,HIC1,HIF1A,HSPB1,DNAJB1,IGF1R,IL1A,IL10,MAP3K5,MYC,GADD45B,NKX3-1,PDE8A,PIK3R1,PMAIP1,PML,POLH,PPP1R10,EIF2AK2,PSMD10,PTPN1,PYCR1,RBBP8,DPF2,RPL26,ATXN7,SMARCC1,TAF2,TAF4,TP53,TPT1,TRAF1,TRAF2,TRAF3,VEGFA,EZR,NSD2,DDX39B,NR4A3,FXR1,DPF3,NCK2,DYRK3,CUL4A,SUPT3H,YBX3,RIPK2,KAT2B,USP13,USP14,MFHAS1…
8_Member	GO Biological Processes	GO:0051054	positive regulation of DNA metabolic process	-21.4125	-18.85	71/298	672,908,958,983,1660,1736,1763,2185,2187,2305,3181,3320,3326,3480,4609,4683,4931,5073,5371,5514,5588,5932,5977,6599,6950,7037,7203,7292,7320,7468,7486,7874,8110,9577,9643,9760,10039,10111,10459,10574,10575,10694,10728,11124,11177,22948,23175,23347,23411,23529,26272,26354,28984,29086,30968,51377,54386,54726,54891,55063,56941,57103,79618,79915,79991,83666,84250,150275,151636,200558,253980	BRCA1,CCT6A,CD40,CDK1,DHX9,DKC1,DNA2,PTK2B,FANCB,FOXM1,HNRNPA2B1,HSP90AA1,HSP90AB1,IGF1R,MYC,NBN,NVL,PARN,PML,PPP1R10,PRKCQ,RBBP8,DPF2,SMARCC1,TCP1,TFRC,CCT3,TNFSF4,UBE2B,NSD2,WRN,USP7,DPF3,BABAM2,MORF4L2,TOX,PARP3,RAD50,MAD2L2,CCT7,CCT4,CCT8,PTGES3,FAF1,BAZ1A,CCT5,LPIN1,SMCHD1,SIRT1,CLCF1,FBXO4,GNL3,RGCC,BABAM1,STOML2,UCHL5,TERF2IP,OTUD4,INO80D,ZCWPW1,HMCES,TIGAR,HMBOX1,ATAD5,STN1,PARP9,SLF1,CCD…
8_Member	GO Biological Processes	GO:2001020	regulation of response to DNA damage stimulus	-20.6187	-18.134	71/307	580,596,598,637,672,1111,1191,1660,2187,2305,2648,3090,4609,4824,5366,5371,5429,5514,5716,5932,5977,6154,6314,6599,6873,6874,7157,7178,7468,7919,8087,8110,8444,8451,8464,8850,9577,9643,10039,10459,10721,11200,23049,23347,23411,26272,29072,29086,51377,51776,54386,54780,54891,55010,55063,55702,56943,57103,79621,79915,79968,80237,80311,83666,84126,84250,115004,116028,126549,150275,151636	BARD1,BCL2,BCL2L1,BID,BRCA1,CHEK1,CLU,DHX9,FANCB,FOXM1,KAT2A,HIC1,MYC,NKX3-1,PMAIP1,PML,POLH,PPP1R10,PSMD10,RBBP8,DPF2,RPL26,ATXN7,SMARCC1,TAF2,TAF4,TP53,TPT1,NSD2,DDX39B,FXR1,DPF3,DYRK3,CUL4A,SUPT3H,KAT2B,BABAM2,MORF4L2,PARP3,MAD2L2,POLQ,CHEK2,SMG1,SMCHD1,SIRT1,FBXO4,SETD2,BABAM1,UCHL5,MAP3K20,TERF2IP,NSMCE4A,INO80D,PARPBP,ZCWPW1,YJU2,ENY2,TIGAR,RNASEH2B,ATAD5,WDR76,ELL3,KLHL15,PARP9,ATRIP,SLF1,…
8_Member	GO Biological Processes	GO:0006282	regulation of DNA repair	-11.463	-9.606	44/210	5.80672e+199	BARD1,BRCA1,CHEK1,DHX9,FANCB,FOXM1,KAT2A,PML,POLH,RBBP8,DPF2,ATXN7,SMARCC1,TAF2,TAF4,NSD2,DPF3,CUL4A,SUPT3H,KAT2B,BABAM2,MORF4L2,PARP3,MAD2L2,POLQ,SMCHD1,SIRT1,SETD2,BABAM1,UCHL5,TERF2IP,INO80D,PARPBP,ZCWPW1,ENY2,TIGAR,KLHL15,PARP9,ATRIP,SLF1,CGAS,RMI2,CCDC117,DTX3L
8_Member	GO Biological Processes	GO:2001022	positive regulation of response to DNA damage stimulus	-7.94297	-6.392	32/161	6.72166e+145	BRCA1,DHX9,FANCB,FOXM1,HIC1,MYC,NKX3-1,PMAIP1,RBBP8,DPF2,RPL26,SMARCC1,FXR1,DPF3,BABAM2,MORF4L2,PARP3,MAD2L2,SMCHD1,SIRT1,BABAM1,UCHL5,MAP3K20,NSMCE4A,INO80D,ZCWPW1,TIGAR,PARP9,SLF1,ANKLE1,CCDC117,DTX3L
8_Member	GO Biological Processes	GO:2000779	regulation of double-strand break repair	-5.82079	-4.447	25/134	1.11122e+117	CHEK1,FANCB,FOXM1,PML,RBBP8,DPF2,SMARCC1,NSD2,DPF3,MORF4L2,PARP3,MAD2L2,POLQ,SMCHD1,SETD2,TERF2IP,PARPBP,ZCWPW1,KLHL15,PARP9,ATRIP,SLF1,CGAS,RMI2,DTX3L
8_Member	GO Biological Processes	GO:0045739	positive regulation of DNA repair	-5.36378	-4.028	23/124	6.72166e+105	BRCA1,DHX9,FANCB,FOXM1,RBBP8,DPF2,SMARCC1,DPF3,BABAM2,MORF4L2,PARP3,MAD2L2,SMCHD1,SIRT1,BABAM1,UCHL5,INO80D,ZCWPW1,TIGAR,PARP9,SLF1,CCDC117,DTX3L
9_Summary	Reactome Gene Sets	R-HSA-69620	Cell Cycle Checkpoints	-32.9727	-29.903	86/293	332,580,641,672,699,701,983,995,996,1026,1060,1062,1063,1111,1763,2491,3017,4171,4172,4683,4928,4998,4999,5000,5516,5527,5683,5684,5686,5690,5696,5698,5699,5702,5706,5710,5716,5717,5719,5720,5721,5905,5932,6396,7156,7157,7314,7316,7468,7486,7533,8655,9133,9491,9577,9735,10111,10403,10726,11065,11200,11243,23122,23198,27338,29086,54820,55143,55388,55839,55920,63967,64105,64946,79682,80010,81565,81…	BIRC5,BARD1,BLM,BRCA1,BUB1,BUB1B,CDK1,CDC25C,CDC27,CDKN1A,CENPC,CENPE,CENPF,CHEK1,DNA2,CENPI,H2BC5,MCM2,MCM3,NBN,NUP98,ORC1,ORC2,ORC4,PPP2CB,PPP2R5C,PSMA2,PSMA3,PSMA5,PSMB2,PSMB8,PSMB9,PSMB10,PSMC3,PSMC6,PSMD4,PSMD10,PSMD11,PSMD13,PSME1,PSME2,RANGAP1,RBBP8,SEC13,TOP3A,TP53,UBB,UBC,NSD2,WRN,YWHAH,DYNLL1,CCNB2,PSMF1,BABAM2,KNTC1,RAD50,NDC80,NUDC,UBE2C,CHEK2,PMF1,CLASP2,PSME4,UBE2S,BABAM1,NDE1,CDCA8…
9_Member	Reactome Gene Sets	R-HSA-69620	Cell Cycle Checkpoints	-32.9727	-29.903	86/293	332,580,641,672,699,701,983,995,996,1026,1060,1062,1063,1111,1763,2491,3017,4171,4172,4683,4928,4998,4999,5000,5516,5527,5683,5684,5686,5690,5696,5698,5699,5702,5706,5710,5716,5717,5719,5720,5721,5905,5932,6396,7156,7157,7314,7316,7468,7486,7533,8655,9133,9491,9577,9735,10111,10403,10726,11065,11200,11243,23122,23198,27338,29086,54820,55143,55388,55839,55920,63967,64105,64946,79682,80010,81565,81…	BIRC5,BARD1,BLM,BRCA1,BUB1,BUB1B,CDK1,CDC25C,CDC27,CDKN1A,CENPC,CENPE,CENPF,CHEK1,DNA2,CENPI,H2BC5,MCM2,MCM3,NBN,NUP98,ORC1,ORC2,ORC4,PPP2CB,PPP2R5C,PSMA2,PSMA3,PSMA5,PSMB2,PSMB8,PSMB9,PSMB10,PSMC3,PSMC6,PSMD4,PSMD10,PSMD11,PSMD13,PSME1,PSME2,RANGAP1,RBBP8,SEC13,TOP3A,TP53,UBB,UBC,NSD2,WRN,YWHAH,DYNLL1,CCNB2,PSMF1,BABAM2,KNTC1,RAD50,NDC80,NUDC,UBE2C,CHEK2,PMF1,CLASP2,PSME4,UBE2S,BABAM1,NDE1,CDCA8…
9_Member	Reactome Gene Sets	R-HSA-5688426	Deubiquitination	-26.3087	-23.479	78/298	329,330,580,672,983,1540,2648,3017,3054,3091,3607,4088,4089,4609,4792,5683,5684,5686,5690,5696,5698,5699,5702,5706,5710,5716,5717,5719,5720,5721,5886,5887,6314,6478,7128,7157,7186,7187,7314,7316,7419,7706,7874,8724,8767,8850,8975,9097,9101,9491,9577,9958,10254,11274,23198,23586,23770,29086,29761,51377,54764,54891,55252,55288,55432,55593,57695,63891,63967,64135,79155,79931,80124,84101,84132,125476…	BIRC2,BIRC3,BARD1,BRCA1,CDK1,CYLD,KAT2A,H2BC5,HCFC1,HIF1A,FOXK2,SMAD3,SMAD4,MYC,NFKBIA,PSMA2,PSMA3,PSMA5,PSMB2,PSMB8,PSMB9,PSMB10,PSMC3,PSMC6,PSMD4,PSMD10,PSMD11,PSMD13,PSME1,PSME2,RAD23A,RAD23B,ATXN7,SIAH2,TNFAIP3,TP53,TRAF2,TRAF3,UBB,UBC,VDAC3,TRIM25,USP7,SNX3,RIPK2,KAT2B,USP13,USP14,USP8,PSMF1,BABAM2,USP15,STAM2,USP18,PSME4,DDX58,FKBP8,BABAM1,USP25,UCHL5,ZRANB1,INO80D,ASXL2,RHOT1,YOD1,OTUD5,US…
9_Member	Reactome Gene Sets	R-HSA-453274	Mitotic G2-G2/M phases	-25.6299	-22.826	62/198	9.83995e+270	CDK1,CDC25C,CDKN1A,CENPF,E2F1,FOXM1,HMMR,HSP90AA1,HSP90AB1,RAB8A,MYBL2,PPP1CB,PPP2CB,PSMA2,PSMA3,PSMA5,PSMB2,PSMB8,PSMB9,PSMB10,PSMC3,PSMC6,PSMD4,PSMD10,PSMD11,PSMD13,PSME1,PSME2,TP53,TUBA4A,TUBB2A,UBB,UBC,ALMS1,DYNLL1,BTRC,CCNB2,PSMF1,CEP135,RBX1,OPTN,AKAP9,TUBB4B,PLK4,PHLDA1,TPX2,CEP152,PSME4,FBXW11,PPME1,TUBA8,HAUS6,NDE1,HAUS4,CEP192,BORA,CEP63,TUBB1,CEP78,LIN54,LIN9,TUBB2B
9_Member	Reactome Gene Sets	R-HSA-69275	G2/M Transition	-25.0666	-22.287	61/196	9.83995e+266	CDK1,CDC25C,CDKN1A,CENPF,FOXM1,HMMR,HSP90AA1,HSP90AB1,RAB8A,MYBL2,PPP1CB,PPP2CB,PSMA2,PSMA3,PSMA5,PSMB2,PSMB8,PSMB9,PSMB10,PSMC3,PSMC6,PSMD4,PSMD10,PSMD11,PSMD13,PSME1,PSME2,TP53,TUBA4A,TUBB2A,UBB,UBC,ALMS1,DYNLL1,BTRC,CCNB2,PSMF1,CEP135,RBX1,OPTN,AKAP9,TUBB4B,PLK4,PHLDA1,TPX2,CEP152,PSME4,FBXW11,PPME1,TUBA8,HAUS6,NDE1,HAUS4,CEP192,BORA,CEP63,TUBB1,CEP78,LIN54,LIN9,TUBB2B
9_Member	Reactome Gene Sets	R-HSA-5663202	Diseases of signal transduction by growth factor receptors and second messengers	-21.3142	-18.766	88/433	182,208,374,597,598,673,808,833,941,942,1024,1026,1147,1839,2309,2648,3164,3320,3667,3726,3845,4000,4088,4089,4140,4609,4763,5154,5170,5292,5295,5430,5435,5440,5495,5500,5516,5527,5664,5683,5684,5686,5690,5696,5698,5699,5702,5706,5710,5716,5717,5719,5720,5721,5781,6199,6654,6772,6774,6776,6777,7314,7316,7450,8036,8087,8850,9491,9611,9978,10018,10142,10827,11044,11221,23198,26127,29851,54492,55109…	JAG1,AKT2,AREG,BCL2A1,BCL2L1,BRAF,CALM3,CARS1,CD80,CD86,CDK8,CDKN1A,CHUK,HBEGF,FOXO3,KAT2A,NR4A1,HSP90AA1,IRS1,JUNB,KRAS,LMNA,SMAD3,SMAD4,MARK3,MYC,NF1,PDGFA,PDPK1,PIM1,PIK3R1,POLR2A,POLR2F,POLR2K,PPM1B,PPP1CB,PPP2CB,PPP2R5C,PSEN2,PSMA2,PSMA3,PSMA5,PSMB2,PSMB8,PSMB9,PSMB10,PSMC3,PSMC6,PSMD4,PSMD10,PSMD11,PSMD13,PSME1,PSME2,PTPN11,RPS6KB2,SOS1,STAT1,STAT3,STAT5A,STAT5B,UBB,UBC,VWF,SHOC2,FXR1,KAT2B…
9_Member	Reactome Gene Sets	R-HSA-69242	S Phase	-21.1834	-18.655	51/163	2.08996e+217	AKT2,CDC27,CDKN1A,CKS1B,DNA2,E2F1,E2F4,MAX,MCM2,MCM3,MYC,ORC1,ORC2,ORC4,POLA1,PRIM1,PSMA2,PSMA3,PSMA5,PSMB2,PSMB8,PSMB9,PSMB10,PSMC3,PSMC6,PSMD4,PSMD10,PSMD11,PSMD13,PSME1,PSME2,RB1,TFDP2,UBB,UBC,SMC3,PSMF1,RBX1,STAG1,POLD3,STAG2,UBE2C,PDS5B,WAPL,PSME4,UBE2S,FZR1,MCM8,ESCO1,LIN54,LIN9
9_Member	Reactome Gene Sets	R-HSA-69481	G2/M Checkpoints	-20.6546	-18.164	51/167	5.80642e+210	BARD1,BLM,BRCA1,CDK1,CDC25C,CHEK1,DNA2,H2BC5,MCM2,MCM3,NBN,ORC1,ORC2,ORC4,PSMA2,PSMA3,PSMA5,PSMB2,PSMB8,PSMB9,PSMB10,PSMC3,PSMC6,PSMD4,PSMD10,PSMD11,PSMD13,PSME1,PSME2,RBBP8,TOP3A,TP53,UBB,UBC,NSD2,WRN,YWHAH,CCNB2,PSMF1,BABAM2,RAD50,CHEK2,PSME4,BABAM1,MCM10,CLSPN,RMI1,BRIP1,ATRIP,MCM8,RMI2
9_Member	Reactome Gene Sets	R-HSA-453279	Mitotic G1 phase and G1/S transition	-18.9112	-16.503	46/149	2.08895e+186	AKT2,CCND2,CDK1,CDKN1A,CDKN2C,CKS1B,E2F1,E2F2,E2F4,MAX,MCM2,MCM3,MYBL2,MYC,ORC1,ORC2,ORC4,POLA1,PPP2CB,PRIM1,PSMA2,PSMA3,PSMA5,PSMB2,PSMB8,PSMB9,PSMB10,PSMC3,PSMC6,PSMD4,PSMD10,PSMD11,PSMD13,PSME1,PSME2,RB1,RBL1,TFDP2,TOP2A,UBB,UBC,PSMF1,MCM10,MCM8,LIN54,LIN9
9_Member	Reactome Gene Sets	R-HSA-5357801	Programmed Cell Death	-18.0325	-15.671	54/210	2.08329e+211	AKT2,BIRC2,BIRC3,XIAP,FAS,FASLG,BCL2,BCL2L1,BID,CASP7,CASP8,E2F1,GZMB,HSP90AA1,IL1A,IRF1,IRF2,KPNA1,LMNA,PMAIP1,PRKCQ,PSMA2,PSMA3,PSMA5,PSMB2,PSMB8,PSMB9,PSMB10,PSMC3,PSMC6,PSMD4,PSMD10,PSMD11,PSMD13,PSME1,PSME2,PTK2,STAT3,TFDP2,TJP1,TP53,TP73,TRAF2,UBB,UBC,YWHAH,DYNLL1,PSMF1,BCL2L11,PSME4,CLSPN,BMF,CHMP7,TICAM1
9_Member	Reactome Gene Sets	R-HSA-69206	G1/S Transition	-17.1732	-14.85	41/131	2.08983e+167	AKT2,CDK1,CDKN1A,CKS1B,E2F1,E2F4,MAX,MCM2,MCM3,MYC,ORC1,ORC2,ORC4,POLA1,PPP2CB,PRIM1,PSMA2,PSMA3,PSMA5,PSMB2,PSMB8,PSMB9,PSMB10,PSMC3,PSMC6,PSMD4,PSMD10,PSMD11,PSMD13,PSME1,PSME2,RB1,RBL1,TFDP2,UBB,UBC,PSMF1,MCM10,MCM8,LIN54,LIN9
9_Member	Reactome Gene Sets	R-HSA-109581	Apoptosis	-16.7981	-14.503	48/180	2.08329e+187	AKT2,BIRC2,XIAP,FAS,FASLG,BCL2,BCL2L1,BID,CASP7,CASP8,E2F1,GZMB,KPNA1,LMNA,PMAIP1,PRKCQ,PSMA2,PSMA3,PSMA5,PSMB2,PSMB8,PSMB9,PSMB10,PSMC3,PSMC6,PSMD4,PSMD10,PSMD11,PSMD13,PSME1,PSME2,PTK2,STAT3,TFDP2,TJP1,TP53,TP73,TRAF2,UBB,UBC,YWHAH,DYNLL1,PSMF1,BCL2L11,PSME4,CLSPN,BMF,TICAM1
9_Member	Reactome Gene Sets	R-HSA-8852276	The role of GTSE1 in G2/M progression after G2 checkpoint	-16.7114	-14.433	31/77	9.83103e+128	CDK1,CDKN1A,HSP90AA1,HSP90AB1,PSMA2,PSMA3,PSMA5,PSMB2,PSMB8,PSMB9,PSMB10,PSMC3,PSMC6,PSMD4,PSMD10,PSMD11,PSMD13,PSME1,PSME2,TP53,TUBA4A,TUBB2A,UBB,UBC,CCNB2,PSMF1,TUBB4B,PSME4,TUBA8,TUBB1,TUBB2B
9_Member	Reactome Gene Sets	R-HSA-1169091	Activation of NF-kappaB in B cells	-16.7084	-14.433	29/67	1.14748e+118	CHUK,NFKB1,NFKBIA,NFKBIB,NFKBIE,PSMA2,PSMA3,PSMA5,PSMB2,PSMB8,PSMB9,PSMB10,PSMC3,PSMC6,PSMD4,PSMD10,PSMD11,PSMD13,PSME1,PSME2,REL,RELA,UBB,UBC,BTRC,PSMF1,MALT1,PSME4,FBXW11
9_Member	Reactome Gene Sets	R-HSA-5683057	MAPK family signaling cascades	-16.706	-14.433	67/325	3.74599e+271	AREG,BCL2L1,BRAF,CALM3,CDK1,SEPTIN7,DLG3,HBEGF,DUSP4,DUSP5,FOXO3,HSPB1,DNAJB1,IL2RA,IL2RG,IRS1,JAK3,JUN,KRAS,MARK3,MOV10,MYC,NF1,PDGFA,PIK3R1,PPP1CB,PPP2CB,PPP2R5C,PRKCQ,PSMA2,PSMA3,PSMA5,PSMB2,PSMB8,PSMB9,PSMB10,PSMC3,PSMC6,PSMD4,PSMD10,PSMD11,PSMD13,PSME1,PSME2,PTK2,PTPN3,PTPN11,SOS1,SPTA1,SPTB,UBB,UBC,VWF,SHOC2,NCOA3,RASAL2,PSMF1,RBX1,RANBP9,CDC42EP2,DUSP10,TNRC6B,PSME4,AGO2,ABHD17B,DUSP16,RAS…
9_Member	Reactome Gene Sets	R-HSA-1168372	Downstream signaling events of B Cell Receptor (BCR)	-16.5667	-14.309	32/83	8.08115e+129	CALM3,CHUK,KRAS,NFATC2,NFKB1,NFKBIA,NFKBIB,NFKBIE,PSMA2,PSMA3,PSMA5,PSMB2,PSMB8,PSMB9,PSMB10,PSMC3,PSMC6,PSMD4,PSMD10,PSMD11,PSMD13,PSME1,PSME2,REL,RELA,UBB,UBC,BTRC,PSMF1,MALT1,PSME4,FBXW11
9_Member	Reactome Gene Sets	R-HSA-983705	Signaling by the B Cell Receptor (BCR)	-16.4373	-14.186	37/112	6.40808e+148	BLK,CALM3,CHUK,ITPR1,ITPR2,KRAS,NFATC2,NFKB1,NFKBIA,NFKBIB,NFKBIE,PIK3R1,PSMA2,PSMA3,PSMA5,PSMB2,PSMB8,PSMB9,PSMB10,PSMC3,PSMC6,PSMD4,PSMD10,PSMD11,PSMD13,PSME1,PSME2,REL,RELA,SOS1,UBB,UBC,BTRC,PSMF1,MALT1,PSME4,FBXW11
9_Member	Reactome Gene Sets	R-HSA-1257604	PIP3 activates AKT signaling	-16.2552	-14.021	59/267	2.08331e+245	AKT2,XIAP,AREG,CD80,CD86,CDKN1A,CHUK,HBEGF,EGR1,EZH2,FOXO3,NR4A1,IRS1,JUN,MOV10,PDGFA,PDPK1,PIK3R1,PML,PPP2CB,PPP2R5C,PSMA2,PSMA3,PSMA5,PSMB2,PSMB8,PSMB9,PSMB10,PSMC3,PSMC6,PSMD4,PSMD10,PSMD11,PSMD13,PSME1,PSME2,PTPN11,RPS6KB2,TP53,UBB,UBC,USP7,CBX4,USP13,PSMF1,RRAGB,PHLPP2,TNRC6B,PSME4,SUZ12,MKRN1,AGO2,ICOS,MTA3,TRIB3,MAPKAP1,PIP4K2C,PHC3,RICTOR
9_Member	Reactome Gene Sets	R-HSA-5668541	TNFR2 non-canonical NF-kB pathway	-16.1773	-13.95	35/102	3.2933e+137	BIRC2,BIRC3,FASLG,CD40,CHUK,LTA,NFKB2,PSMA2,PSMA3,PSMA5,PSMB2,PSMB8,PSMB9,PSMB10,PSMC3,PSMC6,PSMD4,PSMD10,PSMD11,PSMD13,PSME1,PSME2,RELB,TRAF2,TRAF3,TNFSF4,TNFRSF4,UBB,UBC,TNFRSF18,BTRC,TNFSF18,PSMF1,PSME4,FBXW11
9_Member	Reactome Gene Sets	R-HSA-5689880	Ub-specific processing proteases	-15.7056	-13.528	52/220	3.2933e+218	BIRC2,BIRC3,CYLD,KAT2A,H2BC5,HIF1A,SMAD3,SMAD4,MYC,NFKBIA,PSMA2,PSMA3,PSMA5,PSMB2,PSMB8,PSMB9,PSMB10,PSMC3,PSMC6,PSMD4,PSMD10,PSMD11,PSMD13,PSME1,PSME2,ATXN7,SIAH2,TP53,TRAF2,UBB,UBC,VDAC3,USP7,SNX3,USP13,USP14,USP8,PSMF1,USP15,STAM2,USP18,PSME4,DDX58,FKBP8,USP25,RHOT1,USP37,RNF123,CLSPN,IFIH1,USP44,USP42
9_Member	Reactome Gene Sets	R-HSA-9006925	Intracellular signaling by second messengers	-15.5046	-13.338	63/309	2.08331e+260	AKT2,XIAP,AREG,CALM3,CD80,CD86,CDKN1A,CHUK,HBEGF,EGR1,EZH2,FOXO3,NR4A1,IRS1,ITPR1,ITPR2,JUN,MOV10,PDGFA,PDPK1,PIK3R1,PML,PPP2CB,PPP2R5C,PRKCA,PSMA2,PSMA3,PSMA5,PSMB2,PSMB8,PSMB9,PSMB10,PSMC3,PSMC6,PSMD4,PSMD10,PSMD11,PSMD13,PSME1,PSME2,PTPN11,RPS6KB2,TP53,UBB,UBC,USP7,CBX4,USP13,PSMF1,RRAGB,PHLPP2,TNRC6B,PSME4,SUZ12,MKRN1,AGO2,ICOS,MTA3,TRIB3,MAPKAP1,PIP4K2C,PHC3,RICTOR
9_Member	Reactome Gene Sets	R-HSA-5607764	CLEC7A (Dectin-1) signaling	-15.4453	-13.293	34/101	8.08841e+136	CALM3,CASP8,CHUK,ITPR1,ITPR2,NFATC2,NFKB1,NFKB2,NFKBIA,PDPK1,PSMA2,PSMA3,PSMA5,PSMB2,PSMB8,PSMB9,PSMB10,PSMC3,PSMC6,PSMD4,PSMD10,PSMD11,PSMD13,PSME1,PSME2,RELA,RELB,UBB,UBC,BTRC,PSMF1,MALT1,PSME4,FBXW11
9_Member	Reactome Gene Sets	R-HSA-162906	HIV Infection	-15.4048	-13.255	53/231	1.61163e+218	AP2A2,AP2B1,SLC25A6,B2M,RCC1,AP2M1,KPNA1,LIG4,NUP98,POLR2A,POLR2F,POLR2K,PSMA2,PSMA3,PSMA5,PSMB2,PSMB8,PSMB9,PSMB10,PSMC3,PSMC6,PSMD4,PSMD10,PSMD11,PSMD13,PSME1,PSME2,RANGAP1,SEC13,SUPT4H1,TAF2,TAF4,TAF4B,ELOB,UBB,UBC,CXCR4,RNGTT,BTRC,PSMF1,NUP155,NUP153,RBX1,NUP50,NUP205,PSME4,NEDD4L,CHMP5,VPS37C,VPS37B,TAF3,CHMP7,NUP35
9_Member	Reactome Gene Sets	R-HSA-8878171	Transcriptional regulation by RUNX1	-15.3759	-13.229	54/239	6.40894e+224	BLK,CCND2,CTLA4,CTSV,ELF1,GATA1,H2AZ1,H2BC5,H3-3A,IL2RA,LMO2,KMT2A,MOV10,NFATC2,NFE2,PML,PRKCQ,PSMA2,PSMA3,PSMA5,PSMB2,PSMB8,PSMB9,PSMB10,PSMC3,PSMC6,PSMD4,PSMD10,PSMD11,PSMD13,PSME1,PSME2,PTPN11,SMARCC1,TAL1,TJP1,TP73,UBB,UBC,NR4A3,CBX4,TNFRSF18,KAT2B,PSMF1,YAF2,MYL9,TNRC6B,PSME4,AGO2,H2AJ,KMT2C,PHC3,ITCH,ZFPM1
9_Member	Reactome Gene Sets	R-HSA-5687128	MAPK6/MAPK4 signaling	-14.618	-12.515	31/89	9.83989e+125	CDK1,SEPTIN7,FOXO3,HSPB1,DNAJB1,JUN,MOV10,MYC,PSMA2,PSMA3,PSMA5,PSMB2,PSMB8,PSMB9,PSMB10,PSMC3,PSMC6,PSMD4,PSMD10,PSMD11,PSMD13,PSME1,PSME2,UBB,UBC,NCOA3,PSMF1,CDC42EP2,TNRC6B,PSME4,AGO2
9_Member	Reactome Gene Sets	R-HSA-69656	Cyclin A:Cdk2-associated events at S phase entry	-14.3482	-12.268	30/85	2.08103e+123	AKT2,CDKN1A,CKS1B,E2F1,E2F4,MAX,MYC,PSMA2,PSMA3,PSMA5,PSMB2,PSMB8,PSMB9,PSMB10,PSMC3,PSMC6,PSMD4,PSMD10,PSMD11,PSMD13,PSME1,PSME2,RB1,TFDP2,UBB,UBC,PSMF1,FZR1,LIN54,LIN9
9_Member	Reactome Gene Sets	R-HSA-162909	Host Interactions of HIV factors	-14.0898	-12.032	37/130	1.61163e+148	AP2A2,AP2B1,SLC25A6,B2M,RCC1,AP2M1,KPNA1,NUP98,PSMA2,PSMA3,PSMA5,PSMB2,PSMB8,PSMB9,PSMB10,PSMC3,PSMC6,PSMD4,PSMD10,PSMD11,PSMD13,PSME1,PSME2,RANGAP1,SEC13,ELOB,UBB,UBC,BTRC,PSMF1,NUP155,NUP153,RBX1,NUP50,NUP205,PSME4,NUP35
9_Member	Reactome Gene Sets	R-HSA-5607761	Dectin-1 mediated noncanonical NF-kB signaling	-14.0267	-11.975	25/60	1.14748e+101	CHUK,NFKB2,PSMA2,PSMA3,PSMA5,PSMB2,PSMB8,PSMB9,PSMB10,PSMC3,PSMC6,PSMD4,PSMD10,PSMD11,PSMD13,PSME1,PSME2,RELA,RELB,UBB,UBC,BTRC,PSMF1,PSME4,FBXW11
9_Member	Reactome Gene Sets	R-HSA-69202	Cyclin E associated events during G1/S transition	-13.7609	-11.731	29/83	2.08103e+118	AKT2,CDKN1A,CKS1B,E2F1,E2F4,MAX,MYC,PSMA2,PSMA3,PSMA5,PSMB2,PSMB8,PSMB9,PSMB10,PSMC3,PSMC6,PSMD4,PSMD10,PSMD11,PSMD13,PSME1,PSME2,RB1,TFDP2,UBB,UBC,PSMF1,LIN54,LIN9
9_Member	Reactome Gene Sets	R-HSA-2454202	Fc epsilon receptor (FCERI) signaling	-13.6317	-11.608	37/134	8.08115e+149	CALM3,CHUK,FOS,ITPR1,ITPR2,JUN,KRAS,NFATC2,NFKB1,NFKBIA,PDPK1,PIK3R1,PRKCQ,PSMA2,PSMA3,PSMA5,PSMB2,PSMB8,PSMB9,PSMB10,PSMC3,PSMC6,PSMD4,PSMD10,PSMD11,PSMD13,PSME1,PSME2,RELA,SOS1,UBB,UBC,BTRC,PSMF1,MALT1,PSME4,FBXW11
9_Member	Reactome Gene Sets	R-HSA-8878159	Transcriptional regulation by RUNX3	-13.578	-11.562	31/96	1.82464e+121	JAG1,ZFHX3,RUNX3,CDKN1A,FOXO3,KAT2A,KRAS,SMAD3,SMAD4,MYC,PSMA2,PSMA3,PSMA5,PSMB2,PSMB8,PSMB9,PSMB10,PSMC3,PSMC6,PSMD4,PSMD10,PSMD11,PSMD13,PSME1,PSME2,TP53,UBB,UBC,KAT2B,PSMF1,BCL2L11
9_Member	Reactome Gene Sets	R-HSA-9020702	Interleukin-1 signaling	-13.4593	-11.448	32/103	1.14736e+130	CHUK,IL1A,IRAK2,NFKB1,NFKB2,NFKBIA,NFKBIB,PSMA2,PSMA3,PSMA5,PSMB2,PSMB8,PSMB9,PSMB10,PSMC3,PSMC6,PSMD4,PSMD10,PSMD11,PSMD13,PSME1,PSME2,RELA,UBB,UBC,RIPK2,BTRC,PSMF1,RBX1,PSME4,FBXW11,TNIP2
9_Member	Reactome Gene Sets	R-HSA-69052	Switching of origins to a post-replicative state	-13.2908	-11.301	30/92	9.96417e+123	CDC27,MCM2,MCM3,ORC1,ORC2,ORC4,PSMA2,PSMA3,PSMA5,PSMB2,PSMB8,PSMB9,PSMB10,PSMC3,PSMC6,PSMD4,PSMD10,PSMD11,PSMD13,PSME1,PSME2,UBB,UBC,PSMF1,RBX1,UBE2C,PSME4,UBE2S,FZR1,MCM8
9_Member	Reactome Gene Sets	R-HSA-5676590	NIK-->noncanonical NF-kB signaling	-13.212	-11.226	24/59	1.14748e+97	CHUK,NFKB2,PSMA2,PSMA3,PSMA5,PSMB2,PSMB8,PSMB9,PSMB10,PSMC3,PSMC6,PSMD4,PSMD10,PSMD11,PSMD13,PSME1,PSME2,RELB,UBB,UBC,BTRC,PSMF1,PSME4,FBXW11
9_Member	Reactome Gene Sets	R-HSA-5684996	MAPK1/MAPK3 signaling	-13.0787	-11.1	56/286	3.74599e+225	AREG,BCL2L1,BRAF,CALM3,CDK1,DLG3,HBEGF,DUSP4,DUSP5,IL2RA,IL2RG,IRS1,JAK3,KRAS,MARK3,NF1,PDGFA,PIK3R1,PPP1CB,PPP2CB,PPP2R5C,PRKCQ,PSMA2,PSMA3,PSMA5,PSMB2,PSMB8,PSMB9,PSMB10,PSMC3,PSMC6,PSMD4,PSMD10,PSMD11,PSMD13,PSME1,PSME2,PTK2,PTPN3,PTPN11,SOS1,SPTA1,SPTB,UBB,UBC,VWF,SHOC2,RASAL2,PSMF1,RBX1,RANBP9,DUSP10,PSME4,ABHD17B,DUSP16,RASGEF1A
9_Member	Reactome Gene Sets	R-HSA-2871837	FCERI mediated NF-kB activation	-13.0218	-11.047	28/82	1.14748e+114	CHUK,NFKB1,NFKBIA,PDPK1,PRKCQ,PSMA2,PSMA3,PSMA5,PSMB2,PSMB8,PSMB9,PSMB10,PSMC3,PSMC6,PSMD4,PSMD10,PSMD11,PSMD13,PSME1,PSME2,RELA,UBB,UBC,BTRC,PSMF1,MALT1,PSME4,FBXW11
9_Member	Reactome Gene Sets	R-HSA-6807070	PTEN Regulation	-12.981	-11.01	37/140	2.08331e+153	AKT2,XIAP,EGR1,EZH2,JUN,MOV10,PML,PSMA2,PSMA3,PSMA5,PSMB2,PSMB8,PSMB9,PSMB10,PSMC3,PSMC6,PSMD4,PSMD10,PSMD11,PSMD13,PSME1,PSME2,TP53,UBB,UBC,USP7,CBX4,USP13,PSMF1,RRAGB,TNRC6B,PSME4,SUZ12,MKRN1,AGO2,MTA3,PHC3
9_Member	Reactome Gene Sets	R-HSA-68949	Orc1 removal from chromatin	-12.9661	-10.996	26/71	4.17142e+105	MCM2,MCM3,ORC1,ORC2,ORC4,PSMA2,PSMA3,PSMA5,PSMB2,PSMB8,PSMB9,PSMB10,PSMC3,PSMC6,PSMD4,PSMD10,PSMD11,PSMD13,PSME1,PSME2,UBB,UBC,PSMF1,RBX1,PSME4,MCM8
9_Member	Reactome Gene Sets	R-HSA-69239	Synthesis of DNA	-12.827	-10.868	34/121	9.96176e+140	CDC27,DNA2,MCM2,MCM3,ORC1,ORC2,ORC4,POLA1,PRIM1,PSMA2,PSMA3,PSMA5,PSMB2,PSMB8,PSMB9,PSMB10,PSMC3,PSMC6,PSMD4,PSMD10,PSMD11,PSMD13,PSME1,PSME2,UBB,UBC,PSMF1,RBX1,POLD3,UBE2C,PSME4,UBE2S,FZR1,MCM8
9_Member	Reactome Gene Sets	R-HSA-202424	Downstream TCR signaling	-12.4734	-10.542	30/98	1.14748e+122	CHUK,NFKB1,NFKBIA,PDPK1,PIK3R1,PRKCQ,PSMA2,PSMA3,PSMA5,PSMB2,PSMB8,PSMB9,PSMB10,PSMC3,PSMC6,PSMD4,PSMD10,PSMD11,PSMD13,PSME1,PSME2,RELA,UBB,UBC,RIPK2,BTRC,PSMF1,MALT1,PSME4,FBXW11
9_Member	Reactome Gene Sets	R-HSA-5673001	RAF/MAP kinase cascade	-12.3592	-10.434	54/280	3.74599e+218	AREG,BCL2L1,BRAF,CALM3,DLG3,HBEGF,DUSP4,DUSP5,IL2RA,IL2RG,IRS1,JAK3,KRAS,MARK3,NF1,PDGFA,PIK3R1,PPP1CB,PPP2CB,PPP2R5C,PRKCQ,PSMA2,PSMA3,PSMA5,PSMB2,PSMB8,PSMB9,PSMB10,PSMC3,PSMC6,PSMD4,PSMD10,PSMD11,PSMD13,PSME1,PSME2,PTK2,PTPN3,SOS1,SPTA1,SPTB,UBB,UBC,VWF,SHOC2,RASAL2,PSMF1,RBX1,RANBP9,DUSP10,PSME4,ABHD17B,DUSP16,RASGEF1A
9_Member	Reactome Gene Sets	R-HSA-351202	Metabolism of polyamines	-12.2207	-10.304	23/59	4.9465e+94	OAZ1,ODC1,PSMA2,PSMA3,PSMA5,PSMB2,PSMB8,PSMB9,PSMB10,PSMC3,PSMC6,PSMD4,PSMD10,PSMD11,PSMD13,PSME1,PSME2,SAT1,SMS,PSMF1,PSME4,AZIN1,SMOX
9_Member	Reactome Gene Sets	R-HSA-202403	TCR signaling	-12.1814	-10.268	33/120	1.14748e+137	CHUK,NFKB1,NFKBIA,PDPK1,PIK3R1,PRKCQ,PSMA2,PSMA3,PSMA5,PSMB2,PSMB8,PSMB9,PSMB10,PSMC3,PSMC6,PSMD4,PSMD10,PSMD11,PSMD13,PSME1,PSME2,RELA,UBB,UBC,RIPK2,BTRC,PSMF1,MALT1,PSME4,FBXW11,PTPN22,EVL,ENAH
9_Member	Reactome Gene Sets	R-HSA-446652	Interleukin-1 family signaling	-12.1599	-10.248	36/141	1.14736e+146	CHUK,IL1A,IRAK2,SMAD3,NFKB1,NFKB2,NFKBIA,NFKBIB,PSMA2,PSMA3,PSMA5,PSMB2,PSMB8,PSMB9,PSMB10,PSMC3,PSMC6,PSMD4,PSMD10,PSMD11,PSMD13,PSME1,PSME2,PTPN4,PTPN11,RELA,STAT3,UBB,UBC,RIPK2,BTRC,PSMF1,RBX1,PSME4,FBXW11,TNIP2
9_Member	Reactome Gene Sets	R-HSA-9711123	Cellular response to chemical stress	-12.0873	-10.183	43/194	2.08468e+171	AKT2,ATF4,ATOX1,BLVRB,CAT,COX6A1,COX8A,GCLM,GPX1,GPX3,HBB,MYC,PSMA2,PSMA3,PSMA5,PSMB2,PSMB8,PSMB9,PSMB10,PSMC3,PSMC6,PSMD4,PSMD10,PSMD11,PSMD13,PSME1,PSME2,TRIM21,STAT3,PRDX2,UBB,UBC,MAFK,NCOA1,BTRC,PSMF1,NCOR1,CCS,RBX1,PSME4,SLC7A11,MAP1LC3B,SRXN1
9_Member	Reactome Gene Sets	R-HSA-5621481	C-type lectin receptors (CLRs)	-12.0606	-10.158	36/142	8.08841e+144	CALM3,CASP8,CHUK,ICAM2,ITPR1,ITPR2,KRAS,NFATC2,NFKB1,NFKB2,NFKBIA,PDPK1,PSMA2,PSMA3,PSMA5,PSMB2,PSMB8,PSMB9,PSMB10,PSMC3,PSMC6,PSMD4,PSMD10,PSMD11,PSMD13,PSME1,PSME2,RELA,RELB,UBB,UBC,BTRC,PSMF1,MALT1,PSME4,FBXW11
9_Member	Reactome Gene Sets	R-HSA-9755511	KEAP1-NFE2L2 pathway	-11.9678	-10.072	30/102	2.08468e+122	AKT2,ATF4,GCLM,MYC,PSMA2,PSMA3,PSMA5,PSMB2,PSMB8,PSMB9,PSMB10,PSMC3,PSMC6,PSMD4,PSMD10,PSMD11,PSMD13,PSME1,PSME2,TRIM21,UBB,UBC,MAFK,BTRC,PSMF1,RBX1,PSME4,SLC7A11,MAP1LC3B,SRXN1
9_Member	Reactome Gene Sets	R-HSA-1234176	Oxygen-dependent proline hydroxylation of Hypoxia-inducible Factor Alpha	-11.9439	-10.051	24/66	3.09157e+96	HIF1A,PSMA2,PSMA3,PSMA5,PSMB2,PSMB8,PSMB9,PSMB10,PSMC3,PSMC6,PSMD4,PSMD10,PSMD11,PSMD13,PSME1,PSME2,ELOB,UBB,UBC,UBE2D3,CUL2,PSMF1,RBX1,PSME4
9_Member	Reactome Gene Sets	R-HSA-9759194	Nuclear events mediated by NFE2L2	-11.7173	-9.832	26/79	4.68273e+105	ATF4,GCLM,MYC,PSMA2,PSMA3,PSMA5,PSMB2,PSMB8,PSMB9,PSMB10,PSMC3,PSMC6,PSMD4,PSMD10,PSMD11,PSMD13,PSME1,PSME2,UBB,UBC,MAFK,BTRC,PSMF1,RBX1,SLC7A11,SRXN1
9_Member	Reactome Gene Sets	R-HSA-8951664	Neddylation	-11.6602	-9.782	48/240	3.32115e+209	BIRC5,CISH,DDB1,HIF1A,PSMA2,PSMA3,PSMA5,PSMB2,PSMB8,PSMB9,PSMB10,PSMC3,PSMC6,PSMD4,PSMD10,PSMD11,PSMD13,PSME1,PSME2,FBXW4,ELOB,UBB,UBC,UBE2D3,CUL4A,CUL2,SOCS2,BTRC,PSMF1,RBX1,UBD,WDTC1,PSME4,FBXW11,FBXO7,FBXO9,FBXO4,DCAF8,DTL,ASB1,NUB1,FBXW7,FEM1C,SPSB1,FBXO11,FBXO30,KBTBD8,DCUN1D3
9_Member	Reactome Gene Sets	R-HSA-69601	Ubiquitin Mediated Degradation of Phosphorylated Cdc25A	-11.5702	-9.705	21/52	1.11157e+85	CHEK1,PSMA2,PSMA3,PSMA5,PSMB2,PSMB8,PSMB9,PSMB10,PSMC3,PSMC6,PSMD4,PSMD10,PSMD11,PSMD13,PSME1,PSME2,UBB,UBC,PSMF1,CHEK2,PSME4
9_Member	Reactome Gene Sets	R-HSA-69610	p53-Independent DNA Damage Response	-11.5702	-9.705	21/52	1.11157e+85	CHEK1,PSMA2,PSMA3,PSMA5,PSMB2,PSMB8,PSMB9,PSMB10,PSMC3,PSMC6,PSMD4,PSMD10,PSMD11,PSMD13,PSME1,PSME2,UBB,UBC,PSMF1,CHEK2,PSME4
9_Member	Reactome Gene Sets	R-HSA-69613	p53-Independent G1/S DNA damage checkpoint	-11.5702	-9.705	21/52	1.11157e+85	CHEK1,PSMA2,PSMA3,PSMA5,PSMB2,PSMB8,PSMB9,PSMB10,PSMC3,PSMC6,PSMD4,PSMD10,PSMD11,PSMD13,PSME1,PSME2,UBB,UBC,PSMF1,CHEK2,PSME4
9_Member	Reactome Gene Sets	R-HSA-176408	Regulation of APC/C activators between G1/S and early anaphase	-11.4335	-9.581	26/81	7.01984e+104	BUB1B,CDK1,CDC27,PSMA2,PSMA3,PSMA5,PSMB2,PSMB8,PSMB9,PSMB10,PSMC3,PSMC6,PSMD4,PSMD10,PSMD11,PSMD13,PSME1,PSME2,UBB,UBC,BTRC,PSMF1,UBE2C,PSME4,UBE2S,FZR1
9_Member	Reactome Gene Sets	R-HSA-1234174	Cellular response to hypoxia	-11.4335	-9.581	25/75	3.09157e+100	HIF1A,PSMA2,PSMA3,PSMA5,PSMB2,PSMB8,PSMB9,PSMB10,PSMC3,PSMC6,PSMD4,PSMD10,PSMD11,PSMD13,PSME1,PSME2,ELOB,UBB,UBC,UBE2D3,VEGFA,CUL2,PSMF1,RBX1,PSME4
9_Member	Reactome Gene Sets	R-HSA-174143	APC/C-mediated degradation of cell cycle proteins	-11.3226	-9.481	27/88	7.01984e+108	BUB1B,CDK1,CDC27,PSMA2,PSMA3,PSMA5,PSMB2,PSMB8,PSMB9,PSMB10,PSMC3,PSMC6,PSMD4,PSMD10,PSMD11,PSMD13,PSME1,PSME2,RB1,UBB,UBC,BTRC,PSMF1,UBE2C,PSME4,UBE2S,FZR1
9_Member	Reactome Gene Sets	R-HSA-453276	Regulation of mitotic cell cycle	-11.3226	-9.481	27/88	7.01984e+108	BUB1B,CDK1,CDC27,PSMA2,PSMA3,PSMA5,PSMB2,PSMB8,PSMB9,PSMB10,PSMC3,PSMC6,PSMD4,PSMD10,PSMD11,PSMD13,PSME1,PSME2,RB1,UBB,UBC,BTRC,PSMF1,UBE2C,PSME4,UBE2S,FZR1
9_Member	Reactome Gene Sets	R-HSA-180585	Vif-mediated degradation of APOBEC3G	-11.1918	-9.358	21/54	5.68357e+84	PSMA2,PSMA3,PSMA5,PSMB2,PSMB8,PSMB9,PSMB10,PSMC3,PSMC6,PSMD4,PSMD10,PSMD11,PSMD13,PSME1,PSME2,ELOB,UBB,UBC,PSMF1,RBX1,PSME4
9_Member	Reactome Gene Sets	R-HSA-5610780	Degradation of GLI1 by the proteasome	-11.0887	-9.264	22/60	5.68357e+89	PSMA2,PSMA3,PSMA5,PSMB2,PSMB8,PSMB9,PSMB10,PSMC3,PSMC6,PSMD4,PSMD10,PSMD11,PSMD13,PSME1,PSME2,UBB,UBC,BTRC,PSMF1,RBX1,PSME4,ITCH
9_Member	Reactome Gene Sets	R-HSA-174113	SCF-beta-TrCP mediated degradation of Emi1	-11.0102	-9.192	21/55	5.68357e+85	PSMA2,PSMA3,PSMA5,PSMB2,PSMB8,PSMB9,PSMB10,PSMC3,PSMC6,PSMD4,PSMD10,PSMD11,PSMD13,PSME1,PSME2,UBB,UBC,BTRC,PSMF1,PSME4,FZR1
9_Member	Reactome Gene Sets	R-HSA-174184	Cdc20:Phospho-APC/C mediated degradation of Cyclin A	-10.8579	-9.05	24/73	7.01984e+95	BUB1B,CDK1,CDC27,PSMA2,PSMA3,PSMA5,PSMB2,PSMB8,PSMB9,PSMB10,PSMC3,PSMC6,PSMD4,PSMD10,PSMD11,PSMD13,PSME1,PSME2,UBB,UBC,PSMF1,UBE2C,PSME4,UBE2S
9_Member	Reactome Gene Sets	R-HSA-450408	AUF1 (hnRNP D0) binds and destabilizes mRNA	-10.8334	-9.029	21/56	3.31233e+84	HSPA8,HSPB1,PSMA2,PSMA3,PSMA5,PSMB2,PSMB8,PSMB9,PSMB10,PSMC3,PSMC6,PSMD4,PSMD10,PSMD11,PSMD13,PSME1,PSME2,UBB,UBC,PSMF1,PSME4
9_Member	Reactome Gene Sets	R-HSA-157118	Signaling by NOTCH	-10.7991	-9.001	46/236	1.82102e+189	JAG1,CDK8,E2F1,KAT2A,GZMB,H2AZ1,H2BC5,H3-3A,HIF1A,JUN,SMAD3,MOV10,MYC,PSEN2,PSMA2,PSMA3,PSMA5,PSMB2,PSMB8,PSMB9,PSMB10,PSMC3,PSMC6,PSMD4,PSMD10,PSMD11,PSMD13,PSME1,PSME2,STAT1,TFDP2,TP53,UBB,UBC,KAT2B,PSMF1,NCOR1,DLGAP5,RBX1,TNRC6B,AGO2,NEURL1B,FBXW7,H2AJ,HDAC11,ITCH
9_Member	Reactome Gene Sets	R-HSA-350562	Regulation of ornithine decarboxylase (ODC)	-10.7694	-8.974	20/51	4.9465e+81	OAZ1,ODC1,PSMA2,PSMA3,PSMA5,PSMB2,PSMB8,PSMB9,PSMB10,PSMC3,PSMC6,PSMD4,PSMD10,PSMD11,PSMD13,PSME1,PSME2,PSMF1,PSME4,AZIN1
9_Member	Reactome Gene Sets	R-HSA-5658442	Regulation of RAS by GAPs	-10.7222	-8.933	23/68	3.84548e+92	KRAS,NF1,PSMA2,PSMA3,PSMA5,PSMB2,PSMB8,PSMB9,PSMB10,PSMC3,PSMC6,PSMD4,PSMD10,PSMD11,PSMD13,PSME1,PSME2,UBB,UBC,RASAL2,PSMF1,RBX1,PSME4
9_Member	Reactome Gene Sets	R-HSA-69615	G1/S DNA Damage Checkpoints	-10.7222	-8.933	23/68	1.02611e+93	CDKN1A,CHEK1,PSMA2,PSMA3,PSMA5,PSMB2,PSMB8,PSMB9,PSMB10,PSMC3,PSMC6,PSMD4,PSMD10,PSMD11,PSMD13,PSME1,PSME2,TP53,UBB,UBC,PSMF1,CHEK2,PSME4
9_Member	Reactome Gene Sets	R-HSA-174178	APC/C:Cdh1 mediated degradation of Cdc20 and other APC/C:Cdh1 targeted proteins in late mitosis/early G1	-10.7151	-8.928	24/74	9.96568e+98	CDC27,PSMA2,PSMA3,PSMA5,PSMB2,PSMB8,PSMB9,PSMB10,PSMC3,PSMC6,PSMD4,PSMD10,PSMD11,PSMD13,PSME1,PSME2,RB1,UBB,UBC,PSMF1,UBE2C,PSME4,UBE2S,FZR1
9_Member	Reactome Gene Sets	R-HSA-179419	APC:Cdc20 mediated degradation of cell cycle proteins prior to satisfation of the cell cycle checkpoint	-10.7151	-8.928	24/74	7.01984e+95	BUB1B,CDK1,CDC27,PSMA2,PSMA3,PSMA5,PSMB2,PSMB8,PSMB9,PSMB10,PSMC3,PSMC6,PSMD4,PSMD10,PSMD11,PSMD13,PSME1,PSME2,UBB,UBC,PSMF1,UBE2C,PSME4,UBE2S
9_Member	Reactome Gene Sets	R-HSA-69306	DNA Replication	-10.7045	-8.919	40/188	9.96176e+166	CDC27,DNA2,H2AZ1,H2BC5,H3-3A,KPNA1,MCM2,MCM3,ORC1,ORC2,ORC4,POLA1,PRIM1,PSMA2,PSMA3,PSMA5,PSMB2,PSMB8,PSMB9,PSMB10,PSMC3,PSMC6,PSMD4,PSMD10,PSMD11,PSMD13,PSME1,PSME2,UBB,UBC,PSMF1,RBX1,POLD3,UBE2C,PSME4,UBE2S,FZR1,MCM10,H2AJ,MCM8
9_Member	Reactome Gene Sets	R-HSA-4641258	Degradation of DVL	-10.6612	-8.88	21/57	5.68357e+85	PSMA2,PSMA3,PSMA5,PSMB2,PSMB8,PSMB9,PSMB10,PSMC3,PSMC6,PSMD4,PSMD10,PSMD11,PSMD13,PSME1,PSME2,UBB,UBC,PSMF1,RBX1,PSME4,KLHL12
9_Member	Reactome Gene Sets	R-HSA-69541	Stabilization of p53	-10.6612	-8.88	21/57	5.68357e+85	PSMA2,PSMA3,PSMA5,PSMB2,PSMB8,PSMB9,PSMB10,PSMC3,PSMC6,PSMD4,PSMD10,PSMD11,PSMD13,PSME1,PSME2,TP53,UBB,UBC,PSMF1,CHEK2,PSME4
9_Member	Reactome Gene Sets	R-HSA-8878166	Transcriptional regulation by RUNX2	-10.6122	-8.836	31/121	2.08983e+124	AKT2,CDK1,CDKN1A,ITGA5,SMAD4,MAF,PSMA2,PSMA3,PSMA5,PSMB2,PSMB8,PSMB9,PSMB10,PSMC3,PSMC6,PSMD4,PSMD10,PSMD11,PSMD13,PSME1,PSME2,RB1,STAT1,UBB,UBC,PPM1D,PSMF1,RBX1,WWP1,PSME4,FBXW7
9_Member	Reactome Gene Sets	R-HSA-180534	Vpu mediated degradation of CD4	-10.5858	-8.815	20/52	5.68357e+80	PSMA2,PSMA3,PSMA5,PSMB2,PSMB8,PSMB9,PSMB10,PSMC3,PSMC6,PSMD4,PSMD10,PSMD11,PSMD13,PSME1,PSME2,UBB,UBC,BTRC,PSMF1,PSME4
9_Member	Reactome Gene Sets	R-HSA-349425	Autodegradation of the E3 ubiquitin ligase COP1	-10.5858	-8.815	20/52	5.68357e+80	PSMA2,PSMA3,PSMA5,PSMB2,PSMB8,PSMB9,PSMB10,PSMC3,PSMC6,PSMD4,PSMD10,PSMD11,PSMD13,PSME1,PSME2,TP53,UBB,UBC,PSMF1,PSME4
9_Member	Reactome Gene Sets	R-HSA-9762114	GSK3B and BTRC:CUL1-mediated-degradation of NFE2L2	-10.5858	-8.815	20/52	5.68357e+79	PSMA2,PSMA3,PSMA5,PSMB2,PSMB8,PSMB9,PSMB10,PSMC3,PSMC6,PSMD4,PSMD10,PSMD11,PSMD13,PSME1,PSME2,UBB,UBC,BTRC,PSMF1,RBX1
9_Member	Reactome Gene Sets	R-HSA-8948751	Regulation of PTEN stability and activity	-10.5735	-8.806	23/69	2.08332e+91	AKT2,XIAP,PSMA2,PSMA3,PSMA5,PSMB2,PSMB8,PSMB9,PSMB10,PSMC3,PSMC6,PSMD4,PSMD10,PSMD11,PSMD13,PSME1,PSME2,UBB,UBC,USP13,PSMF1,PSME4,MKRN1
9_Member	Reactome Gene Sets	R-HSA-9013694	Signaling by NOTCH4	-10.468	-8.707	25/82	1.82265e+99	JAG1,KAT2A,SMAD3,PSEN2,PSMA2,PSMA3,PSMA5,PSMB2,PSMB8,PSMB9,PSMB10,PSMC3,PSMC6,PSMD4,PSMD10,PSMD11,PSMD13,PSME1,PSME2,UBB,UBC,KAT2B,PSMF1,RBX1,FBXW7
9_Member	Reactome Gene Sets	R-HSA-174084	Autodegradation of Cdh1 by Cdh1:APC/C	-10.4441	-8.685	22/64	9.96568e+89	CDC27,PSMA2,PSMA3,PSMA5,PSMB2,PSMB8,PSMB9,PSMB10,PSMC3,PSMC6,PSMD4,PSMD10,PSMD11,PSMD13,PSME1,PSME2,UBB,UBC,PSMF1,UBE2C,UBE2S,FZR1
9_Member	Reactome Gene Sets	R-HSA-176409	APC/C:Cdc20 mediated degradation of mitotic proteins	-10.4376	-8.68	24/76	7.01984e+95	BUB1B,CDK1,CDC27,PSMA2,PSMA3,PSMA5,PSMB2,PSMB8,PSMB9,PSMB10,PSMC3,PSMC6,PSMD4,PSMD10,PSMD11,PSMD13,PSME1,PSME2,UBB,UBC,PSMF1,UBE2C,PSME4,UBE2S
9_Member	Reactome Gene Sets	R-HSA-69002	DNA Replication Pre-Initiation	-10.4345	-8.677	36/160	9.96302e+148	CDC27,H2AZ1,H2BC5,H3-3A,KPNA1,MCM2,MCM3,ORC1,ORC2,ORC4,POLA1,PRIM1,PSMA2,PSMA3,PSMA5,PSMB2,PSMB8,PSMB9,PSMB10,PSMC3,PSMC6,PSMD4,PSMD10,PSMD11,PSMD13,PSME1,PSME2,UBB,UBC,PSMF1,UBE2C,UBE2S,FZR1,MCM10,H2AJ,MCM8
9_Member	Reactome Gene Sets	R-HSA-5689603	UCH proteinases	-10.4232	-8.668	28/102	5.80305e+118	BARD1,HCFC1,FOXK2,PSMA2,PSMA3,PSMA5,PSMB2,PSMB8,PSMB9,PSMB10,PSMC3,PSMC6,PSMD4,PSMD10,PSMD11,PSMD13,PSME1,PSME2,UBB,UBC,PSMF1,USP15,PSME4,UCHL5,INO80D,ASXL2,INO80C,ASXL1
9_Member	Reactome Gene Sets	R-HSA-176814	Activation of APC/C and APC/C:Cdc20 mediated degradation of mitotic proteins	-10.3028	-8.556	24/77	7.01984e+95	BUB1B,CDK1,CDC27,PSMA2,PSMA3,PSMA5,PSMB2,PSMB8,PSMB9,PSMB10,PSMC3,PSMC6,PSMD4,PSMD10,PSMD11,PSMD13,PSME1,PSME2,UBB,UBC,PSMF1,UBE2C,PSME4,UBE2S
9_Member	Reactome Gene Sets	R-HSA-1236974	ER-Phagosome pathway	-10.272	-8.526	26/90	5.67811e+103	B2M,CALR,CHUK,PSMA2,PSMA3,PSMA5,PSMB2,PSMB8,PSMB9,PSMB10,PSMC3,PSMC6,PSMD4,PSMD10,PSMD11,PSMD13,PSME1,PSME2,TAP1,TAP2,TAPBP,UBB,UBC,PSMF1,PSME4,SEC61A2
9_Member	Reactome Gene Sets	R-HSA-8854050	FBXL7 down-regulates AURKA during mitotic entry and in early mitosis	-10.2337	-8.493	20/54	5.68357e+80	PSMA2,PSMA3,PSMA5,PSMB2,PSMB8,PSMB9,PSMB10,PSMC3,PSMC6,PSMD4,PSMD10,PSMD11,PSMD13,PSME1,PSME2,UBB,UBC,PSMF1,RBX1,PSME4
9_Member	Reactome Gene Sets	R-HSA-9604323	Negative regulation of NOTCH4 signaling	-10.2337	-8.493	20/54	5.68357e+80	PSMA2,PSMA3,PSMA5,PSMB2,PSMB8,PSMB9,PSMB10,PSMC3,PSMC6,PSMD4,PSMD10,PSMD11,PSMD13,PSME1,PSME2,UBB,UBC,PSMF1,RBX1,FBXW7
9_Member	Reactome Gene Sets	R-HSA-5610783	Degradation of GLI2 by the proteasome	-10.1697	-8.434	21/60	5.68357e+84	PSMA2,PSMA3,PSMA5,PSMB2,PSMB8,PSMB9,PSMB10,PSMC3,PSMC6,PSMD4,PSMD10,PSMD11,PSMD13,PSME1,PSME2,UBB,UBC,BTRC,PSMF1,RBX1,PSME4
9_Member	Reactome Gene Sets	R-HSA-5610785	GLI3 is processed to GLI3R by the proteasome	-10.1697	-8.434	21/60	5.68357e+84	PSMA2,PSMA3,PSMA5,PSMB2,PSMB8,PSMB9,PSMB10,PSMC3,PSMC6,PSMD4,PSMD10,PSMD11,PSMD13,PSME1,PSME2,UBB,UBC,BTRC,PSMF1,RBX1,PSME4
9_Member	Reactome Gene Sets	R-HSA-69563	p53-Dependent G1 DNA Damage Response	-10.1432	-8.411	22/66	1.02657e+89	CDKN1A,PSMA2,PSMA3,PSMA5,PSMB2,PSMB8,PSMB9,PSMB10,PSMC3,PSMC6,PSMD4,PSMD10,PSMD11,PSMD13,PSME1,PSME2,TP53,UBB,UBC,PSMF1,CHEK2,PSME4
9_Member	Reactome Gene Sets	R-HSA-69580	p53-Dependent G1/S DNA damage checkpoint	-10.1432	-8.411	22/66	1.02657e+89	CDKN1A,PSMA2,PSMA3,PSMA5,PSMB2,PSMB8,PSMB9,PSMB10,PSMC3,PSMC6,PSMD4,PSMD10,PSMD11,PSMD13,PSME1,PSME2,TP53,UBB,UBC,PSMF1,CHEK2,PSME4
9_Member	Reactome Gene Sets	R-HSA-1236975	Antigen processing-Cross presentation	-10.0971	-8.368	28/105	5.67811e+111	B2M,CALR,CHUK,CTSV,ITGAV,PSMA2,PSMA3,PSMA5,PSMB2,PSMB8,PSMB9,PSMB10,PSMC3,PSMC6,PSMD4,PSMD10,PSMD11,PSMD13,PSME1,PSME2,TAP1,TAP2,TAPBP,UBB,UBC,PSMF1,PSME4,SEC61A2
9_Member	Reactome Gene Sets	R-HSA-69017	CDK-mediated phosphorylation and removal of Cdc6	-10.0086	-8.286	23/73	9.96568e+94	CDC27,PSMA2,PSMA3,PSMA5,PSMB2,PSMB8,PSMB9,PSMB10,PSMC3,PSMC6,PSMD4,PSMD10,PSMD11,PSMD13,PSME1,PSME2,UBB,UBC,PSMF1,UBE2C,PSME4,UBE2S,FZR1
9_Member	Reactome Gene Sets	R-HSA-8939902	Regulation of RUNX2 expression and activity	-10.0086	-8.286	23/73	5.68357e+94	PSMA2,PSMA3,PSMA5,PSMB2,PSMB8,PSMB9,PSMB10,PSMC3,PSMC6,PSMD4,PSMD10,PSMD11,PSMD13,PSME1,PSME2,STAT1,UBB,UBC,PSMF1,RBX1,WWP1,PSME4,FBXW7
9_Member	Reactome Gene Sets	R-HSA-5610787	Hedgehog 'off' state	-9.99279	-8.272	29/113	5.68357e+123	PSMA2,PSMA3,PSMA5,PSMB2,PSMB8,PSMB9,PSMB10,PSMC3,PSMC6,PSMD4,PSMD10,PSMD11,PSMD13,PSME1,PSME2,TUBA4A,TUBB2A,UBB,UBC,BTRC,PSMF1,RBX1,TUBB4B,PSME4,GPR161,WDR35,TUBB1,ITCH,TUBB2B
9_Member	Reactome Gene Sets	R-HSA-211733	Regulation of activated PAK-2p34 by proteasome mediated degradation	-9.9814	-8.262	19/50	5.68357e+76	PSMA2,PSMA3,PSMA5,PSMB2,PSMB8,PSMB9,PSMB10,PSMC3,PSMC6,PSMD4,PSMD10,PSMD11,PSMD13,PSME1,PSME2,UBB,UBC,PSMF1,PSME4
9_Member	Reactome Gene Sets	R-HSA-68867	Assembly of the pre-replicative complex	-9.93354	-8.218	33/143	9.96302e+135	CDC27,H2AZ1,H2BC5,H3-3A,KPNA1,MCM2,MCM3,ORC1,ORC2,ORC4,PSMA2,PSMA3,PSMA5,PSMB2,PSMB8,PSMB9,PSMB10,PSMC3,PSMC6,PSMD4,PSMD10,PSMD11,PSMD13,PSME1,PSME2,UBB,UBC,PSMF1,UBE2C,UBE2S,FZR1,H2AJ,MCM8
9_Member	Reactome Gene Sets	R-HSA-174154	APC/C:Cdc20 mediated degradation of Securin	-9.8553	-8.146	22/68	9.96568e+89	CDC27,PSMA2,PSMA3,PSMA5,PSMB2,PSMB8,PSMB9,PSMB10,PSMC3,PSMC6,PSMD4,PSMD10,PSMD11,PSMD13,PSME1,PSME2,UBB,UBC,PSMF1,UBE2C,PSME4,UBE2S
9_Member	Reactome Gene Sets	R-HSA-450531	Regulation of mRNA stability by proteins that bind AU-rich elements	-9.73088	-8.032	25/88	3.31233e+103	HSPA8,HSPB1,PARN,PRKCA,PSMA2,PSMA3,PSMA5,PSMB2,PSMB8,PSMB9,PSMB10,PSMC3,PSMC6,PSMD4,PSMD10,PSMD11,PSMD13,PSME1,PSME2,UBB,UBC,PSMF1,PSME4,XRN1,DCP2
9_Member	Reactome Gene Sets	R-HSA-75815	Ubiquitin-dependent degradation of Cyclin D	-9.63588	-7.942	19/52	5.68357e+76	PSMA2,PSMA3,PSMA5,PSMB2,PSMB8,PSMB9,PSMB10,PSMC3,PSMC6,PSMD4,PSMD10,PSMD11,PSMD13,PSME1,PSME2,UBB,UBC,PSMF1,PSME4
9_Member	WikiPathways	WP183	Proteasome degradation	-9.56722	-7.879	21/64	3.01557e+83	H2AZ1,PSMA2,PSMA3,PSMA5,PSMB2,PSMB8,PSMB9,PSMB10,PSMC3,PSMC6,PSMD4,PSMD10,PSMD11,PSMD13,PSME1,PSME2,UBB,UBC,UBA7,UBE2B,UBE2D3
9_Member	Reactome Gene Sets	R-HSA-195253	Degradation of beta-catenin by the destruction complex	-9.54422	-7.858	24/83	5.51655e+97	PPP2CB,PPP2R5C,PSMA2,PSMA3,PSMA5,PSMB2,PSMB8,PSMB9,PSMB10,PSMC3,PSMC6,PSMD4,PSMD10,PSMD11,PSMD13,PSME1,PSME2,UBB,UBC,BTRC,PSMF1,RBX1,PSME4,ZRANB1
9_Member	Reactome Gene Sets	R-HSA-169911	Regulation of Apoptosis	-9.47026	-7.789	19/53	5.68357e+76	PSMA2,PSMA3,PSMA5,PSMB2,PSMB8,PSMB9,PSMB10,PSMC3,PSMC6,PSMD4,PSMD10,PSMD11,PSMD13,PSME1,PSME2,UBB,UBC,PSMF1,PSME4
9_Member	Reactome Gene Sets	R-HSA-187577	SCF(Skp2)-mediated degradation of p27/p21	-9.28175	-7.614	20/60	1.02612e+79	CDKN1A,CKS1B,PSMA2,PSMA3,PSMA5,PSMB2,PSMB8,PSMB9,PSMB10,PSMC3,PSMC6,PSMD4,PSMD10,PSMD11,PSMD13,PSME1,PSME2,UBB,UBC,PSMF1
9_Member	Reactome Gene Sets	R-HSA-4641257	Degradation of AXIN	-9.15224	-7.5	19/55	5.68357e+76	PSMA2,PSMA3,PSMA5,PSMB2,PSMB8,PSMB9,PSMB10,PSMC3,PSMC6,PSMD4,PSMD10,PSMD11,PSMD13,PSME1,PSME2,UBB,UBC,PSMF1,PSME4
9_Member	Reactome Gene Sets	R-HSA-8941858	Regulation of RUNX3 expression and activity	-9.15224	-7.5	19/55	8.64568e+74	RUNX3,PSMA2,PSMA3,PSMA5,PSMB2,PSMB8,PSMB9,PSMB10,PSMC3,PSMC6,PSMD4,PSMD10,PSMD11,PSMD13,PSME1,PSME2,UBB,UBC,PSMF1
9_Member	Reactome Gene Sets	R-HSA-3858494	Beta-catenin independent WNT signaling	-9.04839	-7.411	32/146	1.61164e+128	AP2A2,AP2B1,CALM3,AP2M1,GNB1,ITPR1,ITPR2,KRAS,MOV10,PRKCA,PSMA2,PSMA3,PSMA5,PSMB2,PSMB8,PSMB9,PSMB10,PSMC3,PSMC6,PSMD4,PSMD10,PSMD11,PSMD13,PSME1,PSME2,UBB,UBC,PSMF1,DAAM1,TNRC6B,PSME4,AGO2
9_Member	Reactome Gene Sets	R-HSA-5362768	Hh mutants are degraded by ERAD	-8.99942	-7.369	19/56	5.68357e+76	PSMA2,PSMA3,PSMA5,PSMB2,PSMB8,PSMB9,PSMB10,PSMC3,PSMC6,PSMD4,PSMD10,PSMD11,PSMD13,PSME1,PSME2,UBB,UBC,PSMF1,PSME4
9_Member	Reactome Gene Sets	R-HSA-5387390	Hh mutants abrogate ligand secretion	-8.56366	-6.963	19/59	5.68357e+76	PSMA2,PSMA3,PSMA5,PSMB2,PSMB8,PSMB9,PSMB10,PSMC3,PSMC6,PSMD4,PSMD10,PSMD11,PSMD13,PSME1,PSME2,UBB,UBC,PSMF1,PSME4
9_Member	Reactome Gene Sets	R-HSA-5632684	Hedgehog 'on' state	-8.55221	-6.952	23/85	5.68357e+95	PSMA2,PSMA3,PSMA5,PSMB2,PSMB8,PSMB9,PSMB10,PSMC3,PSMC6,PSMD4,PSMD10,PSMD11,PSMD13,PSME1,PSME2,UBB,UBC,PSMF1,RBX1,PSME4,GPR161,CDON,ITCH
9_Member	Reactome Gene Sets	R-HSA-4086400	PCP/CE pathway	-8.54448	-6.945	24/92	1.61163e+95	AP2A2,AP2B1,AP2M1,PRKCA,PSMA2,PSMA3,PSMA5,PSMB2,PSMB8,PSMB9,PSMB10,PSMC3,PSMC6,PSMD4,PSMD10,PSMD11,PSMD13,PSME1,PSME2,UBB,UBC,PSMF1,DAAM1,PSME4
9_Member	Reactome Gene Sets	R-HSA-8939236	RUNX1 regulates transcription of genes involved in differentiation of HSCs	-8.45253	-6.86	29/130	2.6233e+118	GATA1,H2AZ1,H2BC5,H3-3A,LMO2,KMT2A,PSMA2,PSMA3,PSMA5,PSMB2,PSMB8,PSMB9,PSMB10,PSMC3,PSMC6,PSMD4,PSMD10,PSMD11,PSMD13,PSME1,PSME2,TAL1,TP73,UBB,UBC,PSMF1,PSME4,H2AJ,ITCH
9_Member	Reactome Gene Sets	R-HSA-5678895	Defective CFTR causes cystic fibrosis	-8.29051	-6.707	19/61	5.68357e+76	PSMA2,PSMA3,PSMA5,PSMB2,PSMB8,PSMB9,PSMB10,PSMC3,PSMC6,PSMD4,PSMD10,PSMD11,PSMD13,PSME1,PSME2,UBB,UBC,PSMF1,PSME4
9_Member	Reactome Gene Sets	R-HSA-1236978	Cross-presentation of soluble exogenous antigens (endosomes)	-8.2892	-6.707	17/49	5.68357e+68	PSMA2,PSMA3,PSMA5,PSMB2,PSMB8,PSMB9,PSMB10,PSMC3,PSMC6,PSMD4,PSMD10,PSMD11,PSMD13,PSME1,PSME2,PSMF1,PSME4
9_Member	Reactome Gene Sets	R-HSA-195721	Signaling by WNT	-8.06662	-6.503	51/332	1.61163e+208	AP2A2,AP2B1,AKT2,XIAP,CALM3,RUNX3,AP2M1,GNB1,H2AZ1,H2BC5,H3-3A,ITPR1,ITPR2,KRAS,MOV10,MYC,PPP2CB,PPP2R5C,PRKCA,PSMA2,PSMA3,PSMA5,PSMB2,PSMB8,PSMB9,PSMB10,PSMC3,PSMC6,PSMD4,PSMD10,PSMD11,PSMD13,PSME1,PSME2,UBB,UBC,SNX3,BTRC,USP8,PSMF1,RBX1,WIF1,DAAM1,TNRC6B,PSME4,AGO2,ZRANB1,SOX6,H2AJ,KLHL12,LEO1
9_Member	Reactome Gene Sets	R-HSA-4608870	Asymmetric localization of PCP proteins	-7.90414	-6.358	19/64	5.68357e+76	PSMA2,PSMA3,PSMA5,PSMB2,PSMB8,PSMB9,PSMB10,PSMC3,PSMC6,PSMD4,PSMD10,PSMD11,PSMD13,PSME1,PSME2,UBB,UBC,PSMF1,PSME4
9_Member	KEGG Pathway	hsa03050	Proteasome	-7.85697	-6.315	16/46	5.68357e+64	PSMA2,PSMA3,PSMA5,PSMB2,PSMB8,PSMB9,PSMB10,PSMC3,PSMC6,PSMD4,PSMD11,PSMD13,PSME1,PSME2,PSMF1,PSME4
9_Member	Reactome Gene Sets	R-HSA-5619084	ABC transporter disorders	-7.82483	-6.286	21/78	1.95684e+83	ABCA1,PSMA2,PSMA3,PSMA5,PSMB2,PSMB8,PSMB9,PSMB10,PSMC3,PSMC6,PSMD4,PSMD10,PSMD11,PSMD13,PSME1,PSME2,UBB,UBC,PSMF1,ABCB6,PSME4
9_Member	Reactome Gene Sets	R-HSA-5358346	Hedgehog ligand biogenesis	-7.78111	-6.245	19/65	5.68357e+76	PSMA2,PSMA3,PSMA5,PSMB2,PSMB8,PSMB9,PSMB10,PSMC3,PSMC6,PSMD4,PSMD10,PSMD11,PSMD13,PSME1,PSME2,UBB,UBC,PSMF1,PSME4
9_Member	Reactome Gene Sets	R-HSA-5358351	Signaling by Hedgehog	-7.62417	-6.098	30/149	5.68357e+128	PSMA2,PSMA3,PSMA5,PSMB2,PSMB8,PSMB9,PSMB10,PSMC3,PSMC6,PSMD4,PSMD10,PSMD11,PSMD13,PSME1,PSME2,TUBA4A,TUBB2A,UBB,UBC,BTRC,PSMF1,RBX1,TUBB4B,PSME4,GPR161,CDON,WDR35,TUBB1,ITCH,TUBB2B
9_Member	Reactome Gene Sets	R-HSA-5619115	Disorders of transmembrane transporters	-7.51848	-6	33/176	1.94929e+137	ABCA1,NUP98,PSMA2,PSMA3,PSMA5,PSMB2,PSMB8,PSMB9,PSMB10,PSMC3,PSMC6,PSMD4,PSMD10,PSMD11,PSMD13,PSME1,PSME2,RHAG,SEC13,SLC3A2,SLC4A1,UBB,UBC,SLC4A4,PSMF1,NUP155,NUP153,ABCB6,NUP50,NUP205,PSME4,NUP35,SLC9A9
9_Member	Reactome Gene Sets	R-HSA-382556	ABC-family proteins mediated transport	-6.23103	-4.824	22/103	2.25684e+87	ABCB7,PSMA2,PSMA3,PSMA5,PSMB2,PSMB8,PSMB9,PSMB10,PSMC3,PSMC6,PSMD4,PSMD10,PSMD11,PSMD13,PSME1,PSME2,UBB,UBC,EIF2S2,PSMF1,ABCB6,PSME4
9_Member	Reactome Gene Sets	R-HSA-201681	TCF dependent signaling in response to WNT	-5.95977	-4.575	36/233	2.08332e+147	AKT2,XIAP,RUNX3,H2AZ1,H2BC5,H3-3A,MYC,PPP2CB,PPP2R5C,PSMA2,PSMA3,PSMA5,PSMB2,PSMB8,PSMB9,PSMB10,PSMC3,PSMC6,PSMD4,PSMD10,PSMD11,PSMD13,PSME1,PSME2,UBB,UBC,BTRC,USP8,PSMF1,RBX1,WIF1,PSME4,SOX6,H2AJ,KLHL12,LEO1
9_Member	CORUM	CORUM:193	PA700-20S-PA28 complex	-5.81556	-4.444	12/36	5.68357e+47	PSMA2,PSMA3,PSMA5,PSMB2,PSMC3,PSMC6,PSMD4,PSMD10,PSMD11,PSMD13,PSME1,PSME2
9_Member	CORUM	CORUM:181	26S proteasome	-4.36716	-3.154	2022-08-22	5.68357e+31	PSMA2,PSMA3,PSMA5,PSMB2,PSMC3,PSMC6,PSMD4,PSMD13
9_Member	CORUM	CORUM:192	PA28-20S proteasome	-3.47718	-2.376	2022-06-16	5.68357e+23	PSMA2,PSMA3,PSMA5,PSMB2,PSME1,PSME2
10_Summary	GO Biological Processes	GO:0009615	response to virus	-26.0857	-23.269	86/358	103,596,598,602,665,684,958,1147,1191,1654,2537,2633,3091,3315,3320,3434,3437,3627,3659,3660,3669,4088,4343,4599,4600,4790,4953,5094,5359,5366,5371,5450,5551,5610,5683,5970,6041,6351,6352,6737,6772,6773,7178,7187,7292,7706,7726,7852,8780,9111,9636,10010,10084,10379,10561,10964,11040,11100,22948,23586,24138,25939,29072,51191,51251,51257,55337,55601,56829,57169,57337,64135,79132,80149,81030,81844,8…	ADAR,BCL2,BCL2L1,BCL3,BNIP3L,BST2,CD40,CHUK,CLU,DDX3X,IFI6,GBP1,HIF1A,HSPB1,HSP90AA1,IFIT1,IFIT3,CXCL10,IRF1,IRF2,ISG20,SMAD3,MOV10,MX1,MX2,NFKB1,ODC1,PCBP2,PLSCR1,PMAIP1,PML,POU2AF1,PRF1,EIF2AK2,PSMA2,RELA,RNASEL,CCL4,CCL5,TRIM21,STAT1,STAT2,TPT1,TRAF3,TNFSF4,TRIM25,TRIM26,CXCR4,RIOK3,NMI,ISG15,TANK,PQBP1,IRF9,IFI44,IFI44L,PIM2,HNRNPUL1,CCT5,DDX58,IFIT5,SAMHD1,SETD2,HERC5,NT5C3A,MARCHF2,SHFL,DDX…
10_Member	GO Biological Processes	GO:0009615	response to virus	-26.0857	-23.269	86/358	103,596,598,602,665,684,958,1147,1191,1654,2537,2633,3091,3315,3320,3434,3437,3627,3659,3660,3669,4088,4343,4599,4600,4790,4953,5094,5359,5366,5371,5450,5551,5610,5683,5970,6041,6351,6352,6737,6772,6773,7178,7187,7292,7706,7726,7852,8780,9111,9636,10010,10084,10379,10561,10964,11040,11100,22948,23586,24138,25939,29072,51191,51251,51257,55337,55601,56829,57169,57337,64135,79132,80149,81030,81844,8…	ADAR,BCL2,BCL2L1,BCL3,BNIP3L,BST2,CD40,CHUK,CLU,DDX3X,IFI6,GBP1,HIF1A,HSPB1,HSP90AA1,IFIT1,IFIT3,CXCL10,IRF1,IRF2,ISG20,SMAD3,MOV10,MX1,MX2,NFKB1,ODC1,PCBP2,PLSCR1,PMAIP1,PML,POU2AF1,PRF1,EIF2AK2,PSMA2,RELA,RNASEL,CCL4,CCL5,TRIM21,STAT1,STAT2,TPT1,TRAF3,TNFSF4,TRIM25,TRIM26,CXCR4,RIOK3,NMI,ISG15,TANK,PQBP1,IRF9,IFI44,IFI44L,PIM2,HNRNPUL1,CCT5,DDX58,IFIT5,SAMHD1,SETD2,HERC5,NT5C3A,MARCHF2,SHFL,DDX…
10_Member	GO Biological Processes	GO:0051607	defense response to virus	-21.1351	-18.62	64/250	1.03597e+286	ADAR,BCL2,BCL2L1,BNIP3L,BST2,CD40,IFI6,GBP1,IFIT1,IFIT3,CXCL10,IRF1,IRF2,ISG20,MOV10,MX1,MX2,PCBP2,PLSCR1,PMAIP1,PML,PRF1,EIF2AK2,RELA,RNASEL,TRIM21,STAT1,STAT2,TRAF3,TRIM25,TRIM26,RIOK3,ISG15,TANK,PQBP1,IRF9,IFI44L,DDX58,IFIT5,SAMHD1,SETD2,HERC5,NT5C3A,MARCHF2,SHFL,DDX60,ZC3HAV1,ZNFX1,SENP7,IFIH1,DHX58,ZC3H12A,ZBP1,TRIM56,PARP9,ITCH,NLRC5,RSAD2,CGAS,TICAM1,DTX3L,IFNLR1,PDE12,ACOD1
10_Member	GO Biological Processes	GO:0140546	defense response to symbiont	-21.0351	-18.526	64/251	1.03597e+286	ADAR,BCL2,BCL2L1,BNIP3L,BST2,CD40,IFI6,GBP1,IFIT1,IFIT3,CXCL10,IRF1,IRF2,ISG20,MOV10,MX1,MX2,PCBP2,PLSCR1,PMAIP1,PML,PRF1,EIF2AK2,RELA,RNASEL,TRIM21,STAT1,STAT2,TRAF3,TRIM25,TRIM26,RIOK3,ISG15,TANK,PQBP1,IRF9,IFI44L,DDX58,IFIT5,SAMHD1,SETD2,HERC5,NT5C3A,MARCHF2,SHFL,DDX60,ZC3HAV1,ZNFX1,SENP7,IFIH1,DHX58,ZC3H12A,ZBP1,TRIM56,PARP9,ITCH,NLRC5,RSAD2,CGAS,TICAM1,DTX3L,IFNLR1,PDE12,ACOD1
11_Summary	Reactome Gene Sets	R-HSA-376176	Signaling by ROBO receptors	-25.484	-22.692	65/218	27,2935,3921,5578,5683,5684,5686,5690,5696,5698,5699,5702,5706,5710,5716,5717,5719,5720,5721,6128,6130,6132,6134,6135,6136,6147,6154,6158,6165,6167,6169,6175,6176,6181,6187,6193,6201,6204,6205,6206,6208,6218,6223,6224,6227,6229,6231,6234,6654,6923,7314,7316,7852,8440,8453,9491,9495,9978,11224,23122,23198,25873,26019,51466,55740,161,163,286,1173,1284,1741,1959,3156,3312,3320,3326,3673,3678,3685,38…	ABL2,GSPT1,RPSA,PRKCA,PSMA2,PSMA3,PSMA5,PSMB2,PSMB8,PSMB9,PSMB10,PSMC3,PSMC6,PSMD4,PSMD10,PSMD11,PSMD13,PSME1,PSME2,RPL6,RPL7A,RPL8,RPL10,RPL11,RPL12,RPL23A,RPL26,RPL28,RPL35A,RPL37,RPL38,RPLP0,RPLP1,RPLP2,RPS2,RPS5,RPS7,RPS10,RPS11,RPS12,RPS14,RPS17,RPS19,RPS20,RPS21,RPS24,RPS26,RPS28,SOS1,ELOB,UBB,UBC,CXCR4,NCK2,CUL2,PSMF1,AKAP5,RBX1,RPL35,CLASP2,PSME4,RPL36,UPF2,EVL,ENAH,AP2A2,AP2B1,ANK1,AP2M1…
11_Member	Reactome Gene Sets	R-HSA-376176	Signaling by ROBO receptors	-25.484	-22.692	65/218	2.72935e+264	ABL2,GSPT1,RPSA,PRKCA,PSMA2,PSMA3,PSMA5,PSMB2,PSMB8,PSMB9,PSMB10,PSMC3,PSMC6,PSMD4,PSMD10,PSMD11,PSMD13,PSME1,PSME2,RPL6,RPL7A,RPL8,RPL10,RPL11,RPL12,RPL23A,RPL26,RPL28,RPL35A,RPL37,RPL38,RPLP0,RPLP1,RPLP2,RPS2,RPS5,RPS7,RPS10,RPS11,RPS12,RPS14,RPS17,RPS19,RPS20,RPS21,RPS24,RPS26,RPS28,SOS1,ELOB,UBB,UBC,CXCR4,NCK2,CUL2,PSMF1,AKAP5,RBX1,RPL35,CLASP2,PSME4,RPL36,UPF2,EVL,ENAH
[truncated: 204 more rows]

## Sheet: Blood_down
GroupID	Category	Term	Description	LogP	Log(q-value)	InTerm_InList	Genes	Symbols
[truncated: 161 more rows]

## Sheet: up_among_pig_tissues
GroupID	Category	Term	Description	LogP	Log(q-value)	InTerm_InList	Genes	Symbols
[truncated: 381 more rows]

## Sheet: down_among_pig_tissues
GroupID	Category	Term	Description	LogP	Log(q-value)	InTerm_InList	Genes	Symbols
[truncated: 4 more rows]

[truncated: 6 more sheets: up_brain_kidney_pig_tissues, down_brain_kidney_pig_tissues, shared_up_pig_mouse, shared_down_pig_mouse, up_pig_down_mouse, down_pig_up_mouse]
