# Supplementary material for: Commonly disrupted pathways in brain and kidney in a pig model of systemic endotoxemia
Source: J Neuroinflammation. 2024 Jan 4;21:9. doi: 10.1186/s12974-023-03002-6 (PMC10765757; doi:10.1186/s12974-023-03002-6)
Supplement: Supplementary file 5 — Additional file 5: Table S4. Differentially expressed isoforms after LPS challenge in pigs by RNAseq for brain, kidney, and blood. Differentially expressed isoforms in the brain, kidney, and blood, adjusted p < 1.00 following the kallisto/sleuth isoform-level pipeline (see Materials and methods). Each tab contains the isoforms that met the minimum expression threshold for that tissue and are included in the differential expression analysis. Isoforms are considered differentially expressed if the adjusted p < 0.05 [file 12974_2023_3002_MOESM5_ESM.xlsx]

## Sheet: KEY
Differentially expressed transcripts for Brain, Kidney, and Blood.
Each tab contains the transcripts that met the minimum expression threshold for that tissue and are included in the differential expression analysis.
Transcripts are considered differentially expressed if the adj.P.Val is less than 0.05.
Column name	Description
Chr	Chromosome location of the gene
width	Transcript width as defined from the gtf
transcript_id	Ensembl transcript ID
gene_id	Ensembl gene ID
gene_name	The gene name
gene_biotype	The gene biotype. This analysis is limited to only protein coding gene
type	This analysis is limited to only transcripts
target_id	The transcript ID including the version number
pval	The Wald test FDR adjusted pvalue using Benjamini-Hochberg
adj.P.val	The p-value adjusted for multiple test correction
b	Beta value, which is the log2 fold changes between conditions (These are log2 b/c we specified log2 transformation in the sleuth_prep() step. By default, these would have been natural log fold changes).
se_b	Standard error of the beta value
mean_obs	The mean expression (log2) of the transcript across all samples
var_obs	The biological variance of the expression
tech_var	The technical variance of expression (derived from the bootstraps)
sigma_sq	Raw estimator of the variance once the technical variance has been removed
smooth_sigma_sq	The smooth regression fit for the shrinkage estimation
final_sigma_sq	Max(sigma_sq, smooth_sigma_sq). this is the one used for covariance estimation of beta (in addition to tech_var)

## Sheet: Brain
Chr	width	transcript_id	gene_id	gene_name	gene_biotype	type	target_id	pval	adj.P.val	b	se_b	mean_obs	var_obs	tech_var	sigma_sq	smooth_sigma_sq	final_sigma_sq
2	23212	ENSSSCT00000103637	ENSSSCG00000027127	MAP2K2	protein_coding	transcript	ENSSSCT00000103637.1	0.898647	0.992885	-0.135998	1.06774	0.314158	1.92875	0.205564	2.26617	2.37773	2.37773
6	14234	ENSSSCT00000023375	ENSSSCG00000021745	ERMAP	protein_coding	transcript	ENSSSCT00000023375.3	0.173518	0.812814	1.43603	1.05514	0.317705	1.78986	0.14391	1.48173	2.37875	2.37875
4	26239	ENSSSCT00000057975	ENSSSCG00000006463	PEAR1	protein_coding	transcript	ENSSSCT00000057975.3	0.965955	0.997203	0.0493382	1.15594	0.3333	1.7595	0.644554	0.879956	2.38316	2.38316
6	11037	ENSSSCT00000039668	ENSSSCG00000038327	ENSSSCG00000038327	protein_coding	transcript	ENSSSCT00000039668.2	0.81663	0.985382	-0.256282	1.10523	0.340483	1.90842	0.382751	1.62804	2.38514	2.38514
13	34785	ENSSSCT00000082500	ENSSSCG00000037216	PPP4R2	protein_coding	transcript	ENSSSCT00000082500.1	0.96371	0.997058	0.0498223	1.09505	0.345855	1.85197	0.330522	1.95131	2.38659	2.38659
12	1482	ENSSSCT00000062950	ENSSSCG00000017176	AANAT	protein_coding	transcript	ENSSSCT00000062950.3	0.254358	0.857224	1.32685	1.16408	0.360104	1.57133	0.680113	0.748027	2.39036	2.39036
10	302494	ENSSSCT00000011891	ENSSSCG00000021132	PLD5	protein_coding	transcript	ENSSSCT00000011891.5	0.202232	0.829537	1.38838	1.08874	0.363927	1.97627	0.294545	1.40271	2.39135	2.39135
X	122889	ENSSSCT00000036512	ENSSSCG00000012234	SRPX	protein_coding	transcript	ENSSSCT00000036512.4	0.784099	0.981052	-0.314393	1.1475	0.370352	2.05487	0.590668	1.67039	2.39299	2.39299
11	141758	ENSSSCT00000092874	ENSSSCG00000023771	ENSSSCG00000023771	protein_coding	transcript	ENSSSCT00000092874.1	0.259328	0.859952	1.32629	1.17581	0.381356	1.96119	0.736942	0.803222	2.39573	2.39573
1	7150	ENSSSCT00000058467	ENSSSCG00000029414	ENSSSCG00000029414	protein_coding	transcript	ENSSSCT00000058467.2	0.92096	0.995234	0.104713	1.05532	0.38889	2.03397	0.116382	2.40715	2.39756	2.40715
1	76861	ENSSSCT00000067536	ENSSSCG00000005338	RECK	protein_coding	transcript	ENSSSCT00000067536.1	0.871638	0.991953	0.190889	1.18141	0.38897	2.15509	0.764999	1.98084	2.39758	2.39758
16	19760	ENSSSCT00000018403	ENSSSCG00000016898	ENSSSCG00000016898	protein_coding	transcript	ENSSSCT00000018403.5	0.163903	0.805051	1.54179	1.10756	0.396181	2.04504	0.380266	1.36611	2.3993	2.3993
1	152848	ENSSSCT00000044592	ENSSSCG00000005598	SCAI	protein_coding	transcript	ENSSSCT00000044592.2	0.670679	0.963765	0.494654	1.1633	0.411654	2.05196	0.663527	1.7459	2.40287	2.40287
13	680757	ENSSSCT00000060974	ENSSSCG00000011811	LPP	protein_coding	transcript	ENSSSCT00000060974.2	0.398062	0.915276	-0.9742	1.15278	0.411858	1.96392	0.60826	1.25254	2.40291	2.40291
4	6387	ENSSSCT00000094791	ENSSSCG00000025736	RECQL4	protein_coding	transcript	ENSSSCT00000094791.1	0.873174	0.992002	0.190033	1.19048	0.417556	2.08096	0.807147	1.51523	2.40418	2.40418
5	66862	ENSSSCT00000101114	ENSSSCG00000021998	ENSSSCG00000021998	protein_coding	transcript	ENSSSCT00000101114.1	0.0214294	0.442794	2.58282	1.1228	0.428797	1.80303	0.449969	-0.312574	2.40663	2.40663
10	92358	ENSSSCT00000102897	ENSSSCG00000010801	CDC73	protein_coding	transcript	ENSSSCT00000102897.1	0.0963138	0.699322	2.05887	1.23805	0.442835	2.17206	1.06356	0.0429274	2.40956	2.40956
6	6912	ENSSSCT00000080039	ENSSSCG00000040981	GMFG	protein_coding	transcript	ENSSSCT00000080039.2	0.571039	0.951635	-0.633578	1.11837	0.44497	2.16582	0.42408	2.07477	2.40999	2.40999
13	75990	ENSSSCT00000036720	ENSSSCG00000036610	ARMC8	protein_coding	transcript	ENSSSCT00000036720.3	0.121432	0.745035	1.71784	1.10915	0.447207	2.22464	0.377104	1.51965	2.41044	2.41044
3	57758	ENSSSCT00000052476	ENSSSCG00000008646	RNF144A	protein_coding	transcript	ENSSSCT00000052476.2	0.966918	0.997322	0.0482973	1.16452	0.447494	2.24753	0.662303	0.89593	2.4105	2.4105
5	222808	ENSSSCT00000100091	ENSSSCG00000000804	ANO6	protein_coding	transcript	ENSSSCT00000100091.1	0.313531	0.883719	1.19006	1.1808	0.455125	2.46299	0.747343	1.8019	2.41201	2.41201
X	24127	ENSSSCT00000035226	ENSSSCG00000012130	FANCB	protein_coding	transcript	ENSSSCT00000035226.3	0.288991	0.874089	1.15239	1.08681	0.459602	1.49503	0.263526	0.969911	2.41288	2.41288
6	1317	ENSSSCT00000092882	ENSSSCG00000060307	ENSSSCG00000060307	protein_coding	transcript	ENSSSCT00000092882.1	0.333976	0.890655	1.07938	1.11721	0.460215	1.72781	0.415238	1.17911	2.413	2.413
4	325868	ENSSSCT00000044036	ENSSSCG00000006852	NTNG1	protein_coding	transcript	ENSSSCT00000044036.3	0.0630664	0.616427	2.08036	1.11924	0.465541	2.38103	0.424509	1.16309	2.41401	2.41401
6	17680	ENSSSCT00000060929	ENSSSCG00000003187	FCGRT	protein_coding	transcript	ENSSSCT00000060929.3	0.573888	0.951635	-0.644537	1.14618	0.473803	2.32366	0.56125	1.8314	2.41554	2.41554
8	45321	ENSSSCT00000037761	ENSSSCG00000009093	BBS7	protein_coding	transcript	ENSSSCT00000037761.2	0.705221	0.97094	-0.436196	1.1531	0.475165	2.61498	0.32927	2.68357	2.41579	2.68357
4	145357	ENSSSCT00000061450	ENSSSCG00000006179	STAU2	protein_coding	transcript	ENSSSCT00000061450.3	0.182518	0.81881	1.51151	1.13388	0.485397	2.32094	0.495647	1.47609	2.41761	2.41761
3	5016	ENSSSCT00000047812	ENSSSCG00000007709	TBL2	protein_coding	transcript	ENSSSCT00000047812.3	0.0953023	0.697621	1.88116	1.12775	0.490526	2.38132	0.463347	1.10326	2.41849	2.41849
4	25048	ENSSSCT00000090649	ENSSSCG00000006648	CTSS	protein_coding	transcript	ENSSSCT00000090649.2	0.168817	0.80998	1.50807	1.09597	0.49332	2.52621	0.302742	2.1875	2.41897	2.41897
5	108757	ENSSSCT00000079857	ENSSSCG00000000024	PARVB	protein_coding	transcript	ENSSSCT00000079857.2	0.958305	0.996784	-0.0642471	1.22889	0.495383	2.68302	0.355684	3.06621	2.41931	3.06621
5	32874	ENSSSCT00000044540	ENSSSCG00000033146	CD163	protein_coding	transcript	ENSSSCT00000044540.2	0.887593	0.992036	-0.170797	1.20832	0.498363	2.49944	0.888514	1.79879	2.41981	2.41981
2	6540	ENSSSCT00000042755	ENSSSCG00000013664	SHFL	protein_coding	transcript	ENSSSCT00000042755.3	0.531306	0.946988	-0.703722	1.12413	0.500307	2.43026	0.443252	2.08	2.42013	2.42013
12	18343	ENSSSCT00000028016	ENSSSCG00000022405	P2RX1	protein_coding	transcript	ENSSSCT00000028016.4	0.67592	0.964935	0.473984	1.13383	0.500527	1.78632	0.492842	1.53644	2.42016	2.42016
3	56498	ENSSSCT00000102553	ENSSSCG00000034266	CACNA1H	protein_coding	transcript	ENSSSCT00000102553.1	0.787013	0.98143	-0.319293	1.18173	0.503743	1.74822	0.743615	1.4537	2.42069	2.42069
6	21431	ENSSSCT00000091544	ENSSSCG00000023585	SERINC2	protein_coding	transcript	ENSSSCT00000091544.1	0.719464	0.973306	0.43675	1.21598	0.509068	2.60551	0.928874	2.3377	2.42153	2.42153
12	47355	ENSSSCT00000048846	ENSSSCG00000017566	ACSF2	protein_coding	transcript	ENSSSCT00000048846.3	0.831246	0.987272	-0.297531	1.39618	0.511531	3.49303	0.471619	3.94534	2.42192	3.94534
9	142910	ENSSSCT00000025180	ENSSSCG00000015396	SEMA3D	protein_coding	transcript	ENSSSCT00000025180.3	0.9994	0.999931	-0.000849761	1.13088	0.515748	2.46589	0.475303	1.8111	2.42257	2.42257
6	561379	ENSSSCT00000037600	ENSSSCG00000023243	NFIA	protein_coding	transcript	ENSSSCT00000037600.3	0.929909	0.995299	-0.108727	1.23611	0.516522	2.70696	0.66351	2.79875	2.42269	2.79875
10	30407	ENSSSCT00000011982	ENSSSCG00000010947	FBP2	protein_coding	transcript	ENSSSCT00000011982.4	0.285298	0.872662	1.2438	1.16407	0.518144	2.17729	0.647508	1.44806	2.42294	2.42294
6	38671	ENSSSCT00000047176	ENSSSCG00000024800	DSC2	protein_coding	transcript	ENSSSCT00000047176.3	0.18114	0.818536	-1.49841	1.12051	0.518826	2.84149	0.253776	2.59118	2.42304	2.59118
1	53725	ENSSSCT00000060818	ENSSSCG00000004937	SLC24A1	protein_coding	transcript	ENSSSCT00000060818.2	0.962795	0.997058	-0.0574666	1.23196	0.518917	2.47498	1.01597	1.18438	2.42305	2.42305
13	55952	ENSSSCT00000070203	ENSSSCG00000011768	CCDC39	protein_coding	transcript	ENSSSCT00000070203.2	0.278856	0.870106	-1.26017	1.1637	0.520032	2.50463	0.645297	1.79342	2.42322	2.42322
7	20510	ENSSSCT00000081281	ENSSSCG00000001561	ETV7	protein_coding	transcript	ENSSSCT00000081281.1	0.348362	0.897088	1.34527	1.43454	0.522069	2.55683	2.2395	-0.651701	2.42352	2.42352
4	25064	ENSSSCT00000098752	ENSSSCG00000006648	CTSS	protein_coding	transcript	ENSSSCT00000098752.1	0.169923	0.811417	1.54762	1.12763	0.523286	2.55854	0.457542	1.59064	2.4237	2.4237
1	46354	ENSSSCT00000057193	ENSSSCG00000004202	SAMD3	protein_coding	transcript	ENSSSCT00000057193.2	0.328258	0.888831	1.09969	1.12485	0.524026	1.8732	0.44324	1.36588	2.42381	2.42381
17	20693	ENSSSCT00000101000	ENSSSCG00000037260	ENSSSCG00000037260	protein_coding	transcript	ENSSSCT00000101000.1	0.491109	0.939522	-0.744954	1.08192	0.530298	2.54728	0.227657	2.41631	2.42472	2.42472
4	19190	ENSSSCT00000033848	ENSSSCG00000006350	ENSSSCG00000006350	protein_coding	transcript	ENSSSCT00000033848.4	0.357028	0.899493	1.11425	1.20976	0.53189	2.9879	0.681411	2.63482	2.42495	2.63482
16	91324	ENSSSCT00000041441	ENSSSCG00000057381	DEPDC1B	protein_coding	transcript	ENSSSCT00000041441.3	0.187396	0.82085	1.53895	1.16735	0.531946	1.86045	0.662844	0.687935	2.42495	2.42495
6	31127	ENSSSCT00000039796	ENSSSCG00000040556	ENSSSCG00000040556	protein_coding	transcript	ENSSSCT00000039796.2	0.99926	0.999931	-0.00112082	1.20872	0.531973	2.6246	0.885539	2.12421	2.42496	2.42496
8	43061	ENSSSCT00000075230	ENSSSCG00000008747	NCAPG	protein_coding	transcript	ENSSSCT00000075230.2	0.760369	0.977856	0.343608	1.1266	0.531976	2.08795	0.450984	1.98903	2.42496	2.42496
9	20067	ENSSSCT00000016872	ENSSSCG00000015488	TNFSF4	protein_coding	transcript	ENSSSCT00000016872.5	0.525307	0.946353	0.808297	1.27254	0.532526	2.52105	1.24427	1.53415	2.42503	2.42503
9	91030	ENSSSCT00000053455	ENSSSCG00000038345	IKZF1	protein_coding	transcript	ENSSSCT00000053455.3	0.387328	0.911319	-1.11777	1.293	0.533359	2.61565	1.36312	1.59542	2.42515	2.42515
8	21006	ENSSSCT00000066658	ENSSSCG00000029385	LIAS	protein_coding	transcript	ENSSSCT00000066658.1	0.66798	0.963334	0.503971	1.17497	0.533825	2.52377	0.615997	2.51223	2.42522	2.51223
1	32529	ENSSSCT00000076674	ENSSSCG00000004588	CCNB2	protein_coding	transcript	ENSSSCT00000076674.2	0.840771	0.988342	0.228317	1.13643	0.537667	1.87061	0.500619	1.87223	2.42575	2.42575
9	1215	ENSSSCT00000016286	ENSSSCG00000014929	ENSSSCG00000014929	protein_coding	transcript	ENSSSCT00000016286.3	0.168732	0.80998	-1.48842	1.08147	0.539283	1.75993	0.224204	1.21571	2.42597	2.42597
15	90584	ENSSSCT00000044143	ENSSSCG00000038730	ITPRID2	protein_coding	transcript	ENSSSCT00000044143.3	0.186834	0.820158	-1.43206	1.08489	0.539921	2.70938	0.233487	2.43348	2.42606	2.43348
3	38842	ENSSSCT00000086734	ENSSSCG00000023320	ENSSSCG00000023320	protein_coding	transcript	ENSSSCT00000086734.2	0.0636261	0.618298	-2.05942	1.11032	0.540213	2.55929	0.367366	1.47432	2.4261	2.4261
5	12980	ENSSSCT00000000251	ENSSSCG00000000232	ACVRL1	protein_coding	transcript	ENSSSCT00000000251.5	0.794734	0.982114	0.313586	1.20532	0.544346	2.61923	4.63757e-13	3.29189	2.42665	3.29189
17	3851	ENSSSCT00000102374	ENSSSCG00000039969	THAP1	protein_coding	transcript	ENSSSCT00000102374.1	0.296471	0.878978	1.14833	1.0999	0.545466	1.30775	0.314438	0.939031	2.4268	2.4268
3	31891	ENSSSCT00000079104	ENSSSCG00000008113	MRPS5	protein_coding	transcript	ENSSSCT00000079104.2	0.829062	0.986835	-0.279989	1.29681	0.546739	2.87538	1.38368	1.81677	2.42696	2.42696
17	66300	ENSSSCT00000049303	ENSSSCG00000007314	ENSSSCG00000007314	protein_coding	transcript	ENSSSCT00000049303.3	0.683689	0.965157	0.455969	1.11912	0.547957	2.58232	0.409546	2.42837	2.42712	2.42837
4	51939	ENSSSCT00000039970	ENSSSCG00000006108	TMEM67	protein_coding	transcript	ENSSSCT00000039970.3	0.479117	0.937746	-0.82577	1.1668	0.54929	2.75262	0.588657	2.49619	2.4273	2.49619
3	46303	ENSSSCT00000054591	ENSSSCG00000037719	PDPK1	protein_coding	transcript	ENSSSCT00000054591.3	0.852907	0.9902	0.216565	1.16803	0.551274	2.61725	0.663827	2.2066	2.42755	2.42755
AEMK02000576.1	26103	ENSSSCT00000047360	ENSSSCG00000039985	CES1	protein_coding	transcript	ENSSSCT00000047360.3	0.642345	0.961895	-0.573363	1.23457	0.553987	2.07662	1.02574	1.52285	2.42789	2.42789
2	21587	ENSSSCT00000070704	ENSSSCG00000013119	STX3	protein_coding	transcript	ENSSSCT00000070704.1	0.282114	0.871727	-1.22048	1.13471	0.55421	2.64436	0.4896	1.96093	2.42792	2.42792
X	23949	ENSSSCT00000013269	ENSSSCG00000012130	FANCB	protein_coding	transcript	ENSSSCT00000013269.5	0.0884922	0.684633	-1.83837	1.07923	0.554385	2.11774	0.211252	1.41737	2.42794	2.42794
7	68084	ENSSSCT00000039954	ENSSSCG00000039271	ST8SIA2	protein_coding	transcript	ENSSSCT00000039954.3	0.929796	0.995299	0.109548	1.24343	0.555702	2.29097	1.07524	1.68263	2.42811	2.42811
13	131623	ENSSSCT00000097211	ENSSSCG00000011579	PPARG	protein_coding	transcript	ENSSSCT00000097211.1	0.171797	0.812141	1.54254	1.12887	0.557176	2.85728	0.459256	2.17409	2.42829	2.42829
9	46838	ENSSSCT00000028274	ENSSSCG00000029174	CCDC126	protein_coding	transcript	ENSSSCT00000028274.4	0.356804	0.89945	-1.07506	1.16667	0.557823	2.68183	0.655821	2.41769	2.42837	2.42837
AEMK02000452.1	61950	ENSSSCT00000060266	ENSSSCG00000002547	KLC1	protein_coding	transcript	ENSSSCT00000060266.3	0.800472	0.983304	-0.297951	1.1789	0.558414	1.8078	0.720727	1.57477	2.42844	2.42844
5	328525	ENSSSCT00000027940	ENSSSCG00000028662	PDE3A	protein_coding	transcript	ENSSSCT00000027940.4	0.944685	0.996608	-0.0917228	1.32199	0.559492	3.08652	0.233063	3.72695	2.42857	3.72695
1	34673	ENSSSCT00000079629	ENSSSCG00000005008	POLE2	protein_coding	transcript	ENSSSCT00000079629.2	0.0832196	0.671632	-2.09298	1.20821	0.560636	2.64259	0.878993	1.02145	2.42871	2.42871
7	78438	ENSSSCT00000092406	ENSSSCG00000001972	AP4S1	protein_coding	transcript	ENSSSCT00000092406.1	0.698388	0.969014	-0.414799	1.07046	0.562317	1.79891	0.167541	1.683	2.42891	2.42891
11	61133	ENSSSCT00000086419	ENSSSCG00000009523	ENSSSCG00000009523	protein_coding	transcript	ENSSSCT00000086419.2	0.815759	0.985168	-0.261102	1.12059	0.564093	1.93402	0.416248	2.02531	2.42912	2.42912
9	26095	ENSSSCT00000058815	ENSSSCG00000015214	STT3A	protein_coding	transcript	ENSSSCT00000058815.3	0.168077	0.809746	-1.56311	1.13399	0.564814	2.96054	0.142502	2.77133	2.42921	2.77133
10	30069	ENSSSCT00000089648	ENSSSCG00000010947	FBP2	protein_coding	transcript	ENSSSCT00000089648.2	0.815954	0.985168	0.26804	1.15161	0.569515	2.68596	0.427586	2.5775	2.42975	2.5775
18	3761	ENSSSCT00000099019	ENSSSCG00000016593	ARF5	protein_coding	transcript	ENSSSCT00000099019.1	0.934727	0.995742	-0.107121	1.30796	0.570127	3.01838	0.0645611	3.81187	2.42982	3.81187
2	31202	ENSSSCT00000082901	ENSSSCG00000014450	TCOF1	protein_coding	transcript	ENSSSCT00000082901.2	0.149495	0.786892	1.79494	1.24534	0.571712	2.75677	1.08415	0.207502	2.43	2.43
5	3725	ENSSSCT00000089742	ENSSSCG00000000679	LRRC23	protein_coding	transcript	ENSSSCT00000089742.1	0.385492	0.910306	-1.02967	1.1865	0.571943	2.71127	0.759862	1.60271	2.43003	2.43003
11	502008	ENSSSCT00000010357	ENSSSCG00000009448	DIAPH3	protein_coding	transcript	ENSSSCT00000010357.4	0.5188	0.945164	-0.774282	1.20007	0.572139	2.76595	0.833247	2.04558	2.43005	2.43005
14	111520	ENSSSCT00000094871	ENSSSCG00000010476	MYOF	protein_coding	transcript	ENSSSCT00000094871.1	0.684489	0.965435	0.531056	1.30691	0.572866	2.75022	1.44008	1.97258	2.43013	2.43013
5	13475	ENSSSCT00000050999	ENSSSCG00000000189	LMBR1L	protein_coding	transcript	ENSSSCT00000050999.2	0.843705	0.988342	0.22107	1.12129	0.573652	2.69224	0.418694	1.64812	2.43022	2.43022
4	19190	ENSSSCT00000006959	ENSSSCG00000006350	ENSSSCG00000006350	protein_coding	transcript	ENSSSCT00000006959.6	0.378651	0.907538	-1.05207	1.19501	0.574768	2.79544	1.28395e-32	3.23585	2.43034	3.23585
7	11418	ENSSSCT00000041835	ENSSSCG00000002039	MMP14	protein_coding	transcript	ENSSSCT00000041835.3	0.0503447	0.570015	-2.12221	1.08441	0.578206	2.7128	0.233847	1.7146	2.43072	2.43072
8	1278	ENSSSCT00000009983	ENSSSCG00000009116	ENSSSCG00000009116	protein_coding	transcript	ENSSSCT00000009983.3	0.182391	0.81881	1.43738	1.07796	0.579868	1.36052	0.202073	0.806069	2.4309	2.4309
6	113814	ENSSSCT00000096101	ENSSSCG00000058790	RYR1	protein_coding	transcript	ENSSSCT00000096101.1	0.173997	0.812814	1.7168	1.26285	0.583155	2.72423	1.18239	0.840466	2.43124	2.43124
3	2603	ENSSSCT00000081347	ENSSSCG00000007799	MYLPF	protein_coding	transcript	ENSSSCT00000081347.2	0.104427	0.715086	1.76932	1.08964	0.583441	2.77508	0.259096	1.58704	2.43127	2.43127
1	133138	ENSSSCT00000004900	ENSSSCG00000004435	NT5DC1	protein_coding	transcript	ENSSSCT00000004900.4	0.98081	0.998819	0.0285209	1.18575	0.591586	2.27986	0.753784	2.13826	2.4321	2.4321
6	18855	ENSSSCT00000089853	ENSSSCG00000003150	NUCB1	protein_coding	transcript	ENSSSCT00000089853.2	0.750985	0.976718	0.372476	1.17374	0.591774	3.35613	0.689555	0.786263	2.43212	2.43212
9	20505	ENSSSCT00000080566	ENSSSCG00000015648	EIF2D	protein_coding	transcript	ENSSSCT00000080566.2	0.179478	0.817702	-1.54678	1.15228	0.591901	3.02884	0.0408661	2.96769	2.43213	2.96769
4	41026	ENSSSCT00000080000	ENSSSCG00000006032	EMC2	protein_coding	transcript	ENSSSCT00000080000.2	0.482733	0.938377	0.859173	1.22404	0.593216	2.83965	0.409751	2.98522	2.43226	2.98522
1	33855	ENSSSCT00000005448	ENSSSCG00000004937	SLC24A1	protein_coding	transcript	ENSSSCT00000005448.5	0.234792	0.851175	1.48918	1.25341	0.593634	2.91575	1.12752	1.569	2.4323	2.4323
12	26320	ENSSSCT00000069729	ENSSSCG00000017133	WDR45B	protein_coding	transcript	ENSSSCT00000069729.2	0.166311	0.807386	-1.68954	1.22063	0.594055	3.3894	0.375011	3.00106	2.43234	3.00106
X	21546	ENSSSCT00000014023	ENSSSCG00000028336	YIPF6	protein_coding	transcript	ENSSSCT00000014023.4	0.45459	0.933739	0.805264	1.07687	0.594098	1.49816	0.195307	1.47768	2.43234	2.43234
2	7660	ENSSSCT00000014828	ENSSSCG00000013576	STXBP2	protein_coding	transcript	ENSSSCT00000014828.5	0.0385211	0.521867	-2.144	1.03612	0.596124	2.88609	1.28395e-32	2.12749	2.43254	2.43254
4	45654	ENSSSCT00000044413	ENSSSCG00000023654	BRDT	protein_coding	transcript	ENSSSCT00000044413.3	0.188568	0.820983	1.43225	1.0893	0.596898	1.43739	0.256088	0.924785	2.43261	2.43261
12	46536	ENSSSCT00000094622	ENSSSCG00000017561	ABCC3	protein_coding	transcript	ENSSSCT00000094622.1	0.172434	0.812573	-1.59539	1.16928	0.596973	3.12161	0.599435	2.49854	2.43262	2.49854
17	38061	ENSSSCT00000007649	ENSSSCG00000006984	VPS37A	protein_coding	transcript	ENSSSCT00000007649.5	0.172195	0.812536	-1.64741	1.20673	0.597153	3.28144	0.552459	2.74716	2.43263	2.74716
15	213521	ENSSSCT00000017854	ENSSSCG00000016397	NEB	protein_coding	transcript	ENSSSCT00000017854.5	0.166851	0.808149	1.58598	1.14727	0.597243	2.03567	0.549826	1.02255	2.43264	2.43264
4	27576	ENSSSCT00000062754	ENSSSCG00000006418	ENSSSCG00000006418	protein_coding	transcript	ENSSSCT00000062754.3	0.439357	0.929472	-0.950895	1.22969	0.597604	2.90885	0.993699	1.40921	2.43267	2.43267
7	1402	ENSSSCT00000042331	ENSSSCG00000001512	CUTA	protein_coding	transcript	ENSSSCT00000042331.3	0.379263	0.907772	-1.06368	1.20974	0.59795	2.86411	0.0852356	3.23089	2.43271	3.23089
11	24312	ENSSSCT00000077470	ENSSSCG00000009477	EDNRB	protein_coding	transcript	ENSSSCT00000077470.1	0.0546735	0.582949	2.05683	1.07045	0.600663	2.12133	0.163472	0.732921	2.43296	2.43296
15	3480	ENSSSCT00000105137	ENSSSCG00000055607	ENSSSCG00000055607	protein_coding	transcript	ENSSSCT00000105137.1	0.674083	0.964395	0.452612	1.07624	0.601043	1.36653	0.191576	1.33167	2.43299	2.43299
8	29704	ENSSSCT00000098051	ENSSSCG00000009241	COPS4	protein_coding	transcript	ENSSSCT00000098051.1	0.569004	0.951635	0.714268	1.25416	0.602098	3.03406	1.131	2.25166	2.43309	2.43309
9	8811	ENSSSCT00000095018	ENSSSCG00000015108	HMBS	protein_coding	transcript	ENSSSCT00000095018.1	0.79673	0.98273	-0.301217	1.16941	0.604496	3.01558	0.208972	2.88969	2.4333	2.88969
6	24115	ENSSSCT00000052411	ENSSSCG00000038619	PAFAH2	protein_coding	transcript	ENSSSCT00000052411.3	0.0602747	0.607328	1.98935	1.05885	0.606908	1.979	0.106953	0.901896	2.43352	2.43352
3	318955	ENSSSCT00000039046	ENSSSCG00000007681	CUX1	protein_coding	transcript	ENSSSCT00000039046.3	0.121153	0.744826	1.64813	1.06334	0.606929	2.91699	0.128531	1.53299	2.43352	2.43352
4	4432	ENSSSCT00000078164	ENSSSCG00000005905	SLC39A4	protein_coding	transcript	ENSSSCT00000078164.1	0.470039	0.936008	-0.858137	1.18787	0.607592	3.04922	0.551806	2.64549	2.43357	2.64549
1	8321	ENSSSCT00000086387	ENSSSCG00000004166	AHI1	protein_coding	transcript	ENSSSCT00000086387.1	0.13567	0.765158	1.59211	1.06702	0.610651	2.15636	0.145976	1.73375	2.43384	2.43384
AEMK02000649.1	169729	ENSSSCT00000098452	ENSSSCG00000038275	ENSSSCG00000038275	protein_coding	transcript	ENSSSCT00000098452.1	0.0639717	0.61861	2.0593	1.11171	0.611811	2.88543	0.366493	1.89883	2.43393	2.43393
5	95743	ENSSSCT00000044330	ENSSSCG00000040348	LIN7A	protein_coding	transcript	ENSSSCT00000044330.3	0.721909	0.973458	0.493454	1.38646	0.612731	2.90417	1.9217	1.61751	2.43401	2.43401
18	30526	ENSSSCT00000018046	ENSSSCG00000016574	KCP	protein_coding	transcript	ENSSSCT00000018046.5	0.640157	0.961506	-0.569377	1.21797	0.6142	2.0433	0.92725	1.25308	2.43413	2.43413
5	20467	ENSSSCT00000106343	ENSSSCG00000054115	ENSSSCG00000054115	protein_coding	transcript	ENSSSCT00000106343.1	0.301975	0.880155	-1.26611	1.2266	0.614534	3.05803	0.69711	2.71207	2.43416	2.71207
12	17340	ENSSSCT00000029526	ENSSSCG00000021018	GSDMB	protein_coding	transcript	ENSSSCT00000029526.3	0.122097	0.745904	1.76794	1.14353	0.617243	2.97175	0.528683	1.30298	2.43437	2.43437
10	22339	ENSSSCT00000032108	ENSSSCG00000062058	ENSSSCG00000062058	protein_coding	transcript	ENSSSCT00000032108.4	0.765854	0.978929	0.394719	1.32544	0.617618	3.187	0.624486	3.35623	2.4344	3.35623
2	6751	ENSSSCT00000055436	ENSSSCG00000014277	IRF1	protein_coding	transcript	ENSSSCT00000055436.3	0.0517713	0.573969	2.07812	1.06843	0.617737	2.00743	0.152205	1.02641	2.43441	2.43441
3	23240	ENSSSCT00000102916	ENSSSCG00000007805	ATP2A1	protein_coding	transcript	ENSSSCT00000102916.1	0.00259314	0.150978	3.3064	1.09765	0.618027	3.08819	0.29561	-0.0137186	2.43444	2.43444
14	31651	ENSSSCT00000088459	ENSSSCG00000009646	ADAM7	protein_coding	transcript	ENSSSCT00000088459.2	0.0345725	0.500567	-2.19053	1.03653	0.618607	2.22322	1.28395e-32	1.21956	2.43448	2.43448
17	11691	ENSSSCT00000104900	ENSSSCG00000007231	MYLK2	protein_coding	transcript	ENSSSCT00000104900.1	0.388052	0.911443	-1.07682	1.24754	0.620045	3.03495	1.28395e-32	3.52657	2.43459	3.52657
2	13490	ENSSSCT00000084013	ENSSSCG00000027860	ERAP2	protein_coding	transcript	ENSSSCT00000084013.2	0.744168	0.975807	0.357425	1.09526	0.621247	1.38421	0.28348	1.22328	2.43469	2.43469
18	28332	ENSSSCT00000101983	ENSSSCG00000016616	FAM3C	protein_coding	transcript	ENSSSCT00000101983.1	0.959587	0.996788	0.0648096	1.27901	0.622878	3.02056	0.239638	3.46709	2.43481	3.46709
12	14562	ENSSSCT00000022469	ENSSSCG00000017988	CCDC42	protein_coding	transcript	ENSSSCT00000022469.4	0.483643	0.938377	-0.826508	1.17996	0.623483	3.00339	0.289098	2.86573	2.43485	2.86573
4	48350	ENSSSCT00000083655	ENSSSCG00000006871	SLC35A3	protein_coding	transcript	ENSSSCT00000083655.1	0.753783	0.977017	0.400855	1.27801	0.62364	2.92934	0.836254	2.86469	2.43487	2.86469
9	4018	ENSSSCT00000088580	ENSSSCG00000023303	FIGNL1	protein_coding	transcript	ENSSSCT00000088580.2	0.758915	0.977794	0.405358	1.32079	0.625899	3.14621	0.458596	3.49424	2.43503	3.49424
1	98793	ENSSSCT00000055043	ENSSSCG00000004598	MYZAP	protein_coding	transcript	ENSSSCT00000055043.3	0.180273	0.818176	1.64601	1.22844	0.626144	2.93707	0.984372	1.41708	2.43505	2.43505
15	43854	ENSSSCT00000017441	ENSSSCG00000016018	FRZB	protein_coding	transcript	ENSSSCT00000017441.4	0.126702	0.753487	1.65193	1.08165	0.628074	2.20189	0.215851	1.5008	2.43519	2.43519
1	23786	ENSSSCT00000082107	ENSSSCG00000023595	AK3	protein_coding	transcript	ENSSSCT00000082107.2	0.569028	0.951635	-0.796631	1.39887	0.630893	3.79308	0.27081	4.16319	2.43539	4.16319
8	13059	ENSSSCT00000009783	ENSSSCG00000039276	UGT2B31	protein_coding	transcript	ENSSSCT00000009783.5	0.0937373	0.695228	-1.77065	1.05647	0.631328	2.28538	0.0936488	1.79942	2.43542	2.43542
12	9541	ENSSSCT00000019563	ENSSSCG00000017978	ALOX15B	protein_coding	transcript	ENSSSCT00000019563.5	0.526812	0.94652	0.809269	1.27871	0.631648	3.04951	0.610095	3.0949	2.43544	3.0949
5	28780	ENSSSCT00000001009	ENSSSCG00000000924	C12orf50	protein_coding	transcript	ENSSSCT00000001009.5	0.042121	0.534266	-2.21272	1.08876	0.631692	2.99481	0.250575	1.92815	2.43544	2.43544
8	13454	ENSSSCT00000047809	ENSSSCG00000009140	CASP6	protein_coding	transcript	ENSSSCT00000047809.3	0.0799538	0.662034	-2.15614	1.23141	0.633742	2.95283	1.00039	1.18497	2.43558	2.43558
1	37698	ENSSSCT00000038337	ENSSSCG00000005338	RECK	protein_coding	transcript	ENSSSCT00000038337.2	0.577078	0.951919	0.717437	1.28652	0.633779	3.0466	1.2156	2.53477	2.43558	2.53477
3	15552	ENSSSCT00000101752	ENSSSCG00000007991	WDR90	protein_coding	transcript	ENSSSCT00000101752.1	0.446794	0.931075	-0.924578	1.21532	0.633862	2.99493	0.642724	2.70402	2.43559	2.70402
6	1514	ENSSSCT00000098483	ENSSSCG00000062729	ENSSSCG00000062729	protein_coding	transcript	ENSSSCT00000098483.1	0.141555	0.777636	1.61081	1.09577	0.634616	1.56157	0.285057	0.77301	2.43564	2.43564
18	29822	ENSSSCT00000018011	ENSSSCG00000016541	SLC35B4	protein_coding	transcript	ENSSSCT00000018011.4	0.993828	0.999843	-0.00823143	1.06415	0.636338	1.98841	0.130215	2.41042	2.43575	2.43575
6	9710	ENSSSCT00000087187	ENSSSCG00000003089	TOMM40	protein_coding	transcript	ENSSSCT00000087187.1	0.982049	0.998862	0.0254419	1.13072	0.63811	3.04238	0.46116	1.73424	2.43587	2.43587
14	29263	ENSSSCT00000067824	ENSSSCG00000009787	CCDC62	protein_coding	transcript	ENSSSCT00000067824.2	0.122376	0.74627	-1.9989	1.29389	0.638451	2.53521	1.35759	0.602097	2.43589	2.43589
7	6730	ENSSSCT00000075286	ENSSSCG00000024914	CFB	protein_coding	transcript	ENSSSCT00000075286.2	0.904632	0.993489	0.153512	1.28127	0.638841	3.10474	0.183736	3.53613	2.43592	3.53613
4	11716	ENSSSCT00000058386	ENSSSCG00000038800	PUF60	protein_coding	transcript	ENSSSCT00000058386.3	0.0904877	0.687869	2.10285	1.24221	0.639308	3.12796	1.06055	1.35876	2.43594	2.43594
14	63094	ENSSSCT00000088932	ENSSSCG00000010665	SHTN1	protein_coding	transcript	ENSSSCT00000088932.2	0.330371	0.889364	-1.09068	1.12053	0.640816	2.75971	0.408995	2.15716	2.43604	2.43604
7	36213	ENSSSCT00000047983	ENSSSCG00000020803	BRPF3	protein_coding	transcript	ENSSSCT00000047983.3	0.0132139	0.365923	2.66896	1.07708	0.643301	2.34495	0.192507	0.498949	2.43619	2.43619
5	15531	ENSSSCT00000086010	ENSSSCG00000000706	LTBR	protein_coding	transcript	ENSSSCT00000086010.1	0.682493	0.965157	0.524419	1.282	0.644544	3.02807	1.28782	2.29096	2.43626	2.43626
15	263505	ENSSSCT00000060588	ENSSSCG00000016033	GULP1	protein_coding	transcript	ENSSSCT00000060588.3	0.871323	0.991953	-0.184719	1.1404	0.644563	3.08899	0.325998	2.62084	2.43627	2.62084
1	203458	ENSSSCT00000071037	ENSSSCG00000005720	MED27	protein_coding	transcript	ENSSSCT00000071037.1	0.37861	0.907538	1.17991	1.3401	0.645436	3.55244	0.237177	3.83212	2.43632	3.83212
12	8402	ENSSSCT00000069676	ENSSSCG00000018044	ALDH3A1	protein_coding	transcript	ENSSSCT00000069676.1	0.392018	0.911949	-1.09464	1.27884	0.64753	3.04394	1.26929	2.25642	2.43644	2.43644
13	19297	ENSSSCT00000094376	ENSSSCG00000023078	WDR4	protein_coding	transcript	ENSSSCT00000094376.1	0.894387	0.992236	-0.188573	1.42046	0.648837	3.56496	1.19255	3.37941	2.43651	3.37941
3	144916	ENSSSCT00000101390	ENSSSCG00000008583	ITSN2	protein_coding	transcript	ENSSSCT00000101390.1	0.514317	0.94452	-0.809926	1.24197	0.649102	3.06335	1.00781	2.48733	2.43653	2.48733
13	50098	ENSSSCT00000061724	ENSSSCG00000038062	SAMSN1	protein_coding	transcript	ENSSSCT00000061724.3	0.376368	0.906875	-1.02457	1.15822	0.650812	3.14106	0.603022	2.03447	2.43662	2.43662
5	10811	ENSSSCT00000094900	ENSSSCG00000000268	AAAS	protein_coding	transcript	ENSSSCT00000094900.1	0.445091	0.930684	-0.966708	1.26595	0.651159	3.06226	0.046674	3.58472	2.43664	3.58472
5	21304	ENSSSCT00000036966	ENSSSCG00000029668	IL2RB	protein_coding	transcript	ENSSSCT00000036966.2	0.933279	0.995499	0.10779	1.2875	0.651227	3.25142	0.547874	3.20825	2.43664	3.20825
13	268214	ENSSSCT00000065896	ENSSSCG00000011575	ATG7	protein_coding	transcript	ENSSSCT00000065896.3	0.817425	0.985561	-0.269753	1.16848	0.65332	2.18568	0.657013	2.11685	2.43675	2.43675
2	27331	ENSSSCT00000057231	ENSSSCG00000013174	CTNND1	protein_coding	transcript	ENSSSCT00000057231.3	0.982736	0.998957	0.0277888	1.28421	0.653917	3.05596	1.30015	2.40892	2.43679	2.43679
11	42476	ENSSSCT00000010294	ENSSSCG00000009395	SETDB2	protein_coding	transcript	ENSSSCT00000010294.4	0.6505	0.962074	0.568446	1.25466	0.65441	3.17713	0.455242	3.11169	2.43681	3.11169
4	12336	ENSSSCT00000099731	ENSSSCG00000006697	ACP6	protein_coding	transcript	ENSSSCT00000099731.1	0.203271	0.829954	1.4703	1.15564	0.655352	3.12331	0.589256	1.71728	2.43686	2.43686
3	9766	ENSSSCT00000050489	ENSSSCG00000027098	TBC1D24	protein_coding	transcript	ENSSSCT00000050489.2	0.716845	0.973209	0.47023	1.29655	0.655474	3.04346	0.106309	3.70278	2.43687	3.70278
9	30789	ENSSSCT00000083416	ENSSSCG00000020870	ENSSSCG00000020870	protein_coding	transcript	ENSSSCT00000083416.1	0.123551	0.748089	-1.81303	1.17726	0.656386	2.68155	0.703521	1.63419	2.43691	2.43691
2	102249	ENSSSCT00000015593	ENSSSCG00000014271	MEIKIN	protein_coding	transcript	ENSSSCT00000015593.5	0.604424	0.955884	0.608411	1.17443	0.657995	2.1529	0.688339	1.76951	2.43699	2.43699
10	51288	ENSSSCT00000030779	ENSSSCG00000039368	SLC35D2	protein_coding	transcript	ENSSSCT00000030779.4	0.510853	0.943005	0.797249	1.21253	0.66108	2.36319	0.894265	1.58364	2.43714	2.43714
AEMK02000320.1	16882	ENSSSCT00000087636	ENSSSCG00000037259	ENSSSCG00000037259	protein_coding	transcript	ENSSSCT00000087636.2	0.0936122	0.695095	1.82274	1.08714	0.661823	1.49876	0.240835	0.590215	2.43717	2.43717
16	156853	ENSSSCT00000099285	ENSSSCG00000017109	ADAMTS16	protein_coding	transcript	ENSSSCT00000099285.1	0.0367783	0.513454	2.20641	1.0566	0.662237	3.08636	0.0924794	2.29786	2.43719	2.43719
9	90944	ENSSSCT00000065304	ENSSSCG00000038345	IKZF1	protein_coding	transcript	ENSSSCT00000065304.3	0.492413	0.93997	-0.852155	1.24135	0.664744	3.11251	0.351042	3.1406	2.43731	3.1406
17	89368	ENSSSCT00000098245	ENSSSCG00000007355	ENSSSCG00000007355	protein_coding	transcript	ENSSSCT00000098245.1	0.991856	0.999843	0.011534	1.12994	0.665955	3.11742	0.359679	2.53336	2.43736	2.53336
14	165793	ENSSSCT00000086856	ENSSSCG00000010256	COL13A1	protein_coding	transcript	ENSSSCT00000086856.2	0.0365421	0.513125	-2.274	1.0876	0.668941	3.1534	0.242811	2.04453	2.43748	2.43748
12	10409	ENSSSCT00000068331	ENSSSCG00000024285	DLG4	protein_coding	transcript	ENSSSCT00000068331.1	0.1977	0.826071	1.458	1.13187	0.670434	2.36727	0.465394	1.74288	2.43755	2.43755
6	9433	ENSSSCT00000003849	ENSSSCG00000003463	AGMAT	protein_coding	transcript	ENSSSCT00000003849.4	0.548478	0.949132	0.68277	1.13787	0.672497	2.42572	1.28395e-32	2.93378	2.43763	2.93378
6	32133	ENSSSCT00000024132	ENSSSCG00000022206	UOX	protein_coding	transcript	ENSSSCT00000024132.3	0.253039	0.857224	1.45389	1.27199	0.674806	3.19617	1.22844	1.1154	2.43771	2.43771
17	8468	ENSSSCT00000079961	ENSSSCG00000007504	RBM38	protein_coding	transcript	ENSSSCT00000079961.2	0.205793	0.830142	-1.48711	1.17538	0.674875	2.12371	0.69267	0.997881	2.43771	2.43771
12	33101	ENSSSCT00000056748	ENSSSCG00000017754	ENSSSCG00000017754	protein_coding	transcript	ENSSSCT00000056748.3	0.0545897	0.582949	2.25463	1.17298	0.675706	3.348	0.679909	1.59666	2.43774	2.43774
14	73416	ENSSSCT00000047342	ENSSSCG00000009720	DDX60	protein_coding	transcript	ENSSSCT00000047342.3	0.235598	0.851175	1.34635	1.13514	0.67598	2.24716	0.48197	1.19972	2.43775	2.43775
4	11831	ENSSSCT00000069022	ENSSSCG00000006051	CTHRC1	protein_coding	transcript	ENSSSCT00000069022.2	0.739796	0.975133	-0.476005	1.43321	0.677811	3.71013	0.128609	4.52581	2.43782	4.52581
13	396654	ENSSSCT00000044836	ENSSSCG00000012001	ROBO1	protein_coding	transcript	ENSSSCT00000044836.3	0.807116	0.984547	-0.319347	1.30801	0.679263	3.57571	1.04657	2.83014	2.43787	2.83014
15	87953	ENSSSCT00000079022	ENSSSCG00000016170	BARD1	protein_coding	transcript	ENSSSCT00000079022.1	0.387692	0.911443	-1.09104	1.26305	0.679875	3.29028	1.28395e-32	3.61481	2.43789	3.61481
2	1043	ENSSSCT00000055951	ENSSSCG00000040951	SCT	protein_coding	transcript	ENSSSCT00000055951.3	0.369097	0.903459	-0.979163	1.09018	0.679875	1.62677	0.255136	1.51603	2.43789	2.43789
17	57140	ENSSSCT00000007723	ENSSSCG00000007052	FERMT1	protein_coding	transcript	ENSSSCT00000007723.3	0.164596	0.805753	1.62749	1.17104	0.680232	3.17994	0.669449	1.97839	2.4379	2.4379
13	79415	ENSSSCT00000066135	ENSSSCG00000011676	ENSSSCG00000011676	protein_coding	transcript	ENSSSCT00000066135.2	0.970674	0.99807	-0.0485414	1.32037	0.681261	3.26606	0.330105	3.62024	2.43793	3.62024
3	165439	ENSSSCT00000098058	ENSSSCG00000035000	ENSSSCG00000035000	protein_coding	transcript	ENSSSCT00000098058.1	0.597326	0.955392	-0.636547	1.20501	0.681286	3.15524	0.512129	2.77809	2.43793	2.77809
1	6293	ENSSSCT00000071726	ENSSSCG00000036735	VCPKMT	protein_coding	transcript	ENSSSCT00000071726.1	0.889736	0.992058	0.161245	1.16306	0.681661	2.21473	0.627165	2.20563	2.43794	2.43794
13	68418	ENSSSCT00000071073	ENSSSCG00000011962	ADGRG7	protein_coding	transcript	ENSSSCT00000071073.2	0.294526	0.878231	1.18419	1.12968	0.682337	1.54872	0.453757	1.08331	2.43797	2.43797
9	20564	ENSSSCT00000094778	ENSSSCG00000062444	ACAD8	protein_coding	transcript	ENSSSCT00000094778.1	0.894646	0.992236	-0.190286	1.43691	0.683018	3.24632	2.24044	0.7448	2.43799	2.43799
10	58804	ENSSSCT00000078061	ENSSSCG00000011080	SPAG6	protein_coding	transcript	ENSSSCT00000078061.1	0.958216	0.996784	0.0681679	1.30109	0.683076	3.37181	0.835447	3.00035	2.43799	3.00035
3	27663	ENSSSCT00000092412	ENSSSCG00000008546	GPN1	protein_coding	transcript	ENSSSCT00000092412.1	0.938226	0.995888	0.106591	1.37537	0.683657	3.43114	0.704952	3.58133	2.43801	3.58133
6	57003	ENSSSCT00000039414	ENSSSCG00000040286	CYLD	protein_coding	transcript	ENSSSCT00000039414.3	0.0693769	0.632113	2.03053	1.11816	0.684678	3.21653	0.394994	1.75252	2.43804	2.43804
AEMK02000569.1	51793	ENSSSCT00000078068	ENSSSCG00000035911	P2RY8	protein_coding	transcript	ENSSSCT00000078068.2	0.468143	0.935205	0.826509	1.13922	0.686673	2.54438	0.214438	2.72631	2.43809	2.72631
1	47902	ENSSSCT00000081646	ENSSSCG00000004466	TTK	protein_coding	transcript	ENSSSCT00000081646.1	0.44337	0.930684	0.918553	1.19835	0.688716	2.16888	0.815797	1.68872	2.43815	2.43815
15	67613	ENSSSCT00000095635	ENSSSCG00000016263	ENSSSCG00000016263	protein_coding	transcript	ENSSSCT00000095635.1	0.581772	0.953633	0.709582	1.28828	0.690327	3.37727	1.32247	2.36474	2.43819	2.43819
15	3521	ENSSSCT00000085350	ENSSSCG00000034351	B3GALT1	protein_coding	transcript	ENSSSCT00000085350.2	0.755896	0.977211	0.386461	1.24314	0.691207	2.81186	0.748638	2.75311	2.43821	2.75311
15	34049	ENSSSCT00000102411	ENSSSCG00000016259	FBXO36	protein_coding	transcript	ENSSSCT00000102411.1	0.566301	0.951635	0.607254	1.05884	0.693135	1.60652	0.10217	1.84385	2.43826	2.43826
4	64665	ENSSSCT00000039740	ENSSSCG00000006127	NBN	protein_coding	transcript	ENSSSCT00000039740.3	0.655386	0.962207	-0.645605	1.4466	0.693192	4.01841	0.632555	4.10918	2.43826	4.10918
16	64025	ENSSSCT00000018364	ENSSSCG00000016861	C6	protein_coding	transcript	ENSSSCT00000018364.5	0.6682	0.963334	0.464631	1.08402	0.695466	1.24095	0.224353	1.16632	2.43831	2.43831
5	375	ENSSSCT00000091905	ENSSSCG00000062576	ENSSSCG00000062576	protein_coding	transcript	ENSSSCT00000091905.1	0.14268	0.778654	1.5852	1.08139	0.695574	1.66581	0.211475	0.974858	2.43831	2.43831
6	80507	ENSSSCT00000058692	ENSSSCG00000025652	CDH1	protein_coding	transcript	ENSSSCT00000058692.3	0.851505	0.989814	0.258076	1.37862	0.695649	3.37253	1.27693	3.02965	2.43831	3.02965
3	54517	ENSSSCT00000036772	ENSSSCG00000007901	CIITA	protein_coding	transcript	ENSSSCT00000036772.3	0.241133	0.851228	1.34515	1.14759	0.695774	2.26716	0.545787	1.29083	2.43831	2.43831
9	31326	ENSSSCT00000094430	ENSSSCG00000014887	ALG8	protein_coding	transcript	ENSSSCT00000094430.1	0.481554	0.938377	0.891731	1.26701	0.696324	3.2292	0.570144	3.06739	2.43832	3.06739
13	80724	ENSSSCT00000070269	ENSSSCG00000011474	PXK	protein_coding	transcript	ENSSSCT00000070269.2	0.903386	0.993487	-0.172898	1.42438	0.697437	3.49143	2.15884	2.17501	2.43835	2.43835
6	26733	ENSSSCT00000003780	ENSSSCG00000003407	CASZ1	protein_coding	transcript	ENSSSCT00000003780.5	0.491021	0.939522	0.817587	1.18717	0.697579	1.62784	0.755158	1.04393	2.43835	2.43835
8	41803	ENSSSCT00000084936	ENSSSCG00000009179	MTTP	protein_coding	transcript	ENSSSCT00000084936.2	0.383559	0.909272	1.04324	1.19726	0.698123	2.51666	0.809645	1.88225	2.43836	2.43836
13	601	ENSSSCT00000055734	ENSSSCG00000039788	ENSSSCG00000039788	protein_coding	transcript	ENSSSCT00000055734.1	0.674607	0.964542	0.450844	1.07386	0.699893	1.46113	0.174623	1.32984	2.43839	2.43839
6	17066	ENSSSCT00000087955	ENSSSCG00000003931	KIF2C	protein_coding	transcript	ENSSSCT00000087955.2	0.44059	0.930285	-0.874488	1.13394	0.700257	2.33986	0.475135	1.87056	2.4384	2.4384
6	2146	ENSSSCT00000085369	ENSSSCG00000023852	CCL17	protein_coding	transcript	ENSSSCT00000085369.1	0.680986	0.965096	0.493154	1.19954	0.700853	2.64671	1.28395e-32	3.26042	2.43841	3.26042
X	1836	ENSSSCT00000090669	ENSSSCG00000034742	MECP2	protein_coding	transcript	ENSSSCT00000090669.2	0.248671	0.855227	-1.40857	1.22104	0.700899	3.46295	0.538391	2.83996	2.43841	2.83996
1	8522	ENSSSCT00000022333	ENSSSCG00000005657	PKN3	protein_coding	transcript	ENSSSCT00000022333.3	0.440483	0.93027	-0.953614	1.23625	0.701156	3.35115	0.847689	2.61533	2.43841	2.61533
3	112790	ENSSSCT00000009311	ENSSSCG00000008509	RASGRP3	protein_coding	transcript	ENSSSCT00000009311.5	0.700944	0.969503	-0.439268	1.14379	0.701203	2.29246	0.52598	1.3829	2.43841	2.43841
2	137433	ENSSSCT00000051492	ENSSSCG00000014318	TRPC7	protein_coding	transcript	ENSSSCT00000051492.3	0.457579	0.934398	-0.95268	1.28249	0.701395	3.29159	1.28395e-32	3.7269	2.43842	3.7269
4	17724	ENSSSCT00000078337	ENSSSCG00000006649	HORMAD1	protein_coding	transcript	ENSSSCT00000078337.1	0.679743	0.964935	0.479766	1.16219	0.701797	1.95391	0.622089	1.24854	2.43842	2.43842
6	15861	ENSSSCT00000048174	ENSSSCG00000033340	ENSSSCG00000033340	protein_coding	transcript	ENSSSCT00000048174.3	0.268847	0.864603	-1.23137	1.11364	0.701927	2.39265	0.371735	1.7951	2.43843	2.43843
2	17449	ENSSSCT00000085337	ENSSSCG00000013115	CD5	protein_coding	transcript	ENSSSCT00000085337.1	0.880177	0.992036	-0.193902	1.2863	0.702604	3.70683	0.491353	3.25774	2.43844	3.25774
12	105942	ENSSSCT00000103831	ENSSSCG00000036056	DNAH17	protein_coding	transcript	ENSSSCT00000103831.1	0.54058	0.948576	-0.810264	1.3241	0.702796	3.321	1.53424	2.24417	2.43844	2.43844
1	10675	ENSSSCT00000104790	ENSSSCG00000005665	PHYHD1	protein_coding	transcript	ENSSSCT00000104790.1	0.757988	0.977794	-0.40308	1.30817	0.703391	3.55841	0.898959	2.97875	2.43845	2.97875
16	100812	ENSSSCT00000081667	ENSSSCG00000016887	ITGA2	protein_coding	transcript	ENSSSCT00000081667.1	0.746497	0.976355	0.347701	1.0756	0.704187	2.19533	0.183014	2.37649	2.43846	2.43846
6	3402	ENSSSCT00000091376	ENSSSCG00000003052	TEX101	protein_coding	transcript	ENSSSCT00000091376.2	0.60069	0.955392	-0.657121	1.25547	0.70648	1.93372	1.13303	1.01864	2.43849	2.43849
12	4910	ENSSSCT00000088865	ENSSSCG00000017769	RAB34	protein_coding	transcript	ENSSSCT00000088865.2	0.456986	0.934398	-0.991935	1.33357	0.706596	3.28284	1.59122	2.3102	2.43849	2.43849
7	59338	ENSSSCT00000052579	ENSSSCG00000037105	EVL	protein_coding	transcript	ENSSSCT00000052579.3	0.605757	0.956528	-0.561409	1.08771	0.707768	1.72417	0.242306	1.31863	2.43851	2.43851
13	105530	ENSSSCT00000093271	ENSSSCG00000021598	EVA1C	protein_coding	transcript	ENSSSCT00000093271.1	0.416228	0.92251	-1.08976	1.34045	0.708331	3.84984	0.791405	3.27998	2.43851	3.27998
1	41113	ENSSSCT00000051652	ENSSSCG00000004969	KIF23	protein_coding	transcript	ENSSSCT00000051652.2	0.923109	0.995299	0.121281	1.25656	0.709417	2.86174	0.614561	2.96318	2.43853	2.96318
X	135822	ENSSSCT00000064941	ENSSSCG00000031207	PLAC1	protein_coding	transcript	ENSSSCT00000064941.1	0.607134	0.956998	-0.554878	1.07918	0.709504	1.96188	0.200402	1.81181	2.43853	2.43853
14	92739	ENSSSCT00000082532	ENSSSCG00000009605	GFRA2	protein_coding	transcript	ENSSSCT00000082532.2	0.0899379	0.68692	2.00686	1.18348	0.710077	3.38574	0.735168	1.51921	2.43853	2.43853
12	3805	ENSSSCT00000103419	ENSSSCG00000017509	ENSSSCG00000017509	protein_coding	transcript	ENSSSCT00000103419.1	0.49819	0.940503	-0.738682	1.09056	0.710435	2.34955	0.256369	2.17971	2.43854	2.43854
13	9717	ENSSSCT00000073989	ENSSSCG00000011257	ACVR2B	protein_coding	transcript	ENSSSCT00000073989.2	0.658631	0.962207	-0.479581	1.08551	0.71045	2.27003	0.23145	1.97634	2.43854	2.43854
4	48426	ENSSSCT00000056958	ENSSSCG00000006328	RXRG	protein_coding	transcript	ENSSSCT00000056958.2	0.557861	0.950758	-0.761492	1.29943	0.710838	3.35275	0.79071	3.03531	2.43854	3.03531
13	70260	ENSSSCT00000071700	ENSSSCG00000025942	MCCC1	protein_coding	transcript	ENSSSCT00000071700.2	0.425119	0.923634	-1.08309	1.35799	0.711574	3.35262	1.74009	2.19035	2.43855	2.43855
18	143452	ENSSSCT00000104466	ENSSSCG00000016566	NRF1	protein_coding	transcript	ENSSSCT00000104466.1	0.778319	0.980554	-0.310452	1.10281	0.711643	2.26711	0.317227	1.65559	2.43855	2.43855
X	116693	ENSSSCT00000033392	ENSSSCG00000012676	MBNL3	protein_coding	transcript	ENSSSCT00000033392.4	0.558842	0.950758	0.634368	1.0852	0.712	1.75338	0.229933	1.56839	2.43855	2.43855
15	32202	ENSSSCT00000076630	ENSSSCG00000015785	CENPU	protein_coding	transcript	ENSSSCT00000076630.2	0.0794269	0.659968	-1.97837	1.12791	0.713139	2.8619	0.444067	1.78004	2.43856	2.43856
15	252879	ENSSSCT00000101234	ENSSSCG00000035058	PID1	protein_coding	transcript	ENSSSCT00000101234.1	0.702267	0.969771	0.436648	1.14227	0.714178	2.47258	0.328829	2.62771	2.43857	2.62771
15	71739	ENSSSCT00000041838	ENSSSCG00000016109	ALS2	protein_coding	transcript	ENSSSCT00000041838.3	0.0163412	0.402438	2.67488	1.11397	0.714635	3.43041	0.373287	1.02425	2.43857	2.43857
16	405252	ENSSSCT00000044367	ENSSSCG00000017008	DOCK2	protein_coding	transcript	ENSSSCT00000044367.2	0.638175	0.960818	-0.582346	1.23837	0.715975	2.76181	1.03632	2.09423	2.43858	2.43858
13	13642	ENSSSCT00000074663	ENSSSCG00000011451	ITIH3	protein_coding	transcript	ENSSSCT00000074663.2	0.341062	0.893376	-1.09033	1.14522	0.716603	2.25979	0.533218	1.48541	2.43858	2.43858
7	8546	ENSSSCT00000080535	ENSSSCG00000036573	SPDEF	protein_coding	transcript	ENSSSCT00000080535.2	0.55463	0.950048	0.691279	1.17	0.718127	2.4288	0.663229	2.02711	2.43859	2.43859
18	6367	ENSSSCT00000096245	ENSSSCG00000039582	PSMA2	protein_coding	transcript	ENSSSCT00000096245.1	0.338639	0.892625	1.12525	1.17598	0.718323	2.57848	0.695004	1.98409	2.43859	2.43859
16	48970	ENSSSCT00000018334	ENSSSCG00000016838	RANBP3L	protein_coding	transcript	ENSSSCT00000018334.4	0.184833	0.819256	1.41291	1.06553	0.71857	2.33752	0.134021	1.89751	2.43859	2.43859
3	58075	ENSSSCT00000071035	ENSSSCG00000008449	SLC3A1	protein_coding	transcript	ENSSSCT00000071035.1	0.431919	0.927108	-0.974087	1.23944	0.72034	3.06141	1.0423	2.34897	2.4386	2.4386
8	555948	ENSSSCT00000050561	ENSSSCG00000035623	IQCM	protein_coding	transcript	ENSSSCT00000050561.3	0.171984	0.812141	1.50289	1.10033	0.722044	1.13896	0.304803	0.325027	2.4386	2.4386
6	14388	ENSSSCT00000045162	ENSSSCG00000003741	ENSSSCG00000003741	protein_coding	transcript	ENSSSCT00000045162.3	0.533756	0.947951	0.816235	1.31168	0.722519	3.36932	1.17073	2.72778	2.4386	2.72778
5	14783	ENSSSCT00000075015	ENSSSCG00000000039	POLDIP3	protein_coding	transcript	ENSSSCT00000075015.1	0.0475185	0.562005	2.1555	1.08773	0.723168	3.42395	0.242327	2.37751	2.4386	2.4386
11	385884	ENSSSCT00000010366	ENSSSCG00000009456	KLHL1	protein_coding	transcript	ENSSSCT00000010366.5	0.477495	0.937622	0.894933	1.25987	0.723319	2.44092	1.15802	1.52693	2.4386	2.4386
6	20060	ENSSSCT00000076678	ENSSSCG00000032240	RSPO1	protein_coding	transcript	ENSSSCT00000076678.1	0.981846	0.998862	-0.0260063	1.1429	0.723488	2.43842	0.521195	2.16839	2.4386	2.4386
2	68132	ENSSSCT00000101470	ENSSSCG00000013388	PDE3B	protein_coding	transcript	ENSSSCT00000101470.1	0.618748	0.959226	-0.633471	1.27299	0.724297	3.47682	0.67136	3.00055	2.4386	3.00055
2	87684	ENSSSCT00000080709	ENSSSCG00000013335	LGR4	protein_coding	transcript	ENSSSCT00000080709.1	0.519183	0.945164	-0.704075	1.09226	0.724922	1.73165	0.264705	1.77398	2.4386	2.4386
3	82367	ENSSSCT00000009231	ENSSSCG00000008428	MSH2	protein_coding	transcript	ENSSSCT00000009231.4	0.267167	0.862979	-1.26424	1.13936	0.727024	2.00903	0.502876	1.32535	2.43859	2.43859
7	9178	ENSSSCT00000082663	ENSSSCG00000002026	EFS	protein_coding	transcript	ENSSSCT00000082663.2	0.553387	0.949859	-0.775274	1.30805	0.727496	3.37435	1.18073	2.69626	2.43859	2.69626
2	17880	ENSSSCT00000067073	ENSSSCG00000012848	EPS8L2	protein_coding	transcript	ENSSSCT00000067073.2	0.0345433	0.500567	-2.35148	1.11251	0.727903	3.42288	0.365879	2.11008	2.43859	2.43859
15	34913	ENSSSCT00000090241	ENSSSCG00000016069	CCDC150	protein_coding	transcript	ENSSSCT00000090241.2	0.338903	0.892716	1.19085	1.24522	0.728561	2.39601	1.07489	1.52068	2.43859	2.43859
9	37136	ENSSSCT00000082202	ENSSSCG00000015215	CHEK1	protein_coding	transcript	ENSSSCT00000082202.2	0.97899	0.998819	-0.0305601	1.16043	0.728755	2.43242	0.612671	0.848889	2.43859	2.43859
7	22957	ENSSSCT00000051452	ENSSSCG00000001036	TFAP2A	protein_coding	transcript	ENSSSCT00000051452.3	0.234055	0.851175	-1.23449	1.0374	0.729139	2.33023	1.28395e-32	2.28222	2.43859	2.43859
1	23599	ENSSSCT00000089653	ENSSSCG00000031236	GLIPR2	protein_coding	transcript	ENSSSCT00000089653.2	0.559487	0.950758	-0.797402	1.36634	0.73031	3.46119	0.642273	3.58794	2.43858	3.58794
9	942	ENSSSCT00000015994	ENSSSCG00000014643	ENSSSCG00000014643	protein_coding	transcript	ENSSSCT00000015994.3	0.194252	0.822776	1.38973	1.07058	0.730409	1.8053	0.158497	1.45074	2.43858	2.43858
17	9981	ENSSSCT00000007943	ENSSSCG00000007259	BPIFA2	protein_coding	transcript	ENSSSCT00000007943.4	0.1272	0.754103	1.85504	1.21623	0.731027	3.47764	0.114737	3.23705	2.43858	3.23705
1	90756	ENSSSCT00000005496	ENSSSCG00000004983	ENSSSCG00000004983	protein_coding	transcript	ENSSSCT00000005496.5	0.0288175	0.467745	2.68974	1.23045	0.731707	3.46998	0.992047	0.625673	2.43857	2.43857
18	250913	ENSSSCT00000057393	ENSSSCG00000016629	ST7	protein_coding	transcript	ENSSSCT00000057393.3	0.89838	0.992874	-0.161561	1.26508	0.73245	2.34509	1.18788	1.71155	2.43857	2.43857
X	40291	ENSSSCT00000069220	ENSSSCG00000012165	ENSSSCG00000012165	protein_coding	transcript	ENSSSCT00000069220.1	0.677406	0.964935	-0.615892	1.48049	0.733886	3.54093	2.52798	1.88186	2.43856	2.43856
2	20503	ENSSSCT00000099633	ENSSSCG00000054091	CLTB	protein_coding	transcript	ENSSSCT00000099633.1	0.827199	0.986579	-0.24859	1.13878	0.735454	2.34267	0.49992	2.3389	2.43854	2.43854
7	481085	ENSSSCT00000075964	ENSSSCG00000001964	NPAS3	protein_coding	transcript	ENSSSCT00000075964.2	0.576495	0.95188	0.65046	1.16463	0.736038	1.57071	0.634867	1.23021	2.43854	2.43854
7	19405	ENSSSCT00000069186	ENSSSCG00000035596	MSH5	protein_coding	transcript	ENSSSCT00000069186.1	0.814455	0.985168	-0.280318	1.19445	0.738466	2.53526	0.319038	2.91379	2.43851	2.91379
15	47591	ENSSSCT00000050366	ENSSSCG00000016263	ENSSSCG00000016263	protein_coding	transcript	ENSSSCT00000050366.2	0.614045	0.958886	-0.672931	1.33437	0.738581	3.48221	1.16356	2.87097	2.43851	2.87097
9	98518	ENSSSCT00000016151	ENSSSCG00000023796	RNF121	protein_coding	transcript	ENSSSCT00000016151.5	0.975052	0.998392	-0.0399653	1.27798	0.739753	3.53462	1.26224	2.13215	2.4385	2.4385
5	15888	ENSSSCT00000057594	ENSSSCG00000000007	TRMU	protein_coding	transcript	ENSSSCT00000057594.3	0.0526172	0.576446	2.15329	1.11106	0.740888	3.51379	0.358692	1.89256	2.43848	2.43848
2	20627	ENSSSCT00000062794	ENSSSCG00000026784	LMNB2	protein_coding	transcript	ENSSSCT00000062794.3	0.781791	0.980619	-0.436996	1.57769	0.741318	4.49862	1.16622	4.47385	2.43847	4.47385
4	357291	ENSSSCT00000054976	ENSSSCG00000040728	EYA1	protein_coding	transcript	ENSSSCT00000054976.3	0.0109893	0.338231	2.80703	1.10381	0.742775	3.59965	0.322332	0.922129	2.43845	2.43845
2	11459	ENSSSCT00000053088	ENSSSCG00000014004	PLPP2	protein_coding	transcript	ENSSSCT00000053088.1	0.315156	0.884762	-1.18915	1.18387	0.743608	2.31282	0.737332	1.54998	2.43844	2.43844
X	65623	ENSSSCT00000013304	ENSSSCG00000012163	RPS6KA3	protein_coding	transcript	ENSSSCT00000013304.4	0.826252	0.986397	-0.328617	1.49704	0.743873	3.97692	0.257643	4.82059	2.43844	4.82059
1	34673	ENSSSCT00000005524	ENSSSCG00000005008	POLE2	protein_coding	transcript	ENSSSCT00000005524.5	0.102134	0.711524	1.84703	1.12996	0.744869	2.72586	0.454723	1.4888	2.43842	2.43842
10	93026	ENSSSCT00000061856	ENSSSCG00000044583	LGR6	protein_coding	transcript	ENSSSCT00000061856.3	0.0477346	0.562372	2.12493	1.07335	0.744962	1.73772	0.17208	0.546286	2.43842	2.43842
8	413180	ENSSSCT00000080076	ENSSSCG00000009083	SPRY1	protein_coding	transcript	ENSSSCT00000080076.2	0.464386	0.934999	-0.843215	1.15249	0.746406	1.79099	0.571288	1.21318	2.43839	2.43839
1	3366	ENSSSCT00000105568	ENSSSCG00000060932	ENSSSCG00000060932	protein_coding	transcript	ENSSSCT00000105568.1	0.225684	0.847886	-1.65749	1.36807	0.747029	4.20282	0.604183	3.63676	2.43838	3.63676
17	16930	ENSSSCT00000008051	ENSSSCG00000007359	LPIN3	protein_coding	transcript	ENSSSCT00000008051.5	0.0320466	0.486622	-2.39998	1.11948	0.747366	3.74578	0.152703	2.68704	2.43838	2.68704
7	5902	ENSSSCT00000079947	ENSSSCG00000001884	COMMD4	protein_coding	transcript	ENSSSCT00000079947.2	0.954758	0.996688	0.0669025	1.17924	0.747949	2.47322	0.198952	2.95206	2.43837	2.95206
6	47980	ENSSSCT00000069951	ENSSSCG00000025653	THOC1	protein_coding	transcript	ENSSSCT00000069951.2	0.0619878	0.612484	-2.40794	1.29016	0.748195	3.84607	1.33329	1.63293	2.43836	2.43836
12	85636	ENSSSCT00000104511	ENSSSCG00000017963	DNAH2	protein_coding	transcript	ENSSSCT00000104511.1	0.0421479	0.534381	-2.3936	1.17792	0.748375	3.52616	0.70557	1.85498	2.43836	2.43836
7	21933	ENSSSCT00000002716	ENSSSCG00000002446	ATXN3L	protein_coding	transcript	ENSSSCT00000002716.5	0.567782	0.951635	0.763958	1.33718	0.748898	3.29821	1.20952	2.84204	2.43835	2.84204
14	202521	ENSSSCT00000102073	ENSSSCG00000010638	TCF7L2	protein_coding	transcript	ENSSSCT00000102073.1	0.739248	0.975133	0.45276	1.36025	0.749918	3.51335	0.612104	3.5805	2.43833	3.5805
13	10302	ENSSSCT00000099452	ENSSSCG00000012007	HSPA13	protein_coding	transcript	ENSSSCT00000099452.1	0.478895	0.937746	-0.935806	1.32161	0.750037	3.53414	1.24929	2.70847	2.43833	2.70847
2	115607	ENSSSCT00000024422	ENSSSCG00000026098	CMYA5	protein_coding	transcript	ENSSSCT00000024422.4	0.931006	0.995299	0.125241	1.44655	0.750281	3.71372	1.10359	3.63786	2.43832	3.63786
6	19844	ENSSSCT00000064299	ENSSSCG00000033539	CRYBG2	protein_coding	transcript	ENSSSCT00000064299.2	0.0568544	0.593548	2.17145	1.14021	0.751048	2.01349	0.507574	-0.0375546	2.4383	2.4383
6	36781	ENSSSCT00000097577	ENSSSCG00000038073	NOD2	protein_coding	transcript	ENSSSCT00000097577.1	0.156446	0.796116	1.5947	1.1253	0.7516	2.61748	0.431049	1.48523	2.43829	2.43829
11	2958	ENSSSCT00000090582	ENSSSCG00000047786	ENSSSCG00000047786	protein_coding	transcript	ENSSSCT00000090582.2	0.19383	0.822776	-1.62569	1.25117	0.751736	2.5722	1.10883	1.09538	2.43829	2.43829
4	32082	ENSSSCT00000056199	ENSSSCG00000006693	PDZK1	protein_coding	transcript	ENSSSCT00000056199.2	0.249521	0.855227	-1.31466	1.14168	0.755854	2.4415	0.515262	2.06247	2.43819	2.43819
9	35865	ENSSSCT00000084361	ENSSSCG00000014843	CHRDL2	protein_coding	transcript	ENSSSCT00000084361.2	0.686855	0.965803	-0.521931	1.29471	0.756278	3.02628	1.11232	2.68596	2.43818	2.68596
2	7052	ENSSSCT00000088119	ENSSSCG00000040919	RTN4RL2	protein_coding	transcript	ENSSSCT00000088119.2	0.84999	0.98963	0.215981	1.14196	0.756827	1.68948	0.516759	1.08854	2.43817	2.43817
8	52742	ENSSSCT00000092666	ENSSSCG00000029200	TRIM2	protein_coding	transcript	ENSSSCT00000092666.1	0.467897	0.935205	-0.872844	1.20242	0.757243	2.77977	0.837947	2.25812	2.43816	2.43816
6	2986	ENSSSCT00000023793	ENSSSCG00000023852	CCL17	protein_coding	transcript	ENSSSCT00000023793.3	0.836582	0.987821	-0.237732	1.15254	0.758531	2.56742	0.571817	1.05354	2.43813	2.43813
10	149357	ENSSSCT00000033298	ENSSSCG00000010872	AKT3	protein_coding	transcript	ENSSSCT00000033298.4	0.781002	0.980619	-0.303119	1.0903	0.759787	1.90583	0.255537	1.98609	2.43809	2.43809
4	42596	ENSSSCT00000071423	ENSSSCG00000006661	VPS45	protein_coding	transcript	ENSSSCT00000071423.2	0.0117497	0.347394	2.95537	1.17297	0.760667	2.75994	0.679488	-0.0267582	2.43807	2.43807
AEMK02000258.1	26874	ENSSSCT00000069896	ENSSSCG00000047232	CELA1	protein_coding	transcript	ENSSSCT00000069896.2	0.809864	0.984927	-0.257812	1.07153	0.761586	1.76408	0.163636	2.08268	2.43804	2.43804
5	4970	ENSSSCT00000036766	ENSSSCG00000029592	GPRC5A	protein_coding	transcript	ENSSSCT00000036766.2	0.0939639	0.696093	2.00008	1.19418	0.763816	3.56904	0.793395	1.96855	2.43797	2.43797
7	2903	ENSSSCT00000077770	ENSSSCG00000062050	TUBB2A	protein_coding	transcript	ENSSSCT00000077770.2	0.934891	0.995742	-0.0964852	1.18108	0.763924	2.39459	0.722863	2.06723	2.43797	2.43797
15	30292	ENSSSCT00000038249	ENSSSCG00000038466	EIF4E2	protein_coding	transcript	ENSSSCT00000038249.2	0.164319	0.805504	1.66105	1.19441	0.764156	3.68991	0.794618	1.55039	2.43796	2.43796
2	19363	ENSSSCT00000078327	ENSSSCG00000014108	BHMT	protein_coding	transcript	ENSSSCT00000078327.2	0.547871	0.949132	-0.694209	1.15518	0.765441	1.80664	0.585799	1.10401	2.43792	2.43792
9	7579	ENSSSCT00000066885	ENSSSCG00000014804	LAMTOR1	protein_coding	transcript	ENSSSCT00000066885.1	0.0288209	0.467745	2.37573	1.08683	0.765986	2.98963	0.238586	1.76048	2.4379	2.4379
6	15642	ENSSSCT00000075337	ENSSSCG00000032434	PLAUR	protein_coding	transcript	ENSSSCT00000075337.1	0.601627	0.955392	-0.743429	1.42402	0.76615	3.72962	0.924817	3.6701	2.4379	3.6701
16	34552	ENSSSCT00000070458	ENSSSCG00000017116	LPCAT1	protein_coding	transcript	ENSSSCT00000070458.1	0.124935	0.749889	1.70791	1.11309	0.767624	1.93109	0.369546	1.16755	2.43785	2.43785
12	5588	ENSSSCT00000073505	ENSSSCG00000017915	VMO1	protein_coding	transcript	ENSSSCT00000073505.2	0.802808	0.984016	-0.271934	1.08898	0.768441	1.9313	0.249259	2.07187	2.43782	2.43782
X	179632	ENSSSCT00000049594	ENSSSCG00000012713	ATP11C	protein_coding	transcript	ENSSSCT00000049594.3	0.951726	0.996608	0.0904847	1.49464	0.769583	3.96792	0.653832	4.40809	2.43778	4.40809
1	26027	ENSSSCT00000005205	ENSSSCG00000004713	TGM5	protein_coding	transcript	ENSSSCT00000005205.4	0.0237046	0.44505	-2.43738	1.07759	0.770075	3.63242	1.28395e-32	2.63117	2.43776	2.63117
13	23095	ENSSSCT00000066224	ENSSSCG00000011330	NBEAL2	protein_coding	transcript	ENSSSCT00000066224.3	0.804956	0.984121	-0.337121	1.3652	0.77066	3.89042	1.78541	2.36667	2.43774	2.43774
6	13783	ENSSSCT00000003753	ENSSSCG00000003382	TAS1R1	protein_coding	transcript	ENSSSCT00000003753.5	0.752129	0.976718	0.354677	1.12299	0.772768	2.48266	0.419878	1.92582	2.43766	2.43766
4	58603	ENSSSCT00000006907	ENSSSCG00000006302	GPR161	protein_coding	transcript	ENSSSCT00000006907.5	0.888034	0.992036	0.197999	1.40632	0.773585	3.65863	2.04376	1.7314	2.43763	2.43763
AEMK02000682.1	3042	ENSSSCT00000103420	ENSSSCG00000037046	TUBB4B	protein_coding	transcript	ENSSSCT00000103420.1	0.301618	0.880064	1.13846	1.10212	0.774135	2.4703	0.297792	2.45456	2.43761	2.45456
2	45715	ENSSSCT00000088177	ENSSSCG00000014117	THBS4	protein_coding	transcript	ENSSSCT00000088177.2	0.855732	0.990975	-0.237276	1.30507	0.774898	2.62969	1.42176	1.27476	2.43758	2.43758
13	48945	ENSSSCT00000043999	ENSSSCG00000011875	ENSSSCG00000011875	protein_coding	transcript	ENSSSCT00000043999.2	0.0228342	0.442794	2.43419	1.06941	0.775188	2.52755	0.153811	0.766854	2.43757	2.43757
14	35260	ENSSSCT00000080661	ENSSSCG00000010261	PPA1	protein_coding	transcript	ENSSSCT00000080661.2	0.0337931	0.494451	2.37604	1.11944	0.776172	2.43011	0.40197	0.716376	2.43753	2.43753
2	14683	ENSSSCT00000037605	ENSSSCG00000014274	PDLIM4	protein_coding	transcript	ENSSSCT00000037605.3	0.908731	0.993724	0.136929	1.19443	0.776889	1.73343	0.795212	1.21908	2.4375	2.4375
3	8001	ENSSSCT00000050737	ENSSSCG00000008217	CD8A	protein_coding	transcript	ENSSSCT00000050737.2	0.0510014	0.57266	2.10289	1.07759	0.777027	2.52815	0.193701	1.53687	2.4375	2.4375
4	4638	ENSSSCT00000070554	ENSSSCG00000058164	ENSSSCG00000058164	protein_coding	transcript	ENSSSCT00000070554.2	0.145978	0.783394	-1.5924	1.09527	0.777369	1.8107	0.280743	0.889445	2.43748	2.43748
14	92290	ENSSSCT00000048431	ENSSSCG00000010687	INPP5F	protein_coding	transcript	ENSSSCT00000048431.3	0.318371	0.885731	-1.26865	1.27143	0.778875	3.86434	1.22553	2.21427	2.43742	2.43742
X	15716	ENSSSCT00000035839	ENSSSCG00000012487	XKRX	protein_coding	transcript	ENSSSCT00000035839.3	0.963496	0.997058	-0.0532175	1.1628	0.779392	1.81369	0.626352	1.56082	2.4374	2.4374
1	2038	ENSSSCT00000045915	ENSSSCG00000004970	RPLP1	protein_coding	transcript	ENSSSCT00000045915.3	0.952787	0.996688	0.0652512	1.10209	0.779689	1.83852	0.314782	1.97094	2.43738	2.43738
14	96070	ENSSSCT00000067735	ENSSSCG00000010470	IDE	protein_coding	transcript	ENSSSCT00000067735.2	0.941476	0.996363	-0.0908676	1.23773	0.780058	2.73572	0.374333	3.097	2.43737	3.097
4	114018	ENSSSCT00000064305	ENSSSCG00000006885	ALG14	protein_coding	transcript	ENSSSCT00000064305.1	0.830189	0.987074	-0.250469	1.16791	0.781085	2.55289	0.335557	2.75518	2.43732	2.75518
3	64111	ENSSSCT00000083094	ENSSSCG00000008437	SOCS5	protein_coding	transcript	ENSSSCT00000083094.2	0.733321	0.975015	0.414095	1.21538	0.781804	1.65928	0.909811	0.8234	2.43729	2.43729
4	48350	ENSSSCT00000068635	ENSSSCG00000006871	SLC35A3	protein_coding	transcript	ENSSSCT00000068635.1	0.0582116	0.598649	2.38787	1.26069	0.782413	3.85231	1.16402	1.77275	2.43726	2.43726
17	6357	ENSSSCT00000045224	ENSSSCG00000034173	GID8	protein_coding	transcript	ENSSSCT00000045224.3	0.456409	0.934398	-1.02948	1.38227	0.783547	3.63805	0.0463719	4.28307	2.43721	4.28307
4	180135	ENSSSCT00000084051	ENSSSCG00000006310	POU2F1	protein_coding	transcript	ENSSSCT00000084051.2	0.915211	0.994582	0.163793	1.53842	0.783687	4.20154	0.504233	4.8586	2.43721	4.8586
1	56725	ENSSSCT00000089268	ENSSSCG00000005252	PTAR1	protein_coding	transcript	ENSSSCT00000089268.2	0.198831	0.827042	-1.68828	1.31395	0.784373	3.99246	0.286039	3.62597	2.43717	3.62597
14	33557	ENSSSCT00000075512	ENSSSCG00000030271	GSTO2	protein_coding	transcript	ENSSSCT00000075512.2	0.5814	0.953633	-0.719947	1.30581	0.784641	3.69469	0.702342	3.16136	2.43716	3.16136
13	6608	ENSSSCT00000012648	ENSSSCG00000011557	CIDEC	protein_coding	transcript	ENSSSCT00000012648.3	0.958875	0.996788	0.0624236	1.21059	0.785307	1.59723	0.883606	1.08966	2.43713	2.43713
2	64213	ENSSSCT00000014803	ENSSSCG00000013553	VAV1	protein_coding	transcript	ENSSSCT00000014803.4	0.150777	0.787404	1.64797	1.14698	0.785507	2.38552	0.543845	1.35367	2.43712	2.43712
6	32513	ENSSSCT00000003744	ENSSSCG00000003374	ESPN	protein_coding	transcript	ENSSSCT00000003744.5	0.804403	0.984121	-0.294537	1.18931	0.788074	2.64662	0.226006	2.97905	2.437	2.97905
3	12812	ENSSSCT00000083229	ENSSSCG00000032056	MPV17L	protein_coding	transcript	ENSSSCT00000083229.1	0.287351	0.87348	-1.26716	1.191	0.788138	3.69842	0.364702	2.84944	2.43699	2.84944
AEMK02000258.1	11856	ENSSSCT00000039941	ENSSSCG00000032096	LETMD1	protein_coding	transcript	ENSSSCT00000039941.3	0.398209	0.915276	1.10235	1.30483	0.78874	3.71384	1.42095	1.61372	2.43696	2.43696
5	265618	ENSSSCT00000085631	ENSSSCG00000000778	CPNE8	protein_coding	transcript	ENSSSCT00000085631.2	0.043624	0.54112	-2.47362	1.22597	0.788922	3.99776	0.968703	2.07928	2.43695	2.43695
3	15552	ENSSSCT00000023121	ENSSSCG00000007991	WDR90	protein_coding	transcript	ENSSSCT00000023121.4	0.0353392	0.504674	2.70373	1.28477	0.790503	2.59659	1.30331	-0.334695	2.43687	2.43687
15	69166	ENSSSCT00000049249	ENSSSCG00000039185	EPB41L5	protein_coding	transcript	ENSSSCT00000049249.3	0.0375245	0.518674	-2.49153	1.19785	0.791068	3.87953	0.814366	2.07377	2.43684	2.43684
14	25313	ENSSSCT00000011583	ENSSSCG00000010589	SFXN2	protein_coding	transcript	ENSSSCT00000011583.4	0.246196	0.85397	1.28289	1.10629	0.791163	2.49183	0.336344	2.31459	2.43684	2.43684
10	1871	ENSSSCT00000086066	ENSSSCG00000045344	ENSSSCG00000045344	protein_coding	transcript	ENSSSCT00000086066.1	0.92865	0.995299	0.102237	1.14175	0.791739	1.38692	0.517029	1.14738	2.43681	2.43681
17	80538	ENSSSCT00000038792	ENSSSCG00000007248	ASXL1	protein_coding	transcript	ENSSSCT00000038792.2	0.457186	0.934398	-0.88051	1.18429	0.791845	2.77366	0.741254	1.71084	2.4368	2.4368
6	20312	ENSSSCT00000098028	ENSSSCG00000035230	PIEZO1	protein_coding	transcript	ENSSSCT00000098028.1	0.0488465	0.566859	-2.47398	1.25587	0.792318	3.92396	1.13704	1.8065	2.43678	2.43678
16	30377	ENSSSCT00000018576	ENSSSCG00000017061	ENSSSCG00000017061	protein_coding	transcript	ENSSSCT00000018576.4	0.224536	0.846998	-1.35963	1.11944	0.792559	2.51729	0.402768	2.23478	2.43677	2.43677
14	34802	ENSSSCT00000037847	ENSSSCG00000009880	SLC8B1	protein_coding	transcript	ENSSSCT00000037847.3	0.0529037	0.577328	2.07639	1.07268	0.792583	3.73615	0.17047	1.91949	2.43677	2.43677
X	11488	ENSSSCT00000099994	ENSSSCG00000025108	G6PD	protein_coding	transcript	ENSSSCT00000099994.1	0.0167458	0.406834	-2.48078	1.03701	0.792992	2.55061	1.28395e-32	1.17584	2.43674	2.43674
8	219879	ENSSSCT00000046818	ENSSSCG00000028983	TBC1D1	protein_coding	transcript	ENSSSCT00000046818.2	0.386549	0.910627	-1.20181	1.38794	0.793054	3.82873	1.92826	2.25443	2.43674	2.43674
5	32652	ENSSSCT00000064183	ENSSSCG00000000483	MDM1	protein_coding	transcript	ENSSSCT00000064183.2	0.897066	0.992797	-0.196527	1.51913	0.794776	4.08172	1.52524	3.70392	2.43665	3.70392
1	10016	ENSSSCT00000099434	ENSSSCG00000005657	PKN3	protein_coding	transcript	ENSSSCT00000099434.1	0.432275	0.927475	-1.08442	1.38089	0.794981	3.89244	0.458451	3.86232	2.43664	3.86232
2	5571	ENSSSCT00000092661	ENSSSCG00000013545	TUBB4A	protein_coding	transcript	ENSSSCT00000092661.1	0.863147	0.991025	-0.194066	1.12587	0.795106	1.85714	0.435619	1.93217	2.43663	2.43663
7	112326	ENSSSCT00000053413	ENSSSCG00000030197	CD2AP	protein_coding	transcript	ENSSSCT00000053413.3	0.812488	0.985113	0.33677	1.41967	0.79513	3.72131	0.984298	3.58257	2.43663	3.58257
14	11468	ENSSSCT00000057772	ENSSSCG00000010083	PPIL2	protein_coding	transcript	ENSSSCT00000057772.3	0.921962	0.995299	0.115538	1.17941	0.795778	2.47883	0.229284	2.92263	2.43659	2.92263
2	266197	ENSSSCT00000069317	ENSSSCG00000029860	EPB41L4A	protein_coding	transcript	ENSSSCT00000069317.2	0.782657	0.980822	-0.382066	1.38501	0.797382	4.02582	0.409975	3.9366	2.4365	3.9366
13	9158	ENSSSCT00000038856	ENSSSCG00000011851	ENSSSCG00000011851	protein_coding	transcript	ENSSSCT00000038856.3	0.438934	0.929417	0.859354	1.11028	0.798166	1.72398	0.356803	1.12948	2.43646	2.43646
11	216883	ENSSSCT00000010375	ENSSSCG00000009464	TBC1D4	protein_coding	transcript	ENSSSCT00000010375.5	0.959586	0.996788	0.0607607	1.19906	0.798221	3.90333	0.821346	2.06176	2.43645	2.43645
3	60010	ENSSSCT00000063217	ENSSSCG00000007952	TRAP1	protein_coding	transcript	ENSSSCT00000063217.3	0.269588	0.864884	1.33568	1.20984	0.798708	2.55425	0.880206	1.58145	2.43643	2.43643
12	38510	ENSSSCT00000080417	ENSSSCG00000017566	ACSF2	protein_coding	transcript	ENSSSCT00000080417.2	0.726869	0.974182	-0.492741	1.41068	0.79887	4.14973	0.221185	4.28803	2.43642	4.28803
5	1907	ENSSSCT00000001057	ENSSSCG00000000967	ODF3B	protein_coding	transcript	ENSSSCT00000001057.3	0.673118	0.963849	-0.515126	1.22105	0.799673	2.72046	0.342609	3.03576	2.43637	3.03576
13	281833	ENSSSCT00000074709	ENSSSCG00000033624	SRGAP3	protein_coding	transcript	ENSSSCT00000074709.2	0.0420139	0.533766	2.16689	1.06566	0.800122	1.86345	0.136886	0.703034	2.43634	2.43634
11	473995	ENSSSCT00000055878	ENSSSCG00000025130	KLF12	protein_coding	transcript	ENSSSCT00000055878.2	0.930173	0.995299	-0.105128	1.19973	0.801044	2.5249	0.825135	2.4112	2.43629	2.43629
15	214375	ENSSSCT00000065599	ENSSSCG00000015888	RBMS1	protein_coding	transcript	ENSSSCT00000065599.3	0.450647	0.932826	-0.850395	1.12734	0.801965	1.80914	0.443503	1.42044	2.43623	2.43623
17	33555	ENSSSCT00000088650	ENSSSCG00000058830	ZFP64	protein_coding	transcript	ENSSSCT00000088650.2	0.612282	0.958419	0.742884	1.46578	0.802491	3.93605	0.525958	4.34236	2.4362	4.34236
1	17571	ENSSSCT00000091261	ENSSSCG00000034124	CIAO2A	protein_coding	transcript	ENSSSCT00000091261.1	0.143041	0.779031	1.67206	1.14168	0.802501	1.921	0.517273	1.04408	2.4362	2.4362
7	105743	ENSSSCT00000081863	ENSSSCG00000021606	FLVCR2	protein_coding	transcript	ENSSSCT00000081863.2	0.592458	0.954607	0.623373	1.16458	0.803223	1.73455	0.636967	1.38107	2.43616	2.43616
4	354	ENSSSCT00000097776	ENSSSCG00000056532	ENSSSCG00000056532	protein_coding	transcript	ENSSSCT00000097776.1	0.388799	0.911443	-0.922137	1.07002	0.804437	1.79998	0.158234	1.63934	2.43608	2.43608
6	56727	ENSSSCT00000004096	ENSSSCG00000003697	NDC80	protein_coding	transcript	ENSSSCT00000004096.5	0.28034	0.870273	-1.15717	1.07189	0.805185	2.11245	0.167382	2.00495	2.43604	2.43604
1	16674	ENSSSCT00000089586	ENSSSCG00000005660	TBC1D13	protein_coding	transcript	ENSSSCT00000089586.2	0.475706	0.937267	0.860428	1.20639	0.807888	2.79225	0.665016	2.63274	2.43586	2.63274
6	35896	ENSSSCT00000104913	ENSSSCG00000003895	EFCAB14	protein_coding	transcript	ENSSSCT00000104913.1	0.0685714	0.629998	1.97772	1.08593	0.809181	1.79967	0.236261	0.765924	2.43578	2.43578
X	11488	ENSSSCT00000051087	ENSSSCG00000025108	G6PD	protein_coding	transcript	ENSSSCT00000051087.3	0.042557	0.535767	2.25938	1.11408	0.810407	2.81699	0.37667	1.22421	2.4357	2.4357
3	10183	ENSSSCT00000104927	ENSSSCG00000007644	ENSSSCG00000007644	protein_coding	transcript	ENSSSCT00000104927.1	0.271965	0.86592	-1.23968	1.12847	0.811371	1.95274	0.449859	1.5628	2.43563	2.43563
1	167881	ENSSSCT00000059358	ENSSSCG00000004113	STXBP5	protein_coding	transcript	ENSSSCT00000059358.3	0.586597	0.953993	-0.729115	1.34084	0.811497	3.26114	1.63817	0.773359	2.43563	2.43563
AEMK02000361.1	11370	ENSSSCT00000098293	ENSSSCG00000039745	HMOX1	protein_coding	transcript	ENSSSCT00000098293.1	0.053295	0.577971	-2.51452	1.30116	0.812687	3.82628	1.40067	1.35914	2.43554	2.43554
6	9885	ENSSSCT00000026662	ENSSSCG00000025353	ENSSSCG00000025353	protein_coding	transcript	ENSSSCT00000026662.4	0.545302	0.949132	-0.680192	1.12463	0.813134	2.696	0.430389	2.20954	2.43551	2.43551
1	69715	ENSSSCT00000063766	ENSSSCG00000004832	UBE3A	protein_coding	transcript	ENSSSCT00000063766.3	0.402778	0.917697	-0.916918	1.09591	0.813584	1.98052	0.285934	1.75496	2.43548	2.43548
X	76721	ENSSSCT00000074976	ENSSSCG00000012202	ENSSSCG00000012202	protein_coding	transcript	ENSSSCT00000074976.1	0.899266	0.99302	0.187271	1.47937	0.813771	3.89313	1.24922	3.70981	2.43547	3.70981
4	11510	ENSSSCT00000099310	ENSSSCG00000052889	CTSK	protein_coding	transcript	ENSSSCT00000099310.1	0.818661	0.985597	-0.281592	1.22823	0.8158	2.71122	0.815463	2.60275	2.43533	2.60275
2	6404	ENSSSCT00000063696	ENSSSCG00000012905	TMEM134	protein_coding	transcript	ENSSSCT00000063696.3	0.671158	0.963843	0.636667	1.4996	0.816132	4.10658	0.217669	4.87789	2.4353	4.87789
2	13032	ENSSSCT00000082273	ENSSSCG00000036322	SPRY4	protein_coding	transcript	ENSSSCT00000082273.2	0.998278	0.999931	-0.00269625	1.24939	0.816476	4.10562	1.10175	2.01379	2.43528	2.43528
3	45504	ENSSSCT00000068268	ENSSSCG00000023273	SH3YL1	protein_coding	transcript	ENSSSCT00000068268.1	0.29806	0.879587	-1.4544	1.39765	0.81677	3.81626	1.99105	1.57113	2.43526	2.43526
6	47480	ENSSSCT00000039139	ENSSSCG00000003792	ENSSSCG00000003792	protein_coding	transcript	ENSSSCT00000039139.3	0.571701	0.951635	-0.795079	1.40586	0.81806	3.86717	0.771325	3.7071	2.43516	3.7071
14	37946	ENSSSCT00000011155	ENSSSCG00000010189	NUP133	protein_coding	transcript	ENSSSCT00000011155.5	0.48454	0.938377	0.829032	1.18599	0.818587	1.84742	0.752056	1.16449	2.43513	2.43513
11	116058	ENSSSCT00000010177	ENSSSCG00000009290	MIPEP	protein_coding	transcript	ENSSSCT00000010177.5	0.589777	0.954208	0.639011	1.1852	0.81948	2.61345	0.747858	1.90755	2.43506	2.43506
15	157854	ENSSSCT00000036855	ENSSSCG00000016164	IKZF2	protein_coding	transcript	ENSSSCT00000036855.3	0.03527	0.504674	-2.51592	1.19507	0.820284	2.80824	0.80118	0.627773	2.435	2.435
4	9831	ENSSSCT00000060446	ENSSSCG00000033922	ALKAL1	protein_coding	transcript	ENSSSCT00000060446.2	0.881854	0.992036	-0.188589	1.26894	0.820403	3.89906	0.18348	3.46514	2.43499	3.46514
1	15046	ENSSSCT00000028471	ENSSSCG00000022337	SERPINB11	protein_coding	transcript	ENSSSCT00000028471.4	0.673898	0.964302	0.48284	1.14742	0.820547	2.35417	0.548263	2.14348	2.43498	2.43498
8	239961	ENSSSCT00000044877	ENSSSCG00000022155	RBPJ	protein_coding	transcript	ENSSSCT00000044877.3	0.947955	0.996608	0.0797075	1.22111	0.821028	2.14024	0.943752	1.7933	2.43495	2.43495
AEMK02000452.1	38468	ENSSSCT00000082531	ENSSSCG00000035093	KIF26A	protein_coding	transcript	ENSSSCT00000082531.2	0.793933	0.981988	-0.358028	1.37067	0.821124	4.09583	1.49066	2.76637	2.43494	2.76637
5	26286	ENSSSCT00000030772	ENSSSCG00000000687	CD4	protein_coding	transcript	ENSSSCT00000030772.4	0.982997	0.998992	0.0232051	1.08883	0.821412	1.88808	0.251437	1.78457	2.43492	2.43492
15	116582	ENSSSCT00000039829	ENSSSCG00000015766	WDR17	protein_coding	transcript	ENSSSCT00000039829.2	0.118104	0.741827	1.95416	1.25044	0.821848	3.95764	1.10809	1.06878	2.43488	2.43488
1	42946	ENSSSCT00000098522	ENSSSCG00000004413	PPIL6	protein_coding	transcript	ENSSSCT00000098522.1	0.380141	0.908189	0.978981	1.11548	0.823162	1.27376	0.384659	0.805348	2.43478	2.43478
12	3399	ENSSSCT00000067702	ENSSSCG00000022395	SLC25A35	protein_coding	transcript	ENSSSCT00000067702.2	0.291005	0.876563	-1.40332	1.329	0.823271	3.63254	0.231436	3.77071	2.43478	3.77071
X	76721	ENSSSCT00000075459	ENSSSCG00000012202	ENSSSCG00000012202	protein_coding	transcript	ENSSSCT00000075459.1	0.100741	0.708012	2.11521	1.28876	0.823783	3.95577	1.32874	1.20484	2.43474	2.43474
6	11599	ENSSSCT00000044581	ENSSSCG00000003288	HSPBP1	protein_coding	transcript	ENSSSCT00000044581.3	0.231881	0.850657	-1.61509	1.35094	0.823927	4.20736	0.24827	3.88714	2.43473	3.88714
15	42144	ENSSSCT00000056639	ENSSSCG00000016300	ATG16L1	protein_coding	transcript	ENSSSCT00000056639.3	0.242836	0.851719	-1.55823	1.33418	0.824389	4.08809	0.563364	3.47004	2.43469	3.47004
16	1410	ENSSSCT00000058676	ENSSSCG00000032797	RXFP3	protein_coding	transcript	ENSSSCT00000058676.3	0.910648	0.994318	0.121071	1.07886	0.826006	1.33452	0.202802	1.43944	2.43456	2.43456
5	91256	ENSSSCT00000044342	ENSSSCG00000032971	SMC1B	protein_coding	transcript	ENSSSCT00000044342.2	0.120935	0.744289	-1.63164	1.05209	0.826051	2.29913	0.073543	2.0077	2.43456	2.43456
8	65119	ENSSSCT00000103921	ENSSSCG00000022155	RBPJ	protein_coding	transcript	ENSSSCT00000103921.1	0.560128	0.950758	0.840454	1.44247	0.827567	3.86339	0.12547	4.58923	2.43444	4.58923
18	53658	ENSSSCT00000053702	ENSSSCG00000016734	CCM2	protein_coding	transcript	ENSSSCT00000053702.3	0.625158	0.959971	0.728772	1.4917	0.82788	4.13017	0.811914	4.23009	2.43441	4.23009
13	154181	ENSSSCT00000042022	ENSSSCG00000011619	EEFSEC	protein_coding	transcript	ENSSSCT00000042022.3	0.374129	0.906538	1.05057	1.18205	0.828062	2.68592	0.731644	1.31484	2.4344	2.4344
4	72861	ENSSSCT00000054858	ENSSSCG00000005987	TBC1D31	protein_coding	transcript	ENSSSCT00000054858.3	0.661035	0.962529	0.666484	1.51997	0.828506	4.23112	1.31713	3.91784	2.43436	3.91784
6	3677	ENSSSCT00000082218	ENSSSCG00000023127	ENSSSCG00000023127	protein_coding	transcript	ENSSSCT00000082218.2	0.490809	0.939325	-0.773108	1.12204	0.828773	2.7523	0.41836	2.01293	2.43434	2.43434
7	17467	ENSSSCT00000074024	ENSSSCG00000001419	SLC44A4	protein_coding	transcript	ENSSSCT00000074024.2	0.287748	0.873549	1.28262	1.20652	0.829926	2.87735	0.864223	1.52185	2.43425	2.43425
13	6110	ENSSSCT00000085297	ENSSSCG00000032080	ZNF35	protein_coding	transcript	ENSSSCT00000085297.2	0.700765	0.969503	0.460849	1.19923	0.830576	2.85075	0.824533	2.23803	2.43419	2.43419
X	59864	ENSSSCT00000031926	ENSSSCG00000021205	STK26	protein_coding	transcript	ENSSSCT00000031926.4	0.412788	0.920755	-1.16912	1.42751	0.831032	3.93975	0.530207	4.08722	2.43416	4.08722
17	55227	ENSSSCT00000067482	ENSSSCG00000022815	PYGB	protein_coding	transcript	ENSSSCT00000067482.2	0.493974	0.940009	1.00515	1.46951	0.831153	4.13291	2.23753	2.65565	2.43415	2.65565
13	53041	ENSSSCT00000068531	ENSSSCG00000011583	TMEM40	protein_coding	transcript	ENSSSCT00000068531.2	0.205623	0.830142	-1.36584	1.07912	0.83224	2.72353	1.28395e-32	2.63866	2.43406	2.63866
1	182871	ENSSSCT00000101549	ENSSSCG00000027002	KLHL32	protein_coding	transcript	ENSSSCT00000101549.1	0.470012	0.936008	0.781647	1.08192	0.832704	1.99082	0.218369	1.63685	2.43402	2.43402
2	64926	ENSSSCT00000071165	ENSSSCG00000013553	VAV1	protein_coding	transcript	ENSSSCT00000071165.2	0.434901	0.928456	-1.12044	1.43492	0.833494	3.94481	0.922386	3.74314	2.43395	3.74314
1	10354	ENSSSCT00000090847	ENSSSCG00000053516	ENSSSCG00000053516	protein_coding	transcript	ENSSSCT00000090847.2	0.751245	0.976718	0.354936	1.11968	0.833571	1.49097	0.406779	1.33756	2.43394	2.43394
12	113535	ENSSSCT00000025334	ENSSSCG00000017712	AP2B1	protein_coding	transcript	ENSSSCT00000025334.4	0.159755	0.801024	1.98179	1.40962	0.834453	4.59608	1.91516	2.5873	2.43387	2.5873
7	13396	ENSSSCT00000096150	ENSSSCG00000002013	DHRS4	protein_coding	transcript	ENSSSCT00000096150.1	0.133053	0.7623	1.75468	1.1681	0.83488	1.76016	0.657896	0.606332	2.43383	2.43383
7	539083	ENSSSCT00000104771	ENSSSCG00000033093	RGS6	protein_coding	transcript	ENSSSCT00000104771.1	0.0382865	0.521319	-2.55852	1.23494	0.837198	4.33283	1.02207	2.31791	2.43363	2.43363
X	42283	ENSSSCT00000096387	ENSSSCG00000023546	ENSSSCG00000023546	protein_coding	transcript	ENSSSCT00000096387.1	0.328664	0.888831	1.12843	1.15523	0.838576	2.70487	0.590457	2.06669	2.43351	2.43351
18	224361	ENSSSCT00000085163	ENSSSCG00000016545	CHCHD3	protein_coding	transcript	ENSSSCT00000085163.1	0.953756	0.996688	0.0636651	1.09785	0.838621	1.42053	0.297548	1.51819	2.43351	2.43351
1	43118	ENSSSCT00000061261	ENSSSCG00000004730	TMEM87A	protein_coding	transcript	ENSSSCT00000061261.2	0.405162	0.919362	0.932597	1.12032	0.839023	2.008	0.410515	1.55421	2.43347	2.43347
9	36390	ENSSSCT00000097301	ENSSSCG00000015559	NCF2	protein_coding	transcript	ENSSSCT00000097301.1	0.216512	0.838338	-1.55357	1.25708	0.83935	2.77719	1.14729	1.63191	2.43344	2.43344
15	51418	ENSSSCT00000072724	ENSSSCG00000015844	GSR	protein_coding	transcript	ENSSSCT00000072724.2	0.199111	0.827136	-1.45441	1.13264	0.839944	2.96812	0.0925854	2.81429	2.43339	2.81429
11	25577	ENSSSCT00000010276	ENSSSCG00000009379	NEK3	protein_coding	transcript	ENSSSCT00000010276.5	0.312677	0.883297	-1.52688	1.51233	0.840824	4.62128	0.86337	4.3191	2.43331	4.3191
8	36188	ENSSSCT00000074163	ENSSSCG00000008979	NUP54	protein_coding	transcript	ENSSSCT00000074163.2	0.450397	0.932826	-0.950931	1.25992	0.843331	3.05861	0.881028	2.71589	2.43308	2.71589
15	46453	ENSSSCT00000017178	ENSSSCG00000015777	TRAPPC11	protein_coding	transcript	ENSSSCT00000017178.4	0.166088	0.807386	1.51835	1.09637	0.843711	2.97024	0.240828	2.48288	2.43305	2.48288
1	151073	ENSSSCT00000088558	ENSSSCG00000004477	IMPG1	protein_coding	transcript	ENSSSCT00000088558.2	0.518443	0.945164	-0.669138	1.03622	0.843831	1.98644	1.28395e-32	2.37043	2.43304	2.43304
1	239224	ENSSSCT00000064802	ENSSSCG00000004939	MEGF11	protein_coding	transcript	ENSSSCT00000064802.3	0.796803	0.982739	-0.324179	1.25902	0.844419	2.22862	1.15877	1.6701	2.43298	2.43298
14	151206	ENSSSCT00000039059	ENSSSCG00000026819	NID1	protein_coding	transcript	ENSSSCT00000039059.3	0.642712	0.961895	0.509653	1.0986	0.845889	2.69792	0.301951	2.00053	2.43284	2.43284
15	142874	ENSSSCT00000063019	ENSSSCG00000023994	ARMC9	protein_coding	transcript	ENSSSCT00000063019.3	0.208973	0.83383	-1.67633	1.33424	0.846315	4.13644	0.999309	3.03446	2.4328	3.03446
12	832	ENSSSCT00000104564	ENSSSCG00000054045	ENSSSCG00000054045	protein_coding	transcript	ENSSSCT00000104564.1	0.268444	0.86395	-1.21801	1.10063	0.849696	1.23947	0.312398	0.748867	2.43248	2.43248
2	4371	ENSSSCT00000050430	ENSSSCG00000039500	MADCAM1	protein_coding	transcript	ENSSSCT00000050430.3	0.502443	0.941008	0.733158	1.0932	0.850491	1.45678	0.275575	1.42261	2.4324	2.4324
AEMK02000698.1	102024	ENSSSCT00000036286	ENSSSCG00000010893	ENSSSCG00000010893	protein_coding	transcript	ENSSSCT00000036286.4	0.0808433	0.66485	2.39449	1.37156	0.850975	4.98053	0.136311	4.12629	2.43235	4.12629
1	19282	ENSSSCT00000004773	ENSSSCG00000004317	UBE2J1	protein_coding	transcript	ENSSSCT00000004773.4	0.521291	0.945476	-0.824524	1.28559	0.851293	3.08514	0.582202	3.16278	2.43232	3.16278
1	103558	ENSSSCT00000029380	ENSSSCG00000004657	CEP152	protein_coding	transcript	ENSSSCT00000029380.4	0.0311095	0.480075	2.61258	1.21196	0.851484	2.71199	0.89596	0.350532	2.4323	2.4323
14	27885	ENSSSCT00000076853	ENSSSCG00000010503	ZNF518A	protein_coding	transcript	ENSSSCT00000076853.2	0.683266	0.965157	0.610273	1.49573	0.85156	4.11684	2.63699	2.33008	2.4323	2.4323
2	36430	ENSSSCT00000033970	ENSSSCG00000028512	LDLR	protein_coding	transcript	ENSSSCT00000033970.3	0.0282942	0.464013	2.7471	1.25256	0.851953	2.94521	1.12276	-0.220471	2.43226	2.43226
4	7821	ENSSSCT00000073676	ENSSSCG00000006031	TMEM74	protein_coding	transcript	ENSSSCT00000073676.1	0.684644	0.965435	0.574573	1.41474	0.852162	4.10601	1.48339	3.0518	2.43224	3.0518
3	205626	ENSSSCT00000060309	ENSSSCG00000046747	DNAH3	protein_coding	transcript	ENSSSCT00000060309.3	0.660546	0.962529	0.641871	1.46159	0.852237	3.99068	0.663079	4.17747	2.43223	4.17747
7	538853	ENSSSCT00000073887	ENSSSCG00000033093	RGS6	protein_coding	transcript	ENSSSCT00000073887.2	0.646864	0.961945	-0.694758	1.51653	0.852399	4.19685	0.254319	4.95699	2.43221	4.95699
9	1261838	ENSSSCT00000076211	ENSSSCG00000031780	MAGI2	protein_coding	transcript	ENSSSCT00000076211.2	0.649327	0.962074	0.504292	1.10907	0.85335	1.91419	0.355035	1.88341	2.43212	2.43212
17	1999	ENSSSCT00000055938	ENSSSCG00000035053	ENSSSCG00000035053	protein_coding	transcript	ENSSSCT00000055938.2	0.847729	0.989296	0.209914	1.09321	0.854175	1.19514	0.275955	1.22575	2.43204	2.43204
13	149088	ENSSSCT00000030824	ENSSSCG00000030227	HTR1F	protein_coding	transcript	ENSSSCT00000030824.3	0.248593	0.855227	-1.22538	1.06206	0.854469	2.13856	0.123886	2.13948	2.43201	2.43201
X	231	ENSSSCT00000106431	ENSSSCG00000060489	KANTR	protein_coding	transcript	ENSSSCT00000106431.1	0.646661	0.961945	0.491292	1.07174	0.854547	1.67189	0.170702	1.86736	2.432	2.432
9	85354	ENSSSCT00000029949	ENSSSCG00000029198	CUL5	protein_coding	transcript	ENSSSCT00000029949.4	0.0292929	0.469686	-2.57639	1.18209	0.854638	4.23722	0.136747	3.02948	2.43199	3.02948
9	43988	ENSSSCT00000085977	ENSSSCG00000015047	TTC12	protein_coding	transcript	ENSSSCT00000085977.2	0.0610036	0.609846	-1.99656	1.0657	0.855091	2.12377	0.141497	1.21561	2.43194	2.43194
5	42651	ENSSSCT00000057559	ENSSSCG00000000295	NCKAP1L	protein_coding	transcript	ENSSSCT00000057559.1	0.0680383	0.627801	-2.34677	1.28607	0.855878	3.65839	1.31592	1.40945	2.43186	2.43186
1	138158	ENSSSCT00000073328	ENSSSCG00000004013	SMOC2	protein_coding	transcript	ENSSSCT00000073328.2	0.236326	0.851175	1.37812	1.16374	0.855947	1.31176	0.636835	0.41456	2.43186	2.43186
5	4743	ENSSSCT00000101313	ENSSSCG00000000886	SLC25A3	protein_coding	transcript	ENSSSCT00000101313.1	0.10849	0.72458	1.74637	1.08807	0.857846	1.8774	0.250929	1.17472	2.43166	2.43166
5	97872	ENSSSCT00000024699	ENSSSCG00000026537	CACNA2D4	protein_coding	transcript	ENSSSCT00000024699.4	0.0579358	0.598273	2.23453	1.17843	0.858551	2.042	0.715097	0.293789	2.43159	2.43159
14	11429	ENSSSCT00000079137	ENSSSCG00000009955	CRYBB2	protein_coding	transcript	ENSSSCT00000079137.2	0.348705	0.897088	1.16304	1.2411	0.858656	3.0028	1.05868	1.02442	2.43158	2.43158
14	34806	ENSSSCT00000085310	ENSSSCG00000009880	SLC8B1	protein_coding	transcript	ENSSSCT00000085310.2	0.576009	0.9518	-0.794836	1.42132	0.858921	4.02354	1.13574	3.44175	2.43155	3.44175
15	186146	ENSSSCT00000081669	ENSSSCG00000015846	RBPMS	protein_coding	transcript	ENSSSCT00000081669.2	0.0229691	0.442794	-2.59619	1.14171	0.862027	4.08887	0.269815	2.6838	2.43122	2.6838
AEMK02000452.1	1610	ENSSSCT00000095255	ENSSSCG00000056525	ENSSSCG00000056525	protein_coding	transcript	ENSSSCT00000095255.1	0.938965	0.995892	0.0852145	1.11288	0.86324	1.59905	0.375253	1.45121	2.43109	2.43109
2	14475	ENSSSCT00000015550	ENSSSCG00000014232	LOX	protein_coding	transcript	ENSSSCT00000015550.5	0.454431	0.933739	0.965706	1.29097	0.863416	4.20011	0.280595	3.49576	2.43107	3.49576
3	15885	ENSSSCT00000079403	ENSSSCG00000033377	CEP20	protein_coding	transcript	ENSSSCT00000079403.1	0.559454	0.950758	0.676751	1.15951	0.864219	2.77857	0.615446	1.57639	2.43099	2.43099
3	49115	ENSSSCT00000050764	ENSSSCG00000036659	ENSSSCG00000036659	protein_coding	transcript	ENSSSCT00000050764.3	0.439103	0.929417	-0.882398	1.14048	0.864407	1.90562	0.516281	1.61034	2.43096	2.43096
1	53424	ENSSSCT00000090081	ENSSSCG00000004728	CAPN3	protein_coding	transcript	ENSSSCT00000090081.2	0.69254	0.966924	0.481835	1.21857	0.864429	2.81188	0.225542	3.13914	2.43096	3.13914
13	36655	ENSSSCT00000069904	ENSSSCG00000023842	TRAT1	protein_coding	transcript	ENSSSCT00000069904.2	0.416498	0.922607	0.890271	1.0957	0.865181	1.00604	0.289487	0.619164	2.43088	2.43088
7	90806	ENSSSCT00000002785	ENSSSCG00000002507	BCL11B	protein_coding	transcript	ENSSSCT00000002785.5	0.494631	0.940041	-0.801413	1.17344	0.865846	3.04624	0.551441	2.56862	2.43081	2.56862
10	29123	ENSSSCT00000063388	ENSSSCG00000024618	FBXO28	protein_coding	transcript	ENSSSCT00000063388.3	0.309706	0.881954	1.174	1.1557	0.866099	2.02047	0.595659	1.54674	2.43078	2.43078
5	12624	ENSSSCT00000076729	ENSSSCG00000000799	IRAK4	protein_coding	transcript	ENSSSCT00000076729.2	0.348901	0.897088	1.04014	1.1104	0.866452	1.93093	0.363113	1.71658	2.43074	2.43074
X	31560	ENSSSCT00000035267	ENSSSCG00000012669	ENSSSCG00000012669	protein_coding	transcript	ENSSSCT00000035267.3	0.609313	0.957684	0.762459	1.49193	0.867292	4.1293	1.10067	3.94295	2.43065	3.94295
11	115069	ENSSSCT00000065091	ENSSSCG00000009290	MIPEP	protein_coding	transcript	ENSSSCT00000065091.3	0.170571	0.811417	1.67763	1.22422	0.867329	4.14264	0.965312	2.3653	2.43064	2.43064
2	15816	ENSSSCT00000082156	ENSSSCG00000013830	ILVBL	protein_coding	transcript	ENSSSCT00000082156.2	0.335255	0.890655	1.20901	1.2547	0.868332	3.14432	0.153342	3.41384	2.43053	3.41384
2	7413	ENSSSCT00000048456	ENSSSCG00000014561	NLRP6	protein_coding	transcript	ENSSSCT00000048456.2	0.954593	0.996688	-0.0681728	1.19727	0.869246	1.93021	0.817661	1.32083	2.43043	2.43043
13	2272	ENSSSCT00000079232	ENSSSCG00000011371	NDUFAF3	protein_coding	transcript	ENSSSCT00000079232.2	0.113632	0.73388	1.77574	1.12241	0.869916	1.99463	0.424257	1.11168	2.43035	2.43035
13	80358	ENSSSCT00000048128	ENSSSCG00000011741	GOLIM4	protein_coding	transcript	ENSSSCT00000048128.2	0.280372	0.870279	-1.61063	1.49204	0.870488	4.94764	0.514969	4.52936	2.43029	4.52936
6	3694	ENSSSCT00000094045	ENSSSCG00000034174	ENSSSCG00000034174	protein_coding	transcript	ENSSSCT00000094045.1	0.1709	0.811733	1.77995	1.29988	0.870612	2.89794	1.39841	0.595899	2.43028	2.43028
2	6737	ENSSSCT00000097725	ENSSSCG00000013767	PALM3	protein_coding	transcript	ENSSSCT00000097725.1	0.189288	0.820983	-1.8128	1.38098	0.871249	4.35586	0.392732	3.92863	2.4302	3.92863
6	3299	ENSSSCT00000070083	ENSSSCG00000023191	LYPLA2	protein_coding	transcript	ENSSSCT00000070083.2	0.409594	0.919973	-1.25889	1.52665	0.872176	4.50653	0.0165423	5.26452	2.4301	5.26452
5	89921	ENSSSCT00000038054	ENSSSCG00000000926	CEP290	protein_coding	transcript	ENSSSCT00000038054.3	0.96815	0.997701	0.0559288	1.40073	0.872387	3.82613	2.01574	1.72543	2.43007	2.43007
7	9621	ENSSSCT00000002394	ENSSSCG00000002140	KLHL33	protein_coding	transcript	ENSSSCT00000002394.5	0.300028	0.879616	1.13243	1.09269	0.872387	2.89354	0.27534	1.66963	2.43007	2.43007
17	47021	ENSSSCT00000075732	ENSSSCG00000007047	MCM8	protein_coding	transcript	ENSSSCT00000075732.1	0.485999	0.938377	-0.960847	1.37917	0.873079	4.16448	1.66378	2.64622	2.42999	2.64622
1	165896	ENSSSCT00000098448	ENSSSCG00000005243	PGM5	protein_coding	transcript	ENSSSCT00000098448.1	0.314226	0.884223	-1.23843	1.23056	0.874133	2.78004	1.00135	1.49392	2.42987	2.42987
17	116656	ENSSSCT00000066927	ENSSSCG00000038237	UQCC1	protein_coding	transcript	ENSSSCT00000066927.1	0.382538	0.90883	1.00091	1.14621	0.874326	2.88914	0.538247	2.43872	2.42985	2.43872
3	23663	ENSSSCT00000008914	ENSSSCG00000008137	ENSSSCG00000008137	protein_coding	transcript	ENSSSCT00000008914.5	0.228091	0.848868	1.5857	1.31561	0.875524	2.88829	1.49223	1.04739	2.42971	2.42971
7	43623	ENSSSCT00000061063	ENSSSCG00000001723	PLA2G7	protein_coding	transcript	ENSSSCT00000061063.3	0.831974	0.987272	-0.249146	1.17427	0.875541	2.00827	0.6948	1.80259	2.42971	2.42971
12	11649	ENSSSCT00000100983	ENSSSCG00000033082	HGS	protein_coding	transcript	ENSSSCT00000100983.1	0.8578	0.990975	0.237199	1.32384	0.875846	4.14302	1.54144	1.61945	2.42967	2.42967
13	56765	ENSSSCT00000100524	ENSSSCG00000030528	LTN1	protein_coding	transcript	ENSSSCT00000100524.1	0.179281	0.817702	1.57364	1.17176	0.875916	4.27107	0.681484	2.3704	2.42966	2.42966
X	126251	ENSSSCT00000069007	ENSSSCG00000012424	ABCB7	protein_coding	transcript	ENSSSCT00000069007.2	0.354097	0.899339	-1.35683	1.46419	0.875945	4.24227	1.45382	3.40399	2.42966	3.40399
2	36361	ENSSSCT00000027291	ENSSSCG00000012859	NADSYN1	protein_coding	transcript	ENSSSCT00000027291.4	0.723654	0.97346	0.531759	1.50393	0.876322	4.11688	1.69529	3.42976	2.42962	3.42976
6	195376	ENSSSCT00000088545	ENSSSCG00000034059	ST3GAL3	protein_coding	transcript	ENSSSCT00000088545.2	0.252508	0.856671	-1.47485	1.28889	0.876618	4.15362	1.33466	2.39389	2.42958	2.42958
7	41535	ENSSSCT00000093007	ENSSSCG00000001823	UROC1	protein_coding	transcript	ENSSSCT00000093007.1	0.355121	0.899359	-1.13805	1.23072	0.87714	2.79257	1.00259	1.83064	2.42952	2.42952
7	8033	ENSSSCT00000091059	ENSSSCG00000037682	HFE	protein_coding	transcript	ENSSSCT00000091059.1	0.13112	0.759004	-1.82665	1.20995	0.877464	3.07882	0.887743	1.73172	2.42948	2.42948
12	26288	ENSSSCT00000056084	ENSSSCG00000017615	DGKE	protein_coding	transcript	ENSSSCT00000056084.3	0.911166	0.994459	-0.127911	1.14649	0.877666	1.41087	0.548959	1.25836	2.42946	2.42946
12	16709	ENSSSCT00000098653	ENSSSCG00000017868	P2RX5	protein_coding	transcript	ENSSSCT00000098653.1	0.690084	0.966527	-0.595907	1.49447	0.878228	4.66547	0.239196	4.82158	2.42939	4.82158
9	33952	ENSSSCT00000058313	ENSSSCG00000015097	DDX6	protein_coding	transcript	ENSSSCT00000058313.3	0.746694	0.976357	0.357451	1.10665	0.878305	1.31866	0.345632	1.29996	2.42938	2.42938
3	57490	ENSSSCT00000067734	ENSSSCG00000035478	RMND5A	protein_coding	transcript	ENSSSCT00000067734.2	0.201246	0.828497	-1.89322	1.48138	0.878455	4.88853	0.581041	4.3915	2.42936	4.3915
14	383477	ENSSSCT00000062465	ENSSSCG00000009684	MSRA	protein_coding	transcript	ENSSSCT00000062465.3	0.483032	0.938377	1.19959	1.7102	0.878488	5.89616	0.294792	6.3325	2.42936	6.3325
6	91798	ENSSSCT00000045966	ENSSSCG00000037291	ELAVL4	protein_coding	transcript	ENSSSCT00000045966.3	0.338122	0.892484	1.1006	1.14899	0.878792	2.93093	0.562105	2.14226	2.42932	2.42932
1	7153	ENSSSCT00000079477	ENSSSCG00000005786	SNRPA1	protein_coding	transcript	ENSSSCT00000079477.2	0.70373	0.970296	-0.427941	1.1253	0.879202	1.50752	0.440062	1.43669	2.42927	2.42927
4	76550	ENSSSCT00000078908	ENSSSCG00000006731	VTCN1	protein_coding	transcript	ENSSSCT00000078908.2	0.540057	0.948576	0.788961	1.28762	0.879265	3.01893	1.32756	2.03856	2.42926	2.42926
9	54519	ENSSSCT00000047142	ENSSSCG00000014917	CCDC81	protein_coding	transcript	ENSSSCT00000047142.3	0.432467	0.927475	-1.15799	1.47519	0.879522	4.17356	1.57333	3.35769	2.42923	3.35769
8	111682	ENSSSCT00000091650	ENSSSCG00000008721	ABLIM2	protein_coding	transcript	ENSSSCT00000091650.1	0.215605	0.837126	1.36616	1.10326	0.87968	1.51647	0.328803	0.918983	2.42921	2.42921
12	18513	ENSSSCT00000089455	ENSSSCG00000030183	GOSR2	protein_coding	transcript	ENSSSCT00000089455.2	0.744922	0.975903	0.432218	1.3285	0.879709	3.23195	0.216391	3.78275	2.42921	3.78275
16	27317	ENSSSCT00000096715	ENSSSCG00000016970	ENSSSCG00000016970	protein_coding	transcript	ENSSSCT00000096715.1	0.336287	0.891758	-1.36132	1.41579	0.87975	4.44139	0.189774	4.35216	2.42921	4.35216
13	167211	ENSSSCT00000093343	ENSSSCG00000020990	DNAH12	protein_coding	transcript	ENSSSCT00000093343.1	0.652405	0.962172	0.519861	1.15416	0.880846	2.14588	0.589319	1.82026	2.42907	2.42907
6	6089	ENSSSCT00000098755	ENSSSCG00000026257	STMN1	protein_coding	transcript	ENSSSCT00000098755.1	0.025877	0.451063	-2.6308	1.18076	0.881858	4.29476	0.592928	2.5662	2.42895	2.5662
11	220592	ENSSSCT00000032528	ENSSSCG00000026996	ENSSSCG00000026996	protein_coding	transcript	ENSSSCT00000032528.3	0.0372459	0.516382	-2.56502	1.23137	0.882394	4.13781	1.00686	2.06933	2.42888	2.42888
13	77568	ENSSSCT00000024153	ENSSSCG00000028911	COLQ	protein_coding	transcript	ENSSSCT00000024153.4	0.878417	0.992036	-0.164633	1.0762	0.882498	1.65438	0.195513	1.90058	2.42887	2.42887
8	53904	ENSSSCT00000082591	ENSSSCG00000008694	GRK4	protein_coding	transcript	ENSSSCT00000082591.2	0.75949	0.977794	-0.361009	1.17919	0.882694	2.93472	0.721867	1.75341	2.42885	2.42885
X	59930	ENSSSCT00000078919	ENSSSCG00000021205	STK26	protein_coding	transcript	ENSSSCT00000078919.2	0.423969	0.92349	1.05226	1.31605	0.882701	2.06827	1.4957	0.729059	2.42885	2.42885
3	17763	ENSSSCT00000008416	ENSSSCG00000007675	EPHB4	protein_coding	transcript	ENSSSCT00000008416.5	0.969042	0.997786	-0.0452285	1.16539	0.882767	2.06462	0.648563	1.90678	2.42884	2.42884
1	29676	ENSSSCT00000053022	ENSSSCG00000038767	MBP	protein_coding	transcript	ENSSSCT00000053022.2	0.773581	0.98013	0.313798	1.09074	0.883468	1.571	0.267014	1.63537	2.42875	2.42875
13	99089	ENSSSCT00000090985	ENSSSCG00000011653	PCCB	protein_coding	transcript	ENSSSCT00000090985.2	0.763269	0.978245	0.446035	1.4809	0.883595	4.19489	1.52015	3.44917	2.42874	3.44917
AEMK02000361.1	18705	ENSSSCT00000098130	ENSSSCG00000022823	MCM5	protein_coding	transcript	ENSSSCT00000098130.1	0.0282781	0.464013	-2.64767	1.2071	0.884187	4.4125	0.189244	3.11242	2.42866	3.11242
1	19288	ENSSSCT00000078886	ENSSSCG00000032752	ZBTB43	protein_coding	transcript	ENSSSCT00000078886.1	0.026721	0.455022	-2.62185	1.18337	0.884657	4.31231	0.280708	2.89242	2.42861	2.89242
16	321	ENSSSCT00000018460	ENSSSCG00000035738	ENSSSCG00000035738	protein_coding	transcript	ENSSSCT00000018460.2	0.0384582	0.521383	-2.64024	1.27552	0.885632	4.36652	1.25803	1.98175	2.42848	2.42848
5	4507	ENSSSCT00000078809	ENSSSCG00000000276	TARBP2	protein_coding	transcript	ENSSSCT00000078809.2	0.852992	0.9902	0.205715	1.11016	0.885857	1.42024	0.364155	1.20835	2.42846	2.42846
14	50916	ENSSSCT00000026254	ENSSSCG00000031789	ACSL5	protein_coding	transcript	ENSSSCT00000026254.3	0.0366105	0.513125	2.84272	1.3601	0.886968	4.33993	1.76334	0.842185	2.42832	2.42832
13	134614	ENSSSCT00000055799	ENSSSCG00000011733	IFT80	protein_coding	transcript	ENSSSCT00000055799.3	0.886334	0.992036	0.191498	1.33966	0.88737	4.30916	1.63837	2.40682	2.42826	2.42826
3	46755	ENSSSCT00000028065	ENSSSCG00000028185	FGD3	protein_coding	transcript	ENSSSCT00000028065.4	0.753308	0.976927	0.396078	1.26027	0.887688	2.8469	1.17068	1.32143	2.42822	2.42822
9	6114	ENSSSCT00000087607	ENSSSCG00000014823	P2RY6	protein_coding	transcript	ENSSSCT00000087607.2	0.356074	0.899359	1.08581	1.17656	0.888091	2.18288	0.708505	1.39064	2.42817	2.42817
5	45604	ENSSSCT00000066643	ENSSSCG00000000536	ERGIC2	protein_coding	transcript	ENSSSCT00000066643.2	0.180698	0.818506	-2.15271	1.60817	0.888144	5.74064	0.38751	5.47262	2.42817	5.47262
5	26284	ENSSSCT00000000165	ENSSSCG00000040453	SYN3	protein_coding	transcript	ENSSSCT00000000165.5	0.359373	0.900462	-1.33883	1.46071	0.889606	4.47087	0.46459	4.37012	2.42798	4.37012
3	28102	ENSSSCT00000071739	ENSSSCG00000030435	USP39	protein_coding	transcript	ENSSSCT00000071739.1	0.00623198	0.246845	3.08667	1.12845	0.890002	4.48197	0.457473	1.65154	2.42793	2.42793
13	47137	ENSSSCT00000070696	ENSSSCG00000034614	RFT1	protein_coding	transcript	ENSSSCT00000070696.2	0.0785466	0.657428	-2.1002	1.19385	0.890055	3.2816	0.801638	1.94826	2.42792	2.42792
5	2652	ENSSSCT00000000419	ENSSSCG00000063428	MYL6B	protein_coding	transcript	ENSSSCT00000000419.5	0.656233	0.962207	0.486942	1.09396	0.89079	1.96466	0.283882	2.0948	2.42783	2.42783
AEMK02000229.1	15453	ENSSSCT00000007508	ENSSSCG00000039921	ENSSSCG00000039921	protein_coding	transcript	ENSSSCT00000007508.5	0.260856	0.860757	-1.24104	1.10376	0.890857	2.11358	0.332717	1.74568	2.42782	2.42782
8	62999	ENSSSCT00000056607	ENSSSCG00000009092	TRPC3	protein_coding	transcript	ENSSSCT00000056607.3	0.262422	0.861562	-1.32323	1.18073	0.89144	2.89103	0.731223	2.41714	2.42774	2.42774
7	43486	ENSSSCT00000087451	ENSSSCG00000001101	SCGN	protein_coding	transcript	ENSSSCT00000087451.1	0.577233	0.952051	-0.59413	1.06583	0.891629	1.71358	0.146367	1.61756	2.42772	2.42772
7	14786	ENSSSCT00000058810	ENSSSCG00000001560	BNIP5	protein_coding	transcript	ENSSSCT00000058810.2	0.568588	0.951635	0.63109	1.10692	0.892368	2.06018	0.348733	2.01609	2.42762	2.42762
9	26666	ENSSSCT00000040872	ENSSSCG00000029515	PON3	protein_coding	transcript	ENSSSCT00000040872.1	0.268089	0.86395	-1.32674	1.19799	0.893104	2.2558	0.824456	1.4152	2.42753	2.42753
7	1720	ENSSSCT00000057461	ENSSSCG00000040885	ENSSSCG00000040885	protein_coding	transcript	ENSSSCT00000057461.2	0.590028	0.954208	-0.583533	1.08303	0.89312	1.44234	0.230303	1.51249	2.42752	2.42752
3	9157	ENSSSCT00000074192	ENSSSCG00000007572	LFNG	protein_coding	transcript	ENSSSCT00000074192.1	0.434452	0.928114	1.12558	1.44011	0.894968	4.24915	0.0624389	4.63685	2.42728	4.63685
2	124378	ENSSSCT00000090354	ENSSSCG00000014225	DTWD2	protein_coding	transcript	ENSSSCT00000090354.1	0.242754	0.851671	-1.59576	1.36608	0.895335	4.35812	1.80135	2.39684	2.42723	2.42723
18	467905	ENSSSCT00000055343	ENSSSCG00000016611	CADPS2	protein_coding	transcript	ENSSSCT00000055343.2	0.42596	0.923877	0.904042	1.13555	0.89574	1.48041	0.494678	1.10168	2.42718	2.42718
12	2186	ENSSSCT00000073386	ENSSSCG00000017769	RAB34	protein_coding	transcript	ENSSSCT00000073386.2	0.601092	0.955392	0.626698	1.19866	0.896035	1.41281	0.828514	0.660311	2.42714	2.42714
13	164493	ENSSSCT00000065713	ENSSSCG00000023041	PCBP3	protein_coding	transcript	ENSSSCT00000065713.3	0.362295	0.900915	1.3174	1.4461	0.896076	4.49125	2.31137	1.27786	2.42713	2.42713
7	514689	ENSSSCT00000060722	ENSSSCG00000039317	SLC25A21	protein_coding	transcript	ENSSSCT00000060722.3	0.643474	0.961942	-0.561467	1.21307	0.898548	1.90754	0.907594	1.39607	2.4268	2.4268
3	1513	ENSSSCT00000042333	ENSSSCG00000021222	ENSSSCG00000021222	protein_coding	transcript	ENSSSCT00000042333.3	0.703459	0.970196	0.475245	1.24849	0.899447	1.96894	1.10527	1.2333	2.42668	2.42668
11	26768	ENSSSCT00000029882	ENSSSCG00000025120	BORA	protein_coding	transcript	ENSSSCT00000029882.3	0.698554	0.969014	-0.541654	1.39863	0.901912	4.30708	0.996969	3.43556	2.42634	3.43556
8	74304	ENSSSCT00000066723	ENSSSCG00000022788	PPA2	protein_coding	transcript	ENSSSCT00000066723.2	0.443217	0.930684	-0.896229	1.16883	0.90193	2.15005	0.669284	1.63466	2.42634	2.42634
7	4881	ENSSSCT00000102540	ENSSSCG00000025208	RNF39	protein_coding	transcript	ENSSSCT00000102540.1	0.830935	0.987166	0.264493	1.23883	0.902388	2.86688	0.517704	2.95977	2.42628	2.95977
13	58574	ENSSSCT00000025181	ENSSSCG00000025463	PROS1	protein_coding	transcript	ENSSSCT00000025181.3	0.0498528	0.568014	2.46922	1.25902	0.902741	4.42311	1.16554	2.26247	2.42623	2.42623
1	2345	ENSSSCT00000072193	ENSSSCG00000033107	DYNLT1	protein_coding	transcript	ENSSSCT00000072193.2	0.280443	0.870279	-1.28993	1.19512	0.902768	2.88732	0.810219	2.07232	2.42622	2.42622
2	3061	ENSSSCT00000014131	ENSSSCG00000012927	RCE1	protein_coding	transcript	ENSSSCT00000014131.5	0.466424	0.935205	0.883233	1.21272	0.904634	2.91112	0.592941	2.7395	2.42596	2.7395
14	13873	ENSSSCT00000099891	ENSSSCG00000035929	ENSSSCG00000035929	protein_coding	transcript	ENSSSCT00000099891.1	0.609625	0.957684	-0.594042	1.1634	0.904838	2.13157	0.640967	1.985	2.42594	2.42594
5	67192	ENSSSCT00000096951	ENSSSCG00000021998	ENSSSCG00000021998	protein_coding	transcript	ENSSSCT00000096951.1	0.0670453	0.625365	-1.96102	1.07079	0.904997	2.25658	0.172171	1.31716	2.42591	2.42591
13	520946	ENSSSCT00000104148	ENSSSCG00000027675	FOXP1	protein_coding	transcript	ENSSSCT00000104148.1	0.580146	0.953331	0.623825	1.12772	0.905219	2.16868	0.455816	1.8785	2.42588	2.42588
7	752871	ENSSSCT00000087100	ENSSSCG00000028877	RAD51B	protein_coding	transcript	ENSSSCT00000087100.1	0.304583	0.880185	-1.19379	1.16279	0.90565	2.99515	0.559276	2.50444	2.42582	2.50444
7	9095	ENSSSCT00000077199	ENSSSCG00000030045	PRMT5	protein_coding	transcript	ENSSSCT00000077199.2	0.920894	0.995234	-0.131211	1.32127	0.905963	4.35261	1.52993	2.06726	2.42578	2.42578
16	214993	ENSSSCT00000075448	ENSSSCG00000016938	IPO11	protein_coding	transcript	ENSSSCT00000075448.1	0.473437	0.937169	-1.08542	1.51406	0.906162	4.34117	1.13818	4.05612	2.42575	4.05612
14	17347	ENSSSCT00000100928	ENSSSCG00000040185	TFAM	protein_coding	transcript	ENSSSCT00000100928.1	0.51648	0.944933	0.730308	1.12566	0.908468	0.985667	0.445741	0.646984	2.42542	2.42542
10	46970	ENSSSCT00000070372	ENSSSCG00000010823	IARS2	protein_coding	transcript	ENSSSCT00000070372.1	0.335534	0.89085	-1.12134	1.16439	0.90904	2.07449	0.646773	1.3531	2.42534	2.42534
1	54116	ENSSSCT00000077220	ENSSSCG00000004708	TUBGCP4	protein_coding	transcript	ENSSSCT00000077220.2	0.0084218	0.295783	3.01888	1.14583	0.909185	2.95707	0.549648	0.245987	2.42532	2.42532
11	26794	ENSSSCT00000069292	ENSSSCG00000025120	BORA	protein_coding	transcript	ENSSSCT00000069292.2	0.285048	0.872662	-1.37215	1.28353	0.910082	2.96714	1.30777	1.34552	2.42519	2.42519
AEMK02000682.1	61916	ENSSSCT00000077457	ENSSSCG00000005762	KCNT1	protein_coding	transcript	ENSSSCT00000077457.2	0.452711	0.933599	1.29169	1.72019	0.910465	6.04248	1.21733	5.4876	2.42513	5.4876
17	256692	ENSSSCT00000057334	ENSSSCG00000007056	PLCB1	protein_coding	transcript	ENSSSCT00000057334.3	0.835048	0.987618	-0.36208	1.73883	0.91047	5.41593	0.383941	6.46712	2.42513	6.46712
17	213107	ENSSSCT00000072944	ENSSSCG00000007080	KIF16B	protein_coding	transcript	ENSSSCT00000072944.1	0.72871	0.974615	-0.391478	1.12869	0.910471	2.04963	0.461518	1.96577	2.42513	2.42513
AEMK02000576.1	26100	ENSSSCT00000086279	ENSSSCG00000039985	CES1	protein_coding	transcript	ENSSSCT00000086279.1	0.337187	0.892019	1.07066	1.11557	0.913014	1.68602	0.395158	1.26804	2.42476	2.42476
1	78465	ENSSSCT00000064905	ENSSSCG00000005268	RORB	protein_coding	transcript	ENSSSCT00000064905.3	0.830167	0.987074	0.281176	1.31092	0.913468	3.12846	0.933593	2.96039	2.4247	2.96039
15	312606	ENSSSCT00000086417	ENSSSCG00000033941	C2orf88	protein_coding	transcript	ENSSSCT00000086417.2	0.891238	0.992236	-0.150637	1.10165	0.914646	1.56016	0.325484	1.01432	2.42452	2.42452
5	97818	ENSSSCT00000025339	ENSSSCG00000026537	CACNA2D4	protein_coding	transcript	ENSSSCT00000025339.4	0.748459	0.976718	0.332187	1.03591	0.915906	2.20306	0.00723389	1.68532	2.42434	2.42434
6	39234	ENSSSCT00000063515	ENSSSCG00000003821	KANK4	protein_coding	transcript	ENSSSCT00000063515.2	0.668178	0.963334	-0.50621	1.18094	0.916865	1.80473	0.735889	1.45455	2.42419	2.42419
6	103902	ENSSSCT00000077514	ENSSSCG00000029030	SMCHD1	protein_coding	transcript	ENSSSCT00000077514.1	0.449866	0.932575	0.920382	1.21802	0.9171	1.57759	0.937483	0.815615	2.42416	2.42416
18	64368	ENSSSCT00000056868	ENSSSCG00000016613	AASS	protein_coding	transcript	ENSSSCT00000056868.2	0.486213	0.938377	-1.08019	1.55123	0.917879	4.53722	1.36588	4.08662	2.42404	4.08662
4	24640	ENSSSCT00000093666	ENSSSCG00000006648	CTSS	protein_coding	transcript	ENSSSCT00000093666.1	0.0691967	0.632113	1.9901	1.09518	0.918619	3.43788	0.29387	2.202	2.42393	2.42393
X	70460	ENSSSCT00000034029	ENSSSCG00000012250	MED14	protein_coding	transcript	ENSSSCT00000034029.4	0.225324	0.847856	-1.70628	1.40725	0.919042	4.56072	1.09391	3.39341	2.42387	3.39341
9	14047	ENSSSCT00000070720	ENSSSCG00000028517	SC5D	protein_coding	transcript	ENSSSCT00000070720.2	0.103844	0.713829	1.72756	1.06214	0.919264	2.19224	0.13242	1.70841	2.42383	2.42383
1	125029	ENSSSCT00000063184	ENSSSCG00000004921	ATP8B1	protein_coding	transcript	ENSSSCT00000063184.3	0.0887975	0.684633	2.05385	1.20689	0.919386	3.19623	0.876667	1.84339	2.42381	2.42381
4	1437	ENSSSCT00000066217	ENSSSCG00000032857	S100A12	protein_coding	transcript	ENSSSCT00000066217.3	0.0302308	0.473641	2.30451	1.06343	0.919453	2.14222	0.138671	0.890234	2.4238	2.4238
3	16674	ENSSSCT00000098669	ENSSSCG00000007919	ENSSSCG00000007919	protein_coding	transcript	ENSSSCT00000098669.1	0.98119	0.998819	0.0367906	1.56041	0.920509	4.47168	3.0373	2.47994	2.42364	2.47994
13	9516	ENSSSCT00000067261	ENSSSCG00000011361	SLC26A6	protein_coding	transcript	ENSSSCT00000067261.1	0.204903	0.830142	-1.58483	1.25016	0.921395	2.97361	1.11788	1.89115	2.42351	2.42351
3	10813	ENSSSCT00000090951	ENSSSCG00000037201	MPV17	protein_coding	transcript	ENSSSCT00000090951.1	0.031389	0.482101	-2.69077	1.2503	0.921637	4.68652	0.327376	3.21478	2.42347	3.21478
3	5052	ENSSSCT00000102303	ENSSSCG00000035952	TGFB1I1	protein_coding	transcript	ENSSSCT00000102303.1	0.826229	0.986397	-0.266372	1.21332	0.921686	2.03596	0.912284	1.65541	2.42346	2.42346
2	12816	ENSSSCT00000015889	ENSSSCG00000014539	ZFP62	protein_coding	transcript	ENSSSCT00000015889.5	0.877458	0.992036	0.183234	1.18835	0.921777	2.54632	0.56116	2.63871	2.42345	2.63871
2	11115	ENSSSCT00000072257	ENSSSCG00000022806	LIN7C	protein_coding	transcript	ENSSSCT00000072257.1	0.897841	0.992802	0.203657	1.58625	0.923509	4.52291	1.27092	4.43058	2.42318	4.43058
5	4619	ENSSSCT00000063554	ENSSSCG00000000685	TPI1	protein_coding	transcript	ENSSSCT00000063554.3	0.724059	0.973556	0.539913	1.52933	0.924521	4.26439	0.740889	4.55874	2.42302	4.55874
6	8665	ENSSSCT00000071959	ENSSSCG00000022721	CDH16	protein_coding	transcript	ENSSSCT00000071959.1	0.402044	0.917331	-1.0175	1.21423	0.925992	3.13737	0.846168	2.49462	2.4228	2.49462
2	414760	ENSSSCT00000014553	ENSSSCG00000013326	DCDC1	protein_coding	transcript	ENSSSCT00000014553.5	0.622364	0.959611	0.571367	1.16013	0.926101	1.97663	0.626922	1.62476	2.42278	2.42278
13	18475	ENSSSCT00000102469	ENSSSCG00000011367	ARIH2	protein_coding	transcript	ENSSSCT00000102469.1	0.577001	0.951919	-0.642783	1.15241	0.926862	1.98168	0.586601	0.992522	2.42266	2.42266
1	120031	ENSSSCT00000095429	ENSSSCG00000005380	COL15A1	protein_coding	transcript	ENSSSCT00000095429.1	0.902012	0.993417	-0.172634	1.40216	0.926878	4.48264	0.452616	4.00232	2.42266	4.00232
15	136683	ENSSSCT00000047765	ENSSSCG00000016090	SPATS2L	protein_coding	transcript	ENSSSCT00000047765.3	0.163934	0.805051	2.15258	1.54644	0.927144	4.86105	2.99624	1.73363	2.42261	2.42261
1	152891	ENSSSCT00000006156	ENSSSCG00000005598	SCAI	protein_coding	transcript	ENSSSCT00000006156.5	0.432796	0.927596	-1.08443	1.38247	0.927459	3.66479	0.790189	3.54045	2.42256	3.54045
6	10688	ENSSSCT00000070737	ENSSSCG00000003239	HAS1	protein_coding	transcript	ENSSSCT00000070737.2	0.711142	0.97189	-0.403489	1.08956	0.927881	1.79116	0.267467	1.75417	2.4225	2.4225
9	34520	ENSSSCT00000106049	ENSSSCG00000014924	CTSC	protein_coding	transcript	ENSSSCT00000106049.1	0.475508	0.937267	0.970136	1.3596	0.928188	3.52054	0.503485	3.68507	2.42245	3.68507
14	187587	ENSSSCT00000070567	ENSSSCG00000009714	NEK1	protein_coding	transcript	ENSSSCT00000070567.2	0.726949	0.974182	-0.532624	1.52533	0.928204	4.83353	2.84948	2.24896	2.42245	2.42245
13	105530	ENSSSCT00000068570	ENSSSCG00000021598	EVA1C	protein_coding	transcript	ENSSSCT00000068570.2	0.469708	0.935987	0.890651	1.23196	0.928513	1.98976	1.01664	1.28326	2.4224	2.4224
13	69214	ENSSSCT00000094213	ENSSSCG00000029268	TOPAZ1	protein_coding	transcript	ENSSSCT00000094213.1	0.0267824	0.455022	-2.72088	1.22857	0.929019	4.4701	0.997802	2.24163	2.42232	2.42232
6	3368	ENSSSCT00000064543	ENSSSCG00000003922	UROD	protein_coding	transcript	ENSSSCT00000064543.2	0.209814	0.834776	-1.94467	1.55068	0.929771	5.38501	0.693246	4.75537	2.4222	4.75537
13	358662	ENSSSCT00000053835	ENSSSCG00000023084	ATP2B2	protein_coding	transcript	ENSSSCT00000053835.3	0.283275	0.872276	1.17754	1.09744	0.931692	2.44353	0.307115	2.35152	2.42189	2.42189
1	7402	ENSSSCT00000082728	ENSSSCG00000030679	C14orf28	protein_coding	transcript	ENSSSCT00000082728.1	0.830804	0.987148	0.288081	1.34825	0.931838	3.33461	1.15863	2.96031	2.42187	2.96031
9	88109	ENSSSCT00000042237	ENSSSCG00000014868	EMSY	protein_coding	transcript	ENSSSCT00000042237.3	0.854414	0.990377	0.28254	1.53981	0.932181	4.64032	2.26387	3.10864	2.42181	3.10864
13	55150	ENSSSCT00000093297	ENSSSCG00000011329	CCDC12	protein_coding	transcript	ENSSSCT00000093297.1	0.568516	0.951635	-0.769062	1.34867	0.932598	3.46562	1.65254	2.46893	2.42174	2.46893
14	1232210	ENSSSCT00000011414	ENSSSCG00000010429	PRKG1	protein_coding	transcript	ENSSSCT00000011414.5	0.893247	0.992236	0.156704	1.16771	0.932728	2.22661	0.667967	2.18665	2.42172	2.42172
2	31202	ENSSSCT00000083743	ENSSSCG00000014450	TCOF1	protein_coding	transcript	ENSSSCT00000083743.2	0.942085	0.996363	0.0945005	1.30077	0.933453	3.01277	0.590752	3.24318	2.4216	3.24318
12	15480	ENSSSCT00000062289	ENSSSCG00000017732	ZNF207	protein_coding	transcript	ENSSSCT00000062289.3	0.356968	0.899493	-1.38282	1.50117	0.934399	4.94086	1.43186	3.67441	2.42145	3.67441
2	68489	ENSSSCT00000050458	ENSSSCG00000013880	ENSSSCG00000013880	protein_coding	transcript	ENSSSCT00000050458.3	0.0756414	0.650874	-2.07223	1.16643	0.934826	3.54326	0.607164	2.47574	2.42138	2.47574
3	38898	ENSSSCT00000030337	ENSSSCG00000028331	IL1R2	protein_coding	transcript	ENSSSCT00000030337.3	0.825935	0.986397	0.239867	1.09071	0.935015	0.965891	0.274289	0.87529	2.42135	2.42135
4	72272	ENSSSCT00000042108	ENSSSCG00000005987	TBC1D31	protein_coding	transcript	ENSSSCT00000042108.2	0.140632	0.777121	-1.67015	1.1335	0.935873	3.16478	0.490086	2.10254	2.42121	2.42121
14	35193	ENSSSCT00000104583	ENSSSCG00000061845	ENSSSCG00000061845	protein_coding	transcript	ENSSSCT00000104583.1	0.356414	0.89945	-1.03001	1.11689	0.935908	1.70322	0.405379	1.40975	2.4212	2.4212
13	20287	ENSSSCT00000066916	ENSSSCG00000011444	NT5DC2	protein_coding	transcript	ENSSSCT00000066916.1	0.0285449	0.466512	-2.70948	1.23737	0.936157	4.66489	0.251282	3.218	2.42116	3.218
AEMK02000569.1	21759	ENSSSCT00000073634	ENSSSCG00000030088	ENSSSCG00000030088	protein_coding	transcript	ENSSSCT00000073634.2	0.307356	0.881146	1.28064	1.25456	0.936582	3.18677	0.448717	3.11767	2.42109	3.11767
12	3787	ENSSSCT00000054606	ENSSSCG00000035006	PIGW	protein_coding	transcript	ENSSSCT00000054606.2	0.222415	0.844333	-1.52877	1.25296	0.937622	4.01707	1.13633	2.34376	2.42092	2.42092
X	695966	ENSSSCT00000071618	ENSSSCG00000028148	DMD	protein_coding	transcript	ENSSSCT00000071618.2	0.0411078	0.53259	2.63284	1.28907	0.938076	4.76609	0.69745	3.0678	2.42084	3.0678
5	32802	ENSSSCT00000058267	ENSSSCG00000023526	RAPGEF3	protein_coding	transcript	ENSSSCT00000058267.3	0.532029	0.947144	0.728802	1.16625	0.93829	2.10888	0.661131	1.69831	2.42081	2.42081
12	15043	ENSSSCT00000081297	ENSSSCG00000035224	ENSSSCG00000035224	protein_coding	transcript	ENSSSCT00000081297.2	0.3159	0.885121	-1.54254	1.53805	0.940661	4.76813	0.134547	5.22568	2.42041	5.22568
15	66214	ENSSSCT00000069724	ENSSSCG00000015784	ACSL1	protein_coding	transcript	ENSSSCT00000069724.2	0.232648	0.850793	1.50109	1.25766	0.941719	3.3551	0.549808	3.03418	2.42023	3.03418
14	25199	ENSSSCT00000035243	ENSSSCG00000010122	CDC45	protein_coding	transcript	ENSSSCT00000035243.3	0.296306	0.878978	-1.28716	1.23245	0.941752	2.26648	1.02154	1.16514	2.42023	2.42023
7	175014	ENSSSCT00000100011	ENSSSCG00000022178	NUMB	protein_coding	transcript	ENSSSCT00000100011.1	0.7781	0.980554	0.447586	1.58833	0.941756	4.53188	2.40873	3.3077	2.42023	3.3077
13	15275	ENSSSCT00000012273	ENSSSCG00000011207	SGO1	protein_coding	transcript	ENSSSCT00000012273.4	0.0183428	0.423833	-2.72265	1.15434	0.941774	2.02316	0.599105	-0.543615	2.42022	2.42022
3	43622	ENSSSCT00000044871	ENSSSCG00000008097	ENSSSCG00000008097	protein_coding	transcript	ENSSSCT00000044871.2	0.573471	0.951635	0.619431	1.10034	0.942213	2.20993	0.32328	2.2859	2.42015	2.42015
4	70216	ENSSSCT00000087342	ENSSSCG00000006307	RCSD1	protein_coding	transcript	ENSSSCT00000087342.1	0.573481	0.951635	0.701094	1.24543	0.942458	3.12777	0.852052	2.6626	2.42011	2.6626
8	137547	ENSSSCT00000051409	ENSSSCG00000008989	CNOT6L	protein_coding	transcript	ENSSSCT00000051409.2	0.104887	0.715779	1.76084	1.08586	0.943677	2.15204	0.251826	1.51115	2.4199	2.4199
1	5249	ENSSSCT00000096366	ENSSSCG00000004517	CXXC1	protein_coding	transcript	ENSSSCT00000096366.1	0.189869	0.820983	1.51287	1.15401	0.944364	2.40379	0.597823	1.64575	2.41978	2.41978
8	13258	ENSSSCT00000009789	ENSSSCG00000008937	AMBN	protein_coding	transcript	ENSSSCT00000009789.3	0.487413	0.938974	0.758327	1.09202	0.944628	1.8099	0.282361	1.82599	2.41974	2.41974
5	149041	ENSSSCT00000037284	ENSSSCG00000000152	RBFOX2	protein_coding	transcript	ENSSSCT00000037284.3	0.562226	0.95094	-0.76088	1.31291	0.944939	3.77748	0.28011	3.6257	2.41968	3.6257
3	46743	ENSSSCT00000070328	ENSSSCG00000028185	FGD3	protein_coding	transcript	ENSSSCT00000070328.2	0.516205	0.944933	-0.802175	1.23563	0.945537	3.12521	1.03994	2.34399	2.41958	2.41958
6	7588	ENSSSCT00000097991	ENSSSCG00000003161	PRRG2	protein_coding	transcript	ENSSSCT00000097991.1	0.28268	0.871959	-1.24955	1.1631	0.946066	2.25373	0.645862	1.31595	2.41949	2.41949
18	18308	ENSSSCT00000105290	ENSSSCG00000027986	ABCB8	protein_coding	transcript	ENSSSCT00000105290.1	0.424967	0.92349	1.20621	1.51186	0.946518	4.70787	2.28267	2.89656	2.41941	2.89656
4	83805	ENSSSCT00000044567	ENSSSCG00000006619	SNX27	protein_coding	transcript	ENSSSCT00000044567.2	0.46223	0.934708	0.978908	1.33152	0.946746	3.4002	0.117342	3.90001	2.41937	3.90001
5	5658	ENSSSCT00000000270	ENSSSCG00000000251	KRT1	protein_coding	transcript	ENSSSCT00000000270.3	0.712961	0.972172	0.397936	1.08169	0.948218	1.10261	0.232142	1.13419	2.41912	2.41912
6	16303	ENSSSCT00000067984	ENSSSCG00000003385	PARK7	protein_coding	transcript	ENSSSCT00000067984.2	0.797924	0.982834	-0.298053	1.16411	0.948906	1.53428	0.65166	1.26049	2.419	2.419
13	83927	ENSSSCT00000104977	ENSSSCG00000030467	PHC3	protein_coding	transcript	ENSSSCT00000104977.1	0.806215	0.984121	-0.292767	1.19345	0.948965	3.58159	0.808385	1.80573	2.41899	2.41899
6	113927	ENSSSCT00000106141	ENSSSCG00000058790	RYR1	protein_coding	transcript	ENSSSCT00000106141.1	0.957743	0.996784	0.0685814	1.29432	0.94919	4.50034	0.950825	2.84516	2.41895	2.84516
10	99118	ENSSSCT00000066031	ENSSSCG00000011131	PRKCQ	protein_coding	transcript	ENSSSCT00000066031.3	0.595385	0.955392	-0.636256	1.19811	0.949993	2.50564	0.833842	1.83398	2.41881	2.41881
6	65253	ENSSSCT00000050835	ENSSSCG00000027114	PODN	protein_coding	transcript	ENSSSCT00000050835.3	0.504286	0.941351	1.04481	1.56465	0.951474	4.67078	0.773	4.77424	2.41855	4.77424
9	736174	ENSSSCT00000097078	ENSSSCG00000062427	ENSSSCG00000062427	protein_coding	transcript	ENSSSCT00000097078.1	0.954759	0.996688	-0.0835015	1.47186	0.951698	4.6932	0.0553023	4.85351	2.41851	4.85351
6	15231	ENSSSCT00000092880	ENSSSCG00000022343	ENO1	protein_coding	transcript	ENSSSCT00000092880.1	0.02598	0.451063	-2.73152	1.22682	0.952193	4.65832	0.745248	2.66512	2.41842	2.66512
13	482	ENSSSCT00000009335	ENSSSCG00000008531	ENSSSCG00000008531	protein_coding	transcript	ENSSSCT00000009335.4	0.480918	0.938377	0.767768	1.0893	0.952297	1.83918	0.270275	1.36031	2.4184	2.4184
2	39753	ENSSSCT00000076762	ENSSSCG00000013604	MYO1F	protein_coding	transcript	ENSSSCT00000076762.1	0.520858	0.945476	0.924579	1.4401	0.952472	3.49692	2.28089	1.50334	2.41837	2.41837
12	19906	ENSSSCT00000041196	ENSSSCG00000017613	COIL	protein_coding	transcript	ENSSSCT00000041196.3	0.198216	0.826445	-1.63199	1.2684	0.95285	3.29254	1.22717	2.13998	2.4183	2.4183
6	52787	ENSSSCT00000088851	ENSSSCG00000041083	ENSSSCG00000041083	protein_coding	transcript	ENSSSCT00000088851.2	0.8711	0.991953	-0.179705	1.1075	0.952875	1.01685	0.360978	0.851083	2.4183	2.4183
6	6909	ENSSSCT00000042949	ENSSSCG00000024666	FXYD3	protein_coding	transcript	ENSSSCT00000042949.2	0.477862	0.937641	-0.759118	1.06956	0.953018	2.24407	0.173859	1.13862	2.41827	2.41827
7	8079	ENSSSCT00000077894	ENSSSCG00000002028	CMTM5	protein_coding	transcript	ENSSSCT00000077894.2	0.851383	0.989814	0.218603	1.16679	0.953179	2.25523	0.66656	2.05027	2.41824	2.41824
15	47828	ENSSSCT00000058589	ENSSSCG00000015714	CCDC93	protein_coding	transcript	ENSSSCT00000058589.2	0.930065	0.995299	0.114784	1.30788	0.953289	3.0388	0.826922	3.04901	2.41822	3.04901
18	3589	ENSSSCT00000067136	ENSSSCG00000033708	REPIN1	protein_coding	transcript	ENSSSCT00000067136.2	0.363159	0.901178	1.00281	1.10276	0.954116	1.61353	0.33745	1.3286	2.41808	2.41808
14	83566	ENSSSCT00000050632	ENSSSCG00000010214	CDK1	protein_coding	transcript	ENSSSCT00000050632.2	0.668298	0.963389	0.559402	1.30554	0.954164	3.03417	1.444	1.09721	2.41807	2.41807
11	58397	ENSSSCT00000061055	ENSSSCG00000040184	LMO7	protein_coding	transcript	ENSSSCT00000061055.3	0.768289	0.979403	0.349981	1.18793	0.954186	2.27243	0.779558	2.10193	2.41806	2.41806
15	47909	ENSSSCT00000039711	ENSSSCG00000016401	KIF1A	protein_coding	transcript	ENSSSCT00000039711.2	0.88722	0.992036	0.154934	1.09245	0.954748	1.49792	0.286289	1.1119	2.41796	2.41796
4	232530	ENSSSCT00000006604	ENSSSCG00000006018	TRPS1	protein_coding	transcript	ENSSSCT00000006604.5	0.661402	0.962656	0.67514	1.54149	0.955073	4.32824	0.549733	4.83454	2.41791	4.83454
17	52922	ENSSSCT00000104353	ENSSSCG00000028227	RPN2	protein_coding	transcript	ENSSSCT00000104353.1	0.422342	0.923034	0.875175	1.09074	0.955476	2.33547	0.277977	1.13956	2.41783	2.41783
7	26468	ENSSSCT00000002605	ENSSSCG00000002341	PAPLN	protein_coding	transcript	ENSSSCT00000002605.5	0.413596	0.921073	1.13091	1.38324	0.95592	4.72257	1.76155	2.57392	2.41775	2.57392
9	152320	ENSSSCT00000070071	ENSSSCG00000014927	NOX4	protein_coding	transcript	ENSSSCT00000070071.1	0.600338	0.955392	0.681991	1.30172	0.956229	3.44939	1.19833	2.64121	2.4177	2.64121
14	5785	ENSSSCT00000070359	ENSSSCG00000038308	RANBP1	protein_coding	transcript	ENSSSCT00000070359.2	0.557057	0.950758	-0.673961	1.14772	0.956714	3.26382	0.567183	2.23142	2.41761	2.41761
17	2585	ENSSSCT00000074297	ENSSSCG00000039573	SLPI	protein_coding	transcript	ENSSSCT00000074297.1	0.464244	0.934999	-0.78599	1.07394	0.957279	1.4882	0.195872	1.44486	2.41751	2.41751
4	5833	ENSSSCT00000052787	ENSSSCG00000006954	EEF1D	protein_coding	transcript	ENSSSCT00000052787.2	0.661841	0.962656	-0.548623	1.25436	0.957596	3.21391	0.565937	2.99929	2.41745	2.99929
X	61291	ENSSSCT00000068736	ENSSSCG00000012163	RPS6KA3	protein_coding	transcript	ENSSSCT00000068736.1	0.96332	0.997058	0.0695799	1.51302	0.958572	4.89663	1.0744	4.11278	2.41727	4.11278
18	27878	ENSSSCT00000071168	ENSSSCG00000016578	FLNC	protein_coding	transcript	ENSSSCT00000071168.2	0.627334	0.960164	-0.634714	1.30739	0.958935	3.32034	1.40835	2.4647	2.41721	2.4647
1	17340	ENSSSCT00000092069	ENSSSCG00000004765	RMDN3	protein_coding	transcript	ENSSSCT00000092069.1	0.442381	0.930684	1.03572	1.34828	0.959108	3.50687	0.676338	3.44274	2.41717	3.44274
15	158460	ENSSSCT00000017599	ENSSSCG00000016164	IKZF2	protein_coding	transcript	ENSSSCT00000017599.5	0.768912	0.979403	0.34155	1.16253	0.959461	2.36795	0.645235	1.78309	2.41711	2.41711
10	142160	ENSSSCT00000054227	ENSSSCG00000011131	PRKCQ	protein_coding	transcript	ENSSSCT00000054227.2	0.18592	0.819465	-1.52775	1.15499	0.959462	3.14152	0.154964	2.86776	2.41711	2.86776
3	37469	ENSSSCT00000036701	ENSSSCG00000031905	KCNS3	protein_coding	transcript	ENSSSCT00000036701.1	0.00841699	0.295783	3.31382	1.25768	0.959841	4.86311	1.16708	0.606199	2.41704	2.41704
16	5490	ENSSSCT00000018397	ENSSSCG00000016892	FST	protein_coding	transcript	ENSSSCT00000018397.5	0.460451	0.934398	0.827188	1.12069	0.960395	2.15602	0.428933	2.12068	2.41694	2.41694
14	2203	ENSSSCT00000095321	ENSSSCG00000062065	GSC2	protein_coding	transcript	ENSSSCT00000095321.1	0.279135	0.870106	1.1832	1.09326	0.960585	0.629844	0.291365	0.0621251	2.4169	2.4169
6	4210	ENSSSCT00000042201	ENSSSCG00000003142	IZUMO1	protein_coding	transcript	ENSSSCT00000042201.3	0.0215797	0.442794	2.48168	1.08008	0.960912	3.23986	0.22651	1.47665	2.41684	2.41684
8	17135	ENSSSCT00000096253	ENSSSCG00000057119	ENSSSCG00000057119	protein_coding	transcript	ENSSSCT00000096253.1	0.250557	0.85652	1.29813	1.12979	0.961036	2.13485	0.475468	1.07908	2.41682	2.41682
7	8675	ENSSSCT00000038760	ENSSSCG00000002481	SERPINA5	protein_coding	transcript	ENSSSCT00000038760.2	0.038084	0.521319	-2.21238	1.06675	0.961158	2.30216	0.161685	1.20002	2.4168	2.4168
7	13574	ENSSSCT00000091532	ENSSSCG00000002307	ERH	protein_coding	transcript	ENSSSCT00000091532.2	0.71549	0.972894	0.463893	1.27271	0.961964	3.28332	1.25365	2.27686	2.41665	2.41665
7	9084	ENSSSCT00000105707	ENSSSCG00000001834	MFGE8	protein_coding	transcript	ENSSSCT00000105707.1	0.851598	0.989814	0.229478	1.22663	0.962579	5.12676	0.99281	1.87429	2.41654	2.41654
4	25046	ENSSSCT00000103397	ENSSSCG00000006648	CTSS	protein_coding	transcript	ENSSSCT00000103397.1	0.229175	0.848961	-1.45521	1.21017	0.96328	3.29255	0.902044	2.0505	2.41641	2.41641
9	106565	ENSSSCT00000091821	ENSSSCG00000015507	TNN	protein_coding	transcript	ENSSSCT00000091821.1	0.207852	0.831722	-1.54749	1.22866	0.96472	3.26782	0.448703	2.97192	2.41614	2.97192
12	10545	ENSSSCT00000050128	ENSSSCG00000039947	KCNJ2	protein_coding	transcript	ENSSSCT00000050128.3	0.0635856	0.618108	2.54166	1.37011	0.96492	4.96499	0.620031	3.63355	2.4161	3.63355
9	63153	ENSSSCT00000098390	ENSSSCG00000015052	USP28	protein_coding	transcript	ENSSSCT00000098390.1	0.265812	0.862846	1.38905	1.2483	0.964982	4.6802	0.879817	2.65103	2.41609	2.65103
5	32605	ENSSSCT00000087045	ENSSSCG00000030076	SLC6A13	protein_coding	transcript	ENSSSCT00000087045.1	0.0884395	0.684633	-2.3444	1.37607	0.96528	3.81315	1.87465	1.16388	2.41603	2.41603
1	40188	ENSSSCT00000074488	ENSSSCG00000004373	RTN4IP1	protein_coding	transcript	ENSSSCT00000074488.2	0.321391	0.886709	-1.30376	1.3148	0.965875	3.13478	1.50115	1.97625	2.41592	2.41592
6	263938	ENSSSCT00000065345	ENSSSCG00000003512	EIF4G3	protein_coding	transcript	ENSSSCT00000065345.3	0.0489117	0.566859	2.52318	1.28122	0.965955	4.90919	1.30363	1.79279	2.41591	2.41591
8	219879	ENSSSCT00000009599	ENSSSCG00000028983	TBC1D1	protein_coding	transcript	ENSSSCT00000009599.4	0.109009	0.724985	2.21897	1.38455	0.967716	4.62053	1.92815	1.68558	2.41557	2.41557
1	105483	ENSSSCT00000053491	ENSSSCG00000005386	STX17	protein_coding	transcript	ENSSSCT00000053491.1	0.931089	0.995299	0.113654	1.3143	0.967729	4.66344	1.49853	2.35165	2.41557	2.41557
1	18330	ENSSSCT00000102524	ENSSSCG00000024648	PRPF4	protein_coding	transcript	ENSSSCT00000102524.1	0.207335	0.831424	-1.83057	1.45177	0.967981	4.74843	1.15897	3.61673	2.41552	3.61673
14	52113	ENSSSCT00000095374	ENSSSCG00000031713	MACROH2A2	protein_coding	transcript	ENSSSCT00000095374.1	0.546075	0.949132	-0.947276	1.56924	0.968018	4.86164	0.496213	5.08365	2.41552	5.08365
18	168789	ENSSSCT00000017958	ENSSSCG00000016494	BRAF	protein_coding	transcript	ENSSSCT00000017958.5	0.00590628	0.239844	2.89498	1.05159	0.968849	3.28937	0.0904024	1.00256	2.41536	2.41536
AEMK02000434.1	2125	ENSSSCT00000088203	ENSSSCG00000046979	ENSSSCG00000046979	protein_coding	transcript	ENSSSCT00000088203.2	0.776796	0.980448	-0.338141	1.19275	0.968891	3.17705	0.808253	2.05987	2.41535	2.41535
X	199850	ENSSSCT00000084190	ENSSSCG00000012262	KDM6A	protein_coding	transcript	ENSSSCT00000084190.2	0.0941092	0.696687	2.50303	1.49514	0.969112	4.76206	2.65003	0.931978	2.41531	2.41531
9	485880	ENSSSCT00000016777	ENSSSCG00000015402	CACNA2D1	protein_coding	transcript	ENSSSCT00000016777.5	0.158992	0.799911	1.52878	1.08542	0.969161	1.59458	0.254235	0.983552	2.4153	2.4153
13	203082	ENSSSCT00000059681	ENSSSCG00000011511	FRMD4B	protein_coding	transcript	ENSSSCT00000059681.3	0.56217	0.95094	0.927885	1.60085	0.97035	5.38061	1.22023	4.58665	2.41507	4.58665
11	423551	ENSSSCT00000085376	ENSSSCG00000009457	DACH1	protein_coding	transcript	ENSSSCT00000085376.2	0.026694	0.455022	-2.77724	1.25329	0.970884	4.73788	1.14416	2.31018	2.41497	2.41497
1	44164	ENSSSCT00000032416	ENSSSCG00000026346	UBE3D	protein_coding	transcript	ENSSSCT00000032416.4	0.646634	0.961945	0.52105	1.13656	0.97146	1.06465	0.512197	0.765578	2.41486	2.41486
1	179120	ENSSSCT00000023062	ENSSSCG00000022968	ARFGEF3	protein_coding	transcript	ENSSSCT00000023062.4	0.0529996	0.57794	-2.76522	1.42911	0.972214	4.74186	2.21308	1.2416	2.41471	2.41471
14	12043	ENSSSCT00000048142	ENSSSCG00000009805	HPD	protein_coding	transcript	ENSSSCT00000048142.2	0.271158	0.865616	-1.23958	1.12648	0.972442	2.53715	0.46068	2.30168	2.41467	2.41467
5	23902	ENSSSCT00000000785	ENSSSCG00000000722	RAD51AP1	protein_coding	transcript	ENSSSCT00000000785.5	0.810365	0.984927	-0.272438	1.13537	0.972579	2.21559	0.506258	1.26698	2.41464	2.41464
9	534092	ENSSSCT00000100814	ENSSSCG00000014894	TENM4	protein_coding	transcript	ENSSSCT00000100814.1	0.0229797	0.442794	-2.79017	1.22711	0.97258	4.70996	0.944341	2.46767	2.41464	2.46767
13	65330	ENSSSCT00000012987	ENSSSCG00000011873	HSPBAP1	protein_coding	transcript	ENSSSCT00000012987.4	0.425722	0.923808	0.935366	1.1743	0.972714	2.34312	0.710009	1.95439	2.41462	2.41462
15	17411	ENSSSCT00000100754	ENSSSCG00000016043	OSGEPL1	protein_coding	transcript	ENSSSCT00000100754.1	0.238173	0.851228	1.35955	1.15259	0.97275	1.66932	0.595558	0.913035	2.41461	2.41461
15	26085	ENSSSCT00000072632	ENSSSCG00000036466	METTL21A	protein_coding	transcript	ENSSSCT00000072632.2	0.667223	0.963313	-0.494279	1.14959	0.973111	2.24785	0.579978	2.04631	2.41454	2.41454
6	6680	ENSSSCT00000067590	ENSSSCG00000045482	ENSSSCG00000045482	protein_coding	transcript	ENSSSCT00000067590.2	0.0470401	0.559458	-2.78074	1.40022	0.974514	4.68071	2.0283	1.34109	2.41427	2.41427
6	20687	ENSSSCT00000079787	ENSSSCG00000003854	ECHDC2	protein_coding	transcript	ENSSSCT00000079787.2	0.420138	0.922834	0.941604	1.16798	0.975091	2.52106	0.676956	1.7653	2.41415	2.41415
3	14652	ENSSSCT00000090003	ENSSSCG00000007671	TFR2	protein_coding	transcript	ENSSSCT00000090003.2	0.149975	0.787404	1.58997	1.10444	0.976655	1.45244	0.350078	0.598553	2.41385	2.41385
8	81883	ENSSSCT00000058827	ENSSSCG00000009231	CDS1	protein_coding	transcript	ENSSSCT00000058827.3	0.725109	0.973975	-0.478312	1.36024	0.976782	3.31846	0.110335	4.08216	2.41382	4.08216
5	17511	ENSSSCT00000053038	ENSSSCG00000000739	FOXM1	protein_coding	transcript	ENSSSCT00000053038.2	0.754667	0.977137	0.431259	1.38007	0.977149	3.65328	0.546376	3.76925	2.41375	3.76925
12	14537	ENSSSCT00000082744	ENSSSCG00000030183	GOSR2	protein_coding	transcript	ENSSSCT00000082744.2	0.349226	0.897088	-1.45239	1.55155	0.977214	4.77677	1.2026	4.25214	2.41374	4.25214
12	6267	ENSSSCT00000096089	ENSSSCG00000017938	YBX2	protein_coding	transcript	ENSSSCT00000096089.1	0.424963	0.92349	-1.23533	1.54834	0.977243	4.88834	0.219752	5.21244	2.41373	5.21244
5	39227	ENSSSCT00000000773	ENSSSCG00000022230	CD9	protein_coding	transcript	ENSSSCT00000000773.5	0.388989	0.911443	-1.05977	1.23022	0.977745	3.59052	0.309038	3.12026	2.41363	3.12026
14	18232	ENSSSCT00000094122	ENSSSCG00000010083	PPIL2	protein_coding	transcript	ENSSSCT00000094122.1	0.8415	0.988342	-0.223348	1.11688	0.977811	3.45586	0.41291	2.02325	2.41362	2.41362
6	15316	ENSSSCT00000026465	ENSSSCG00000025795	CSF3R	protein_coding	transcript	ENSSSCT00000026465.4	0.0755993	0.650874	2.20566	1.24136	0.978631	2.87308	1.07826	1.0262	2.41346	2.41346
13	82717	ENSSSCT00000043312	ENSSSCG00000012006	ENSSSCG00000012006	protein_coding	transcript	ENSSSCT00000043312.2	0.470492	0.936008	0.878002	1.21661	0.979691	2.12254	0.940614	1.21927	2.41325	2.41325
17	16930	ENSSSCT00000008052	ENSSSCG00000007359	LPIN3	protein_coding	transcript	ENSSSCT00000008052.5	0.982157	0.998862	0.0308213	1.37813	0.979847	3.34915	0.424854	3.87865	2.41322	3.87865
5	12995	ENSSSCT00000088229	ENSSSCG00000000811	PCED1B	protein_coding	transcript	ENSSSCT00000088229.2	0.321131	0.886709	-1.25684	1.2668	0.981225	2.29495	1.22337	0.838859	2.41294	2.41294
17	351688	ENSSSCT00000026400	ENSSSCG00000006970	DLC1	protein_coding	transcript	ENSSSCT00000026400.4	0.902911	0.993464	-0.201613	1.65277	0.981412	5.02707	1.37291	4.81676	2.4129	4.81676
7	11255	ENSSSCT00000090292	ENSSSCG00000038231	ABCD4	protein_coding	transcript	ENSSSCT00000090292.1	0.469845	0.936008	0.832996	1.15257	0.981752	1.10638	0.597227	0.458031	2.41284	2.41284
6	42190	ENSSSCT00000081424	ENSSSCG00000038073	NOD2	protein_coding	transcript	ENSSSCT00000081424.1	0.0190877	0.431012	2.55825	1.09149	0.982617	4.42295	0.286832	2.22587	2.41266	2.41266
7	3206	ENSSSCT00000028555	ENSSSCG00000023639	NRM	protein_coding	transcript	ENSSSCT00000028555.5	0.934039	0.995627	0.0930211	1.12393	0.982977	2.2522	0.372926	2.48943	2.41259	2.48943
17	19353	ENSSSCT00000030066	ENSSSCG00000021255	ADA	protein_coding	transcript	ENSSSCT00000030066.2	0.1549	0.792813	-1.65267	1.16186	0.983093	3.28102	0.577357	2.48145	2.41257	2.48145
8	22685	ENSSSCT00000057704	ENSSSCG00000039991	PIGG	protein_coding	transcript	ENSSSCT00000057704.3	0.625969	0.959971	0.782428	1.60528	0.983128	4.72239	0.621949	5.21714	2.41256	5.21714
8	32781	ENSSSCT00000053750	ENSSSCG00000008900	SRP72	protein_coding	transcript	ENSSSCT00000053750.3	0.225067	0.847472	1.41558	1.16685	0.983154	3.2548	0.672552	2.11719	2.41255	2.41255
9	42256	ENSSSCT00000074953	ENSSSCG00000015535	QSOX1	protein_coding	transcript	ENSSSCT00000074953.2	0.15593	0.795334	-1.61923	1.14119	0.983278	3.37126	0.0729904	2.87794	2.41253	2.87794
7	33139	ENSSSCT00000065561	ENSSSCG00000040912	SNX6	protein_coding	transcript	ENSSSCT00000065561.3	0.823935	0.986397	0.283185	1.27282	0.984785	2.27682	1.25871	1.61269	2.41222	2.41222
1	6471	ENSSSCT00000076118	ENSSSCG00000033107	DYNLT1	protein_coding	transcript	ENSSSCT00000076118.2	0.13433	0.762743	1.73232	1.15701	0.984834	1.7836	0.6211	0.589547	2.41221	2.41221
14	11991	ENSSSCT00000090841	ENSSSCG00000010134	TANGO2	protein_coding	transcript	ENSSSCT00000090841.2	0.0432344	0.539	2.72406	1.34759	0.984927	4.73804	1.70268	1.45733	2.4122	2.4122
8	17878	ENSSSCT00000093689	ENSSSCG00000053955	ENSSSCG00000053955	protein_coding	transcript	ENSSSCT00000093689.1	0.503342	0.941025	0.716822	1.0711	0.985723	1.56984	0.187531	1.63715	2.41203	2.41203
1	53424	ENSSSCT00000005221	ENSSSCG00000004728	CAPN3	protein_coding	transcript	ENSSSCT00000005221.5	0.891556	0.992236	0.174621	1.28082	0.985914	3.25065	1.30523	1.87189	2.412	2.412
AEMK02000682.1	2937	ENSSSCT00000083809	ENSSSCG00000005834	ENSSSCG00000005834	protein_coding	transcript	ENSSSCT00000083809.2	0.285513	0.872662	-1.20439	1.12768	0.986085	1.49886	0.469531	0.640997	2.41196	2.41196
14	28884	ENSSSCT00000104406	ENSSSCG00000025876	PBLD	protein_coding	transcript	ENSSSCT00000104406.1	0.187661	0.82085	1.92364	1.46003	0.986308	4.29319	2.41833	-0.624495	2.41191	2.41191
1	152870	ENSSSCT00000047387	ENSSSCG00000004405	FIG4	protein_coding	transcript	ENSSSCT00000047387.3	0.862078	0.990975	0.28692	1.65153	0.986474	4.72602	3.76851	1.90318	2.41188	2.41188
12	29526	ENSSSCT00000030363	ENSSSCG00000021306	GJC1	protein_coding	transcript	ENSSSCT00000030363.3	0.11413	0.734249	1.87324	1.18567	0.986735	1.87067	0.773626	0.155769	2.41183	2.41183
15	87956	ENSSSCT00000069350	ENSSSCG00000016170	BARD1	protein_coding	transcript	ENSSSCT00000069350.2	0.786326	0.98126	0.309756	1.14265	0.987049	2.28491	0.546741	2.26541	2.41176	2.41176
9	8224	ENSSSCT00000063487	ENSSSCG00000015140	HSPA8	protein_coding	transcript	ENSSSCT00000063487.3	0.775799	0.98015	0.464313	1.63033	0.987278	4.76313	0.0376808	5.98503	2.41172	5.98503
5	39270	ENSSSCT00000070879	ENSSSCG00000031441	GRAMD4	protein_coding	transcript	ENSSSCT00000070879.1	0.215125	0.836987	-1.40258	1.13148	0.987975	2.57584	0.489369	2.11511	2.41157	2.41157
4	71948	ENSSSCT00000061599	ENSSSCG00000039854	TLCD4	protein_coding	transcript	ENSSSCT00000061599.3	0.70615	0.971384	0.42066	1.11571	0.988281	1.00079	0.409133	0.816875	2.41151	2.41151
11	611	ENSSSCT00000080365	ENSSSCG00000047723	ENSSSCG00000047723	protein_coding	transcript	ENSSSCT00000080365.1	0.975391	0.99856	0.0328046	1.06342	0.988706	1.51067	0.151031	1.67832	2.41142	2.41142
14	2723	ENSSSCT00000010545	ENSSSCG00000009619	SFTPC	protein_coding	transcript	ENSSSCT00000010545.3	0.521104	0.945476	0.705802	1.09999	0.988741	1.87339	0.330288	1.86931	2.41142	2.41142
3	18935	ENSSSCT00000087695	ENSSSCG00000007708	BCL7B	protein_coding	transcript	ENSSSCT00000087695.2	0.43336	0.927821	-1.20604	1.53938	0.988883	5.10938	0.0433131	5.32622	2.41139	5.32622
17	10763	ENSSSCT00000053847	ENSSSCG00000007151	CDC25B	protein_coding	transcript	ENSSSCT00000053847.3	0.147799	0.784886	1.989	1.37424	0.989313	3.31733	1.86796	1.09281	2.4113	2.4113
1	32932	ENSSSCT00000062552	ENSSSCG00000004470	HMGN3	protein_coding	transcript	ENSSSCT00000062552.3	0.0653517	0.621879	-2.12404	1.15259	0.989992	2.20963	0.598999	0.647438	2.41116	2.41116
1	106235	ENSSSCT00000006012	ENSSSCG00000005466	PTBP3	protein_coding	transcript	ENSSSCT00000006012.4	0.657386	0.962207	0.742236	1.67349	0.990024	5.1065	1.8971	4.44875	2.41115	4.44875
5	222826	ENSSSCT00000104055	ENSSSCG00000031361	CELSR1	protein_coding	transcript	ENSSSCT00000104055.1	0.613971	0.958886	0.805011	1.59593	0.990313	4.90386	2.62126	3.15003	2.41109	3.15003
1	27085	ENSSSCT00000004436	ENSSSCG00000004012	THBS2	protein_coding	transcript	ENSSSCT00000004436.5	0.0504102	0.570318	2.96293	1.51443	0.990632	4.77965	2.78585	-0.191133	2.41102	2.41102
8	190213	ENSSSCT00000043561	ENSSSCG00000009101	PRDM5	protein_coding	transcript	ENSSSCT00000043561.3	0.368849	0.903459	-1.11863	1.24482	0.990712	2.68316	1.10018	1.93571	2.41101	2.41101
4	77079	ENSSSCT00000069450	ENSSSCG00000006709	NOTCH2	protein_coding	transcript	ENSSSCT00000069450.1	0.803623	0.984104	0.267955	1.07759	0.990753	1.11578	0.220193	1.09016	2.411	2.411
5	128302	ENSSSCT00000028702	ENSSSCG00000000600	EPS8	protein_coding	transcript	ENSSSCT00000028702.4	0.312665	0.883297	1.32205	1.30942	0.991743	3.42509	1.47428	1.64515	2.41079	2.41079
17	20276	ENSSSCT00000059903	ENSSSCG00000037260	ENSSSCG00000037260	protein_coding	transcript	ENSSSCT00000059903.2	0.574204	0.951635	0.631648	1.12419	0.992231	1.3903	0.452962	1.02541	2.41069	2.41069
X	179488	ENSSSCT00000053041	ENSSSCG00000012713	ATP11C	protein_coding	transcript	ENSSSCT00000053041.3	0.521771	0.945723	1.03938	1.62247	0.992531	4.94537	1.08721	4.8776	2.41063	4.8776
1	65230	ENSSSCT00000005612	ENSSSCG00000005092	SLC38A6	protein_coding	transcript	ENSSSCT00000005612.4	0.0224988	0.442794	-2.80965	1.23131	0.992756	4.77736	0.721476	2.71393	2.41058	2.71393
X	84570	ENSSSCT00000043740	ENSSSCG00000012569	ATG4A	protein_coding	transcript	ENSSSCT00000043740.3	0.445747	0.93071	0.991275	1.29999	0.993146	2.31139	1.41884	1.1937	2.4105	2.4105
3	2714	ENSSSCT00000034539	ENSSSCG00000031177	ENSSSCG00000031177	protein_coding	transcript	ENSSSCT00000034539.3	0.424425	0.92349	0.890046	1.11427	0.99344	2.48172	0.402927	1.67525	2.41044	2.41044
7	7629	ENSSSCT00000033676	ENSSSCG00000001132	BTN1A1	protein_coding	transcript	ENSSSCT00000033676.4	0.671465	0.963849	0.705957	1.66445	0.994684	5.01701	0.634774	5.6427	2.41018	5.6427
4	24153	ENSSSCT00000073654	ENSSSCG00000006125	CALB1	protein_coding	transcript	ENSSSCT00000073654.2	0.0378265	0.520826	-2.82437	1.36001	0.99527	5.37188	1.34183	2.84925	2.41005	2.84925
12	4155	ENSSSCT00000028836	ENSSSCG00000022395	SLC25A35	protein_coding	transcript	ENSSSCT00000028836.4	0.264169	0.862846	1.50428	1.34721	0.996248	3.68834	1.70273	2.02972	2.40985	2.40985
AEMK02000452.1	38468	ENSSSCT00000097348	ENSSSCG00000035093	KIF26A	protein_coding	transcript	ENSSSCT00000097348.1	0.723956	0.97354	-0.567241	1.60611	0.996782	5.3191	0.685039	5.16011	2.40973	5.16011
6	3368	ENSSSCT00000069775	ENSSSCG00000003922	UROD	protein_coding	transcript	ENSSSCT00000069775.1	0.201993	0.829225	-1.61698	1.26733	0.996815	3.49245	0.936394	2.70293	2.40973	2.70293
12	95577	ENSSSCT00000071707	ENSSSCG00000017506	FBXL20	protein_coding	transcript	ENSSSCT00000071707.2	0.700053	0.969328	-0.613516	1.59252	0.996952	4.9109	1.42514	4.32149	2.4097	4.32149
5	9373	ENSSSCT00000057684	ENSSSCG00000000258	RARG	protein_coding	transcript	ENSSSCT00000057684.3	0.804753	0.984121	0.29235	1.18265	0.997804	1.46586	0.759703	0.848883	2.40952	2.40952
6	1697	ENSSSCT00000087193	ENSSSCG00000003044	LYPD4	protein_coding	transcript	ENSSSCT00000087193.2	0.40769	0.919973	-0.940534	1.13596	0.997961	2.61525	0.49167	2.43226	2.40948	2.43226
15	251233	ENSSSCT00000024092	ENSSSCG00000039157	CLASP1	protein_coding	transcript	ENSSSCT00000024092.4	0.425306	0.923662	0.897712	1.12601	0.998509	1.13012	0.463579	0.721619	2.40937	2.40937
2	107879	ENSSSCT00000015563	ENSSSCG00000022402	GRAMD2B	protein_coding	transcript	ENSSSCT00000015563.5	0.128884	0.756428	1.83378	1.20761	0.998767	4.94641	0.859824	2.44462	2.40931	2.44462
3	4529	ENSSSCT00000045931	ENSSSCG00000035052	KREMEN2	protein_coding	transcript	ENSSSCT00000045931.3	0.0143286	0.378976	2.75049	1.12314	0.998828	3.35424	0.449039	0.881872	2.4093	2.4093
1	13153	ENSSSCT00000097412	ENSSSCG00000054223	PIERCE2	protein_coding	transcript	ENSSSCT00000097412.1	0.818121	0.985597	0.246343	1.07123	0.998909	1.59022	0.190945	1.68672	2.40928	2.40928
12	25905	ENSSSCT00000071396	ENSSSCG00000033518	LLGL2	protein_coding	transcript	ENSSSCT00000071396.1	0.922166	0.995299	-0.114382	1.17068	0.999068	1.62572	0.696158	1.2301	2.40925	2.40925
13	277341	ENSSSCT00000013085	ENSSSCG00000011959	ABI3BP	protein_coding	transcript	ENSSSCT00000013085.4	0.551222	0.949259	-0.762773	1.27997	0.999902	3.47519	1.30323	2.05948	2.40907	2.40907
9	134287	ENSSSCT00000040797	ENSSSCG00000015569	SWT1	protein_coding	transcript	ENSSSCT00000040797.2	0.063223	0.617453	2.02269	1.08886	1.00062	2.23472	0.277595	1.27049	2.40891	2.40891
9	34960	ENSSSCT00000076609	ENSSSCG00000014915	EED	protein_coding	transcript	ENSSSCT00000076609.1	0.631064	0.960411	0.666583	1.38805	1.0008	3.53211	0.70635	3.65936	2.40887	3.65936
13	6886	ENSSSCT00000071279	ENSSSCG00000025881	PDHB	protein_coding	transcript	ENSSSCT00000071279.2	0.948167	0.996608	-0.0907954	1.39666	1.00096	4.96189	1.22455	3.19551	2.40884	3.19551
15	46000	ENSSSCT00000073154	ENSSSCG00000015894	DPP4	protein_coding	transcript	ENSSSCT00000073154.2	0.102514	0.711842	2.15149	1.31768	1.0021	3.76187	1.52568	1.48613	2.40859	2.40859
X	1789	ENSSSCT00000013828	ENSSSCG00000012647	PRR32	protein_coding	transcript	ENSSSCT00000013828.5	0.97863	0.998819	0.0283021	1.05658	1.00222	1.70922	0.121032	2.01445	2.40857	2.40857
3	54387	ENSSSCT00000009267	ENSSSCG00000008465	KCNG3	protein_coding	transcript	ENSSSCT00000009267.5	0.89384	0.992236	-0.141712	1.06193	1.00246	1.92321	0.146744	2.07637	2.40852	2.40852
8	18970	ENSSSCT00000077009	ENSSSCG00000008969	RCHY1	protein_coding	transcript	ENSSSCT00000077009.2	0.0237051	0.44505	-2.82098	1.24719	1.00257	4.87143	0.200148	3.32442	2.40849	3.32442
6	33996	ENSSSCT00000024648	ENSSSCG00000002849	SHCBP1	protein_coding	transcript	ENSSSCT00000024648.4	0.3668	0.903103	-0.974587	1.07989	1.00265	2.08331	0.233971	2.13037	2.40847	2.40847
14	468	ENSSSCT00000023617	ENSSSCG00000021995	ATOH7	protein_coding	transcript	ENSSSCT00000023617.2	0.648961	0.962074	0.491465	1.07965	1.0028	1.08864	0.232816	1.0735	2.40844	2.40844
8	300702	ENSSSCT00000025850	ENSSSCG00000022361	BANK1	protein_coding	transcript	ENSSSCT00000025850.4	0.0707781	0.635879	2.26049	1.25103	1.00316	4.22418	0.44952	3.09682	2.40836	3.09682
6	16567	ENSSSCT00000083858	ENSSSCG00000003388	SLC45A1	protein_coding	transcript	ENSSSCT00000083858.1	0.623826	0.959899	0.53781	1.0966	1.00367	2.33198	0.316571	2.10752	2.40825	2.40825
17	43653	ENSSSCT00000033915	ENSSSCG00000007496	RTF2	protein_coding	transcript	ENSSSCT00000033915.3	0.412468	0.920755	-1.28481	1.56768	1.00389	5.31553	0.282179	5.28657	2.4082	5.28657
9	161778	ENSSSCT00000105194	ENSSSCG00000015632	ENSSSCG00000015632	protein_coding	transcript	ENSSSCT00000105194.1	0.518905	0.945164	0.826973	1.28206	1.00394	2.3366	1.31624	1.25955	2.40819	2.40819
13	81267	ENSSSCT00000045420	ENSSSCG00000032220	CNOT10	protein_coding	transcript	ENSSSCT00000045420.2	0.0538558	0.580386	-2.32642	1.20665	1.00448	3.94596	0.300365	2.99883	2.40808	2.99883
12	11783	ENSSSCT00000080041	ENSSSCG00000017897	ENSSSCG00000017897	protein_coding	transcript	ENSSSCT00000080041.1	0.972413	0.99807	-0.0463384	1.33994	1.00477	3.36238	0.849774	3.21852	2.40801	3.21852
13	27366	ENSSSCT00000087244	ENSSSCG00000011506	UBA3	protein_coding	transcript	ENSSSCT00000087244.2	0.997044	0.999843	0.00495429	1.33708	1.00553	3.22399	1.35906	2.69189	2.40785	2.69189
12	16900	ENSSSCT00000038914	ENSSSCG00000018032	TRPV2	protein_coding	transcript	ENSSSCT00000038914.3	0.567267	0.951635	-0.849132	1.48429	1.00566	4.83907	8.4215e-18	4.99204	2.40782	4.99204
4	5857	ENSSSCT00000006485	ENSSSCG00000005905	SLC39A4	protein_coding	transcript	ENSSSCT00000006485.5	0.327658	0.888831	1.12273	1.147	1.0063	2.99519	0.573387	0.962412	2.40768	2.40768
1	395768	ENSSSCT00000067496	ENSSSCG00000038452	ADAMTS17	protein_coding	transcript	ENSSSCT00000067496.2	0.045944	0.553809	-2.82275	1.41427	1.00659	4.96674	2.12457	1.50911	2.40761	2.40761
X	8626	ENSSSCT00000106686	ENSSSCG00000022209	ITGB1BP2	protein_coding	transcript	ENSSSCT00000106686.1	0.367211	0.903115	0.977186	1.0837	1.00668	2.93458	0.253527	1.60385	2.40759	2.40759
5	11605	ENSSSCT00000066093	ENSSSCG00000035991	CENPM	protein_coding	transcript	ENSSSCT00000066093.3	0.869421	0.991618	0.176785	1.07538	1.00725	1.52064	0.212908	1.63183	2.40747	2.40747
14	129568	ENSSSCT00000056206	ENSSSCG00000009860	FBXW8	protein_coding	transcript	ENSSSCT00000056206.2	0.984935	0.999427	-0.0252157	1.33538	1.00768	3.31553	0.868211	3.17243	2.40737	3.17243
13	47344	ENSSSCT00000037979	ENSSSCG00000025651	GFM1	protein_coding	transcript	ENSSSCT00000037979.2	0.923897	0.995299	0.125225	1.3109	1.00848	4.94518	1.48669	2.21599	2.4072	2.4072
2	21609	ENSSSCT00000062502	ENSSSCG00000013833	SLC1A6	protein_coding	transcript	ENSSSCT00000062502.3	0.157759	0.797508	-2.19148	1.55133	1.0086	5.51529	0.152454	5.30076	2.40717	5.30076
1	46036	ENSSSCT00000042141	ENSSSCG00000004973	UACA	protein_coding	transcript	ENSSSCT00000042141.3	0.781439	0.980619	0.4343	1.56536	1.00973	4.84563	1.37916	4.17311	2.40692	4.17311
13	54209	ENSSSCT00000087329	ENSSSCG00000011192	HACL1	protein_coding	transcript	ENSSSCT00000087329.2	0.0259407	0.451063	-2.83618	1.27349	1.01008	5.00707	0.220826	3.45397	2.40684	3.45397
4	22985	ENSSSCT00000006866	ENSSSCG00000006267	PCMTD1	protein_coding	transcript	ENSSSCT00000006866.5	0.11834	0.742213	2.21789	1.4201	1.01027	5.45152	1.0023	3.56733	2.4068	3.56733
10	30902	ENSSSCT00000063834	ENSSSCG00000032055	RO60	protein_coding	transcript	ENSSSCT00000063834.3	0.771565	0.979647	0.47543	1.63756	1.0113	5.32143	1.65951	4.41677	2.40657	4.41677
7	111851	ENSSSCT00000105152	ENSSSCG00000002333	DPF3	protein_coding	transcript	ENSSSCT00000105152.1	0.669151	0.963479	-0.520285	1.21757	1.01151	1.73252	0.952645	1.18633	2.40652	2.40652
2	16453	ENSSSCT00000105247	ENSSSCG00000014559	PSMD13	protein_coding	transcript	ENSSSCT00000105247.1	0.785183	0.981177	-0.379793	1.39338	1.01161	3.45965	0.664161	3.73511	2.4065	3.73511
AEMK02000682.1	10005	ENSSSCT00000073762	ENSSSCG00000032828	ANAPC2	protein_coding	transcript	ENSSSCT00000073762.2	0.890897	0.992236	-0.227549	1.65889	1.01202	5.2516	0.119422	6.11619	2.40641	6.11619
16	418512	ENSSSCT00000053937	ENSSSCG00000016929	PDE4D	protein_coding	transcript	ENSSSCT00000053937.3	0.649873	0.962074	-0.76418	1.68344	1.0128	5.16325	0.79791	5.62366	2.40623	5.62366
5	34222	ENSSSCT00000049020	ENSSSCG00000033146	CD163	protein_coding	transcript	ENSSSCT00000049020.2	0.509607	0.942526	-0.751255	1.13921	1.01282	2.01271	0.534495	1.87004	2.40623	2.40623
2	102249	ENSSSCT00000093561	ENSSSCG00000014271	MEIKIN	protein_coding	transcript	ENSSSCT00000093561.1	0.419139	0.922834	0.908928	1.12503	1.01286	2.2803	0.461725	1.67858	2.40622	2.40622
12	44998	ENSSSCT00000103830	ENSSSCG00000017254	MAP2K6	protein_coding	transcript	ENSSSCT00000103830.1	0.881148	0.992036	0.246291	1.64728	1.01308	5.56718	2.23025	3.9184	2.40617	3.9184
2	339111	ENSSSCT00000105979	ENSSSCG00000014088	IQGAP2	protein_coding	transcript	ENSSSCT00000105979.1	0.763517	0.978351	-0.453412	1.50702	1.01313	5.30137	0.5901	4.55606	2.40616	4.55606
1	188745	ENSSSCT00000103595	ENSSSCG00000004092	MTHFD1L	protein_coding	transcript	ENSSSCT00000103595.1	0.997845	0.999843	0.0045727	1.69341	1.01333	5.25954	2.26302	4.23481	2.40611	4.23481
2	47577	ENSSSCT00000083080	ENSSSCG00000014387	DIAPH1	protein_coding	transcript	ENSSSCT00000083080.2	0.205777	0.830142	1.37362	1.08564	1.01405	1.67799	0.26468	1.27098	2.40595	2.40595
X	46938	ENSSSCT00000082303	ENSSSCG00000012619	SEPTIN6	protein_coding	transcript	ENSSSCT00000082303.2	0.229466	0.848983	-1.74813	1.45467	1.01419	4.93431	1.62722	3.1676	2.40592	3.1676
4	24215	ENSSSCT00000007361	ENSSSCG00000006720	HAO2	protein_coding	transcript	ENSSSCT00000007361.6	0.308084	0.88132	-1.26609	1.24218	1.01435	3.38728	1.0045	2.49181	2.40588	2.49181
6	161023	ENSSSCT00000102355	ENSSSCG00000003807	DNAJC6	protein_coding	transcript	ENSSSCT00000102355.1	0.448896	0.932484	0.850584	1.12324	1.01441	1.62396	0.452984	1.31335	2.40587	2.40587
8	23566	ENSSSCT00000100077	ENSSSCG00000062662	ENSSSCG00000062662	protein_coding	transcript	ENSSSCT00000100077.1	0.625748	0.959971	0.526852	1.08023	1.01449	1.18548	0.238255	1.09871	2.40585	2.40585
8	113634	ENSSSCT00000085141	ENSSSCG00000031175	FNIP2	protein_coding	transcript	ENSSSCT00000085141.2	0.960744	0.996995	-0.0656463	1.33373	1.01451	3.1556	1.49551	2.53519	2.40585	2.53519
5	12844	ENSSSCT00000033773	ENSSSCG00000000648	CLEC7A	protein_coding	transcript	ENSSSCT00000033773.4	0.398116	0.915276	1.07841	1.27624	1.01523	3.29686	0.56326	3.12741	2.40568	3.12741
5	3608	ENSSSCT00000068354	ENSSSCG00000049579	ENSSSCG00000049579	protein_coding	transcript	ENSSSCT00000068354.2	0.79753	0.982792	-0.272456	1.06202	1.01577	1.83529	0.150141	2.18412	2.40556	2.40556
2	9621	ENSSSCT00000076506	ENSSSCG00000013546	DENND1C	protein_coding	transcript	ENSSSCT00000076506.1	0.9153	0.994582	0.143526	1.34949	1.01594	3.5076	0.640749	3.48576	2.40552	3.48576
18	46989	ENSSSCT00000017984	ENSSSCG00000016516	ATP6V0A4	protein_coding	transcript	ENSSSCT00000017984.5	0.910379	0.994241	-0.12502	1.11069	1.01612	1.7191	0.389806	1.39235	2.40548	2.40548
15	31519	ENSSSCT00000017194	ENSSSCG00000015791	CFAP97	protein_coding	transcript	ENSSSCT00000017194.5	0.787987	0.981545	0.358526	1.33318	1.01631	3.51287	0.743406	3.28395	2.40544	3.28395
4	35032	ENSSSCT00000060128	ENSSSCG00000006151	SNX16	protein_coding	transcript	ENSSSCT00000060128.1	0.912315	0.994525	0.12733	1.1563	1.01784	1.66381	0.624502	1.45365	2.40509	2.40509
1	430966	ENSSSCT00000005730	ENSSSCG00000005198	KDM4C	protein_coding	transcript	ENSSSCT00000005730.4	0.0326675	0.489095	2.41228	1.12927	1.01805	2.42732	0.484546	0.752431	2.40504	2.40504
12	6455	ENSSSCT00000076222	ENSSSCG00000035199	PTGES3L	protein_coding	transcript	ENSSSCT00000076222.2	0.987783	0.999498	-0.0206231	1.34687	1.01824	2.34738	1.70552	1.06425	2.405	2.405
5	21552	ENSSSCT00000102677	ENSSSCG00000036237	ITGA7	protein_coding	transcript	ENSSSCT00000102677.1	0.387738	0.911443	1.37576	1.59282	1.01845	5.13346	0.520232	5.22857	2.40495	5.22857
7	2100	ENSSSCT00000077519	ENSSSCG00000026951	PSMB8	protein_coding	transcript	ENSSSCT00000077519.1	0.0381392	0.521319	2.27283	1.09621	1.01897	2.29891	0.318068	0.893954	2.40483	2.40483
12	53743	ENSSSCT00000030283	ENSSSCG00000029262	GOSR1	protein_coding	transcript	ENSSSCT00000030283.4	0.773778	0.98013	0.442909	1.54089	1.01967	4.45048	0.289832	5.09024	2.40467	5.09024
15	81306	ENSSSCT00000039187	ENSSSCG00000016263	ENSSSCG00000016263	protein_coding	transcript	ENSSSCT00000039187.3	0.690466	0.966598	0.494597	1.24201	1.02014	2.56927	1.09082	1.97008	2.40456	2.40456
7	46838	ENSSSCT00000091639	ENSSSCG00000001823	UROC1	protein_coding	transcript	ENSSSCT00000091639.2	0.89961	0.993078	-0.166081	1.31649	1.02262	3.56875	1.18113	2.74605	2.40399	2.74605
1	10549	ENSSSCT00000086788	ENSSSCG00000005233	DMRT2	protein_coding	transcript	ENSSSCT00000086788.2	0.0505623	0.57083	2.08367	1.06572	1.02399	2.55222	0.169856	1.42836	2.40367	2.40367
8	43742	ENSSSCT00000045680	ENSSSCG00000034735	ENSSSCG00000034735	protein_coding	transcript	ENSSSCT00000045680.2	0.203447	0.829954	-1.63907	1.28879	1.02449	2.38716	1.36009	0.552112	2.40355	2.40355
AEMK02000569.1	49788	ENSSSCT00000057553	ENSSSCG00000035911	P2RY8	protein_coding	transcript	ENSSSCT00000057553.3	0.0929971	0.694704	-1.94832	1.15986	1.02471	2.62744	0.644755	1.47862	2.4035	2.4035
3	95322	ENSSSCT00000059545	ENSSSCG00000008105	ANAPC1	protein_coding	transcript	ENSSSCT00000059545.3	0.50161	0.94084	-1.05905	1.57606	1.0252	4.94635	1.21026	4.41821	2.40338	4.41821
2	60588	ENSSSCT00000015375	ENSSSCG00000014074	GFM2	protein_coding	transcript	ENSSSCT00000015375.5	0.517627	0.945164	1.04836	1.62032	1.02522	4.94785	0.295639	5.6534	2.40338	5.6534
6	10281	ENSSSCT00000106848	ENSSSCG00000003139	BCAT2	protein_coding	transcript	ENSSSCT00000106848.1	0.411751	0.920753	1.00519	1.22463	1.02622	3.39552	0.995074	1.74167	2.40314	2.40314
15	32485	ENSSSCT00000017188	ENSSSCG00000015785	CENPU	protein_coding	transcript	ENSSSCT00000017188.4	0.0608007	0.608387	2.12386	1.13276	1.02688	2.2519	0.504506	0.908909	2.40299	2.40299
3	35478	ENSSSCT00000075262	ENSSSCG00000030115	HS1BP3	protein_coding	transcript	ENSSSCT00000075262.2	0.101629	0.710225	-2.04345	1.24828	1.02737	3.60979	1.12791	2.12565	2.40287	2.40287
14	54662	ENSSSCT00000104176	ENSSSCG00000010540	ENTPD7	protein_coding	transcript	ENSSSCT00000104176.1	0.0623395	0.613439	-2.86973	1.53966	1.02739	5.01162	2.96859	0.655615	2.40287	2.40287
2	438235	ENSSSCT00000042297	ENSSSCG00000013351	NAV2	protein_coding	transcript	ENSSSCT00000042297.3	0.922752	0.995299	0.168649	1.73922	1.02741	5.36605	1.9259	4.92823	2.40286	4.92823
3	44299	ENSSSCT00000073398	ENSSSCG00000031882	PNPT1	protein_coding	transcript	ENSSSCT00000073398.2	0.270634	0.865616	-1.81366	1.64638	1.02743	5.61469	0.51665	5.62525	2.40286	5.62525
10	34105	ENSSSCT00000051595	ENSSSCG00000031174	FBP1	protein_coding	transcript	ENSSSCT00000051595.3	0.101783	0.710467	-2.03234	1.24205	1.0285	3.78117	0.377756	3.11787	2.4026	3.11787
6	131696	ENSSSCT00000065474	ENSSSCG00000003971	SCMH1	protein_coding	transcript	ENSSSCT00000065474.2	0.638533	0.960882	0.762456	1.62311	1.02851	5.09405	1.62751	4.34198	2.4026	4.34198
11	38894	ENSSSCT00000095518	ENSSSCG00000009359	SUPT20H	protein_coding	transcript	ENSSSCT00000095518.1	0.853482	0.990343	-0.308273	1.66925	1.0286	5.59355	0.516043	5.79769	2.40258	5.79769
16	316069	ENSSSCT00000092898	ENSSSCG00000032827	DNAH5	protein_coding	transcript	ENSSSCT00000092898.1	0.792076	0.981762	-0.441567	1.67504	1.02868	5.52867	0.18186	6.17573	2.40256	6.17573
6	4707	ENSSSCT00000003084	ENSSSCG00000002786	ELMO3	protein_coding	transcript	ENSSSCT00000003084.4	0.524031	0.94597	-0.862701	1.35401	1.0288	3.74618	0.57149	3.58271	2.40253	3.58271
2	36960	ENSSSCT00000080890	ENSSSCG00000044175	ENSSSCG00000044175	protein_coding	transcript	ENSSSCT00000080890.2	0.869031	0.991618	0.178025	1.07966	1.0301	1.89493	0.239074	1.75956	2.40222	2.40222
12	104481	ENSSSCT00000091836	ENSSSCG00000036056	DNAH17	protein_coding	transcript	ENSSSCT00000091836.1	0.104093	0.714561	1.94734	1.19812	1.03113	3.3696	0.850727	1.76999	2.40198	2.40198
6	16472	ENSSSCT00000087638	ENSSSCG00000029519	CIAPIN1	protein_coding	transcript	ENSSSCT00000087638.2	0.0678149	0.627409	1.99569	1.09279	1.03181	2.29463	0.304098	1.31175	2.40181	2.40181
7	312	ENSSSCT00000096937	ENSSSCG00000054633	ENSSSCG00000054633	protein_coding	transcript	ENSSSCT00000096937.1	0.788295	0.981558	-0.293518	1.09308	1.03187	1.04621	0.305544	0.793444	2.4018	2.4018
18	96513	ENSSSCT00000073847	ENSSSCG00000030386	NUP205	protein_coding	transcript	ENSSSCT00000073847.2	0.884496	0.992036	-0.171106	1.17783	1.03229	2.47544	0.727249	2.41622	2.4017	2.41622
6	9271	ENSSSCT00000039352	ENSSSCG00000032819	QPCTL	protein_coding	transcript	ENSSSCT00000039352.3	0.861031	0.990975	0.276911	1.58179	1.03287	5.2698	2.3819	3.28756	2.40156	3.28756
3	225456	ENSSSCT00000009247	ENSSSCG00000008445	SRBD1	protein_coding	transcript	ENSSSCT00000009247.5	0.550193	0.949132	0.700033	1.17166	1.03296	3.59787	0.709077	2.25145	2.40154	2.40154
3	6766	ENSSSCT00000046961	ENSSSCG00000032556	ALDOA	protein_coding	transcript	ENSSSCT00000046961.3	0.281134	0.871632	-1.31938	1.22417	1.03317	2.8428	0.994178	1.33053	2.40149	2.40149
X	26010	ENSSSCT00000083345	ENSSSCG00000012560	ENSSSCG00000012560	protein_coding	transcript	ENSSSCT00000083345.2	0.0288326	0.467745	-2.87983	1.31754	1.03426	5.26964	5.87414e-10	3.93341	2.40122	3.93341
2	5402	ENSSSCT00000081805	ENSSSCG00000013906	KXD1	protein_coding	transcript	ENSSSCT00000081805.2	0.17408	0.812814	-2.19168	1.61246	1.03441	5.87271	0.812939	5.07853	2.40119	5.07853
14	41331	ENSSSCT00000087697	ENSSSCG00000010182	CAPN9	protein_coding	transcript	ENSSSCT00000087697.1	0.901851	0.99341	0.142589	1.15622	1.03459	2.40071	0.0796235	2.94956	2.40115	2.94956
X	5307	ENSSSCT00000060550	ENSSSCG00000030421	GDI1	protein_coding	transcript	ENSSSCT00000060550.3	0.278846	0.870106	-1.21493	1.12191	1.03464	2.52607	0.450935	2.31894	2.40113	2.40113
13	245971	ENSSSCT00000099374	ENSSSCG00000023434	PPM1L	protein_coding	transcript	ENSSSCT00000099374.1	0.840013	0.988274	0.243112	1.20426	1.03499	1.27834	0.885063	0.730395	2.40105	2.40105
1	128304	ENSSSCT00000042745	ENSSSCG00000004441	DSE	protein_coding	transcript	ENSSSCT00000042745.2	0.065291	0.621879	2.33184	1.26506	1.03523	5.0093	0.924645	2.70169	2.40099	2.70169
6	24206	ENSSSCT00000041922	ENSSSCG00000003216	POLD1	protein_coding	transcript	ENSSSCT00000041922.3	0.283216	0.872276	-1.39625	1.30111	1.03615	3.47432	1.29028	2.54565	2.40077	2.54565
1	24284	ENSSSCT00000064175	ENSSSCG00000036340	ZBTB5	protein_coding	transcript	ENSSSCT00000064175.3	0.461207	0.934708	-0.876895	1.19004	1.03627	2.53667	0.808249	1.66258	2.40074	2.40074
9	74833	ENSSSCT00000017024	ENSSSCG00000022009	DDC	protein_coding	transcript	ENSSSCT00000017024.3	0.670367	0.963765	0.536293	1.25996	1.03653	2.53114	1.19643	1.78986	2.40067	2.40067
14	76432	ENSSSCT00000068512	ENSSSCG00000009666	EPHX2	protein_coding	transcript	ENSSSCT00000068512.2	0.46618	0.935205	-0.945481	1.29748	1.03703	3.93764	0.732781	3.08175	2.40055	3.08175
3	15617	ENSSSCT00000067581	ENSSSCG00000008429	EPCAM	protein_coding	transcript	ENSSSCT00000067581.1	0.688894	0.966411	-0.507083	1.26658	1.03753	2.90291	0.87248	2.76255	2.40043	2.76255
6	161075	ENSSSCT00000032019	ENSSSCG00000022609	WWP2	protein_coding	transcript	ENSSSCT00000032019.3	0.88397	0.992036	-0.202843	1.38993	1.03765	3.8596	1.9771	2.26416	2.4004	2.4004
18	222864	ENSSSCT00000070005	ENSSSCG00000016695	HIBADH	protein_coding	transcript	ENSSSCT00000070005.1	0.788406	0.981629	-0.301248	1.12246	1.03774	2.33043	0.224583	2.6303	2.40038	2.6303
13	99089	ENSSSCT00000090351	ENSSSCG00000011653	PCCB	protein_coding	transcript	ENSSSCT00000090351.2	0.688052	0.966093	0.573629	1.42871	1.03783	3.70547	0.145702	4.47953	2.40036	4.47953
13	358662	ENSSSCT00000093961	ENSSSCG00000023084	ATP2B2	protein_coding	transcript	ENSSSCT00000093961.1	0.15277	0.789858	1.59651	1.11659	1.03796	1.80746	0.424744	0.590222	2.40032	2.40032
6	43345	ENSSSCT00000044093	ENSSSCG00000023761	HNRNPR	protein_coding	transcript	ENSSSCT00000044093.3	0.552408	0.949259	-0.743126	1.25073	1.03906	2.60939	1.14454	1.91714	2.40005	2.40005
9	167141	ENSSSCT00000049852	ENSSSCG00000036695	IGF2BP3	protein_coding	transcript	ENSSSCT00000049852.3	0.333801	0.890655	-1.13637	1.17578	1.03918	1.64316	0.732498	0.85296	2.40003	2.40003
17	30841	ENSSSCT00000075167	ENSSSCG00000007076	NDUFAF5	protein_coding	transcript	ENSSSCT00000075167.1	0.534666	0.947951	1.02161	1.64536	1.04021	5.09578	1.21511	4.91923	2.39977	4.91923
6	4227	ENSSSCT00000066170	ENSSSCG00000003949	CDC20	protein_coding	transcript	ENSSSCT00000066170.3	0.593619	0.954867	0.58441	1.09522	1.04021	2.49242	0.226714	2.49129	2.39977	2.49129
14	31845	ENSSSCT00000076475	ENSSSCG00000010060	UPB1	protein_coding	transcript	ENSSSCT00000076475.2	0.760951	0.977878	0.484352	1.59205	1.04085	5.01407	0.849243	4.89397	2.39961	4.89397
7	150029	ENSSSCT00000002681	ENSSSCG00000002412	STON2	protein_coding	transcript	ENSSSCT00000002681.4	0.478355	0.937641	-0.84114	1.18646	1.04296	3.47044	0.746338	2.44335	2.39909	2.44335
AEMK02000682.1	4822	ENSSSCT00000044334	ENSSSCG00000040105	SLC34A3	protein_coding	transcript	ENSSSCT00000044334.3	0.459673	0.934398	0.870277	1.17703	1.04336	1.82903	0.740193	1.36553	2.39899	2.39899
6	37244	ENSSSCT00000074480	ENSSSCG00000032674	TCEA3	protein_coding	transcript	ENSSSCT00000074480.2	0.296763	0.878978	-1.30201	1.24785	1.04427	2.46277	1.12957	1.17228	2.39877	2.39877
8	72980	ENSSSCT00000050170	ENSSSCG00000022788	PPA2	protein_coding	transcript	ENSSSCT00000050170.3	0.634481	0.960538	0.601942	1.2661	1.04456	1.82834	1.23361	0.690218	2.39869	2.39869
5	48928	ENSSSCT00000066215	ENSSSCG00000021129	PFKM	protein_coding	transcript	ENSSSCT00000066215.3	0.225264	0.847856	-1.74373	1.43795	1.04463	5.08914	0.873206	3.81201	2.39867	3.81201
6	16635	ENSSSCT00000048519	ENSSSCG00000005777	TXNL4A	protein_coding	transcript	ENSSSCT00000048519.3	0.841017	0.988342	0.224438	1.11887	1.04467	1.18041	0.437982	1.06295	2.39867	2.39867
17	13673	ENSSSCT00000070990	ENSSSCG00000036835	OSBPL2	protein_coding	transcript	ENSSSCT00000070990.2	0.0190348	0.43049	2.63844	1.12521	1.04506	2.62247	0.470283	0.629213	2.39857	2.39857
4	1048	ENSSSCT00000090515	ENSSSCG00000006661	VPS45	protein_coding	transcript	ENSSSCT00000090515.2	0.362475	0.900915	-1.05148	1.15464	1.04513	1.74798	0.622337	0.974352	2.39855	2.39855
7	125252	ENSSSCT00000002677	ENSSSCG00000002408	ADCK1	protein_coding	transcript	ENSSSCT00000002677.5	0.468397	0.935205	0.807526	1.11369	1.04531	2.38342	0.411924	2.23116	2.39851	2.39851
4	20223	ENSSSCT00000006881	ENSSSCG00000006281	NTMT2	protein_coding	transcript	ENSSSCT00000006881.5	0.188697	0.820983	-1.49283	1.13572	1.04674	2.70469	0.524541	2.09059	2.39815	2.39815
5	4863	ENSSSCT00000076029	ENSSSCG00000033854	LGALS1	protein_coding	transcript	ENSSSCT00000076029.2	0.236343	0.851175	1.34104	1.13246	1.04705	2.8438	0.507899	1.67164	2.39807	2.39807
3	2584	ENSSSCT00000046653	ENSSSCG00000037013	WFIKKN1	protein_coding	transcript	ENSSSCT00000046653.3	0.699649	0.969305	0.410284	1.06348	1.04804	1.79765	0.164891	1.88949	2.39782	2.39782
15	59040	ENSSSCT00000100616	ENSSSCG00000035501	SMARCAL1	protein_coding	transcript	ENSSSCT00000100616.1	0.730405	0.974834	0.581047	1.68621	1.04826	5.17987	0.11652	6.32617	2.39776	6.32617
9	50899	ENSSSCT00000053371	ENSSSCG00000038506	ENSSSCG00000038506	protein_coding	transcript	ENSSSCT00000053371.3	0.902549	0.993417	0.161077	1.31553	1.04827	3.89163	1.20209	2.71935	2.39776	2.71935
12	55358	ENSSSCT00000054230	ENSSSCG00000034358	KCNJ16	protein_coding	transcript	ENSSSCT00000054230.1	0.328428	0.888831	1.62566	1.66345	1.04897	5.73019	1.28642	4.9835	2.39758	4.9835
8	6867	ENSSSCT00000097774	ENSSSCG00000032633	FAM53A	protein_coding	transcript	ENSSSCT00000097774.1	0.0274178	0.457629	-2.90509	1.31719	1.04902	5.30599	0.0456673	3.88569	2.39757	3.88569
2	23378	ENSSSCT00000015169	ENSSSCG00000053735	COLGALT1	protein_coding	transcript	ENSSSCT00000015169.5	0.397536	0.914756	0.930192	1.09948	1.04907	2.45266	0.341601	2.09982	2.39756	2.39756
8	4963	ENSSSCT00000097858	ENSSSCG00000009140	CASP6	protein_coding	transcript	ENSSSCT00000097858.1	0.68511	0.965664	-0.545254	1.34465	1.04921	3.44582	1.17128	2.92565	2.39752	2.92565
12	26495	ENSSSCT00000060795	ENSSSCG00000017732	ZNF207	protein_coding	transcript	ENSSSCT00000060795.3	0.742481	0.975807	-0.399118	1.21471	1.04962	2.44001	0.945995	1.77305	2.39742	2.39742
18	9279	ENSSSCT00000018237	ENSSSCG00000016755	POLM	protein_coding	transcript	ENSSSCT00000018237.5	0.0243193	0.446179	-2.89947	1.28748	1.05003	5.17235	0.153737	3.60226	2.39731	3.60226
13	70067	ENSSSCT00000012672	ENSSSCG00000011579	PPARG	protein_coding	transcript	ENSSSCT00000012672.5	0.765054	0.978834	0.368788	1.23402	1.05037	2.73474	0.349783	3.10079	2.39723	3.10079
AEMK02000682.1	11467	ENSSSCT00000103493	ENSSSCG00000054117	GLT6D1	protein_coding	transcript	ENSSSCT00000103493.1	0.547514	0.949132	0.651545	1.08322	1.05044	1.2808	0.261533	1.22512	2.39721	2.39721
8	361501	ENSSSCT00000073147	ENSSSCG00000035020	STK32B	protein_coding	transcript	ENSSSCT00000073147.2	0.0245122	0.446179	-2.92223	1.29934	1.05083	5.16097	1.42842	2.30906	2.39711	2.39711
17	210589	ENSSSCT00000075073	ENSSSCG00000007080	KIF16B	protein_coding	transcript	ENSSSCT00000075073.1	0.950592	0.996608	-0.081892	1.32162	1.0509	3.69796	1.56075	1.19655	2.39709	2.39709
16	8152	ENSSSCT00000067993	ENSSSCG00000016982	ENSSSCG00000016982	protein_coding	transcript	ENSSSCT00000067993.1	0.263957	0.862793	1.18859	1.06401	1.05106	1.63113	0.168208	1.44546	2.39705	2.39705
13	19341	ENSSSCT00000043993	ENSSSCG00000011284	NKTR	protein_coding	transcript	ENSSSCT00000043993.3	0.659884	0.962372	0.48782	1.1085	1.05125	0.751881	0.387269	0.410115	2.397	2.397
9	71657	ENSSSCT00000016956	ENSSSCG00000015566	EDEM3	protein_coding	transcript	ENSSSCT00000016956.5	0.133482	0.762743	1.59204	1.061	1.05131	2.57197	0.153791	2.26811	2.39699	2.39699
7	4106	ENSSSCT00000103683	ENSSSCG00000002279	GPX2	protein_coding	transcript	ENSSSCT00000103683.1	0.884653	0.992036	0.164361	1.13295	1.05154	1.85425	0.511544	1.55754	2.39693	2.39693
5	5340	ENSSSCT00000074340	ENSSSCG00000000769	BID	protein_coding	transcript	ENSSSCT00000074340.1	0.493423	0.93997	0.7829	1.14313	1.05176	2.6353	0.192495	2.76847	2.39687	2.76847
1	80851	ENSSSCT00000026115	ENSSSCG00000004132	PHACTR2	protein_coding	transcript	ENSSSCT00000026115.3	0.131668	0.759825	-1.79435	1.19024	1.05185	3.74895	0.389429	2.82062	2.39685	2.82062
11	37337	ENSSSCT00000010227	ENSSSCG00000009333	ENSSSCG00000009333	protein_coding	transcript	ENSSSCT00000010227.4	0.28401	0.872621	1.14555	1.06926	1.05188	1.09381	0.193789	0.787465	2.39684	2.39684
2	20504	ENSSSCT00000041032	ENSSSCG00000012992	FRMD8	protein_coding	transcript	ENSSSCT00000041032.3	0.756051	0.977211	-0.485051	1.5613	1.05188	5.33969	2.68686	2.83665	2.39684	2.83665
15	17835	ENSSSCT00000069315	ENSSSCG00000035161	TMEM237	protein_coding	transcript	ENSSSCT00000069315.2	0.802724	0.984016	0.416332	1.66651	1.05214	5.115	0.223937	6.06908	2.39678	6.06908
8	127570	ENSSSCT00000009716	ENSSSCG00000008875	RXFP1	protein_coding	transcript	ENSSSCT00000009716.5	0.0143358	0.378976	3.12778	1.2773	1.05272	3.94558	1.30022	0.570423	2.39663	2.39663
15	137856	ENSSSCT00000079285	ENSSSCG00000023983	AGPS	protein_coding	transcript	ENSSSCT00000079285.1	0.271508	0.865663	1.3073	1.18889	1.05416	3.49214	0.806543	1.5978	2.39626	2.39626
2	23961	ENSSSCT00000094794	ENSSSCG00000014046	ZNF346	protein_coding	transcript	ENSSSCT00000094794.1	0.67769	0.964935	0.699687	1.68349	1.05428	5.18906	1.51304	4.90886	2.39623	4.90886
8	30295	ENSSSCT00000053842	ENSSSCG00000036645	PDE6B	protein_coding	transcript	ENSSSCT00000053842.2	0.364164	0.901901	0.988782	1.08962	1.0543	1.01545	0.294011	0.690381	2.39622	2.39622
4	32082	ENSSSCT00000077146	ENSSSCG00000006693	PDZK1	protein_coding	transcript	ENSSSCT00000077146.1	0.0170468	0.408817	-2.914	1.22145	1.0543	3.8029	0.98436	0.996899	2.39622	2.39622
3	95310	ENSSSCT00000008856	ENSSSCG00000021704	PTPDC1	protein_coding	transcript	ENSSSCT00000008856.5	0.748549	0.976718	0.374893	1.16952	1.05476	1.60227	0.703153	1.27494	2.3961	2.3961
6	27229	ENSSSCT00000071276	ENSSSCG00000020926	SDHB	protein_coding	transcript	ENSSSCT00000071276.2	0.24638	0.85397	1.2972	1.11906	1.05484	1.85531	0.441527	1.27329	2.39608	2.39608
5	23934	ENSSSCT00000060163	ENSSSCG00000000095	GTPBP1	protein_coding	transcript	ENSSSCT00000060163.2	0.529123	0.94652	0.782618	1.24354	1.05507	3.5162	0.0063066	3.4977	2.39602	3.4977
X	35383	ENSSSCT00000023362	ENSSSCG00000021734	GPR174	protein_coding	transcript	ENSSSCT00000023362.3	0.934751	0.995742	-0.0997409	1.21831	1.05541	2.73215	0.967291	2.12272	2.39593	2.39593
5	56045	ENSSSCT00000042610	ENSSSCG00000000841	APPL2	protein_coding	transcript	ENSSSCT00000042610.1	0.973276	0.998167	0.0516944	1.54311	1.05594	5.466	1.39098	4.00457	2.3958	4.00457
14	104509	ENSSSCT00000095098	ENSSSCG00000010513	LCOR	protein_coding	transcript	ENSSSCT00000095098.1	0.630728	0.960411	0.534722	1.11238	1.05618	1.80525	0.408055	1.71415	2.39574	2.39574
8	89264	ENSSSCT00000091484	ENSSSCG00000008971	USO1	protein_coding	transcript	ENSSSCT00000091484.2	0.556346	0.950633	-0.969423	1.6479	1.0566	5.33171	0.318187	5.83508	2.39563	5.83508
7	436424	ENSSSCT00000044508	ENSSSCG00000000994	GMDS	protein_coding	transcript	ENSSSCT00000044508.2	0.0693726	0.632113	2.07402	1.14209	1.05662	2.64657	0.559964	1.23125	2.39562	2.39562
9	47588	ENSSSCT00000062195	ENSSSCG00000015052	USP28	protein_coding	transcript	ENSSSCT00000062195.3	0.338346	0.892484	-1.31922	1.37786	1.05716	3.77372	1.90637	1.62348	2.39548	2.39548
13	124661	ENSSSCT00000070002	ENSSSCG00000062556	ENSSSCG00000062556	protein_coding	transcript	ENSSSCT00000070002.2	0.634745	0.960538	0.521608	1.09799	1.05751	1.19585	0.336336	1.05969	2.39539	2.39539
15	46300	ENSSSCT00000032532	ENSSSCG00000026184	MPP4	protein_coding	transcript	ENSSSCT00000032532.4	0.595213	0.955392	0.58604	1.10304	1.05808	2.37807	0.361674	2.01159	2.39524	2.39524
3	22921	ENSSSCT00000072526	ENSSSCG00000021359	CDC42EP3	protein_coding	transcript	ENSSSCT00000072526.1	0.15294	0.790227	1.68665	1.18012	1.0591	3.6327	0.7607	2.34993	2.39497	2.39497
2	8807	ENSSSCT00000069467	ENSSSCG00000014390	FCHSD1	protein_coding	transcript	ENSSSCT00000069467.2	0.277059	0.869361	1.28953	1.18638	1.0593	2.41819	0.794341	1.67681	2.39492	2.39492
6	50464	ENSSSCT00000046102	ENSSSCG00000003543	NIPAL3	protein_coding	transcript	ENSSSCT00000046102.3	0.0702639	0.634157	2.02014	1.11597	1.05941	2.53969	0.427058	1.36728	2.3949	2.3949
14	80005	ENSSSCT00000061116	ENSSSCG00000009720	DDX60	protein_coding	transcript	ENSSSCT00000061116.1	0.011369	0.344754	3.26759	1.29095	1.05946	5.15314	1.38139	1.35493	2.39488	2.39488
4	24552	ENSSSCT00000043274	ENSSSCG00000006808	SLC16A4	protein_coding	transcript	ENSSSCT00000043274.3	0.0150481	0.386117	-2.91398	1.19857	1.05963	4.80774	0.637315	2.61781	2.39484	2.61781
6	4457	ENSSSCT00000029212	ENSSSCG00000023514	DPEP3	protein_coding	transcript	ENSSSCT00000029212.4	0.625936	0.959971	0.520878	1.06857	1.05973	1.38312	0.192489	1.17161	2.39481	2.39481
X	12195	ENSSSCT00000101872	ENSSSCG00000012560	ENSSSCG00000012560	protein_coding	transcript	ENSSSCT00000101872.1	0.0236287	0.445045	-2.9227	1.29145	1.06018	5.21651	4.89764e-18	3.77918	2.39469	3.77918
1	155665	ENSSSCT00000097648	ENSSSCG00000004453	SNAP91	protein_coding	transcript	ENSSSCT00000097648.1	0.298337	0.879587	1.26362	1.21501	1.06026	3.60612	0.950383	1.51791	2.39467	2.39467
15	15271	ENSSSCT00000017762	ENSSSCG00000036274	ENSSSCG00000036274	protein_coding	transcript	ENSSSCT00000017762.3	0.558619	0.950758	-0.714132	1.22096	1.06203	2.42351	0.983692	1.81545	2.39421	2.39421
7	52554	ENSSSCT00000067912	ENSSSCG00000002443	TC2N	protein_coding	transcript	ENSSSCT00000067912.1	0.598842	0.955392	-0.665888	1.26579	1.06223	3.40623	1.23633	1.99203	2.39415	2.39415
4	24256	ENSSSCT00000033937	ENSSSCG00000006904	GLMN	protein_coding	transcript	ENSSSCT00000033937.4	0.581704	0.953633	-0.626223	1.13673	1.0624	2.36706	0.533812	2.33715	2.39411	2.39411
3	19257	ENSSSCT00000088242	ENSSSCG00000008266	LOXL3	protein_coding	transcript	ENSSSCT00000088242.1	0.460359	0.934398	0.967384	1.31037	1.06267	3.52134	1.49666	1.63649	2.39404	2.39404
3	197398	ENSSSCT00000062184	ENSSSCG00000008475	MAP4K3	protein_coding	transcript	ENSSSCT00000062184.2	0.324843	0.887998	-1.62053	1.64595	1.06278	5.4371	0.440996	5.6977	2.39401	5.6977
13	42275	ENSSSCT00000012820	ENSSSCG00000011710	EIF2A	protein_coding	transcript	ENSSSCT00000012820.5	0.800434	0.983304	-0.414344	1.63911	1.06285	5.64012	0.0335297	6.05428	2.39399	6.05428
15	64831	ENSSSCT00000040738	ENSSSCG00000016032	TFPI	protein_coding	transcript	ENSSSCT00000040738.2	0.95695	0.996688	0.0592685	1.09795	1.06304	0.990562	0.337626	0.930406	2.39394	2.39394
3	51621	ENSSSCT00000024727	ENSSSCG00000024636	TGFBRAP1	protein_coding	transcript	ENSSSCT00000024727.3	0.645686	0.961945	0.62206	1.353	1.06319	3.76458	0.6067	3.5413	2.3939	3.5413
4	63576	ENSSSCT00000093041	ENSSSCG00000006033	EIF3E	protein_coding	transcript	ENSSSCT00000093041.1	0.682402	0.965157	0.618724	1.51208	1.06355	4.45078	0.446888	4.73385	2.3938	4.73385
9	127369	ENSSSCT00000078986	ENSSSCG00000015410	PHTF2	protein_coding	transcript	ENSSSCT00000078986.2	0.0264872	0.454255	-2.94829	1.32866	1.06528	5.403	0.679485	3.32061	2.39335	3.32061
12	9986	ENSSSCT00000082542	ENSSSCG00000017459	KRT20	protein_coding	transcript	ENSSSCT00000082542.1	0.00345073	0.176616	3.04	1.03952	1.06602	3.52689	0.0553796	1.08822	2.39315	2.39315
1	196169	ENSSSCT00000082610	ENSSSCG00000004503	LOXHD1	protein_coding	transcript	ENSSSCT00000082610.2	0.617863	0.959226	-0.573217	1.14901	1.06612	1.91166	0.598366	0.970351	2.39312	2.39312
17	79217	ENSSSCT00000092278	ENSSSCG00000007529	SYCP2	protein_coding	transcript	ENSSSCT00000092278.1	0.926032	0.995299	-0.107544	1.1584	1.06652	2.53957	0.192941	2.84766	2.39301	2.84766
7	20871	ENSSSCT00000001985	ENSSSCG00000001770	CTSH	protein_coding	transcript	ENSSSCT00000001985.4	0.563186	0.95094	-0.695057	1.20228	1.06653	2.4686	0.882306	1.87602	2.39301	2.39301
15	64371	ENSSSCT00000044963	ENSSSCG00000031271	STRADB	protein_coding	transcript	ENSSSCT00000044963.3	0.921449	0.995299	0.120664	1.22367	1.06668	1.7141	0.999906	1.19844	2.39297	2.39297
9	65925	ENSSSCT00000023706	ENSSSCG00000028840	EZH2	protein_coding	transcript	ENSSSCT00000023706.4	0.75238	0.976718	-0.45812	1.45203	1.06684	3.87496	0.591707	4.18575	2.39293	4.18575
14	165793	ENSSSCT00000045080	ENSSSCG00000010256	COL13A1	protein_coding	transcript	ENSSSCT00000045080.3	0.117308	0.740767	-1.94466	1.24166	1.06737	3.6893	0.0423327	3.45108	2.39279	3.45108
3	12752	ENSSSCT00000082619	ENSSSCG00000008090	IL1A	protein_coding	transcript	ENSSSCT00000082619.1	0.463129	0.934708	0.819406	1.11681	1.06758	2.02177	0.433442	1.28606	2.39273	2.39273
9	44199	ENSSSCT00000078349	ENSSSCG00000015050	ZW10	protein_coding	transcript	ENSSSCT00000078349.2	0.803563	0.984104	0.367498	1.47745	1.0676	5.23383	2.55342	1.52129	2.39273	2.39273
8	56674	ENSSSCT00000073109	ENSSSCG00000030548	HERC5	protein_coding	transcript	ENSSSCT00000073109.1	0.0117752	0.347394	-2.93786	1.16637	1.06803	3.62745	0.689976	1.01982	2.39261	2.39261
9	32495	ENSSSCT00000043421	ENSSSCG00000015097	DDX6	protein_coding	transcript	ENSSSCT00000043421.3	0.982698	0.998957	0.0232656	1.07281	1.06839	1.62336	0.215391	1.85304	2.39251	2.39251
8	62959	ENSSSCT00000063853	ENSSSCG00000031736	MGST2	protein_coding	transcript	ENSSSCT00000063853.3	0.492521	0.93997	-0.784614	1.14325	1.06849	2.75418	0.569083	1.52021	2.39249	2.39249
15	53728	ENSSSCT00000038109	ENSSSCG00000016261	SP110	protein_coding	transcript	ENSSSCT00000038109.3	0.0399186	0.52653	-2.95463	1.43806	1.06857	5.2347	2.29349	1.479	2.39246	2.39246
6	32397	ENSSSCT00000026506	ENSSSCG00000022333	C16orf87	protein_coding	transcript	ENSSSCT00000026506.3	0.895492	0.992238	-0.154984	1.17985	1.06876	1.85214	0.761866	1.2779	2.39242	2.39242
7	33914	ENSSSCT00000084221	ENSSSCG00000001075	ENSSSCG00000001075	protein_coding	transcript	ENSSSCT00000084221.2	0.00424791	0.197537	-2.93786	1.02753	1.0688	3.48342	1.28395e-32	1.52204	2.3924	2.3924
12	57543	ENSSSCT00000078746	ENSSSCG00000017561	ABCC3	protein_coding	transcript	ENSSSCT00000078746.1	0.452207	0.933599	1.03364	1.375	1.069	3.63369	0.760001	3.52399	2.39235	3.52399
9	95897	ENSSSCT00000040411	ENSSSCG00000015115	CBL	protein_coding	transcript	ENSSSCT00000040411.2	0.242746	0.851671	-1.83445	1.57039	1.07028	4.90046	3.19602	1.35289	2.392	2.392
6	17325	ENSSSCT00000039135	ENSSSCG00000029097	RCC1	protein_coding	transcript	ENSSSCT00000039135.3	0.55915	0.950758	0.664273	1.13725	1.07064	1.74832	0.538682	1.54263	2.39191	2.39191
7	141884	ENSSSCT00000066254	ENSSSCG00000001950	PRORP	protein_coding	transcript	ENSSSCT00000066254.3	0.0605098	0.607328	-2.19637	1.17011	1.07115	3.63274	0.710623	2.17592	2.39177	2.39177
2	10893	ENSSSCT00000015564	ENSSSCG00000014244	PHAX	protein_coding	transcript	ENSSSCT00000015564.5	0.811428	0.984927	0.295013	1.23651	1.0712	2.39501	1.07275	1.50391	2.39176	2.39176
14	27956	ENSSSCT00000075159	ENSSSCG00000010503	ZNF518A	protein_coding	transcript	ENSSSCT00000075159.2	0.043203	0.539	2.7851	1.37757	1.07127	5.36399	1.49903	2.80101	2.39174	2.80101
13	58574	ENSSSCT00000062789	ENSSSCG00000025463	PROS1	protein_coding	transcript	ENSSSCT00000062789.2	0.0244032	0.446179	-2.93106	1.30228	1.07152	5.29603	0.389904	3.45291	2.39167	3.45291
2	178831	ENSSSCT00000078937	ENSSSCG00000014195	MAN2A1	protein_coding	transcript	ENSSSCT00000078937.2	0.0298202	0.471588	-2.9349	1.35095	1.07163	5.21106	1.74379	1.98976	2.39164	2.39164
1	525814	ENSSSCT00000072428	ENSSSCG00000005194	PTPRD	protein_coding	transcript	ENSSSCT00000072428.2	0.560122	0.950758	0.673089	1.1552	1.07176	2.49678	0.632216	2.08436	2.3916	2.3916
1	11091	ENSSSCT00000043950	ENSSSCG00000005626	FPGS	protein_coding	transcript	ENSSSCT00000043950.3	0.866019	0.991417	-0.310613	1.84103	1.07221	6.02921	0.309652	7.37039	2.39148	7.37039
4	39711	ENSSSCT00000077534	ENSSSCG00000006136	RMDN1	protein_coding	transcript	ENSSSCT00000077534.2	0.228741	0.848868	-1.36539	1.13441	1.07301	1.79893	0.524716	1.00641	2.39126	2.39126
3	163440	ENSSSCT00000064085	ENSSSCG00000037977	ALMS1	protein_coding	transcript	ENSSSCT00000064085.3	0.707392	0.97155	0.476286	1.26887	1.0731	3.75744	1.25698	2.05635	2.39124	2.39124
3	22654	ENSSSCT00000105525	ENSSSCG00000027135	PPM1G	protein_coding	transcript	ENSSSCT00000105525.1	0.687926	0.966093	-0.480357	1.1959	1.07411	2.3767	0.849685	2.02204	2.39096	2.39096
18	53779	ENSSSCT00000045656	ENSSSCG00000039661	ENSSSCG00000039661	protein_coding	transcript	ENSSSCT00000045656.3	0.432941	0.927693	-0.901082	1.14909	1.07452	2.63193	0.60108	1.8144	2.39085	2.39085
18	4798	ENSSSCT00000079476	ENSSSCG00000016676	INMT	protein_coding	transcript	ENSSSCT00000079476.1	0.630063	0.960263	-0.626216	1.30018	1.07462	3.39291	1.2669	2.56355	2.39083	2.56355
1	48420	ENSSSCT00000084805	ENSSSCG00000004466	TTK	protein_coding	transcript	ENSSSCT00000084805.1	0.776082	0.980275	0.318918	1.12126	1.07473	2.61862	0.457958	2.29218	2.39079	2.39079
6	3677	ENSSSCT00000028653	ENSSSCG00000023127	ENSSSCG00000023127	protein_coding	transcript	ENSSSCT00000028653.4	0.974146	0.998167	0.0363044	1.12018	1.07499	1.63677	0.452566	1.46155	2.39072	2.39072
3	4372	ENSSSCT00000045054	ENSSSCG00000039874	CCL26	protein_coding	transcript	ENSSSCT00000045054.3	0.573007	0.951635	0.734385	1.30296	1.07556	3.48754	0.12088	3.72596	2.39057	3.72596
1	18642	ENSSSCT00000083199	ENSSSCG00000004178	SLC18B1	protein_coding	transcript	ENSSSCT00000083199.2	0.602266	0.955392	-0.733226	1.40695	1.0758	3.96171	0.828737	3.65668	2.3905	3.65668
16	19723	ENSSSCT00000093626	ENSSSCG00000016898	ENSSSCG00000016898	protein_coding	transcript	ENSSSCT00000093626.1	0.337538	0.892093	-1.00903	1.05212	1.07632	1.67059	0.117921	1.64072	2.39036	2.39036
2	21102	ENSSSCT00000102451	ENSSSCG00000029521	CD82	protein_coding	transcript	ENSSSCT00000102451.1	0.46007	0.934398	-1.15348	1.56143	1.07642	5.37378	0.437559	5.08689	2.39033	5.08689
8	16618	ENSSSCT00000087970	ENSSSCG00000008938	ENAM	protein_coding	transcript	ENSSSCT00000087970.2	0.533336	0.947785	0.688724	1.10563	1.07654	0.94343	0.379616	0.679752	2.3903	2.3903
10	40970	ENSSSCT00000075785	ENSSSCG00000034746	CAPN8	protein_coding	transcript	ENSSSCT00000075785.2	0.981605	0.998862	0.0250322	1.08568	1.07664	1.68647	0.280582	1.86746	2.39027	2.39027
AEMK02000698.1	34209	ENSSSCT00000069906	ENSSSCG00000023301	F13B	protein_coding	transcript	ENSSSCT00000069906.2	0.439188	0.929417	-1.27756	1.65152	1.07724	5.22119	0.95897	5.22136	2.39011	5.22136
14	27560	ENSSSCT00000095677	ENSSSCG00000009978	AP1B1	protein_coding	transcript	ENSSSCT00000095677.1	0.117696	0.741668	2.10711	1.34681	1.07856	3.65808	1.72042	1.53753	2.38974	2.38974
12	64167	ENSSSCT00000057335	ENSSSCG00000022101	BRCA1	protein_coding	transcript	ENSSSCT00000057335.3	0.302926	0.880185	1.37635	1.33603	1.0787	3.67053	1.65488	2.38943	2.3897	2.3897
3	99003	ENSSSCT00000095755	ENSSSCG00000007847	ENSSSCG00000007847	protein_coding	transcript	ENSSSCT00000095755.1	0.941778	0.996363	-0.0825294	1.13	1.07947	2.44102	0.353948	2.53938	2.38949	2.53938
7	64995	ENSSSCT00000089913	ENSSSCG00000001862	ETFA	protein_coding	transcript	ENSSSCT00000089913.1	0.934315	0.995742	-0.117155	1.42148	1.07985	3.64595	0.0932997	4.48522	2.38939	4.48522
6	10618	ENSSSCT00000003153	ENSSSCG00000002852	PLEKHF1	protein_coding	transcript	ENSSSCT00000003153.4	0.840478	0.988342	-0.278945	1.38584	1.08007	3.748	0.292265	4.05955	2.38932	4.05955
14	17321	ENSSSCT00000085253	ENSSSCG00000010017	SMTN	protein_coding	transcript	ENSSSCT00000085253.2	0.667203	0.963313	-0.576632	1.34104	1.08056	3.25344	0.266974	3.808	2.38919	3.808
12	33157	ENSSSCT00000043321	ENSSSCG00000017754	ENSSSCG00000017754	protein_coding	transcript	ENSSSCT00000043321.2	0.646834	0.961945	-0.521739	1.13876	1.08109	2.48897	0.54933	1.05975	2.38904	2.38904
AEMK02000452.1	3009	ENSSSCT00000087622	ENSSSCG00000060584	ENSSSCG00000060584	protein_coding	transcript	ENSSSCT00000087622.2	0.468172	0.935205	-0.782553	1.0787	1.08135	2.23032	0.105862	2.53076	2.38897	2.53076
6	1604	ENSSSCT00000092738	ENSSSCG00000060307	ENSSSCG00000060307	protein_coding	transcript	ENSSSCT00000092738.1	0.0799912	0.662082	-1.96792	1.12405	1.08136	1.67208	0.474004	-0.0636653	2.38896	2.38896
6	22928	ENSSSCT00000093751	ENSSSCG00000002730	CALB2	protein_coding	transcript	ENSSSCT00000093751.1	0.5721	0.951635	1.02231	1.80952	1.08138	6.22387	0.356854	7.06255	2.38896	7.06255
4	158119	ENSSSCT00000006908	ENSSSCG00000006303	DCAF6	protein_coding	transcript	ENSSSCT00000006908.5	0.282307	0.871959	-1.58106	1.47055	1.08156	4.44073	0.986776	3.91331	2.38891	3.91331
2	109418	ENSSSCT00000099334	ENSSSCG00000013249	CKAP5	protein_coding	transcript	ENSSSCT00000099334.1	0.888936	0.992036	-0.223224	1.59845	1.08212	5.92571	1.79295	3.99654	2.38875	3.99654
15	53781	ENSSSCT00000060342	ENSSSCG00000016101	CFLAR	protein_coding	transcript	ENSSSCT00000060342.3	0.520065	0.945476	1.03676	1.61176	1.08243	5.74871	2.74888	3.13745	2.38867	3.13745
5	464194	ENSSSCT00000040126	ENSSSCG00000027144	LMNTD1	protein_coding	transcript	ENSSSCT00000040126.3	0.10097	0.708358	-2.06987	1.26198	1.08251	3.67894	1.22006	1.80046	2.38864	2.38864
9	63721	ENSSSCT00000083191	ENSSSCG00000015581	CENPF	protein_coding	transcript	ENSSSCT00000083191.2	0.0802514	0.663063	-2.14087	1.2239	1.08253	2.64323	1.00552	0.658014	2.38864	2.38864
17	102517	ENSSSCT00000060277	ENSSSCG00000006981	MICU3	protein_coding	transcript	ENSSSCT00000060277.3	0.434569	0.928115	0.9415	1.20489	1.083	2.72922	0.901069	2.31756	2.3885	2.3885
2	2273	ENSSSCT00000014918	ENSSSCG00000013654	ICAM4	protein_coding	transcript	ENSSSCT00000014918.5	0.0735054	0.64417	1.93992	1.08395	1.08324	1.41648	0.273884	0.307209	2.38844	2.38844
8	742337	ENSSSCT00000024433	ENSSSCG00000027183	FSTL5	protein_coding	transcript	ENSSSCT00000024433.3	0.144036	0.779937	2.25297	1.54215	1.08353	5.56268	0.320569	5.0683	2.38836	5.0683
5	52707	ENSSSCT00000048467	ENSSSCG00000000512	TBC1D15	protein_coding	transcript	ENSSSCT00000048467.2	0.0285909	0.466896	-2.96219	1.35316	1.08355	5.56527	1.51943e-16	4.149	2.38835	4.149
6	12062	ENSSSCT00000003967	ENSSSCG00000003573	MAP3K6	protein_coding	transcript	ENSSSCT00000003967.5	0.024774	0.446605	-2.97913	1.32706	1.08363	5.44361	1.4032	2.58728	2.38833	2.58728
6	39038	ENSSSCT00000022913	ENSSSCG00000024800	DSC2	protein_coding	transcript	ENSSSCT00000022913.4	0.987991	0.99952	0.0192678	1.28007	1.08383	3.67981	0.442821	3.27003	2.38827	3.27003
2	36361	ENSSSCT00000090628	ENSSSCG00000012859	NADSYN1	protein_coding	transcript	ENSSSCT00000090628.2	0.0215949	0.442794	-2.96603	1.29103	1.0839	5.27671	0.548483	3.22822	2.38825	3.22822
13	32352	ENSSSCT00000050496	ENSSSCG00000011387	RNF123	protein_coding	transcript	ENSSSCT00000050496.3	0.859457	0.990975	-0.263148	1.48616	1.08415	5.39361	1.33705	3.6676	2.38818	3.6676
AEMK02000687.1	16226	ENSSSCT00000029569	ENSSSCG00000031311	ENSSSCG00000031311	protein_coding	transcript	ENSSSCT00000029569.4	0.295936	0.878882	1.19024	1.13879	1.08539	2.4198	0.550674	1.60559	2.38783	2.38783
11	57641	ENSSSCT00000045789	ENSSSCG00000009357	SMAD9	protein_coding	transcript	ENSSSCT00000045789.3	0.233066	0.851175	-1.79418	1.50456	1.08562	5.38183	1.47009	3.65924	2.38777	3.65924
14	33725	ENSSSCT00000010767	ENSSSCG00000009824	RAD9B	protein_coding	transcript	ENSSSCT00000010767.5	0.00918817	0.307295	2.70406	1.03804	1.08583	3.56588	0.0538533	1.90093	2.38771	2.38771
2	20933	ENSSSCT00000090313	ENSSSCG00000029521	CD82	protein_coding	transcript	ENSSSCT00000090313.2	0.290818	0.876378	1.65495	1.5667	1.08583	5.00595	3.17406	1.19059	2.38771	2.38771
17	23970	ENSSSCT00000080987	ENSSSCG00000036835	OSBPL2	protein_coding	transcript	ENSSSCT00000080987.1	0.035379	0.504674	-2.94527	1.39985	1.08589	5.2831	2.05254	1.72454	2.38769	2.38769
17	66078	ENSSSCT00000060963	ENSSSCG00000007314	ENSSSCG00000007314	protein_coding	transcript	ENSSSCT00000060963.3	0.486575	0.938377	1.16979	1.6813	1.08692	5.52881	0.632681	5.77253	2.3874	5.77253
2	147635	ENSSSCT00000085736	ENSSSCG00000014428	HTR4	protein_coding	transcript	ENSSSCT00000085736.2	0.391712	0.911824	-1.2301	1.43617	1.08748	4.28731	0.828791	3.84482	2.38724	3.84482
6	164228	ENSSSCT00000064363	ENSSSCG00000003586	EPB41	protein_coding	transcript	ENSSSCT00000064363.3	0.949936	0.996608	0.112019	1.78412	1.08762	5.62988	0.498718	6.71384	2.3872	6.71384
17	4632	ENSSSCT00000026905	ENSSSCG00000026585	PROCR	protein_coding	transcript	ENSSSCT00000026905.4	0.837615	0.987852	0.307883	1.50227	1.08772	4.05948	0.561545	4.55218	2.38717	4.55218
16	393207	ENSSSCT00000029751	ENSSSCG00000017046	EBF1	protein_coding	transcript	ENSSSCT00000029751.4	0.984164	0.999248	-0.0282939	1.42547	1.08772	5.3041	1.63529	2.96894	2.38717	2.96894
X	111739	ENSSSCT00000060332	ENSSSCG00000012639	THOC2	protein_coding	transcript	ENSSSCT00000060332.3	0.754714	0.977137	0.424851	1.35983	1.08774	3.85996	0.348768	3.84121	2.38717	3.84121
2	42589	ENSSSCT00000082845	ENSSSCG00000014055	CDHR2	protein_coding	transcript	ENSSSCT00000082845.2	0.41459	0.921326	0.916838	1.12379	1.08785	1.89886	0.474508	1.34506	2.38714	2.38714
2	611755	ENSSSCT00000014619	ENSSSCG00000034191	SOX6	protein_coding	transcript	ENSSSCT00000014619.5	0.792386	0.981762	0.309947	1.17755	1.08798	2.55701	0.740712	2.40125	2.3871	2.40125
6	1597	ENSSSCT00000081166	ENSSSCG00000041404	ENSSSCG00000041404	protein_coding	transcript	ENSSSCT00000081166.2	0.922583	0.995299	0.105533	1.08595	1.08814	0.647254	0.285096	0.542848	2.38705	2.38705
17	33236	ENSSSCT00000087267	ENSSSCG00000007516	STX16	protein_coding	transcript	ENSSSCT00000087267.2	0.401052	0.916735	0.949886	1.13116	1.08897	2.7153	0.512474	2.3213	2.38682	2.38682
12	2323	ENSSSCT00000019508	ENSSSCG00000017925	SLC16A11	protein_coding	transcript	ENSSSCT00000019508.4	0.529464	0.94652	0.75587	1.20204	1.08984	2.69333	0.564629	2.70936	2.38657	2.70936
1	1550	ENSSSCT00000095834	ENSSSCG00000060343	ENSSSCG00000060343	protein_coding	transcript	ENSSSCT00000095834.1	0.532981	0.947593	-0.665235	1.067	1.09016	1.01547	0.193242	0.824662	2.38648	2.38648
6	107532	ENSSSCT00000049714	ENSSSCG00000003586	EPB41	protein_coding	transcript	ENSSSCT00000049714.3	0.29997	0.879616	1.77994	1.71726	1.09038	6.05527	2.07579	4.60638	2.38642	4.60638
1	10770	ENSSSCT00000076858	ENSSSCG00000005671	CRAT	protein_coding	transcript	ENSSSCT00000076858.2	0.388561	0.911443	1.01887	1.18167	1.0909	1.88241	0.7777	1.27564	2.38627	2.38627
9	36390	ENSSSCT00000016949	ENSSSCG00000015559	NCF2	protein_coding	transcript	ENSSSCT00000016949.5	0.24741	0.854743	-1.5602	1.34888	1.09122	2.43561	1.73661	-0.0781087	2.38618	2.38618
6	8961	ENSSSCT00000047431	ENSSSCG00000003341	TAS1R3	protein_coding	transcript	ENSSSCT00000047431.3	0.0260527	0.451063	-2.95422	1.32748	1.09224	5.46895	0.46274	3.53028	2.38588	3.53028
4	48601	ENSSSCT00000044373	ENSSSCG00000006553	UBAP2L	protein_coding	transcript	ENSSSCT00000044373.3	0.118413	0.74231	2.16473	1.38634	1.09318	5.40914	0.699238	3.65573	2.38561	3.65573
5	14042	ENSSSCT00000055686	ENSSSCG00000034350	SERHL2	protein_coding	transcript	ENSSSCT00000055686.3	0.206767	0.830698	-1.66525	1.31901	1.09341	3.94244	1.55665	1.5441	2.38555	2.38555
13	124735	ENSSSCT00000052898	ENSSSCG00000011680	PLS1	protein_coding	transcript	ENSSSCT00000052898.2	0.354342	0.899339	-1.04961	1.13324	1.09346	1.68255	0.524422	0.728869	2.38553	2.38553
1	26027	ENSSSCT00000056889	ENSSSCG00000004713	TGM5	protein_coding	transcript	ENSSSCT00000056889.3	0.377069	0.907005	1.11285	1.25987	1.09379	3.59323	0.0652909	3.53131	2.38544	3.53131
14	17190	ENSSSCT00000044908	ENSSSCG00000040961	LIF	protein_coding	transcript	ENSSSCT00000044908.2	0.23992	0.851228	1.2899	1.09761	1.09517	2.54644	0.0630953	2.66676	2.38504	2.66676
16	12871	ENSSSCT00000099583	ENSSSCG00000031990	DIMT1	protein_coding	transcript	ENSSSCT00000099583.1	0.381074	0.908827	-1.4592	1.6659	1.09566	5.42781	0.804762	5.48367	2.3849	5.48367
3	213195	ENSSSCT00000043695	ENSSSCG00000035000	ENSSSCG00000035000	protein_coding	transcript	ENSSSCT00000043695.3	0.74377	0.975807	0.3701	1.13227	1.09582	2.69318	0.520151	2.13735	2.38485	2.38485
7	110946	ENSSSCT00000001173	ENSSSCG00000001078	MBOAT1	protein_coding	transcript	ENSSSCT00000001173.5	0.862303	0.990975	-0.210125	1.21149	1.09595	1.82218	0.94088	1.3755	2.38481	2.38481
6	31248	ENSSSCT00000004234	ENSSSCG00000003825	ENSSSCG00000003825	protein_coding	transcript	ENSSSCT00000004234.5	0.506388	0.941711	-0.746651	1.12368	1.09657	2.17309	0.476417	2.13521	2.38463	2.38463
11	31388	ENSSSCT00000079080	ENSSSCG00000009281	ENSSSCG00000009281	protein_coding	transcript	ENSSSCT00000079080.2	0.292411	0.876686	1.25897	1.19578	1.09665	2.01157	0.85539	1.10525	2.38461	2.38461
6	14166	ENSSSCT00000003978	ENSSSCG00000003583	RPA2	protein_coding	transcript	ENSSSCT00000003978.5	0.350691	0.897965	-1.54249	1.65282	1.09669	5.71394	0.217722	5.97229	2.3846	5.97229
14	114534	ENSSSCT00000095537	ENSSSCG00000010470	IDE	protein_coding	transcript	ENSSSCT00000095537.1	0.488611	0.938974	-1.19342	1.72331	1.09707	5.5946	0.881546	5.84773	2.38449	5.84773
6	6890	ENSSSCT00000086156	ENSSSCG00000023460	HPCAL4	protein_coding	transcript	ENSSSCT00000086156.2	0.00029587	0.0407771	4.57722	1.26481	1.09774	5.74207	1.2406	-0.78861	2.38429	2.38429
4	24552	ENSSSCT00000031828	ENSSSCG00000006808	SLC16A4	protein_coding	transcript	ENSSSCT00000031828.4	0.884282	0.992036	0.212752	1.46178	1.09804	5.45709	1.64038	3.2014	2.3842	3.2014
9	55502	ENSSSCT00000100757	ENSSSCG00000029388	PDE2A	protein_coding	transcript	ENSSSCT00000100757.1	0.796529	0.98273	0.377233	1.46304	1.0981	3.83009	1.28395e-32	4.85016	2.38419	4.85016
2	120464	ENSSSCT00000050172	ENSSSCG00000012884	PPP6R3	protein_coding	transcript	ENSSSCT00000050172.3	0.913555	0.994582	-0.140495	1.29423	1.09819	2.96032	1.13097	2.66448	2.38416	2.66448
17	93855	ENSSSCT00000062728	ENSSSCG00000024486	HOOK3	protein_coding	transcript	ENSSSCT00000062728.3	0.312216	0.883297	-1.78364	1.76496	1.09822	6.29573	0.722692	6.3358	2.38415	6.3358
13	27187	ENSSSCT00000082518	ENSSSCG00000011506	UBA3	protein_coding	transcript	ENSSSCT00000082518.2	0.974901	0.998362	-0.0447433	1.42216	1.0984	3.60277	1.28395e-32	4.58289	2.3841	4.58289
1	6176	ENSSSCT00000088612	ENSSSCG00000024263	SERF2	protein_coding	transcript	ENSSSCT00000088612.2	0.252223	0.85652	1.23519	1.0788	1.09852	1.64523	0.253023	1.27577	2.38406	2.38406
5	103873	ENSSSCT00000054319	ENSSSCG00000000152	RBFOX2	protein_coding	transcript	ENSSSCT00000054319.3	0.386896	0.910879	1.43048	1.65324	1.09871	5.53861	0.553423	5.63976	2.38401	5.63976
18	29647	ENSSSCT00000070043	ENSSSCG00000028113	CAPZA2	protein_coding	transcript	ENSSSCT00000070043.2	0.0244964	0.446179	-2.99014	1.32939	1.09873	5.49307	1.28395e-32	4.0045	2.384	4.0045
18	9045	ENSSSCT00000067429	ENSSSCG00000016733	ENSSSCG00000016733	protein_coding	transcript	ENSSSCT00000067429.2	0.613422	0.958755	0.607891	1.20328	1.09923	2.71315	0.896931	2.29106	2.38385	2.38385
1	9151	ENSSSCT00000070052	ENSSSCG00000005650	CERCAM	protein_coding	transcript	ENSSSCT00000070052.2	0.62343	0.959861	-0.769807	1.56785	1.09946	4.76204	1.8138	3.75617	2.38379	3.75617
7	57590	ENSSSCT00000069178	ENSSSCG00000002129	RPGRIP1	protein_coding	transcript	ENSSSCT00000069178.2	0.298571	0.879587	-1.28473	1.23591	1.10096	2.32387	1.07779	1.32755	2.38335	2.38335
9	50299	ENSSSCT00000033250	ENSSSCG00000015293	ENSSSCG00000015293	protein_coding	transcript	ENSSSCT00000033250.4	0.16428	0.805504	-2.2563	1.62228	1.10149	6.03122	0.0682729	5.89514	2.38319	5.89514
16	13469	ENSSSCT00000082768	ENSSSCG00000016985	BNIP1	protein_coding	transcript	ENSSSCT00000082768.1	0.032762	0.489368	-2.60052	1.21805	1.10151	4.31773	0.506493	2.85532	2.38319	2.85532
10	287967	ENSSSCT00000057313	ENSSSCG00000010862	CDC42BPA	protein_coding	transcript	ENSSSCT00000057313.3	0.141555	0.777636	2.23181	1.51821	1.10175	5.54883	1.72037	3.5025	2.38312	3.5025
3	48364	ENSSSCT00000079946	ENSSSCG00000028185	FGD3	protein_coding	transcript	ENSSSCT00000079946.2	0.514385	0.94452	-1.02186	1.56721	1.1021	5.43824	2.29262	3.27282	2.38301	3.27282
2	18704	ENSSSCT00000058801	ENSSSCG00000024569	ANO9	protein_coding	transcript	ENSSSCT00000058801.3	0.501658	0.94084	0.737768	1.09806	1.10303	1.47227	0.349361	0.999265	2.38274	2.38274
7	3788	ENSSSCT00000101231	ENSSSCG00000024161	ENSSSCG00000024161	protein_coding	transcript	ENSSSCT00000101231.1	0.188054	0.82085	1.41536	1.07521	1.10315	1.83295	0.236852	1.43278	2.3827	2.3827
AEMK02000452.1	2350	ENSSSCT00000100708	ENSSSCG00000058302	ENSSSCG00000058302	protein_coding	transcript	ENSSSCT00000100708.1	0.825379	0.986397	-0.317953	1.4411	1.10319	3.76182	0.234361	4.47143	2.38269	4.47143
13	52739	ENSSSCT00000064671	ENSSSCG00000028112	CLIC6	protein_coding	transcript	ENSSSCT00000064671.3	0.61437	0.958886	-0.611973	1.2146	1.10322	3.43665	0.695984	2.64683	2.38268	2.64683
6	4569	ENSSSCT00000078590	ENSSSCG00000040001	TNFRSF25	protein_coding	transcript	ENSSSCT00000078590.2	0.426487	0.924101	-1.33766	1.68213	1.10349	5.43766	0.429217	5.98231	2.3826	5.98231
6	69475	ENSSSCT00000053204	ENSSSCG00000030423	MIER1	protein_coding	transcript	ENSSSCT00000053204.2	0.253125	0.857224	1.60493	1.4044	1.10484	5.68495	1.45689	3.01223	2.3822	3.01223
8	105955	ENSSSCT00000082222	ENSSSCG00000026196	FAM13A	protein_coding	transcript	ENSSSCT00000082222.1	0.247717	0.854848	-1.70716	1.4769	1.10509	5.41611	1.98113	2.96132	2.38213	2.96132
1	5132	ENSSSCT00000042726	ENSSSCG00000046333	ENSSSCG00000046333	protein_coding	transcript	ENSSSCT00000042726.3	0.968803	0.997774	-0.0432338	1.10545	1.10533	0.639238	0.386958	0.433408	2.38205	2.38205
2	42410	ENSSSCT00000041335	ENSSSCG00000040617	TNFAIP8	protein_coding	transcript	ENSSSCT00000041335.3	0.156927	0.796701	1.5777	1.1146	1.10625	2.50447	0.433251	1.27064	2.38178	2.38178
5	15000	ENSSSCT00000000405	ENSSSCG00000000379	ESYT1	protein_coding	transcript	ENSSSCT00000000405.4	0.868703	0.991618	-0.251512	1.5215	1.10656	4.53373	0.810864	4.43462	2.38169	4.43462
6	24551	ENSSSCT00000003114	ENSSSCG00000002814	ADGRG3	protein_coding	transcript	ENSSSCT00000003114.5	0.35712	0.899493	0.969413	1.05272	1.10706	1.98553	0.129576	1.94681	2.38154	2.38154
1	10979	ENSSSCT00000103610	ENSSSCG00000004956	SKOR1	protein_coding	transcript	ENSSSCT00000103610.1	0.441453	0.930285	-0.789134	1.02519	1.10712	1.66371	1.28395e-32	1.87266	2.38152	2.38152
14	257096	ENSSSCT00000059472	ENSSSCG00000010604	SH3PXD2A	protein_coding	transcript	ENSSSCT00000059472.3	0.690897	0.966644	0.709776	1.78498	1.10738	5.90594	2.22349	4.99602	2.38144	4.99602
17	78292	ENSSSCT00000073624	ENSSSCG00000007352	DHX35	protein_coding	transcript	ENSSSCT00000073624.2	0.0896054	0.686638	2.57207	1.51523	1.10781	5.72186	1.68407	3.51826	2.38131	3.51826
4	57555	ENSSSCT00000048637	ENSSSCG00000022092	CYP7B1	protein_coding	transcript	ENSSSCT00000048637.3	0.0460471	0.554186	2.51267	1.25951	1.10782	3.15167	1.21326	0.671102	2.38131	2.38131
3	39844	ENSSSCT00000009374	ENSSSCG00000008568	DRC1	protein_coding	transcript	ENSSSCT00000009374.5	0.560782	0.950779	-0.686373	1.17998	1.10826	2.48655	0.773785	2.14988	2.38118	2.38118
16	41123	ENSSSCT00000018456	ENSSSCG00000016948	TRIM23	protein_coding	transcript	ENSSSCT00000018456.5	0.231778	0.850657	1.37427	1.14926	1.10869	1.73137	0.611743	1.0023	2.38105	2.38105
10	1845	ENSSSCT00000065072	ENSSSCG00000031634	ENSSSCG00000031634	protein_coding	transcript	ENSSSCT00000065072.1	0.796221	0.982718	-0.281506	1.09009	1.1089	1.14166	0.311608	0.788009	2.38099	2.38099
7	12808	ENSSSCT00000037996	ENSSSCG00000001881	MAN2C1	protein_coding	transcript	ENSSSCT00000037996.2	0.531724	0.947069	-1.06821	1.7081	1.10952	6.1623	1.90484	4.7062	2.3808	4.7062
17	15278	ENSSSCT00000068756	ENSSSCG00000007007	IDO1	protein_coding	transcript	ENSSSCT00000068756.2	0.249119	0.855227	-1.4692	1.2748	1.10954	3.70031	0.698182	2.98421	2.38079	2.98421
3	39385	ENSSSCT00000075086	ENSSSCG00000033753	UBXN2A	protein_coding	transcript	ENSSSCT00000075086.1	0.480307	0.938069	-1.20721	1.71039	1.10956	5.53588	1.53352	5.09524	2.38079	5.09524
9	20198	ENSSSCT00000074220	ENSSSCG00000026153	ACAT1	protein_coding	transcript	ENSSSCT00000074220.2	0.763647	0.978362	-0.442405	1.47128	1.10966	3.86775	1.41785	3.48706	2.38076	3.48706
X	55628	ENSSSCT00000068535	ENSSSCG00000012813	BRCC3	protein_coding	transcript	ENSSSCT00000068535.2	0.637931	0.960654	-0.596942	1.26849	1.11	3.66922	1.26532	2.12919	2.38066	2.38066
2	17242	ENSSSCT00000064087	ENSSSCG00000035028	GRK6	protein_coding	transcript	ENSSSCT00000064087.3	0.120851	0.744242	1.76006	1.13464	1.11056	3.00791	0.536656	2.25552	2.38049	2.38049
18	22177	ENSSSCT00000049472	ENSSSCG00000032249	GBX1	protein_coding	transcript	ENSSSCT00000049472.2	0.990073	0.999843	-0.0133657	1.07428	1.11062	1.44401	0.234592	1.458	2.38047	2.38047
4	8819	ENSSSCT00000080662	ENSSSCG00000006031	TMEM74	protein_coding	transcript	ENSSSCT00000080662.1	0.861089	0.990975	0.270776	1.5474	1.11071	4.26698	0.949776	4.47583	2.38044	4.47583
13	750793	ENSSSCT00000047429	ENSSSCG00000036381	RBMS3	protein_coding	transcript	ENSSSCT00000047429.3	0.029643	0.471588	-2.98573	1.37286	1.11093	5.54886	1.89027	2.1417	2.38038	2.38038
14	1372	ENSSSCT00000055858	ENSSSCG00000037377	ENSSSCG00000037377	protein_coding	transcript	ENSSSCT00000055858.2	0.34866	0.897088	-1.33509	1.42457	1.11104	4.32719	1.2511	3.34733	2.38034	3.34733
8	126294	ENSSSCT00000009995	ENSSSCG00000031348	ALPK1	protein_coding	transcript	ENSSSCT00000009995.5	0.739279	0.975133	-0.399959	1.20177	1.11118	3.88934	0.892261	2.21931	2.3803	2.3803
3	155617	ENSSSCT00000062246	ENSSSCG00000022708	ZNF638	protein_coding	transcript	ENSSSCT00000062246.3	0.280817	0.871164	-1.18937	1.10282	1.11129	2.61119	0.375542	1.60704	2.38027	2.38027
18	11750	ENSSSCT00000073996	ENSSSCG00000039582	PSMA2	protein_coding	transcript	ENSSSCT00000073996.2	0.201015	0.828403	1.59865	1.25025	1.11157	1.88698	1.16172	0.369305	2.38018	2.38018
1	160864	ENSSSCT00000043815	ENSSSCG00000005388	INVS	protein_coding	transcript	ENSSSCT00000043815.3	0.422689	0.923425	-1.34154	1.67324	1.1118	5.67727	2.0789	4.26503	2.38011	4.26503
14	24709	ENSSSCT00000091125	ENSSSCG00000010759	GLRX3	protein_coding	transcript	ENSSSCT00000091125.2	0.933089	0.995477	-0.0916013	1.09103	1.11208	1.72158	0.317181	1.78406	2.38003	2.38003
13	70815	ENSSSCT00000106448	ENSSSCG00000027176	SACM1L	protein_coding	transcript	ENSSSCT00000106448.1	0.458645	0.934398	0.87907	1.1862	1.1121	2.48558	0.808291	1.87243	2.38002	2.38002
4	4082	ENSSSCT00000062662	ENSSSCG00000040632	ENSSSCG00000040632	protein_coding	transcript	ENSSSCT00000062662.2	0.298998	0.879616	1.10754	1.06639	1.1122	1.11699	0.196782	0.826056	2.37999	2.37999
2	2707	ENSSSCT00000014877	ENSSSCG00000013622	TMEM205	protein_coding	transcript	ENSSSCT00000014877.5	0.234707	0.851175	1.37793	1.15956	1.11228	1.75761	0.666741	0.966477	2.37997	2.37997
7	2921	ENSSSCT00000002226	ENSSSCG00000001989	CIDEB	protein_coding	transcript	ENSSSCT00000002226.5	0.367911	0.903203	-0.981359	1.08992	1.11283	0.842279	0.311948	0.402728	2.3798	2.3798
1	6407	ENSSSCT00000004873	ENSSSCG00000004410	ENSSSCG00000004410	protein_coding	transcript	ENSSSCT00000004873.5	0.825612	0.986397	0.235599	1.06929	1.11286	1.15937	0.210987	1.26097	2.37979	2.37979
5	22243	ENSSSCT00000096196	ENSSSCG00000062878	SP7	protein_coding	transcript	ENSSSCT00000096196.1	0.670961	0.963843	0.454883	1.07074	1.11364	1.22881	0.218288	1.28795	2.37955	2.37955
5	112830	ENSSSCT00000050608	ENSSSCG00000000896	NTN4	protein_coding	transcript	ENSSSCT00000050608.3	0.520804	0.945476	-1.08716	1.69312	1.11368	5.67211	1.84775	4.64782	2.37954	4.64782
13	5677	ENSSSCT00000061019	ENSSSCG00000031614	SMCO1	protein_coding	transcript	ENSSSCT00000061019.3	0.819229	0.985711	-0.244934	1.07175	1.11391	1.10694	0.223255	0.837841	2.37947	2.37947
2	177209	ENSSSCT00000015510	ENSSSCG00000014195	MAN2A1	protein_coding	transcript	ENSSSCT00000015510.5	0.471722	0.936312	-1.19403	1.65911	1.11433	5.57599	1.19634	5.04091	2.37934	5.04091
13	120827	ENSSSCT00000101387	ENSSSCG00000011598	FGD5	protein_coding	transcript	ENSSSCT00000101387.1	0.253486	0.857224	-1.92008	1.68145	1.11445	5.93283	0.951573	5.45475	2.37931	5.45475
10	74819	ENSSSCT00000097704	ENSSSCG00000021310	LIN9	protein_coding	transcript	ENSSSCT00000097704.1	0.0365589	0.513125	2.74951	1.31514	1.1147	4.16496	1.5399	1.1158	2.37923	2.37923
14	25313	ENSSSCT00000083629	ENSSSCG00000010589	SFXN2	protein_coding	transcript	ENSSSCT00000083629.1	0.547868	0.949132	-0.679392	1.13052	1.11491	2.67665	0.51682	2.26286	2.37917	2.37917
4	449398	ENSSSCT00000086808	ENSSSCG00000034495	SNTG1	protein_coding	transcript	ENSSSCT00000086808.2	0.0541542	0.582053	2.7248	1.41504	1.11494	5.49112	1.43685	3.10028	2.37916	3.10028
9	22252	ENSSSCT00000067266	ENSSSCG00000014852	ARRB1	protein_coding	transcript	ENSSSCT00000067266.1	0.485224	0.938377	-0.934836	1.33945	1.11545	4.00394	0.664515	3.40081	2.379	3.40081
6	20262	ENSSSCT00000080309	ENSSSCG00000032996	SLC7A5	protein_coding	transcript	ENSSSCT00000080309.2	0.569285	0.951635	-0.796138	1.39893	1.11554	3.87726	0.642301	3.79211	2.37898	3.79211
4	45517	ENSSSCT00000091630	ENSSSCG00000006824	GNAI3	protein_coding	transcript	ENSSSCT00000091630.2	0.483304	0.938377	0.820158	1.16999	1.11598	1.95428	0.72289	1.28283	2.37884	2.37884
1	43071	ENSSSCT00000105163	ENSSSCG00000004884	TMX3	protein_coding	transcript	ENSSSCT00000105163.1	0.0326979	0.489095	-3.03432	1.42071	1.1164	5.98428	0.226567	4.347	2.37871	4.347
3	2210	ENSSSCT00000098631	ENSSSCG00000040265	UBFD1	protein_coding	transcript	ENSSSCT00000098631.1	0.859308	0.990975	0.215827	1.21761	1.11766	2.74522	0.265242	3.09415	2.37832	3.09415
15	49316	ENSSSCT00000042267	ENSSSCG00000023297	SCRN3	protein_coding	transcript	ENSSSCT00000042267.3	0.465167	0.935205	0.901999	1.235	1.11819	2.64129	1.07785	1.91509	2.37816	2.37816
5	22810	ENSSSCT00000043578	ENSSSCG00000037845	YEATS4	protein_coding	transcript	ENSSSCT00000043578.3	0.598906	0.955392	-0.739627	1.4062	1.11871	4.2793	0.978742	3.50188	2.378	3.50188
7	3073	ENSSSCT00000035331	ENSSSCG00000001396	ENSSSCG00000001396	protein_coding	transcript	ENSSSCT00000035331.3	0.129149	0.756694	1.76999	1.16641	1.11885	3.23726	0.704861	2.07436	2.37796	2.37796
3	2905	ENSSSCT00000039095	ENSSSCG00000039066	ENSSSCG00000039066	protein_coding	transcript	ENSSSCT00000039095.3	0.72529	0.973985	-0.389801	1.10929	1.11893	1.99124	0.410326	1.97941	2.37793	2.37793
5	47565	ENSSSCT00000046906	ENSSSCG00000000072	SLC25A17	protein_coding	transcript	ENSSSCT00000046906.3	0.310641	0.882739	-1.77086	1.74662	1.11987	6.17486	0.636556	6.276	2.37764	6.276
2	19096	ENSSSCT00000049019	ENSSSCG00000014296	ENSSSCG00000014296	protein_coding	transcript	ENSSSCT00000049019.3	0.500517	0.94084	0.804177	1.19371	1.12015	2.52161	0.851251	1.54227	2.37756	2.37756
2	5417	ENSSSCT00000100993	ENSSSCG00000013767	PALM3	protein_coding	transcript	ENSSSCT00000100993.1	0.679997	0.964935	0.501885	1.21679	1.1204	2.66604	0.977367	2.32226	2.37748	2.37748
1	36451	ENSSSCT00000023322	ENSSSCG00000004716	TMEM62	protein_coding	transcript	ENSSSCT00000023322.3	0.0924314	0.693245	-1.98331	1.17864	1.12044	3.78841	0.770324	2.31362	2.37747	2.37747
1	18196	ENSSSCT00000088985	ENSSSCG00000004957	CLN6	protein_coding	transcript	ENSSSCT00000088985.2	0.585214	0.953672	0.876809	1.60651	1.12045	4.7436	0.734102	5.11395	2.37746	5.11395
AEMK02000682.1	11412	ENSSSCT00000100962	ENSSSCG00000039264	ABCA2	protein_coding	transcript	ENSSSCT00000100962.1	0.577581	0.952134	0.66066	1.18627	1.12065	2.54951	0.811278	2.19188	2.3774	2.3774
6	36941	ENSSSCT00000053059	ENSSSCG00000003812	EFCAB7	protein_coding	transcript	ENSSSCT00000053059.3	0.888515	0.992036	-0.175445	1.25153	1.12095	1.62699	1.17187	0.874507	2.37731	2.37731
1	4567	ENSSSCT00000090950	ENSSSCG00000005355	EXOSC3	protein_coding	transcript	ENSSSCT00000090950.1	0.403445	0.918053	0.905025	1.08324	1.12143	1.07672	0.281657	0.825137	2.37716	2.37716
12	437329	ENSSSCT00000048048	ENSSSCG00000017676	BCAS3	protein_coding	transcript	ENSSSCT00000048048.3	0.120332	0.74365	-1.89863	1.22226	1.12153	2.5652	1.00795	0.447553	2.37713	2.37713
6	11427	ENSSSCT00000082060	ENSSSCG00000003139	BCAT2	protein_coding	transcript	ENSSSCT00000082060.2	0.729473	0.974821	0.40361	1.16708	1.12172	2.57675	0.435043	2.65133	2.37707	2.65133
3	35119	ENSSSCT00000008399	ENSSSCG00000007659	ZCWPW1	protein_coding	transcript	ENSSSCT00000008399.5	0.98393	0.999211	-0.0234696	1.16519	1.12184	1.7975	0.699325	1.45965	2.37703	2.37703
2	123866	ENSSSCT00000015543	ENSSSCG00000014225	DTWD2	protein_coding	transcript	ENSSSCT00000015543.4	0.4556	0.934398	-1.04538	1.4011	1.12296	4.58629	2.07149	2.29662	2.37669	2.37669
6	17591	ENSSSCT00000003479	ENSSSCG00000003139	BCAT2	protein_coding	transcript	ENSSSCT00000003479.5	0.436526	0.928816	-1.08426	1.39352	1.12324	4.04915	0.816561	3.58361	2.3766	3.58361
7	22273	ENSSSCT00000002388	ENSSSCG00000002135	PNP	protein_coding	transcript	ENSSSCT00000002388.5	0.217299	0.83923	-1.43294	1.16146	1.12374	3.16865	0.680258	2.14976	2.37644	2.37644
3	5296	ENSSSCT00000022501	ENSSSCG00000038901	CLDN15	protein_coding	transcript	ENSSSCT00000022501.2	0.436924	0.928848	-0.930342	1.19674	1.12388	1.99734	0.868811	0.973571	2.3764	2.3764
17	20693	ENSSSCT00000104124	ENSSSCG00000037260	ENSSSCG00000037260	protein_coding	transcript	ENSSSCT00000104124.1	0.596457	0.955392	-0.620344	1.17156	1.12403	2.10421	0.733732	1.29803	2.37635	2.37635
17	22495	ENSSSCT00000086479	ENSSSCG00000007167	VPS16	protein_coding	transcript	ENSSSCT00000086479.1	0.634791	0.960538	0.780511	1.6432	1.12426	5.71551	1.16545	4.95277	2.37628	4.95277
6	23397	ENSSSCT00000092310	ENSSSCG00000038859	INO80C	protein_coding	transcript	ENSSSCT00000092310.1	0.842115	0.988342	0.213628	1.07249	1.1253	1.8136	0.230376	1.79925	2.37595	2.37595
13	77659	ENSSSCT00000098018	ENSSSCG00000041813	CMC1	protein_coding	transcript	ENSSSCT00000098018.1	0.0674051	0.626533	2.09145	1.14352	1.12565	2.54421	0.587135	1.15279	2.37584	2.37584
12	55677	ENSSSCT00000063144	ENSSSCG00000017401	ATP6V0A1	protein_coding	transcript	ENSSSCT00000063144.2	0.352126	0.898764	1.72097	1.84956	1.12589	6.94471	0.756995	6.99444	2.37577	6.99444
4	993	ENSSSCT00000095102	ENSSSCG00000059721	NPBWR1	protein_coding	transcript	ENSSSCT00000095102.1	0.481299	0.938377	0.752128	1.06804	1.12606	1.50066	0.20902	1.39173	2.37571	2.37571
AEMK02000682.1	3966	ENSSSCT00000006431	ENSSSCG00000005852	ENTPD8	protein_coding	transcript	ENSSSCT00000006431.5	0.815773	0.985168	0.246804	1.05931	1.12657	1.71535	0.167124	1.36185	2.37555	2.37555
9	150698	ENSSSCT00000105133	ENSSSCG00000062714	CEP350	protein_coding	transcript	ENSSSCT00000105133.1	0.837235	0.987821	0.349686	1.7022	1.12675	5.58725	1.10115	5.46429	2.3755	5.46429
11	54163	ENSSSCT00000094839	ENSSSCG00000009405	SUCLA2	protein_coding	transcript	ENSSSCT00000094839.1	0.363086	0.901178	1.06755	1.17378	1.12728	1.81503	0.746545	1.14579	2.37533	2.37533
7	44096	ENSSSCT00000071676	ENSSSCG00000001723	PLA2G7	protein_coding	transcript	ENSSSCT00000071676.1	0.0566658	0.592249	-2.30283	1.20828	1.12778	4.02924	0.582452	2.72562	2.37517	2.72562
2	20631	ENSSSCT00000027018	ENSSSCG00000026784	LMNB2	protein_coding	transcript	ENSSSCT00000027018.4	0.945472	0.996608	0.0798998	1.16823	1.12778	2.89346	0.717239	2.33638	2.37517	2.37517
6	21382	ENSSSCT00000003762	ENSSSCG00000003391	CA6	protein_coding	transcript	ENSSSCT00000003762.4	0.67028	0.963765	0.474515	1.1145	1.12801	2.06956	0.43942	1.73347	2.3751	2.3751
8	85494	ENSSSCT00000009778	ENSSSCG00000008930	TMPRSS11F	protein_coding	transcript	ENSSSCT00000009778.4	0.841297	0.988342	0.216027	1.07887	1.12881	0.908317	0.262572	0.765955	2.37485	2.37485
13	106282	ENSSSCT00000105362	ENSSSCG00000011679	ATR	protein_coding	transcript	ENSSSCT00000105362.1	0.787531	0.981545	0.486615	1.8055	1.12893	5.8228	0.543423	6.84308	2.37481	6.84308
10	64432	ENSSSCT00000104249	ENSSSCG00000010896	ASPM	protein_coding	transcript	ENSSSCT00000104249.1	0.182238	0.81881	-1.74212	1.30604	1.12931	3.77092	0.384704	3.48036	2.37469	3.48036
12	31033	ENSSSCT00000029457	ENSSSCG00000025681	ENSSSCG00000025681	protein_coding	transcript	ENSSSCT00000029457.3	0.515289	0.944732	0.697221	1.07162	1.12932	1.3535	0.22741	1.09347	2.37469	2.37469
11	119397	ENSSSCT00000051531	ENSSSCG00000009498	ENSSSCG00000009498	protein_coding	transcript	ENSSSCT00000051531.3	0.379676	0.907772	-1.01004	1.14974	1.12949	1.3629	0.62066	0.735157	2.37463	2.37463
2	149471	ENSSSCT00000039696	ENSSSCG00000013043	MACROD1	protein_coding	transcript	ENSSSCT00000039696.3	0.685247	0.965664	0.495866	1.22342	1.12969	2.72526	0.319961	3.07153	2.37457	3.07153
12	50257	ENSSSCT00000068171	ENSSSCG00000053434	SLC5A10	protein_coding	transcript	ENSSSCT00000068171.2	0.769504	0.979403	0.361724	1.23445	1.12996	2.78157	1.07847	1.37141	2.37449	2.37449
X	178538	ENSSSCT00000068482	ENSSSCG00000012456	RPS6KA6	protein_coding	transcript	ENSSSCT00000068482.1	0.00557345	0.231613	3.41501	1.23202	1.13011	3.80923	1.06494	-0.0201576	2.37444	2.37444
15	48295	ENSSSCT00000099782	ENSSSCG00000015691	ENSSSCG00000015691	protein_coding	transcript	ENSSSCT00000099782.1	0.478854	0.937746	-0.859226	1.21334	1.13031	2.53191	0.961508	0.999635	2.37438	2.37438
1	65364	ENSSSCT00000047788	ENSSSCG00000029697	FAM120B	protein_coding	transcript	ENSSSCT00000047788.3	0.24056	0.851228	-1.76034	1.49996	1.13039	5.55769	2.47285	2.62521	2.37435	2.62521
1	157147	ENSSSCT00000062092	ENSSSCG00000004651	GALK2	protein_coding	transcript	ENSSSCT00000062092.3	0.475905	0.937267	-0.904208	1.26834	1.13063	3.98643	0.850224	2.79495	2.37427	2.79495
7	49628	ENSSSCT00000002022	ENSSSCG00000001806	FSD2	protein_coding	transcript	ENSSSCT00000002022.5	0.799419	0.983156	-0.281802	1.10902	1.13093	1.1746	0.41275	0.777222	2.37418	2.37418
18	93835	ENSSSCT00000078344	ENSSSCG00000016597	POT1	protein_coding	transcript	ENSSSCT00000078344.1	0.661989	0.962696	0.678473	1.55197	1.13145	4.3923	0.981103	4.47659	2.37401	4.47659
14	101568	ENSSSCT00000010991	ENSSSCG00000010034	DEPDC5	protein_coding	transcript	ENSSSCT00000010991.5	0.256647	0.857981	1.84601	1.62737	1.1317	6.02606	2.9545	3.04636	2.37393	3.04636
13	287522	ENSSSCT00000012836	ENSSSCG00000011726	VEPH1	protein_coding	transcript	ENSSSCT00000012836.5	0.25858	0.859142	-1.3926	1.23266	1.13228	2.60462	1.06919	0.813649	2.37375	2.37375
16	147342	ENSSSCT00000037432	ENSSSCG00000016863	OXCT1	protein_coding	transcript	ENSSSCT00000037432.3	0.0371068	0.515793	-3.04155	1.45907	1.13245	6.22063	1.28395e-32	4.82384	2.37369	4.82384
X	127148	ENSSSCT00000028904	ENSSSCG00000012411	PHKA1	protein_coding	transcript	ENSSSCT00000028904.4	0.99031	0.999843	0.0222316	1.83055	1.13314	5.91756	2.64521	4.94768	2.37347	4.94768
13	51812	ENSSSCT00000088092	ENSSSCG00000011881	IQCB1	protein_coding	transcript	ENSSSCT00000088092.2	0.135625	0.765158	-1.97613	1.32424	1.13387	3.78427	1.60026	1.45652	2.37324	2.37324
1	10996	ENSSSCT00000061652	ENSSSCG00000004077	FBXO5	protein_coding	transcript	ENSSSCT00000061652.2	0.408848	0.919973	0.894429	1.08295	1.13405	1.27982	0.284213	0.97136	2.37318	2.37318
9	4595	ENSSSCT00000016565	ENSSSCG00000015199	VSIG2	protein_coding	transcript	ENSSSCT00000016565.4	0.661985	0.962696	0.472103	1.0799	1.13413	1.20609	0.269306	1.09951	2.37316	2.37316
12	50257	ENSSSCT00000068252	ENSSSCG00000053434	SLC5A10	protein_coding	transcript	ENSSSCT00000068252.2	0.657667	0.962207	-0.594958	1.34261	1.13465	3.09687	1.71152	2.08167	2.37299	2.37299
15	3247	ENSSSCT00000017772	ENSSSCG00000016319	GBX2	protein_coding	transcript	ENSSSCT00000017772.3	0.67946	0.964935	0.444073	1.07472	1.13534	1.40969	0.244392	1.45649	2.37277	2.37277
6	22877	ENSSSCT00000104295	ENSSSCG00000003664	PPIE	protein_coding	transcript	ENSSSCT00000104295.1	0.963562	0.997058	-0.0682372	1.49366	1.13536	5.67431	1.05527	4.00004	2.37276	4.00004
3	4419	ENSSSCT00000077789	ENSSSCG00000038600	PRSS8	protein_coding	transcript	ENSSSCT00000077789.1	0.564182	0.951469	0.681545	1.18192	1.1361	1.91897	0.792826	1.49941	2.37253	2.37253
1	36839	ENSSSCT00000100290	ENSSSCG00000005663	KYAT1	protein_coding	transcript	ENSSSCT00000100290.1	0.269876	0.865013	-1.25162	1.13439	1.13642	2.62278	0.543431	1.77481	2.37242	2.37242
11	24095	ENSSSCT00000045903	ENSSSCG00000040557	SERTM1	protein_coding	transcript	ENSSSCT00000045903.3	0.68927	0.966477	0.711711	1.77996	1.13656	5.71206	1.0254	6.15362	2.37238	6.15362
9	59075	ENSSSCT00000041458	ENSSSCG00000029967	PEX1	protein_coding	transcript	ENSSSCT00000041458.2	0.491537	0.939655	0.91179	1.32554	1.13694	4.00277	0.748097	3.23321	2.37225	3.23321
1	102042	ENSSSCT00000062995	ENSSSCG00000039049	MAP7	protein_coding	transcript	ENSSSCT00000062995.3	0.709501	0.971801	-0.495268	1.32948	1.13711	4.28491	0.955242	3.04982	2.3722	3.04982
13	167273	ENSSSCT00000092528	ENSSSCG00000020990	DNAH12	protein_coding	transcript	ENSSSCT00000092528.1	0.0705673	0.634927	-2.0903	1.15598	1.13727	2.73204	0.655751	1.15536	2.37215	2.37215
4	6601	ENSSSCT00000092262	ENSSSCG00000006395	ENSSSCG00000006395	protein_coding	transcript	ENSSSCT00000092262.1	0.260635	0.860757	-1.48333	1.31864	1.13732	3.8853	1.28395e-32	3.94001	2.37213	3.94001
5	236448	ENSSSCT00000095617	ENSSSCG00000022636	DENND5B	protein_coding	transcript	ENSSSCT00000095617.1	0.022417	0.442794	-3.03941	1.33119	1.13762	5.59725	1.28395e-32	4.01535	2.37203	4.01535
15	90336	ENSSSCT00000050631	ENSSSCG00000027331	COL6A3	protein_coding	transcript	ENSSSCT00000050631.3	0.928926	0.995299	-0.103986	1.16581	1.13765	2.43286	0.24804	2.83158	2.37202	2.83158
13	15960	ENSSSCT00000069891	ENSSSCG00000025107	MIX23	protein_coding	transcript	ENSSSCT00000069891.2	0.0276924	0.459247	-3.05059	1.38561	1.1377	5.86661	1.28395e-32	4.35039	2.37201	4.35039
X	37162	ENSSSCT00000036460	ENSSSCG00000012727	FMR1	protein_coding	transcript	ENSSSCT00000036460.4	0.00236715	0.145016	3.52088	1.15825	1.13782	3.91557	0.667854	0.21088	2.37197	2.37197
14	34839	ENSSSCT00000053572	ENSSSCG00000009768	TCTN2	protein_coding	transcript	ENSSSCT00000053572.1	0.997722	0.999843	-0.00333266	1.16738	1.13809	3.01744	0.215607	2.87234	2.37188	2.87234
2	8292	ENSSSCT00000042321	ENSSSCG00000014376	HARS2	protein_coding	transcript	ENSSSCT00000042321.3	0.0227941	0.442794	-3.04395	1.3369	1.13856	5.63556	2.77687e-17	4.04987	2.37173	4.04987
5	115417	ENSSSCT00000042388	ENSSSCG00000000599	DERA	protein_coding	transcript	ENSSSCT00000042388.3	0.870633	0.991953	0.24272	1.49042	1.13884	3.94415	0.889067	4.1443	2.37164	4.1443
14	480986	ENSSSCT00000047969	ENSSSCG00000010315	ADK	protein_coding	transcript	ENSSSCT00000047969.3	0.617224	0.959226	0.627981	1.25649	1.13925	2.92435	0.764207	2.81315	2.37151	2.81315
7	191577	ENSSSCT00000046328	ENSSSCG00000024377	RPS6KA5	protein_coding	transcript	ENSSSCT00000046328.3	0.493195	0.93997	-1.1563	1.68744	1.14003	5.65045	1.83242	4.61968	2.37125	4.61968
12	9359	ENSSSCT00000078356	ENSSSCG00000037606	PSMB3	protein_coding	transcript	ENSSSCT00000078356.2	0.326122	0.888648	1.11208	1.13251	1.14007	1.68667	0.534981	1.15454	2.37124	2.37124
7	38527	ENSSSCT00000055582	ENSSSCG00000001009	RIPK1	protein_coding	transcript	ENSSSCT00000055582.3	0.539816	0.948576	0.941986	1.53645	1.14019	5.75249	2.09778	3.25133	2.3712	3.25133
12	15289	ENSSSCT00000098629	ENSSSCG00000028019	LRRC59	protein_coding	transcript	ENSSSCT00000098629.1	0.497711	0.940503	1.13357	1.6717	1.14039	5.66997	0.0459371	6.2863	2.37114	6.2863
9	3363	ENSSSCT00000016161	ENSSSCG00000053501	FOLR1	protein_coding	transcript	ENSSSCT00000016161.5	0.648448	0.962074	0.490422	1.07568	1.14099	1.27866	0.250902	1.31365	2.37094	2.37094
3	10461	ENSSSCT00000081946	ENSSSCG00000037616	SULT1C4	protein_coding	transcript	ENSSSCT00000081946.2	0.398779	0.915507	-1.08764	1.28897	1.14115	1.95812	1.39378	0.276809	2.37089	2.37089
12	6244	ENSSSCT00000105221	ENSSSCG00000017519	MRPL10	protein_coding	transcript	ENSSSCT00000105221.1	0.0279344	0.461997	-3.04771	1.38645	1.14171	5.88207	0.030251	4.32542	2.37071	4.32542
6	155598	ENSSSCT00000085987	ENSSSCG00000029030	SMCHD1	protein_coding	transcript	ENSSSCT00000085987.2	0.541572	0.948638	-1.10299	1.80688	1.14231	6.06551	0.64164	6.75618	2.37051	6.75618
2	37491	ENSSSCT00000060849	ENSSSCG00000013437	TCF3	protein_coding	transcript	ENSSSCT00000060849.3	0.494488	0.940041	-1.15098	1.68472	1.14259	5.66252	1.5082	4.92308	2.37042	4.92308
8	15359	ENSSSCT00000067771	ENSSSCG00000024168	AIMP1	protein_coding	transcript	ENSSSCT00000067771.2	0.3738	0.906239	-1.53809	1.7294	1.14288	5.86859	1.30558	5.47138	2.37033	5.47138
18	33273	ENSSSCT00000054323	ENSSSCG00000016606	ASB15	protein_coding	transcript	ENSSSCT00000054323.2	0.434794	0.928411	-0.932348	1.19376	1.14293	1.8296	0.858782	1.05065	2.37031	2.37031
10	3044	ENSSSCT00000038194	ENSSSCG00000039234	ENSSSCG00000039234	protein_coding	transcript	ENSSSCT00000038194.3	0.761896	0.977985	0.328388	1.08382	1.14295	1.09127	0.291383	1.06508	2.3703	2.3703
1	49852	ENSSSCT00000004629	ENSSSCG00000004190	STX7	protein_coding	transcript	ENSSSCT00000004629.5	0.160279	0.80132	1.89329	1.34837	1.14342	6.09333	1.28278	2.83687	2.37015	2.83687
14	33171	ENSSSCT00000011537	ENSSSCG00000010546	ENSSSCG00000010546	protein_coding	transcript	ENSSSCT00000011537.5	0.335256	0.890655	-1.13749	1.18048	1.14357	2.86032	0.787515	1.91958	2.3701	2.3701
3	33868	ENSSSCT00000051288	ENSSSCG00000008414	ERLEC1	protein_coding	transcript	ENSSSCT00000051288.2	0.744812	0.975903	0.566797	1.74138	1.14463	5.64271	0.535326	6.33585	2.36975	6.33585
1	159010	ENSSSCT00000004956	ENSSSCG00000004485	CD109	protein_coding	transcript	ENSSSCT00000004956.5	0.404254	0.91849	-1.12718	1.35146	1.14472	3.06175	1.76882	1.66869	2.36972	2.36972
2	28083	ENSSSCT00000014864	ENSSSCG00000013609	ENSSSCG00000013609	protein_coding	transcript	ENSSSCT00000014864.4	0.287408	0.87348	1.13138	1.06351	1.14478	1.28729	0.193142	1.00713	2.3697	2.3697
9	127333	ENSSSCT00000066663	ENSSSCG00000015410	PHTF2	protein_coding	transcript	ENSSSCT00000066663.2	0.445033	0.930684	1.28111	1.67745	1.14551	5.69749	1.91182	4.46409	2.36946	4.46409
9	161778	ENSSSCT00000093462	ENSSSCG00000015632	ENSSSCG00000015632	protein_coding	transcript	ENSSSCT00000093462.1	0.226045	0.848308	1.54557	1.27668	1.14557	3.34499	1.32382	2.14587	2.36944	2.36944
2	11862	ENSSSCT00000014805	ENSSSCG00000022380	SH2D3A	protein_coding	transcript	ENSSSCT00000014805.4	0.59988	0.955392	-0.574791	1.09573	1.14571	0.461482	0.351114	0.115179	2.3694	2.3694
7	15441	ENSSSCT00000072017	ENSSSCG00000001036	TFAP2A	protein_coding	transcript	ENSSSCT00000072017.1	0.542262	0.948832	-0.693318	1.13771	1.14578	2.77688	0.563604	1.60435	2.36937	2.36937
14	5481	ENSSSCT00000077499	ENSSSCG00000044108	ENSSSCG00000044108	protein_coding	transcript	ENSSSCT00000077499.2	0.624858	0.959971	0.521258	1.06602	1.14596	0.997854	0.205663	0.988244	2.36931	2.36931
2	26892	ENSSSCT00000098341	ENSSSCG00000022738	ENSSSCG00000022738	protein_coding	transcript	ENSSSCT00000098341.1	0.978143	0.998819	0.040812	1.48965	1.14659	5.76694	2.65908	1.62516	2.36911	2.36911
13	6833	ENSSSCT00000031793	ENSSSCG00000042718	GNAT1	protein_coding	transcript	ENSSSCT00000031793.4	0.0516185	0.573969	2.08914	1.07339	1.14675	2.65805	0.24166	1.365	2.36905	2.36905
2	186167	ENSSSCT00000101631	ENSSSCG00000014339	CTNNA1	protein_coding	transcript	ENSSSCT00000101631.1	0.740446	0.975133	0.486281	1.46796	1.14722	4.34537	0.190329	4.6925	2.3689	4.6925
16	29929	ENSSSCT00000096461	ENSSSCG00000038727	GDNF	protein_coding	transcript	ENSSSCT00000096461.1	0.710984	0.97189	-0.382614	1.0326	1.14798	1.46359	0.0474062	1.68145	2.36865	2.36865
10	38761	ENSSSCT00000063336	ENSSSCG00000011064	ACBD5	protein_coding	transcript	ENSSSCT00000063336.3	0.0250764	0.447009	2.79276	1.24664	1.14825	5.19706	1.15295	2.36676	2.36856	2.36856
9	50216	ENSSSCT00000037398	ENSSSCG00000028886	IPO7	protein_coding	transcript	ENSSSCT00000037398.3	0.806742	0.984311	-0.401805	1.64249	1.14863	6.41838	2.65813	3.4548	2.36843	3.4548
14	30712	ENSSSCT00000059527	ENSSSCG00000009974	EWSR1	protein_coding	transcript	ENSSSCT00000059527.3	0.883613	0.992036	-0.2375	1.62236	1.14873	5.97668	0.933486	5.03053	2.3684	5.03053
13	55503	ENSSSCT00000062547	ENSSSCG00000011850	ENSSSCG00000011850	protein_coding	transcript	ENSSSCT00000062547.3	0.430281	0.926109	-0.890187	1.12866	1.14916	2.05406	0.518235	1.76486	2.36825	2.36825
11	204737	ENSSSCT00000010444	ENSSSCG00000009526	ITGBL1	protein_coding	transcript	ENSSSCT00000010444.5	0.450255	0.932826	-1.1197	1.48306	1.14934	4.99434	0.598456	4.38537	2.3682	4.38537
17	10090	ENSSSCT00000080227	ENSSSCG00000028529	REM1	protein_coding	transcript	ENSSSCT00000080227.1	0.782805	0.980851	0.316583	1.14843	1.14939	2.34629	0.620334	2.17474	2.36818	2.36818
5	116209	ENSSSCT00000099492	ENSSSCG00000000457	USP15	protein_coding	transcript	ENSSSCT00000099492.1	0.177121	0.817701	1.60236	1.18722	1.14983	1.9137	0.825768	0.757928	2.36803	2.36803
7	11165	ENSSSCT00000076095	ENSSSCG00000036257	EEF1E1	protein_coding	transcript	ENSSSCT00000076095.2	0.086293	0.679319	1.94527	1.13408	1.14986	1.98864	0.546262	0.504372	2.36802	2.36802
2	455733	ENSSSCT00000064321	ENSSSCG00000013409	SBF2	protein_coding	transcript	ENSSSCT00000064321.3	0.572321	0.951635	0.655844	1.16153	1.14987	2.63344	0.689053	2.25548	2.36802	2.36802
2	203720	ENSSSCT00000054853	ENSSSCG00000028317	ARHGEF28	protein_coding	transcript	ENSSSCT00000054853.3	0.365947	0.902635	-1.48981	1.64786	1.15078	5.67555	1.754	4.39893	2.36772	4.39893
14	57512	ENSSSCT00000064467	ENSSSCG00000010274	SGPL1	protein_coding	transcript	ENSSSCT00000064467.3	0.361396	0.900724	1.01297	1.10985	1.15094	1.88095	0.423419	1.54224	2.36766	2.36766
15	15373	ENSSSCT00000089948	ENSSSCG00000028458	METTL5	protein_coding	transcript	ENSSSCT00000089948.2	0.25976	0.860316	-1.33599	1.18549	1.15119	1.84445	0.816877	0.563462	2.36758	2.36758
1	41375	ENSSSCT00000089175	ENSSSCG00000004196	MED23	protein_coding	transcript	ENSSSCT00000089175.1	0.629853	0.960194	-0.831446	1.72523	1.15129	5.79544	1.22245	5.52185	2.36755	5.52185
15	72587	ENSSSCT00000084022	ENSSSCG00000035702	WDSUB1	protein_coding	transcript	ENSSSCT00000084022.1	0.966744	0.997322	-0.061439	1.47362	1.15174	3.87171	0.666735	4.2538	2.3674	4.2538
4	2146	ENSSSCT00000006548	ENSSSCG00000005965	MYC	protein_coding	transcript	ENSSSCT00000006548.5	0.621413	0.959611	-0.62465	1.26486	1.15197	2.29795	1.25785	1.3547	2.36732	2.36732
7	3769	ENSSSCT00000058101	ENSSSCG00000001945	NKX2-1	protein_coding	transcript	ENSSSCT00000058101.1	0.123338	0.74773	-1.65426	1.07356	1.15207	2.90532	0.185258	2.42626	2.36729	2.42626
18	18708	ENSSSCT00000077658	ENSSSCG00000016450	NOS3	protein_coding	transcript	ENSSSCT00000077658.2	0.996385	0.999843	-0.00671709	1.48254	1.15248	5.70888	1.96907	3.01121	2.36715	3.01121
3	54136	ENSSSCT00000094416	ENSSSCG00000008402	CLHC1	protein_coding	transcript	ENSSSCT00000094416.1	0.570016	0.951635	-0.67314	1.18505	1.15252	2.64562	0.784852	2.39725	2.36714	2.39725
X	11675	ENSSSCT00000079359	ENSSSCG00000012622	STEEP1	protein_coding	transcript	ENSSSCT00000079359.2	0.0100788	0.321959	-3.0713	1.19361	1.15252	4.12683	0.861126	1.20039	2.36714	2.36714
15	35148	ENSSSCT00000071160	ENSSSCG00000015987	NFE2L2	protein_coding	transcript	ENSSSCT00000071160.1	0.270783	0.865616	1.39582	1.26748	1.15289	3.92545	1.19106	2.44912	2.36701	2.44912
8	221648	ENSSSCT00000055701	ENSSSCG00000021784	TBCK	protein_coding	transcript	ENSSSCT00000055701.3	0.993548	0.999843	-0.0123046	1.5217	1.15358	4.10503	0.84281	4.40405	2.36678	4.40405
AEMK02000698.1	339479	ENSSSCT00000054585	ENSSSCG00000010892	KCNT2	protein_coding	transcript	ENSSSCT00000054585.3	0.457904	0.934398	-1.02773	1.38451	1.15376	4.23548	1.61908	2.72438	2.36672	2.72438
12	97942	ENSSSCT00000046825	ENSSSCG00000031988	MYOCD	protein_coding	transcript	ENSSSCT00000046825.3	0.2336	0.851175	-1.25589	1.05437	1.15383	2.62185	0.152294	2.09777	2.3667	2.3667
12	20189	ENSSSCT00000078015	ENSSSCG00000017296	ACE	protein_coding	transcript	ENSSSCT00000078015.2	0.637398	0.960654	0.571755	1.21304	1.154	2.78911	0.596072	2.73815	2.36664	2.73815
6	15378	ENSSSCT00000025996	ENSSSCG00000030538	CDCP2	protein_coding	transcript	ENSSSCT00000025996.4	0.851382	0.989814	0.201656	1.07633	1.15438	1.41278	0.258519	1.3219	2.36651	2.36651
2	4257	ENSSSCT00000014555	ENSSSCG00000013328	FSHB	protein_coding	transcript	ENSSSCT00000014555.4	0.38971	0.911443	0.924147	1.07441	1.15465	1.15489	0.24925	0.862582	2.36642	2.36642
7	231203	ENSSSCT00000065480	ENSSSCG00000032377	RALGAPA1	protein_coding	transcript	ENSSSCT00000065480.2	0.588062	0.953993	-0.979481	1.80834	1.15476	6.01865	1.28983	6.11991	2.36639	6.11991
15	245983	ENSSSCT00000051451	ENSSSCG00000023983	AGPS	protein_coding	transcript	ENSSSCT00000051451.3	0.304097	0.880185	-1.2205	1.18762	1.15567	1.5252	0.829838	0.647256	2.36608	2.36608
5	26054	ENSSSCT00000046390	ENSSSCG00000040636	KRT80	protein_coding	transcript	ENSSSCT00000046390.3	0.0425832	0.535886	-2.55028	1.25768	1.15581	4.44633	0.107387	3.47672	2.36603	3.47672
14	38592	ENSSSCT00000063717	ENSSSCG00000031345	INSYN2A	protein_coding	transcript	ENSSSCT00000063717.3	0.889152	0.992036	-0.179021	1.28443	1.15612	2.9993	1.0826	2.65563	2.36592	2.65563
15	89299	ENSSSCT00000017581	ENSSSCG00000016148	PTH2R	protein_coding	transcript	ENSSSCT00000017581.3	0.241639	0.851228	1.26001	1.0761	1.15641	1.59299	0.258099	1.21235	2.36583	2.36583
3	4226	ENSSSCT00000009016	ENSSSCG00000008233	TMEM150A	protein_coding	transcript	ENSSSCT00000009016.5	0.792334	0.981762	-0.342641	1.30143	1.15652	4.34383	1.47201	2.07871	2.36579	2.36579
X	6520	ENSSSCT00000023710	ENSSSCG00000022091	SLITRK4	protein_coding	transcript	ENSSSCT00000023710.4	0.615371	0.959178	0.610663	1.21544	1.15695	2.21072	0.981776	1.70157	2.36565	2.36565
12	6731	ENSSSCT00000019112	ENSSSCG00000017557	WFIKKN2	protein_coding	transcript	ENSSSCT00000019112.4	0.862061	0.990975	0.204103	1.17469	1.15721	2.4486	0.248817	2.87789	2.36556	2.87789
8	173434	ENSSSCT00000058865	ENSSSCG00000009023	DCLK2	protein_coding	transcript	ENSSSCT00000058865.3	0.883094	0.992036	0.214965	1.46187	1.15748	3.84035	0.97807	3.86433	2.36547	3.86433
1	106242	ENSSSCT00000063629	ENSSSCG00000005466	PTBP3	protein_coding	transcript	ENSSSCT00000063629.3	0.0619969	0.612484	2.78133	1.49028	1.15755	5.88115	2.20356	2.82886	2.36544	2.82886
6	13095	ENSSSCT00000106755	ENSSSCG00000003301	PPP6R1	protein_coding	transcript	ENSSSCT00000106755.1	0.379031	0.907729	1.0168	1.15587	1.15755	2.72252	0.661902	1.55216	2.36544	2.36544
3	197521	ENSSSCT00000038995	ENSSSCG00000008475	MAP4K3	protein_coding	transcript	ENSSSCT00000038995.3	0.193875	0.822776	-2.09239	1.61052	1.15798	6.11458	0.246209	5.63106	2.3653	5.63106
13	44528	ENSSSCT00000079551	ENSSSCG00000021227	HGD	protein_coding	transcript	ENSSSCT00000079551.2	0.7364	0.975133	0.368186	1.09376	1.15801	1.79391	0.345433	1.82783	2.36529	2.36529
8	46164	ENSSSCT00000072918	ENSSSCG00000009075	MFSD8	protein_coding	transcript	ENSSSCT00000072918.2	0.231618	0.850657	1.39785	1.16858	1.15804	2.03835	0.728992	1.20074	2.36528	2.36528
4	4090	ENSSSCT00000080546	ENSSSCG00000005905	SLC39A4	protein_coding	transcript	ENSSSCT00000080546.1	0.101759	0.710467	-1.79917	1.09948	1.15948	2.84312	0.37437	1.89055	2.36479	2.36479
X	15487	ENSSSCT00000101775	ENSSSCG00000012652	SASH3	protein_coding	transcript	ENSSSCT00000101775.1	0.640276	0.961506	0.583183	1.24795	1.15968	2.83557	0.320445	3.20845	2.36472	3.20845
16	6157	ENSSSCT00000068927	ENSSSCG00000017058	MED7	protein_coding	transcript	ENSSSCT00000068927.2	0.484224	0.938377	-0.800134	1.14383	1.16005	2.81615	0.599984	2.032	2.36459	2.36459
1	98410	ENSSSCT00000049307	ENSSSCG00000004370	ATG5	protein_coding	transcript	ENSSSCT00000049307.2	0.264366	0.862846	1.26607	1.13434	1.16028	1.15335	0.551074	0.36122	2.36452	2.36452
5	93430	ENSSSCT00000060944	ENSSSCG00000000866	MYBPC1	protein_coding	transcript	ENSSSCT00000060944.3	0.198328	0.826445	1.45008	1.1273	1.16035	2.05127	0.515051	1.28291	2.36449	2.36449
8	5931	ENSSSCT00000071744	ENSSSCG00000044193	ENSSSCG00000044193	protein_coding	transcript	ENSSSCT00000071744.1	0.826251	0.986397	0.234549	1.0685	1.16036	1.45077	0.222483	1.62457	2.36449	2.36449
2	162359	ENSSSCT00000070655	ENSSSCG00000021082	NRG2	protein_coding	transcript	ENSSSCT00000070655.2	0.699828	0.969305	-0.486654	1.26222	1.16043	3.88556	1.24561	1.72251	2.36447	2.36447
1	167881	ENSSSCT00000079584	ENSSSCG00000004113	STXBP5	protein_coding	transcript	ENSSSCT00000079584.1	0.0329582	0.490334	-3.10312	1.45509	1.16061	6.2778	0.726139	4.07146	2.3644	4.07146
4	20029	ENSSSCT00000006888	ENSSSCG00000006287	SELL	protein_coding	transcript	ENSSSCT00000006888.6	0.0650124	0.621605	-2.35667	1.27721	1.16064	4.30973	0.266273	3.43002	2.36439	3.43002
1	25385	ENSSSCT00000004469	ENSSSCG00000004041	SLC22A1	protein_coding	transcript	ENSSSCT00000004469.5	0.0396366	0.526178	-2.35575	1.14495	1.16172	2.95138	0.606378	1.24792	2.36403	2.36403
15	415203	ENSSSCT00000079760	ENSSSCG00000015746	DLGAP2	protein_coding	transcript	ENSSSCT00000079760.2	0.432677	0.927543	-1.38358	1.76338	1.16185	5.96237	0.227245	6.81859	2.36398	6.81859
9	95157	ENSSSCT00000016906	ENSSSCG00000015519	RASAL2	protein_coding	transcript	ENSSSCT00000016906.5	0.627726	0.960164	0.85134	1.75559	1.1619	5.77063	2.30774	4.67603	2.36396	4.67603
5	52782	ENSSSCT00000087741	ENSSSCG00000000486	NUP107	protein_coding	transcript	ENSSSCT00000087741.2	0.360723	0.900724	-1.58819	1.73765	1.16204	5.95655	1.22644	5.61533	2.36392	5.61533
15	163430	ENSSSCT00000065025	ENSSSCG00000015913	SCN9A	protein_coding	transcript	ENSSSCT00000065025.3	0.700601	0.969503	-0.524809	1.36488	1.16215	3.36514	1.26942	2.95174	2.36388	2.95174
13	158432	ENSSSCT00000046576	ENSSSCG00000011973	COL8A1	protein_coding	transcript	ENSSSCT00000046576.3	0.227236	0.848728	2.06488	1.71003	1.16249	6.23083	0.139775	6.4862	2.36376	6.4862
15	5897	ENSSSCT00000078405	ENSSSCG00000016216	TUBA4A	protein_coding	transcript	ENSSSCT00000078405.2	0.860907	0.990975	-0.377057	2.15191	1.16275	8.28671	0.149613	10.3432	2.36367	10.3432
4	27742	ENSSSCT00000079356	ENSSSCG00000006415	CADM3	protein_coding	transcript	ENSSSCT00000079356.2	0.840559	0.988342	0.223744	1.11217	1.16332	1.41335	0.439274	1.34873	2.36348	2.36348
5	4692	ENSSSCT00000091038	ENSSSCG00000000046	CYP2D6	protein_coding	transcript	ENSSSCT00000091038.2	0.413071	0.920793	0.954517	1.16618	1.16338	1.26471	0.718107	0.586809	2.36346	2.36346
X	3255	ENSSSCT00000079392	ENSSSCG00000060977	ENSSSCG00000060977	protein_coding	transcript	ENSSSCT00000079392.2	0.48282	0.938377	0.809267	1.15317	1.16388	2.58825	0.529513	2.48372	2.36328	2.48372
10	258	ENSSSCT00000091887	ENSSSCG00000057756	ENSSSCG00000057756	protein_coding	transcript	ENSSSCT00000091887.1	0.543294	0.948899	0.668642	1.10003	1.16399	0.670807	0.378659	0.316173	2.36325	2.36325
6	5373	ENSSSCT00000058380	ENSSSCG00000033532	SBK2	protein_coding	transcript	ENSSSCT00000058380.3	0.631507	0.960417	-0.52543	1.09554	1.16422	0.804215	0.356418	0.489044	2.36317	2.36317
12	10041	ENSSSCT00000090540	ENSSSCG00000017459	KRT20	protein_coding	transcript	ENSSSCT00000090540.1	0.00242056	0.146137	-3.09743	1.02121	1.16458	3.90125	1.28395e-32	1.72908	2.36304	2.36304
8	25100	ENSSSCT00000069859	ENSSSCG00000023357	ENSSSCG00000023357	protein_coding	transcript	ENSSSCT00000069859.1	0.204196	0.829954	-1.70994	1.34675	1.16469	3.93357	1.48112	2.62862	2.36301	2.62862
2	13734	ENSSSCT00000088852	ENSSSCG00000021371	ZNF300	protein_coding	transcript	ENSSSCT00000088852.1	0.80409	0.984121	-0.379105	1.52829	1.16472	4.28033	0.802781	4.48967	2.36299	4.48967
2	15330	ENSSSCT00000101586	ENSSSCG00000014375	HARS1	protein_coding	transcript	ENSSSCT00000101586.1	0.818599	0.985597	-0.440895	1.9224	1.16498	6.95043	0.100952	8.27298	2.36291	8.27298
9	609	ENSSSCT00000103894	ENSSSCG00000058909	TWIST1	protein_coding	transcript	ENSSSCT00000103894.1	0.903612	0.993487	0.130281	1.07582	1.16578	1.70277	0.2599	1.65055	2.36263	2.36263
4	7906	ENSSSCT00000062603	ENSSSCG00000006790	WDR77	protein_coding	transcript	ENSSSCT00000062603.3	0.672279	0.963849	-0.525002	1.24107	1.16614	2.86666	0.450342	3.03977	2.3625	3.03977
3	167081	ENSSSCT00000074793	ENSSSCG00000046747	DNAH3	protein_coding	transcript	ENSSSCT00000074793.2	0.709981	0.971837	-0.459356	1.23522	1.1662	2.94232	0.569717	2.88755	2.36249	2.88755
5	12726	ENSSSCT00000073289	ENSSSCG00000000144	TXN2	protein_coding	transcript	ENSSSCT00000073289.2	0.588021	0.953993	-0.928514	1.71406	1.16636	5.76387	1.69339	4.96383	2.36243	4.96383
4	3586	ENSSSCT00000093512	ENSSSCG00000053832	S100A2	protein_coding	transcript	ENSSSCT00000093512.1	0.289399	0.874767	-1.13826	1.0744	1.1665	1.60733	0.253219	1.08403	2.36238	2.36238
15	270231	ENSSSCT00000091313	ENSSSCG00000015876	ENSSSCG00000015876	protein_coding	transcript	ENSSSCT00000091313.2	0.00240998	0.146137	-3.09832	1.02106	1.16659	3.97688	1.28395e-32	1.81921	2.36235	2.36235
12	42645	ENSSSCT00000095097	ENSSSCG00000018046	ENSSSCG00000018046	protein_coding	transcript	ENSSSCT00000095097.1	0.772685	0.98013	-0.321308	1.11231	1.1667	0.883425	0.441172	0.656285	2.36231	2.36231
4	35211	ENSSSCT00000031697	ENSSSCG00000025980	CHMP4C	protein_coding	transcript	ENSSSCT00000031697.4	0.372343	0.905803	1.26524	1.41828	1.16705	4.02038	0.172597	4.38534	2.36219	4.38534
14	100678	ENSSSCT00000090212	ENSSSCG00000010609	CFAP43	protein_coding	transcript	ENSSSCT00000090212.2	0.578645	0.952613	0.590088	1.06252	1.16709	1.61808	0.195932	1.75092	2.36218	2.36218
6	131887	ENSSSCT00000068010	ENSSSCG00000003527	EPHB2	protein_coding	transcript	ENSSSCT00000068010.1	0.371603	0.905401	-0.960561	1.07509	1.16816	2.10381	0.257156	2.13222	2.36181	2.36181
17	21598	ENSSSCT00000077570	ENSSSCG00000007516	STX16	protein_coding	transcript	ENSSSCT00000077570.1	0.200061	0.827199	1.38096	1.07772	1.16822	1.85306	0.270024	1.49425	2.36179	2.36179
2	30640	ENSSSCT00000104027	ENSSSCG00000026914	PLAAT3	protein_coding	transcript	ENSSSCT00000104027.1	0.113282	0.733006	-1.89728	1.19807	1.16896	4.10079	0.890904	2.30006	2.36153	2.36153
2	10819	ENSSSCT00000074153	ENSSSCG00000027565	ARHGAP45	protein_coding	transcript	ENSSSCT00000074153.2	0.657001	0.962207	-0.668666	1.50581	1.16923	4.28244	1.71007	3.42781	2.36144	3.42781
6	15335	ENSSSCT00000076928	ENSSSCG00000032434	PLAUR	protein_coding	transcript	ENSSSCT00000076928.1	0.146296	0.78344	1.64992	1.13573	1.17102	1.8264	0.56196	0.882943	2.36081	2.36081
12	22221	ENSSSCT00000098053	ENSSSCG00000026818	CTC1	protein_coding	transcript	ENSSSCT00000098053.1	0.105196	0.716932	-2.20999	1.36405	1.17121	4.84854	0.93179	3.28423	2.36075	3.28423
8	5188	ENSSSCT00000079492	ENSSSCG00000041422	ENSSSCG00000041422	protein_coding	transcript	ENSSSCT00000079492.2	0.426261	0.923984	0.906923	1.13992	1.17133	1.15436	0.583639	0.551595	2.3607	2.3607
1	61381	ENSSSCT00000062560	ENSSSCG00000004565	CA12	protein_coding	transcript	ENSSSCT00000062560.2	0.0776324	0.654954	-2.20725	1.25086	1.17139	4.25604	1.18467	2.33501	2.36068	2.36068
13	22952	ENSSSCT00000059427	ENSSSCG00000011330	NBEAL2	protein_coding	transcript	ENSSSCT00000059427.3	0.545927	0.949132	-1.00655	1.66683	1.17154	5.98442	0.937734	5.35767	2.36063	5.35767
9	373339	ENSSSCT00000058818	ENSSSCG00000015462	TPK1	protein_coding	transcript	ENSSSCT00000058818.2	0.875515	0.992036	-0.245935	1.56989	1.17161	5.92636	1.85592	3.72851	2.36061	3.72851
2	16723	ENSSSCT00000028470	ENSSSCG00000028567	BTNL9	protein_coding	transcript	ENSSSCT00000028470.4	0.641766	0.961895	-0.495284	1.0646	1.17166	2.55503	0.151691	2.41643	2.36059	2.41643
1	9880	ENSSSCT00000060575	ENSSSCG00000037954	CAVIN4	protein_coding	transcript	ENSSSCT00000060575.2	0.31887	0.886027	-1.44455	1.44922	1.17193	4.54697	1.78181	2.97711	2.36049	2.97711
9	142320	ENSSSCT00000047450	ENSSSCG00000036887	CLPB	protein_coding	transcript	ENSSSCT00000047450.2	0.297281	0.879156	-1.453	1.39406	1.17226	3.95659	1.1468	3.25678	2.36038	3.25678
1	137233	ENSSSCT00000046539	ENSSSCG00000005076	KIAA0586	protein_coding	transcript	ENSSSCT00000046539.3	0.0229565	0.442794	-3.12727	1.37513	1.17265	5.91271	1.10679	3.17803	2.36024	3.17803
3	154388	ENSSSCT00000092255	ENSSSCG00000058972	COL26A1	protein_coding	transcript	ENSSSCT00000092255.1	0.0783569	0.656924	1.83572	1.04285	1.17281	2.0706	0.104059	1.35481	2.36019	2.36019
X	22960	ENSSSCT00000078955	ENSSSCG00000035170	VSIG4	protein_coding	transcript	ENSSSCT00000078955.2	0.186701	0.820158	-1.59175	1.20551	1.17372	1.82933	0.933056	0.221025	2.35987	2.35987
15	104829	ENSSSCT00000070346	ENSSSCG00000023983	AGPS	protein_coding	transcript	ENSSSCT00000070346.1	0.0525715	0.576446	2.45138	1.26462	1.1742	4.37111	0.616278	3.00753	2.3597	3.00753
1	10368	ENSSSCT00000029639	ENSSSCG00000023714	SLC31A2	protein_coding	transcript	ENSSSCT00000029639.4	0.168466	0.80998	1.85036	1.34362	1.1744	4.05364	0.418331	3.67234	2.35963	3.67234
9	20926	ENSSSCT00000067922	ENSSSCG00000034102	DGAT2	protein_coding	transcript	ENSSSCT00000067922.2	0.694796	0.967844	0.72022	1.83563	1.17447	6.14849	0.403236	7.23186	2.3596	7.23186
1	38294	ENSSSCT00000092225	ENSSSCG00000054407	ENSSSCG00000054407	protein_coding	transcript	ENSSSCT00000092225.1	0.305113	0.880185	1.1282	1.10012	1.17467	1.16435	0.382812	0.695982	2.35953	2.35953
14	55336	ENSSSCT00000106368	ENSSSCG00000010189	NUP133	protein_coding	transcript	ENSSSCT00000106368.1	0.160404	0.801395	-2.16635	1.5433	1.17477	4.77674	3.03736	1.24083	2.3595	2.3595
3	19036	ENSSSCT00000070558	ENSSSCG00000008274	DCTN1	protein_coding	transcript	ENSSSCT00000070558.2	0.0513334	0.573255	2.51656	1.29142	1.17483	5.88548	1.01564	2.76335	2.35948	2.76335
1	60850	ENSSSCT00000005904	ENSSSCG00000045508	CCDC180	protein_coding	transcript	ENSSSCT00000005904.5	0.582568	0.953672	0.869777	1.58245	1.1749	4.6052	0.746786	4.92742	2.35945	4.92742
2	12184	ENSSSCT00000105305	ENSSSCG00000053451	ENSSSCG00000053451	protein_coding	transcript	ENSSSCT00000105305.1	0.563247	0.95094	0.616526	1.06661	1.17672	1.40905	0.218997	1.18265	2.35881	2.35881
9	42419	ENSSSCT00000051475	ENSSSCG00000015435	NAMPT	protein_coding	transcript	ENSSSCT00000051475.3	0.571409	0.951635	1.04705	1.84999	1.17685	6.32705	2.03403	5.72094	2.35876	5.72094
12	74933	ENSSSCT00000065635	ENSSSCG00000032552	RFFL	protein_coding	transcript	ENSSSCT00000065635.3	0.108139	0.723074	-2.03317	1.2655	1.17703	4.31125	0.770156	2.85867	2.3587	2.85867
8	77572	ENSSSCT00000009802	ENSSSCG00000008948	ALB	protein_coding	transcript	ENSSSCT00000009802.5	0.603493	0.955638	0.93824	1.80645	1.17726	5.97455	2.16221	5.23202	2.35862	5.23202
AEMK02000682.1	9682	ENSSSCT00000091647	ENSSSCG00000027526	ENSSSCG00000027526	protein_coding	transcript	ENSSSCT00000091647.1	0.525695	0.94641	-1.12987	1.78047	1.17772	5.91201	1.28395e-32	7.18313	2.35846	7.18313
17	2225	ENSSSCT00000089923	ENSSSCG00000026585	PROCR	protein_coding	transcript	ENSSSCT00000089923.2	0.151313	0.787815	-1.6699	1.16377	1.17811	1.97949	0.710523	0.829275	2.35832	2.35832
18	192913	ENSSSCT00000018196	ENSSSCG00000016715	OSBPL3	protein_coding	transcript	ENSSSCT00000018196.5	0.546513	0.949132	-0.873297	1.44827	1.17823	4.1412	2.39445	2.08236	2.35828	2.35828
4	294856	ENSSSCT00000006665	ENSSSCG00000006074	STK3	protein_coding	transcript	ENSSSCT00000006665.5	0.620173	0.959226	-0.639439	1.29022	1.17839	3.04161	1.1861	2.58589	2.35822	2.58589
6	2839	ENSSSCT00000095808	ENSSSCG00000060487	ENSSSCG00000060487	protein_coding	transcript	ENSSSCT00000095808.1	0.527775	0.94652	0.747465	1.18381	1.17841	1.97887	0.817258	0.841727	2.35821	2.35821
7	31146	ENSSSCT00000075806	ENSSSCG00000001760	ACSBG1	protein_coding	transcript	ENSSSCT00000075806.2	0.159865	0.801074	1.61733	1.15069	1.17849	2.98472	0.642087	2.32407	2.35818	2.35818
12	127912	ENSSSCT00000054724	ENSSSCG00000017812	VPS53	protein_coding	transcript	ENSSSCT00000054724.2	0.102481	0.711842	1.79629	1.10003	1.1786	2.82161	0.383763	1.78913	2.35814	2.35814
13	167499	ENSSSCT00000024122	ENSSSCG00000011312	LARS2	protein_coding	transcript	ENSSSCT00000024122.3	0.890098	0.992163	0.250798	1.815	1.17863	5.93666	2.87506	4.58939	2.35813	4.58939
1	13119	ENSSSCT00000084120	ENSSSCG00000005737	GFI1B	protein_coding	transcript	ENSSSCT00000084120.2	0.466194	0.935205	-0.743355	1.02013	1.17881	1.84783	1.28395e-32	2.15448	2.35807	2.35807
18	6422	ENSSSCT00000071488	ENSSSCG00000035615	GSTK1	protein_coding	transcript	ENSSSCT00000071488.1	0.142261	0.778111	-1.77536	1.20985	1.17892	4.27306	0.403119	2.91357	2.35803	2.91357
11	61141	ENSSSCT00000042880	ENSSSCG00000009511	STK24	protein_coding	transcript	ENSSSCT00000042880.3	0.737896	0.975133	-0.436915	1.30562	1.17903	4.0187	0.994116	2.86847	2.35799	2.86847
2	136503	ENSSSCT00000081464	ENSSSCG00000033043	SHANK2	protein_coding	transcript	ENSSSCT00000081464.1	0.467437	0.935205	0.803958	1.10638	1.1791	1.02429	0.415697	0.688928	2.35797	2.35797
1	93624	ENSSSCT00000044735	ENSSSCG00000005512	C5	protein_coding	transcript	ENSSSCT00000044735.3	0.75973	0.977794	0.453575	1.48307	1.17932	3.96109	0.748673	4.23519	2.35789	4.23519
6	5805	ENSSSCT00000085633	ENSSSCG00000061946	BAX	protein_coding	transcript	ENSSSCT00000085633.1	0.260217	0.860724	1.33999	1.19017	1.18002	1.84423	0.852059	0.725538	2.35764	2.35764
X	24325	ENSSSCT00000071969	ENSSSCG00000012727	FMR1	protein_coding	transcript	ENSSSCT00000071969.2	0.00527846	0.226099	-3.12421	1.11998	1.18016	2.71345	0.484661	-0.33813	2.35759	2.35759
15	104663	ENSSSCT00000043949	ENSSSCG00000023983	AGPS	protein_coding	transcript	ENSSSCT00000043949.3	0.048159	0.564477	2.85241	1.44355	1.18031	5.96582	2.36427	1.67137	2.35754	2.35754
14	29057	ENSSSCT00000027928	ENSSSCG00000010299	ANXA7	protein_coding	transcript	ENSSSCT00000027928.4	0.386697	0.910627	-1.44406	1.66823	1.18052	5.58503	1.27113	5.03491	2.35746	5.03491
3	44359	ENSSSCT00000106825	ENSSSCG00000008018	MAPK8IP3	protein_coding	transcript	ENSSSCT00000106825.1	0.501525	0.94084	1.27858	1.90239	1.18056	6.95854	2.04103	6.15947	2.35745	6.15947
6	31542	ENSSSCT00000084404	ENSSSCG00000040397	COLEC12	protein_coding	transcript	ENSSSCT00000084404.2	0.914475	0.994582	-0.136439	1.27043	1.18075	2.75231	1.29977	2.22504	2.35738	2.35738
6	6127	ENSSSCT00000100331	ENSSSCG00000029785	RPS9	protein_coding	transcript	ENSSSCT00000100331.1	0.734772	0.975133	-0.383105	1.13082	1.18104	2.06657	0.54027	2.03703	2.35727	2.35727
AEMK02000682.1	8679	ENSSSCT00000049856	ENSSSCG00000037880	NSMF	protein_coding	transcript	ENSSSCT00000049856.3	0.180901	0.818536	2.08866	1.56104	1.18125	6.08866	1.78132	3.74038	2.3572	3.74038
14	28171	ENSSSCT00000011492	ENSSSCG00000010503	ZNF518A	protein_coding	transcript	ENSSSCT00000011492.4	0.884473	0.992036	-0.176982	1.21803	1.18166	1.93095	1.00464	0.931917	2.35705	2.35705
17	2048266	ENSSSCT00000025218	ENSSSCG00000030112	MACROD2	protein_coding	transcript	ENSSSCT00000025218.4	0.25023	0.85652	-2.00529	1.74404	1.1823	6.38939	1.28395e-32	6.89219	2.35683	6.89219
1	98801	ENSSSCT00000005079	ENSSSCG00000004598	MYZAP	protein_coding	transcript	ENSSSCT00000005079.5	0.049553	0.566989	-2.2506	1.14604	1.18243	2.10718	0.61929	0.411486	2.35678	2.35678
6	15475	ENSSSCT00000100233	ENSSSCG00000003660	PABPC4	protein_coding	transcript	ENSSSCT00000100233.1	0.434019	0.92799	0.951611	1.21638	1.18261	2.86033	0.510254	2.84233	2.35672	2.84233
15	54542	ENSSSCT00000041160	ENSSSCG00000016261	SP110	protein_coding	transcript	ENSSSCT00000041160.3	0.955795	0.996688	-0.0809452	1.46029	1.18265	4.12904	1.80076	3.03119	2.3567	3.03119
7	526192	ENSSSCT00000026772	ENSSSCG00000033721	ENSSSCG00000033721	protein_coding	transcript	ENSSSCT00000026772.4	0.00738944	0.276341	-3.13426	1.17004	1.18278	4.2992	0.745362	1.43033	2.35665	2.35665
18	456772	ENSSSCT00000043214	ENSSSCG00000037764	POU6F2	protein_coding	transcript	ENSSSCT00000043214.2	0.0014882	0.109866	3.27085	1.02955	1.18278	3.98074	0.0451501	1.43642	2.35665	2.35665
2	300469	ENSSSCT00000015440	ENSSSCG00000014136	VCAN	protein_coding	transcript	ENSSSCT00000015440.5	0.556611	0.950758	-1.06323	1.80857	1.18286	6.05485	1.36322	6.04845	2.35663	6.04845
2	240196	ENSSSCT00000101771	ENSSSCG00000014136	VCAN	protein_coding	transcript	ENSSSCT00000101771.1	0.531293	0.946988	-0.723501	1.15569	1.18367	1.80932	0.670063	1.44341	2.35633	2.35633
11	115117	ENSSSCT00000054213	ENSSSCG00000009290	MIPEP	protein_coding	transcript	ENSSSCT00000054213.3	0.442783	0.930684	-1.34979	1.75868	1.18367	5.91053	0.380746	6.6276	2.35633	6.6276
1	105513	ENSSSCT00000103087	ENSSSCG00000005425	SLC44A1	protein_coding	transcript	ENSSSCT00000103087.1	0.0657258	0.622933	2.359	1.28186	1.18382	4.34977	0.550955	3.17234	2.35628	3.17234
8	240426	ENSSSCT00000039687	ENSSSCG00000009035	SLC10A7	protein_coding	transcript	ENSSSCT00000039687.1	0.251076	0.85652	-1.58473	1.38074	1.18404	3.99272	1.72547	2.59438	2.3562	2.59438
5	5484	ENSSSCT00000001061	ENSSSCG00000000971	HDAC10	protein_coding	transcript	ENSSSCT00000001061.4	0.0810569	0.66485	-2.07872	1.19153	1.18435	2.97298	0.860911	1.53985	2.35609	2.35609
18	4395	ENSSSCT00000037223	ENSSSCG00000036611	NPVF	protein_coding	transcript	ENSSSCT00000037223.1	0.723502	0.97346	0.388042	1.09684	1.1845	0.72431	0.369971	0.5051	2.35604	2.35604
2	10074	ENSSSCT00000081552	ENSSSCG00000035985	TRIM11	protein_coding	transcript	ENSSSCT00000081552.2	0.780955	0.980619	-0.488249	1.75582	1.18465	6.45058	2.71709	4.26853	2.35598	4.26853
1	39677	ENSSSCT00000004813	ENSSSCG00000004356	MCHR2	protein_coding	transcript	ENSSSCT00000004813.4	0.273393	0.866936	1.18187	1.07905	1.18484	1.10049	0.28241	0.632414	2.35591	2.35591
13	5254	ENSSSCT00000049685	ENSSSCG00000034660	CCR4	protein_coding	transcript	ENSSSCT00000049685.3	0.822058	0.986285	0.243534	1.08286	1.18547	0.802149	0.301295	0.528554	2.35569	2.35569
9	32670	ENSSSCT00000097918	ENSSSCG00000014887	ALG8	protein_coding	transcript	ENSSSCT00000097918.1	0.0465314	0.556086	-2.45959	1.23564	1.18576	4.28897	0.786698	2.67291	2.35558	2.67291
6	23961	ENSSSCT00000041287	ENSSSCG00000002730	CALB2	protein_coding	transcript	ENSSSCT00000041287.2	0.724164	0.973622	0.548791	1.5551	1.18621	4.3641	6.65546e-15	5.47971	2.35542	5.47971
12	2867	ENSSSCT00000019089	ENSSSCG00000017535	HOXB4	protein_coding	transcript	ENSSSCT00000019089.5	0.453216	0.933723	-0.808454	1.07785	1.18655	1.16163	0.27713	0.994563	2.3553	2.3553
12	8438	ENSSSCT00000078870	ENSSSCG00000058136	DHRS11	protein_coding	transcript	ENSSSCT00000078870.2	0.851402	0.989814	0.201816	1.07733	1.1874	1.85928	0.274928	1.62606	2.35499	2.35499
8	101519	ENSSSCT00000059149	ENSSSCG00000009010	ARFIP1	protein_coding	transcript	ENSSSCT00000059149.3	0.652107	0.962094	0.801492	1.77779	1.18753	5.73209	2.06222	5.09926	2.35494	5.09926
14	187587	ENSSSCT00000104349	ENSSSCG00000009714	NEK1	protein_coding	transcript	ENSSSCT00000104349.1	0.612432	0.958451	-0.880939	1.73891	1.18759	5.94902	1.72702	5.12464	2.35492	5.12464
16	36837	ENSSSCT00000106177	ENSSSCG00000016934	ERCC8	protein_coding	transcript	ENSSSCT00000106177.1	0.631176	0.960411	0.583457	1.21535	1.18812	2.23542	0.992206	1.67471	2.35473	2.35473
6	13038	ENSSSCT00000098147	ENSSSCG00000060235	KCNG4	protein_coding	transcript	ENSSSCT00000098147.1	0.547571	0.949132	0.633772	1.05382	1.18845	1.51411	0.161774	1.50355	2.35461	2.35461
14	241214	ENSSSCT00000050686	ENSSSCG00000010494	SORBS1	protein_coding	transcript	ENSSSCT00000050686.3	0.474673	0.937267	0.84734	1.18526	1.18906	4.12732	0.804819	2.37844	2.35439	2.37844
9	4104	ENSSSCT00000089061	ENSSSCG00000014812	FOLR2	protein_coding	transcript	ENSSSCT00000089061.2	0.23715	0.851228	-1.33485	1.12918	1.18917	2.91098	0.534801	2.28387	2.35435	2.35435
10	9942	ENSSSCT00000054350	ENSSSCG00000011071	THNSL1	protein_coding	transcript	ENSSSCT00000054350.2	0.310521	0.882739	1.19269	1.17607	1.18937	1.26478	0.779818	0.377925	2.35428	2.35428
9	14272	ENSSSCT00000017053	ENSSSCG00000015656	FCMR	protein_coding	transcript	ENSSSCT00000017053.4	0.0328812	0.490234	-2.27961	1.06847	1.18952	1.95291	0.232609	0.55652	2.35422	2.35422
3	216172	ENSSSCT00000086390	ENSSSCG00000008524	GALNT14	protein_coding	transcript	ENSSSCT00000086390.2	0.473318	0.937169	-1.27884	1.78338	1.19041	6.02008	1.28395e-32	7.20659	2.3539	7.20659
4	53295	ENSSSCT00000075527	ENSSSCG00000006156	TPD52	protein_coding	transcript	ENSSSCT00000075527.2	0.71089	0.97189	0.433739	1.17018	1.19109	2.90857	0.749111	2.10431	2.35365	2.35365
6	19974	ENSSSCT00000029557	ENSSSCG00000021867	HPN	protein_coding	transcript	ENSSSCT00000029557.3	0.486227	0.938377	0.779758	1.11982	1.1913	2.906	0.487888	1.88386	2.35357	2.35357
1	26227	ENSSSCT00000004806	ENSSSCG00000004349	COQ3	protein_coding	transcript	ENSSSCT00000004806.5	0.152062	0.788615	-2.46951	1.72418	1.19152	6.86225	0.949157	5.78691	2.35349	5.78691
6	38950	ENSSSCT00000004026	ENSSSCG00000003630	AGO3	protein_coding	transcript	ENSSSCT00000004026.5	0.145713	0.782861	2.1698	1.49143	1.19222	6.28687	2.68698	1.13107	2.35324	2.35324
17	1276	ENSSSCT00000037961	ENSSSCG00000043185	GNRH2	protein_coding	transcript	ENSSSCT00000037961.2	0.522881	0.94597	-0.685882	1.07352	1.19264	1.275	0.25824	0.678724	2.35309	2.35309
1	78623	ENSSSCT00000089319	ENSSSCG00000004357	SIM1	protein_coding	transcript	ENSSSCT00000089319.1	0.190861	0.821799	1.46229	1.11793	1.19267	2.94136	0.276698	2.55515	2.35307	2.55515
16	164372	ENSSSCT00000043287	ENSSSCG00000016809	DROSHA	protein_coding	transcript	ENSSSCT00000043287.2	0.17215	0.812536	-1.5077	1.10428	1.19358	2.92371	0.375281	2.38785	2.35274	2.38785
7	15871	ENSSSCT00000067609	ENSSSCG00000001382	DDR1	protein_coding	transcript	ENSSSCT00000067609.1	0.282066	0.871727	1.39995	1.30144	1.19384	4.03183	0.897258	2.94063	2.35265	2.94063
2	7854	ENSSSCT00000015292	ENSSSCG00000014000	TRIM17	protein_coding	transcript	ENSSSCT00000015292.5	0.41018	0.920255	0.887054	1.07707	1.19387	0.727101	0.276025	0.307116	2.35263	2.35263
5	48764	ENSSSCT00000029955	ENSSSCG00000021129	PFKM	protein_coding	transcript	ENSSSCT00000029955.4	0.352367	0.898914	1.59352	1.71345	1.19421	6.62003	0.979441	5.67305	2.35251	5.67305
4	18415	ENSSSCT00000007081	ENSSSCG00000006464	NTRK1	protein_coding	transcript	ENSSSCT00000007081.4	0.563188	0.95094	0.70926	1.22685	1.19437	2.81058	0.554845	2.85575	2.35245	2.85575
14	11359	ENSSSCT00000101194	ENSSSCG00000009796	LRRC43	protein_coding	transcript	ENSSSCT00000101194.1	0.4145	0.921326	0.964292	1.18173	1.1953	2.79884	0.721152	2.44316	2.35211	2.44316
AEMK02000694.1	46180	ENSSSCT00000076404	ENSSSCG00000036726	ENSSSCG00000036726	protein_coding	transcript	ENSSSCT00000076404.2	0.734766	0.975133	0.510036	1.50545	1.19564	4.11117	1.28395e-32	5.13542	2.35198	5.13542
17	26742	ENSSSCT00000079133	ENSSSCG00000007323	DSN1	protein_coding	transcript	ENSSSCT00000079133.2	0.48133	0.938377	-0.844626	1.19947	1.19573	2.75889	0.435288	2.82476	2.35195	2.82476
9	50080	ENSSSCT00000037895	ENSSSCG00000028886	IPO7	protein_coding	transcript	ENSSSCT00000037895.3	0.090274	0.68743	-2.32171	1.37058	1.19591	4.8111	0.587203	3.66932	2.35188	3.66932
7	114051	ENSSSCT00000084733	ENSSSCG00000054126	ARIH1	protein_coding	transcript	ENSSSCT00000084733.2	0.965475	0.997176	0.0778869	1.79943	1.19596	6.7288	1.14556	6.19134	2.35187	6.19134
13	83508	ENSSSCT00000054328	ENSSSCG00000032220	CNOT10	protein_coding	transcript	ENSSSCT00000054328.2	0.443736	0.930684	-1.35801	1.7731	1.19596	6.01028	0.466488	6.65726	2.35186	6.65726
9	32337	ENSSSCT00000070526	ENSSSCG00000015277	SOX13	protein_coding	transcript	ENSSSCT00000070526.2	0.31702	0.88539	1.49588	1.49499	1.19601	6.07909	1.3471	3.71718	2.35184	3.71718
7	21651	ENSSSCT00000059088	ENSSSCG00000025535	TFAP2B	protein_coding	transcript	ENSSSCT00000059088.3	0.557636	0.950758	-0.679121	1.15821	1.19606	1.09298	0.687755	0.340245	2.35183	2.35183
1	43857	ENSSSCT00000006172	ENSSSCG00000005613	LRSAM1	protein_coding	transcript	ENSSSCT00000006172.4	0.403495	0.918053	-1.30503	1.56217	1.19606	4.80084	1.51836	4.0113	2.35183	4.0113
12	4643	ENSSSCT00000079440	ENSSSCG00000060121	WNK4	protein_coding	transcript	ENSSSCT00000079440.2	0.44475	0.930684	0.832532	1.08942	1.19631	1.3156	0.337534	0.981564	2.35173	2.35173
9	50216	ENSSSCT00000046285	ENSSSCG00000028886	IPO7	protein_coding	transcript	ENSSSCT00000046285.3	0.63701	0.960654	-0.954991	2.02379	1.19634	7.73037	2.17944	7.10107	2.35173	7.10107
9	151877	ENSSSCT00000033431	ENSSSCG00000014927	NOX4	protein_coding	transcript	ENSSSCT00000033431.4	0.517914	0.945164	-0.846345	1.30899	1.19652	4.09383	1.22168	2.66085	2.35166	2.66085
13	236319	ENSSSCT00000068720	ENSSSCG00000026718	PLCH1	protein_coding	transcript	ENSSSCT00000068720.2	0.519088	0.945164	-1.19717	1.8568	1.19661	6.43935	0.656482	7.15571	2.35162	7.15571
X	126241	ENSSSCT00000086510	ENSSSCG00000012424	ABCB7	protein_coding	transcript	ENSSSCT00000086510.2	0.424808	0.92349	1.13417	1.42107	1.19682	4.20868	1.47669	3.0992	2.35155	3.0992
7	5080	ENSSSCT00000070594	ENSSSCG00000023366	OARD1	protein_coding	transcript	ENSSSCT00000070594.1	0.174464	0.813448	1.4833	1.09227	1.19694	1.22224	0.351829	0.493179	2.3515	2.3515
1	89679	ENSSSCT00000039950	ENSSSCG00000005711	NUP214	protein_coding	transcript	ENSSSCT00000039950.2	0.148043	0.784886	-1.70138	1.17622	1.19702	1.18535	0.78341	-0.410976	2.35147	2.35147
18	19694	ENSSSCT00000102229	ENSSSCG00000016434	RHEB	protein_coding	transcript	ENSSSCT00000102229.1	0.0137564	0.373858	3.33966	1.35562	1.19734	7.19496	0.699214	3.46489	2.35136	3.46489
4	4522	ENSSSCT00000028369	ENSSSCG00000021284	GPR20	protein_coding	transcript	ENSSSCT00000028369.3	0.833757	0.987272	0.224915	1.07161	1.19763	0.835761	0.250802	0.802942	2.35125	2.35125
14	49755	ENSSSCT00000011222	ENSSSCG00000010252	HKDC1	protein_coding	transcript	ENSSSCT00000011222.3	0.00791291	0.286549	3.26112	1.22794	1.19773	4.14139	1.06543	0.220085	2.35121	2.35121
1	27703	ENSSSCT00000078161	ENSSSCG00000005273	OSTF1	protein_coding	transcript	ENSSSCT00000078161.1	0.0238165	0.445561	-3.15272	1.39496	1.19785	6.07825	0.322169	4.08712	2.35117	4.08712
6	10158	ENSSSCT00000066976	ENSSSCG00000003089	TOMM40	protein_coding	transcript	ENSSSCT00000066976.2	0.0767102	0.65361	2.17239	1.22727	1.19785	2.70847	1.06171	0.891823	2.35117	2.35117
7	218400	ENSSSCT00000023576	ENSSSCG00000020858	KIF13A	protein_coding	transcript	ENSSSCT00000023576.4	0.052483	0.576004	2.50055	1.28951	1.19786	6.07324	1.41666	1.90809	2.35116	2.35116
1	60263	ENSSSCT00000056693	ENSSSCG00000026571	RAB8B	protein_coding	transcript	ENSSSCT00000056693.3	0.498387	0.940503	0.848603	1.25342	1.19796	2.63618	1.20876	1.89609	2.35112	2.35112
3	8428	ENSSSCT00000076153	ENSSSCG00000024058	SLC5A2	protein_coding	transcript	ENSSSCT00000076153.2	0.535611	0.947951	-0.676065	1.09137	1.19804	2.30013	0.347814	1.64453	2.3511	2.3511
13	24161	ENSSSCT00000084772	ENSSSCG00000011664	RBP1	protein_coding	transcript	ENSSSCT00000084772.1	0.183209	0.818869	-1.81446	1.3633	1.19857	4.68157	0.101364	4.11001	2.3509	4.11001
10	100162	ENSSSCT00000083430	ENSSSCG00000010956	NAA35	protein_coding	transcript	ENSSSCT00000083430.1	0.591576	0.95426	-0.6618	1.23343	1.19879	2.79837	0.597175	2.85006	2.35082	2.85006
2	2003	ENSSSCT00000085622	ENSSSCG00000045027	ENSSSCG00000045027	protein_coding	transcript	ENSSSCT00000085622.2	0.622284	0.959611	0.531267	1.07846	1.19905	1.17759	0.284717	1.11558	2.35072	2.35072
16	39965	ENSSSCT00000090601	ENSSSCG00000017089	ANXA6	protein_coding	transcript	ENSSSCT00000090601.2	0.707537	0.97159	0.564242	1.50398	1.19929	4.16654	0.421568	4.70383	2.35063	4.70383
10	95738	ENSSSCT00000064059	ENSSSCG00000028135	PRTFDC1	protein_coding	transcript	ENSSSCT00000064059.3	0.604341	0.955884	-0.723068	1.39543	1.19986	4.59645	0.916123	3.49612	2.35042	3.49612
16	2305	ENSSSCT00000073388	ENSSSCG00000043071	ENSSSCG00000043071	protein_coding	transcript	ENSSSCT00000073388.2	0.657711	0.962207	-0.478561	1.08009	1.2002	1.44296	0.293105	0.855268	2.35029	2.35029
14	3063	ENSSSCT00000011413	ENSSSCG00000010428	DKK1	protein_coding	transcript	ENSSSCT00000011413.5	0.79779	0.982834	0.272091	1.06199	1.20028	1.67432	0.205296	1.71758	2.35027	2.35027
4	84058	ENSSSCT00000006917	ENSSSCG00000006310	POU2F1	protein_coding	transcript	ENSSSCT00000006917.4	0.393722	0.912864	-1.06435	1.24794	1.20038	3.22967	0.517265	3.01155	2.35023	3.01155
3	240369	ENSSSCT00000075243	ENSSSCG00000008340	ANTXR1	protein_coding	transcript	ENSSSCT00000075243.2	0.928433	0.995299	0.152574	1.69874	1.20087	6.32862	3.13997	3.39882	2.35004	3.39882
13	100761	ENSSSCT00000071124	ENSSSCG00000022081	PHLDB2	protein_coding	transcript	ENSSSCT00000071124.2	0.961168	0.997058	-0.0732636	1.50477	1.20136	4.00522	0.826245	4.30452	2.34986	4.30452
7	5912	ENSSSCT00000053176	ENSSSCG00000001396	ENSSSCG00000001396	protein_coding	transcript	ENSSSCT00000053176.2	0.880105	0.992036	-0.193378	1.28204	1.20157	3.10551	1.37456	2.18689	2.34978	2.34978
5	7157	ENSSSCT00000085922	ENSSSCG00000024895	GGA1	protein_coding	transcript	ENSSSCT00000085922.2	0.59544	0.955392	0.59398	1.11867	1.20184	1.39552	0.485935	1.1213	2.34969	2.34969
8	16111	ENSSSCT00000070917	ENSSSCG00000038867	PPM1K	protein_coding	transcript	ENSSSCT00000070917.2	0.148734	0.785857	1.67282	1.15845	1.20184	2.19651	0.69117	1.19454	2.34968	2.34968
X	26174	ENSSSCT00000048778	ENSSSCG00000023245	NONO	protein_coding	transcript	ENSSSCT00000048778.3	0.460507	0.934398	1.34214	1.81859	1.20186	7.02461	0.840549	6.6534	2.34968	6.6534
6	34372	ENSSSCT00000022953	ENSSSCG00000022672	TRPM4	protein_coding	transcript	ENSSSCT00000022953.4	0.973961	0.998167	-0.0496414	1.52081	1.20196	3.92624	2.89114	2.12094	2.34964	2.34964
11	36269	ENSSSCT00000089769	ENSSSCG00000041795	TMEM272	protein_coding	transcript	ENSSSCT00000089769.2	0.7297	0.974834	-0.367316	1.06307	1.20253	1.28642	0.211299	1.33035	2.34943	2.34943
18	86384	ENSSSCT00000056898	ENSSSCG00000032422	ENSSSCG00000032422	protein_coding	transcript	ENSSSCT00000056898.2	0.738388	0.975133	0.351366	1.05203	1.20286	1.29603	0.158538	1.43193	2.3493	2.3493
8	21006	ENSSSCT00000069269	ENSSSCG00000029385	LIAS	protein_coding	transcript	ENSSSCT00000069269.1	0.313959	0.883995	1.44744	1.43745	1.20288	4.17881	0.087619	4.59432	2.3493	4.59432
X	1838	ENSSSCT00000013797	ENSSSCG00000012618	SOWAHD	protein_coding	transcript	ENSSSCT00000013797.4	0.281239	0.871632	-1.15789	1.07457	1.20329	1.01918	0.267298	0.603603	2.34914	2.34914
14	31157	ENSSSCT00000061224	ENSSSCG00000009768	TCTN2	protein_coding	transcript	ENSSSCT00000061224.3	0.00835977	0.295379	-3.1673	1.20102	1.20338	4.49256	0.919346	1.43101	2.34911	2.34911
AEMK02000434.1	7453	ENSSSCT00000076108	ENSSSCG00000041674	ENSSSCG00000041674	protein_coding	transcript	ENSSSCT00000076108.1	0.227482	0.848728	-1.36304	1.1294	1.20344	2.55425	0.541193	1.64335	2.34909	2.34909
9	284523	ENSSSCT00000094201	ENSSSCG00000015358	CRPPA	protein_coding	transcript	ENSSSCT00000094201.1	0.72287	0.97346	0.403215	1.13702	1.20359	2.68859	0.580365	2.17875	2.34903	2.34903
13	2952	ENSSSCT00000012521	ENSSSCG00000011441	TNNC1	protein_coding	transcript	ENSSSCT00000012521.4	0.827796	0.986776	0.228371	1.04984	1.20407	1.43285	0.148555	1.43344	2.34885	2.34885
8	218761	ENSSSCT00000090290	ENSSSCG00000028983	TBC1D1	protein_coding	transcript	ENSSSCT00000090290.2	0.287439	0.87348	-1.47507	1.38666	1.20422	4.27894	0.735777	3.62117	2.34879	3.62117
14	3588	ENSSSCT00000011570	ENSSSCG00000010577	ELOVL3	protein_coding	transcript	ENSSSCT00000011570.4	0.563538	0.951155	0.6328	1.09558	1.20449	0.941691	0.371073	0.670395	2.34869	2.34869
6	10158	ENSSSCT00000088275	ENSSSCG00000003089	TOMM40	protein_coding	transcript	ENSSSCT00000088275.2	0.719258	0.973306	0.433018	1.20466	1.20464	1.98342	0.939695	0.902249	2.34864	2.34864
18	482722	ENSSSCT00000038955	ENSSSCG00000037764	POU6F2	protein_coding	transcript	ENSSSCT00000038955.3	0.00189557	0.128954	-3.16229	1.01808	1.20475	4.10354	1.28395e-32	1.84549	2.3486	2.3486
6	9654	ENSSSCT00000066312	ENSSSCG00000022721	CDH16	protein_coding	transcript	ENSSSCT00000066312.2	0.00952834	0.312706	-3.16771	1.22188	1.20532	4.05724	1.0346	0.749208	2.34838	2.34838
12	78543	ENSSSCT00000077644	ENSSSCG00000039909	ERN1	protein_coding	transcript	ENSSSCT00000077644.2	0.551168	0.949259	0.63696	1.06871	1.20548	1.32598	0.239646	1.3135	2.34832	2.34832
13	27407	ENSSSCT00000084126	ENSSSCG00000011624	MCM2	protein_coding	transcript	ENSSSCT00000084126.2	0.0804202	0.663063	2.2408	1.28174	1.20562	4.16705	0.0784536	3.6441	2.34827	3.6441
6	256976	ENSSSCT00000100889	ENSSSCG00000003709	LAMA3	protein_coding	transcript	ENSSSCT00000100889.1	0.363382	0.901423	-1.27503	1.40276	1.20562	4.23044	1.43544	3.02329	2.34827	3.02329
9	80391	ENSSSCT00000069119	ENSSSCG00000014794	NUP98	protein_coding	transcript	ENSSSCT00000069119.2	0.736174	0.975133	-0.41806	1.24081	1.20665	2.84573	0.988149	2.50047	2.34788	2.50047
X	381220	ENSSSCT00000063734	ENSSSCG00000030850	TEX11	protein_coding	transcript	ENSSSCT00000063734.3	0.877248	0.992036	-0.166071	1.07518	1.20703	0.831426	0.271683	0.756296	2.34774	2.34774
7	135709	ENSSSCT00000047473	ENSSSCG00000001973	SCFD1	protein_coding	transcript	ENSSSCT00000047473.3	0.351839	0.898648	-1.60866	1.72783	1.2077	6.5321	0.201899	6.56275	2.34748	6.56275
4	128392	ENSSSCT00000007545	ENSSSCG00000006890	ABCA4	protein_coding	transcript	ENSSSCT00000007545.5	0.62896	0.960184	-0.589602	1.22023	1.2079	2.80301	0.49351	2.88032	2.34741	2.88032
3	4035	ENSSSCT00000082064	ENSSSCG00000035256	ENSSSCG00000035256	protein_coding	transcript	ENSSSCT00000082064.1	0.257042	0.858212	-1.3644	1.2038	1.20916	2.91654	0.936683	1.29379	2.34693	2.34693
1	87701	ENSSSCT00000004977	ENSSSCG00000004505	SMAD2	protein_coding	transcript	ENSSSCT00000004977.5	0.0228574	0.442794	-3.18871	1.40113	1.2092	6.14202	0.00380185	4.44457	2.34692	4.44457
13	88186	ENSSSCT00000040331	ENSSSCG00000030467	PHC3	protein_coding	transcript	ENSSSCT00000040331.3	0.0288893	0.468054	-3.17373	1.45251	1.20929	6.39922	0.72573	4.05488	2.34688	4.05488
2	17143	ENSSSCT00000085284	ENSSSCG00000013467	SGTA	protein_coding	transcript	ENSSSCT00000085284.1	0.4794	0.937846	0.824346	1.16554	1.20953	1.90092	0.731395	1.41089	2.34679	2.34679
14	108469	ENSSSCT00000091993	ENSSSCG00000023130	ASCC1	protein_coding	transcript	ENSSSCT00000091993.1	0.26381	0.862793	-1.97803	1.77016	1.21013	6.98796	0.169194	6.93093	2.34656	6.93093
6	10393	ENSSSCT00000003587	ENSSSCG00000003228	VSIG10L	protein_coding	transcript	ENSSSCT00000003587.4	0.031387	0.482101	2.54938	1.18458	1.2112	2.86986	0.833446	0.581782	2.34616	2.34616
7	17940	ENSSSCT00000066628	ENSSSCG00000002515	SLC25A47	protein_coding	transcript	ENSSSCT00000066628.1	0.361421	0.900724	-1.07742	1.18052	1.21141	2.31494	0.811771	0.762481	2.34608	2.34608
X	23625	ENSSSCT00000059957	ENSSSCG00000021601	ZNF711	protein_coding	transcript	ENSSSCT00000059957.3	0.756694	0.977211	-0.486811	1.57124	1.21159	4.43049	1.37228	4.22183	2.34601	4.22183
15	161824	ENSSSCT00000076560	ENSSSCG00000016113	BMPR2	protein_coding	transcript	ENSSSCT00000076560.2	0.710766	0.97189	-0.39225	1.05777	1.2125	3.09778	0.189601	2.19067	2.34566	2.34566
X	56839	ENSSSCT00000078373	ENSSSCG00000012234	SRPX	protein_coding	transcript	ENSSSCT00000078373.2	0.0367339	0.513344	2.60026	1.24491	1.2129	4.4552	1.10861	2.40311	2.34551	2.40311
6	78471	ENSSSCT00000024653	ENSSSCG00000025355	ZNF146	protein_coding	transcript	ENSSSCT00000024653.4	0.863413	0.99104	-0.292126	1.69809	1.21457	6.31519	0.937046	5.59676	2.34487	5.59676
17	57140	ENSSSCT00000092038	ENSSSCG00000007052	FERMT1	protein_coding	transcript	ENSSSCT00000092038.1	0.20198	0.829225	-1.55497	1.21869	1.21502	2.20452	1.02065	0.999601	2.3447	2.3447
3	71986	ENSSSCT00000092029	ENSSSCG00000032007	RTN4	protein_coding	transcript	ENSSSCT00000092029.1	0.00953538	0.312706	-3.19227	1.23147	1.21529	5.37115	0.731712	2.7046	2.3446	2.7046
1	157147	ENSSSCT00000046303	ENSSSCG00000004651	GALK2	protein_coding	transcript	ENSSSCT00000046303.3	0.393049	0.912491	-1.53579	1.79814	1.21588	6.29234	0.828621	6.49774	2.34437	6.49774
4	5624	ENSSSCT00000091948	ENSSSCG00000006107	PDP1	protein_coding	transcript	ENSSSCT00000091948.1	0.0208641	0.442794	2.51695	1.08939	1.2164	2.48419	0.344924	0.786503	2.34417	2.34417
13	8362	ENSSSCT00000077383	ENSSSCG00000011951	NFKBIZ	protein_coding	transcript	ENSSSCT00000077383.2	0.258123	0.858802	1.35085	1.19456	1.21644	1.91199	0.889214	0.940209	2.34416	2.34416
5	65130	ENSSSCT00000026706	ENSSSCG00000029163	BCAT1	protein_coding	transcript	ENSSSCT00000026706.4	0.267063	0.862979	1.31061	1.18089	1.21669	2.99179	0.815761	2.09951	2.34406	2.34406
8	16417	ENSSSCT00000073594	ENSSSCG00000009140	CASP6	protein_coding	transcript	ENSSSCT00000073594.2	0.495983	0.940424	-0.873093	1.28241	1.21693	2.5116	1.38247	1.42772	2.34397	2.34397
4	32951	ENSSSCT00000065614	ENSSSCG00000005949	SLA	protein_coding	transcript	ENSSSCT00000065614.3	0.534124	0.947951	0.749333	1.20525	1.217	2.9906	0.541452	2.75009	2.34394	2.75009
5	1067359	ENSSSCT00000000966	ENSSSCG00000022083	ANKS1B	protein_coding	transcript	ENSSSCT00000000966.5	0.537991	0.948365	-1.092	1.77315	1.21703	6.21384	1.0101	6.11403	2.34393	6.11403
13	428693	ENSSSCT00000084441	ENSSSCG00000011652	STAG1	protein_coding	transcript	ENSSSCT00000084441.1	0.976932	0.998819	-0.0499642	1.72791	1.21722	6.57519	2.11094	4.65436	2.34386	4.65436
16	91344	ENSSSCT00000090246	ENSSSCG00000057381	DEPDC1B	protein_coding	transcript	ENSSSCT00000090246.2	0.0216165	0.442794	-2.66912	1.16198	1.21722	1.91847	0.71559	-0.572725	2.34385	2.34385
X	55656	ENSSSCT00000075540	ENSSSCG00000012813	BRCC3	protein_coding	transcript	ENSSSCT00000075540.2	0.573586	0.951635	0.819145	1.45554	1.21724	4.30726	1.75215	3.04839	2.34385	3.04839
7	64542	ENSSSCT00000093365	ENSSSCG00000002508	SETD3	protein_coding	transcript	ENSSSCT00000093365.1	0.999287	0.999931	-0.00131233	1.46931	1.21735	4.28472	0.342179	4.54965	2.3438	4.54965
12	48849	ENSSSCT00000100579	ENSSSCG00000055960	ENSSSCG00000055960	protein_coding	transcript	ENSSSCT00000100579.1	0.586905	0.953993	0.593273	1.09193	1.21737	2.03226	0.357866	2.04021	2.3438	2.3438
7	18338	ENSSSCT00000053806	ENSSSCG00000036191	SLC17A2	protein_coding	transcript	ENSSSCT00000053806.3	0.401973	0.917331	-0.9392	1.12063	1.2178	1.95673	0.501906	1.42388	2.34363	2.34363
2	9141	ENSSSCT00000015652	ENSSSCG00000014326	KIF20A	protein_coding	transcript	ENSSSCT00000015652.4	0.013704	0.373364	-3.18569	1.2924	1.21843	2.76399	1.44138	-1.3678	2.34339	2.34339
5	110577	ENSSSCT00000000985	ENSSSCG00000000901	FGD6	protein_coding	transcript	ENSSSCT00000000985.5	0.406714	0.919821	-1.08569	1.30855	1.21883	4.23333	1.2796	2.6003	2.34323	2.6003
1	10578	ENSSSCT00000005163	ENSSSCG00000004677	DUOXA1	protein_coding	transcript	ENSSSCT00000005163.3	0.538109	0.948365	-0.643273	1.04483	1.21909	1.83251	0.130477	1.7011	2.34314	2.34314
X	25381	ENSSSCT00000060580	ENSSSCG00000036036	ENSSSCG00000036036	protein_coding	transcript	ENSSSCT00000060580.3	0.71162	0.971973	-0.561752	1.51956	1.21939	4.28231	2.37046	2.86166	2.34302	2.86166
X	25479	ENSSSCT00000033120	ENSSSCG00000022372	SLC6A14	protein_coding	transcript	ENSSSCT00000033120.4	0.176551	0.816499	-1.37425	1.01687	1.21941	2.16149	1.28395e-32	2.01834	2.34301	2.34301
4	5304	ENSSSCT00000099813	ENSSSCG00000006523	MTX1	protein_coding	transcript	ENSSSCT00000099813.1	0.00449708	0.204668	-3.18685	1.12173	1.22016	4.37824	0.508435	1.63429	2.34272	2.34272
18	64705	ENSSSCT00000018077	ENSSSCG00000016604	WASL	protein_coding	transcript	ENSSSCT00000018077.5	0.695283	0.967886	0.470425	1.201	1.22042	2.76348	0.488761	2.77957	2.34262	2.77957
6	27628	ENSSSCT00000003423	ENSSSCG00000003085	CLPTM1	protein_coding	transcript	ENSSSCT00000003423.5	0.601839	0.955392	-0.579864	1.11137	1.22124	2.93741	0.456409	1.93553	2.3423	2.3423
8	32368	ENSSSCT00000104624	ENSSSCG00000008986	SEPTIN11	protein_coding	transcript	ENSSSCT00000104624.1	0.311141	0.882755	1.22121	1.20574	1.22148	1.43816	0.951994	0.27271	2.34221	2.34221
7	117924	ENSSSCT00000066484	ENSSSCG00000001062	DTNBP1	protein_coding	transcript	ENSSSCT00000066484.2	0.139466	0.775262	-2.23393	1.51168	1.22173	5.29958	0.550892	4.62713	2.34211	4.62713
9	10342	ENSSSCT00000070273	ENSSSCG00000014823	P2RY6	protein_coding	transcript	ENSSSCT00000070273.2	0.652726	0.962207	-0.490589	1.09025	1.2218	1.46686	0.351286	1.2316	2.34208	2.34208
7	34144	ENSSSCT00000002284	ENSSSCG00000002041	SLC7A7	protein_coding	transcript	ENSSSCT00000002284.4	0.121932	0.745904	-2.09501	1.35449	1.22273	4.34904	0.779289	3.37786	2.34172	3.37786
1	16324	ENSSSCT00000033167	ENSSSCG00000004414	CD164	protein_coding	transcript	ENSSSCT00000033167.4	0.825693	0.986397	-0.417363	1.89513	1.22307	7.01252	1.27305	6.86501	2.34159	6.86501
6	11610	ENSSSCT00000097283	ENSSSCG00000031421	DYNLRB2	protein_coding	transcript	ENSSSCT00000097283.1	0.874745	0.992036	-0.171466	1.08774	1.22364	0.760643	0.33961	0.628776	2.34137	2.34137
13	81120	ENSSSCT00000061029	ENSSSCG00000026746	ENSSSCG00000026746	protein_coding	transcript	ENSSSCT00000061029.3	0.817674	0.98559	-0.357008	1.54859	1.22378	4.28101	1.56499	3.86895	2.34131	3.86895
10	67531	ENSSSCT00000048504	ENSSSCG00000029602	WDR37	protein_coding	transcript	ENSSSCT00000048504.3	0.828282	0.986815	0.267843	1.23483	1.22384	2.90099	0.383241	3.07186	2.34129	3.07186
10	34277	ENSSSCT00000101392	ENSSSCG00000021897	CRB1	protein_coding	transcript	ENSSSCT00000101392.1	0.134451	0.762743	-1.69845	1.13474	1.22417	2.17042	0.576503	1.05248	2.34116	2.34116
3	21701	ENSSSCT00000096517	ENSSSCG00000008377	CCT4	protein_coding	transcript	ENSSSCT00000096517.1	0.880883	0.992036	-0.297219	1.98345	1.22439	7.15988	0.835961	8.07833	2.34107	8.07833
AEMK02000682.1	10923	ENSSSCT00000089054	ENSSSCG00000040845	ENSSSCG00000040845	protein_coding	transcript	ENSSSCT00000089054.1	0.610329	0.957684	-0.5934	1.16444	1.22473	1.13145	0.731433	0.52055	2.34094	2.34094
7	2780	ENSSSCT00000104535	ENSSSCG00000060860	TNF	protein_coding	transcript	ENSSSCT00000104535.1	0.170078	0.811417	1.51667	1.10548	1.2254	1.23284	0.428482	0.405963	2.34068	2.34068
2	100418	ENSSSCT00000032588	ENSSSCG00000014136	VCAN	protein_coding	transcript	ENSSSCT00000032588.5	0.871923	0.991953	0.315037	1.95413	1.22557	6.92922	2.32832	6.32434	2.34061	6.32434
4	1070	ENSSSCT00000098582	ENSSSCG00000034820	MAFA	protein_coding	transcript	ENSSSCT00000098582.1	0.344207	0.895952	1.03133	1.09033	1.22625	1.10931	0.353429	0.710332	2.34035	2.34035
3	2603	ENSSSCT00000080946	ENSSSCG00000007799	MYLPF	protein_coding	transcript	ENSSSCT00000080946.1	0.0768033	0.653861	-1.86534	1.05414	1.22696	2.97519	0.177827	2.16535	2.34007	2.34007
1	168013	ENSSSCT00000077686	ENSSSCG00000028117	CDK5RAP2	protein_coding	transcript	ENSSSCT00000077686.1	0.869113	0.991618	-0.210259	1.27596	1.22698	4.3403	1.349	2.05372	2.34006	2.34006
9	14643	ENSSSCT00000097748	ENSSSCG00000015592	TATDN3	protein_coding	transcript	ENSSSCT00000097748.1	0.0773666	0.654954	2.33626	1.32278	1.2279	2.94532	1.62506	0.382606	2.3397	2.3397
X	317779	ENSSSCT00000056243	ENSSSCG00000030877	FRMPD4	protein_coding	transcript	ENSSSCT00000056243.3	0.610664	0.957755	0.802147	1.57554	1.22813	4.56813	0.620856	5.00387	2.33961	5.00387
2	52751	ENSSSCT00000097816	ENSSSCG00000013174	CTNND1	protein_coding	transcript	ENSSSCT00000097816.1	0.0326653	0.489095	-2.4452	1.14466	1.22818	1.89051	0.629335	-0.290023	2.33959	2.33959
9	37524	ENSSSCT00000099041	ENSSSCG00000038469	KLHL7	protein_coding	transcript	ENSSSCT00000099041.1	0.552032	0.949259	0.651142	1.09488	1.2283	2.18383	0.376729	2.17191	2.33954	2.33954
1	39683	ENSSSCT00000073983	ENSSSCG00000032214	SOCS6	protein_coding	transcript	ENSSSCT00000073983.1	0.861133	0.990975	-0.250583	1.43246	1.2292	4.16461	0.77116	3.87835	2.33919	3.87835
9	152320	ENSSSCT00000083481	ENSSSCG00000014927	NOX4	protein_coding	transcript	ENSSSCT00000083481.1	0.38949	0.911443	-1.22043	1.41821	1.22934	4.28028	1.02293	3.53457	2.33913	3.53457
8	58730	ENSSSCT00000010052	ENSSSCG00000009179	MTTP	protein_coding	transcript	ENSSSCT00000010052.5	0.617593	0.959226	-0.581396	1.1645	1.22942	2.12714	0.733637	1.83671	2.3391	2.3391
1	23767	ENSSSCT00000070976	ENSSSCG00000004985	GEMIN2	protein_coding	transcript	ENSSSCT00000070976.2	0.16288	0.804359	1.88887	1.35359	1.23056	4.46509	0.593661	3.55797	2.33865	3.55797
14	42219	ENSSSCT00000086981	ENSSSCG00000031782	ARL3	protein_coding	transcript	ENSSSCT00000086981.1	0.857833	0.990975	0.199024	1.11104	1.23064	1.50345	0.458422	1.46176	2.33862	2.33862
14	32443	ENSSSCT00000096358	ENSSSCG00000009824	RAD9B	protein_coding	transcript	ENSSSCT00000096358.1	0.00263512	0.1514	-3.21124	1.06779	1.23095	4.20364	0.245029	1.63369	2.3385	2.3385
10	63335	ENSSSCT00000082138	ENSSSCG00000011003	NDUFB6	protein_coding	transcript	ENSSSCT00000082138.2	0.528275	0.94652	-0.679354	1.07724	1.23122	1.5996	0.291084	1.50983	2.33839	2.33839
17	29477	ENSSSCT00000055143	ENSSSCG00000007309	RBM39	protein_coding	transcript	ENSSSCT00000055143.3	0.994596	0.999843	0.0107934	1.59368	1.23152	6.2738	0.578054	5.17695	2.33827	5.17695
2	3502	ENSSSCT00000015350	ENSSSCG00000014052	EIF4E1B	protein_coding	transcript	ENSSSCT00000015350.5	0.568478	0.951635	-0.600126	1.05231	1.2317	1.19968	0.170974	1.19054	2.3382	2.3382
11	7083	ENSSSCT00000038770	ENSSSCG00000009305	GTF3A	protein_coding	transcript	ENSSSCT00000038770.3	0.990993	0.999843	0.0120626	1.06854	1.23182	1.85068	0.249036	1.69958	2.33815	2.33815
8	709501	ENSSSCT00000037220	ENSSSCG00000009021	LRBA	protein_coding	transcript	ENSSSCT00000037220.2	0.00164414	0.117711	3.69285	1.17309	1.23223	4.68869	0.780231	0.829627	2.33799	2.33799
6	113814	ENSSSCT00000062353	ENSSSCG00000025830	NUP93	protein_coding	transcript	ENSSSCT00000062353.3	0.232805	0.851137	-1.71975	1.44133	1.23269	4.75083	0.532999	4.1743	2.33781	4.1743
15	177	ENSSSCT00000099051	ENSSSCG00000053961	ENSSSCG00000053961	protein_coding	transcript	ENSSSCT00000099051.1	0.811513	0.984927	0.273554	1.1471	1.23351	1.36015	0.644078	0.644163	2.33748	2.33748
14	2402	ENSSSCT00000032393	ENSSSCG00000022467	VPREB1	protein_coding	transcript	ENSSSCT00000032393.3	0.611266	0.957841	0.54348	1.06928	1.23371	0.74471	0.253342	0.591718	2.3374	2.3374
15	143843	ENSSSCT00000040615	ENSSSCG00000016330	ENSSSCG00000016330	protein_coding	transcript	ENSSSCT00000040615.3	0.614244	0.958886	0.571292	1.13346	1.23384	2.79056	0.57374	2.0856	2.33735	2.33735
3	119952	ENSSSCT00000037063	ENSSSCG00000007606	TRRAP	protein_coding	transcript	ENSSSCT00000037063.3	0.518546	0.945164	1.19143	1.8455	1.23418	6.43593	1.30889	6.40849	2.33722	6.40849
6	45955	ENSSSCT00000035939	ENSSSCG00000003729	RNF125	protein_coding	transcript	ENSSSCT00000035939.4	0.152901	0.790152	-1.95214	1.36575	1.23429	4.24786	1.60111	2.62542	2.33717	2.62542
2	1306	ENSSSCT00000046765	ENSSSCG00000052605	ENSSSCG00000052605	protein_coding	transcript	ENSSSCT00000046765.3	0.558659	0.950758	-0.630962	1.07887	1.23475	1.03203	0.300459	0.887915	2.33699	2.33699
2	20504	ENSSSCT00000014202	ENSSSCG00000012992	FRMD8	protein_coding	transcript	ENSSSCT00000014202.5	0.0544239	0.58261	-2.73122	1.41996	1.23482	5.02225	2.23176	1.78788	2.33696	2.33696
12	21701	ENSSSCT00000084648	ENSSSCG00000017682	MYO19	protein_coding	transcript	ENSSSCT00000084648.2	0.182207	0.81881	1.42317	1.06685	1.23495	1.44549	0.242097	0.840068	2.33691	2.33691
AEMK02000452.1	112472	ENSSSCT00000045831	ENSSSCG00000021669	MARK3	protein_coding	transcript	ENSSSCT00000045831.3	0.0823022	0.66894	-1.98867	1.14457	1.23516	3.85017	0.631618	2.26475	2.33682	2.33682
1	196801	ENSSSCT00000087413	ENSSSCG00000005268	RORB	protein_coding	transcript	ENSSSCT00000087413.2	0.388114	0.911443	1.02151	1.18362	1.23534	2.99178	0.837667	2.15756	2.33675	2.33675
13	751276	ENSSSCT00000055592	ENSSSCG00000036381	RBMS3	protein_coding	transcript	ENSSSCT00000055592.3	0.79558	0.982629	0.410178	1.58326	1.23534	4.52301	2.58588	3.09412	2.33675	3.09412
13	59411	ENSSSCT00000092928	ENSSSCG00000011589	IFT122	protein_coding	transcript	ENSSSCT00000092928.1	0.522337	0.945794	-0.738865	1.15493	1.23558	2.90776	0.542294	2.48014	2.33666	2.48014
13	277275	ENSSSCT00000084217	ENSSSCG00000011959	ABI3BP	protein_coding	transcript	ENSSSCT00000084217.1	0.633498	0.960538	-0.821995	1.72395	1.23609	6.43884	1.57532	5.15899	2.33646	5.15899
6	19376	ENSSSCT00000045918	ENSSSCG00000003040	ARHGEF1	protein_coding	transcript	ENSSSCT00000045918.3	0.633648	0.960538	-0.885519	1.858	1.23628	6.65647	1.79813	6.02416	2.33638	6.02416
8	376076	ENSSSCT00000084091	ENSSSCG00000037539	SORCS2	protein_coding	transcript	ENSSSCT00000084091.1	0.941129	0.996363	-0.11753	1.59146	1.2368	6.35304	1.06451	4.67445	2.33617	4.67445
1	6799	ENSSSCT00000086567	ENSSSCG00000033107	DYNLT1	protein_coding	transcript	ENSSSCT00000086567.2	0.14192	0.777636	-1.68309	1.14599	1.23687	1.99919	0.639676	0.693152	2.33614	2.33614
14	64853	ENSSSCT00000010512	ENSSSCG00000009591	AUH	protein_coding	transcript	ENSSSCT00000010512.5	0.593108	0.954742	-0.580551	1.08649	1.23688	0.889434	0.33867	0.664323	2.33614	2.33614
1	95085	ENSSSCT00000066619	ENSSSCG00000004718	TTBK2	protein_coding	transcript	ENSSSCT00000066619.2	0.683467	0.965157	0.484202	1.18754	1.23728	1.29284	0.859509	0.724046	2.33598	2.33598
1	36379	ENSSSCT00000095365	ENSSSCG00000005067	CCDC198	protein_coding	transcript	ENSSSCT00000095365.1	0.838307	0.987912	-0.307756	1.50817	1.23737	4.23499	1.08506	4.06892	2.33594	4.06892
AEMK02000254.1	8270	ENSSSCT00000013470	ENSSSCG00000012319	ENSSSCG00000012319	protein_coding	transcript	ENSSSCT00000013470.4	0.762654	0.977985	-0.489228	1.61997	1.23755	6.8956	1.10514	4.84132	2.33587	4.84132
5	5484	ENSSSCT00000029634	ENSSSCG00000000971	HDAC10	protein_coding	transcript	ENSSSCT00000029634.3	0.545512	0.949132	0.754081	1.24745	1.23769	2.82235	1.19024	2.25412	2.33581	2.33581
11	334928	ENSSSCT00000083668	ENSSSCG00000025996	MTUS2	protein_coding	transcript	ENSSSCT00000083668.1	0.485561	0.938377	-1.23406	1.76955	1.23782	6.29502	1.03436	6.06091	2.33576	6.06091
X	2143	ENSSSCT00000013692	ENSSSCG00000012523	ENSSSCG00000012523	protein_coding	transcript	ENSSSCT00000013692.4	0.212684	0.835384	-2.25707	1.81114	1.23851	7.08489	0.877264	6.55542	2.33548	6.55542
5	116672	ENSSSCT00000000207	ENSSSCG00000000194	ENSSSCG00000000194	protein_coding	transcript	ENSSSCT00000000207.5	0.946032	0.996608	-0.0838923	1.23936	1.23855	4.30387	0.573194	2.90728	2.33547	2.90728
3	13977	ENSSSCT00000088174	ENSSSCG00000008540	PPP1CB	protein_coding	transcript	ENSSSCT00000088174.1	0.843806	0.988342	0.379237	1.92479	1.23907	6.57697	0.243858	8.15096	2.33526	8.15096
1	11073	ENSSSCT00000083766	ENSSSCG00000004412	MICAL1	protein_coding	transcript	ENSSSCT00000083766.1	0.880046	0.992036	-0.235297	1.55917	1.23943	4.33752	1.24289	4.2656	2.33511	4.2656
1	42390	ENSSSCT00000040447	ENSSSCG00000031794	TNFAIP8L3	protein_coding	transcript	ENSSSCT00000040447.3	0.702199	0.96972	0.497262	1.30053	1.23947	3.04457	0.555588	3.27693	2.3351	3.27693
2	85971	ENSSSCT00000082991	ENSSSCG00000013402	USP47	protein_coding	transcript	ENSSSCT00000082991.1	0.668173	0.963334	-0.466276	1.08776	1.23952	2.00953	0.346	1.91683	2.33508	2.33508
13	5591	ENSSSCT00000072662	ENSSSCG00000011552	TTLL3	protein_coding	transcript	ENSSSCT00000072662.2	0.195856	0.823593	-1.47271	1.13859	1.24	0.742493	0.602612	-0.412366	2.33488	2.33488
12	263713	ENSSSCT00000099350	ENSSSCG00000017748	NF1	protein_coding	transcript	ENSSSCT00000099350.1	0.114265	0.734265	1.64896	1.0441	1.24007	1.31234	0.135324	0.578103	2.33486	2.33486
13	237178	ENSSSCT00000012586	ENSSSCG00000011501	SUCLG2	protein_coding	transcript	ENSSSCT00000012586.4	0.351332	0.898378	1.41365	1.51677	1.24021	4.61617	0.29742	4.91553	2.3348	4.91553
12	4493	ENSSSCT00000097952	ENSSSCG00000017231	NAT9	protein_coding	transcript	ENSSSCT00000097952.1	0.051457	0.573255	2.93982	1.50942	1.24036	6.26271	0.1243	5.03823	2.33474	5.03823
5	15611	ENSSSCT00000001073	ENSSSCG00000000983	ENSSSCG00000000983	protein_coding	transcript	ENSSSCT00000001073.3	0.718871	0.973306	-0.40468	1.12421	1.24076	2.07102	0.529191	0.979682	2.33458	2.33458
4	128392	ENSSSCT00000067947	ENSSSCG00000006890	ABCA4	protein_coding	transcript	ENSSSCT00000067947.2	0.727264	0.974182	-0.377826	1.08332	1.24114	1.98892	0.324799	2.06274	2.33443	2.33443
9	336418	ENSSSCT00000102131	ENSSSCG00000038958	DNM3	protein_coding	transcript	ENSSSCT00000102131.1	0.634679	0.960538	-0.51398	1.08172	1.24171	1.14206	0.317171	1.03428	2.3342	2.3342
10	743	ENSSSCT00000012004	ENSSSCG00000010967	CCL27	protein_coding	transcript	ENSSSCT00000012004.2	0.838424	0.987924	0.221448	1.08601	1.24203	0.642883	0.338373	0.458124	2.33407	2.33407
2	40168	ENSSSCT00000058102	ENSSSCG00000033305	PGBD2	protein_coding	transcript	ENSSSCT00000058102.2	0.919358	0.995234	0.108597	1.07265	1.24206	0.782003	0.273046	0.727256	2.33405	2.33405
13	13131	ENSSSCT00000072460	ENSSSCG00000062206	PSMG1	protein_coding	transcript	ENSSSCT00000072460.2	0.0617536	0.611997	-2.56843	1.37492	1.24227	5.08886	0.314506	3.96899	2.33397	3.96899
1	447000	ENSSSCT00000044003	ENSSSCG00000005180	BNC2	protein_coding	transcript	ENSSSCT00000044003.3	0.675065	0.964808	-0.460025	1.09737	1.2424	1.4632	0.394734	1.15948	2.33392	2.33392
12	10300	ENSSSCT00000061765	ENSSSCG00000040188	TNFSF12	protein_coding	transcript	ENSSSCT00000061765.2	0.308606	0.881731	-1.38724	1.36251	1.24258	3.92809	1.02976	3.17677	2.33385	3.17677
3	134317	ENSSSCT00000073293	ENSSSCG00000008434	TTC7A	protein_coding	transcript	ENSSSCT00000073293.2	0.866692	0.991618	-0.279727	1.66641	1.24298	6.5168	0.523503	5.76879	2.33368	5.76879
14	32824	ENSSSCT00000046845	ENSSSCG00000029594	WBP1L	protein_coding	transcript	ENSSSCT00000046845.3	0.10115	0.708784	1.71286	1.04487	1.24343	1.94885	0.140315	1.35729	2.3335	2.3335
X	117930	ENSSSCT00000041930	ENSSSCG00000012676	MBNL3	protein_coding	transcript	ENSSSCT00000041930.2	0.908169	0.99367	0.153706	1.33253	1.24385	3.09295	1.69014	2.13245	2.33333	2.33333
12	22229	ENSSSCT00000027166	ENSSSCG00000026818	CTC1	protein_coding	transcript	ENSSSCT00000027166.4	0.436776	0.92883	1.09859	1.41271	1.24388	4.35045	1.76949	2.75268	2.33332	2.75268
12	13928	ENSSSCT00000076884	ENSSSCG00000027677	ENSSSCG00000027677	protein_coding	transcript	ENSSSCT00000076884.1	0.781455	0.980619	0.346261	1.24813	1.24393	2.41206	1.19663	1.73266	2.3333	2.3333
13	47587	ENSSSCT00000012329	ENSSSCG00000011261	WDR48	protein_coding	transcript	ENSSSCT00000012329.5	0.0595289	0.604534	2.82764	1.50066	1.24455	6.36154	1.93985	3.16292	2.33305	3.16292
13	7624	ENSSSCT00000067550	ENSSSCG00000011555	RPUSD3	protein_coding	transcript	ENSSSCT00000067550.2	0.0267119	0.455022	-3.21744	1.45211	1.24491	6.49918	0.482938	4.295	2.3329	4.295
12	10823	ENSSSCT00000018793	ENSSSCG00000017264	AMZ2	protein_coding	transcript	ENSSSCT00000018793.5	0.0217242	0.442794	3.28864	1.43286	1.24506	6.36952	0.20662	4.44551	2.33284	4.44551
12	7329	ENSSSCT00000068833	ENSSSCG00000026701	ENSSSCG00000026701	protein_coding	transcript	ENSSSCT00000068833.2	0.493791	0.93997	0.814889	1.19085	1.24517	3.32748	0.880544	1.41106	2.33279	2.33279
X	24062	ENSSSCT00000086789	ENSSSCG00000022129	ARSL	protein_coding	transcript	ENSSSCT00000086789.2	0.616741	0.959226	-0.621278	1.24138	1.24549	2.89664	0.940184	2.55163	2.33266	2.55163
14	5404	ENSSSCT00000040611	ENSSSCG00000038652	ENSSSCG00000038652	protein_coding	transcript	ENSSSCT00000040611.3	0.938769	0.995888	0.0835401	1.08753	1.24573	0.39509	0.347355	0.140881	2.33256	2.33256
X	4299	ENSSSCT00000103789	ENSSSCG00000053900	ENSSSCG00000053900	protein_coding	transcript	ENSSSCT00000103789.1	0.785597	0.981177	-0.423471	1.55669	1.24598	4.31666	1.9936	3.49736	2.33247	3.49736
12	30003	ENSSSCT00000019334	ENSSSCG00000017762	FOXN1	protein_coding	transcript	ENSSSCT00000019334.5	0.821708	0.986271	0.243019	1.07841	1.24616	0.981723	0.302812	0.938701	2.33239	2.33239
6	30158	ENSSSCT00000104660	ENSSSCG00000003558	RPS6KA1	protein_coding	transcript	ENSSSCT00000104660.1	0.653931	0.962207	0.784837	1.75067	1.24643	5.75474	1.55827	5.38638	2.33228	5.38638
2	33461	ENSSSCT00000084807	ENSSSCG00000013984	SNAP47	protein_coding	transcript	ENSSSCT00000084807.2	0.433615	0.927871	0.870535	1.11176	1.24644	1.41165	0.468439	1.0521	2.33228	2.33228
7	3216	ENSSSCT00000043250	ENSSSCG00000023639	NRM	protein_coding	transcript	ENSSSCT00000043250.3	0.708488	0.971725	-0.41483	1.1095	1.24666	2.00942	0.457152	0.932637	2.33219	2.33219
11	216883	ENSSSCT00000079364	ENSSSCG00000009464	TBC1D4	protein_coding	transcript	ENSSSCT00000079364.2	0.397464	0.914756	1.094	1.29291	1.2467	2.86772	1.45554	1.2466	2.33217	2.33217
4	159282	ENSSSCT00000099369	ENSSSCG00000006274	PRKDC	protein_coding	transcript	ENSSSCT00000099369.1	0.367061	0.903115	1.66336	1.8441	1.2468	6.70669	4.93117e-08	7.70568	2.33213	7.70568
6	21023	ENSSSCT00000083589	ENSSSCG00000003854	ECHDC2	protein_coding	transcript	ENSSSCT00000083589.1	0.240063	0.851228	-1.41464	1.20412	1.24698	3.09523	0.953312	1.90464	2.33206	2.33206
AEMK02000452.1	66894	ENSSSCT00000002813	ENSSSCG00000002533	WDR20	protein_coding	transcript	ENSSSCT00000002813.5	0.623418	0.959861	-0.633679	1.29056	1.24721	3.08857	0.57692	3.19704	2.33196	3.19704
9	10629	ENSSSCT00000067543	ENSSSCG00000014766	OR51E1	protein_coding	transcript	ENSSSCT00000067543.1	0.00141228	0.106538	-3.23819	1.01443	1.24765	4.26342	1.28395e-32	1.89413	2.33178	2.33178
9	38661	ENSSSCT00000085525	ENSSSCG00000021487	MFSD4A	protein_coding	transcript	ENSSSCT00000085525.1	0.255544	0.857606	-1.74551	1.53521	1.24767	5.25064	1.21074	4.12972	2.33178	4.12972
12	3721	ENSSSCT00000060891	ENSSSCG00000017569	CHAD	protein_coding	transcript	ENSSSCT00000060891.2	0.69516	0.967886	0.420081	1.07201	1.24774	0.889354	0.272261	0.805148	2.33174	2.33174
6	25774	ENSSSCT00000085020	ENSSSCG00000002817	DRC7	protein_coding	transcript	ENSSSCT00000085020.2	0.399685	0.915886	1.01598	1.20636	1.2484	2.42292	0.966108	1.79525	2.33148	2.33148
12	44674	ENSSSCT00000061709	ENSSSCG00000017874	ATP2A3	protein_coding	transcript	ENSSSCT00000061709.2	0.946519	0.996608	0.121235	1.80736	1.24901	6.40453	0.471327	6.93043	2.33123	6.93043
15	16467	ENSSSCT00000092356	ENSSSCG00000030395	ASB5	protein_coding	transcript	ENSSSCT00000092356.1	0.168533	0.80998	-1.48218	1.07644	1.24947	2.88477	0.294511	1.77506	2.33104	2.33104
8	9927	ENSSSCT00000049698	ENSSSCG00000032633	FAM53A	protein_coding	transcript	ENSSSCT00000049698.3	0.83437	0.987424	0.245664	1.17486	1.24985	3.16938	0.434693	2.69293	2.33088	2.69293
1	77829	ENSSSCT00000057490	ENSSSCG00000005602	GAPVD1	protein_coding	transcript	ENSSSCT00000057490.3	0.496425	0.940503	-1.24303	1.82765	1.25016	6.28026	1.68123	5.88762	2.33076	5.88762
14	31648	ENSSSCT00000100301	ENSSSCG00000009943	SSH1	protein_coding	transcript	ENSSSCT00000100301.1	0.36749	0.903115	-1.09487	1.21493	1.2503	3.26614	0.379797	2.9648	2.3307	2.9648
5	123720	ENSSSCT00000046212	ENSSSCG00000027898	ATP2B1	protein_coding	transcript	ENSSSCT00000046212.3	0.633634	0.960538	-0.55887	1.17257	1.25041	2.9761	0.784815	1.35574	2.33065	2.33065
15	71204	ENSSSCT00000089881	ENSSSCG00000035702	WDSUB1	protein_coding	transcript	ENSSSCT00000089881.1	0.512273	0.943964	0.820247	1.25171	1.25043	2.9125	1.21953	1.83418	2.33065	2.33065
4	87540	ENSSSCT00000047501	ENSSSCG00000006040	DPYS	protein_coding	transcript	ENSSSCT00000047501.2	0.200324	0.827719	-1.4154	1.10524	1.25049	2.21712	0.437298	1.73262	2.33062	2.33062
14	84503	ENSSSCT00000080822	ENSSSCG00000034844	TBCE	protein_coding	transcript	ENSSSCT00000080822.2	0.371927	0.905527	1.02879	1.15222	1.25091	2.98052	0.677819	1.7806	2.33045	2.33045
9	13644	ENSSSCT00000081136	ENSSSCG00000014924	CTSC	protein_coding	transcript	ENSSSCT00000081136.1	0.752476	0.976718	-0.478483	1.51718	1.25142	4.26457	1.02645	4.18931	2.33024	4.18931
7	14747	ENSSSCT00000090663	ENSSSCG00000001531	SNRPC	protein_coding	transcript	ENSSSCT00000090663.2	0.999738	0.999991	0.000450199	1.36983	1.25213	3.32079	0.507877	3.74396	2.32994	3.74396
6	58715	ENSSSCT00000049000	ENSSSCG00000002859	ANKRD27	protein_coding	transcript	ENSSSCT00000049000.3	0.554078	0.950048	-1.09944	1.85824	1.25241	6.40254	0.60707	7.21722	2.32983	7.21722
6	9537	ENSSSCT00000105623	ENSSSCG00000002782	PLEKHG4	protein_coding	transcript	ENSSSCT00000105623.1	0.766543	0.979034	0.330295	1.11248	1.25273	1.58694	0.474629	0.97987	2.3297	2.3297
3	22710	ENSSSCT00000063374	ENSSSCG00000027135	PPM1G	protein_coding	transcript	ENSSSCT00000063374.3	0.0244867	0.446179	-3.23342	1.43745	1.25299	6.44754	1.28395e-32	4.682	2.32959	4.682
2	142524	ENSSSCT00000039373	ENSSSCG00000013382	PLEKHA7	protein_coding	transcript	ENSSSCT00000039373.3	0.740559	0.975133	0.372856	1.12607	1.25327	1.19137	0.543765	0.941021	2.32948	2.32948
6	2790	ENSSSCT00000063004	ENSSSCG00000024281	ENSSSCG00000024281	protein_coding	transcript	ENSSSCT00000063004.3	0.878382	0.992036	0.167116	1.09212	1.25334	0.760402	0.373145	0.592151	2.32945	2.32945
12	8802	ENSSSCT00000051271	ENSSSCG00000025796	NLE1	protein_coding	transcript	ENSSSCT00000051271.3	0.977182	0.998819	0.0368429	1.28812	1.25415	3.06637	1.43059	1.84586	2.32911	2.32911
2	40485	ENSSSCT00000015385	ENSSSCG00000014084	POC5	protein_coding	transcript	ENSSSCT00000015385.5	0.204065	0.829954	1.44855	1.14054	1.25427	1.52611	0.618531	0.653165	2.32906	2.32906
5	366517	ENSSSCT00000070899	ENSSSCG00000000791	PDZRN4	protein_coding	transcript	ENSSSCT00000070899.2	0.0685992	0.629998	-2.21109	1.21419	1.25438	4.22287	0.383472	2.95704	2.32901	2.95704
4	219342	ENSSSCT00000078030	ENSSSCG00000006149	RALYL	protein_coding	transcript	ENSSSCT00000078030.1	0.428246	0.924595	-1.37224	1.7322	1.25461	6.53537	0.0344193	6.76446	2.32892	6.76446
1	28151	ENSSSCT00000005400	ENSSSCG00000004894	SERPINB5	protein_coding	transcript	ENSSSCT00000005400.5	0.487652	0.938974	-0.755755	1.08891	1.25572	0.867347	0.358287	0.458057	2.32846	2.32846
9	36345	ENSSSCT00000082982	ENSSSCG00000014949	MED17	protein_coding	transcript	ENSSSCT00000082982.1	0.745082	0.975903	0.349542	1.07508	1.25596	2.09346	0.290566	1.92979	2.32836	2.32836
1	56687	ENSSSCT00000064833	ENSSSCG00000004143	TXLNB	protein_coding	transcript	ENSSSCT00000064833.3	0.426643	0.924156	-1.01939	1.28233	1.25642	3.34853	0.854776	2.87124	2.32817	2.87124
4	83571	ENSSSCT00000082015	ENSSSCG00000006903	RPAP2	protein_coding	transcript	ENSSSCT00000082015.2	0.424717	0.92349	-1.47535	1.84819	1.25688	6.56816	1.28395e-32	7.73994	2.32798	7.73994
4	7268	ENSSSCT00000007008	ENSSSCG00000006395	ENSSSCG00000006395	protein_coding	transcript	ENSSSCT00000007008.4	0.173095	0.812814	1.78197	1.30803	1.2576	4.32738	0.0773766	3.79949	2.32768	3.79949
6	7106	ENSSSCT00000082562	ENSSSCG00000003177	ENSSSCG00000003177	protein_coding	transcript	ENSSSCT00000082562.2	0.841532	0.988342	-0.248901	1.24491	1.25767	1.98991	1.18406	1.13389	2.32765	2.32765
2	15964	ENSSSCT00000014843	ENSSSCG00000013591	TIMM44	protein_coding	transcript	ENSSSCT00000014843.5	0.15395	0.792095	-2.58752	1.81489	1.25782	7.53752	0.381315	7.0822	2.32759	7.0822
9	5017	ENSSSCT00000059078	ENSSSCG00000036724	CRYAB	protein_coding	transcript	ENSSSCT00000059078.3	0.322421	0.88741	1.10676	1.11851	1.25839	2.17625	0.507449	1.89403	2.32735	2.32735
1	2993	ENSSSCT00000078240	ENSSSCG00000043097	ENSSSCG00000043097	protein_coding	transcript	ENSSSCT00000078240.2	0.0943919	0.697117	-2.22032	1.32741	1.2585	4.75886	1.1764	2.81618	2.32731	2.81618
AEMK02000328.1	34417	ENSSSCT00000048980	ENSSSCG00000021418	LSS	protein_coding	transcript	ENSSSCT00000048980.2	0.557054	0.950758	1.08817	1.85308	1.2586	6.66571	1.28646	6.49446	2.32727	6.49446
3	71696	ENSSSCT00000075502	ENSSSCG00000008423	PPP1R21	protein_coding	transcript	ENSSSCT00000075502.1	0.719943	0.973306	0.664017	1.85203	1.25925	6.36871	1.29107	6.48105	2.32699	6.48105
18	369574	ENSSSCT00000086033	ENSSSCG00000016423	DPP6	protein_coding	transcript	ENSSSCT00000086033.2	0.879935	0.992036	-0.318612	2.10929	1.25932	8.39553	0.337677	9.74357	2.32696	9.74357
X	105249	ENSSSCT00000083180	ENSSSCG00000022331	ENSSSCG00000022331	protein_coding	transcript	ENSSSCT00000083180.2	0.944059	0.996561	0.137245	1.95592	1.25984	7.75424	1.61005	7.05848	2.32675	7.05848
2	28334	ENSSSCT00000092226	ENSSSCG00000013406	CTR9	protein_coding	transcript	ENSSSCT00000092226.1	0.594558	0.955392	0.79083	1.48584	1.25994	4.39902	2.65203	2.3505	2.32671	2.3505
2	171133	ENSSSCT00000027944	ENSSSCG00000024158	ANO1	protein_coding	transcript	ENSSSCT00000027944.4	0.977688	0.998819	-0.0360908	1.29043	1.26002	3.03104	1.2451	2.52811	2.32667	2.52811
14	11913	ENSSSCT00000077679	ENSSSCG00000009854	RFC5	protein_coding	transcript	ENSSSCT00000077679.2	0.657247	0.962207	0.507071	1.14278	1.26019	2.44787	0.632547	1.71787	2.3266	2.3266
7	18254	ENSSSCT00000094327	ENSSSCG00000001770	CTSH	protein_coding	transcript	ENSSSCT00000094327.1	0.0228554	0.442794	-3.2505	1.42826	1.26037	6.42211	0.507651	4.11466	2.32652	4.11466
14	123142	ENSSSCT00000054525	ENSSSCG00000010544	DNMBP	protein_coding	transcript	ENSSSCT00000054525.3	0.525204	0.946353	1.02316	1.6104	1.2605	4.83461	1.12707	4.74934	2.32647	4.74934
5	17128	ENSSSCT00000067650	ENSSSCG00000033149	DDX47	protein_coding	transcript	ENSSSCT00000067650.2	0.365366	0.902508	-1.64105	1.81294	1.26058	6.47075	0.921761	6.52569	2.32644	6.52569
17	64069	ENSSSCT00000097878	ENSSSCG00000024694	TAF4	protein_coding	transcript	ENSSSCT00000097878.1	0.290318	0.875873	-1.52733	1.44438	1.26064	4.60739	2.01517	2.71208	2.32641	2.71208
18	454036	ENSSSCT00000064164	ENSSSCG00000025602	DOCK4	protein_coding	transcript	ENSSSCT00000064164.3	0.948834	0.996608	0.0717428	1.118	1.26174	2.23669	0.506282	2.14104	2.32595	2.32595
12	10726	ENSSSCT00000089008	ENSSSCG00000032655	ALYREF	protein_coding	transcript	ENSSSCT00000089008.2	0.889787	0.992058	-0.154135	1.1123	1.26193	2.02669	0.47753	2.09719	2.32587	2.32587
17	21838	ENSSSCT00000104810	ENSSSCG00000007516	STX16	protein_coding	transcript	ENSSSCT00000104810.1	0.355873	0.899359	-1.38856	1.50398	1.2622	4.83267	0.259623	4.86578	2.32576	4.86578
2	25877	ENSSSCT00000070283	ENSSSCG00000029521	CD82	protein_coding	transcript	ENSSSCT00000070283.2	0.757595	0.977616	-0.48881	1.58375	1.26224	5.05272	2.11663	3.5669	2.32574	3.5669
8	101820	ENSSSCT00000089675	ENSSSCG00000008980	SCARB2	protein_coding	transcript	ENSSSCT00000089675.1	0.157382	0.796701	1.80361	1.2756	1.26279	4.57733	1.36146	1.99868	2.32551	2.32551
8	38123	ENSSSCT00000100850	ENSSSCG00000034633	CFAP99	protein_coding	transcript	ENSSSCT00000100850.1	0.827601	0.986691	-0.243213	1.11679	1.26286	1.68569	0.500591	1.38704	2.32548	2.32548
7	178861	ENSSSCT00000045881	ENSSSCG00000037416	CLIC5	protein_coding	transcript	ENSSSCT00000045881.2	0.461386	0.934708	1.05739	1.43557	1.26297	4.39794	1.2937	3.37602	2.32543	3.37602
6	80965	ENSSSCT00000068068	ENSSSCG00000003913	MAST2	protein_coding	transcript	ENSSSCT00000068068.2	0.559916	0.950758	-1.0487	1.7989	1.2632	6.92207	2.64651	4.68604	2.32534	4.68604
13	14296	ENSSSCT00000040540	ENSSSCG00000011450	ITIH1	protein_coding	transcript	ENSSSCT00000040540.3	0.809526	0.984927	-0.270722	1.12315	1.26336	2.61044	0.142673	2.71572	2.32527	2.71572
1	148606	ENSSSCT00000095285	ENSSSCG00000005186	TTC39B	protein_coding	transcript	ENSSSCT00000095285.1	0.785326	0.981177	0.522059	1.91662	1.26395	7.24885	1.95933	6.36435	2.32502	6.36435
1	90301	ENSSSCT00000005574	ENSSSCG00000005057	FBXO34	protein_coding	transcript	ENSSSCT00000005574.5	0.52172	0.945723	1.23882	1.93355	1.26399	6.9846	1.40488	7.06653	2.32501	7.06653
AEMK02000556.1	7293	ENSSSCT00000065063	ENSSSCG00000032337	ENSSSCG00000032337	protein_coding	transcript	ENSSSCT00000065063.3	0.668111	0.963334	0.451836	1.05386	1.26399	1.43304	0.191581	1.40716	2.325	2.325
1	197265	ENSSSCT00000081220	ENSSSCG00000005524	DAB2IP	protein_coding	transcript	ENSSSCT00000081220.2	0.930978	0.995299	-0.141059	1.62858	1.26476	5.08883	1.00018	5.00964	2.32468	5.00964
17	210570	ENSSSCT00000023772	ENSSSCG00000007080	KIF16B	protein_coding	transcript	ENSSSCT00000023772.4	0.928338	0.995299	-0.121679	1.35294	1.26514	3.02697	1.82314	0.676095	2.32452	2.32452
15	126643	ENSSSCT00000086771	ENSSSCG00000015840	WRN	protein_coding	transcript	ENSSSCT00000086771.2	0.52036	0.945476	0.82505	1.28355	1.26516	1.70921	1.40855	0.559575	2.32451	2.32451
5	42462	ENSSSCT00000092816	ENSSSCG00000000839	ALDH1L2	protein_coding	transcript	ENSSSCT00000092816.1	0.324956	0.887998	1.06784	1.08485	1.2652	1.44848	0.34224	1.1458	2.3245	2.3245
5	50871	ENSSSCT00000049997	ENSSSCG00000021129	PFKM	protein_coding	transcript	ENSSSCT00000049997.3	0.625711	0.959971	0.916152	1.87823	1.26531	6.475	0.510148	7.48346	2.32445	7.48346
5	857	ENSSSCT00000000220	ENSSSCG00000000207	ENSSSCG00000000207	protein_coding	transcript	ENSSSCT00000000220.3	0.8699	0.99169	-0.175967	1.07438	1.26547	0.713879	0.29114	0.614934	2.32438	2.32438
2	60637	ENSSSCT00000093642	ENSSSCG00000014074	GFM2	protein_coding	transcript	ENSSSCT00000093642.1	0.454346	0.933739	-1.0576	1.41355	1.26548	4.42974	2.2032	1.89005	2.32438	2.32438
1	4730	ENSSSCT00000104566	ENSSSCG00000004803	ACTC1	protein_coding	transcript	ENSSSCT00000104566.1	0.716677	0.973123	0.518269	1.42812	1.26587	2.6487	2.29716	1.00064	2.32421	2.32421
X	122332	ENSSSCT00000071619	ENSSSCG00000058847	ENSSSCG00000058847	protein_coding	transcript	ENSSSCT00000071619.2	0.497036	0.940503	0.743428	1.09463	1.26606	1.31049	0.390896	1.09425	2.32413	2.32413
2	114133	ENSSSCT00000015450	ENSSSCG00000014146	RASA1	protein_coding	transcript	ENSSSCT00000015450.5	0.489613	0.938974	1.29546	1.87496	1.2661	6.62355	0.142956	7.82283	2.32411	7.82283
3	4054	ENSSSCT00000064524	ENSSSCG00000032578	TNFRSF17	protein_coding	transcript	ENSSSCT00000064524.3	0.694621	0.967844	-0.418495	1.06598	1.26623	1.2287	0.25073	1.22481	2.32406	2.32406
14	51714	ENSSSCT00000075480	ENSSSCG00000010606	SLK	protein_coding	transcript	ENSSSCT00000075480.1	0.128833	0.756428	1.80582	1.18904	1.2665	1.95923	0.87964	0.504996	2.32395	2.32395
15	24793	ENSSSCT00000092765	ENSSSCG00000031572	MFF	protein_coding	transcript	ENSSSCT00000092765.1	0.973956	0.998167	0.0532875	1.63221	1.26651	6.44309	0.793741	5.24293	2.32394	5.24293
1	7793	ENSSSCT00000065507	ENSSSCG00000005486	KIF12	protein_coding	transcript	ENSSSCT00000065507.3	0.880437	0.992036	0.160841	1.06932	1.26653	0.908528	0.266993	0.862149	2.32393	2.32393
12	11159	ENSSSCT00000095792	ENSSSCG00000034891	GCGR	protein_coding	transcript	ENSSSCT00000095792.1	0.0603862	0.607328	-2.30421	1.22697	1.26679	3.06952	1.08742	0.838856	2.32382	2.32382
14	111942	ENSSSCT00000011535	ENSSSCG00000010544	DNMBP	protein_coding	transcript	ENSSSCT00000011535.5	0.0490721	0.566859	2.76953	1.40731	1.267	6.45771	1.10341	3.38426	2.32373	3.38426
4	186679	ENSSSCT00000058180	ENSSSCG00000006282	KIFAP3	protein_coding	transcript	ENSSSCT00000058180.3	0.00670681	0.260468	3.44333	1.2701	1.26732	4.40214	1.33168	0.254934	2.3236	2.3236
2	28079	ENSSSCT00000050633	ENSSSCG00000013124	PATL1	protein_coding	transcript	ENSSSCT00000050633.3	0.861313	0.990975	0.276171	1.5808	1.26762	6.61812	0.802883	4.85947	2.32347	4.85947
13	28635	ENSSSCT00000012326	ENSSSCG00000011258	EXOG	protein_coding	transcript	ENSSSCT00000012326.5	0.411116	0.92068	0.879984	1.07063	1.26764	2.025	0.273833	2.07408	2.32346	2.32346
8	21627	ENSSSCT00000071802	ENSSSCG00000008892	ENSSSCG00000008892	protein_coding	transcript	ENSSSCT00000071802.2	0.0862083	0.679319	-1.92488	1.12189	1.26765	2.99064	0.528493	2.10898	2.32346	2.32346
2	13996	ENSSSCT00000104394	ENSSSCG00000014232	LOX	protein_coding	transcript	ENSSSCT00000104394.1	0.701659	0.969503	-0.41757	1.09003	1.26807	1.70453	0.368983	1.1797	2.32328	2.32328
14	17245	ENSSSCT00000081800	ENSSSCG00000010068	SLC2A11	protein_coding	transcript	ENSSSCT00000081800.2	0.902651	0.993438	0.230306	1.88293	1.26823	6.54425	1.57151	6.46212	2.32321	6.46212
9	11970	ENSSSCT00000069790	ENSSSCG00000015106	HYOU1	protein_coding	transcript	ENSSSCT00000069790.2	0.284609	0.872662	-1.73372	1.62027	1.26899	6.66274	2.03369	3.91493	2.32289	3.91493
X	26175	ENSSSCT00000058262	ENSSSCG00000023245	NONO	protein_coding	transcript	ENSSSCT00000058262.2	0.667688	0.963334	0.809095	1.88458	1.26922	6.48531	0.268897	7.7788	2.32279	7.7788
9	39065	ENSSSCT00000065581	ENSSSCG00000015258	GLB1L2	protein_coding	transcript	ENSSSCT00000065581.3	0.182918	0.81881	-1.70441	1.27976	1.26965	4.23576	0.530704	3.18037	2.32261	3.18037
13	18873	ENSSSCT00000068536	ENSSSCG00000011359	ATRIP	protein_coding	transcript	ENSSSCT00000068536.2	0.00531552	0.226424	-3.26596	1.17174	1.26972	3.27888	0.788486	-0.242336	2.32258	2.32258
15	52315	ENSSSCT00000059596	ENSSSCG00000016057	STAT1	protein_coding	transcript	ENSSSCT00000059596.3	0.517769	0.945164	0.719558	1.11251	1.26983	2.17792	0.481934	1.80042	2.32253	2.32253
9	66959	ENSSSCT00000016732	ENSSSCG00000015357	MEOX2	protein_coding	transcript	ENSSSCT00000016732.5	0.978951	0.998819	-0.0279477	1.05925	1.271	1.35066	0.220362	1.41489	2.32204	2.32204
14	101609	ENSSSCT00000063516	ENSSSCG00000010034	DEPDC5	protein_coding	transcript	ENSSSCT00000063516.3	0.873326	0.992002	0.226008	1.41756	1.27145	3.2842	2.23146	1.79863	2.32184	2.32184
1	51887	ENSSSCT00000045750	ENSSSCG00000033739	ENSSSCG00000033739	protein_coding	transcript	ENSSSCT00000045750.3	0.812525	0.985113	0.252477	1.06454	1.27208	0.881148	0.24628	0.644376	2.32157	2.32157
6	93688	ENSSSCT00000084370	ENSSSCG00000037291	ELAVL4	protein_coding	transcript	ENSSSCT00000084370.2	0.0455187	0.551388	-3.27528	1.63778	1.27218	7.58837	0.227024	5.85088	2.32153	5.85088
1	28467	ENSSSCT00000104968	ENSSSCG00000005652	GLE1	protein_coding	transcript	ENSSSCT00000104968.1	0.458395	0.934398	-1.30148	1.75522	1.2722	6.11824	2.08587	4.89496	2.32152	4.89496
6	33118	ENSSSCT00000082172	ENSSSCG00000025417	BBS2	protein_coding	transcript	ENSSSCT00000082172.1	0.398473	0.915507	1.14076	1.35105	1.27309	4.37363	1.81488	2.09003	2.32114	2.32114
9	82019	ENSSSCT00000016727	ENSSSCG00000015353	SCIN	protein_coding	transcript	ENSSSCT00000016727.3	0.964635	0.99712	0.0607355	1.36984	1.27324	4.28808	1.86148	2.39042	2.32108	2.39042
13	9752	ENSSSCT00000056521	ENSSSCG00000023814	FAIM	protein_coding	transcript	ENSSSCT00000056521.3	0.130804	0.758316	1.66933	1.10483	1.2739	3.07384	0.426006	2.33988	2.3208	2.33988
14	147852	ENSSSCT00000054178	ENSSSCG00000009591	AUH	protein_coding	transcript	ENSSSCT00000054178.3	0.045891	0.55367	-2.76989	1.38745	1.27474	5.33789	0.2103	4.1516	2.32044	4.1516
6	28243	ENSSSCT00000092355	ENSSSCG00000031778	ENSSSCG00000031778	protein_coding	transcript	ENSSSCT00000092355.1	0.102771	0.711925	-1.82122	1.11624	1.27602	3.03269	9.41884e-07	2.82332	2.31989	2.82332
13	53041	ENSSSCT00000012676	ENSSSCG00000011583	TMEM40	protein_coding	transcript	ENSSSCT00000012676.5	0.0191505	0.431457	2.43966	1.04144	1.27606	2.95426	0.137713	1.68015	2.31987	2.31987
7	1287	ENSSSCT00000001991	ENSSSCG00000001776	ENSSSCG00000001776	protein_coding	transcript	ENSSSCT00000001991.4	0.944489	0.996608	-0.0752477	1.0807	1.27608	0.453575	0.326521	0.0594148	2.31986	2.31986
5	14638	ENSSSCT00000048312	ENSSSCG00000030209	MFNG	protein_coding	transcript	ENSSSCT00000048312.3	0.79489	0.982155	0.348024	1.33872	1.27699	3.75959	1.74146	2.18971	2.31947	2.31947
12	7384	ENSSSCT00000018883	ENSSSCG00000017347	HIGD1B	protein_coding	transcript	ENSSSCT00000018883.5	0.742187	0.975696	-0.398127	1.21026	1.27702	3.32765	0.999514	2.15279	2.31946	2.31946
1	151686	ENSSSCT00000005620	ENSSSCG00000005098	SYT16	protein_coding	transcript	ENSSSCT00000005620.5	0.207605	0.831424	1.35898	1.0784	1.27727	1.49955	0.315792	0.961239	2.31934	2.31934
15	72374	ENSSSCT00000102444	ENSSSCG00000016109	ALS2	protein_coding	transcript	ENSSSCT00000102444.1	0.428229	0.924595	-1.45787	1.84021	1.27736	6.51051	6.08741e-16	7.67326	2.31931	7.67326
AEMK02000452.1	12625	ENSSSCT00000002829	ENSSSCG00000002546	XRCC3	protein_coding	transcript	ENSSSCT00000002829.4	0.965343	0.997176	-0.0546531	1.25785	1.27738	2.29303	1.26579	1.59371	2.3193	2.3193
1	98323	ENSSSCT00000074435	ENSSSCG00000004901	PIGN	protein_coding	transcript	ENSSSCT00000074435.2	0.92388	0.995299	0.105219	1.10122	1.27756	2.01086	0.428619	2.08341	2.31922	2.31922
12	7067	ENSSSCT00000049240	ENSSSCG00000032166	ENSSSCG00000032166	protein_coding	transcript	ENSSSCT00000049240.3	0.955909	0.996688	-0.0627922	1.13572	1.27757	1.12077	0.603505	0.836148	2.31922	2.31922
3	30610	ENSSSCT00000009105	ENSSSCG00000008314	ATP6V1B1	protein_coding	transcript	ENSSSCT00000009105.5	0.379769	0.907772	-0.939998	1.07022	1.27761	2.27164	0.276113	2.27494	2.3192	2.3192
4	10853	ENSSSCT00000083389	ENSSSCG00000006554	C1orf43	protein_coding	transcript	ENSSSCT00000083389.2	0.0388006	0.523077	-3.28592	1.59025	1.27765	7.33393	0.212874	5.51736	2.31918	5.51736
6	18042	ENSSSCT00000028011	ENSSSCG00000029097	RCC1	protein_coding	transcript	ENSSSCT00000028011.4	0.414242	0.921326	0.961511	1.17767	1.27853	2.31418	0.823803	1.83591	2.3188	2.3188
17	33991	ENSSSCT00000054352	ENSSSCG00000030632	UBE2V1	protein_coding	transcript	ENSSSCT00000054352.3	0.862728	0.990975	0.317748	1.83773	1.27915	6.7059	1.67291	5.97962	2.31854	5.97962
14	56260	ENSSSCT00000056069	ENSSSCG00000010274	SGPL1	protein_coding	transcript	ENSSSCT00000056069.3	0.49083	0.939325	-1.25293	1.8185	1.27921	6.65165	1.20981	6.28342	2.31851	6.28342
1	53725	ENSSSCT00000089800	ENSSSCG00000004937	SLC24A1	protein_coding	transcript	ENSSSCT00000089800.2	0.0130126	0.363718	-3.29211	1.32563	1.27933	4.39181	1.66345	0.277629	2.31845	2.31845
16	39358	ENSSSCT00000018577	ENSSSCG00000017062	TIMD4	protein_coding	transcript	ENSSSCT00000018577.3	0.347609	0.89702	1.01431	1.07993	1.27946	0.815131	0.324202	0.390647	2.3184	2.3184
8	98038	ENSSSCT00000070141	ENSSSCG00000008980	SCARB2	protein_coding	transcript	ENSSSCT00000070141.1	0.0369106	0.514077	2.36183	1.13182	1.27948	2.4579	0.584278	0.759677	2.31839	2.31839
2	18058	ENSSSCT00000037095	ENSSSCG00000014048	HK3	protein_coding	transcript	ENSSSCT00000037095.3	0.0106372	0.332716	-3.29732	1.29084	1.2797	4.61113	1.45733	0.763981	2.3183	2.3183
X	1798	ENSSSCT00000031822	ENSSSCG00000025766	SLC10A3	protein_coding	transcript	ENSSSCT00000031822.4	0.982558	0.998926	0.0329286	1.50621	1.27982	4.53305	1.20903	3.9316	2.31824	3.9316
12	50244	ENSSSCT00000040070	ENSSSCG00000017890	PITPNM3	protein_coding	transcript	ENSSSCT00000040070.3	0.336296	0.891758	-1.77546	1.84653	1.27993	7.10538	0.88855	6.83748	2.3182	6.83748
14	37840	ENSSSCT00000100140	ENSSSCG00000010625	SMC3	protein_coding	transcript	ENSSSCT00000100140.1	0.195584	0.823241	-2.20093	1.70057	1.2803	6.79059	2.28108	4.27177	2.31804	4.27177
3	6953	ENSSSCT00000024998	ENSSSCG00000028139	CCDC154	protein_coding	transcript	ENSSSCT00000024998.4	0.847664	0.989296	0.207802	1.08174	1.28058	0.316814	0.333545	-0.010721	2.31791	2.31791
12	9898	ENSSSCT00000076519	ENSSSCG00000041822	SMARCD2	protein_coding	transcript	ENSSSCT00000076519.1	0.854777	0.990527	0.357093	1.95105	1.28175	6.87868	0.625451	7.99997	2.31741	7.99997
X	17061	ENSSSCT00000027390	ENSSSCG00000058492	ARSD	protein_coding	transcript	ENSSSCT00000027390.4	0.161616	0.802252	-1.9911	1.42256	1.28259	4.98295	0.0733048	4.51218	2.31704	4.51218
10	216269	ENSSSCT00000040627	ENSSSCG00000010915	NAV1	protein_coding	transcript	ENSSSCT00000040627.3	0.117786	0.741668	1.75902	1.1246	1.28321	2.13606	0.548974	1.18942	2.31677	2.31677
14	104460	ENSSSCT00000028752	ENSSSCG00000026819	NID1	protein_coding	transcript	ENSSSCT00000028752.4	0.507164	0.942214	-0.733615	1.10607	1.28343	3.12893	0.407887	2.36423	2.31668	2.36423
6	6556	ENSSSCT00000003741	ENSSSCG00000003371	GPR153	protein_coding	transcript	ENSSSCT00000003741.5	0.442967	0.930684	-0.863734	1.12584	1.28349	2.34487	0.555421	2.1959	2.31665	2.31665
17	91634	ENSSSCT00000007960	ENSSSCG00000007275	RALY	protein_coding	transcript	ENSSSCT00000007960.5	0.868254	0.991618	-0.186004	1.12135	1.28352	2.10335	0.532555	1.77987	2.31664	2.31664
9	87759	ENSSSCT00000083480	ENSSSCG00000014868	EMSY	protein_coding	transcript	ENSSSCT00000083480.2	0.691313	0.966706	-0.569502	1.43425	1.28365	5.02719	1.81062	2.85052	2.31658	2.85052
1	48282	ENSSSCT00000074966	ENSSSCG00000004190	STX7	protein_coding	transcript	ENSSSCT00000074966.2	0.713888	0.972615	-0.517075	1.41031	1.28366	4.68684	0.693898	3.81295	2.31657	3.81295
6	128175	ENSSSCT00000080437	ENSSSCG00000029808	EIF2B3	protein_coding	transcript	ENSSSCT00000080437.2	0.104766	0.715257	2.54455	1.5686	1.28368	6.55499	1.00036	4.57496	2.31657	4.57496
AEMK02000452.1	5706	ENSSSCT00000046739	ENSSSCG00000036983	ENSSSCG00000036983	protein_coding	transcript	ENSSSCT00000046739.3	0.229269	0.848983	-1.29588	1.07788	1.28385	1.54506	0.316116	1.10297	2.31649	2.31649
6	18656	ENSSSCT00000003377	ENSSSCG00000003040	ARHGEF1	protein_coding	transcript	ENSSSCT00000003377.5	0.0893545	0.685882	2.29745	1.35239	1.28389	5.13619	1.61731	2.52694	2.31647	2.52694
13	17671	ENSSSCT00000012801	ENSSSCG00000011693	ZIC4	protein_coding	transcript	ENSSSCT00000012801.5	0.728407	0.97455	0.403557	1.16217	1.28394	2.28963	0.743958	2.13767	2.31645	2.31645
9	81595	ENSSSCT00000043726	ENSSSCG00000015080	CEP164	protein_coding	transcript	ENSSSCT00000043726.3	0.290572	0.876176	1.24368	1.17676	1.28405	1.24759	0.821351	0.223993	2.31641	2.31641
11	48120	ENSSSCT00000064978	ENSSSCG00000009479	RBM26	protein_coding	transcript	ENSSSCT00000064978.3	0.874313	0.992036	-0.245662	1.55302	1.28449	4.56612	1.9262	3.53892	2.31621	3.53892
15	147110	ENSSSCT00000072189	ENSSSCG00000016049	HIBCH	protein_coding	transcript	ENSSSCT00000072189.2	0.893594	0.992236	-0.166937	1.24806	1.28499	2.1897	1.2135	1.53002	2.316	2.316
1	2160	ENSSSCT00000042735	ENSSSCG00000025842	SPAG8	protein_coding	transcript	ENSSSCT00000042735.3	0.586851	0.953993	-0.626885	1.15363	1.28521	0.795714	0.699695	-0.100642	2.3159	2.3159
13	3014	ENSSSCT00000094154	ENSSSCG00000022507	POLR2H	protein_coding	transcript	ENSSSCT00000094154.1	0.731258	0.974834	0.378259	1.10134	1.28564	2.37573	0.432742	1.12257	2.31571	2.31571
16	72720	ENSSSCT00000050923	ENSSSCG00000016845	NUP155	protein_coding	transcript	ENSSSCT00000050923.3	0.335226	0.890655	-1.77044	1.83724	1.28592	6.74369	0.498064	7.15039	2.31559	7.15039
1	95827	ENSSSCT00000005172	ENSSSCG00000004684	SPG11	protein_coding	transcript	ENSSSCT00000005172.5	0.0387925	0.523077	-3.30985	1.60176	1.28616	7.42413	0.466234	5.34727	2.31548	5.34727
14	104096	ENSSSCT00000079643	ENSSSCG00000010432	ENSSSCG00000010432	protein_coding	transcript	ENSSSCT00000079643.1	0.134357	0.762743	1.95457	1.30554	1.28635	4.55008	0.410435	3.45165	2.3154	3.45165
2	4051	ENSSSCT00000105504	ENSSSCG00000014434	IL17B	protein_coding	transcript	ENSSSCT00000105504.1	0.815834	0.985168	-0.258736	1.1109	1.28655	2.54007	0.481058	1.94186	2.31531	2.31531
12	64826	ENSSSCT00000018786	ENSSSCG00000017257	ABCA9	protein_coding	transcript	ENSSSCT00000018786.5	0.0974505	0.700669	-2.20253	1.32895	1.28683	4.76855	1.5946	2.40727	2.31519	2.40727
12	13105	ENSSSCT00000095005	ENSSSCG00000040859	LLGL1	protein_coding	transcript	ENSSSCT00000095005.1	0.182866	0.81881	2.21517	1.66307	1.28684	6.70219	2.19481	4.07222	2.31518	4.07222
17	26390	ENSSSCT00000025995	ENSSSCG00000007244	POFUT1	protein_coding	transcript	ENSSSCT00000025995.4	0.632942	0.960538	0.90605	1.89713	1.28707	6.57045	0.809716	7.34553	2.31508	7.34553
13	35285	ENSSSCT00000038088	ENSSSCG00000011280	VIPR1	protein_coding	transcript	ENSSSCT00000038088.1	0.957975	0.996784	0.0595115	1.12936	1.28707	1.44617	0.574995	1.28264	2.31508	2.31508
10	45218	ENSSSCT00000088911	ENSSSCG00000011162	ENSSSCG00000011162	protein_coding	transcript	ENSSSCT00000088911.2	0.847938	0.989296	0.364835	1.90266	1.28724	6.79233	1.8366	6.36623	2.31501	6.36623
7	33914	ENSSSCT00000072363	ENSSSCG00000001075	ENSSSCG00000001075	protein_coding	transcript	ENSSSCT00000072363.2	0.00498595	0.218536	3.5083	1.24942	1.28782	4.63689	1.22245	0.359436	2.31475	2.31475
4	28858	ENSSSCT00000073069	ENSSSCG00000006213	ADHFE1	protein_coding	transcript	ENSSSCT00000073069.2	0.665156	0.963313	-0.623516	1.44064	1.28786	4.82958	1.5863	3.11646	2.31474	3.11646
1	110026	ENSSSCT00000063628	ENSSSCG00000004899	RELCH	protein_coding	transcript	ENSSSCT00000063628.2	0.728365	0.97455	-0.642007	1.84856	1.28856	6.64538	1.58908	6.15394	2.31443	6.15394
2	11385	ENSSSCT00000014865	ENSSSCG00000013610	ENSSSCG00000013610	protein_coding	transcript	ENSSSCT00000014865.4	0.568424	0.951635	-0.624818	1.09545	1.28856	1.51684	0.404701	1.07404	2.31443	2.31443
5	22125	ENSSSCT00000074408	ENSSSCG00000000702	ZNF384	protein_coding	transcript	ENSSSCT00000074408.1	0.363171	0.901178	-1.65674	1.82191	1.28883	6.84029	2.28476	5.23665	2.31431	5.23665
3	52922	ENSSSCT00000069940	ENSSSCG00000008101	FBLN7	protein_coding	transcript	ENSSSCT00000069940.1	0.47344	0.937169	-0.989704	1.38055	1.28885	4.62556	2.00432	2.07454	2.3143	2.3143
1	42702	ENSSSCT00000073774	ENSSSCG00000005024	PYGL	protein_coding	transcript	ENSSSCT00000073774.2	0.756032	0.977211	-0.416896	1.34181	1.28894	3.27926	0.726588	3.3531	2.31426	3.3531
3	10235	ENSSSCT00000069609	ENSSSCG00000007925	NAGPA	protein_coding	transcript	ENSSSCT00000069609.2	0.0101218	0.322368	2.98253	1.15978	1.28935	4.53626	0.733764	2.12099	2.31408	2.31408
3	29106	ENSSSCT00000027775	ENSSSCG00000030435	USP39	protein_coding	transcript	ENSSSCT00000027775.4	0.611239	0.957841	-0.744524	1.46472	1.28935	4.62022	0.616458	4.24483	2.31408	4.24483
6	13085	ENSSSCT00000041771	ENSSSCG00000003775	MSH4	protein_coding	transcript	ENSSSCT00000041771.3	0.751395	0.976718	-0.399313	1.26046	1.28939	1.73365	1.28593	0.309708	2.31406	2.31406
2	68820	ENSSSCT00000073208	ENSSSCG00000036342	ENSSSCG00000036342	protein_coding	transcript	ENSSSCT00000073208.2	0.686606	0.965803	-0.512002	1.26901	1.28956	2.94352	0.0425545	3.60644	2.31399	3.60644
6	7425	ENSSSCT00000054335	ENSSSCG00000034284	ENSSSCG00000034284	protein_coding	transcript	ENSSSCT00000054335.3	0.672942	0.963849	-0.561829	1.33099	1.29009	2.26556	1.70038	0.973703	2.31375	2.31375
3	23068	ENSSSCT00000106029	ENSSSCG00000007954	SLX4	protein_coding	transcript	ENSSSCT00000106029.1	0.952749	0.996688	0.0931534	1.57207	1.29054	4.41646	2.1349e-15	5.59996	2.31355	5.59996
15	61526	ENSSSCT00000017339	ENSSSCG00000015923	NOSTRIN	protein_coding	transcript	ENSSSCT00000017339.4	0.874507	0.992036	-0.257351	1.62947	1.2907	4.75506	1.95264	4.06375	2.31349	4.06375
9	65173	ENSSSCT00000099940	ENSSSCG00000028969	SLC26A4	protein_coding	transcript	ENSSSCT00000099940.1	0.517105	0.945135	0.907703	1.40118	1.29107	5.22371	1.30414	3.14452	2.31332	3.14452
2	6966	ENSSSCT00000028148	ENSSSCG00000024379	PCSK4	protein_coding	transcript	ENSSSCT00000028148.4	0.174332	0.813281	-1.59907	1.17716	1.29161	1.26198	0.826785	-0.123213	2.31308	2.31308
9	14991	ENSSSCT00000088945	ENSSSCG00000015497	KLHL20	protein_coding	transcript	ENSSSCT00000088945.1	0.32741	0.888831	-1.03883	1.06074	1.29178	1.56422	0.236552	1.39705	2.31301	2.31301
6	222	ENSSSCT00000097353	ENSSSCG00000059241	ENSSSCG00000059241	protein_coding	transcript	ENSSSCT00000097353.1	0.721452	0.973456	0.377439	1.05868	1.29186	1.05338	0.226651	1.07417	2.31297	2.31297
8	13651	ENSSSCT00000050797	ENSSSCG00000008947	COX18	protein_coding	transcript	ENSSSCT00000050797.3	0.559358	0.950758	-0.788448	1.35056	1.29218	3.41062	0.518784	3.61425	2.31283	3.61425
13	6866	ENSSSCT00000087792	ENSSSCG00000022975	AMT	protein_coding	transcript	ENSSSCT00000087792.2	0.00157334	0.114829	-3.30886	1.04684	1.29235	4.70002	0.170405	2.118	2.31276	2.31276
6	77973	ENSSSCT00000038531	ENSSSCG00000003848	LRP8	protein_coding	transcript	ENSSSCT00000038531.3	0.573638	0.951635	1.08456	1.92742	1.29273	7.14142	1.33754	7.08023	2.31259	7.08023
13	3372	ENSSSCT00000088277	ENSSSCG00000045673	ENSSSCG00000045673	protein_coding	transcript	ENSSSCT00000088277.2	0.994587	0.999843	0.00722365	1.06472	1.29317	0.806745	0.256314	0.691796	2.31239	2.31239
13	51367	ENSSSCT00000013159	ENSSSCG00000012027	ADAMTS5	protein_coding	transcript	ENSSSCT00000013159.5	0.784735	0.981052	0.293814	1.07563	1.29441	0.814956	0.309794	0.665177	2.31184	2.31184
4	2724	ENSSSCT00000007205	ENSSSCG00000006577	S100A5	protein_coding	transcript	ENSSSCT00000007205.4	0.129833	0.756832	-1.62699	1.07409	1.29456	0.998743	0.302353	-0.105495	2.31178	2.31178
X	5118	ENSSSCT00000028651	ENSSSCG00000022209	ITGB1BP2	protein_coding	transcript	ENSSSCT00000028651.4	0.642895	0.961895	0.492772	1.0628	1.29532	2.1641	0.248002	2.11069	2.31144	2.31144
4	9435	ENSSSCT00000057252	ENSSSCG00000006107	PDP1	protein_coding	transcript	ENSSSCT00000057252.2	0.284417	0.872662	1.50298	1.40406	1.29583	4.46384	0.89076	3.57623	2.31121	3.57623
8	19814	ENSSSCT00000009780	ENSSSCG00000008932	TMPRSS11B	protein_coding	transcript	ENSSSCT00000009780.5	0.560744	0.950779	0.612399	1.05271	1.29591	1.24825	0.199901	1.23394	2.31118	2.31118
5	144647	ENSSSCT00000080348	ENSSSCG00000031329	ST8SIA1	protein_coding	transcript	ENSSSCT00000080348.2	0.645086	0.961945	-0.557798	1.21103	1.29602	2.45635	1.01203	1.98082	2.31113	2.31113
6	537	ENSSSCT00000043355	ENSSSCG00000035417	TMEM238	protein_coding	transcript	ENSSSCT00000043355.1	0.372451	0.905869	-0.953996	1.06963	1.29605	0.951373	0.281353	0.625245	2.31111	2.31111
2	96342	ENSSSCT00000041691	ENSSSCG00000029125	FAM13B	protein_coding	transcript	ENSSSCT00000041691.3	0.706342	0.971421	-0.499446	1.32559	1.29622	4.54386	1.54944	2.43218	2.31104	2.43218
1	327768	ENSSSCT00000030293	ENSSSCG00000028977	DOK6	protein_coding	transcript	ENSSSCT00000030293.4	0.705637	0.97116	-0.405243	1.07286	1.29654	1.27554	0.297229	1.2884	2.31089	2.31089
11	16142	ENSSSCT00000090211	ENSSSCG00000009558	F10	protein_coding	transcript	ENSSSCT00000090211.2	0.753157	0.976927	0.35253	1.121	1.29655	1.53405	0.53653	1.3954	2.31089	2.31089
16	29386	ENSSSCT00000018469	ENSSSCG00000016960	RAD17	protein_coding	transcript	ENSSSCT00000018469.4	0.996511	0.999843	-0.0071865	1.64351	1.29694	6.65869	0.00156218	6.11897	2.31071	6.11897
16	30592	ENSSSCT00000082987	ENSSSCG00000017073	FAM114A2	protein_coding	transcript	ENSSSCT00000082987.2	0.354084	0.899339	-1.07726	1.16247	1.29695	3.3688	0.751315	1.93674	2.31071	2.31071
13	89773	ENSSSCT00000067593	ENSSSCG00000011226	TGFBR2	protein_coding	transcript	ENSSSCT00000067593.2	0.0630242	0.616392	2.13333	1.14756	1.29706	3.47065	0.568228	2.41572	2.31066	2.41572
4	5320	ENSSSCT00000103715	ENSSSCG00000056682	PROK1	protein_coding	transcript	ENSSSCT00000103715.1	0.650217	0.962074	0.484191	1.06777	1.29711	0.652122	0.272787	0.481797	2.31064	2.31064
9	1384	ENSSSCT00000032314	ENSSSCG00000028693	ENSSSCG00000028693	protein_coding	transcript	ENSSSCT00000032314.4	0.839821	0.988134	0.218697	1.082	1.29717	0.491066	0.342166	0.258636	2.31061	2.31061
13	101824	ENSSSCT00000039981	ENSSSCG00000011825	ATP13A3	protein_coding	transcript	ENSSSCT00000039981.3	0.183966	0.819105	-2.51376	1.89198	1.29719	8.00668	0.714443	7.39656	2.31061	7.39656
13	502325	ENSSSCT00000084411	ENSSSCG00000011489	ENSSSCG00000011489	protein_coding	transcript	ENSSSCT00000084411.1	0.330012	0.889364	1.30899	1.34381	1.29722	3.68776	1.66477	2.42709	2.31059	2.42709
13	69886	ENSSSCT00000012285	ENSSSCG00000011218	SLC4A7	protein_coding	transcript	ENSSSCT00000012285.5	0.719888	0.973306	0.435268	1.21377	1.2981	2.32401	1.02802	1.34071	2.3102	2.3102
16	52183	ENSSSCT00000044446	ENSSSCG00000016857	DAB2	protein_coding	transcript	ENSSSCT00000044446.3	0.273721	0.867138	1.23571	1.12899	1.2982	2.12024	0.577998	1.61775	2.31015	2.31015
18	65081	ENSSSCT00000060505	ENSSSCG00000016682	PLEKHA8	protein_coding	transcript	ENSSSCT00000060505.2	0.171838	0.812141	-1.87168	1.36987	1.29829	4.52973	0.538647	3.71342	2.31011	3.71342
4	37248	ENSSSCT00000057807	ENSSSCG00000029918	CEPT1	protein_coding	transcript	ENSSSCT00000057807.3	0.874095	0.992036	-0.177293	1.11885	1.29841	0.850703	0.526485	0.22725	2.31006	2.31006
3	2412	ENSSSCT00000059860	ENSSSCG00000008014	NUBP2	protein_coding	transcript	ENSSSCT00000059860.3	0.0263969	0.453002	-3.32346	1.49684	1.29855	6.88712	0.0371174	5.03971	2.31	5.03971
5	6419	ENSSSCT00000088095	ENSSSCG00000000117	C22orf23	protein_coding	transcript	ENSSSCT00000088095.1	0.0435252	0.540312	-2.42585	1.20173	1.2987	2.77276	0.9624	0.540314	2.30993	2.30993
17	8769	ENSSSCT00000037158	ENSSSCG00000035939	UCKL1	protein_coding	transcript	ENSSSCT00000037158.3	0.221534	0.843924	1.33198	1.08959	1.29874	2.21379	0.380199	1.66113	2.30991	2.30991
15	45667	ENSSSCT00000084539	ENSSSCG00000032849	MLPH	protein_coding	transcript	ENSSSCT00000084539.2	0.614451	0.958886	0.638056	1.26666	1.29875	3.25371	0.755938	2.87956	2.30991	2.87956
11	26768	ENSSSCT00000047222	ENSSSCG00000025120	BORA	protein_coding	transcript	ENSSSCT00000047222.2	0.324533	0.887969	1.31794	1.33776	1.29957	4.445	0.554545	3.50053	2.30954	3.50053
4	117038	ENSSSCT00000006814	ENSSSCG00000006218	PDE7A	protein_coding	transcript	ENSSSCT00000006814.5	0.0165479	0.405658	-2.81695	1.17539	1.29972	3.74468	0.821	1.41734	2.30947	2.30947
1	63151	ENSSSCT00000078120	ENSSSCG00000005590	PSMB7	protein_coding	transcript	ENSSSCT00000078120.2	0.866123	0.991446	-0.201375	1.1945	1.29989	1.19714	0.923669	0.383408	2.30939	2.30939
3	96908	ENSSSCT00000076982	ENSSSCG00000025357	LDAH	protein_coding	transcript	ENSSSCT00000076982.2	0.477061	0.937622	-0.828113	1.16465	1.30021	2.23109	0.764274	0.960886	2.30925	2.30925
8	709693	ENSSSCT00000056658	ENSSSCG00000009021	LRBA	protein_coding	transcript	ENSSSCT00000056658.3	0.776611	0.980441	0.477074	1.68139	1.30097	5.1292	3.10727	3.29861	2.30891	3.29861
3	226512	ENSSSCT00000072137	ENSSSCG00000008312	DYSF	protein_coding	transcript	ENSSSCT00000072137.2	0.350128	0.897679	1.45875	1.56126	1.30115	6.6441	1.4064	4.1168	2.30883	4.1168
1	144662	ENSSSCT00000006298	ENSSSCG00000005727	CFAP77	protein_coding	transcript	ENSSSCT00000006298.5	0.481316	0.938377	0.768036	1.09067	1.30139	1.41431	0.386726	1.21206	2.30872	2.30872
8	54860	ENSSSCT00000033582	ENSSSCG00000035379	JCHAIN	protein_coding	transcript	ENSSSCT00000033582.4	0.64584	0.961945	0.569677	1.23965	1.30144	2.15403	1.17337	1.42384	2.3087	2.3087
9	82698	ENSSSCT00000069487	ENSSSCG00000015407	GNAI1	protein_coding	transcript	ENSSSCT00000069487.2	0.209441	0.834008	1.50761	1.20119	1.30198	3.19515	0.67787	2.59149	2.30846	2.59149
3	1745	ENSSSCT00000078156	ENSSSCG00000025940	ENSSSCG00000025940	protein_coding	transcript	ENSSSCT00000078156.1	0.303583	0.880185	-1.13178	1.10012	1.30205	0.882399	0.43392	0.0523678	2.30842	2.30842
2	26367	ENSSSCT00000031594	ENSSSCG00000013836	WIZ	protein_coding	transcript	ENSSSCT00000031594.4	0.0493677	0.566859	2.6679	1.35743	1.30244	4.85696	1.86696	1.02614	2.30825	2.30825
1	11073	ENSSSCT00000004875	ENSSSCG00000004412	MICAL1	protein_coding	transcript	ENSSSCT00000004875.4	0.713852	0.972607	-0.601272	1.63974	1.30253	4.8499	0.231889	5.86059	2.30821	5.86059
6	85905	ENSSSCT00000081920	ENSSSCG00000020749	KCNAB2	protein_coding	transcript	ENSSSCT00000081920.1	0.567154	0.951635	0.61657	1.07745	1.30274	2.28756	0.32239	2.19498	2.30812	2.30812
13	189145	ENSSSCT00000012854	ENSSSCG00000011743	MECOM	protein_coding	transcript	ENSSSCT00000012854.4	0.933825	0.995627	-0.107951	1.30008	1.3036	2.45821	1.52214	1.57141	2.30773	2.30773
5	174231	ENSSSCT00000090670	ENSSSCG00000028516	LARP4	protein_coding	transcript	ENSSSCT00000090670.2	0.493795	0.93997	0.966463	1.41237	1.30395	4.59689	0.561101	3.95891	2.30757	3.95891
6	23651	ENSSSCT00000003942	ENSSSCG00000003549	LDLRAP1	protein_coding	transcript	ENSSSCT00000003942.4	0.826781	0.986435	-0.317523	1.45099	1.30406	4.09509	2.30621	2.46438	2.30752	2.46438
X	9200	ENSSSCT00000013615	ENSSSCG00000012449	TBX22	protein_coding	transcript	ENSSSCT00000013615.4	0.444993	0.930684	-0.838487	1.0978	1.30436	0.536518	0.423409	0.0208252	2.30738	2.30738
3	56178	ENSSSCT00000056720	ENSSSCG00000008499	STRN	protein_coding	transcript	ENSSSCT00000056720.2	0.113204	0.732822	2.21951	1.40125	1.30457	4.91484	1.90844	2.54067	2.30729	2.54067
3	780	ENSSSCT00000038253	ENSSSCG00000033099	ASPRV1	protein_coding	transcript	ENSSSCT00000038253.3	0.58413	0.953672	0.583509	1.06604	1.30464	0.755761	0.267805	0.576512	2.30726	2.30726
10	152370	ENSSSCT00000012077	ENSSSCG00000011034	ST8SIA6	protein_coding	transcript	ENSSSCT00000012077.5	0.196247	0.823894	1.34508	1.04083	1.30481	1.40727	0.147523	1.06909	2.30718	2.30718
1	6693	ENSSSCT00000071375	ENSSSCG00000051680	IFN-OMEGA-6	protein_coding	transcript	ENSSSCT00000071375.1	0.895793	0.992285	0.14016	1.07011	1.305	0.648724	0.287676	0.539851	2.30709	2.30709
1	99686	ENSSSCT00000005485	ENSSSCG00000004973	UACA	protein_coding	transcript	ENSSSCT00000005485.5	0.0287545	0.467745	-3.32856	1.52209	1.30502	7.04055	0.638791	4.61077	2.30708	4.61077
AEMK02000452.1	112472	ENSSSCT00000025561	ENSSSCG00000021669	MARK3	protein_coding	transcript	ENSSSCT00000025561.4	0.035336	0.504674	2.46299	1.17035	1.30506	3.35332	0.7966	1.54939	2.30707	2.30707
14	106555	ENSSSCT00000022588	ENSSSCG00000027767	SHLD2	protein_coding	transcript	ENSSSCT00000022588.4	0.699729	0.969305	0.583299	1.51236	1.30512	4.5518	1.56298	3.61971	2.30704	3.61971
9	9219	ENSSSCT00000048761	ENSSSCG00000015476	CHI3L1	protein_coding	transcript	ENSSSCT00000048761.3	0.280044	0.870106	-1.45312	1.3452	1.3053	3.76625	0.524162	3.57616	2.30696	3.57616
7	21252	ENSSSCT00000002075	ENSSSCG00000001852	IDH2	protein_coding	transcript	ENSSSCT00000002075.4	0.0418128	0.533766	-3.33412	1.63808	1.30565	7.68843	0.21074	5.86941	2.3068	5.86941
6	18025	ENSSSCT00000087164	ENSSSCG00000025284	COQ9	protein_coding	transcript	ENSSSCT00000087164.2	0.161819	0.802252	1.62604	1.1623	1.3058	2.08346	0.754401	0.93937	2.30673	2.30673
6	37351	ENSSSCT00000086522	ENSSSCG00000003199	AP2A1	protein_coding	transcript	ENSSSCT00000086522.2	0.0220056	0.442794	-3.33787	1.45741	1.30584	6.70351	0.113727	4.69919	2.30672	4.69919
2	8655	ENSSSCT00000061080	ENSSSCG00000013670	FBXL12	protein_coding	transcript	ENSSSCT00000061080.3	0.257613	0.858533	1.45156	1.28224	1.30607	2.36527	1.41885	0.753577	2.30661	2.30661
15	4314	ENSSSCT00000068890	ENSSSCG00000050308	ENSSSCG00000050308	protein_coding	transcript	ENSSSCT00000068890.1	0.37308	0.906057	0.946146	1.06223	1.30611	0.817545	0.250093	0.462557	2.30659	2.30659
15	45916	ENSSSCT00000102165	ENSSSCG00000026184	MPP4	protein_coding	transcript	ENSSSCT00000102165.1	0.51511	0.944612	0.757683	1.16405	1.30614	1.42463	0.763771	0.779329	2.30658	2.30658
4	43163	ENSSSCT00000064409	ENSSSCG00000006457	FCRL3	protein_coding	transcript	ENSSSCT00000064409.3	0.320325	0.886287	-1.06024	1.06687	1.30616	0.934631	0.272519	0.47346	2.30657	2.30657
14	58342	ENSSSCT00000092401	ENSSSCG00000010341	TSPAN14	protein_coding	transcript	ENSSSCT00000092401.1	0.679943	0.964935	0.618259	1.49866	1.30634	4.87935	2.78271	1.55797	2.30649	2.30649
5	5453	ENSSSCT00000079691	ENSSSCG00000000433	B4GALNT1	protein_coding	transcript	ENSSSCT00000079691.1	0.894641	0.992236	0.151444	1.14354	1.30663	1.40588	0.656742	1.14275	2.30636	2.30636
15	15100	ENSSSCT00000031748	ENSSSCG00000021852	FAM124B	protein_coding	transcript	ENSSSCT00000031748.4	0.0297758	0.471588	-2.27251	1.04576	1.30675	1.98467	0.171751	0.657135	2.3063	2.3063
7	46588	ENSSSCT00000002042	ENSSSCG00000001823	UROC1	protein_coding	transcript	ENSSSCT00000002042.5	0.563022	0.95094	0.813449	1.40648	1.30693	4.98685	1.74927	2.73311	2.30622	2.73311
8	4634	ENSSSCT00000043439	ENSSSCG00000008850	ENSSSCG00000008850	protein_coding	transcript	ENSSSCT00000043439.3	0.325256	0.887998	-1.04144	1.05868	1.30716	1.1217	0.233534	0.796673	2.30611	2.30611
6	4195	ENSSSCT00000100373	ENSSSCG00000060190	PROSER3	protein_coding	transcript	ENSSSCT00000100373.1	0.529009	0.94652	0.672676	1.06855	1.30742	0.7035	0.281237	0.448672	2.306	2.306
10	15841	ENSSSCT00000063842	ENSSSCG00000024061	TNNI1	protein_coding	transcript	ENSSSCT00000063842.3	0.575527	0.951657	-0.672256	1.20061	1.30744	1.46547	0.960222	0.669928	2.30599	2.30599
4	35360	ENSSSCT00000038518	ENSSSCG00000006482	MEF2D	protein_coding	transcript	ENSSSCT00000038518.3	0.795057	0.982287	-0.448393	1.72626	1.30774	7.02642	1.17558	5.57675	2.30585	5.57675
2	64926	ENSSSCT00000068328	ENSSSCG00000013553	VAV1	protein_coding	transcript	ENSSSCT00000068328.2	0.0936388	0.695131	-2.19817	1.31116	1.30777	4.73317	1.46196	2.43344	2.30584	2.43344
3	347593	ENSSSCT00000105597	ENSSSCG00000036418	SLC8A1	protein_coding	transcript	ENSSSCT00000105597.1	0.724935	0.97388	-0.608355	1.72891	1.30807	6.71085	1.73474	5.03839	2.3057	5.03839
5	1104	ENSSSCT00000000761	ENSSSCG00000000699	LPAR5	protein_coding	transcript	ENSSSCT00000000761.4	0.412728	0.920755	-0.877737	1.07158	1.30852	0.663018	0.296438	0.301019	2.3055	2.3055
5	1851	ENSSSCT00000078312	ENSSSCG00000047604	ENSSSCG00000047604	protein_coding	transcript	ENSSSCT00000078312.1	0.655645	0.962207	0.483448	1.08413	1.30907	0.641054	0.357952	0.377472	2.30524	2.30524
1	90197	ENSSSCT00000005145	ENSSSCG00000004659	SLC12A1	protein_coding	transcript	ENSSSCT00000005145.5	0.307026	0.881027	1.47851	1.44742	1.30937	4.50144	0.877367	3.86975	2.30511	3.86975
5	483768	ENSSSCT00000087945	ENSSSCG00000000567	SOX5	protein_coding	transcript	ENSSSCT00000087945.2	0.182137	0.81881	-1.65561	1.2409	1.30946	3.02164	1.18405	1.72485	2.30507	2.30507
10	5265	ENSSSCT00000031630	ENSSSCG00000032299	LEFTY2	protein_coding	transcript	ENSSSCT00000031630.4	0.633432	0.960538	0.550266	1.15383	1.30968	1.56833	0.71171	1.01502	2.30497	2.30497
3	48551	ENSSSCT00000073421	ENSSSCG00000023710	REEP1	protein_coding	transcript	ENSSSCT00000073421.2	0.407408	0.919973	-0.890621	1.07503	1.30997	1.6511	0.313844	1.33482	2.30483	2.30483
X	559895	ENSSSCT00000074672	ENSSSCG00000022676	OPHN1	protein_coding	transcript	ENSSSCT00000074672.2	0.182524	0.81881	1.6844	1.26359	1.3103	4.75414	1.31321	1.70677	2.30469	2.30469
X	76954	ENSSSCT00000070165	ENSSSCG00000012257	ENSSSCG00000012257	protein_coding	transcript	ENSSSCT00000070165.2	0.88192	0.992036	-0.185121	1.24631	1.31053	2.36718	1.21505	1.81355	2.30458	2.30458
3	14638	ENSSSCT00000104179	ENSSSCG00000029790	PCYOX1	protein_coding	transcript	ENSSSCT00000104179.1	0.0738965	0.644818	2.44563	1.36838	1.31069	5.02424	0.727592	3.51522	2.30451	3.51522
3	10723	ENSSSCT00000088890	ENSSSCG00000008559	TMEM214	protein_coding	transcript	ENSSSCT00000088890.2	0.232187	0.850777	-1.74083	1.45708	1.3109	4.88107	0.755332	4.05537	2.30441	4.05537
12	6453	ENSSSCT00000081788	ENSSSCG00000017495	GRB7	protein_coding	transcript	ENSSSCT00000081788.2	0.208683	0.832963	1.48815	1.18371	1.31107	1.63671	0.870573	0.102136	2.30433	2.30433
1	23807	ENSSSCT00000067971	ENSSSCG00000036340	ZBTB5	protein_coding	transcript	ENSSSCT00000067971.2	0.606336	0.956707	-0.953566	1.85047	1.31112	6.77621	0.920748	6.83828	2.30431	6.83828
7	18551	ENSSSCT00000050811	ENSSSCG00000001539	PPARD	protein_coding	transcript	ENSSSCT00000050811.3	0.945306	0.996608	-0.0842748	1.22846	1.3113	2.16394	1.11528	1.58758	2.30423	2.30423
8	118857	ENSSSCT00000092190	ENSSSCG00000008738	CC2D2A	protein_coding	transcript	ENSSSCT00000092190.1	0.495105	0.940166	-1.29449	1.8975	1.31147	6.7874	0.050418	8.10797	2.30415	8.10797
15	362080	ENSSSCT00000068133	ENSSSCG00000022177	DIS3L2	protein_coding	transcript	ENSSSCT00000068133.2	0.023711	0.44505	-3.31925	1.46754	1.31159	6.77476	2.09535	2.78469	2.3041	2.78469
16	110075	ENSSSCT00000080990	ENSSSCG00000023818	MRPS27	protein_coding	transcript	ENSSSCT00000080990.2	0.153831	0.792095	-1.59733	1.12005	1.31171	2.24735	0.538555	0.79792	2.30404	2.30404
2	30097	ENSSSCT00000095456	ENSSSCG00000013094	DDB1	protein_coding	transcript	ENSSSCT00000095456.1	0.68316	0.965157	0.732453	1.79454	1.31179	5.9713	1.86965	5.42747	2.304	5.42747
7	3812	ENSSSCT00000001619	ENSSSCG00000001459	HLA-DOB	protein_coding	transcript	ENSSSCT00000001619.4	0.251982	0.85652	1.5918	1.38956	1.31208	4.64017	0.516451	3.85873	2.30387	3.85873
AEMK02000682.1	11412	ENSSSCT00000094336	ENSSSCG00000039264	ABCA2	protein_coding	transcript	ENSSSCT00000094336.1	0.980457	0.998819	-0.0280417	1.14474	1.3121	1.98614	0.665479	1.42775	2.30386	2.30386
16	38846	ENSSSCT00000081046	ENSSSCG00000016835	SKP2	protein_coding	transcript	ENSSSCT00000081046.2	0.168229	0.80998	1.96848	1.42859	1.31281	4.58426	1.44586	3.17855	2.30354	3.17855
6	13506	ENSSSCT00000030677	ENSSSCG00000029256	AKR1A1	protein_coding	transcript	ENSSSCT00000030677.3	0.900709	0.993134	-0.146841	1.17694	1.31296	2.50238	0.835238	1.94979	2.30347	2.30347
7	42215	ENSSSCT00000073396	ENSSSCG00000001867	PSTPIP1	protein_coding	transcript	ENSSSCT00000073396.2	0.560846	0.950779	0.63356	1.08937	1.31296	1.10613	0.38554	0.90055	2.30347	2.30347
1	16004	ENSSSCT00000023782	ENSSSCG00000005643	ENSSSCG00000005643	protein_coding	transcript	ENSSSCT00000023782.3	0.720931	0.973306	0.594409	1.66401	1.31305	5.53636	0.64537	5.62878	2.30343	5.62878
14	27725	ENSSSCT00000075113	ENSSSCG00000010503	ZNF518A	protein_coding	transcript	ENSSSCT00000075113.2	0.333144	0.89045	-1.49363	1.54332	1.31309	4.75984	0.909525	4.48751	2.30341	4.48751
2	2567	ENSSSCT00000067501	ENSSSCG00000023110	UBXN1	protein_coding	transcript	ENSSSCT00000067501.2	0.8267	0.986435	-0.376514	1.71975	1.3131	6.65274	1.0105	5.69101	2.3034	5.69101
14	17214	ENSSSCT00000011522	ENSSSCG00000010532	LOXL4	protein_coding	transcript	ENSSSCT00000011522.5	0.0284918	0.465992	2.2992	1.04965	1.31318	3.27707	0.193129	1.39359	2.30337	2.30337
7	22405	ENSSSCT00000001897	ENSSSCG00000001698	CAPN11	protein_coding	transcript	ENSSSCT00000001897.5	0.881179	0.992036	0.159661	1.06815	1.31381	1.08443	0.282205	1.0512	2.30308	2.30308
3	112047	ENSSSCT00000064521	ENSSSCG00000007874	ABCC1	protein_coding	transcript	ENSSSCT00000064521.3	0.460224	0.934398	-1.40294	1.89977	1.31385	6.8592	1.15664	7.02135	2.30306	7.02135
12	698	ENSSSCT00000046003	ENSSSCG00000031292	ENSSSCG00000031292	protein_coding	transcript	ENSSSCT00000046003.2	0.8075	0.984587	-0.263819	1.08277	1.31416	1.91171	0.353614	2.05254	2.30292	2.30292
1	74551	ENSSSCT00000040247	ENSSSCG00000005518	ENSSSCG00000005518	protein_coding	transcript	ENSSSCT00000040247.3	0.732874	0.975015	0.373843	1.09534	1.31454	1.30966	0.415806	1.21608	2.30274	2.30274
2	23876	ENSSSCT00000101539	ENSSSCG00000026644	DDX46	protein_coding	transcript	ENSSSCT00000101539.1	0.936009	0.99577	0.0900719	1.12187	1.31473	1.45637	0.549204	1.31879	2.30266	2.30266
AEMK02000649.1	169790	ENSSSCT00000038789	ENSSSCG00000038275	ENSSSCG00000038275	protein_coding	transcript	ENSSSCT00000038789.2	0.0205319	0.440574	-2.33502	1.008	1.31545	3.17323	1.28395e-32	2.28346	2.30233	2.30233
9	20773	ENSSSCT00000084747	ENSSSCG00000015022	LAYN	protein_coding	transcript	ENSSSCT00000084747.2	0.766358	0.979001	-0.332989	1.12064	1.31571	2.24553	0.48507	2.36053	2.3022	2.36053
13	33933	ENSSSCT00000039901	ENSSSCG00000011662	COPB2	protein_coding	transcript	ENSSSCT00000039901.3	0.23969	0.851228	1.29262	1.09939	1.31583	1.53209	0.436581	0.982119	2.30215	2.30215
12	95164	ENSSSCT00000067637	ENSSSCG00000017783	MYO18A	protein_coding	transcript	ENSSSCT00000067637.2	0.915814	0.994582	-0.169994	1.60816	1.31637	6.84843	2.054	3.80605	2.3019	3.80605
4	14940	ENSSSCT00000086133	ENSSSCG00000028343	MRPL9	protein_coding	transcript	ENSSSCT00000086133.2	0.946682	0.996608	-0.0792055	1.1844	1.31644	2.04527	0.87677	1.23062	2.30187	2.30187
5	89921	ENSSSCT00000097493	ENSSSCG00000000926	CEP290	protein_coding	transcript	ENSSSCT00000097493.1	0.135787	0.76557	-2.20623	1.47904	1.31698	5.09441	1.02945	3.92736	2.30162	3.92736
2	8407	ENSSSCT00000096717	ENSSSCG00000033780	B4GALNT4	protein_coding	transcript	ENSSSCT00000096717.1	0.169347	0.811004	2.14064	1.55762	1.31794	6.86135	2.58843	2.90907	2.30118	2.90907
2	7087	ENSSSCT00000014178	ENSSSCG00000012971	EFEMP2	protein_coding	transcript	ENSSSCT00000014178.5	0.142819	0.778747	-2.25562	1.53928	1.31817	5.847	0.34741	5.0214	2.30107	5.0214
17	131359	ENSSSCT00000086295	ENSSSCG00000007454	ZMYND8	protein_coding	transcript	ENSSSCT00000086295.2	0.899401	0.993031	0.228626	1.8085	1.31884	6.86967	1.37532	6.03574	2.30076	6.03574
1	73325	ENSSSCT00000061004	ENSSSCG00000026900	CDIN1	protein_coding	transcript	ENSSSCT00000061004.3	0.386064	0.910436	0.956671	1.10371	1.31897	0.728857	0.459573	0.178327	2.3007	2.3007
2	10400	ENSSSCT00000105548	ENSSSCG00000013570	MCOLN1	protein_coding	transcript	ENSSSCT00000105548.1	0.178862	0.817702	-1.5392	1.14501	1.31901	3.12681	0.670035	1.57093	2.30068	2.30068
12	6052	ENSSSCT00000018749	ENSSSCG00000017223	USH1G	protein_coding	transcript	ENSSSCT00000018749.5	0.822751	0.986319	0.237732	1.06127	1.31909	0.954107	0.251436	0.931084	2.30065	2.30065
5	74403	ENSSSCT00000054879	ENSSSCG00000000599	DERA	protein_coding	transcript	ENSSSCT00000054879.3	0.0228748	0.442794	-3.34342	1.4693	1.3191	6.80453	1.28395e-32	4.89174	2.30064	4.89174
14	34859	ENSSSCT00000010829	ENSSSCG00000009880	SLC8B1	protein_coding	transcript	ENSSSCT00000010829.5	0.0211091	0.442794	-3.37347	1.46289	1.31928	6.77317	0.867285	3.98188	2.30056	3.98188
AEMK02000622.1	10398	ENSSSCT00000047075	ENSSSCG00000013150	ENSSSCG00000013150	protein_coding	transcript	ENSSSCT00000047075.3	0.356072	0.899359	-1.19991	1.30019	1.31961	3.42978	0.144186	3.6863	2.30041	3.6863
16	6166	ENSSSCT00000038859	ENSSSCG00000034884	IRX1	protein_coding	transcript	ENSSSCT00000038859.3	0.817652	0.98559	-0.246448	1.06888	1.32007	0.964936	0.288631	0.659888	2.30019	2.30019
5	75935	ENSSSCT00000068418	ENSSSCG00000040373	BCL2L13	protein_coding	transcript	ENSSSCT00000068418.2	0.120858	0.744242	2.50429	1.61444	1.32046	6.89326	1.1784	4.72752	2.30001	4.72752
16	48956	ENSSSCT00000037258	ENSSSCG00000017065	MRPL22	protein_coding	transcript	ENSSSCT00000037258.3	0.815269	0.985168	-0.433992	1.85757	1.32057	6.37697	1.59128	6.22741	2.29996	6.22741
7	7291	ENSSSCT00000071363	ENSSSCG00000002039	MMP14	protein_coding	transcript	ENSSSCT00000071363.2	0.782014	0.980619	0.315996	1.14203	1.32062	3.18189	0.655365	2.09558	2.29993	2.29993
X	76983	ENSSSCT00000078099	ENSSSCG00000012257	ENSSSCG00000012257	protein_coding	transcript	ENSSSCT00000078099.2	0.0593851	0.604413	2.16023	1.14581	1.32091	3.49138	0.590897	2.38396	2.2998	2.38396
6	47480	ENSSSCT00000049225	ENSSSCG00000003792	ENSSSCG00000003792	protein_coding	transcript	ENSSSCT00000049225.3	0.661671	0.962656	-0.633979	1.44874	1.32103	4.8507	1.21282	3.54298	2.29974	3.54298
4	170484	ENSSSCT00000028806	ENSSSCG00000025087	ASPH	protein_coding	transcript	ENSSSCT00000028806.4	0.129853	0.756832	-2.18134	1.44013	1.32106	4.87511	1.20768	3.49175	2.29973	3.49175
8	29209	ENSSSCT00000078757	ENSSSCG00000008973	NAAA	protein_coding	transcript	ENSSSCT00000078757.1	0.498444	0.940503	0.869601	1.28461	1.32138	3.19373	1.02857	2.71067	2.29958	2.71067
3	39344	ENSSSCT00000048752	ENSSSCG00000030115	HS1BP3	protein_coding	transcript	ENSSSCT00000048752.2	0.0432776	0.53912	2.57738	1.27529	1.32178	3.21408	1.38579	0.590094	2.29939	2.29939
12	18411	ENSSSCT00000056927	ENSSSCG00000036208	SHMT1	protein_coding	transcript	ENSSSCT00000056927.3	0.952916	0.996688	0.0957929	1.62236	1.32192	4.67033	0.561277	5.40274	2.29933	5.40274
X	32946	ENSSSCT00000097469	ENSSSCG00000026742	BTK	protein_coding	transcript	ENSSSCT00000097469.1	0.472523	0.936511	-0.982236	1.36729	1.32196	3.57628	1.73243	2.50367	2.29931	2.50367
5	2305	ENSSSCT00000070522	ENSSSCG00000000264	MFSD5	protein_coding	transcript	ENSSSCT00000070522.2	0.00371208	0.183542	-3.37251	1.16228	1.32214	5.39003	0.200898	2.86009	2.29923	2.86009
7	69284	ENSSSCT00000001932	ENSSSCG00000030197	CD2AP	protein_coding	transcript	ENSSSCT00000001932.4	0.895978	0.99236	-0.15977	1.22201	1.32229	3.03949	0.683735	2.69997	2.29916	2.69997
7	6889	ENSSSCT00000002135	ENSSSCG00000001906	CYP1A1	protein_coding	transcript	ENSSSCT00000002135.5	0.745464	0.976152	0.346262	1.06665	1.32244	0.778673	0.278925	0.661517	2.29909	2.29909
3	6114	ENSSSCT00000037628	ENSSSCG00000032076	ENSSSCG00000032076	protein_coding	transcript	ENSSSCT00000037628.1	0.38497	0.909959	-0.946705	1.0897	1.3226	1.49662	0.391632	1.18526	2.29901	2.29901
2	20941	ENSSSCT00000105654	ENSSSCG00000014108	BHMT	protein_coding	transcript	ENSSSCT00000105654.1	0.414829	0.921326	-0.885505	1.08594	1.32272	1.5808	0.373165	0.382464	2.29896	2.29896
15	127458	ENSSSCT00000041677	ENSSSCG00000015901	GRB14	protein_coding	transcript	ENSSSCT00000041677.3	0.281519	0.871686	-1.23996	1.1514	1.32322	2.15521	0.705268	1.49734	2.29873	2.29873
6	32665	ENSSSCT00000106193	ENSSSCG00000054543	ENSSSCG00000054543	protein_coding	transcript	ENSSSCT00000106193.1	0.197413	0.825503	1.35387	1.05036	1.32333	1.99004	0.201211	1.71465	2.29867	2.29867
1	2050	ENSSSCT00000005338	ENSSSCG00000004836	ENSSSCG00000004836	protein_coding	transcript	ENSSSCT00000005338.4	0.595558	0.955392	0.55866	1.05249	1.32344	0.759851	0.211398	0.602463	2.29862	2.29862
3	5570	ENSSSCT00000097080	ENSSSCG00000007617	ZNF655	protein_coding	transcript	ENSSSCT00000097080.1	0.155933	0.795334	-1.66867	1.17605	1.32353	2.434	0.835367	1.36644	2.29858	2.29858
2	148305	ENSSSCT00000084410	ENSSSCG00000013043	MACROD1	protein_coding	transcript	ENSSSCT00000084410.2	0.867192	0.991618	-0.198486	1.18693	1.32399	1.98911	0.89387	1.22741	2.29837	2.29837
13	28184	ENSSSCT00000084381	ENSSSCG00000011538	LMCD1	protein_coding	transcript	ENSSSCT00000084381.2	0.601436	0.955392	-0.870395	1.66635	1.32465	5.1867	1.25518	5.03663	2.29806	5.03663
3	24634	ENSSSCT00000091137	ENSSSCG00000007952	TRAP1	protein_coding	transcript	ENSSSCT00000091137.2	0.667075	0.963313	-0.476137	1.10687	1.32488	2.23264	0.448206	2.32788	2.29795	2.32788
13	27468	ENSSSCT00000060954	ENSSSCG00000012076	MX2	protein_coding	transcript	ENSSSCT00000060954.3	0.670184	0.963765	0.693169	1.62755	1.32492	4.91141	0.899951	5.10229	2.29793	5.10229
4	3107	ENSSSCT00000007176	ENSSSCG00000006551	AQP10	protein_coding	transcript	ENSSSCT00000007176.3	0.62285	0.959713	0.513314	1.04371	1.32493	1.50204	0.170417	1.28924	2.29793	2.29793
6	4496	ENSSSCT00000096962	ENSSSCG00000040678	TYMS	protein_coding	transcript	ENSSSCT00000096962.1	0.412444	0.920755	0.929845	1.13451	1.32535	2.19838	0.618755	1.82678	2.29773	2.29773
14	11387	ENSSSCT00000055232	ENSSSCG00000033833	DUSP18	protein_coding	transcript	ENSSSCT00000055232.2	0.362646	0.901034	-1.32282	1.45311	1.32545	4.59347	1.28395e-32	4.78455	2.29768	4.78455
5	19893	ENSSSCT00000096695	ENSSSCG00000039316	GSG1	protein_coding	transcript	ENSSSCT00000096695.1	0.18511	0.819256	-1.54839	1.16844	1.32566	1.22984	0.795938	-0.514295	2.29758	2.29758
15	79397	ENSSSCT00000058650	ENSSSCG00000015911	SCN3A	protein_coding	transcript	ENSSSCT00000058650.3	0.799373	0.983156	0.276148	1.08652	1.32567	1.64174	0.377392	1.70497	2.29758	2.29758
1	20260	ENSSSCT00000071569	ENSSSCG00000004570	TPM1	protein_coding	transcript	ENSSSCT00000071569.2	0.022589	0.442794	2.42698	1.06432	1.32618	3.49105	0.194785	2.37199	2.29734	2.37199
1	119193	ENSSSCT00000004851	ENSSSCG00000004388	ARMC2	protein_coding	transcript	ENSSSCT00000004851.5	0.671612	0.963849	-0.798772	1.88418	1.32627	6.89715	0.965414	7.07888	2.2973	7.07888
1	49671	ENSSSCT00000044378	ENSSSCG00000005241	ENSSSCG00000005241	protein_coding	transcript	ENSSSCT00000044378.2	0.156578	0.79655	-1.98985	1.4046	1.32667	4.49773	2.17328	1.17955	2.29711	2.29711
5	56114	ENSSSCT00000083940	ENSSSCG00000000730	PRMT8	protein_coding	transcript	ENSSSCT00000083940.2	0.250996	0.85652	1.31792	1.14808	1.32668	1.50585	0.689549	0.392343	2.29711	2.29711
4	114464	ENSSSCT00000006617	ENSSSCG00000006029	NUDCD1	protein_coding	transcript	ENSSSCT00000006617.3	0.0214528	0.442794	2.78856	1.21246	1.32709	3.51538	1.03412	0.881402	2.29691	2.29691
14	20042	ENSSSCT00000087841	ENSSSCG00000009881	OAS2	protein_coding	transcript	ENSSSCT00000087841.1	0.0255873	0.449449	-3.37426	1.51148	1.32736	7.05055	0.694167	4.48249	2.29679	4.48249
15	29232	ENSSSCT00000041210	ENSSSCG00000031123	PPIG	protein_coding	transcript	ENSSSCT00000041210.3	0.712892	0.972172	0.425817	1.15719	1.32747	2.41433	0.503853	2.5304	2.29674	2.5304
4	18861	ENSSSCT00000081340	ENSSSCG00000006260	LYPLA1	protein_coding	transcript	ENSSSCT00000081340.2	0.467064	0.935205	0.922872	1.26896	1.32803	3.46932	0.97803	2.6707	2.29647	2.6707
9	283031	ENSSSCT00000097785	ENSSSCG00000037556	COG5	protein_coding	transcript	ENSSSCT00000097785.1	0.884551	0.992036	-0.288787	1.98885	1.32835	7.80989	0.490233	8.47265	2.29632	8.47265
13	61131	ENSSSCT00000101068	ENSSSCG00000011563	FANCD2	protein_coding	transcript	ENSSSCT00000101068.1	0.0721208	0.639833	2.26652	1.26033	1.32874	3.44881	1.30311	1.3753	2.29614	2.29614
6	20811	ENSSSCT00000100572	ENSSSCG00000061684	ENSSSCG00000061684	protein_coding	transcript	ENSSSCT00000100572.1	0.000800088	0.0722107	-3.37472	1.00655	1.32971	3.6785	1.28395e-32	0.832336	2.29568	2.29568
6	7817	ENSSSCT00000098803	ENSSSCG00000002860	PDCD5	protein_coding	transcript	ENSSSCT00000098803.1	0.0225949	0.442794	-3.36141	1.47416	1.33006	6.86254	1.28395e-32	4.92418	2.29552	4.92418
1	3877	ENSSSCT00000052100	ENSSSCG00000037497	ENSSSCG00000037497	protein_coding	transcript	ENSSSCT00000052100.3	0.991799	0.999843	0.010905	1.06092	1.33035	1.29704	0.255018	1.10286	2.29538	2.29538
AEMK02000682.1	8700	ENSSSCT00000083839	ENSSSCG00000005841	RABL6	protein_coding	transcript	ENSSSCT00000083839.2	0.631398	0.960417	-0.999409	2.08315	1.3304	9.19618	0.874762	8.95815	2.29536	8.95815
7	184844	ENSSSCT00000066216	ENSSSCG00000002388	ESRRB	protein_coding	transcript	ENSSSCT00000066216.2	0.81925	0.985711	-0.250014	1.09411	1.33071	1.52129	0.417239	0.887024	2.29521	2.29521
9	20543	ENSSSCT00000076107	ENSSSCG00000015403	HGF	protein_coding	transcript	ENSSSCT00000076107.1	0.666873	0.963313	0.466368	1.08346	1.33096	0.879543	0.364825	0.69146	2.29509	2.29509
7	57401	ENSSSCT00000002064	ENSSSCG00000040355	TICRR	protein_coding	transcript	ENSSSCT00000002064.5	0.836267	0.98773	0.221303	1.0708	1.33193	1.03248	0.303484	0.942532	2.29463	2.29463
2	53206	ENSSSCT00000026925	ENSSSCG00000013495	ZFR2	protein_coding	transcript	ENSSSCT00000026925.4	0.536554	0.948365	0.690875	1.11786	1.33197	1.2972	0.536894	0.934607	2.29462	2.29462
12	200205	ENSSSCT00000041880	ENSSSCG00000017993	NTN1	protein_coding	transcript	ENSSSCT00000041880.3	0.165322	0.806719	1.79519	1.29393	1.33206	3.89506	0.858277	2.93543	2.29457	2.93543
2	8141	ENSSSCT00000095338	ENSSSCG00000012971	EFEMP2	protein_coding	transcript	ENSSSCT00000095338.1	0.600943	0.955392	0.638801	1.22131	1.3322	2.79769	0.710127	2.66971	2.29451	2.66971
1	35145	ENSSSCT00000050406	ENSSSCG00000004134	PEX3	protein_coding	transcript	ENSSSCT00000050406.3	0.902491	0.993417	0.174509	1.42439	1.3322	3.60376	1.37281	3.22447	2.29451	3.22447
X	2835	ENSSSCT00000100219	ENSSSCG00000012294	PLP2	protein_coding	transcript	ENSSSCT00000100219.1	0.121685	0.745116	-1.71503	1.10809	1.33238	1.46278	0.487799	0.430085	2.29442	2.29442
15	59160	ENSSSCT00000099096	ENSSSCG00000035501	SMARCAL1	protein_coding	transcript	ENSSSCT00000099096.1	0.617532	0.959226	-0.891752	1.78582	1.33247	6.87027	2.2405	4.98586	2.29438	4.98586
13	18344	ENSSSCT00000047923	ENSSSCG00000040224	RSPH1	protein_coding	transcript	ENSSSCT00000047923.3	0.561544	0.950844	0.764342	1.31658	1.33348	3.29897	1.20815	2.71957	2.2939	2.71957
11	101636	ENSSSCT00000025748	ENSSSCG00000009551	ARHGEF7	protein_coding	transcript	ENSSSCT00000025748.3	0.146766	0.784097	-1.62693	1.12121	1.33361	2.18904	0.55467	0.952594	2.29384	2.29384
15	48780	ENSSSCT00000046934	ENSSSCG00000027723	ENSSSCG00000027723	protein_coding	transcript	ENSSSCT00000046934.3	0.805087	0.984121	-0.326511	1.32314	1.33364	3.48625	0.264438	3.70252	2.29382	3.70252
4	18107	ENSSSCT00000007082	ENSSSCG00000006465	INSRR	protein_coding	transcript	ENSSSCT00000007082.5	0.535959	0.947951	-0.654715	1.05781	1.33368	1.24095	0.241662	1.13565	2.2938	2.2938
2	49040	ENSSSCT00000070094	ENSSSCG00000014428	HTR4	protein_coding	transcript	ENSSSCT00000070094.2	0.346416	0.896587	1.11782	1.18719	1.33369	2.97036	0.738313	2.45532	2.2938	2.45532
6	202332	ENSSSCT00000081269	ENSSSCG00000003788	PTGER3	protein_coding	transcript	ENSSSCT00000081269.2	0.461933	0.934708	0.78904	1.07255	1.3338	1.67243	0.312875	1.58497	2.29375	2.29375
17	46763	ENSSSCT00000100008	ENSSSCG00000006995	ASAH1	protein_coding	transcript	ENSSSCT00000100008.1	0.452615	0.933599	-1.31042	1.74476	1.33382	5.80511	0.355914	6.54195	2.29374	6.54195
X	26021	ENSSSCT00000035541	ENSSSCG00000012769	ATP2B3	protein_coding	transcript	ENSSSCT00000035541.4	0.85423	0.990377	0.198797	1.08204	1.33385	0.715166	0.359241	0.531833	2.29372	2.29372
5	18797	ENSSSCT00000099913	ENSSSCG00000052986	CLEC1A	protein_coding	transcript	ENSSSCT00000099913.1	0.233563	0.851175	1.25692	1.05514	1.33414	1.95039	0.229122	1.22877	2.29359	2.29359
13	668405	ENSSSCT00000045910	ENSSSCG00000011497	MAGI1	protein_coding	transcript	ENSSSCT00000045910.3	0.0232864	0.443688	-3.36918	1.48507	1.33423	6.93187	1.28395e-32	4.99731	2.29354	4.99731
9	89727	ENSSSCT00000016213	ENSSSCG00000014860	MAP6	protein_coding	transcript	ENSSSCT00000016213.4	0.461708	0.934708	0.80901	1.09914	1.33427	3.23998	0.443959	2.05394	2.29353	2.29353
AEMK02000682.1	11412	ENSSSCT00000100238	ENSSSCG00000039264	ABCA2	protein_coding	transcript	ENSSSCT00000100238.1	0.954908	0.996688	-0.0753658	1.33285	1.3348	2.61314	1.73211	0.297007	2.29328	2.29328
17	10763	ENSSSCT00000091079	ENSSSCG00000007151	CDC25B	protein_coding	transcript	ENSSSCT00000091079.2	0.43735	0.928897	-0.961	1.23732	1.33492	3.64752	1.17583	2.07747	2.29322	2.29322
X	109757	ENSSSCT00000038669	ENSSSCG00000012329	PHF8	protein_coding	transcript	ENSSSCT00000038669.3	0.427556	0.924388	0.888326	1.11967	1.33513	1.4597	0.547572	1.0395	2.29312	2.29312
16	14866	ENSSSCT00000088562	ENSSSCG00000034522	TRIP13	protein_coding	transcript	ENSSSCT00000088562.1	0.394386	0.91381	-1.05925	1.2437	1.33552	3.00901	0.7939	2.711	2.29293	2.711
1	21317	ENSSSCT00000024566	ENSSSCG00000023834	RSPH4A	protein_coding	transcript	ENSSSCT00000024566.4	0.227163	0.848728	-1.35684	1.12349	1.33572	2.77218	0.189193	2.67091	2.29284	2.67091
X	126657	ENSSSCT00000076451	ENSSSCG00000035822	FAM120C	protein_coding	transcript	ENSSSCT00000076451.1	0.0297024	0.471588	-3.3775	1.55356	1.33576	7.3029	2.27581	3.1931	2.29282	3.1931
6	62383	ENSSSCT00000036779	ENSSSCG00000021292	OSBPL9	protein_coding	transcript	ENSSSCT00000036779.2	0.893918	0.992236	0.153414	1.15047	1.33618	2.1593	0.706512	1.98711	2.29262	2.29262
6	27439	ENSSSCT00000080899	ENSSSCG00000002813	KATNB1	protein_coding	transcript	ENSSSCT00000080899.2	0.274811	0.868002	-2.09326	1.91682	1.33655	7.58015	2.1086e-05	8.32537	2.29245	8.32537
2	14140	ENSSSCT00000095756	ENSSSCG00000014060	KIAA1191	protein_coding	transcript	ENSSSCT00000095756.1	0.912419	0.994525	-0.125796	1.14373	1.33732	0.691529	0.671992	0.211915	2.29208	2.29208
8	21134	ENSSSCT00000009836	ENSSSCG00000052738	FAM47E	protein_coding	transcript	ENSSSCT00000009836.4	0.43513	0.928456	-0.833785	1.06835	1.33738	2.15557	0.294193	1.29373	2.29205	2.29205
18	13644	ENSSSCT00000075458	ENSSSCG00000016738	H2AZ2	protein_coding	transcript	ENSSSCT00000075458.1	0.0221523	0.442794	-3.38609	1.4801	1.33782	6.91624	3.07235e-11	4.96391	2.29184	4.96391
7	146011	ENSSSCT00000002031	ENSSSCG00000001810	PDE8A	protein_coding	transcript	ENSSSCT00000002031.5	0.933235	0.995499	0.131308	1.56737	1.33822	6.9252	2.91439	2.65219	2.29165	2.65219
1	1265561	ENSSSCT00000069514	ENSSSCG00000004032	PRKN	protein_coding	transcript	ENSSSCT00000069514.2	0.827271	0.986591	-0.350353	1.60563	1.33896	4.64881	1.78966	4.05193	2.29129	4.05193
X	30779	ENSSSCT00000023457	ENSSSCG00000021834	ERCC6L	protein_coding	transcript	ENSSSCT00000023457.3	0.924187	0.995299	-0.0995759	1.04639	1.33944	1.82353	0.18996	1.46701	2.29107	2.29107
1	64846	ENSSSCT00000049658	ENSSSCG00000004917	MALT1	protein_coding	transcript	ENSSSCT00000049658.2	0.600891	0.955392	-1.03243	1.97361	1.34026	7.15542	2.79003	6.03603	2.29067	6.03603
4	25480	ENSSSCT00000056322	ENSSSCG00000006776	MOV10	protein_coding	transcript	ENSSSCT00000056322.3	0.48636	0.938377	-1.30064	1.86844	1.34036	6.9884	0.491756	7.4187	2.29062	7.4187
17	26732	ENSSSCT00000086223	ENSSSCG00000007323	DSN1	protein_coding	transcript	ENSSSCT00000086223.2	0.732203	0.974951	0.432764	1.26466	1.34108	3.1684	0.509062	3.11497	2.29028	3.11497
13	26448	ENSSSCT00000060467	ENSSSCG00000011912	QTRT2	protein_coding	transcript	ENSSSCT00000060467.3	0.966644	0.997322	0.0538335	1.28733	1.34155	3.28371	1.46505	2.19864	2.29005	2.29005
7	63282	ENSSSCT00000001950	ENSSSCG00000001744	TFAP2D	protein_coding	transcript	ENSSSCT00000001950.4	0.886649	0.992036	0.227947	1.59911	1.34208	4.59661	0.12576	5.66852	2.2898	5.66852
9	2838	ENSSSCT00000081813	ENSSSCG00000043100	ENSSSCG00000043100	protein_coding	transcript	ENSSSCT00000081813.1	0.541683	0.948638	-0.657704	1.07773	1.34219	1.14219	0.342103	0.845657	2.28974	2.28974
4	18152	ENSSSCT00000042937	ENSSSCG00000063342	ENSSSCG00000063342	protein_coding	transcript	ENSSSCT00000042937.3	0.0260511	0.451063	2.4391	1.096	1.34237	2.36676	0.432211	0.682286	2.28966	2.28966
13	205137	ENSSSCT00000012303	ENSSSCG00000011236	CLASP2	protein_coding	transcript	ENSSSCT00000012303.5	0.477226	0.937622	-1.3609	1.91469	1.34253	7.79024	1.06795	7.23893	2.28958	7.23893
5	45635	ENSSSCT00000090906	ENSSSCG00000000536	ERGIC2	protein_coding	transcript	ENSSSCT00000090906.1	0.0220503	0.442794	-3.38526	1.4786	1.34275	6.92359	1.28395e-32	4.95389	2.28948	4.95389
16	6287	ENSSSCT00000099312	ENSSSCG00000017024	CCNG1	protein_coding	transcript	ENSSSCT00000099312.1	0.493157	0.93997	0.985426	1.43796	1.34328	3.88888	0.582926	4.10235	2.28922	4.10235
9	61250	ENSSSCT00000039694	ENSSSCG00000023118	BZW2	protein_coding	transcript	ENSSSCT00000039694.1	0.45519	0.933872	-0.93834	1.2565	1.34335	3.38167	1.19648	2.3809	2.28919	2.3809
1	40684	ENSSSCT00000032585	ENSSSCG00000004196	MED23	protein_coding	transcript	ENSSSCT00000032585.4	0.522608	0.945794	0.730489	1.14258	1.34354	1.47067	0.66905	1.00378	2.28909	2.28909
14	27965	ENSSSCT00000011266	ENSSSCG00000010293	OIT3	protein_coding	transcript	ENSSSCT00000011266.5	0.812584	0.985113	0.256755	1.08293	1.34392	0.687405	0.368387	0.494075	2.28891	2.28891
6	32829	ENSSSCT00000051872	ENSSSCG00000020749	KCNAB2	protein_coding	transcript	ENSSSCT00000051872.3	0.562762	0.95094	-0.679005	1.17324	1.34445	3.24466	0.830344	1.46514	2.28866	2.28866
18	62050	ENSSSCT00000067503	ENSSSCG00000016509	LUC7L2	protein_coding	transcript	ENSSSCT00000067503.1	0.339793	0.89329	-1.80974	1.89586	1.3446	7.15994	0.369452	7.77489	2.28859	7.77489
6	8429	ENSSSCT00000040482	ENSSSCG00000036174	ENSSSCG00000036174	protein_coding	transcript	ENSSSCT00000040482.3	0.304357	0.880185	1.12413	1.09443	1.3452	0.94008	0.425779	0.346848	2.28829	2.28829
3	91750	ENSSSCT00000039146	ENSSSCG00000008344	ARHGAP25	protein_coding	transcript	ENSSSCT00000039146.3	0.811501	0.984927	-0.287098	1.20381	1.34585	2.57581	0.92857	2.35512	2.28798	2.35512
18	182745	ENSSSCT00000034056	ENSSSCG00000016657	AOAH	protein_coding	transcript	ENSSSCT00000034056.4	0.828881	0.986815	0.345093	1.59664	1.34642	4.85227	1.17775	4.59866	2.2877	4.59866
5	7913	ENSSSCT00000000709	ENSSSCG00000000653	CD69	protein_coding	transcript	ENSSSCT00000000709.6	0.0244166	0.446179	2.38169	1.05829	1.34725	2.39444	0.25047	0.297806	2.2873	2.2873
7	1890	ENSSSCT00000084794	ENSSSCG00000002383	FOS	protein_coding	transcript	ENSSSCT00000084794.1	0.0235562	0.445009	2.5496	1.126	1.3474	2.46865	0.585671	0.380902	2.28723	2.28723
18	17691	ENSSSCT00000017922	ENSSSCG00000016459	EPHA1	protein_coding	transcript	ENSSSCT00000017922.5	0.802099	0.984016	-0.264198	1.05413	1.3476	1.08209	0.230734	0.879973	2.28713	2.28713
14	7521	ENSSSCT00000053282	ENSSSCG00000035618	PGAM5	protein_coding	transcript	ENSSSCT00000053282.2	0.0270265	0.457324	-3.39125	1.53371	1.34763	7.23107	1.02198e-07	5.33005	2.28712	5.33005
14	53128	ENSSSCT00000105777	ENSSSCG00000010301	PPP3CB	protein_coding	transcript	ENSSSCT00000105777.1	0.82001	0.985828	0.24878	1.09339	1.34816	0.810426	0.422024	0.592148	2.28686	2.28686
3	226571	ENSSSCT00000066195	ENSSSCG00000035000	ENSSSCG00000035000	protein_coding	transcript	ENSSSCT00000066195.3	0.127703	0.75563	1.75444	1.1518	1.34828	2.43913	0.719229	1.32624	2.2868	2.2868
4	41792	ENSSSCT00000028059	ENSSSCG00000006553	UBAP2L	protein_coding	transcript	ENSSSCT00000028059.4	0.16496	0.806155	1.57361	1.13325	1.34867	2.35863	0.623387	0.78451	2.28661	2.28661
2	190507	ENSSSCT00000014637	ENSSSCG00000013399	TEAD1	protein_coding	transcript	ENSSSCT00000014637.5	0.280205	0.870106	-1.36816	1.26698	1.34914	3.52031	0.976486	2.66085	2.28639	2.66085
2	17665	ENSSSCT00000047541	ENSSSCG00000022634	ENSSSCG00000022634	protein_coding	transcript	ENSSSCT00000047541.2	0.0142427	0.378177	2.84777	1.16184	1.34945	3.46935	0.772462	0.994194	2.28624	2.28624
10	34386	ENSSSCT00000080587	ENSSSCG00000028655	RAB18	protein_coding	transcript	ENSSSCT00000080587.1	0.0388042	0.523077	-3.4076	1.64916	1.34948	7.88387	0.232017	5.93068	2.28622	5.93068
3	104929	ENSSSCT00000069125	ENSSSCG00000008103	MERTK	protein_coding	transcript	ENSSSCT00000069125.2	0.579309	0.952924	-1.09419	1.97366	1.34962	7.20323	2.56123	6.26525	2.28615	6.26525
6	1673	ENSSSCT00000049721	ENSSSCG00000018018	ENSSSCG00000018018	protein_coding	transcript	ENSSSCT00000049721.2	0.44908	0.932502	-0.814551	1.0761	1.34979	0.448627	0.337822	0.0108802	2.28607	2.28607
1	17309	ENSSSCT00000080639	ENSSSCG00000029687	PGAP4	protein_coding	transcript	ENSSSCT00000080639.2	0.252036	0.85652	1.26226	1.10201	1.3498	2.76062	0.235369	2.51641	2.28606	2.51641
9	13390	ENSSSCT00000016667	ENSSSCG00000015296	ENSSSCG00000015296	protein_coding	transcript	ENSSSCT00000016667.5	0.679439	0.964935	0.429986	1.04055	1.34992	1.34591	0.1674	1.45351	2.28601	2.28601
14	20269	ENSSSCT00000011346	ENSSSCG00000024048	MMRN2	protein_coding	transcript	ENSSSCT00000011346.5	0.0888016	0.684633	2.58297	1.51783	1.35018	7.05802	1.37759	3.84261	2.28588	3.84261
5	140110	ENSSSCT00000065723	ENSSSCG00000000793	PPHLN1	protein_coding	transcript	ENSSSCT00000065723.3	0.404024	0.91847	-1.61064	1.93017	1.35022	7.2196	0.126227	8.31554	2.28586	8.31554
15	27175	ENSSSCT00000059312	ENSSSCG00000015792	LRP2BP	protein_coding	transcript	ENSSSCT00000059312.3	0.995329	0.999843	0.00670945	1.14602	1.35028	1.73747	0.690154	1.45964	2.28583	2.28583
15	69883	ENSSSCT00000027335	ENSSSCG00000029606	AOX1	protein_coding	transcript	ENSSSCT00000027335.4	0.958458	0.996788	-0.0619422	1.18916	1.35034	2.52608	0.690909	2.5133	2.2858	2.5133
7	189799	ENSSSCT00000043476	ENSSSCG00000024377	RPS6KA5	protein_coding	transcript	ENSSSCT00000043476.2	0.24086	0.851228	1.38193	1.17828	1.35041	2.73386	0.860074	1.75326	2.28577	2.28577
8	63035	ENSSSCT00000068908	ENSSSCG00000009244	SEC31A	protein_coding	transcript	ENSSSCT00000068908.2	0.407101	0.919973	-1.59124	1.91946	1.35108	7.57161	1.61273	6.7356	2.28544	6.7356
6	22437	ENSSSCT00000080331	ENSSSCG00000003251	NLRP12	protein_coding	transcript	ENSSSCT00000080331.2	0.410055	0.920213	0.854261	1.03698	1.35148	1.33415	0.151343	1.32645	2.28525	2.28525
18	60614	ENSSSCT00000057595	ENSSSCG00000016658	ANLN	protein_coding	transcript	ENSSSCT00000057595.2	0.272888	0.866472	-2.11689	1.9307	1.35163	7.71495	0.879539	7.56689	2.28517	7.56689
2	183	ENSSSCT00000104136	ENSSSCG00000056671	SMIM3	protein_coding	transcript	ENSSSCT00000104136.1	0.447856	0.931955	0.808845	1.06568	1.35182	0.733509	0.288252	0.442708	2.28508	2.28508
4	6031	ENSSSCT00000071038	ENSSSCG00000006538	FLAD1	protein_coding	transcript	ENSSSCT00000071038.1	0.376727	0.907005	-1.18272	1.33801	1.35183	3.50775	0.71856	3.33803	2.28508	3.33803
12	13653	ENSSSCT00000040172	ENSSSCG00000034049	TRIM16	protein_coding	transcript	ENSSSCT00000040172.3	0.502228	0.941008	0.822179	1.22533	1.3519	3.55675	1.11705	1.44349	2.28504	2.28504
7	18935	ENSSSCT00000064725	ENSSSCG00000001510	KIFC1	protein_coding	transcript	ENSSSCT00000064725.3	0.681184	0.965157	0.470343	1.14481	1.35229	2.52216	0.684825	2.14311	2.28485	2.28485
1	110801	ENSSSCT00000042391	ENSSSCG00000005380	COL15A1	protein_coding	transcript	ENSSSCT00000042391.3	0.363645	0.901656	1.21054	1.33255	1.35239	3.49091	1.73876	2.26684	2.2848	2.2848
1	34788	ENSSSCT00000053541	ENSSSCG00000004936	INTS14	protein_coding	transcript	ENSSSCT00000053541.2	0.68967	0.966477	-0.644442	1.61392	1.35263	4.97572	1.87753	4.02457	2.28469	4.02457
7	31772	ENSSSCT00000044002	ENSSSCG00000001834	MFGE8	protein_coding	transcript	ENSSSCT00000044002.3	0.000540638	0.0562404	3.62836	1.04873	1.3528	4.73918	0.20752	1.46508	2.2846	2.2846
8	145454	ENSSSCT00000051161	ENSSSCG00000008785	FAM114A1	protein_coding	transcript	ENSSSCT00000051161.3	0.00111513	0.0888778	-3.41228	1.04679	1.35282	4.86554	0.198341	2.07067	2.28459	2.28459
1	152891	ENSSSCT00000075927	ENSSSCG00000005598	SCAI	protein_coding	transcript	ENSSSCT00000075927.2	0.372454	0.905869	1.19214	1.33665	1.35313	2.13658	1.76388	0.475632	2.28444	2.28444
4	17332	ENSSSCT00000069066	ENSSSCG00000006378	SLAMF7	protein_coding	transcript	ENSSSCT00000069066.2	0.201082	0.828403	1.47221	1.15154	1.35375	1.67456	0.720556	0.722427	2.28414	2.28414
13	89244	ENSSSCT00000023912	ENSSSCG00000029419	SCN11A	protein_coding	transcript	ENSSSCT00000023912.3	0.657932	0.962207	-0.463546	1.04692	1.35377	1.71217	0.199424	1.26547	2.28413	2.28413
4	27057	ENSSSCT00000060476	ENSSSCG00000033726	ENSSSCG00000033726	protein_coding	transcript	ENSSSCT00000060476.3	0.752243	0.976718	-0.338222	1.0714	1.35382	0.955886	0.31692	0.869145	2.28411	2.28411
14	527556	ENSSSCT00000076048	ENSSSCG00000030026	SORCS1	protein_coding	transcript	ENSSSCT00000076048.2	0.78441	0.981052	0.305758	1.11763	1.35399	1.44842	0.546341	1.25959	2.28402	2.28402
12	97291	ENSSSCT00000019208	ENSSSCG00000017645	TEX14	protein_coding	transcript	ENSSSCT00000019208.5	0.383429	0.909272	1.21822	1.39769	1.3541	4.77138	1.33925	3.08732	2.28397	3.08732
12	133277	ENSSSCT00000019212	ENSSSCG00000023727	TRIM37	protein_coding	transcript	ENSSSCT00000019212.5	0.68315	0.965157	0.564501	1.38301	1.35426	3.95447	1.18578	3.14827	2.28389	3.14827
18	95055	ENSSSCT00000081935	ENSSSCG00000016409	UBE3C	protein_coding	transcript	ENSSSCT00000081935.2	0.74086	0.975133	0.416756	1.26017	1.35468	2.84262	1.30193	2.2964	2.28368	2.2964
14	840	ENSSSCT00000049194	ENSSSCG00000032821	FRAT1	protein_coding	transcript	ENSSSCT00000049194.1	0.58528	0.953672	0.588097	1.07772	1.35482	0.685466	0.348176	0.378597	2.28362	2.28362
13	62926	ENSSSCT00000061785	ENSSSCG00000030528	LTN1	protein_coding	transcript	ENSSSCT00000061785.3	0.453327	0.933723	-1.01511	1.35369	1.35482	3.9977	1.48097	2.67129	2.28362	2.67129
1	203818	ENSSSCT00000084623	ENSSSCG00000036086	PAX5	protein_coding	transcript	ENSSSCT00000084623.1	0.0714754	0.63849	2.95509	1.63949	1.35513	7.04233	0.00926638	6.08135	2.28346	6.08135
3	42042	ENSSSCT00000097719	ENSSSCG00000032705	USP42	protein_coding	transcript	ENSSSCT00000097719.1	0.932398	0.995437	-0.125168	1.47554	1.35519	3.87536	1.1929	3.74046	2.28343	3.74046
15	5835	ENSSSCT00000106519	ENSSSCG00000015790	SLC25A4	protein_coding	transcript	ENSSSCT00000106519.1	0.195165	0.822776	-1.92745	1.48786	1.35585	4.83848	2.43069	2.58543	2.28311	2.58543
6	22384	ENSSSCT00000089288	ENSSSCG00000022206	UOX	protein_coding	transcript	ENSSSCT00000089288.1	0.283549	0.872367	-1.33315	1.24317	1.35611	2.29765	1.21891	0.988008	2.28298	2.28298
12	17143	ENSSSCT00000056500	ENSSSCG00000018041	ALDH3A2	protein_coding	transcript	ENSSSCT00000056500.3	0.221258	0.843614	-2.08356	1.70338	1.35632	7.11538	1.25485	5.31969	2.28288	5.31969
1	88058	ENSSSCT00000058300	ENSSSCG00000005247	TJP2	protein_coding	transcript	ENSSSCT00000058300.3	0.518995	0.945164	1.21513	1.88423	1.35632	7.43172	2.79134	5.25339	2.28288	5.25339
2	40478	ENSSSCT00000024026	ENSSSCG00000013243	DDB2	protein_coding	transcript	ENSSSCT00000024026.4	0.0620627	0.612504	-2.30942	1.23773	1.35653	3.99776	1.18857	1.84101	2.28277	2.28277
15	301020	ENSSSCT00000072682	ENSSSCG00000023181	ZNF385B	protein_coding	transcript	ENSSSCT00000072682.2	0.642198	0.961895	-0.5885	1.2666	1.35674	2.45691	1.3525	1.65294	2.28267	2.28267
14	33822	ENSSSCT00000011494	ENSSSCG00000010505	DNTT	protein_coding	transcript	ENSSSCT00000011494.6	0.552782	0.949355	-0.672698	1.13326	1.35757	2.10458	0.62778	1.54937	2.28226	2.28226
16	15691	ENSSSCT00000030022	ENSSSCG00000024439	PTGER4	protein_coding	transcript	ENSSSCT00000030022.3	0.784222	0.981052	0.283253	1.03444	1.35758	1.64377	0.142433	1.84714	2.28226	2.28226
6	17699	ENSSSCT00000070472	ENSSSCG00000025353	ENSSSCG00000025353	protein_coding	transcript	ENSSSCT00000070472.1	0.414594	0.921326	0.878258	1.07651	1.35768	1.87219	0.34371	1.30387	2.28221	2.28221
10	1870	ENSSSCT00000091018	ENSSSCG00000037000	SIGMAR1	protein_coding	transcript	ENSSSCT00000091018.2	0.229136	0.848933	1.29477	1.07665	1.35769	1.96195	0.34439	1.04554	2.28221	2.28221
2	92527	ENSSSCT00000080116	ENSSSCG00000013297	CD44	protein_coding	transcript	ENSSSCT00000080116.2	0.712945	0.972172	-0.607765	1.65197	1.35776	5.10279	1.28123	4.90242	2.28217	4.90242
3	13260	ENSSSCT00000030403	ENSSSCG00000021746	MRPL35	protein_coding	transcript	ENSSSCT00000030403.4	0.63412	0.960538	0.558004	1.17243	1.35787	1.50609	0.832617	1.00222	2.28211	2.28211
1	31752	ENSSSCT00000043418	ENSSSCG00000005651	ODF2	protein_coding	transcript	ENSSSCT00000043418.3	0.0812804	0.665051	2.0183	1.15774	1.35805	3.39527	0.500739	2.53641	2.28203	2.53641
8	37200	ENSSSCT00000075697	ENSSSCG00000009138	CFI	protein_coding	transcript	ENSSSCT00000075697.2	0.786858	0.981368	-0.450795	1.66718	1.35819	6.00792	0.642175	5.65592	2.28196	5.65592
3	42607	ENSSSCT00000008657	ENSSSCG00000007901	CIITA	protein_coding	transcript	ENSSSCT00000008657.5	0.948155	0.996608	-0.0860038	1.32266	1.35829	4.93599	0.385817	3.57825	2.28191	3.57825
13	537249	ENSSSCT00000029444	ENSSSCG00000025408	ULK4	protein_coding	transcript	ENSSSCT00000029444.3	0.250304	0.85652	1.2519	1.08898	1.35829	1.26136	0.405188	0.707537	2.28191	2.28191
4	1152	ENSSSCT00000043539	ENSSSCG00000035602	GPR88	protein_coding	transcript	ENSSSCT00000043539.1	0.570283	0.951635	0.731774	1.28916	1.35831	3.10967	0.233853	3.53197	2.2819	3.53197
15	102326	ENSSSCT00000095570	ENSSSCG00000015885	PLA2R1	protein_coding	transcript	ENSSSCT00000095570.1	0.789987	0.981762	-0.340799	1.27962	1.35874	3.65004	0.0997002	3.61057	2.28169	3.61057
13	1090	ENSSSCT00000092981	ENSSSCG00000060656	GPX1	protein_coding	transcript	ENSSSCT00000092981.1	0.700884	0.969503	-0.737014	1.91867	1.35887	7.09104	0.468505	7.87298	2.28163	7.87298
9	21407	ENSSSCT00000044412	ENSSSCG00000014921	PRSS23	protein_coding	transcript	ENSSSCT00000044412.3	0.181282	0.818536	-1.74759	1.30727	1.35896	3.78441	0.552986	3.31937	2.28158	3.31937
1	64986	ENSSSCT00000051347	ENSSSCG00000032489	KLHDC1	protein_coding	transcript	ENSSSCT00000051347.3	0.157003	0.796701	-1.70359	1.20376	1.35911	3.54909	0.8952	2.38819	2.28151	2.38819
2	35311	ENSSSCT00000074946	ENSSSCG00000051455	CDC25C	protein_coding	transcript	ENSSSCT00000074946.2	0.39715	0.914668	-1.04349	1.23238	1.35994	3.29042	0.590359	2.85104	2.2811	2.85104
2	27617	ENSSSCT00000081508	ENSSSCG00000033213	LYRM7	protein_coding	transcript	ENSSSCT00000081508.2	0.416967	0.922834	-0.889169	1.09545	1.36034	1.43208	0.438203	1.10457	2.2809	2.2809
9	51651	ENSSSCT00000036762	ENSSSCG00000022009	DDC	protein_coding	transcript	ENSSSCT00000036762.2	0.705943	0.971276	0.527526	1.39812	1.36074	4.78297	2.1486	2.15289	2.2807	2.2807
3	5120	ENSSSCT00000076354	ENSSSCG00000008297	TPRKB	protein_coding	transcript	ENSSSCT00000076354.1	0.523076	0.94597	0.7418	1.16158	1.36088	2.58264	0.495444	2.5619	2.28063	2.5619
13	43349	ENSSSCT00000061523	ENSSSCG00000011353	PFKFB4	protein_coding	transcript	ENSSSCT00000061523.3	0.0364388	0.513125	3.30232	1.57855	1.36089	7.14033	1.95121	3.69503	2.28063	3.69503
1	43748	ENSSSCT00000081321	ENSSSCG00000004730	TMEM87A	protein_coding	transcript	ENSSSCT00000081321.2	0.10712	0.722287	2.28671	1.41919	1.36123	7.20775	2.06926	2.49454	2.28046	2.49454
15	21802	ENSSSCT00000066080	ENSSSCG00000016339	ILKAP	protein_coding	transcript	ENSSSCT00000066080.3	0.58437	0.953672	1.06256	1.94248	1.36139	6.97825	1.28395e-32	8.54984	2.28038	8.54984
4	449398	ENSSSCT00000076410	ENSSSCG00000034495	SNTG1	protein_coding	transcript	ENSSSCT00000076410.2	0.210996	0.834943	-1.86395	1.49016	1.36144	4.7904	0.0144296	5.01723	2.28035	5.01723
6	15507	ENSSSCT00000099194	ENSSSCG00000055289	ERCC1	protein_coding	transcript	ENSSSCT00000099194.1	0.352495	0.898914	1.12312	1.20797	1.36192	3.44118	0.459515	2.8469	2.28012	2.8469
6	148011	ENSSSCT00000048045	ENSSSCG00000003749	PIK3C3	protein_coding	transcript	ENSSSCT00000048045.2	0.596645	0.955392	-0.781256	1.47621	1.36241	4.82998	1.58883	3.34905	2.27987	3.34905
9	8430	ENSSSCT00000060387	ENSSSCG00000015108	HMBS	protein_coding	transcript	ENSSSCT00000060387.3	0.424353	0.92349	1.00933	1.26341	1.36248	2.19001	1.33705	0.994901	2.27984	2.27984
5	158295	ENSSSCT00000036466	ENSSSCG00000000712	VWF	protein_coding	transcript	ENSSSCT00000036466.4	0.789455	0.981762	-0.33195	1.24317	1.36251	2.33501	1.22211	1.73563	2.27983	2.27983
17	53387	ENSSSCT00000086809	ENSSSCG00000027806	SAMHD1	protein_coding	transcript	ENSSSCT00000086809.1	0.557817	0.950758	-1.15201	1.9656	1.36255	7.16598	0.915778	7.83877	2.27981	7.83877
X	322487	ENSSSCT00000097391	ENSSSCG00000012571	COL4A6	protein_coding	transcript	ENSSSCT00000097391.1	0.12913	0.756694	-1.98783	1.3099	1.36262	4.95312	0.00712887	3.88082	2.27977	3.88082
9	9026	ENSSSCT00000016175	ENSSSCG00000014823	P2RY6	protein_coding	transcript	ENSSSCT00000016175.3	0.0746176	0.647022	-2.0989	1.1773	1.36286	2.2528	0.860974	0.597912	2.27965	2.27965
1	37295	ENSSSCT00000081900	ENSSSCG00000004625	LEO1	protein_coding	transcript	ENSSSCT00000081900.2	0.368983	0.903459	-1.72799	1.92345	1.36292	7.2755	0.821131	7.56196	2.27962	7.56196
14	80206	ENSSSCT00000065233	ENSSSCG00000009720	DDX60	protein_coding	transcript	ENSSSCT00000065233.3	0.774909	0.98013	-0.386829	1.35274	1.36304	3.34106	0.656076	3.49034	2.27956	3.49034
8	3048	ENSSSCT00000088148	ENSSSCG00000045597	ENSSSCG00000045597	protein_coding	transcript	ENSSSCT00000088148.2	0.320024	0.88618	-1.1012	1.10739	1.36308	3.32619	0.303407	2.47531	2.27954	2.47531
3	30849	ENSSSCT00000027442	ENSSSCG00000030033	ACSM4	protein_coding	transcript	ENSSSCT00000027442.4	0.147915	0.784886	-1.68924	1.16746	1.36334	2.37501	0.808932	0.816548	2.27941	2.27941
6	111926	ENSSSCT00000044846	ENSSSCG00000038041	FYB2	protein_coding	transcript	ENSSSCT00000044846.3	0.462258	0.934708	0.762585	1.03734	1.36361	1.44357	0.159017	1.40816	2.27928	2.27928
3	7922	ENSSSCT00000030527	ENSSSCG00000024245	AIMP2	protein_coding	transcript	ENSSSCT00000030527.4	0.862185	0.990975	0.231297	1.3324	1.36396	3.4181	0.488995	3.53366	2.2791	3.53366
15	195171	ENSSSCT00000104368	ENSSSCG00000015774	TENM3	protein_coding	transcript	ENSSSCT00000104368.1	0.923279	0.995299	-0.10513	1.09165	1.36398	0.264051	0.421178	-0.135703	2.27909	2.27909
12	26525	ENSSSCT00000065659	ENSSSCG00000017333	FMNL1	protein_coding	transcript	ENSSSCT00000065659.3	0.883858	0.992036	-0.176347	1.20719	1.36405	2.41576	1.02309	1.72261	2.27906	2.27906
14	20477	ENSSSCT00000059224	ENSSSCG00000035290	ENSSSCG00000035290	protein_coding	transcript	ENSSSCT00000059224.2	0.607647	0.95732	-0.546073	1.06357	1.36422	0.994901	0.284184	0.897789	2.27897	2.27897
X	1947	ENSSSCT00000062864	ENSSSCG00000033979	KLHL34	protein_coding	transcript	ENSSSCT00000062864.2	0.889893	0.992095	-0.144708	1.04528	1.3643	1.44881	0.196822	1.5663	2.27894	2.27894
17	13793	ENSSSCT00000025156	ENSSSCG00000023338	CHRNA6	protein_coding	transcript	ENSSSCT00000025156.3	0.481132	0.938377	0.913682	1.29695	1.36443	2.69437	1.53259	1.63039	2.27887	2.27887
11	42191	ENSSSCT00000052137	ENSSSCG00000026564	ENSSSCG00000026564	protein_coding	transcript	ENSSSCT00000052137.3	0.698452	0.969014	0.453409	1.17036	1.36458	2.19968	0.824904	1.35498	2.27879	2.27879
12	105861	ENSSSCT00000095217	ENSSSCG00000036056	DNAH17	protein_coding	transcript	ENSSSCT00000095217.1	0.745851	0.976165	0.46658	1.43955	1.3646	3.35747	2.41689	1.54071	2.27879	2.27879
X	3182	ENSSSCT00000037330	ENSSSCG00000012757	CETN2	protein_coding	transcript	ENSSSCT00000037330.3	0.868488	0.991618	-0.184581	1.11476	1.36496	1.51553	0.53723	1.38669	2.27861	2.27861
6	13700	ENSSSCT00000041090	ENSSSCG00000002893	CD22	protein_coding	transcript	ENSSSCT00000041090.3	0.792236	0.981762	-0.286544	1.08783	1.36554	2.22318	0.403116	2.03346	2.27832	2.27832
3	13417	ENSSSCT00000081177	ENSSSCG00000024789	SRRT	protein_coding	transcript	ENSSSCT00000081177.1	0.171449	0.812141	1.53019	1.11892	1.36575	2.13908	0.558671	1.20937	2.27821	2.27821
1	18619	ENSSSCT00000073755	ENSSSCG00000005636	SLC25A25	protein_coding	transcript	ENSSSCT00000073755.2	0.893951	0.992236	0.216866	1.62682	1.36579	4.70621	1.04032	4.9565	2.27819	4.9565
8	89769	ENSSSCT00000045695	ENSSSCG00000008789	WDR19	protein_coding	transcript	ENSSSCT00000045695.3	0.409872	0.920141	-1.57782	1.91455	1.3661	7.08962	1.33033	6.9754	2.27804	6.9754
6	6308	ENSSSCT00000053661	ENSSSCG00000004002	RPS5	protein_coding	transcript	ENSSSCT00000053661.3	0.713419	0.97242	0.455662	1.24068	1.36614	1.45544	1.20985	0.44217	2.27802	2.27802
7	94665	ENSSSCT00000049093	ENSSSCG00000039701	DCAF5	protein_coding	transcript	ENSSSCT00000049093.3	0.407824	0.919973	-1.54422	1.86561	1.36621	7.53104	2.38442	5.50212	2.27799	5.50212
2	21409	ENSSSCT00000053068	ENSSSCG00000013883	NIBAN3	protein_coding	transcript	ENSSSCT00000053068.3	0.354119	0.899339	-1.0992	1.18624	1.36636	2.35461	0.910591	0.795659	2.27791	2.27791
18	80237	ENSSSCT00000065209	ENSSSCG00000016682	PLEKHA8	protein_coding	transcript	ENSSSCT00000065209.3	0.360601	0.900724	1.13336	1.23971	1.36636	3.75784	1.16771	2.3147	2.27791	2.3147
11	158959	ENSSSCT00000089536	ENSSSCG00000009505	MBNL2	protein_coding	transcript	ENSSSCT00000089536.1	0.948588	0.996608	-0.105087	1.62974	1.36729	7.26772	2.61247	3.40592	2.27744	3.40592
17	6560	ENSSSCT00000076897	ENSSSCG00000034173	GID8	protein_coding	transcript	ENSSSCT00000076897.2	0.00400777	0.19137	3.53765	1.2294	1.36805	4.77229	1.14767	0.772572	2.27707	2.27707
7	78597	ENSSSCT00000069653	ENSSSCG00000030197	CD2AP	protein_coding	transcript	ENSSSCT00000069653.2	0.616913	0.959226	-0.705271	1.40989	1.36806	4.81924	1.10297	3.40121	2.27706	3.40121
2	2324	ENSSSCT00000077160	ENSSSCG00000031513	HRAS	protein_coding	transcript	ENSSSCT00000077160.2	0.626152	0.959971	0.761266	1.56269	1.36821	5.02045	1.04232	4.49106	2.27699	4.49106
17	47021	ENSSSCT00000050038	ENSSSCG00000007047	MCM8	protein_coding	transcript	ENSSSCT00000050038.2	0.38718	0.911147	1.23607	1.42941	1.36833	4.81394	2.07624	2.55349	2.27692	2.55349
1	76775	ENSSSCT00000042534	ENSSSCG00000027765	TOGARAM1	protein_coding	transcript	ENSSSCT00000042534.3	0.528117	0.94652	-1.2471	1.97675	1.36847	7.29438	1.77647	7.07766	2.27685	7.07766
3	23489	ENSSSCT00000064676	ENSSSCG00000008066	ZNF484	protein_coding	transcript	ENSSSCT00000064676.3	0.375136	0.906588	1.24564	1.4045	1.36906	4.25371	1.47555	2.99421	2.27656	2.99421
4	6182	ENSSSCT00000007116	ENSSSCG00000006497	MEX3A	protein_coding	transcript	ENSSSCT00000007116.4	0.916936	0.994739	0.110618	1.06063	1.36946	1.24571	0.272641	1.19672	2.27636	2.27636
7	231671	ENSSSCT00000086220	ENSSSCG00000032377	RALGAPA1	protein_coding	transcript	ENSSSCT00000086220.1	0.0728042	0.64209	-2.53372	1.41228	1.37015	5.40981	0.765842	3.75362	2.27601	3.75362
3	89145	ENSSSCT00000008588	ENSSSCG00000007838	OTOA	protein_coding	transcript	ENSSSCT00000008588.4	0.326769	0.888825	1.09385	1.11545	1.37067	0.983084	0.543539	0.303495	2.27575	2.27575
5	4307	ENSSSCT00000048812	ENSSSCG00000032428	ARSA	protein_coding	transcript	ENSSSCT00000048812.3	0.981338	0.998819	-0.0383436	1.63922	1.37102	4.87284	0.79657	5.29206	2.27558	5.29206
4	21087	ENSSSCT00000083447	ENSSSCG00000006385	NCSTN	protein_coding	transcript	ENSSSCT00000083447.2	0.269023	0.864603	1.27027	1.14924	1.37107	3.22599	0.424601	2.56809	2.27555	2.56809
7	9095	ENSSSCT00000027720	ENSSSCG00000030045	PRMT5	protein_coding	transcript	ENSSSCT00000027720.4	0.221674	0.843924	1.81408	1.48441	1.37133	5.59165	1.21819	3.7747	2.27542	3.7747
13	53649	ENSSSCT00000012827	ENSSSCG00000011717	IGSF10	protein_coding	transcript	ENSSSCT00000012827.5	0.737628	0.975133	-0.363793	1.08596	1.37165	2.17714	0.254121	2.4181	2.27526	2.4181
14	76156	ENSSSCT00000085409	ENSSSCG00000010144	ACTN2	protein_coding	transcript	ENSSSCT00000085409.2	0.832682	0.987272	-0.408418	1.93322	1.37201	7.72666	0.149955	8.31849	2.27508	8.31849
13	45683	ENSSSCT00000101839	ENSSSCG00000011662	COPB2	protein_coding	transcript	ENSSSCT00000101839.1	0.773375	0.98013	0.553834	1.92328	1.37233	6.72547	1.79129	6.59032	2.27492	6.59032
6	1217	ENSSSCT00000097833	ENSSSCG00000063297	ENSSSCG00000063297	protein_coding	transcript	ENSSSCT00000097833.1	0.674495	0.964542	0.460763	1.09709	1.37248	0.2911	0.452416	-0.147253	2.27484	2.27484
2	9363	ENSSSCT00000055163	ENSSSCG00000013177	MED19	protein_coding	transcript	ENSSSCT00000055163.3	0.762196	0.977985	0.362948	1.19944	1.37261	1.49524	0.985091	0.649114	2.27478	2.27478
2	22992	ENSSSCT00000094080	ENSSSCG00000029723	PHRF1	protein_coding	transcript	ENSSSCT00000094080.1	0.717297	0.973306	0.697072	1.92522	1.37263	7.28181	2.91586	5.48268	2.27477	5.48268
12	368805	ENSSSCT00000100809	ENSSSCG00000017728	MYO1D	protein_coding	transcript	ENSSSCT00000100809.1	0.816578	0.985356	0.398028	1.71602	1.37295	5.28232	1.38299	5.28951	2.27461	5.28951
12	1258	ENSSSCT00000090135	ENSSSCG00000017500	TCAP	protein_coding	transcript	ENSSSCT00000090135.1	0.712069	0.971973	0.44514	1.20609	1.37319	1.09855	1.02161	0.270316	2.27449	2.27449
2	19754	ENSSSCT00000094641	ENSSSCG00000021176	LPXN	protein_coding	transcript	ENSSSCT00000094641.1	0.782699	0.980822	-0.324782	1.17758	1.37362	2.40051	0.86786	1.89294	2.27427	2.27427
X	5501	ENSSSCT00000035515	ENSSSCG00000012378	PDZD11	protein_coding	transcript	ENSSSCT00000035515.4	0.553564	0.949862	-0.729499	1.23137	1.37362	2.90853	0.844077	2.59167	2.27427	2.59167
14	70097	ENSSSCT00000098958	ENSSSCG00000036083	ENSSSCG00000036083	protein_coding	transcript	ENSSSCT00000098958.1	0.958169	0.996784	0.108109	2.06112	1.37396	7.49876	1.85947	7.76665	2.2741	7.76665
6	8696	ENSSSCT00000027266	ENSSSCG00000022017	LGALS4	protein_coding	transcript	ENSSSCT00000027266.4	0.392421	0.912222	0.911033	1.06524	1.37405	1.429	0.29717	0.617364	2.27405	2.27405
5	32694	ENSSSCT00000024910	ENSSSCG00000000483	MDM1	protein_coding	transcript	ENSSSCT00000024910.3	0.627949	0.960164	-0.712735	1.47072	1.37434	3.77357	2.62731	0.558099	2.27391	2.27391
1	29487	ENSSSCT00000005003	ENSSSCG00000004529	POLI	protein_coding	transcript	ENSSSCT00000005003.5	0.0903437	0.68743	-2.43539	1.43801	1.37434	4.92951	2.4117	1.5241	2.27391	2.27391
5	70508	ENSSSCT00000065577	ENSSSCG00000000866	MYBPC1	protein_coding	transcript	ENSSSCT00000065577.3	0.391041	0.911661	-1.12864	1.31584	1.37437	3.59693	1.64939	1.77578	2.27389	2.27389
14	10026	ENSSSCT00000084860	ENSSSCG00000010059	GUCD1	protein_coding	transcript	ENSSSCT00000084860.1	0.534174	0.947951	-0.722692	1.16254	1.37461	1.75453	0.788624	1.29792	2.27377	2.27377
14	79984	ENSSSCT00000039842	ENSSSCG00000009720	DDX60	protein_coding	transcript	ENSSSCT00000039842.1	0.00473276	0.211635	3.75479	1.32928	1.37474	5.46099	1.73013	0.725505	2.2737	2.2737
1	758	ENSSSCT00000067456	ENSSSCG00000043519	ENSSSCG00000043519	protein_coding	transcript	ENSSSCT00000067456.1	0.906281	0.993616	0.124991	1.06166	1.3749	0.792649	0.280352	0.685389	2.27362	2.27362
6	7300	ENSSSCT00000080186	ENSSSCG00000003106	AP2S1	protein_coding	transcript	ENSSSCT00000080186.1	0.345997	0.896587	-1.72909	1.83481	1.37498	6.93297	2.21048	5.41777	2.27358	5.41777
7	17079	ENSSSCT00000002749	ENSSSCG00000002475	SERPINA6	protein_coding	transcript	ENSSSCT00000002749.5	0.79178	0.981762	0.310795	1.17725	1.37537	1.73844	0.867005	1.29942	2.27339	2.27339
3	35438	ENSSSCT00000008586	ENSSSCG00000007836	SCNN1G	protein_coding	transcript	ENSSSCT00000008586.4	0.531203	0.946988	0.659644	1.05346	1.37555	0.869969	0.24135	0.724725	2.27329	2.27329
7	41689	ENSSSCT00000106569	ENSSSCG00000040593	BLOC1S5	protein_coding	transcript	ENSSSCT00000106569.1	0.387477	0.911443	1.22929	1.42246	1.37564	5.33153	1.96104	2.6238	2.27325	2.6238
15	52167	ENSSSCT00000017481	ENSSSCG00000016056	GLS	protein_coding	transcript	ENSSSCT00000017481.5	0.452177	0.933599	0.865527	1.15129	1.37567	2.45474	0.730139	2.14726	2.27323	2.27323
3	95160	ENSSSCT00000061396	ENSSSCG00000008635	NOL10	protein_coding	transcript	ENSSSCT00000061396.3	0.0496855	0.567546	-2.7986	1.42592	1.37581	5.63758	0.515275	4.09188	2.27316	4.09188
7	72157	ENSSSCT00000046025	ENSSSCG00000024149	ELOVL5	protein_coding	transcript	ENSSSCT00000046025.3	0.023059	0.442926	-3.4524	1.51924	1.37607	7.23937	1.73948	3.49043	2.27303	3.49043
[truncated: 30,041 more rows]

## Sheet: Kidney
Chr	width	transcript_id	gene_id	gene_name	gene_biotype	type	target_id	pval	adj.P.val	b	se_b	mean_obs	var_obs	tech_var	sigma_sq	smooth_sigma_sq	final_sigma_sq
2	7532	ENSSSCT00000015600	ENSSSCG00000014277	IRF1	protein_coding	transcript	ENSSSCT00000015600.6	3.54105e-75	1.0587e-70	3.87131	0.211015	7.66819	3.85777	0.00119546	0.0996992	0.047621	0.0996992
14	8166	ENSSSCT00000034179	ENSSSCG00000010580	NFKB2	protein_coding	transcript	ENSSSCT00000034179.4	1.3742e-66	2.05429e-62	2.57652	0.149466	7.09032	1.711	0.00114942	0.0476004	0.0494714	0.0494714
9	16967	ENSSSCT00000051028	ENSSSCG00000027529	BIRC3	protein_coding	transcript	ENSSSCT00000051028.2	1.7974e-50	1.79129e-46	3.69917	0.247594	7.48907	3.57488	0.00178708	0.13712	0.0477643	0.13712
7	8265	ENSSSCT00000001903	ENSSSCG00000001703	NFKBIE	protein_coding	transcript	ENSSSCT00000001903.4	1.41187e-48	1.0553e-44	2.39398	0.163447	6.36546	1.59897	0.00260117	0.0472702	0.0579324	0.0579324
4	14303	ENSSSCT00000007515	ENSSSCG00000006862	VCAM1	protein_coding	transcript	ENSSSCT00000007515.6	1.85419e-47	1.10873e-43	3.1253	0.215974	7.25277	2.99085	0.00150105	0.104191	0.0485412	0.104191
2	8444	ENSSSCT00000014853	ENSSSCG00000013599	ANGPTL4	protein_coding	transcript	ENSSSCT00000014853.4	2.86259e-47	1.22265e-43	2.19203	0.151794	8.25129	1.44839	0.000371987	0.0518377	0.0498627	0.0518377
1	15885	ENSSSCT00000034426	ENSSSCG00000004154	TNFAIP3	protein_coding	transcript	ENSSSCT00000034426.3	2.71018e-47	1.22265e-43	3.09074	0.213971	6.4424	2.54589	0.00286264	0.100879	0.0566999	0.100879
8	116054	ENSSSCT00000038683	ENSSSCG00000030957	NFKB1	protein_coding	transcript	ENSSSCT00000038683.3	8.15115e-40	3.04629e-36	2.29634	0.173892	7.33509	1.51972	0.000846617	0.0676712	0.048194	0.0676712
7	3456	ENSSSCT00000002184	ENSSSCG00000001952	NFKBIA	protein_coding	transcript	ENSSSCT00000002184.6	2.0384e-38	6.77156e-35	2.30478	0.177826	8.23127	1.69058	0.000439456	0.0712131	0.0497138	0.0712131
1	9997	ENSSSCT00000056447	ENSSSCG00000040317	SOD2	protein_coding	transcript	ENSSSCT00000056447.2	9.89506e-38	2.95842e-34	2.83979	0.221182	8.00209	2.33495	0.000679719	0.110172	0.0483839	0.110172
18	29256	ENSSSCT00000017899	ENSSSCG00000016438	NUB1	protein_coding	transcript	ENSSSCT00000017899.5	3.67175e-37	9.97981e-34	1.88489	0.147983	7.34636	0.992322	0.00146812	0.0475418	0.0481529	0.0481529
1	93186	ENSSSCT00000006062	ENSSSCG00000005512	C5	protein_coding	transcript	ENSSSCT00000006062.5	9.21281e-37	2.29537e-33	2.2382	0.17672	6.4028	1.4127	0.0134362	0.0409976	0.0573279	0.0573279
17	8274	ENSSSCT00000085866	ENSSSCG00000038594	ENSSSCG00000038594	protein_coding	transcript	ENSSSCT00000085866.2	4.18895e-36	9.63395e-33	2.47266	0.19709	7.62431	1.64304	0.00115995	0.0868581	0.0476207	0.0868581
1	32131	ENSSSCT00000004560	ENSSSCG00000004125	STX11	protein_coding	transcript	ENSSSCT00000004560.5	1.50636e-34	3.00249e-31	3.53857	0.288654	4.83729	3.48919	0.0191356	0.169663	0.130707	0.169663
8	8307	ENSSSCT00000009856	ENSSSCG00000024314	FGG	protein_coding	transcript	ENSSSCT00000009856.4	1.46034e-34	3.00249e-31	5.43238	0.443049	6.73367	8.24601	0.0170828	0.427698	0.052713	0.427698
14	48408	ENSSSCT00000094571	ENSSSCG00000032622	SLC39A14	protein_coding	transcript	ENSSSCT00000094571.1	2.57852e-34	4.8183e-31	2.66414	0.2181	6.74564	2.10475	0.0213181	0.086466	0.0525759	0.086466
10	25168	ENSSSCT00000066395	ENSSSCG00000031456	ARL5B	protein_coding	transcript	ENSSSCT00000066395.2	4.21146e-34	7.40672e-31	2.15714	0.177174	5.923	1.34212	0.00399175	0.0387318	0.0671369	0.0671369
6	35656	ENSSSCT00000049320	ENSSSCG00000038879	RELB	protein_coding	transcript	ENSSSCT00000049320.3	8.78886e-33	1.45983e-29	3.00254	0.251789	5.99879	2.41484	0.00447062	0.139184	0.0651662	0.139184
9	11086	ENSSSCT00000026024	ENSSSCG00000027529	BIRC3	protein_coding	transcript	ENSSSCT00000026024.3	2.15074e-31	3.38435e-28	3.89122	0.333853	5.94558	4.04151	0.0296012	0.222952	0.0665264	0.222952
7	5588	ENSSSCT00000001752	ENSSSCG00000001573	PIM1	protein_coding	transcript	ENSSSCT00000001752.5	2.35049e-31	3.51375e-28	1.86025	0.159707	6.63668	0.923951	0.0019435	0.0558514	0.0538991	0.0558514
AEMK02000682.1	10806	ENSSSCT00000006417	ENSSSCG00000005838	TRAF2	protein_coding	transcript	ENSSSCT00000006417.4	2.50023e-31	3.55961e-28	1.80358	0.154911	6.74152	0.924423	0.00175346	0.0258805	0.0526229	0.0526229
1	5278	ENSSSCT00000022347	ENSSSCG00000026454	PMAIP1	protein_coding	transcript	ENSSSCT00000022347.4	4.24728e-31	5.77205e-28	2.65916	0.229289	5.06001	1.92281	0.0101136	0.0519554	0.109013	0.109013
2	3222	ENSSSCT00000015699	ENSSSCG00000014369	CD14	protein_coding	transcript	ENSSSCT00000015699.6	1.36418e-30	1.77331e-27	2.76007	0.240067	6.52207	2.04401	0.00241795	0.128171	0.055482	0.128171
8	2610	ENSSSCT00000062500	ENSSSCG00000032474	CXCL10	protein_coding	transcript	ENSSSCT00000062500.2	2.44073e-30	3.04053e-27	5.03278	0.439668	8.06139	6.73557	0.00131187	0.436708	0.0486632	0.436708
4	47607	ENSSSCT00000034284	ENSSSCG00000024096	RIPK2	protein_coding	transcript	ENSSSCT00000034284.4	3.32182e-30	3.97263e-27	1.89864	0.166255	6.22524	0.960189	0.00227003	0.0343274	0.0603617	0.0603617
4	31555	ENSSSCT00000057916	ENSSSCG00000033669	RDH10	protein_coding	transcript	ENSSSCT00000057916.3	5.18806e-30	5.96587e-27	2.08237	0.182966	7.78268	1.15163	0.000545631	0.0753092	0.0477302	0.0753092
6	8209	ENSSSCT00000030543	ENSSSCG00000024174	TGIF1	protein_coding	transcript	ENSSSCT00000030543.4	5.81916e-30	6.44375e-27	1.90054	0.167137	6.24127	0.981917	0.00322944	0.0373827	0.0600681	0.0600681
6	13373	ENSSSCT00000090461	ENSSSCG00000003105	SLC1A5	protein_coding	transcript	ENSSSCT00000090461.2	5.7036e-29	6.09022e-26	1.78612	0.1599	8.1678	0.973231	0.000680475	0.0572543	0.0492771	0.0572543
12	2274	ENSSSCT00000018929	ENSSSCG00000017389	RAMP2	protein_coding	transcript	ENSSSCT00000018929.5	1.31521e-28	1.35593e-25	-1.96643	0.177223	6.07752	1.30908	0.00783358	0.0260918	0.0633344	0.0633344
8	9182	ENSSSCT00000030664	ENSSSCG00000008997	FGB	protein_coding	transcript	ENSSSCT00000030664.4	1.978e-28	1.97128e-25	4.03198	0.364581	8.69813	4.72846	0.000659536	0.300524	0.0546841	0.300524
8	1925	ENSSSCT00000040395	ENSSSCG00000008959	CXCL2	protein_coding	transcript	ENSSSCT00000040395.3	5.86169e-28	5.65331e-25	4.40666	0.402018	5.2478	5.41175	0.0168201	0.349393	0.0959627	0.349393
2	8731	ENSSSCT00000025376	ENSSSCG00000023178	BATF2	protein_coding	transcript	ENSSSCT00000025376.4	7.43423e-28	6.94589e-25	3.43907	0.314362	5.22277	3.65732	0.0169959	0.20693	0.097486	0.20693
15	15733	ENSSSCT00000025082	ENSSSCG00000026618	CAVIN2	protein_coding	transcript	ENSSSCT00000025082.4	1.81972e-27	1.63363e-24	-2.11902	0.195151	5.76169	1.19823	0.00664999	0.0796448	0.0721871	0.0796448
18	29315	ENSSSCT00000058907	ENSSSCG00000016438	NUB1	protein_coding	transcript	ENSSSCT00000058907.1	1.85776e-27	1.63363e-24	2.26331	0.208476	5.99451	1.41128	0.0110017	0.0874795	0.0652717	0.0874795
7	90425	ENSSSCT00000002573	ENSSSCG00000002311	SUSD6	protein_coding	transcript	ENSSSCT00000002573.5	3.07403e-27	2.62592e-24	1.58383	0.14651	7.41334	0.653653	0.000698225	0.0260978	0.0479401	0.0479401
3	15826	ENSSSCT00000059671	ENSSSCG00000032288	SLC20A1	protein_coding	transcript	ENSSSCT00000059671.3	3.4037e-27	2.82677e-24	1.57791	0.146089	7.53779	0.647947	0.000671503	0.0241551	0.0476874	0.0476874
17	69607	ENSSSCT00000059943	ENSSSCG00000007469	PTPN1	protein_coding	transcript	ENSSSCT00000059943.2	5.847e-27	4.72469e-24	1.83934	0.171082	7.22871	0.903706	0.00103452	0.0652865	0.0486583	0.0652865
15	19208	ENSSSCT00000054321	ENSSSCG00000040445	RND3	protein_coding	transcript	ENSSSCT00000054321.3	6.1696e-27	4.85418e-24	2.48981	0.23169	7.11198	1.6615	0.00137549	0.120259	0.0493283	0.120259
7	1965	ENSSSCT00000035963	ENSSSCG00000001252	UBD	protein_coding	transcript	ENSSSCT00000035963.4	1.43969e-26	1.10369e-23	5.29197	0.496069	7.16851	7.98593	0.00581856	0.551788	0.0489826	0.551788
6	3303	ENSSSCT00000046791	ENSSSCG00000037066	GADD45A	protein_coding	transcript	ENSSSCT00000046791.3	3.54436e-26	2.64923e-23	2.02392	0.191229	7.35275	1.13384	0.0313868	0.0514744	0.0481303	0.0514744
4	3320	ENSSSCT00000085942	ENSSSCG00000047932	HSPA6	protein_coding	transcript	ENSSSCT00000085942.2	7.50895e-26	5.47567e-23	5.01534	0.477051	6.77701	7.76739	0.00551291	0.510158	0.0522266	0.510158
14	26394	ENSSSCT00000051241	ENSSSCG00000032408	CASP7	protein_coding	transcript	ENSSSCT00000051241.3	1.02917e-25	7.32625e-23	2.07412	0.197847	7.01826	1.31933	0.00110319	0.0875926	0.0499905	0.0875926
6	8101	ENSSSCT00000031602	ENSSSCG00000030623	XKR8	protein_coding	transcript	ENSSSCT00000031602.4	1.26792e-25	8.81585e-23	2.52338	0.241156	4.9697	2.08504	0.0148168	0.115506	0.11696	0.11696
9	4410	ENSSSCT00000023544	ENSSSCG00000020970	IL6	protein_coding	transcript	ENSSSCT00000023544.4	2.25433e-25	1.53182e-22	5.24223	0.503622	3.94671	7.54967	0.249002	-0.0313135	0.325713	0.325713
7	6794	ENSSSCT00000025386	ENSSSCG00000023760	CLEC14A	protein_coding	transcript	ENSSSCT00000025386.5	2.77738e-25	1.84529e-22	-1.76511	0.169899	6.59273	0.944124	0.00306111	0.0623456	0.0544825	0.0623456
11	46871	ENSSSCT00000010295	ENSSSCG00000009396	PHF11	protein_coding	transcript	ENSSSCT00000010295.5	3.5719e-25	2.32158e-22	1.98131	0.191151	6.97284	1.09078	0.00130628	0.0814876	0.0503522	0.0814876
3	12766	ENSSSCT00000008790	ENSSSCG00000008021	TMEM204	protein_coding	transcript	ENSSSCT00000008790.5	1.06448e-24	6.77142e-22	-2.59989	0.253395	5.20773	1.83654	0.0199047	0.125587	0.0984292	0.125587
9	2168	ENSSSCT00000016930	ENSSSCG00000015541	IER5	protein_coding	transcript	ENSSSCT00000016930.2	1.8575e-24	1.15699e-21	1.71005	0.167548	6.54335	0.797944	0.00191946	0.0616897	0.0551729	0.0616897
8	21255	ENSSSCT00000009509	ENSSSCG00000008691	TNIP2	protein_coding	transcript	ENSSSCT00000009509.5	5.45828e-24	3.33044e-21	1.75458	0.1737	5.98309	0.801966	0.00281013	0.0310714	0.0655564	0.0655564
13	9597	ENSSSCT00000036280	ENSSSCG00000011299	CLEC3B	protein_coding	transcript	ENSSSCT00000036280.4	1.27772e-23	7.64024e-21	-2.13533	0.213162	6.72017	2.57713	0.00979948	0.0931587	0.0528698	0.0931587
6	1955	ENSSSCT00000057200	ENSSSCG00000031912	JUN	protein_coding	transcript	ENSSSCT00000057200.3	3.46828e-23	2.03323e-20	1.90919	0.192493	8.12891	1.02025	0.000429915	0.0835298	0.0490357	0.0835298
1	5708	ENSSSCT00000027054	ENSSSCG00000021443	SGK1	protein_coding	transcript	ENSSSCT00000027054.3	9.3788e-23	5.39245e-20	-1.81606	0.184964	6.62144	0.940203	0.010294	0.067227	0.0540981	0.067227
X	3069	ENSSSCT00000013315	ENSSSCG00000012173	SAT1	protein_coding	transcript	ENSSSCT00000013315.6	1.5339e-22	8.65294e-20	1.8269	0.187016	9.19893	0.927145	0.000254607	0.0789953	0.0641099	0.0789953
13	16081	ENSSSCT00000012922	ENSSSCG00000011810	BCL6	protein_coding	transcript	ENSSSCT00000012922.5	1.62012e-22	8.97005e-20	2.45861	0.251825	6.50494	1.7117	0.00223718	0.141457	0.055736	0.141457
7	145251	ENSSSCT00000056911	ENSSSCG00000001049	HIVEP1	protein_coding	transcript	ENSSSCT00000056911.3	2.13474e-22	1.16044e-19	1.72481	0.177173	6.09239	0.866185	0.00270785	0.0684195	0.0630101	0.0684195
17	7777	ENSSSCT00000008095	ENSSSCG00000007395	SYS1	protein_coding	transcript	ENSSSCT00000008095.5	2.47647e-22	1.32217e-19	1.63686	0.1684	8.168	0.87077	0.000353451	0.0639046	0.0492784	0.0639046
4	20060	ENSSSCT00000034721	ENSSSCG00000058709	ENSSSCG00000058709	protein_coding	transcript	ENSSSCT00000034721.4	2.91391e-22	1.52842e-19	4.12208	0.424804	6.47602	4.68655	0.00453212	0.404371	0.0561754	0.404371
15	110301	ENSSSCT00000049914	ENSSSCG00000016083	PLCL1	protein_coding	transcript	ENSSSCT00000049914.3	3.45411e-22	1.78053e-19	-5.91279	0.61044	3.69137	9.67061	0.0822141	0.762147	0.449572	0.762147
7	40808	ENSSSCT00000058955	ENSSSCG00000035895	JDP2	protein_coding	transcript	ENSSSCT00000058955.2	5.2963e-22	2.68388e-19	1.65667	0.171812	6.04842	0.80824	0.00289983	0.0182646	0.0639883	0.0639883
2	82807	ENSSSCT00000041528	ENSSSCG00000040181	ELL	protein_coding	transcript	ENSSSCT00000041528.3	6.43987e-22	3.20899e-19	1.55351	0.16145	6.42124	0.646629	0.00202952	0.00792229	0.057034	0.057034
7	26751	ENSSSCT00000033515	ENSSSCG00000021576	CD83	protein_coding	transcript	ENSSSCT00000033515.3	8.44752e-22	4.14039e-19	2.44	0.254318	5.65099	1.99716	0.00646494	0.140088	0.0764987	0.140088
9	26834	ENSSSCT00000069425	ENSSSCG00000014934	CHORDC1	protein_coding	transcript	ENSSSCT00000069425.1	1.20002e-21	5.78679e-19	1.46865	0.153656	6.77825	1.11943	0.00128557	0.0459638	0.0522131	0.0522131
10	12689	ENSSSCT00000012042	ENSSSCG00000011000	ENSSSCG00000011000	protein_coding	transcript	ENSSSCT00000012042.4	1.46161e-21	6.93638e-19	1.68469	0.176636	9.00884	1.06993	0.000151345	0.0705459	0.0599564	0.0705459
14	1548	ENSSSCT00000035593	ENSSSCG00000035249	GADD45G	protein_coding	transcript	ENSSSCT00000035593.4	3.10008e-21	1.44822e-18	1.95032	0.20618	7.18916	1.06265	0.00115431	0.0951705	0.0488663	0.0951705
6	23857	ENSSSCT00000040647	ENSSSCG00000003582	SMPDL3B	protein_coding	transcript	ENSSSCT00000040647.2	3.47923e-21	1.60034e-18	2.87175	0.303978	6.09194	2.36646	0.0131128	0.196264	0.0630197	0.196264
2	6308	ENSSSCT00000063660	ENSSSCG00000013784	DNAJB1	protein_coding	transcript	ENSSSCT00000063660.3	6.199e-21	2.80815e-18	2.28972	0.243936	7.0104	1.78574	0.00222953	0.132604	0.0500512	0.132604
13	11072	ENSSSCT00000027313	ENSSSCG00000011876	DTX3L	protein_coding	transcript	ENSSSCT00000027313.3	6.6627e-21	2.97316e-18	2.33171	0.24861	5.58257	1.48985	0.0124447	0.127605	0.0793924	0.127605
17	12445	ENSSSCT00000066346	ENSSSCG00000035078	CD40	protein_coding	transcript	ENSSSCT00000066346.2	8.11357e-21	3.56735e-18	2.56669	0.274273	5.94935	1.86791	0.0059575	0.164498	0.0664264	0.164498
5	40170	ENSSSCT00000074845	ENSSSCG00000000843	TXNRD1	protein_coding	transcript	ENSSSCT00000074845.2	1.29425e-20	5.60806e-18	1.73138	0.185996	6.11338	0.871385	0.00405086	0.0743372	0.0625627	0.0743372
6	111238	ENSSSCT00000024539	ENSSSCG00000025344	PHC2	protein_coding	transcript	ENSSSCT00000024539.4	1.49872e-20	6.40125e-18	1.47433	0.158648	7.8204	0.591707	0.000521886	0.056509	0.0478007	0.056509
13	11090	ENSSSCT00000043921	ENSSSCG00000035037	SIK1	protein_coding	transcript	ENSSSCT00000043921.2	1.89956e-20	7.99903e-18	1.40753	0.151872	7.2783	0.541951	0.000766366	0.0514972	0.0484247	0.0514972
6	2574	ENSSSCT00000077081	ENSSSCG00000028056	ZFP36	protein_coding	transcript	ENSSSCT00000077081.2	2.06815e-20	8.588e-18	2.55725	0.276197	8.12406	2.0709	0.000563376	0.172292	0.049007	0.172292
14	3623	ENSSSCT00000011440	ENSSSCG00000010454	IFIT5	protein_coding	transcript	ENSSSCT00000011440.5	3.39018e-20	1.38849e-17	1.97384	0.214411	6.13669	1.087	0.00299702	0.101172	0.0620797	0.101172
12	13019	ENSSSCT00000032150	ENSSSCG00000024626	TNFAIP1	protein_coding	transcript	ENSSSCT00000032150.3	3.71e-20	1.49894e-17	1.43421	0.155957	7.03836	0.575175	0.00104626	0.0540668	0.049839	0.0540668
6	3331	ENSSSCT00000064872	ENSSSCG00000037066	GADD45A	protein_coding	transcript	ENSSSCT00000064872.2	4.99074e-20	1.98951e-17	1.79783	0.196179	7.09754	0.894669	0.00269716	0.0845093	0.049423	0.0845093
5	2402	ENSSSCT00000102764	ENSSSCG00000059058	ATF4	protein_coding	transcript	ENSSSCT00000102764.1	1.08912e-19	4.28454e-17	1.49787	0.16497	8.85009	0.692097	0.000149711	0.0615173	0.057044	0.0615173
4	7913	ENSSSCT00000079814	ENSSSCG00000038500	TRIB1	protein_coding	transcript	ENSSSCT00000079814.1	1.12492e-19	4.36792e-17	2.45469	0.270455	7.70735	1.64637	0.000758503	0.164984	0.0476406	0.164984
10	41693	ENSSSCT00000048370	ENSSSCG00000030408	DDX58	protein_coding	transcript	ENSSSCT00000048370.3	1.18854e-19	4.55577e-17	3.76892	0.41553	6.61202	3.91039	0.00344234	0.387802	0.0542229	0.387802
4	17764	ENSSSCT00000006887	ENSSSCG00000006286	ENSSSCG00000006286	protein_coding	transcript	ENSSSCT00000006887.4	3.37709e-19	1.27808e-16	4.60641	0.514358	4.27507	6.06407	0.0571808	0.542298	0.222436	0.542298
3	5273	ENSSSCT00000094607	ENSSSCG00000053285	FAM110C	protein_coding	transcript	ENSSSCT00000094607.1	5.28696e-19	1.97587e-16	2.04805	0.22996	6.80458	1.14928	0.00154149	0.118284	0.051931	0.118284
9	12673	ENSSSCT00000016457	ENSSSCG00000015091	MPZL2	protein_coding	transcript	ENSSSCT00000016457.5	5.71069e-19	2.10788e-16	1.81369	0.203842	6.45855	0.911252	0.00155535	0.0925967	0.0564469	0.0925967
8	2141	ENSSSCT00000061347	ENSSSCG00000060276	ENSSSCG00000060276	protein_coding	transcript	ENSSSCT00000061347.2	6.51017e-19	2.37367e-16	4.44187	0.500044	3.64847	5.09583	0.0929939	0.0568355	0.473584	0.473584
17	21099	ENSSSCT00000049336	ENSSSCG00000038594	ENSSSCG00000038594	protein_coding	transcript	ENSSSCT00000049336.2	6.73914e-19	2.42755e-16	2.6168	0.294714	8.16344	1.96383	0.000748143	0.19606	0.0492491	0.19606
9	13163	ENSSSCT00000023780	ENSSSCG00000026587	BATF3	protein_coding	transcript	ENSSSCT00000023780.4	1.02858e-18	3.66099e-16	3.14688	0.356306	4.43192	2.81778	0.023808	0.263859	0.189823	0.263859
2	19884	ENSSSCT00000064289	ENSSSCG00000037025	PLVAP	protein_coding	transcript	ENSSSCT00000064289.3	1.04261e-18	3.66728e-16	-1.2945	0.146596	7.82476	0.705944	0.000885141	0.0179986	0.0478099	0.0478099
17	25315	ENSSSCT00000035317	ENSSSCG00000007484	ZNF217	protein_coding	transcript	ENSSSCT00000035317.3	1.76019e-18	6.11931e-16	1.44672	0.164931	6.27447	0.54545	0.00216327	0.0210359	0.0594746	0.0594746
13	12071	ENSSSCT00000012332	ENSSSCG00000011264	CSRNP1	protein_coding	transcript	ENSSSCT00000012332.5	1.88372e-18	6.39994e-16	2.24225	0.255847	5.95968	1.3839	0.00338961	0.144932	0.0661554	0.144932
6	9008	ENSSSCT00000025426	ENSSSCG00000026904	NFKBIB	protein_coding	transcript	ENSSSCT00000025426.4	1.8826e-18	6.39994e-16	1.36089	0.15528	6.69369	0.506077	0.00145026	0.0443013	0.0531853	0.0531853
12	10900	ENSSSCT00000026531	ENSSSCG00000028048	ARHGEF15	protein_coding	transcript	ENSSSCT00000026531.3	2.40452e-18	8.07757e-16	-2.23384	0.25569	5.11738	1.62133	0.0250473	0.123093	0.104591	0.123093
13	85154	ENSSSCT00000012791	ENSSSCG00000011683	PCOLCE2	protein_coding	transcript	ENSSSCT00000012791.5	2.96727e-18	9.85728e-16	2.15976	0.247887	4.92889	1.33263	0.0102483	0.128987	0.12097	0.128987
12	52132	ENSSSCT00000022376	ENSSSCG00000055162	ENSSSCG00000055162	protein_coding	transcript	ENSSSCT00000022376.4	3.61047e-18	1.18622e-15	2.62706	0.302293	7.71391	1.96742	0.000670783	0.206391	0.0476457	0.206391
9	4006	ENSSSCT00000100839	ENSSSCG00000055218	BTG2	protein_coding	transcript	ENSSSCT00000100839.1	4.49524e-18	1.46085e-15	3.09977	0.357714	6.26482	2.67121	0.00372119	0.286224	0.0596451	0.286224
8	2197	ENSSSCT00000009811	ENSSSCG00000008957	AMCF-II	protein_coding	transcript	ENSSSCT00000009811.4	5.05912e-18	1.60912e-15	5.82203	0.672909	3.11733	9.36595	0.15062	0.8754	0.850801	0.8754
6	29665	ENSSSCT00000056449	ENSSSCG00000025206	RNF19B	protein_coding	transcript	ENSSSCT00000056449.3	5.02121e-18	1.60912e-15	2.61528	0.302244	7.02914	1.88305	0.00152985	0.205464	0.0499079	0.205464
2	2752	ENSSSCT00000015061	ENSSSCG00000013784	DNAJB1	protein_coding	transcript	ENSSSCT00000015061.5	5.37133e-18	1.69044e-15	2.69737	0.312008	8.52635	2.50668	0.000353373	0.22023	0.0524765	0.22023
2	14185	ENSSSCT00000015733	ENSSSCG00000014395	PCDH12	protein_coding	transcript	ENSSSCT00000015733.5	6.51973e-18	2.03049e-15	-2.27412	0.263726	4.79788	1.4219	0.0223623	0.122922	0.135236	0.135236
1	132684	ENSSSCT00000005744	ENSSSCG00000005211	CD274	protein_coding	transcript	ENSSSCT00000005744.6	7.44684e-18	2.29532e-15	3.58057	0.415968	6.42482	3.53299	0.00428154	0.387788	0.0569772	0.387788
15	65545	ENSSSCT00000093844	ENSSSCG00000052127	SP140	protein_coding	transcript	ENSSSCT00000093844.1	8.54664e-18	2.60742e-15	1.41242	0.164388	8.0184	0.612417	0.000370371	0.0608624	0.0484563	0.0608624
18	15245	ENSSSCT00000056863	ENSSSCG00000040673	TMEM140	protein_coding	transcript	ENSSSCT00000056863.2	9.08604e-18	2.74398e-15	1.64622	0.191756	7.29068	0.763657	0.000932793	0.082386	0.0483711	0.082386
6	3389	ENSSSCT00000063009	ENSSSCG00000036060	RRAD	protein_coding	transcript	ENSSSCT00000063009.3	9.25272e-18	2.76638e-15	3.00326	0.349913	6.89812	2.62283	0.0017716	0.275664	0.0510063	0.275664
16	80071	ENSSSCT00000018429	ENSSSCG00000016922	GPBP1	protein_coding	transcript	ENSSSCT00000018429.5	1.32787e-17	3.93077e-15	1.48771	0.17418	6.35104	0.62849	0.0105751	0.0220618	0.0581697	0.0581697
4	3905	ENSSSCT00000054753	ENSSSCG00000006153	FABP5	protein_coding	transcript	ENSSSCT00000054753.2	2.31617e-17	6.78912e-15	-1.98035	0.233623	5.15327	1.38212	0.0216374	0.0970808	0.102035	0.102035
17	58860	ENSSSCT00000007699	ENSSSCG00000007030	IKBKB	protein_coding	transcript	ENSSSCT00000007699.6	2.79546e-17	8.11442e-15	1.49601	0.176941	6.78599	0.663695	0.00380805	0.0671337	0.0521292	0.0671337
17	89407	ENSSSCT00000029351	ENSSSCG00000007355	ENSSSCG00000007355	protein_coding	transcript	ENSSSCT00000029351.4	2.92002e-17	8.3945e-15	1.41462	0.167416	8.88361	0.578436	0.000160823	0.0633485	0.0576196	0.0633485
AEMK02000258.1	12556	ENSSSCT00000063033	ENSSSCG00000037029	CSRNP2	protein_coding	transcript	ENSSSCT00000063033.2	3.22766e-17	9.19053e-15	1.5537	0.184131	5.74515	0.667372	0.00404068	0.0701016	0.0727829	0.0727829
17	1879	ENSSSCT00000039616	ENSSSCG00000037865	SOX18	protein_coding	transcript	ENSSSCT00000039616.1	3.61411e-17	1.01938e-14	-3.65445	0.433774	4.25176	4.03959	0.152486	0.273868	0.227897	0.273868
8	11713	ENSSSCT00000057782	ENSSSCG00000009129	TIFA	protein_coding	transcript	ENSSSCT00000057782.2	5.61518e-17	1.569e-14	2.35571	0.281345	5.05252	2.04654	0.0163143	0.163044	0.109624	0.163044
9	4815	ENSSSCT00000016506	ENSSSCG00000015140	HSPA8	protein_coding	transcript	ENSSSCT00000016506.3	5.80675e-17	1.6075e-14	1.73085	0.206814	10.094	0.845721	0.000118229	0.0605521	0.0967999	0.0967999
14	14360	ENSSSCT00000010514	ENSSSCG00000009592	NFIL3	protein_coding	transcript	ENSSSCT00000010514.5	5.92526e-17	1.62367e-14	1.69138	0.202156	6.61473	0.797094	0.00139747	0.0912037	0.0541869	0.0912037
10	5184	ENSSSCT00000011953	ENSSSCG00000010922	ELF3	protein_coding	transcript	ENSSSCT00000011953.4	6.02808e-17	1.62367e-14	2.78748	0.333244	5.88549	2.18796	0.0122951	0.239338	0.0681993	0.239338
18	56356	ENSSSCT00000039937	ENSSSCG00000016512	ZC3HAV1	protein_coding	transcript	ENSSSCT00000039937.2	6.02524e-17	1.62367e-14	2.05314	0.245452	6.9139	1.18064	0.00138271	0.135131	0.050862	0.135131
4	19426	ENSSSCT00000039641	ENSSSCG00000037449	CSF1	protein_coding	transcript	ENSSSCT00000039641.3	6.40698e-17	1.71032e-14	3.47966	0.416353	6.83675	4.03057	0.0252621	0.367533	0.0515994	0.367533
6	24151	ENSSSCT00000003977	ENSSSCG00000003582	SMPDL3B	protein_coding	transcript	ENSSSCT00000003977.5	1.00011e-16	2.62381e-14	3.09169	0.372279	6.81261	2.7128	0.0036317	0.310404	0.0518469	0.310404
12	43979	ENSSSCT00000060456	ENSSSCG00000039336	GNA13	protein_coding	transcript	ENSSSCT00000060456.2	1.00045e-16	2.62381e-14	1.63581	0.196973	6.64758	0.760199	0.00543276	0.0824811	0.053759	0.0824811
2	14757	ENSSSCT00000014852	ENSSSCG00000013598	KANK3	protein_coding	transcript	ENSSSCT00000014852.4	1.07955e-16	2.78245e-14	-1.8079	0.217933	5.26997	1.21114	0.0129604	0.0793068	0.0946582	0.0946582
6	9860	ENSSSCT00000066075	ENSSSCG00000037815	ZC3H12A	protein_coding	transcript	ENSSSCT00000066075.3	1.07624e-16	2.78245e-14	2.63137	0.317184	6.16236	1.9222	0.00359052	0.224373	0.0615635	0.224373
18	54297	ENSSSCT00000050742	ENSSSCG00000016512	ZC3HAV1	protein_coding	transcript	ENSSSCT00000050742.3	1.32374e-16	3.38267e-14	2.01834	0.244014	5.46025	1.13466	0.0072763	0.127643	0.0848382	0.127643
6	20304	ENSSSCT00000045816	ENSSSCG00000003805	PDE4B	protein_coding	transcript	ENSSSCT00000045816.2	1.42757e-16	3.61708e-14	1.65861	0.200742	5.94763	1.13886	0.0248382	0.000417235	0.0664719	0.0664719
13	84190	ENSSSCT00000012306	ENSSSCG00000011239	TRANK1	protein_coding	transcript	ENSSSCT00000012306.5	2.0883e-16	5.24673e-14	1.96198	0.238774	6.35945	1.12266	0.00177222	0.127414	0.0580311	0.127414
1	9529	ENSSSCT00000085693	ENSSSCG00000040317	SOD2	protein_coding	transcript	ENSSSCT00000085693.2	2.34008e-16	5.8303e-14	3.11805	0.380101	4.99102	2.93927	0.0202098	0.307161	0.114963	0.307161
13	11270	ENSSSCT00000013077	ENSSSCG00000011951	NFKBIZ	protein_coding	transcript	ENSSSCT00000013077.6	2.49039e-16	6.15353e-14	2.50653	0.305833	6.22734	1.78564	0.00557855	0.206361	0.060323	0.206361
8	72706	ENSSSCT00000040082	ENSSSCG00000009169	SLC39A8	protein_coding	transcript	ENSSSCT00000040082.1	2.66382e-16	6.52811e-14	1.71742	0.209757	7.00795	0.885666	0.00117379	0.098522	0.0500703	0.098522
14	34213	ENSSSCT00000058905	ENSSSCG00000009633	ENSSSCG00000009633	protein_coding	transcript	ENSSSCT00000058905.2	2.79868e-16	6.80284e-14	1.80936	0.221147	7.02137	0.934589	0.00125269	0.109564	0.0499667	0.109564
3	52981	ENSSSCT00000008566	ENSSSCG00000007817	IL4R	protein_coding	transcript	ENSSSCT00000008566.5	2.8489e-16	6.86906e-14	1.97016	0.240864	7.24642	1.10586	0.000888519	0.130569	0.0485714	0.130569
[truncated: 29,774 more rows]

## Sheet: Blood
Chr	width	transcript_id	gene_id	gene_name	gene_biotype	type	target_id	pval	adj.P.val	b	se_b	mean_obs	var_obs	tech_var	sigma_sq	smooth_sigma_sq	final_sigma_sq
[truncated: 27,574 more rows]
