# Supplementary material for: Commonly disrupted pathways in brain and kidney in a pig model of systemic endotoxemia
Source: J Neuroinflammation. 2024 Jan 4;21:9. doi: 10.1186/s12974-023-03002-6 (PMC10765757; doi:10.1186/s12974-023-03002-6)
Supplement: Supplementary file 6 — Additional file 6: Table S5. Isoforms of the same protein-coding gene show opposite expression patterns. Showing results for when there are at least two isoforms for a gene and one isoform is reportedly upregulated (log2FC > 0 & adjusted-p < 0.05), while at least one other isoform is reportedly downregulated (log2FC < 0 & adjusted-p < 0.05). [file 12974_2023_3002_MOESM6_ESM.xlsx]

## Sheet: KEY
Isoform switch - showing results for when there are at least two isoforms for a gene and one isoform is reportedly up-regulated, while at least one other isoform is reportedly down-regulated.
Column	Description
gene_name	Ensembl gene name
transcript_id	Ensembl transcript ID
adj.P.val	kalliso - The p-value adjusted for multiple test correction
b	kallisto log2FC - Beta value, which is the log2 fold changes between conditions (These are log2 b/c we specified log2 transformation in the sleuth_prep() step. By default, these would have been natural log fold changes).
DE_in_Star	Is the gene differentially expressed with the star pipeline, yes adj.P.Val < 0.05 or no adj.P.Val > 0.05
star_logFC	Star pipeline log2 fold change
star_adj.P.val	Star pipeline Benjamini-Hochberg false discovery rate adjusted p-value
Chr	Chromosome location of the gene
width	Transcript width as defined from the gtf
gene_id	Ensembl gene ID
gene_biotype	The gene biotype. This analysis is limited to only protein coding gene
type	This analysis is limited to only transcripts
target_id	The transcript ID including the version number
pval	The transcript ID including the version number
se_b	Standard error of the beta value
mean_obs	The mean expression (log2) of the transcript across all samples
var_obs	The biological variance of the expression
tech_var	The technical variance of expression (derived from the bootstraps)
sigma_sq	Raw estimator of the variance once the technical variance has been removed
smooth_sigma_sq	The smooth regression fit for the shrinkage estimation
final_sigma_sq	Max(sigma_sq, smooth_sigma_sq). this is the one used for covariance estimation of beta (in addition to tech_var)
isoforms	Number of isoforms for that gene
isoforms_qval0.05	Number of isoforms that are significantly differentially expressed, qval < 0.05
isoforms_up	Number of isoforms that are significantly differentially expressed, qval < 0.05 and are up-regulated, b > 0
isoforms_down	Number of isoforms that are significantly differentially expressed, qval < 0.05 and are down-regulated, b < 0
direction_of_isoforms	Opposite if there is one isofrom is that up-regualted and at least another isoform that is down-regulated

## Sheet: Brain
gene_name	transcript_id	adj.P.val	b	DE_in_Star	star_logFC	star_adj.P.val	Chr	width	gene_id	gene_biotype	type	target_id	pval	se_b	mean_obs	var_obs	tech_var	sigma_sq	smooth_sigma_sq	final_sigma_sq	isoforms	isoforms_qval0.05	isoforms_up	isoforms_down	direction_of_isoforms	amino_acid_length
ADK	ENSSSCT00000064781	0.0401614	-5.38542	No	0.0977363	0.762282	14	486322	ENSSSCG00000010315	protein_coding	transcript	ENSSSCT00000064781.3	0.000276136	1.48085	2.53575	11.5876	2.40314e-13	4.96894	1.31855	4.96894	6	2	1	1	opposite
ADK	ENSSSCT00000091847	0.851228	-0.298975	No	0.0977363	0.762282	14	456184	ENSSSCG00000010315	protein_coding	transcript	ENSSSCT00000091847.1	0.239281	0.254061	4.65355	0.133434	0.0122053	0.0865012	0.134052	0.134052	6	2	1	1	opposite
ADK	ENSSSCT00000075864	0.0417899	5.14376	No	0.0977363	0.762282	14	486322	ENSSSCG00000010315	protein_coding	transcript	ENSSSCT00000075864.1	0.000326076	1.43135	2.3513	10.4076	0.850927	3.79137	1.49146	3.79137	6	2	1	1	opposite
ADK	ENSSSCT00000011292	0.984016	-0.23082	No	0.0977363	0.762282	14	481909	ENSSSCG00000010315	protein_coding	transcript	ENSSSCT00000011292.5	0.802548	0.923095	3.50585	1.01906	1.44735	-0.903897	0.48344	0.48344	6	2	1	1	opposite
ADK	ENSSSCT00000047969	0.959226	0.627981	No	0.0977363	0.762282	14	480986	ENSSSCG00000010315	protein_coding	transcript	ENSSSCT00000047969.3	0.617224	1.25649	1.13925	2.92435	0.764207	2.81315	2.37151	2.81315	6	2	1	1	opposite
ADK	ENSSSCT00000065961	0.947951	0.514023	No	0.0977363	0.762282	14	453916	ENSSSCG00000010315	protein_coding	transcript	ENSSSCT00000065961.3	0.534075	0.826674	3.57448	0.389242	1.10076	-0.769188	0.447742	0.447742	6	2	1	1	opposite
ARMC8	ENSSSCT00000026476	0.981504	-0.0470486	No	0.0893423	0.737219	13	57631	ENSSSCG00000036610	protein_coding	transcript	ENSSSCT00000026476.4	0.787378	0.174437	5.89297	0.0417753	0.00309552	0.0339708	0.0658522	0.0658522	4	2	1	1	opposite
ARMC8	ENSSSCT00000036720	0.745035	1.71784	No	0.0893423	0.737219	13	75990	ENSSSCG00000036610	protein_coding	transcript	ENSSSCT00000036720.3	0.121432	1.10915	0.447207	2.22464	0.377104	1.51965	2.41044	2.41044	4	2	1	1	opposite
ARMC8	ENSSSCT00000052893	0.0293286	5.4267	No	0.0893423	0.737219	13	101818	ENSSSCG00000036610	protein_coding	transcript	ENSSSCT00000052893.2	0.000173006	1.44501	2.51796	11.4612	0.00409367	4.72724	1.33488	4.72724	4	2	1	1	opposite
ARMC8	ENSSSCT00000086074	0.0406785	-5.33812	No	0.0893423	0.737219	13	102971	ENSSSCG00000036610	protein_coding	transcript	ENSSSCT00000086074.1	0.000289473	1.47277	2.50836	11.415	0.241064	4.67382	1.34374	4.67382	4	2	1	1	opposite
BANF2	ENSSSCT00000096810	0.0401614	3.7007	NA	NA	NA	17	45393	ENSSSCG00000056481	protein_coding	transcript	ENSSSCT00000096810.1	0.000276884	1.01779	1.58891	5.9105	0.0201805	2.32707	2.14889	2.32707	2	2	1	1	opposite
BANF2	ENSSSCT00000096673	0.0417899	-3.92837	NA	NA	NA	17	37771	ENSSSCG00000056481	protein_coding	transcript	ENSSSCT00000096673.1	0.00032521	1.09293	1.66223	6.21468	1.28395e-32	2.70663	2.09882	2.70663	2	2	1	1	opposite
CD28	ENSSSCT00000022535	0.0408688	-3.67563	NA	NA	NA	15	34733	ENSSSCG00000028561	protein_coding	transcript	ENSSSCT00000022535.5	0.000307409	1.01847	1.51088	5.42641	1.28395e-32	2.35038	2.19815	2.35038	2	2	1	1	opposite
CD28	ENSSSCT00000066623	0.0297582	3.74153	NA	NA	NA	15	34671	ENSSSCG00000028561	protein_coding	transcript	ENSSSCT00000066623.2	0.000177397	0.997952	1.468	5.27109	0.0332411	1.69982	2.2234	2.2234	2	2	1	1	opposite
ITSN1	ENSSSCT00000100587	0.0172637	4.6786	No	-0.0242155	0.962752	13	158844	ENSSSCG00000024614	protein_coding	transcript	ENSSSCT00000100587.1	8.33269e-05	1.18908	2.06193	8.54568	0.0419771	3.16185	1.76673	3.16185	7	2	1	1	opposite
ITSN1	ENSSSCT00000027819	0.957841	0.686581	No	-0.0242155	0.962752	13	175538	ENSSSCG00000024614	protein_coding	transcript	ENSSSCT00000027819.3	0.611123	1.35029	1.92631	4.61947	1.09248	3.0389	1.88952	3.0389	7	2	1	1	opposite
ITSN1	ENSSSCT00000094150	0.87372	1.84067	No	-0.0242155	0.962752	13	196159	ENSSSCG00000024614	protein_coding	transcript	ENSSSCT00000094150.1	0.288144	1.73288	4.0458	6.43093	0.0685402	6.73572	0.247818	6.73572	7	2	1	1	opposite
ITSN1	ENSSSCT00000101219	0.191315	-2.89314	No	-0.0242155	0.962752	13	171037	ENSSSCG00000024614	protein_coding	transcript	ENSSSCT00000101219.1	0.00400065	1.00522	2.37018	3.92829	0.816155	1.43439	1.47348	1.47348	7	2	1	1	opposite
ITSN1	ENSSSCT00000078428	0.0407771	-4.53796	No	-0.0242155	0.962752	13	232162	ENSSSCG00000024614	protein_coding	transcript	ENSSSCT00000078428.2	0.000304173	1.25645	2.02903	8.27132	0.940284	2.63686	1.79716	2.63686	7	2	1	1	opposite
ITSN1	ENSSSCT00000077583	0.99807	-0.0720447	No	-0.0242155	0.962752	13	196159	ENSSSCG00000024614	protein_coding	transcript	ENSSSCT00000077583.2	0.972525	2.09176	2.17707	7.72485	0.58648	9.3279	1.65813	9.3279	7	2	1	1	opposite
ITSN1	ENSSSCT00000040338	0.857224	1.88038	No	-0.0242155	0.962752	13	196159	ENSSSCG00000024614	protein_coding	transcript	ENSSSCT00000040338.3	0.253408	1.64641	4.43232	5.93118	0.808234	5.33391	0.162127	5.33391	7	2	1	1	opposite
PSMC3	ENSSSCT00000100718	0.00721382	5.2439	No	-0.0739217	0.775196	2	12965	ENSSSCG00000013239	protein_coding	transcript	ENSSSCT00000100718.1	2.8369e-05	1.25267	2.34703	10.3594	0.0171258	3.53851	1.49553	3.53851	5	2	1	1	opposite	439
PSMC3	ENSSSCT00000047694	0.945135	0.67067	No	-0.0739217	0.775196	2	14221	ENSSSCG00000013239	protein_coding	transcript	ENSSSCT00000047694.3	0.51742	1.03606	1.77845	0.965364	0.419885	0.662659	2.0124	2.0124	5	2	1	1	opposite
PSMC3	ENSSSCT00000060329	0.984121	-0.0528104	No	-0.0739217	0.775196	2	23668	ENSSSCG00000013239	protein_coding	transcript	ENSSSCT00000060329.3	0.803968	0.212761	5.60621	0.0579984	0.0280211	0.0400274	0.0745506	0.0745506	5	2	1	1	opposite
PSMC3	ENSSSCT00000091007	0.000305516	-3.97056	No	-0.0739217	0.775196	2	12779	ENSSSCG00000013239	protein_coding	transcript	ENSSSCT00000091007.2	7.34217e-07	0.801795	4.10117	5.10366	0.692939	0.76376	0.231284	0.76376	5	2	1	1	opposite	513
PSMC3	ENSSSCT00000070776	0.959611	-0.071562	No	-0.0739217	0.775196	2	14683	ENSSSCG00000013239	protein_coding	transcript	ENSSSCT00000070776.1	0.622405	0.14532	8.07551	0.0264781	0.00156679	0.0171582	0.0462845	0.0462845	5	2	1	1	opposite
SELENBP1	ENSSSCT00000091471	0.0419211	-4.07757	No	-0.129181	0.699622	4	56321	ENSSSCG00000006624	protein_coding	transcript	ENSSSCT00000091471.2	0.000328408	1.13525	1.75161	6.69863	1.28395e-32	2.92027	2.0331	2.92027	7	2	1	1	opposite
SELENBP1	ENSSSCT00000068352	0.972894	-0.7639	No	-0.129181	0.699622	4	8827	ENSSSCG00000006624	protein_coding	transcript	ENSSSCT00000068352.2	0.715341	2.09464	3.16355	8.07276	0.304242	9.63748	0.725162	9.63748	7	2	1	1	opposite
SELENBP1	ENSSSCT00000056577	0.938026	0.841243	No	-0.129181	0.699622	4	8524	ENSSSCG00000006624	protein_coding	transcript	ENSSSCT00000056577.1	0.480226	1.19166	3.6267	2.73997	2.13366	1.08408	0.421246	1.08408	7	2	1	1	opposite
SELENBP1	ENSSSCT00000007258	0.922834	1.15171	No	-0.129181	0.699622	4	8827	ENSSSCG00000006624	protein_coding	transcript	ENSSSCT00000007258.5	0.419795	1.42754	4.92103	3.92569	0.026692	4.59097	0.109513	4.59097	7	2	1	1	opposite
SELENBP1	ENSSSCT00000060270	0.989814	-0.0335952	No	-0.129181	0.699622	4	11321	ENSSSCG00000006624	protein_coding	transcript	ENSSSCT00000060270.2	0.850858	0.178675	6.2607	0.0654176	0.00937085	0.0629681	0.0583184	0.0629681	7	2	1	1	opposite
SELENBP1	ENSSSCT00000089352	0.867139	-1.3441	No	-0.129181	0.699622	4	33386	ENSSSCG00000006624	protein_coding	transcript	ENSSSCT00000089352.2	0.273842	1.22832	1.83402	3.16377	1.45086	0.48224	1.96789	1.96789	7	2	1	1	opposite
SELENBP1	ENSSSCT00000039327	0.0406785	3.91426	No	-0.129181	0.699622	4	56321	ENSSSCG00000006624	protein_coding	transcript	ENSSSCT00000039327.3	0.000285776	1.07894	1.57252	5.92044	0.351136	2.28666	2.15958	2.28666	7	2	1	1	opposite
TSC2	ENSSSCT00000044875	0.946519	0.384113	No	-0.0401592	0.911538	3	35932	ENSSSCG00000008040	protein_coding	transcript	ENSSSCT00000044875.3	0.526401	0.606325	4.603	0.69314	0.130481	0.702538	0.139671	0.702538	6	2	1	1	opposite
TSC2	ENSSSCT00000097817	0.742187	3.02757	No	-0.0401592	0.911538	3	35718	ENSSSCG00000008040	protein_coding	transcript	ENSSSCT00000097817.1	0.118222	1.93792	3.63955	9.04518	1.4289	7.08081	0.414839	7.08081	6	2	1	1	opposite
TSC2	ENSSSCT00000059300	1.70261e-09	-6.26045	No	-0.0401592	0.911538	3	38447	ENSSSCG00000008040	protein_coding	transcript	ENSSSCT00000059300.3	1.00966e-12	0.878144	3.19502	10.609	1.04931	-0.945276	0.698023	0.698023	6	2	1	1	opposite	1731
TSC2	ENSSSCT00000065442	0.85652	1.74552	No	-0.0401592	0.911538	3	36004	ENSSSCG00000008040	protein_coding	transcript	ENSSSCT00000065442.3	0.252115	1.52417	4.98848	4.86323	0.466266	4.79766	0.104276	4.79766	6	2	1	1	opposite
TSC2	ENSSSCT00000042976	0.00197798	5.4977	No	-0.0401592	0.911538	3	38447	ENSSSCG00000008040	protein_coding	transcript	ENSSSCT00000042976.3	6.54387e-06	1.21954	2.04454	8.61363	1.58719	-1.00118	1.78286	1.78286	6	2	1	1	opposite	1747
TSC2	ENSSSCT00000062961	0.914334	-0.924711	No	-0.0401592	0.911538	3	36614	ENSSSCG00000008040	protein_coding	transcript	ENSSSCT00000062961.3	0.396077	1.08963	4.76571	2.31215	0.557083	2.13321	0.122854	2.13321	6	2	1	1	opposite

## Sheet: Kidney
gene_name	transcript_id	adj.P.val	b	DE_in_Star	star_logFC	star_adj.P.val	Chr	width	gene_id	gene_biotype	type	target_id	pval	se_b	mean_obs	var_obs	tech_var	sigma_sq	smooth_sigma_sq	final_sigma_sq	isoforms	isoforms_qval0.05	isoforms_up	isoforms_down	direction_of_isoforms	amino_acid_length
ANKS1A	ENSSSCT00000095346	0.969131	-0.141181	Yes; down	-1.40659	0.0183455	7	178900	ENSSSCG00000001534	protein_coding	transcript	ENSSSCT00000095346.1	0.893799	1.05755	2.51923	3.91317	0.329094	2.20514	1.45186	2.20514	5	2	1	1	opposite
ANKS1A	ENSSSCT00000068005	0.000856226	4.82629	Yes; down	-1.40659	0.0183455	7	182270	ENSSSCG00000001534	protein_coding	transcript	ENSSSCT00000068005.1	3.17312e-05	1.15998	2.06757	8.64099	0.0561324	2.99276	1.86116	2.99276	5	2	1	1	opposite	1133
ANKS1A	ENSSSCT00000048052	0.00807352	-0.913238	Yes; down	-1.40659	0.0183455	7	182441	ENSSSCG00000001534	protein_coding	transcript	ENSSSCT00000048052.3	0.000463844	0.260865	7.85021	0.795193	0.00308119	0.151115	0.0478686	0.151115	5	2	1	1	opposite	1132
ANKS1A	ENSSSCT00000001709	0.154884	-3.74428	Yes; down	-1.40659	0.0183455	7	182270	ENSSSCG00000001534	protein_coding	transcript	ENSSSCT00000001709.4	0.0248142	1.66836	3.10894	9.78133	1.17426	5.13276	0.858742	5.13276	5	2	1	1	opposite
ANKS1A	ENSSSCT00000056822	0.531104	-0.928737	Yes; down	-1.40659	0.0183455	7	182366	ENSSSCG00000001534	protein_coding	transcript	ENSSSCT00000056822.3	0.205528	0.733624	4.81201	1.68297	0.556787	0.662736	0.133586	0.662736	5	2	1	1	opposite
ARHGEF1	ENSSSCT00000041398	0.028422	-3.11458	No	-0.551479	0.0907652	6	19383	ENSSSCG00000003040	protein_coding	transcript	ENSSSCT00000041398.3	0.00229673	1.02154	3.25633	4.94275	0.302084	2.06249	0.728495	2.06249	7	3	1	2	opposite	1180
ARHGEF1	ENSSSCT00000045905	0.00950986	4.12019	No	-0.551479	0.0907652	6	19383	ENSSSCG00000003040	protein_coding	transcript	ENSSSCT00000045905.3	0.000565073	1.195	1.68898	6.61986	1.08554	1.76722	2.15025	2.15025	7	3	1	2	opposite	1121
ARHGEF1	ENSSSCT00000076130	0.00118159	-2.78903	No	-0.551479	0.0907652	6	17451	ENSSSCG00000003040	protein_coding	transcript	ENSSSCT00000076130.2	4.67032e-05	0.685007	2.96811	3.79253	0.0635362	0.807712	0.999709	0.999709	7	3	1	2	opposite	968
ARHGEF1	ENSSSCT00000050245	0.8379	-0.633404	No	-0.551479	0.0907652	6	18652	ENSSSCG00000003040	protein_coding	transcript	ENSSSCT00000050245.3	0.591242	1.17944	1.22316	2.84886	0.801204	1.47885	2.35086	2.35086	7	3	1	2	opposite
ARHGEF1	ENSSSCT00000045918	0.688438	-1.46799	No	-0.551479	0.0907652	6	19376	ENSSSCG00000003040	protein_coding	transcript	ENSSSCT00000045918.3	0.366429	1.62536	1.49898	5.71963	1.53057	4.45548	2.25403	4.45548	7	3	1	2	opposite
ARHGEF1	ENSSSCT00000066326	0.670582	-0.667994	No	-0.551479	0.0907652	6	18741	ENSSSCG00000003040	protein_coding	transcript	ENSSSCT00000066326.3	0.343782	0.705589	4.4942	3.64986	0.0259583	1.10214	0.17864	1.10214	7	3	1	2	opposite
ARHGEF1	ENSSSCT00000042668	0.236315	-2.45534	No	-0.551479	0.0907652	6	18656	ENSSSCG00000003040	protein_coding	transcript	ENSSSCT00000042668.3	0.0482541	1.24313	4.93719	4.25307	0.179794	3.32189	0.120139	3.32189	7	3	1	2	opposite
BRD4	ENSSSCT00000087598	0.00344336	0.744922	Yes; up	1.07516	0.00231536	2	83764	ENSSSCG00000022227	protein_coding	transcript	ENSSSCT00000087598.1	0.000164233	0.197671	6.87075	0.251466	0.00232094	0.0862166	0.0512645	0.0862166	3	2	1	1	opposite	722
BRD4	ENSSSCT00000039815	0.169951	3.12733	Yes; up	1.07516	0.00231536	2	94374	ENSSSCG00000022227	protein_coding	transcript	ENSSSCT00000039815.3	0.028722	1.42978	6.58721	6.3483	0.140332	4.4918	0.0545579	4.4918	3	2	1	1	opposite	1367
BRD4	ENSSSCT00000027972	0.00857884	-5.75949	Yes; up	1.07516	0.00231536	2	94374	ENSSSCG00000022227	protein_coding	transcript	ENSSSCT00000027972.4	0.000498696	1.65433	3.49056	14.423	0.329551	5.87184	0.567001	5.87184	3	2	1	1	opposite
C19orf47	ENSSSCT00000048686	0.000335515	-3.99886	No	0.180942	0.726937	6	28469	ENSSSCG00000027016	protein_coding	transcript	ENSSSCT00000048686.3	1.06048e-05	0.907911	2.83913	6.1398	0.731189	0.873717	1.13661	1.13661	3	2	1	1	opposite
C19orf47	ENSSSCT00000052233	0.0121499	3.66508	No	0.180942	0.726937	6	28625	ENSSSCG00000027016	protein_coding	transcript	ENSSSCT00000052233.2	0.000773743	1.09014	2.1075	6.59756	0.866614	1.81641	1.82621	1.82621	3	2	1	1	opposite
C19orf47	ENSSSCT00000050934	0.276973	2.07243	No	0.180942	0.726937	6	22388	ENSSSCG00000027016	protein_coding	transcript	ENSSSCT00000050934.3	0.0636076	1.11726	1.08493	3.74766	0.454033	2.12767	2.37444	2.37444	3	2	1	1	opposite
ENPP1	ENSSSCT00000065954	0.0170018	0.973456	No	0.181204	0.704412	1	72281	ENSSSCG00000004193	protein_coding	transcript	ENSSSCT00000065954.3	0.00116847	0.299851	5.3028	0.424207	0.0506532	0.153076	0.0927988	0.153076	3	2	1	1	opposite
ENPP1	ENSSSCT00000037881	0.431486	2.55808	No	0.181204	0.704412	1	68286	ENSSSCG00000004193	protein_coding	transcript	ENSSSCT00000037881.3	0.138687	1.72762	1.75301	7.00742	0.522686	6.2403	2.10858	6.2403	3	2	1	1	opposite
ENPP1	ENSSSCT00000042180	0.0154206	-0.594295	No	0.181204	0.704412	1	36811	ENSSSCG00000004193	protein_coding	transcript	ENSSSCT00000042180.3	0.00103258	0.181105	6.24841	0.409827	0.0124308	0.0618889	0.0599388	0.0618889	3	2	1	1	opposite
FHIP2A	ENSSSCT00000011651	0.00407547	-4.19633	No	0.0289809	0.965963	14	34422	ENSSSCG00000010652	protein_coding	transcript	ENSSSCT00000011651.4	0.00020147	1.12891	3.36396	7.91784	0.908953	1.97879	0.647359	1.97879	2	2	1	1	opposite
FHIP2A	ENSSSCT00000070132	0.0351061	3.91175	No	0.0289809	0.965963	14	34422	ENSSSCG00000010652	protein_coding	transcript	ENSSSCT00000070132.1	0.00303043	1.31947	2.47979	7.62806	1.11947	2.82549	1.48762	2.82549	2	2	1	1	opposite
HSPH1	ENSSSCT00000010229	0.0429941	-3.56414	Yes; up	3.76156	1.06567e-05	11	25609	ENSSSCG00000009334	protein_coding	transcript	ENSSSCT00000010229.5	0.00401064	1.2387	2.44486	6.87179	1.3688	2.10797	1.51946	2.10797	4	3	2	1	opposite
HSPH1	ENSSSCT00000083182	9.67976e-05	2.49421	Yes; up	3.76156	1.06567e-05	11	25699	ENSSSCG00000009334	protein_coding	transcript	ENSSSCT00000083182.2	2.49295e-06	0.529701	6.68462	2.49855	0.539703	0.0960749	0.0532957	0.0960749	4	3	2	1	opposite
HSPH1	ENSSSCT00000089182	0.908194	0.654593	Yes; up	3.76156	1.06567e-05	11	25217	ENSSSCG00000009334	protein_coding	transcript	ENSSSCT00000089182.2	0.733207	1.9204	3.16956	7.99112	2.20099	6.15555	0.802698	6.15555	4	3	2	1	opposite
HSPH1	ENSSSCT00000038903	2.48727e-13	3.12177	Yes; up	3.76156	1.06567e-05	11	25588	ENSSSCG00000009334	protein_coding	transcript	ENSSSCT00000038903.3	1.09813e-15	0.389474	6.15579	4.16615	0.0540104	0.289705	0.061694	0.289705	4	3	2	1	opposite
IFT81	ENSSSCT00000088217	0.378457	-2.29818	No	-0.889497	0.0798043	14	185542	ENSSSCG00000009818	protein_coding	transcript	ENSSSCT00000088217.2	0.109732	1.4369	2.29469	6.72351	0.922548	3.75586	1.65717	3.75586	4	2	1	1	opposite
IFT81	ENSSSCT00000083922	0.906558	0.439726	No	-0.889497	0.0798043	14	189343	ENSSSCG00000009818	protein_coding	transcript	ENSSSCT00000083922.1	0.728039	1.26454	0.844192	4.11956	1.24764	2.24887	2.37572	2.37572	4	2	1	1	opposite
IFT81	ENSSSCT00000077878	0.0358205	1.07514	No	-0.889497	0.0798043	14	29300	ENSSSCG00000009818	protein_coding	transcript	ENSSSCT00000077878.1	0.00312856	0.36386	4.26764	0.977152	0.0240959	0.275898	0.224158	0.275898	4	2	1	1	opposite
IFT81	ENSSSCT00000071689	0.0333351	-2.24005	No	-0.889497	0.0798043	14	94857	ENSSSCG00000009818	protein_coding	transcript	ENSSSCT00000071689.2	0.00282977	0.750272	3.62937	2.44588	0.659093	0.616407	0.484508	0.616407	4	2	1	1	opposite
NCOR1	ENSSSCT00000019634	0.985921	0.106979	No	0.238694	0.450606	12	119393	ENSSSCG00000018039	protein_coding	transcript	ENSSSCT00000019634.5	0.950867	1.73617	3.55219	5.51869	0.112474	6.71761	0.529832	6.71761	6	2	1	1	opposite
NCOR1	ENSSSCT00000075278	0.966468	0.0339573	No	0.238694	0.450606	12	80730	ENSSSCG00000018039	protein_coding	transcript	ENSSSCT00000075278.2	0.884784	0.234338	7.27982	0.298214	0.00133078	0.123101	0.048418	0.123101	6	2	1	1	opposite
NCOR1	ENSSSCT00000096627	0.887564	-0.107254	No	0.238694	0.450606	12	119462	ENSSSCG00000018039	protein_coding	transcript	ENSSSCT00000096627.1	0.68534	0.264703	6.305	0.0921929	0.0998229	-0.00522949	0.0589445	0.0589445	6	2	1	1	opposite
NCOR1	ENSSSCT00000105539	0.0483554	0.549766	No	0.238694	0.450606	12	119462	ENSSSCG00000018039	protein_coding	transcript	ENSSSCT00000105539.1	0.0047	0.194476	6.92328	0.151406	0.0349212	0.0387614	0.0507777	0.0507777	6	2	1	1	opposite
NCOR1	ENSSSCT00000080273	0.0446434	-2.82581	No	0.238694	0.450606	12	119463	ENSSSCG00000018039	protein_coding	transcript	ENSSSCT00000080273.2	0.00422722	0.987809	4.77806	4.68684	0.617375	1.59362	0.137595	1.59362	6	2	1	1	opposite
NCOR1	ENSSSCT00000103113	0.835059	0.191311	No	0.238694	0.450606	12	113307	ENSSSCG00000018039	protein_coding	transcript	ENSSSCT00000103113.1	0.585598	0.350883	4.39155	0.288136	0.0464898	0.232486	0.197577	0.232486	6	2	1	1	opposite
OCRL	ENSSSCT00000035468	0.00366367	5.27986	No	0.0251164	0.944693	X	54644	ENSSSCG00000012650	protein_coding	transcript	ENSSSCT00000035468.4	0.000177926	1.40854	2.42769	10.8359	1.96181	2.53375	1.53516	2.53375	4	2	1	1	opposite
OCRL	ENSSSCT00000036143	4.18334e-12	-6.07836	No	0.0251164	0.944693	X	54658	ENSSSCG00000012650	protein_coding	transcript	ENSSSCT00000036143.4	2.21074e-14	0.795833	2.95489	9.92621	0.421594	-0.33382	1.01352	1.01352	4	2	1	1	opposite
OCRL	ENSSSCT00000013831	0.994367	-0.0394692	No	0.0251164	0.944693	X	54612	ENSSSCG00000012650	protein_coding	transcript	ENSSSCT00000013831.4	0.978809	1.48593	1.15062	3.94221	1.10181	3.90128	2.36533	3.90128	4	2	1	1	opposite
OCRL	ENSSSCT00000081819	0.490669	-1.82281	No	0.0251164	0.944693	X	54443	ENSSSCG00000012650	protein_coding	transcript	ENSSSCT00000081819.1	0.176603	1.34894	2.74756	4.51714	1.25747	2.8657	1.23371	2.8657	4	2	1	1	opposite
OTUD6B	ENSSSCT00000090390	0.270738	-0.744318	No	-0.514032	0.167472	4	21006	ENSSSCG00000006120	protein_coding	transcript	ENSSSCT00000090390.2	0.0609906	0.397274	4.24717	0.402696	0.128629	-0.10111	0.228992	0.228992	3	2	1	1	opposite
OTUD6B	ENSSSCT00000069734	0.000952699	-1.4209	No	-0.514032	0.167472	4	9915	ENSSSCG00000006120	protein_coding	transcript	ENSSSCT00000069734.2	3.61349e-05	0.343969	4.74321	0.790757	0.126205	0.0643101	0.141885	0.141885	3	2	1	1	opposite
OTUD6B	ENSSSCT00000006712	0.02297	3.83071	No	-0.514032	0.167472	4	16477	ENSSSCG00000006120	protein_coding	transcript	ENSSSCT00000006712.5	0.0017486	1.22391	1.4173	5.65845	1.1047	1.23844	2.28952	2.28952	3	2	1	1	opposite
PDCD6	ENSSSCT00000042729	0.000244605	-4.0256	Yes; up	0.717437	0.00960221	16	16789	ENSSSCG00000032090	protein_coding	transcript	ENSSSCT00000042729.3	7.32227e-06	0.89775	2.64876	5.4749	0.492661	0.417074	1.33356	1.33356	6	3	2	1	opposite
PDCD6	ENSSSCT00000082021	0.688902	0.295723	Yes; up	0.717437	0.00960221	16	12754	ENSSSCG00000032090	protein_coding	transcript	ENSSSCT00000082021.2	0.367009	0.327819	4.29264	0.104378	0.0250757	0.0684549	0.218432	0.218432	6	3	2	1	opposite
PDCD6	ENSSSCT00000076161	0.0228619	4.42483	Yes; up	0.717437	0.00960221	16	13305	ENSSSCG00000032090	protein_coding	transcript	ENSSSCT00000076161.2	0.00173885	1.41298	1.60216	6.22889	2.32267	-0.864543	2.20127	2.20127	6	3	2	1	opposite
PDCD6	ENSSSCT00000098541	1.81654e-06	1.09671	Yes; up	0.717437	0.00960221	16	13307	ENSSSCG00000032090	protein_coding	transcript	ENSSSCT00000098541.1	2.92246e-08	0.197747	5.51866	0.44019	0.00642471	0.0439922	0.0821811	0.0821811	6	3	2	1	opposite
PDCD6	ENSSSCT00000041177	0.63326	1.16509	Yes; up	0.717437	0.00960221	16	12885	ENSSSCG00000032090	protein_coding	transcript	ENSSSCT00000041177.2	0.301714	1.12813	1.09731	2.44891	0.510758	1.52697	2.37301	2.37301	6	3	2	1	opposite
PDCD6	ENSSSCT00000084336	0.207371	0.315449	Yes; up	0.717437	0.00960221	16	12788	ENSSSCG00000032090	protein_coding	transcript	ENSSSCT00000084336.2	0.0394101	0.15314	6.90836	0.0858342	0.00222738	0.0381635	0.0509122	0.0509122	6	3	2	1	opposite
PDE1A	ENSSSCT00000084142	0.00776843	-0.97622	No	-0.715757	0.14151	15	249241	ENSSSCG00000023924	protein_coding	transcript	ENSSSCT00000084142.2	0.000441713	0.277823	5.91978	0.794978	0.10767	-0.0548151	0.0672257	0.0672257	2	2	1	1	opposite
PDE1A	ENSSSCT00000089636	0.000251697	5.56487	No	-0.715757	0.14151	15	347425	ENSSSCG00000023924	protein_coding	transcript	ENSSSCT00000089636.2	7.62719e-06	1.24344	1.40723	7.81035	1.20991	-1.19261	2.2935	2.2935	2	2	1	1	opposite
PLCL1	ENSSSCT00000062938	0.00618779	4.67076	No	-1.37541	0.078052	15	73378	ENSSSCG00000016083	protein_coding	transcript	ENSSSCT00000062938.3	0.000332176	1.30148	1.97901	8.48625	0.183746	3.65434	1.93649	3.65434	2	2	1	1	opposite
PLCL1	ENSSSCT00000049914	1.78053e-19	-5.91279	No	-1.37541	0.078052	15	110301	ENSSSCG00000016083	protein_coding	transcript	ENSSSCT00000049914.3	3.45411e-22	0.61044	3.69137	9.67061	0.0822141	0.762147	0.449572	0.762147	2	2	1	1	opposite
RBPJ	ENSSSCT00000060917	0.743113	-0.127448	No	-0.0677075	0.869976	8	103602	ENSSSCG00000022155	protein_coding	transcript	ENSSSCT00000060917.3	0.439162	0.164745	6.45205	0.0450526	0.00495059	0.0432175	0.0565485	0.0565485	5	2	1	1	opposite
RBPJ	ENSSSCT00000044877	0.011908	3.91	No	-0.0677075	0.869976	8	239961	ENSSSCG00000022155	protein_coding	transcript	ENSSSCT00000044877.3	0.000752075	1.16029	1.49652	5.42139	0.795345	1.18084	2.25518	2.25518	5	2	1	1	opposite
RBPJ	ENSSSCT00000087175	0.0253634	-1.91362	No	-0.0677075	0.869976	8	65119	ENSSSCG00000022155	protein_coding	transcript	ENSSSCT00000087175.1	0.00197746	0.618574	3.88583	2.0726	0.032136	0.83488	0.351934	0.83488	5	2	1	1	opposite
RBPJ	ENSSSCT00000038081	0.678815	-1.13626	No	-0.0677075	0.869976	8	229731	ENSSSCG00000022155	protein_coding	transcript	ENSSSCT00000038081.2	0.353572	1.22484	3.67292	3.09583	0.711825	2.68755	0.459804	2.68755	5	2	1	1	opposite
RBPJ	ENSSSCT00000038237	0.773198	0.756617	No	-0.0677075	0.869976	8	99590	ENSSSCG00000022155	protein_coding	transcript	ENSSSCT00000038237.3	0.487457	1.08966	3.55772	2.27557	0.178273	2.5122	0.526534	2.5122	5	2	1	1	opposite
SLC30A6	ENSSSCT00000041509	0.0470706	3.83744	No	0.588445	0.0995741	3	33922	ENSSSCG00000008518	protein_coding	transcript	ENSSSCT00000041509.2	0.00454836	1.35245	2.2115	8.2497	2.41157	1.50607	1.73306	1.73306	3	2	1	1	opposite
SLC30A6	ENSSSCT00000052851	0.0354062	-3.41184	No	0.588445	0.0995741	3	38435	ENSSSCG00000008518	protein_coding	transcript	ENSSSCT00000052851.3	0.00307309	1.15252	3.8962	6.2192	0.825171	2.18464	0.347311	2.18464	3	2	1	1	opposite
SLC30A6	ENSSSCT00000082965	0.354275	-0.463058	No	0.588445	0.0995741	3	36039	ENSSSCG00000008518	protein_coding	transcript	ENSSSCT00000082965.2	0.0977318	0.279632	4.589	0.407571	0.0139181	0.152153	0.163263	0.163263	3	2	1	1	opposite
SLC33A1	ENSSSCT00000083252	0.0495802	-2.75663	No	0.564323	0.0620449	13	30878	ENSSSCG00000025316	protein_coding	transcript	ENSSSCT00000083252.2	0.0048373	0.978336	4.96615	4.2389	1.58244	0.586356	0.1173	0.586356	3	2	1	1	opposite
SLC33A1	ENSSSCT00000028285	0.752846	-0.288401	No	0.564323	0.0620449	13	65624	ENSSSCG00000025316	protein_coding	transcript	ENSSSCT00000028285.4	0.453524	0.384764	4.03618	0.325442	0.0442129	0.050837	0.29124	0.29124	3	2	1	1	opposite
SLC33A1	ENSSSCT00000027200	0.0429456	1.51248	No	0.564323	0.0620449	13	31100	ENSSSCG00000025316	protein_coding	transcript	ENSSSCT00000027200.3	0.00399651	0.525451	5.38668	1.10296	0.475127	0.150489	0.0883865	0.150489	3	2	1	1	opposite
TLN2	ENSSSCT00000051920	0.00997349	-4.40086	No	0.501361	0.252201	1	266650	ENSSSCG00000024088	protein_coding	transcript	ENSSSCT00000051920.3	0.000603453	1.28303	1.95521	8.09131	1.04579	2.68426	1.95612	2.68426	3	2	1	1	opposite
TLN2	ENSSSCT00000062014	0.00598703	4.402	No	0.501361	0.252201	1	266650	ENSSSCG00000024088	protein_coding	transcript	ENSSSCT00000062014.3	0.000318595	1.22288	2.95405	8.15317	1.36198	2.02656	1.01441	2.02656	3	2	1	1	opposite
TLN2	ENSSSCT00000025342	0.595466	0.244489	No	0.501361	0.252201	1	376056	ENSSSCG00000024088	protein_coding	transcript	ENSSSCT00000025342.3	0.263184	0.218509	6.87067	0.261186	0.00197137	0.106217	0.0512653	0.106217	3	2	1	1	opposite
TTC26	ENSSSCT00000058067	0.00169176	-4.29755	No	-0.385516	0.513838	18	46897	ENSSSCG00000016511	protein_coding	transcript	ENSSSCT00000058067.3	7.0674e-05	1.08141	3.07048	6.79505	1.47467	1.17522	0.895902	1.17522	2	2	1	1	opposite
TTC26	ENSSSCT00000037886	0.00917725	4.43546	No	-0.385516	0.513838	18	46880	ENSSSCG00000016511	protein_coding	transcript	ENSSSCT00000037886.3	0.000540542	1.28199	1.70248	6.71921	1.58227	0.195111	2.14177	2.14177	2	2	1	1	opposite
VMP1	ENSSSCT00000037100	6.96305e-08	-4.0728	Yes; up	1.83352	0.00242692	12	131345	ENSSSCG00000017668	protein_coding	transcript	ENSSSCT00000037100.3	8.05812e-10	0.662914	4.9694	5.30959	0.451812	0.543955	0.116988	0.543955	4	3	2	1	opposite
VMP1	ENSSSCT00000039134	0.989466	-0.0238498	Yes; up	1.83352	0.00242692	12	131095	ENSSSCG00000017668	protein_coding	transcript	ENSSSCT00000039134.3	0.963454	0.520511	3.56606	0.434213	0.0923426	0.347662	0.521566	0.521566	4	3	2	1	opposite
VMP1	ENSSSCT00000019232	0.00211722	1.62948	Yes; up	1.83352	0.00242692	12	112967	ENSSSCG00000017668	protein_coding	transcript	ENSSSCT00000019232.6	9.16343e-05	0.416562	7.69657	0.985944	0.00129164	0.391899	0.0476334	0.391899	4	3	2	1	opposite
VMP1	ENSSSCT00000045181	0.0215897	3.32624	Yes; up	1.83352	0.00242692	12	110033	ENSSSCG00000017668	protein_coding	transcript	ENSSSCT00000045181.3	0.00161049	1.05461	1.29711	3.97862	0.188791	1.18495	2.33136	2.33136	4	3	2	1	opposite
WWP2	ENSSSCT00000073956	0.821406	-0.478529	No	0.261837	0.379547	6	35711	ENSSSCG00000022609	protein_coding	transcript	ENSSSCT00000073956.2	0.560022	0.821074	2.5738	1.03752	0.124773	0.45768	1.40282	1.40282	6	2	1	1	opposite
WWP2	ENSSSCT00000074246	0.757078	0.810307	No	0.261837	0.379547	6	128564	ENSSSCG00000022609	protein_coding	transcript	ENSSSCT00000074246.2	0.461218	1.0997	1.06332	1.35565	0.36366	1.09013	2.37661	2.37661	6	2	1	1	opposite
WWP2	ENSSSCT00000059644	0.000104926	-5.0371	No	0.261837	0.379547	6	161075	ENSSSCG00000022609	protein_coding	transcript	ENSSSCT00000059644.2	2.7479e-06	1.07428	2.75071	6.58877	1.38462	-1.12659	1.23042	1.23042	6	2	1	1	opposite
WWP2	ENSSSCT00000032019	0.00509206	4.66941	No	0.261837	0.379547	6	161075	ENSSSCG00000022609	protein_coding	transcript	ENSSSCT00000032019.3	0.000261485	1.27903	1.86081	7.53339	1.67607	0.0549543	2.03078	2.03078	6	2	1	1	opposite
WWP2	ENSSSCT00000025575	0.833706	0.147291	No	0.261837	0.379547	6	158851	ENSSSCG00000022609	protein_coding	transcript	ENSSSCT00000025575.3	0.582323	0.267805	6.38806	0.166176	0.0351246	0.127385	0.0575648	0.127385	6	2	1	1	opposite
WWP2	ENSSSCT00000049092	0.752846	0.276688	No	0.261837	0.379547	6	159080	ENSSSCG00000022609	protein_coding	transcript	ENSSSCT00000049092.2	0.453346	0.368991	5.85592	0.0960558	0.239433	-0.15405	0.0690812	0.0690812	6	2	1	1	opposite

## Sheet: Blood
gene_name	transcript_id	adj.P.val	b	DE_in_Star	star_logFC	star_adj.P.val	Chr	width	gene_id	gene_biotype	type	target_id	pval	se_b	mean_obs	var_obs	tech_var	sigma_sq	smooth_sigma_sq	final_sigma_sq	isoforms	isoforms_qval0.05	isoforms_up	isoforms_down	direction_of_isoforms
ABCB7	ENSSSCT00000073102	0.0466079	-2.75675	Yes; up	0.460511	0.0138653	X	126226	ENSSSCG00000012424	protein_coding	transcript	ENSSSCT00000073102.2	0.00937093	1.06101	1.77206	4.58283	0.164923	2.38593	1.2206	2.38593	4	2	1	1	opposite
ABCB7	ENSSSCT00000086510	0.810253	-0.745707	Yes; up	0.460511	0.0138653	X	126241	ENSSSCG00000012424	protein_coding	transcript	ENSSSCT00000086510.2	0.627138	1.53514	1.27033	4.66555	1.13455	4.2054	1.4971	4.2054	4	2	1	1	opposite
ABCB7	ENSSSCT00000036440	0.054134	-2.58996	Yes; up	0.460511	0.0138653	X	125653	ENSSSCG00000012424	protein_coding	transcript	ENSSSCT00000036440.4	0.0113082	1.02248	2.95793	4.11497	0.951419	1.41749	0.460889	1.41749	4	2	1	1	opposite
ABCB7	ENSSSCT00000038920	1.34362e-05	0.702654	Yes; up	0.460511	0.0138653	X	126236	ENSSSCG00000012424	protein_coding	transcript	ENSSSCT00000038920.3	8.14244e-07	0.142471	5.75307	0.147687	0.0211292	0.00889289	0.024864	0.024864	4	2	1	1	opposite
ACAD11	ENSSSCT00000076803	0.0408048	-2.40031	No	-0.288196	0.408467	13	46625	ENSSSCG00000011629	protein_coding	transcript	ENSSSCT00000076803.1	0.00790319	0.903672	2.05601	3.79855	0.816592	0.535467	1.0338	1.0338	3	2	1	1	opposite
ACAD11	ENSSSCT00000012726	0.105285	-1.68693	No	-0.288196	0.408467	13	97844	ENSSSCG00000011629	protein_coding	transcript	ENSSSCT00000012726.4	0.0269215	0.762399	3.25971	2.03372	0.334456	0.982611	0.301702	0.982611	3	2	1	1	opposite
ACAD11	ENSSSCT00000085065	0.00816645	0.75411	No	-0.288196	0.408467	13	101274	ENSSSCG00000011629	protein_coding	transcript	ENSSSCT00000085065.2	0.00111802	0.231392	4.1544	0.301673	0.0271116	0.0942108	0.0762326	0.0942108	3	2	1	1	opposite
ACAT1	ENSSSCT00000037844	0.00600464	2.02303	No	-0.281396	0.378386	9	20308	ENSSSCG00000026153	protein_coding	transcript	ENSSSCT00000037844.1	0.00078012	0.602138	3.18398	1.06493	0.484864	-0.444942	0.336687	0.336687	3	2	1	1	opposite
ACAT1	ENSSSCT00000028484	0.0471993	-0.795065	No	-0.281396	0.378386	9	20325	ENSSSCG00000026153	protein_coding	transcript	ENSSSCT00000028484.3	0.00951381	0.306618	5.01513	0.428542	0.0172767	0.195752	0.0326488	0.195752	3	2	1	1	opposite
ACAT1	ENSSSCT00000069574	0.176586	-1.752	No	-0.281396	0.378386	9	9692	ENSSSCG00000026153	protein_coding	transcript	ENSSSCT00000069574.2	0.0546037	0.911543	1.32041	1.48206	0.409568	-0.157439	1.4732	1.4732	3	2	1	1	opposite
AGO3	ENSSSCT00000093277	5.90474e-06	-0.589926	No	0.116519	0.471003	6	92166	ENSSSCG00000003630	protein_coding	transcript	ENSSSCT00000093277.1	3.2935e-07	0.11554	6.16881	0.104149	0.00622193	0.0143233	0.0240267	0.0240267	6	2	1	1	opposite
AGO3	ENSSSCT00000080755	0.466172	-1.32573	No	0.116519	0.471003	6	33842	ENSSSCG00000003630	protein_coding	transcript	ENSSSCT00000080755.1	0.230635	1.10595	4.05063	3.18598	0.996195	1.77528	0.0893845	1.77528	6	2	1	1	opposite
AGO3	ENSSSCT00000004026	0.974637	-0.13293	No	0.116519	0.471003	6	38950	ENSSSCG00000003630	protein_coding	transcript	ENSSSCT00000004026.5	0.94089	1.79267	2.42022	6.51186	1.31432	5.96759	0.792704	5.96759	6	2	1	1	opposite
AGO3	ENSSSCT00000004027	3.03924e-05	0.51043	No	0.116519	0.471003	6	177133	ENSSSCG00000003630	protein_coding	transcript	ENSSSCT00000004027.5	2.02917e-06	0.107448	6.39426	0.0777222	0.00214461	0.00342295	0.0240154	0.0240154	6	2	1	1	opposite
AGO3	ENSSSCT00000064566	0.943815	-0.191668	No	0.116519	0.471003	6	172751	ENSSSCG00000003630	protein_coding	transcript	ENSSSCT00000064566.3	0.870737	1.17789	1.1903	2.72223	0.68679	2.45699	1.53329	2.45699	6	2	1	1	opposite
AGO3	ENSSSCT00000083850	0.981928	-0.0264169	No	0.116519	0.471003	6	33507	ENSSSCG00000003630	protein_coding	transcript	ENSSSCT00000083850.1	0.957829	0.499585	4.01354	0.247374	0.47063	-0.184358	0.0949092	0.0949092	6	2	1	1	opposite
AMN1	ENSSSCT00000054232	1.77396e-07	-4.14654	Yes; up	1.13418	0.00304896	5	49028	ENSSSCG00000034407	protein_coding	transcript	ENSSSCT00000054232.2	7.35987e-09	0.717084	2.46606	4.84279	0.40131	-0.00410542	0.763845	0.763845	3	2	1	1	opposite
AMN1	ENSSSCT00000073746	0.00470773	1.65486	Yes; up	1.13418	0.00304896	5	49017	ENSSSCG00000034407	protein_coding	transcript	ENSSSCT00000073746.1	0.000584753	0.481263	4.09112	1.09911	0.27316	0.251656	0.0838556	0.251656	3	2	1	1	opposite
AMN1	ENSSSCT00000070498	0.881313	0.0506993	Yes; up	1.13418	0.00304896	5	36266	ENSSSCG00000034407	protein_coding	transcript	ENSSSCT00000070498.1	0.749119	0.158534	4.63167	0.0466329	0.0126242	0.0359045	0.0443251	0.0443251	3	2	1	1	opposite
ANKRD28	ENSSSCT00000043002	0.00188441	3.92192	No	-0.721763	0.0888161	13	84922	ENSSSCG00000011194	protein_coding	transcript	ENSSSCT00000043002.3	0.000204132	1.05603	1.66395	4.85483	1.24033	0.00409769	1.28659	1.28659	5	2	1	1	opposite
ANKRD28	ENSSSCT00000083470	0.479989	-2.08282	No	-0.721763	0.0888161	13	135271	ENSSSCG00000011194	protein_coding	transcript	ENSSSCT00000083470.2	0.241937	1.77995	1.69102	6.67654	0.830125	6.34876	1.27044	6.34876	5	2	1	1	opposite
ANKRD28	ENSSSCT00000085216	0.295587	-2.13962	No	-0.721763	0.0888161	13	135271	ENSSSCG00000011194	protein_coding	transcript	ENSSSCT00000085216.1	0.113887	1.35337	1.50406	5.49154	1.57416	2.57608	1.37801	2.57608	5	2	1	1	opposite
ANKRD28	ENSSSCT00000062689	9.12899e-05	-2.70616	No	-0.721763	0.0888161	13	135271	ENSSSCG00000011194	protein_coding	transcript	ENSSSCT00000062689.2	6.8234e-06	0.601485	3.93914	6.222	0.570575	0.249197	0.10735	0.249197	5	2	1	1	opposite
ANKRD28	ENSSSCT00000040406	0.802809	-0.13539	No	-0.721763	0.0888161	13	212846	ENSSSCG00000011194	protein_coding	transcript	ENSSSCT00000040406.3	0.615339	0.269451	4.21983	0.100685	0.0949115	0.0273877	0.0696019	0.0696019	5	2	1	1	opposite
ANXA6	ENSSSCT00000081286	0.000487273	4.71389	No	-0.0843521	0.742412	16	56466	ENSSSCG00000017089	protein_coding	transcript	ENSSSCT00000081286.1	4.35601e-05	1.15318	1.87937	7.5627	1.86163	0.576562	1.15162	1.15162	8	2	1	1	opposite
ANXA6	ENSSSCT00000106202	0.739997	0.868482	No	-0.0843521	0.742412	16	39965	ENSSSCG00000017089	protein_coding	transcript	ENSSSCT00000106202.1	0.520311	1.35095	2.05719	4.28741	0.842972	3.29249	1.033	3.29249	8	2	1	1	opposite
ANXA6	ENSSSCT00000018606	0.650368	-0.139998	No	-0.0843521	0.742412	16	56454	ENSSSCG00000017089	protein_coding	transcript	ENSSSCT00000018606.4	0.408727	0.169461	6.98297	0.135285	0.00203354	0.0630364	0.0258909	0.0630364	8	2	1	1	opposite
ANXA6	ENSSSCT00000090601	0.597962	-1.25205	No	-0.0843521	0.742412	16	39965	ENSSSCG00000017089	protein_coding	transcript	ENSSSCT00000090601.2	0.350267	1.34042	1.45785	3.60736	0.549249	3.52198	1.40302	3.52198	8	2	1	1	opposite
ANXA6	ENSSSCT00000103700	0.105062	-1.29869	No	-0.0843521	0.742412	16	39965	ENSSSCG00000017089	protein_coding	transcript	ENSSSCT00000103700.1	0.0268503	0.586665	3.38894	0.560112	0.529285	-0.465833	0.250588	0.250588	8	2	1	1	opposite
ANXA6	ENSSSCT00000082171	0.505695	-2.3088	No	-0.0843521	0.742412	16	56466	ENSSSCG00000017089	protein_coding	transcript	ENSSSCT00000082171.2	0.263576	2.06516	1.53185	8.86859	0.0572484	9.60659	1.36264	9.60659	8	2	1	1	opposite
ANXA6	ENSSSCT00000100173	0.878706	-0.0840465	No	-0.0843521	0.742412	16	23323	ENSSSCG00000017089	protein_coding	transcript	ENSSSCT00000100173.1	0.743748	0.257106	4.49344	0.292353	0.0990948	0.0490154	0.0506904	0.0506904	8	2	1	1	opposite
ANXA6	ENSSSCT00000094173	0.00155136	-4.3477	No	-0.0843521	0.742412	16	56466	ENSSSCG00000017089	protein_coding	transcript	ENSSSCT00000094173.1	0.000162822	1.15304	2.20736	4.94297	2.08057	-1.97019	0.931943	0.931943	8	2	1	1	opposite
AP3M2	ENSSSCT00000045201	0.0378901	3.24043	No	-2.41957	0.123613	17	23694	ENSSSCG00000007033	protein_coding	transcript	ENSSSCT00000045201.3	0.00720179	1.2058	1.39368	5.6568	1.63823	1.65631	1.4366	1.65631	2	2	1	1	opposite
AP3M2	ENSSSCT00000007702	0.0121272	-3.26167	No	-2.41957	0.123613	17	23694	ENSSSCG00000007033	protein_coding	transcript	ENSSSCT00000007702.5	0.00179924	1.0449	3.38534	4.71544	1.21858	1.25538	0.251864	1.25538	2	2	1	1	opposite
ARF6	ENSSSCT00000005528	0.0420003	3.22573	No	-0.0951931	0.668842	1	2067	ENSSSCG00000005012	protein_coding	transcript	ENSSSCT00000005528.5	0.00819712	1.22009	1.46668	7.96706	1.28395e-32	3.37309	1.39829	3.37309	3	2	1	1	opposite
ARF6	ENSSSCT00000074052	0.0436584	-2.0327	No	-0.0951931	0.668842	1	1750	ENSSSCG00000005012	protein_coding	transcript	ENSSSCT00000074052.2	0.00862116	0.773853	4.35313	7.19388	0.00302714	1.35391	0.0590443	1.35391	3	2	1	1	opposite
ARF6	ENSSSCT00000058177	0.192069	-0.217525	No	-0.0951931	0.668842	1	4441	ENSSSCG00000005012	protein_coding	transcript	ENSSSCT00000058177.3	0.0614225	0.116296	7.39604	0.0363671	0.00152462	0.018854	0.0291214	0.0291214	3	2	1	1	opposite
ARHGEF10L	ENSSSCT00000043364	8.30492e-05	4.43868	No	-0.833692	0.217373	6	145542	ENSSSCG00000003486	protein_coding	transcript	ENSSSCT00000043364.3	6.15625e-06	0.981802	1.14631	5.99967	0.632103	-0.317088	1.55209	1.55209	3	3	2	1	opposite
ARHGEF10L	ENSSSCT00000050296	8.79446e-08	-2.82231	No	-0.833692	0.217373	6	73810	ENSSSCG00000003486	protein_coding	transcript	ENSSSCT00000050296.3	3.4605e-09	0.4777	4.93219	2.44779	0.449706	0.0673695	0.0343625	0.0673695	3	3	2	1	opposite
ARHGEF10L	ENSSSCT00000003872	0.00429659	1.45872	No	-0.833692	0.217373	6	145542	ENSSSCG00000003486	protein_coding	transcript	ENSSSCT00000003872.4	0.000523868	0.420592	4.11479	0.700243	0.319972	-0.108778	0.0808613	0.0808613	3	3	2	1	opposite
ARID1A	ENSSSCT00000063135	0.0087537	-0.376896	No	-0.107351	0.564491	6	73753	ENSSSCG00000003559	protein_coding	transcript	ENSSSCT00000063135.3	0.00121112	0.116461	7.35005	0.0617363	0.00206337	0.0277355	0.0286695	0.0286695	2	2	1	1	opposite
ARID1A	ENSSSCT00000003953	0.0204242	0.343948	No	-0.107351	0.564491	6	74263	ENSSSCG00000003559	protein_coding	transcript	ENSSSCT00000003953.5	0.00335466	0.11726	6.67545	0.0498094	0.00660319	0.0164036	0.0245527	0.0245527	2	2	1	1	opposite
ASXL2	ENSSSCT00000062944	0.00592207	-0.971183	Yes; up	0.493351	0.0183203	3	45104	ENSSSCG00000008575	protein_coding	transcript	ENSSSCT00000062944.3	0.000766515	0.288646	4.19583	0.468799	0.116898	0.0224068	0.0718905	0.0718905	2	2	1	1	opposite
ASXL2	ENSSSCT00000009382	0.00486418	0.390667	Yes; up	0.493351	0.0183203	3	135907	ENSSSCG00000008575	protein_coding	transcript	ENSSSCT00000009382.5	0.000610008	0.113993	7.34781	0.0569189	0.000795934	0.0182513	0.028648	0.028648	2	2	1	1	opposite
ATP1A1	ENSSSCT00000087750	0.330077	1.14939	No	-0.049459	0.785725	4	30201	ENSSSCG00000006740	protein_coding	transcript	ENSSSCT00000087750.2	0.134166	0.767347	4.52771	0.805556	1.28525	-1.07258	0.0489684	0.0489684	7	2	1	1	opposite
ATP1A1	ENSSSCT00000062564	0.938181	0.115767	No	-0.049459	0.785725	4	20577	ENSSSCG00000006740	protein_coding	transcript	ENSSSCT00000062564.3	0.85785	0.646337	5.70252	0.326428	0.921508	-0.565494	0.0250803	0.0250803	7	2	1	1	opposite
ATP1A1	ENSSSCT00000081303	0.0124278	0.456749	No	-0.049459	0.785725	4	16572	ENSSSCG00000006740	protein_coding	transcript	ENSSSCT00000081303.2	0.00185286	0.14673	4.96896	0.150934	0.0152336	0.0246402	0.0335507	0.0335507	7	2	1	1	opposite
ATP1A1	ENSSSCT00000007385	0.000462809	-4.30161	No	-0.049459	0.785725	4	20088	ENSSSCG00000006740	protein_coding	transcript	ENSSSCT00000007385.5	4.10543e-05	1.0488	3.73287	9.5002	0.949122	1.54333	0.151404	1.54333	7	2	1	1	opposite
ATP1A1	ENSSSCT00000072858	0.526827	-0.324698	No	-0.049459	0.785725	4	31040	ENSSSCG00000006740	protein_coding	transcript	ENSSSCT00000072858.2	0.281965	0.301788	5.09419	0.144252	0.175024	-0.0632781	0.0313459	0.0313459	7	2	1	1	opposite
ATP1A1	ENSSSCT00000070861	0.1534	1.96536	No	-0.049459	0.785725	4	17671	ENSSSCG00000006740	protein_coding	transcript	ENSSSCT00000070861.2	0.044945	0.980149	1.24859	2.20311	0.669666	0.8326	1.50718	1.50718	7	2	1	1	opposite
ATP1A1	ENSSSCT00000087058	0.118239	-2.12547	No	-0.049459	0.785725	4	17756	ENSSSCG00000006740	protein_coding	transcript	ENSSSCT00000087058.2	0.0315943	0.988817	2.12719	2.55916	1.22971	-0.857364	0.985801	0.985801	7	2	1	1	opposite
B3GLCT	ENSSSCT00000010230	0.370292	1.91897	No	0.527546	0.0842389	11	114682	ENSSSCG00000009335	protein_coding	transcript	ENSSSCT00000010230.5	0.160262	1.3666	1.26972	4.68993	1.29772	2.93411	1.49738	2.93411	5	2	1	1	opposite
B3GLCT	ENSSSCT00000074481	0.0413647	0.697481	No	0.527546	0.0842389	11	111295	ENSSSCG00000009335	protein_coding	transcript	ENSSSCT00000074481.2	0.00804222	0.263171	4.0831	0.266503	0.0720262	0.00986806	0.0849091	0.0849091	5	2	1	1	opposite
B3GLCT	ENSSSCT00000082009	0.768247	0.338606	No	0.527546	0.0842389	11	113939	ENSSSCG00000009335	protein_coding	transcript	ENSSSCT00000082009.1	0.561628	0.583376	3.53019	0.113661	0.564768	-0.474283	0.206384	0.206384	5	2	1	1	opposite
B3GLCT	ENSSSCT00000076214	0.887796	0.330227	No	0.527546	0.0842389	11	81036	ENSSSCG00000009335	protein_coding	transcript	ENSSSCT00000076214.2	0.761016	1.08575	2.30715	2.89402	1.18655	1.48463	0.865763	1.48463	5	2	1	1	opposite
B3GLCT	ENSSSCT00000051094	0.0108642	-2.90816	No	0.527546	0.0842389	11	81586	ENSSSCG00000009335	protein_coding	transcript	ENSSSCT00000051094.3	0.00155986	0.919341	2.89161	3.72172	1.41349	-0.910526	0.501629	0.501629	5	2	1	1	opposite
B4GALT6	ENSSSCT00000085177	0.590334	-0.474355	No	0.915375	0.0880921	6	67746	ENSSSCG00000025005	protein_coding	transcript	ENSSSCT00000085177.2	0.342997	0.500237	3.61886	0.514325	0.0788508	0.488164	0.181234	0.488164	3	2	1	1	opposite
B4GALT6	ENSSSCT00000083928	0.00188698	1.29343	No	0.915375	0.0880921	6	68011	ENSSSCG00000025005	protein_coding	transcript	ENSSSCT00000083928.1	0.000204548	0.34832	5.39385	0.635409	0.0240744	0.250842	0.0276209	0.250842	3	2	1	1	opposite
B4GALT6	ENSSSCT00000029306	3.27691e-05	-4.11881	No	0.915375	0.0880921	6	67777	ENSSSCG00000025005	protein_coding	transcript	ENSSSCT00000029306.4	2.19498e-06	0.86994	2.89623	6.54606	1.21608	0.175258	0.498749	0.498749	3	2	1	1	opposite
BTAF1	ENSSSCT00000011455	8.73601e-10	-0.918966	Yes; up	0.382559	0.0275052	14	110291	ENSSSCG00000010467	protein_coding	transcript	ENSSSCT00000011455.4	2.49338e-11	0.137698	6.17907	0.227747	0.0189459	-0.00318075	0.0240178	0.0240178	2	2	1	1	opposite
BTAF1	ENSSSCT00000029375	0.0125235	0.577775	Yes; up	0.382559	0.0275052	14	111451	ENSSSCG00000010467	protein_coding	transcript	ENSSSCT00000029375.3	0.0018703	0.185774	6.5917	0.111382	0.0538745	-0.0308212	0.024327	0.024327	2	2	1	1	opposite
CANX	ENSSSCT00000041740	0.00579413	1.06919	No	-0.408409	0.0777113	2	29070	ENSSSCG00000014020	protein_coding	transcript	ENSSSCT00000041740.3	0.000747853	0.317136	4.18281	0.533915	0.154693	0.0335107	0.0732014	0.0732014	7	3	2	1	opposite
CANX	ENSSSCT00000075096	0.391598	-0.304983	No	-0.408409	0.0777113	2	31207	ENSSSCG00000014020	protein_coding	transcript	ENSSSCT00000075096.2	0.175561	0.225154	4.39152	0.122203	0.0542148	0.0606544	0.0565215	0.0606544	7	3	2	1	opposite
CANX	ENSSSCT00000040961	0.0214905	-2.08485	No	-0.408409	0.0777113	2	36795	ENSSSCG00000014020	protein_coding	transcript	ENSSSCT00000040961.3	0.00357656	0.715636	5.9561	2.01529	0.218876	0.941578	0.0243205	0.941578	7	3	2	1	opposite
CANX	ENSSSCT00000063958	0.196215	-0.277501	No	-0.408409	0.0777113	2	36273	ENSSSCG00000014020	protein_coding	transcript	ENSSSCT00000063958.3	0.0633107	0.149435	6.78499	0.0601936	0.0058087	0.0447908	0.0249353	0.0447908	7	3	2	1	opposite
CANX	ENSSSCT00000058492	0.720519	0.815502	No	-0.408409	0.0777113	2	34430	ENSSSCG00000014020	protein_coding	transcript	ENSSSCT00000058492.3	0.494178	1.19281	2.05677	2.90055	2.14344	1.08051	1.03329	1.08051	7	3	2	1	opposite
CANX	ENSSSCT00000094883	0.215597	-1.69165	No	-0.408409	0.0777113	2	36795	ENSSSCG00000014020	protein_coding	transcript	ENSSSCT00000094883.1	0.0724341	0.941697	2.63373	3.58076	1.34659	-0.0144872	0.662807	0.662807	7	3	2	1	opposite
CANX	ENSSSCT00000015315	0.000698033	4.48471	No	-0.408409	0.0777113	2	36795	ENSSSCG00000014020	protein_coding	transcript	ENSSSCT00000015315.5	6.57428e-05	1.12365	2.34032	7.54494	0.598411	2.26252	0.844083	2.26252	7	3	2	1	opposite
CATSPERG	ENSSSCT00000003278	0.0357085	3.16666	No	0.0248904	0.951291	6	30866	ENSSSCG00000002955	protein_coding	transcript	ENSSSCT00000003278.5	0.00668762	1.16764	1.87109	4.9488	1.62533	1.464	1.15704	1.464	2	2	1	1	opposite
CATSPERG	ENSSSCT00000041875	0.000739302	-2.92013	No	0.0248904	0.951291	6	30866	ENSSSCG00000002955	protein_coding	transcript	ENSSSCT00000041875.3	6.99782e-05	0.734373	3.09646	3.82578	0.840484	-0.0773667	0.381533	0.381533	2	2	1	1	opposite
CCR2	ENSSSCT00000028261	2.44201e-24	-3.33015	Yes; down	-3.6061	0.000464479	13	3688	ENSSSCG00000024311	protein_coding	transcript	ENSSSCT00000028261.4	2.0635e-26	0.313152	5.84463	3.44313	0.0336709	0.188533	0.0245653	0.188533	4	4	2	2	opposite
CCR2	ENSSSCT00000022709	0.0186655	2.19566	Yes; down	-3.6061	0.000464479	13	1456	ENSSSCG00000024311	protein_coding	transcript	ENSSSCT00000022709.4	0.00301637	0.740261	1.90052	1.63031	0.103958	0.347897	1.13773	1.13773	4	4	2	2	opposite
CCR2	ENSSSCT00000030755	0.0186655	2.19566	Yes; down	-3.6061	0.000464479	13	1456	ENSSSCG00000024311	protein_coding	transcript	ENSSSCT00000030755.4	0.00301637	0.740261	1.90052	1.63031	0.103958	0.347897	1.13773	1.13773	4	4	2	2	opposite
CCR2	ENSSSCT00000093866	2.58247e-16	-2.64248	Yes; down	-3.6061	0.000464479	13	5515	ENSSSCG00000024311	protein_coding	transcript	ENSSSCT00000093866.1	3.81179e-18	0.304283	5.05288	1.97713	0.0448847	0.164912	0.0319934	0.164912	4	4	2	2	opposite
CCT3	ENSSSCT00000070478	3.89082e-06	1.95266	Yes; up	1.5166	4.57554e-05	4	19420	ENSSSCG00000006487	protein_coding	transcript	ENSSSCT00000070478.2	2.09117e-07	0.376159	5.82011	1.03685	0.295981	-0.225622	0.024635	0.024635	4	3	2	1	opposite
CCT3	ENSSSCT00000007106	2.27104e-20	1.34651	Yes; up	1.5166	4.57554e-05	4	19247	ENSSSCG00000006487	protein_coding	transcript	ENSSSCT00000007106.5	2.38025e-22	0.138472	5.49713	0.823265	0.0169613	0.0122169	0.0264862	0.0264862	4	3	2	1	opposite
CCT3	ENSSSCT00000071071	0.000215062	-3.79686	Yes; up	1.5166	4.57554e-05	4	14869	ENSSSCG00000006487	protein_coding	transcript	ENSSSCT00000071071.2	1.75253e-05	0.884165	4.89687	9.03267	0.391544	1.37983	0.0352337	1.37983	4	3	2	1	opposite
CCT3	ENSSSCT00000047930	0.330039	0.484923	Yes; up	1.5166	4.57554e-05	4	19311	ENSSSCG00000006487	protein_coding	transcript	ENSSSCT00000047930.3	0.134128	0.323709	4.92729	0.434944	0.0302696	0.20717	0.0344778	0.20717	4	3	2	1	opposite
CEP128	ENSSSCT00000002679	1.47576e-27	2.34147	Yes; up	2.08299	2.03137e-06	7	111592	ENSSSCG00000002410	protein_coding	transcript	ENSSSCT00000002679.5	1.09716e-29	0.206922	4.66994	1.45706	0.0308397	0.0661794	0.0427985	0.0661794	4	4	3	1	opposite
CEP128	ENSSSCT00000051555	0.0110704	3.44203	Yes; up	2.08299	2.03137e-06	7	384463	ENSSSCG00000002410	protein_coding	transcript	ENSSSCT00000051555.2	0.00159749	1.0905	1.84606	5.08929	0.708475	1.98614	1.17333	1.98614	4	4	3	1	opposite
CEP128	ENSSSCT00000028622	0.014558	-3.15152	Yes; up	2.08299	2.03137e-06	7	414308	ENSSSCG00000002410	protein_coding	transcript	ENSSSCT00000028622.3	0.00224331	1.03126	1.19776	4.15189	0.879793	1.05307	1.53002	1.53002	4	4	3	1	opposite
CEP128	ENSSSCT00000037305	3.2682e-07	1.12074	Yes; up	2.08299	2.03137e-06	7	413303	ENSSSCG00000002410	protein_coding	transcript	ENSSSCT00000037305.3	1.43178e-08	0.197677	5.37236	0.437574	0.0146465	0.0738965	0.027884	0.0738965	4	4	3	1	opposite
CNOT6	ENSSSCT00000015302	0.789624	-0.511451	No	-0.30696	0.224601	2	68934	ENSSSCG00000014009	protein_coding	transcript	ENSSSCT00000015302.5	0.595464	0.963302	1.44782	2.34942	0.694296	0.76791	1.40836	1.40836	3	2	1	1	opposite
CNOT6	ENSSSCT00000047369	0.000562041	0.570771	No	-0.30696	0.224601	2	55207	ENSSSCG00000014009	protein_coding	transcript	ENSSSCT00000047369.2	5.14467e-05	0.140967	4.96229	0.154232	0.0113364	0.0124994	0.0336914	0.0336914	3	2	1	1	opposite
CNOT6	ENSSSCT00000044313	2.81163e-06	-0.79565	No	-0.30696	0.224601	2	69554	ENSSSCG00000014009	protein_coding	transcript	ENSSSCT00000044313.3	1.4724e-07	0.15138	4.9555	0.200234	0.0180881	0.0213009	0.0338373	0.0338373	3	2	1	1	opposite
CPEB4	ENSSSCT00000053922	7.57751e-09	2.12304	Yes; up	2.3492	3.93832e-06	16	67385	ENSSSCG00000016981	protein_coding	transcript	ENSSSCT00000053922.3	2.48666e-10	0.33551	5.35519	1.28012	0.226977	-0.108257	0.0280904	0.0280904	4	4	3	1	opposite
CPEB4	ENSSSCT00000056956	9.04295e-22	1.62191	Yes; up	2.3492	3.93832e-06	16	65564	ENSSSCG00000016981	protein_coding	transcript	ENSSSCT00000056956.3	8.8875e-24	0.161332	6.85295	0.807418	0.00153035	0.0574469	0.025224	0.0574469	4	4	3	1	opposite
CPEB4	ENSSSCT00000065962	8.71617e-10	-3.8997	Yes; up	2.3492	3.93832e-06	16	68106	ENSSSCG00000016981	protein_coding	transcript	ENSSSCT00000065962.3	2.48455e-11	0.584288	4.26334	6.92463	0.102541	0.671025	0.0658101	0.671025	4	4	3	1	opposite
CPEB4	ENSSSCT00000018491	4.34033e-08	5.76082	Yes; up	2.3492	3.93832e-06	16	68009	ENSSSCG00000016981	protein_coding	transcript	ENSSSCT00000018491.5	1.60083e-09	0.954748	2.9884	10.0778	1.04144	1.02403	0.442676	1.02403	4	4	3	1	opposite
CUX1	ENSSSCT00000008422	0.0051789	-0.382628	No	0.36116	0.130442	3	328211	ENSSSCG00000007681	protein_coding	transcript	ENSSSCT00000008422.5	0.000656988	0.112309	6.24223	0.0592412	0.00460002	0.0207663	0.0239806	0.0239806	5	3	2	1	opposite
CUX1	ENSSSCT00000083977	0.000257352	0.989977	No	0.36116	0.130442	3	352857	ENSSSCG00000007681	protein_coding	transcript	ENSSSCT00000083977.1	2.14009e-05	0.232949	5.44158	0.380992	0.093742	0.0292187	0.027054	0.0292187	5	3	2	1	opposite
CUX1	ENSSSCT00000039046	0.15978	-1.831	No	0.36116	0.130442	3	318955	ENSSSCG00000007681	protein_coding	transcript	ENSSSCT00000039046.3	0.0475665	0.924179	3.55194	2.43469	0.32427	1.61106	0.200098	1.61106	5	3	2	1	opposite
CUX1	ENSSSCT00000008424	0.103175	0.539562	No	0.36116	0.130442	3	351670	ENSSSCG00000007681	protein_coding	transcript	ENSSSCT00000008424.5	0.0261885	0.242674	5.08207	0.199172	0.0206779	0.112763	0.0315292	0.112763	5	3	2	1	opposite
CUX1	ENSSSCT00000069721	0.0198497	0.967071	No	0.36116	0.130442	3	352671	ENSSSCG00000007681	protein_coding	transcript	ENSSSCT00000069721.1	0.00324734	0.328567	4.38215	0.413468	0.1875	-0.0223279	0.0571192	0.0571192	5	3	2	1	opposite
CYFIP1	ENSSSCT00000104369	2.36895e-06	4.44314	Yes; down	-3.46828	0.014508	15	110620	ENSSSCG00000031951	protein_coding	transcript	ENSSSCT00000104369.1	1.2191e-07	0.839816	1.10157	5.41669	0.0277349	0.0233501	1.57039	1.57039	2	2	1	1	opposite
CYFIP1	ENSSSCT00000039855	7.81234e-103	-6.9286	Yes; down	-3.46828	0.014508	15	110620	ENSSSCG00000031951	protein_coding	transcript	ENSSSCT00000039855.2	3.39987e-106	0.316552	3.46317	12.9129	0.000927565	0.149043	0.226128	0.226128	2	2	1	1	opposite
EHHADH	ENSSSCT00000058742	0.00155981	3.63048	No	-2.814	0.0608355	13	57770	ENSSSCG00000040296	protein_coding	transcript	ENSSSCT00000058742.3	0.000163764	0.963193	1.48474	5.30358	0.586413	1.51577	1.38855	1.51577	2	2	1	1	opposite
EHHADH	ENSSSCT00000093841	0.00271657	-4.20168	No	-2.814	0.0608355	13	57770	ENSSSCG00000040296	protein_coding	transcript	ENSSSCT00000093841.1	0.000309449	1.16478	1.82757	7.09773	0.14594	2.92827	1.18528	2.92827	2	2	1	1	opposite
ENOPH1	ENSSSCT00000068116	1.34481e-05	0.811841	No	-0.0431113	0.895013	8	12436	ENSSSCG00000009246	protein_coding	transcript	ENSSSCT00000068116.2	8.15939e-07	0.164623	4.7408	0.209625	0.0212314	0.0280451	0.0401765	0.0401765	5	2	1	1	opposite
ENOPH1	ENSSSCT00000093654	0.569022	-0.636654	No	-0.0431113	0.895013	8	10753	ENSSSCG00000009246	protein_coding	transcript	ENSSSCT00000093654.1	0.322216	0.643141	2.67621	0.357894	0.300056	0.0234889	0.637193	0.637193	5	2	1	1	opposite
ENOPH1	ENSSSCT00000010126	0.739997	-0.126955	No	-0.0431113	0.895013	8	26638	ENSSSCG00000009246	protein_coding	transcript	ENSSSCT00000010126.5	0.520371	0.197511	5.12431	0.150759	0.0177768	0.0706181	0.0309117	0.0706181	5	2	1	1	opposite
ENOPH1	ENSSSCT00000079368	0.128374	-0.436196	No	-0.0431113	0.895013	8	26275	ENSSSCG00000009246	protein_coding	transcript	ENSSSCT00000079368.1	0.0352756	0.207201	4.20822	0.104814	0.0265922	0.0382873	0.0706888	0.0706888	5	2	1	1	opposite
ENOPH1	ENSSSCT00000081278	0.0305854	-2.6052	No	-0.0431113	0.895013	8	13744	ENSSSCG00000009246	protein_coding	transcript	ENSSSCT00000081278.1	0.00552499	0.938909	2.46469	3.45938	1.23281	-0.711077	0.764699	0.764699	5	2	1	1	opposite
ENSSSCG00000007203	ENSSSCT00000074699	0.656537	1.03168	Yes; up	1.07034	9.38847e-05	17	37145	ENSSSCG00000007203	protein_coding	transcript	ENSSSCT00000074699.1	0.415961	1.26828	1.71053	3.14461	1.17483	2.46997	1.25865	2.46997	6	3	2	1	opposite
ENSSSCG00000007203	ENSSSCT00000059848	0.64229	0.208894	Yes; up	1.07034	9.38847e-05	17	40634	ENSSSCG00000007203	protein_coding	transcript	ENSSSCT00000059848.2	0.399205	0.247786	6.52405	0.296717	0.00414809	0.134974	0.0241858	0.134974	6	3	2	1	opposite
ENSSSCG00000007203	ENSSSCT00000070026	0.00304506	2.4168	Yes; up	1.07034	9.38847e-05	17	36548	ENSSSCG00000007203	protein_coding	transcript	ENSSSCT00000070026.2	0.000353494	0.676488	3.12918	1.79377	0.672726	-0.32599	0.364237	0.364237	6	3	2	1	opposite
ENSSSCG00000007203	ENSSSCT00000092564	0.0135113	-2.98841	Yes; up	1.07034	9.38847e-05	17	36548	ENSSSCG00000007203	protein_coding	transcript	ENSSSCT00000092564.1	0.00205506	0.969584	2.10573	3.93037	0.514875	1.61529	1.00027	1.61529	6	3	2	1	opposite
ENSSSCG00000007203	ENSSSCT00000072590	0.778302	0.94553	Yes; up	1.07034	9.38847e-05	17	40634	ENSSSCG00000007203	protein_coding	transcript	ENSSSCT00000072590.1	0.576849	1.69452	1.12747	5.71579	0.828146	5.67817	1.5599	5.67817	6	3	2	1	opposite
ENSSSCG00000007203	ENSSSCT00000087402	1.1889e-13	0.872532	Yes; up	1.07034	9.38847e-05	17	60992	ENSSSCG00000007203	protein_coding	transcript	ENSSSCT00000087402.2	2.1774e-15	0.110018	6.26335	0.205826	0.00345175	0.0146444	0.0239749	0.0239749	6	3	2	1	opposite
ENSSSCG00000010834	ENSSSCT00000079609	0.000213725	0.874721	No	0.0718296	0.713026	10	20690	ENSSSCG00000010834	protein_coding	transcript	ENSSSCT00000079609.2	1.74087e-05	0.203624	5.10131	0.242908	0.0627099	0.00110553	0.0312407	0.0312407	6	2	1	1	opposite
ENSSSCG00000010834	ENSSSCT00000103808	0.460786	1.3775	No	0.0718296	0.713026	10	20690	ENSSSCG00000010834	protein_coding	transcript	ENSSSCT00000103808.1	0.226884	1.13992	3.02074	4.47295	1.43371	1.51063	0.423784	1.51063	6	2	1	1	opposite
ENSSSCG00000010834	ENSSSCT00000083576	0.00665633	-0.736461	No	0.0718296	0.713026	10	50994	ENSSSCG00000010834	protein_coding	transcript	ENSSSCT00000083576.2	0.000880864	0.221422	6.28041	0.244145	0.0254564	0.0856361	0.0239727	0.0856361	6	2	1	1	opposite
ENSSSCG00000010834	ENSSSCT00000066950	0.411836	1.64024	No	0.0718296	0.713026	10	51103	ENSSSCG00000010834	protein_coding	transcript	ENSSSCT00000066950.2	0.190486	1.25291	3.99049	3.4768	1.35364	2.20335	0.0985678	2.20335	6	2	1	1	opposite
ENSSSCG00000010834	ENSSSCT00000011852	0.653208	-0.626474	No	0.0718296	0.713026	10	51103	ENSSSCG00000010834	protein_coding	transcript	ENSSSCT00000011852.5	0.411719	0.763182	2.63677	1.7091	0.65877	0.462115	0.661002	0.661002	6	2	1	1	opposite
ENSSSCG00000010834	ENSSSCT00000055846	0.887181	-0.158997	No	0.0718296	0.713026	10	50994	ENSSSCG00000010834	protein_coding	transcript	ENSSSCT00000055846.3	0.759963	0.520399	3.73072	0.237606	0.461709	-0.390298	0.151934	0.151934	6	2	1	1	opposite
ENSSSCG00000014969	ENSSSCT00000087854	1.2954e-06	-3.26176	Yes; up	1.58051	8.77949e-06	9	46640	ENSSSCG00000014969	protein_coding	transcript	ENSSSCT00000087854.2	6.2952e-08	0.60289	3.53633	4.97283	0.527448	0.296158	0.204603	0.296158	3	2	1	1	opposite
ENSSSCG00000014969	ENSSSCT00000016330	7.81025e-08	1.59702	Yes; up	1.58051	8.77949e-06	9	45340	ENSSSCG00000014969	protein_coding	transcript	ENSSSCT00000016330.5	3.04774e-09	0.269357	5.37209	0.770017	0.0794787	0.0849206	0.0278872	0.0849206	3	2	1	1	opposite
ENSSSCG00000014969	ENSSSCT00000066710	0.181036	1.18966	Yes; up	1.58051	8.77949e-06	9	45319	ENSSSCG00000014969	protein_coding	transcript	ENSSSCT00000066710.2	0.0565938	0.624022	4.11173	0.55333	0.801115	-0.735432	0.0812384	0.0812384	3	2	1	1	opposite
ENSSSCG00000015814	ENSSSCT00000050568	0.000604989	-0.566995	No	-0.239201	0.290366	15	54841	ENSSSCG00000015814	protein_coding	transcript	ENSSSCT00000050568.3	5.58316e-05	0.140702	5.10822	0.13359	0.0137179	0.0208992	0.0311402	0.0311402	5	3	1	2	opposite
ENSSSCG00000015814	ENSSSCT00000042784	0.66985	0.924349	No	-0.239201	0.290366	15	106849	ENSSSCG00000015814	protein_coding	transcript	ENSSSCT00000042784.3	0.431975	1.17629	3.24674	4.97096	0.761301	2.37395	0.307433	2.37395	5	3	1	2	opposite
ENSSSCG00000015814	ENSSSCT00000046225	0.00167348	-0.408282	No	-0.239201	0.290366	15	98183	ENSSSCG00000015814	protein_coding	transcript	ENSSSCT00000046225.3	0.000177702	0.108911	6.71291	0.065566	0.00220504	0.0245358	0.0246723	0.0246723	5	3	1	2	opposite
ENSSSCG00000015814	ENSSSCT00000047207	0.365601	0.25158	No	-0.239201	0.290366	15	55688	ENSSSCG00000015814	protein_coding	transcript	ENSSSCT00000047207.2	0.15733	0.177907	4.61687	0.123631	0.026779	0.0440029	0.0449393	0.0449393	5	3	1	2	opposite
ENSSSCG00000015814	ENSSSCT00000059263	0.00820186	2.05262	No	-0.239201	0.290366	15	84943	ENSSSCG00000015814	protein_coding	transcript	ENSSSCT00000059263.3	0.00112376	0.630112	3.78444	2.02919	0.432013	0.467646	0.139107	0.467646	5	3	1	2	opposite
ENSSSCG00000025565	ENSSSCT00000037424	0.737782	0.125615	No	-0.184579	0.438468	3	60981	ENSSSCG00000025565	protein_coding	transcript	ENSSSCT00000037424.3	0.517335	0.194013	4.6188	0.10175	0.0304003	0.0548912	0.0448587	0.0548912	6	2	1	1	opposite
ENSSSCG00000025565	ENSSSCT00000061711	0.00109112	-4.49539	No	-0.184579	0.438468	3	60958	ENSSSCG00000025565	protein_coding	transcript	ENSSSCT00000061711.1	0.000108898	1.16164	2.00367	5.39567	1.98862	-1.97786	1.06902	1.06902	6	2	1	1	opposite
ENSSSCG00000025565	ENSSSCT00000051765	0.65638	1.28218	No	-0.184579	0.438468	3	52998	ENSSSCG00000025565	protein_coding	transcript	ENSSSCT00000051765.2	0.415743	1.57549	3.34552	4.79854	1.90812	3.71626	0.266545	3.71626	6	2	1	1	opposite
ENSSSCG00000025565	ENSSSCT00000030288	0.938702	-0.153508	No	-0.184579	0.438468	3	60964	ENSSSCG00000025565	protein_coding	transcript	ENSSSCT00000030288.3	0.859089	0.86467	5.14681	0.386318	1.66351	-1.37275	0.0306045	0.0306045	6	2	1	1	opposite
ENSSSCG00000025565	ENSSSCT00000042510	0.542542	-1.80601	No	-0.184579	0.438468	3	61037	ENSSSCG00000025565	protein_coding	transcript	ENSSSCT00000042510.2	0.296756	1.73087	1.88507	7.52933	0.666918	6.12152	1.14788	6.12152	6	2	1	1	opposite
ENSSSCG00000025565	ENSSSCT00000047493	0.0224113	3.17068	No	-0.184579	0.438468	3	60952	ENSSSCG00000025565	protein_coding	transcript	ENSSSCT00000047493.3	0.00375986	1.09423	2.21303	4.66255	1.57287	1.1402	0.928152	1.1402	6	2	1	1	opposite
ENSSSCG00000045482	ENSSSCT00000067590	0.00374226	4.04783	No	-0.116529	0.695117	6	6680	ENSSSCG00000045482	protein_coding	transcript	ENSSSCT00000067590.2	0.000446508	1.15292	2.00533	7.82822	1.45145	1.56043	1.06791	1.56043	3	2	1	1	opposite
ENSSSCG00000045482	ENSSSCT00000071704	0.286703	-1.59887	No	-0.116529	0.695117	6	34310	ENSSSCG00000045482	protein_coding	transcript	ENSSSCT00000071704.1	0.108703	0.996773	3.98185	2.88724	0.504958	1.74636	0.0999843	1.74636	3	2	1	1	opposite
ENSSSCG00000045482	ENSSSCT00000074084	0.00011013	-4.15997	No	-0.116529	0.695117	6	36538	ENSSSCG00000045482	protein_coding	transcript	ENSSSCT00000074084.2	8.41133e-06	0.933893	3.50232	8.41213	1.76172	0.191647	0.214512	0.214512	3	2	1	1	opposite
EVI5	ENSSSCT00000061059	9.46237e-14	2.18902	Yes; up	2.23101	4.67584e-05	4	201923	ENSSSCG00000006901	protein_coding	transcript	ENSSSCT00000061059.3	1.70895e-15	0.274974	5.30158	1.45377	0.0207308	0.150596	0.0287204	0.150596	3	3	2	1	opposite
EVI5	ENSSSCT00000007557	3.82242e-07	2.58742	Yes; up	2.23101	4.67584e-05	4	205267	ENSSSCG00000006901	protein_coding	transcript	ENSSSCT00000007557.5	1.68758e-08	0.458655	4.27304	1.89142	0.411654	-0.188947	0.0650142	0.0650142	3	3	2	1	opposite
EVI5	ENSSSCT00000025428	0.000319865	-0.832688	Yes; up	2.23101	4.67584e-05	4	195816	ENSSSCG00000006901	protein_coding	transcript	ENSSSCT00000025428.4	2.72722e-05	0.198489	4.71979	0.270638	0.0391587	0.0501138	0.0409289	0.0501138	3	3	2	1	opposite
EWSR1	ENSSSCT00000067164	0.314744	-0.280325	No	-0.279813	0.226052	14	30663	ENSSSCG00000009974	protein_coding	transcript	ENSSSCT00000067164.2	0.125009	0.182731	6.15142	0.159373	0.0127861	0.0628743	0.0240436	0.0628743	6	2	1	1	opposite
EWSR1	ENSSSCT00000042498	9.08459e-06	-0.674794	No	-0.279813	0.226052	14	30677	ENSSSCG00000009974	protein_coding	transcript	ENSSSCT00000042498.3	5.31423e-07	0.134566	6.68976	0.447981	0.016434	0.00517764	0.024597	0.024597	6	2	1	1	opposite
EWSR1	ENSSSCT00000080744	0.608998	-0.141933	No	-0.279813	0.226052	14	21909	ENSSSCG00000009974	protein_coding	transcript	ENSSSCT00000080744.2	0.360752	0.155299	5.28264	0.0624921	0.00904183	0.045607	0.028941	0.045607	6	2	1	1	opposite
EWSR1	ENSSSCT00000079709	0.784062	-0.100227	No	-0.279813	0.226052	14	26330	ENSSSCG00000009974	protein_coding	transcript	ENSSSCT00000079709.2	0.586317	0.18418	5.61876	0.0735781	0.0146679	0.0621972	0.0255394	0.0621972	6	2	1	1	opposite
EWSR1	ENSSSCT00000010930	0.804962	-0.0600228	No	-0.279813	0.226052	14	30707	ENSSSCG00000009974	protein_coding	transcript	ENSSSCT00000010930.5	0.618683	0.120596	6.50478	0.0155602	0.00880183	0.0100192	0.0241522	0.0241522	6	2	1	1	opposite
EWSR1	ENSSSCT00000064974	0.0145	0.517519	No	-0.279813	0.226052	14	26035	ENSSSCG00000009974	protein_coding	transcript	ENSSSCT00000064974.3	0.00223122	0.169257	4.96699	0.132684	0.0132075	0.0517061	0.0335918	0.0517061	6	2	1	1	opposite
EXOSC2	ENSSSCT00000006273	0.942846	0.194218	No	0.216934	0.379832	1	9167	ENSSSCG00000005704	protein_coding	transcript	ENSSSCT00000006273.5	0.868373	1.17193	2.07219	2.4736	0.689852	2.42217	1.02289	2.42217	4	2	1	1	opposite
EXOSC2	ENSSSCT00000079542	0.0434475	-2.47101	No	0.216934	0.379832	1	9560	ENSSSCG00000005704	protein_coding	transcript	ENSSSCT00000079542.2	0.00856376	0.939908	3.86847	3.09444	0.938328	1.06344	0.120876	1.06344	4	2	1	1	opposite
EXOSC2	ENSSSCT00000068212	0.00780455	0.566447	No	0.216934	0.379832	1	9560	ENSSSCG00000005704	protein_coding	transcript	ENSSSCT00000068212.2	0.00106168	0.173032	5.14996	0.223596	0.0171243	0.0507175	0.0305625	0.0507175	4	2	1	1	opposite
EXOSC2	ENSSSCT00000068347	0.90794	-0.0567137	No	0.216934	0.379832	1	9162	ENSSSCG00000005704	protein_coding	transcript	ENSSSCT00000068347.2	0.797666	0.221219	4.51216	0.487328	0.0597923	0.0510968	0.0497367	0.0510968	4	2	1	1	opposite
FLNB	ENSSSCT00000041927	0.0190566	0.464971	Yes; up	0.485361	0.0218003	13	129285	ENSSSCG00000011471	protein_coding	transcript	ENSSSCT00000041927.3	0.0030934	0.157175	6.15976	0.0957415	0.0319418	-0.00635474	0.0240352	0.0240352	3	2	1	1	opposite
FLNB	ENSSSCT00000040435	0.0592537	0.347018	Yes; up	0.485361	0.0218003	13	148992	ENSSSCG00000011471	protein_coding	transcript	ENSSSCT00000040435.3	0.0126687	0.1392	7.249	0.0620377	0.0161434	0.0103312	0.0277622	0.0277622	3	2	1	1	opposite
FLNB	ENSSSCT00000012553	0.0111604	-2.87633	Yes; up	0.485361	0.0218003	13	148991	ENSSSCG00000011471	protein_coding	transcript	ENSSSCT00000012553.3	0.00161897	0.912407	4.46222	4.82362	0.520002	1.36634	0.0523564	1.36634	3	2	1	1	opposite
G3BP1	ENSSSCT00000046088	0.527611	-0.348497	No	-0.0247523	0.89372	16	25488	ENSSSCG00000035676	protein_coding	transcript	ENSSSCT00000046088.2	0.28294	0.324564	4.53995	0.232465	0.0454834	0.193212	0.0483785	0.193212	6	3	1	2	opposite
G3BP1	ENSSSCT00000087966	0.0217407	-0.469871	No	-0.0247523	0.89372	16	25805	ENSSSCG00000035676	protein_coding	transcript	ENSSSCT00000087966.2	0.00363143	0.16155	5.16746	0.153174	0.020647	0.0384897	0.0303334	0.0384897	6	3	1	2	opposite
G3BP1	ENSSSCT00000080165	0.405332	0.162853	No	-0.0247523	0.89372	16	25493	ENSSSCG00000035676	protein_coding	transcript	ENSSSCT00000080165.2	0.185791	0.123081	5.53431	0.0262283	0.00816973	0.011777	0.0261565	0.0261565	6	3	1	2	opposite
G3BP1	ENSSSCT00000067957	0.82798	0.462412	No	-0.0247523	0.89372	16	25806	ENSSSCG00000035676	protein_coding	transcript	ENSSSCT00000067957.2	0.657363	1.04251	5.52649	0.191798	2.43643	-2.27386	0.0262227	0.0262227	6	3	1	2	opposite
G3BP1	ENSSSCT00000059335	0.00239293	-0.478287	No	-0.0247523	0.89372	16	25959	ENSSSCG00000035676	protein_coding	transcript	ENSSSCT00000059335.2	0.000267202	0.131211	6.10651	0.0880676	0.0149127	0.0162017	0.0240978	0.0240978	6	3	1	2	opposite
G3BP1	ENSSSCT00000018595	0.0282062	0.464385	No	-0.0247523	0.89372	16	39696	ENSSSCG00000035676	protein_coding	transcript	ENSSSCT00000018595.5	0.00497348	0.165335	4.68005	0.163845	0.0195311	0.0336823	0.0424092	0.0424092	6	3	1	2	opposite
GPR161	ENSSSCT00000074790	0.753384	-0.753944	Yes; up	2.20894	0.0059629	4	60594	ENSSSCG00000006302	protein_coding	transcript	ENSSSCT00000074790.2	0.539064	1.22746	0.789355	2.81088	1.07166	2.34232	1.67362	2.34232	3	2	1	1	opposite
GPR161	ENSSSCT00000006907	0.00640789	3.2422	Yes; up	2.20894	0.0059629	4	58603	ENSSSCG00000006302	protein_coding	transcript	ENSSSCT00000006907.5	0.000841016	0.971028	0.969925	3.35003	0.517239	0.329064	1.61928	1.61928	3	2	1	1	opposite
GPR161	ENSSSCT00000073840	0.0114099	-3.07126	Yes; up	2.20894	0.0059629	4	60035	ENSSSCG00000006302	protein_coding	transcript	ENSSSCT00000073840.2	0.00166385	0.976717	1.14762	2.58613	0.610084	-0.512187	1.55154	1.55154	3	2	1	1	opposite
GSE1	ENSSSCT00000042444	0.00625304	0.708705	No	-0.00674831	0.981944	6	50933	ENSSSCG00000002664	protein_coding	transcript	ENSSSCT00000042444.3	0.000818651	0.211781	5.76611	0.333889	0.0368045	0.0648242	0.0248146	0.0648242	3	2	1	1	opposite
GSE1	ENSSSCT00000038241	0.00349249	-0.574633	No	-0.00674831	0.981944	6	50854	ENSSSCG00000002664	protein_coding	transcript	ENSSSCT00000038241.2	0.000413667	0.16273	6.38219	0.20103	0.0359975	0.0166723	0.0240062	0.0240062	3	2	1	1	opposite
GSE1	ENSSSCT00000027946	0.78694	0.0921768	No	-0.00674831	0.981944	6	102270	ENSSSCG00000002664	protein_coding	transcript	ENSSSCT00000027946.4	0.590647	0.171365	5.62815	0.116365	0.024964	0.0415764	0.0254809	0.0415764	3	2	1	1	opposite
HDGFL3	ENSSSCT00000051162	5.24312e-07	1.11957	No	0.194115	0.635446	7	91275	ENSSSCG00000035432	protein_coding	transcript	ENSSSCT00000051162.3	2.38444e-08	0.200585	4.22092	0.352555	0.021666	0.0205267	0.0695019	0.0695019	3	2	1	1	opposite
HDGFL3	ENSSSCT00000038154	0.0411368	-0.945499	No	0.194115	0.635446	7	83453	ENSSSCG00000035432	protein_coding	transcript	ENSSSCT00000038154.2	0.00798447	0.356425	3.93158	0.48289	0.0523867	0.235473	0.108718	0.235473	3	2	1	1	opposite
HDGFL3	ENSSSCT00000067269	0.530328	0.544615	No	0.194115	0.635446	7	17254	ENSSSCG00000035432	protein_coding	transcript	ENSSSCT00000067269.1	0.285628	0.510053	3.11436	0.924002	0.217491	0.108575	0.371995	0.371995	3	2	1	1	opposite
ICAM2	ENSSSCT00000018812	0.738801	0.107636	Yes; up	0.635755	0.00386706	12	13600	ENSSSCG00000062259	protein_coding	transcript	ENSSSCT00000018812.5	0.518934	0.16688	4.78908	0.0774069	0.0245873	0.0197177	0.0385163	0.0385163	4	2	1	1	opposite
ICAM2	ENSSSCT00000042200	0.00175375	-3.62841	Yes; up	0.635755	0.00386706	12	7202	ENSSSCG00000062259	protein_coding	transcript	ENSSSCT00000042200.3	0.000187942	0.971541	3.06793	7.0969	0.0427359	2.09604	0.397101	2.09604	4	2	1	1	opposite
ICAM2	ENSSSCT00000047754	0.000228238	0.497114	Yes; up	0.635755	0.00386706	12	24577	ENSSSCG00000062259	protein_coding	transcript	ENSSSCT00000047754.3	1.87066e-05	0.116154	7.44569	0.0980265	0.000933084	0.0108544	0.0296378	0.0296378	4	2	1	1	opposite
ICAM2	ENSSSCT00000088305	0.820473	0.347461	Yes; up	0.635755	0.00386706	12	5026	ENSSSCG00000062259	protein_coding	transcript	ENSSSCT00000088305.2	0.64456	0.753167	3.58315	0.571901	1.09416	-0.821662	0.191201	0.191201	4	2	1	1	opposite
LARP1B	ENSSSCT00000053780	2.39965e-07	1.17689	Yes; up	1.05818	0.00130865	8	104696	ENSSSCG00000034280	protein_coding	transcript	ENSSSCT00000053780.3	1.02343e-08	0.205506	4.31814	0.41714	0.0341688	0.0429827	0.0615269	0.0615269	4	2	1	1	opposite
LARP1B	ENSSSCT00000048188	0.953442	0.141747	Yes; up	1.05818	0.00130865	8	91517	ENSSSCG00000034280	protein_coding	transcript	ENSSSCT00000048188.1	0.893017	1.05398	2.65342	2.01198	0.579815	1.93734	0.651037	1.93734	4	2	1	1	opposite
LARP1B	ENSSSCT00000049359	0.0545352	2.89015	Yes; up	1.05818	0.00130865	8	46181	ENSSSCG00000034280	protein_coding	transcript	ENSSSCT00000049359.3	0.0114189	1.14253	3.53208	4.40358	0.824821	2.13304	0.205835	2.13304	4	2	1	1	opposite
LARP1B	ENSSSCT00000072057	0.000333058	-0.765484	Yes; up	1.05818	0.00130865	8	38598	ENSSSCG00000034280	protein_coding	transcript	ENSSSCT00000072057.2	2.85661e-05	0.182929	4.85439	0.239025	0.0235815	0.0522424	0.036418	0.0522424	4	2	1	1	opposite
LIPG	ENSSSCT00000023900	0.00681539	3.36093	Yes; up	5.04862	1.62697e-07	1	28937	ENSSSCG00000004509	protein_coding	transcript	ENSSSCT00000023900.3	0.000904632	1.01275	2.91553	4.74371	1.0886	1.23546	0.486783	1.23546	2	2	1	1	opposite
LIPG	ENSSSCT00000029856	0.0017493	-2.88934	Yes; up	5.04862	1.62697e-07	1	28937	ENSSSCG00000004509	protein_coding	transcript	ENSSSCT00000029856.4	0.000187402	0.773497	2.35002	3.10706	0.517911	0.508993	0.837778	0.837778	2	2	1	1	opposite
LRP10	ENSSSCT00000039081	0.000502124	-0.822959	No	0.237166	0.390234	7	7002	ENSSSCG00000034465	protein_coding	transcript	ENSSSCT00000039081.3	4.50517e-05	0.20171	6.06301	0.253094	0.0200285	0.0721643	0.0241566	0.0721643	3	2	1	1	opposite
LRP10	ENSSSCT00000042996	4.66208e-06	0.709075	No	0.237166	0.390234	7	9028	ENSSSCG00000034465	protein_coding	transcript	ENSSSCT00000042996.2	2.54358e-07	0.137565	5.69728	0.159945	0.00839536	0.0344852	0.0251051	0.0344852	3	2	1	1	opposite
LRP10	ENSSSCT00000044582	0.0748885	0.290711	No	0.237166	0.390234	7	5654	ENSSSCG00000034465	protein_coding	transcript	ENSSSCT00000044582.3	0.017063	0.121874	6.63068	0.0828231	0.00923099	0.0121786	0.024425	0.024425	3	2	1	1	opposite
MAP3K13	ENSSSCT00000062873	0.0221354	-2.36775	No	0.225918	0.608049	13	176588	ENSSSCG00000011791	protein_coding	transcript	ENSSSCT00000062873.2	0.00370878	0.815924	2.76642	3.61234	0.113316	1.39517	0.580778	1.39517	2	2	1	1	opposite
MAP3K13	ENSSSCT00000042825	0.00488782	3.36942	No	0.225918	0.608049	13	138090	ENSSSCG00000011791	protein_coding	transcript	ENSSSCT00000042825.2	0.000613895	0.983658	1.69512	4.55207	0.924489	1.14172	1.26797	1.26797	2	2	1	1	opposite
MAU2	ENSSSCT00000056397	6.18737e-06	-0.602246	No	0.099324	0.621784	2	37579	ENSSSCG00000021664	protein_coding	transcript	ENSSSCT00000056397.3	3.4848e-07	0.1182	6.25672	0.118476	0.00734335	0.0243143	0.0239763	0.0243143	2	2	1	1	opposite
MAU2	ENSSSCT00000032349	8.36472e-06	0.671029	No	0.099324	0.621784	2	37398	ENSSSCG00000021664	protein_coding	transcript	ENSSSCT00000032349.4	4.85065e-07	0.133349	6.19489	0.147058	0.0100633	0.030229	0.0240056	0.030229	2	2	1	1	opposite
MCCC1	ENSSSCT00000040972	7.39695e-107	3.07769	Yes; up	3.7744	4.44854e-08	13	154636	ENSSSCG00000025942	protein_coding	transcript	ENSSSCT00000040972.3	2.95084e-110	0.137951	6.88173	2.42202	0.00206284	0.0410585	0.0253585	0.0410585	4	2	1	1	opposite
MCCC1	ENSSSCT00000071700	0.413107	-1.23739	Yes; up	3.7744	4.44854e-08	13	70260	ENSSSCG00000025942	protein_coding	transcript	ENSSSCT00000071700.2	0.191478	0.947304	1.30422	1.19477	0.552362	0.0751613	1.48103	1.48103	4	2	1	1	opposite
MCCC1	ENSSSCT00000022300	0.272047	-0.248255	Yes; up	3.7744	4.44854e-08	13	124501	ENSSSCG00000025942	protein_coding	transcript	ENSSSCT00000022300.4	0.10058	0.151186	4.76719	0.0517834	0.0125348	0.0304867	0.0392576	0.0392576	4	2	1	1	opposite
MCCC1	ENSSSCT00000071740	0.00477636	-0.718386	Yes; up	3.7744	4.44854e-08	13	83711	ENSSSCG00000025942	protein_coding	transcript	ENSSSCT00000071740.1	0.000594664	0.209196	4.35025	0.219843	0.023137	0.0760259	0.0592418	0.0760259	4	2	1	1	opposite
MTMR3	ENSSSCT00000051134	0.00529197	-0.637615	No	0.322247	0.0737134	14	148423	ENSSSCG00000009994	protein_coding	transcript	ENSSSCT00000051134.3	0.000673635	0.187529	5.14632	0.135964	0.0490745	-0.00589271	0.030611	0.030611	2	2	1	1	opposite
MTMR3	ENSSSCT00000045628	0.0123089	0.343251	No	0.322247	0.0737134	14	147526	ENSSSCG00000009994	protein_coding	transcript	ENSSSCT00000045628.3	0.00183066	0.110143	6.90296	0.0383973	0.00202651	0.00165438	0.0254624	0.0254624	2	2	1	1	opposite
NAA35	ENSSSCT00000064297	0.973036	0.0448125	No	0.313717	0.122751	10	119643	ENSSSCG00000010956	protein_coding	transcript	ENSSSCT00000064297.2	0.937329	0.569937	2.90164	0.221834	0.240643	-0.0390713	0.49539	0.49539	5	2	1	1	opposite
NAA35	ENSSSCT00000072937	0.449379	-1.32423	No	0.313717	0.122751	10	101667	ENSSSCG00000010956	protein_coding	transcript	ENSSSCT00000072937.2	0.218399	1.07591	3.07425	2.4998	0.784966	1.83802	0.393612	1.83802	5	2	1	1	opposite
NAA35	ENSSSCT00000066735	1.80808e-06	0.758855	No	0.313717	0.122751	10	99472	ENSSSCG00000010956	protein_coding	transcript	ENSSSCT00000066735.1	9.10138e-08	0.142006	5.18492	0.170937	0.0155828	0.0164398	0.0301112	0.0301112	5	2	1	1	opposite
NAA35	ENSSSCT00000077228	0.630073	-0.855334	No	0.313717	0.122751	10	100166	ENSSSCG00000010956	protein_coding	transcript	ENSSSCT00000077228.2	0.383835	0.982181	3.2575	2.24203	1.88321	-1.3962	0.302672	0.302672	5	2	1	1	opposite
NAA35	ENSSSCT00000083430	0.0415998	-2.04488	No	0.313717	0.122751	10	100162	ENSSSCG00000010956	protein_coding	transcript	ENSSSCT00000083430.1	0.0080985	0.772255	2.96084	1.99724	0.892206	0.130802	0.459133	0.459133	5	2	1	1	opposite
NDRG4	ENSSSCT00000003101	0.00378537	-4.14521	No	-2.25098	0.242947	6	22349	ENSSSCG00000021911	protein_coding	transcript	ENSSSCT00000003101.5	0.000452909	1.18193	1.7951	7.04816	0.610633	2.55473	1.20604	2.55473	4	4	1	3	opposite
NDRG4	ENSSSCT00000022513	0.00187487	-2.71461	No	-2.25098	0.242947	6	41567	ENSSSCG00000021911	protein_coding	transcript	ENSSSCT00000022513.4	0.00020269	0.730591	2.23704	2.79645	0.264544	0.944916	0.912134	0.944916	4	4	1	3	opposite
NDRG4	ENSSSCT00000041616	0.000111678	-3.82985	No	-2.25098	0.242947	6	13580	ENSSSCG00000021911	protein_coding	transcript	ENSSSCT00000041616.3	8.54575e-06	0.860439	1.60888	4.24729	0.358704	0.0548535	1.31888	1.31888	4	4	1	3	opposite
NDRG4	ENSSSCT00000038980	0.0117282	3.36153	No	-2.25098	0.242947	6	41698	ENSSSCG00000021911	protein_coding	transcript	ENSSSCT00000038980.3	0.00172663	1.07273	1.13745	4.00083	1.05172	0.43438	1.55578	1.55578	4	4	1	3	opposite
NELFE	ENSSSCT00000085610	0.0249314	-2.16084	No	-0.231861	0.360166	7	6497	ENSSSCG00000001423	protein_coding	transcript	ENSSSCT00000085610.2	0.00429658	0.756723	3.25309	4.88118	0.985468	0.312061	0.304616	0.312061	3	2	1	1	opposite
NELFE	ENSSSCT00000035393	0.0225461	3.20676	No	-0.231861	0.360166	7	6497	ENSSSCG00000001423	protein_coding	transcript	ENSSSCT00000035393.4	0.00379148	1.10768	1.20245	4.2237	1.25224	0.772796	1.52795	1.52795	3	2	1	1	opposite
NELFE	ENSSSCT00000032936	0.700708	0.640587	No	-0.231861	0.360166	7	6090	ENSSSCG00000001423	protein_coding	transcript	ENSSSCT00000032936.4	0.468832	0.884324	4.01057	0.947676	1.67664	-0.591146	0.0953699	0.0953699	3	2	1	1	opposite
NIFK	ENSSSCT00000017130	0.0472941	-0.367376	No	-0.0468212	0.889306	15	20259	ENSSSCG00000015730	protein_coding	transcript	ENSSSCT00000017130.5	0.00954149	0.141734	5.22173	0.0824414	0.0113067	0.0342119	0.0296592	0.0342119	2	2	1	1	opposite
NIFK	ENSSSCT00000104226	3.07739e-11	0.845062	No	-0.0468212	0.889306	15	34005	ENSSSCG00000015730	protein_coding	transcript	ENSSSCT00000104226.1	7.32127e-13	0.117807	5.60334	0.228563	0.00580768	0.00743912	0.0256396	0.0256396	2	2	1	1	opposite
NUP155	ENSSSCT00000060578	7.34286e-05	-3.9009	Yes; up	0.466063	0.0209033	16	72849	ENSSSCG00000016845	protein_coding	transcript	ENSSSCT00000060578.3	5.389e-06	0.85752	4.08305	6.35343	1.5813	-0.600712	0.0849167	0.0849167	3	2	1	1	opposite
NUP155	ENSSSCT00000091323	0.00261396	4.08055	Yes; up	0.466063	0.0209033	16	56293	ENSSSCG00000016845	protein_coding	transcript	ENSSSCT00000091323.2	0.000295675	1.12752	1.8977	6.22213	1.74106	0.86888	1.13958	1.13958	3	2	1	1	opposite
NUP155	ENSSSCT00000018343	0.515697	1.06825	Yes; up	0.466063	0.0209033	16	72847	ENSSSCG00000016845	protein_coding	transcript	ENSSSCT00000018343.4	0.272268	0.973035	4.36215	0.624781	2.08693	-1.67938	0.0584333	0.0584333	3	2	1	1	opposite
OGDH	ENSSSCT00000051477	0.05918	0.455948	Yes; up	1.11092	0.00915133	18	75547	ENSSSCG00000016743	protein_coding	transcript	ENSSSCT00000051477.1	0.0126477	0.182852	7.1128	0.133826	0.0069015	0.0688587	0.026715	0.0688587	6	3	2	1	opposite
OGDH	ENSSSCT00000040939	0.00510742	1.24023	Yes; up	1.11092	0.00915133	18	75098	ENSSSCG00000016743	protein_coding	transcript	ENSSSCT00000040939.3	0.000647179	0.363593	6.41255	0.548237	0.275522	-0.068688	0.0240315	0.0240315	6	3	2	1	opposite
OGDH	ENSSSCT00000018225	0.0400204	4.02062	Yes; up	1.11092	0.00915133	18	75479	ENSSSCG00000016743	protein_coding	transcript	ENSSSCT00000018225.4	0.00770538	1.50884	3.26775	10.616	1.72483	3.43371	0.298206	3.43371	6	3	2	1	opposite
OGDH	ENSSSCT00000084307	0.0889786	0.569659	Yes; up	1.11092	0.00915133	18	22138	ENSSSCG00000016743	protein_coding	transcript	ENSSSCT00000084307.2	0.021475	0.247729	6.52197	0.18987	0.0119078	0.12715	0.024182	0.12715	6	3	2	1	opposite
OGDH	ENSSSCT00000060689	0.000648465	-3.02194	Yes; up	1.11092	0.00915133	18	75467	ENSSSCG00000016743	protein_coding	transcript	ENSSSCT00000060689.3	6.03218e-05	0.75331	4.36464	3.78377	1.16411	0.121739	0.0582671	0.121739	6	3	2	1	opposite
OGDH	ENSSSCT00000055622	0.630386	0.342317	Yes; up	1.11092	0.00915133	18	75541	ENSSSCG00000016743	protein_coding	transcript	ENSSSCT00000055622.2	0.384189	0.393376	4.71386	0.31519	0.111938	0.2387	0.0411448	0.2387	6	3	2	1	opposite
PCMTD1	ENSSSCT00000054128	0.0214702	-0.76307	Yes; up	0.521688	0.0132841	4	16950	ENSSSCG00000006267	protein_coding	transcript	ENSSSCT00000054128.3	0.0035705	0.261881	4.11994	0.252736	0.0751666	0.0134456	0.0802333	0.0802333	2	2	1	1	opposite
PCMTD1	ENSSSCT00000044050	0.000291459	0.453787	Yes; up	0.521688	0.0132841	4	63785	ENSSSCG00000006267	protein_coding	transcript	ENSSSCT00000044050.3	2.44952e-05	0.107548	6.45119	0.0906459	0.00213472	0.0235337	0.024074	0.024074	2	2	1	1	opposite
PEX11A	ENSSSCT00000022362	0.0120461	-3.29662	No	-0.0170417	0.984786	7	7991	ENSSSCG00000027052	protein_coding	transcript	ENSSSCT00000022362.4	0.00178241	1.05516	2.39638	4.57171	1.71489	0.603237	0.807893	0.807893	2	2	1	1	opposite
PEX11A	ENSSSCT00000068015	0.0206691	3.15783	No	-0.0170417	0.984786	7	8005	ENSSSCG00000027052	protein_coding	transcript	ENSSSCT00000068015.2	0.00340837	1.07839	2.01773	4.47318	1.57551	0.676904	1.05958	1.05958	2	2	1	1	opposite
PEX16	ENSSSCT00000014491	0.0176666	-0.354063	No	-0.0688098	0.756996	2	6635	ENSSSCG00000013267	protein_coding	transcript	ENSSSCT00000014491.5	0.00282548	0.11857	5.66207	0.0763625	0.00657109	0.0240584	0.025285	0.025285	3	2	1	1	opposite
PEX16	ENSSSCT00000061335	0.943841	-0.162247	No	-0.0688098	0.756996	2	6635	ENSSSCG00000013267	protein_coding	transcript	ENSSSCT00000061335.3	0.870864	0.998064	1.61281	1.79047	0.832837	1.42431	1.3166	1.42431	3	2	1	1	opposite
PEX16	ENSSSCT00000105581	0.00736659	0.507818	No	-0.0688098	0.756996	2	6635	ENSSSCG00000013267	protein_coding	transcript	ENSSSCT00000105581.1	0.000991421	0.154214	4.8474	0.0973586	0.017259	-0.00378081	0.0366286	0.0366286	3	2	1	1	opposite
PHC1	ENSSSCT00000000717	0.0213749	3.87896	No	-0.332598	0.214366	5	19526	ENSSSCG00000000661	protein_coding	transcript	ENSSSCT00000000717.5	0.00355112	1.33046	2.33979	7.00009	1.70411	2.30682	0.844429	2.30682	2	2	1	1	opposite
PHC1	ENSSSCT00000031706	0.0248077	-1.92308	No	-0.332598	0.214366	5	22876	ENSSSCG00000000661	protein_coding	transcript	ENSSSCT00000031706.3	0.00426896	0.672978	4.19948	3.43765	0.201862	0.824369	0.071532	0.824369	2	2	1	1	opposite
PLEKHA1	ENSSSCT00000039942	0.0126867	-2.41146	No	0.13917	0.693851	14	55714	ENSSSCG00000010702	protein_coding	transcript	ENSSSCT00000039942.3	0.00190204	0.776608	3.3157	4.88546	0.686889	0.679728	0.278219	0.679728	3	2	1	1	opposite
PLEKHA1	ENSSSCT00000075674	0.546821	0.125847	No	0.13917	0.693851	14	48138	ENSSSCG00000010702	protein_coding	transcript	ENSSSCT00000075674.2	0.300733	0.121607	5.43773	0.0284683	0.00641219	0.0190308	0.0270969	0.0270969	3	2	1	1	opposite
PLEKHA1	ENSSSCT00000042818	0.00879408	3.83375	No	0.13917	0.693851	14	55703	ENSSSCG00000010702	protein_coding	transcript	ENSSSCT00000042818.1	0.00121766	1.18519	1.96698	5.91416	2.08927	0.292858	1.0936	1.0936	3	2	1	1	opposite
PNPT1	ENSSSCT00000055752	3.96826e-10	1.09623	Yes; up	1.6463	7.56595e-05	3	44299	ENSSSCG00000031882	protein_coding	transcript	ENSSSCT00000055752.2	1.09086e-11	0.161353	5.6562	0.469708	0.00855781	0.0504347	0.0253173	0.0504347	3	2	1	1	opposite
PNPT1	ENSSSCT00000073398	0.0352452	-2.97278	Yes; up	1.6463	7.56595e-05	3	44299	ENSSSCG00000031882	protein_coding	transcript	ENSSSCT00000073398.2	0.00658403	1.09407	1.09685	3.63331	1.13997	0.479277	1.57228	1.57228	3	2	1	1	opposite
PNPT1	ENSSSCT00000070151	0.856025	-0.490288	Yes; up	1.6463	7.56595e-05	3	44299	ENSSSCG00000031882	protein_coding	transcript	ENSSSCT00000070151.1	0.702261	1.28257	0.74223	3.55121	1.00865	2.71873	1.68528	2.71873	3	2	1	1	opposite
PODXL2	ENSSSCT00000024591	0.000327484	-3.51743	Yes; up	2.40454	0.000259189	13	43616	ENSSSCG00000021397	protein_coding	transcript	ENSSSCT00000024591.4	2.79812e-05	0.839623	2.49547	5.34389	0.851796	0.458766	0.745595	0.745595	2	2	1	1	opposite
PODXL2	ENSSSCT00000052037	6.74591e-05	4.87929	Yes; up	2.40454	0.000259189	13	43640	ENSSSCG00000021397	protein_coding	transcript	ENSSSCT00000052037.3	4.89539e-06	1.06786	2.19802	7.00386	1.64569	-0.41175	0.938192	0.938192	2	2	1	1	opposite
PPIG	ENSSSCT00000041210	1.72472e-09	1.36827	Yes; up	0.659963	0.00375669	15	29232	ENSSSCG00000031123	protein_coding	transcript	ENSSSCT00000041210.3	5.14775e-11	0.208369	4.98172	0.594394	0.0187435	0.0796368	0.0332891	0.0796368	4	2	1	1	opposite
PPIG	ENSSSCT00000066047	0.0147583	-3.8789	Yes; up	0.659963	0.00375669	15	38300	ENSSSCG00000031123	protein_coding	transcript	ENSSSCT00000066047.3	0.00227953	1.27128	1.62413	6.02949	2.35207	0.284422	1.31002	1.31002	4	2	1	1	opposite
PPIG	ENSSSCT00000040557	0.676528	0.23683	Yes; up	0.659963	0.00375669	15	38300	ENSSSCG00000031123	protein_coding	transcript	ENSSSCT00000040557.3	0.439716	0.306508	5.157	0.142851	0.182407	-0.0305915	0.0304695	0.0304695	4	2	1	1	opposite
PPIG	ENSSSCT00000098687	0.603057	0.128807	Yes; up	0.659963	0.00375669	15	33190	ENSSSCG00000031123	protein_coding	transcript	ENSSSCT00000098687.1	0.354761	0.139191	5.54961	0.0393393	0.0178686	0.0174559	0.0260318	0.0260318	4	2	1	1	opposite
PPP2R1B	ENSSSCT00000084671	0.663905	-0.0988414	No	0.100958	0.651487	9	37295	ENSSSCG00000029538	protein_coding	transcript	ENSSSCT00000084671.1	0.424361	0.123725	5.48867	0.061351	0.00664094	0.0280454	0.0265666	0.0280454	4	2	1	1	opposite
PPP2R1B	ENSSSCT00000103343	0.00873138	3.27662	No	0.100958	0.651487	9	23979	ENSSSCG00000029538	protein_coding	transcript	ENSSSCT00000103343.1	0.00120771	1.01222	1.93325	4.39974	1.20557	0.960381	1.11607	1.11607	4	2	1	1	opposite
PPP2R1B	ENSSSCT00000032388	0.00722831	-4.41774	No	0.100958	0.651487	9	23979	ENSSSCG00000029538	protein_coding	transcript	ENSSSCT00000032388.4	0.000970188	1.3391	1.95255	8.34556	1.56724	2.49598	1.10324	2.49598	4	2	1	1	opposite
PPP2R1B	ENSSSCT00000053532	0.520126	0.438453	No	0.100958	0.651487	9	23979	ENSSSCG00000029538	protein_coding	transcript	ENSSSCT00000053532.3	0.275964	0.402461	5.55629	0.212571	0.341042	-0.140499	0.0259792	0.0259792	4	2	1	1	opposite
RAD23B	ENSSSCT00000094640	0.00523148	-0.546323	Yes; up	0.473528	0.0486903	1	25045	ENSSSCG00000005436	protein_coding	transcript	ENSSSCT00000094640.1	0.000664796	0.160509	4.6831	0.128502	0.016084	0.0303058	0.0422928	0.0422928	2	2	1	1	opposite
RAD23B	ENSSSCT00000005980	4.12102e-05	0.557343	Yes; up	0.473528	0.0486903	1	44577	ENSSSCG00000005436	protein_coding	transcript	ENSSSCT00000005980.5	2.83214e-06	0.119023	6.02842	0.117133	0.00288353	0.0292167	0.0242052	0.0292167	2	2	1	1	opposite
RALY	ENSSSCT00000007960	0.153797	2.22581	No	0.314449	0.0889454	17	91634	ENSSSCG00000007275	protein_coding	transcript	ENSSSCT00000007960.5	0.0451674	1.11119	1.81549	3.65609	0.843632	1.95418	1.19304	1.95418	4	2	1	1	opposite
RALY	ENSSSCT00000059666	0.0115701	-2.43659	No	0.314449	0.0889454	17	71677	ENSSSCG00000007275	protein_coding	transcript	ENSSSCT00000059666.3	0.00169184	0.776086	2.36092	2.21722	0.534067	-0.0980142	0.830716	0.830716	4	2	1	1	opposite
RALY	ENSSSCT00000050590	0.0186434	0.439977	No	0.314449	0.0889454	17	94338	ENSSSCG00000007275	protein_coding	transcript	ENSSSCT00000050590.3	0.00301078	0.148308	5.07008	0.0934139	0.0181238	0.0274158	0.0317159	0.0317159	4	2	1	1	opposite
RALY	ENSSSCT00000046368	0.585497	-0.155283	No	0.314449	0.0889454	17	74210	ENSSSCG00000007275	protein_coding	transcript	ENSSSCT00000046368.3	0.338592	0.162269	4.9543	0.137002	0.0258006	-0.00614515	0.0338636	0.0338636	4	2	1	1	opposite
RBL1	ENSSSCT00000044422	0.86195	0.601772	Yes; up	1.67172	2.08587e-05	17	84167	ENSSSCG00000007331	protein_coding	transcript	ENSSSCT00000044422.3	0.711736	1.6285	2.46835	4.92668	2.83642	3.17281	0.762414	3.17281	5	2	1	1	opposite
RBL1	ENSSSCT00000065011	0.0107348	-3.94554	Yes; up	1.67172	2.08587e-05	17	77919	ENSSSCG00000007331	protein_coding	transcript	ENSSSCT00000065011.1	0.00153544	1.24548	2.62981	6.03099	2.84978	-1.12713	0.665124	0.665124	5	2	1	1	opposite
RBL1	ENSSSCT00000057141	5.92648e-08	1.29484	Yes; up	1.67172	2.08587e-05	17	84171	ENSSSCG00000007331	protein_coding	transcript	ENSSSCT00000057141.2	2.26321e-09	0.216613	5.6352	0.493776	0.0808808	-0.0396488	0.0254383	0.0254383	5	2	1	1	opposite
RBL1	ENSSSCT00000057488	0.110849	3.156	Yes; up	1.67172	2.08587e-05	17	77898	ENSSSCG00000007331	protein_coding	transcript	ENSSSCT00000057488.3	0.0288922	1.44442	2.11611	6.1916	2.21106	2.51645	0.993269	2.51645	5	2	1	1	opposite
RBL1	ENSSSCT00000043540	0.0502499	1.69187	Yes; up	1.67172	2.08587e-05	17	77934	ENSSSCG00000007331	protein_coding	transcript	ENSSSCT00000043540.3	0.0102945	0.659401	5.04041	0.976843	0.953037	-0.691993	0.0322026	0.0322026	5	2	1	1	opposite
RBM39	ENSSSCT00000055143	0.968995	0.143137	No	0.0785103	0.61292	17	29477	ENSSSCG00000007309	protein_coding	transcript	ENSSSCT00000055143.3	0.927282	1.56837	2.50632	5.26756	2.71521	2.85848	0.738917	2.85848	5	2	1	1	opposite
RBM39	ENSSSCT00000072987	0.950117	-0.0229531	No	0.0785103	0.61292	17	4503	ENSSSCG00000007309	protein_coding	transcript	ENSSSCT00000072987.2	0.884968	0.158653	4.65211	0.0166361	0.0135354	0.00376565	0.0434992	0.0434992	5	2	1	1	opposite
RBM39	ENSSSCT00000007997	0.0462446	-0.320633	No	0.0785103	0.61292	17	29477	ENSSSCG00000007309	protein_coding	transcript	ENSSSCT00000007997.5	0.00928522	0.123255	6.77747	0.206572	0.00951766	0.00104787	0.0249058	0.0249058	5	2	1	1	opposite
RBM39	ENSSSCT00000048381	0.118233	0.339497	No	0.0785103	0.61292	17	30282	ENSSSCG00000007309	protein_coding	transcript	ENSSSCT00000048381.3	0.0315843	0.157932	6.14195	0.111808	0.00697633	0.0495415	0.0240538	0.0495415	5	2	1	1	opposite
RBM39	ENSSSCT00000061882	0.0439466	0.477417	No	0.0785103	0.61292	17	31743	ENSSSCG00000007309	protein_coding	transcript	ENSSSCT00000061882.3	0.0086956	0.181957	5.01097	0.092879	0.0422952	-0.00222557	0.0327252	0.0327252	5	2	1	1	opposite
RPRD2	ENSSSCT00000022559	0.0401217	0.408442	No	0.0206385	0.901095	4	90279	ENSSSCG00000030291	protein_coding	transcript	ENSSSCT00000022559.4	0.00773485	0.153352	6.04413	0.0880889	0.00833877	0.0449483	0.0241828	0.0449483	3	2	1	1	opposite
RPRD2	ENSSSCT00000049663	0.559085	0.185956	No	0.0206385	0.901095	4	35732	ENSSSCG00000030291	protein_coding	transcript	ENSSSCT00000049663.3	0.312491	0.184113	5.88547	0.0803819	0.0345815	0.0422274	0.0244633	0.0422274	3	2	1	1	opposite
RPRD2	ENSSSCT00000064242	0.0460781	-2.71726	No	0.0206385	0.901095	4	93367	ENSSSCG00000030291	protein_coding	transcript	ENSSSCT00000064242.2	0.00923266	1.04377	5.1614	4.45574	1.46119	1.00741	0.030412	1.00741	3	2	1	1	opposite
RSC1A1	ENSSSCT00000082945	1.01817e-08	-4.17639	Yes; up	1.05207	6.30923e-05	6	39906	ENSSSCG00000003461	protein_coding	transcript	ENSSSCT00000082945.2	3.38233e-10	0.665013	4.41914	7.31846	0.947258	0.0369857	0.0548251	0.0548251	4	2	1	1	opposite
RSC1A1	ENSSSCT00000061903	0.345873	0.160317	Yes; up	1.05207	6.30923e-05	6	45736	ENSSSCG00000003461	protein_coding	transcript	ENSSSCT00000061903.3	0.144342	0.10982	7.00156	0.0440594	0.00132912	0.0188266	0.0259989	0.0259989	4	2	1	1	opposite
RSC1A1	ENSSSCT00000070670	0.78227	-0.209575	Yes; up	1.05207	6.30923e-05	6	11094	ENSSSCG00000003461	protein_coding	transcript	ENSSSCT00000070670.2	0.582498	0.381227	3.36769	0.0828982	0.0710697	-0.0138831	0.258244	0.258244	4	2	1	1	opposite
RSC1A1	ENSSSCT00000087169	1.90041e-05	2.13177	Yes; up	1.05207	6.30923e-05	6	39906	ENSSSCG00000003461	protein_coding	transcript	ENSSSCT00000087169.2	1.19852e-06	0.439008	6.37946	1.23681	0.412701	-0.304421	0.0240042	0.0240042	4	2	1	1	opposite
SF1	ENSSSCT00000046089	2.64683e-21	1.20945	No	0.300093	0.0886042	2	13494	ENSSSCG00000062583	protein_coding	transcript	ENSSSCT00000046089.3	2.63973e-23	0.121609	6.60288	0.431897	0.00915597	0.020319	0.0243538	0.0243538	2	2	1	1	opposite
SF1	ENSSSCT00000062161	0.00273139	-0.447426	No	0.300093	0.0886042	2	13497	ENSSSCG00000062583	protein_coding	transcript	ENSSSCT00000062161.3	0.0003115	0.124094	7.31956	0.091517	0.00396608	0.0309274	0.0283835	0.0309274	2	2	1	1	opposite
SLC14A1	ENSSSCT00000004963	0.020988	3.03465	Yes; up	6.63709	6.02023e-08	1	26169	ENSSSCG00000004492	protein_coding	transcript	ENSSSCT00000004963.5	0.00347322	1.0384	0.979049	4.73133	0.827159	1.5045	1.61614	1.61614	3	3	2	1	opposite
SLC14A1	ENSSSCT00000060356	1.55561e-06	4.66033	Yes; up	6.63709	6.02023e-08	1	26474	ENSSSCG00000004492	protein_coding	transcript	ENSSSCT00000060356.3	7.73461e-08	0.867327	1.26323	6.70104	0.204134	-0.0982005	1.50041	1.50041	3	3	2	1	opposite
SLC14A1	ENSSSCT00000038608	0.00325707	-3.5599	Yes; up	6.63709	6.02023e-08	1	26169	ENSSSCG00000004492	protein_coding	transcript	ENSSSCT00000038608.3	0.000382239	1.00221	1.44833	5.16753	0.213399	2.06253	1.40809	2.06253	3	3	2	1	opposite
SLC25A36	ENSSSCT00000088904	0.0257521	-1.39124	No	-0.105293	0.637091	13	41783	ENSSSCG00000036855	protein_coding	transcript	ENSSSCT00000088904.2	0.00447034	0.489373	5.55655	0.970577	0.0231902	0.519464	0.0259772	0.519464	4	2	1	1	opposite
SLC25A36	ENSSSCT00000039971	0.738616	-0.0733449	No	-0.105293	0.637091	13	29597	ENSSSCG00000036855	protein_coding	transcript	ENSSSCT00000039971.2	0.518617	0.113629	5.7304	0.0341635	0.00430039	0.0152375	0.0249559	0.0249559	4	2	1	1	opposite
SLC25A36	ENSSSCT00000063584	0.866468	-0.122971	No	-0.105293	0.637091	13	41861	ENSSSCG00000036855	protein_coding	transcript	ENSSSCT00000063584.2	0.72052	0.34372	4.88516	0.172381	0.232159	-0.0648784	0.0355443	0.0355443	4	2	1	1	opposite
SLC25A36	ENSSSCT00000098339	1.74241e-08	5.03739	No	-0.105293	0.637091	13	41783	ENSSSCG00000036855	protein_coding	transcript	ENSSSCT00000098339.1	6.0157e-10	0.813793	1.82212	9.17693	0.189598	1.31102	1.18878	1.31102	4	2	1	1	opposite
SLC25A6	ENSSSCT00000091572	5.09483e-09	-5.28123	Yes; up	0.901683	0.00250117	AEMK02000569.1	3814	ENSSSCG00000033673	protein_coding	transcript	ENSSSCT00000091572.2	1.62597e-10	0.826088	3.97855	10.808	0.503866	1.04244	0.100531	1.04244	4	3	2	1	opposite
SLC25A6	ENSSSCT00000079909	0.00188017	4.60267	Yes; up	0.901683	0.00250117	AEMK02000569.1	4236	ENSSSCG00000033673	protein_coding	transcript	ENSSSCT00000079909.2	0.000203536	1.23908	3.77532	8.19345	0.704776	2.77412	0.141223	2.77412	4	3	2	1	opposite
SLC25A6	ENSSSCT00000048468	0.927916	0.131101	Yes; up	0.901683	0.00250117	AEMK02000569.1	2856	ENSSSCG00000033673	protein_coding	transcript	ENSSSCT00000048468.2	0.837022	0.637331	3.30973	0.260763	0.639766	-0.314389	0.280626	0.280626	4	3	2	1	opposite
SLC25A6	ENSSSCT00000064470	5.03385e-06	0.651714	Yes; up	0.901683	0.00250117	AEMK02000569.1	2177	ENSSSCG00000033673	protein_coding	transcript	ENSSSCT00000064470.3	2.78035e-07	0.126848	7.53984	0.146832	0.00149866	0.0349607	0.0307029	0.0349607	4	3	2	1	opposite
SLTM	ENSSSCT00000052540	0.00211412	-3.20736	Yes; up	2.47114	1.22301e-07	1	50288	ENSSSCG00000004592	protein_coding	transcript	ENSSSCT00000052540.3	0.000232466	0.871365	4.10965	4.09822	0.494203	1.22625	0.0814967	1.22625	8	3	2	1	opposite
SLTM	ENSSSCT00000043725	7.43227e-68	2.49964	Yes; up	2.47114	1.22301e-07	1	41200	ENSSSCG00000004592	protein_coding	transcript	ENSSSCT00000043725.2	1.02425e-70	0.140593	6.59303	1.60821	0.00642172	0.0383674	0.0243301	0.0383674	8	3	2	1	opposite
SLTM	ENSSSCT00000005073	0.568699	1.22745	Yes; up	2.47114	1.22301e-07	1	50990	ENSSSCG00000004592	protein_coding	transcript	ENSSSCT00000005073.4	0.321721	1.23869	0.890724	2.81845	1.83175	0.463669	1.64497	1.64497	8	3	2	1	opposite
SLTM	ENSSSCT00000039763	0.258645	-1.70234	Yes; up	2.47114	1.22301e-07	1	50198	ENSSSCG00000004592	protein_coding	transcript	ENSSSCT00000039763.3	0.093413	1.01471	2.01872	1.45578	1.27414	-0.375174	1.05891	1.05891	8	3	2	1	opposite
SLTM	ENSSSCT00000086226	6.2975e-11	2.80254	Yes; up	2.47114	1.22301e-07	1	52592	ENSSSCG00000004592	protein_coding	transcript	ENSSSCT00000086226.2	1.57586e-12	0.396532	5.86845	2.25491	0.129197	0.227089	0.0245038	0.227089	8	3	2	1	opposite
SLTM	ENSSSCT00000087362	0.486942	0.902823	Yes; up	2.47114	1.22301e-07	1	50990	ENSSSCG00000004592	protein_coding	transcript	ENSSSCT00000087362.2	0.247709	0.781036	3.24388	0.293555	1.07353	-0.959963	0.308716	0.308716	8	3	2	1	opposite
SLTM	ENSSSCT00000098767	0.857744	0.136416	Yes; up	2.47114	1.22301e-07	1	12592	ENSSSCG00000004592	protein_coding	transcript	ENSSSCT00000098767.1	0.705506	0.360987	3.40915	0.0621986	0.051694	-0.0115401	0.24358	0.24358	8	3	2	1	opposite
SLTM	ENSSSCT00000037087	0.898776	0.112382	Yes; up	2.47114	1.22301e-07	1	49919	ENSSSCG00000004592	protein_coding	transcript	ENSSSCT00000037087.3	0.781721	0.405599	5.93252	0.0249848	0.348402	-0.321834	0.0243641	0.0243641	8	3	2	1	opposite
SMC4	ENSSSCT00000048844	0.00204317	5.05838	Yes; up	1.14567	0.000709027	13	39038	ENSSSCG00000011731	protein_coding	transcript	ENSSSCT00000048844.2	0.000223182	1.37038	3.40734	9.91624	2.1741	2.08117	0.244195	2.08117	5	2	1	1	opposite
SMC4	ENSSSCT00000012842	0.0880891	1.8111	Yes; up	1.14567	0.000709027	13	38953	ENSSSCG00000011731	protein_coding	transcript	ENSSSCT00000012842.5	0.0211581	0.785677	4.58315	1.15007	1.35233	-0.997618	0.0463934	0.0463934	5	2	1	1	opposite
SMC4	ENSSSCT00000075653	0.554223	-1.10485	Yes; up	1.14567	0.000709027	13	38769	ENSSSCG00000011731	protein_coding	transcript	ENSSSCT00000075653.2	0.308025	1.08385	3.64099	2.54502	0.985466	1.67639	0.175188	1.67639	5	2	1	1	opposite
SMC4	ENSSSCT00000047832	1.17687e-08	-5.59188	Yes; up	1.14567	0.000709027	13	39038	ENSSSCG00000011731	protein_coding	transcript	ENSSSCT00000047832.3	3.93941e-10	0.893785	3.7821	8.2158	1.67048	-1.23301	0.139648	0.139648	5	2	1	1	opposite
SMC4	ENSSSCT00000047103	0.219755	2.1127	Yes; up	1.14567	0.000709027	13	39038	ENSSSCG00000011731	protein_coding	transcript	ENSSSCT00000047103.2	0.0743919	1.18412	4.22544	3.60047	1.26831	1.90882	0.0690902	1.90882	5	2	1	1	opposite
SRSF1	ENSSSCT00000048013	0.34465	-1.6791	No	-0.0469982	0.794572	12	3766	ENSSSCG00000017626	protein_coding	transcript	ENSSSCT00000048013.3	0.143331	1.14732	4.05466	3.15917	0.36896	2.61375	0.0888107	2.61375	5	2	1	1	opposite
SRSF1	ENSSSCT00000043811	0.0235734	0.323899	No	-0.0469982	0.794572	12	6223	ENSSSCG00000017626	protein_coding	transcript	ENSSSCT00000043811.2	0.00400785	0.112561	6.44412	0.0435354	0.00464362	0.00821515	0.0240654	0.0240654	5	2	1	1	opposite
SRSF1	ENSSSCT00000102696	0.940797	0.045775	No	-0.0469982	0.794572	12	2245	ENSSSCG00000017626	protein_coding	transcript	ENSSSCT00000102696.1	0.863927	0.267101	4.42342	0.349172	0.0371724	0.124484	0.0545699	0.124484	5	2	1	1	opposite
SRSF1	ENSSSCT00000019188	0.000170998	-0.520619	No	-0.0469982	0.794572	12	3761	ENSSSCG00000017626	protein_coding	transcript	ENSSSCT00000019188.4	1.36307e-05	0.11969	6.61416	0.219567	0.00807888	0.0171463	0.024382	0.024382	5	2	1	1	opposite
SRSF1	ENSSSCT00000086503	0.756998	0.0666111	No	-0.0469982	0.794572	12	9162	ENSSSCG00000017626	protein_coding	transcript	ENSSSCT00000086503.2	0.544258	0.109849	6.82799	0.0359352	0.00222906	0.0212512	0.0251133	0.0251133	5	2	1	1	opposite
SUN1	ENSSSCT00000008276	0.014518	-0.350824	No	-0.249835	0.220072	3	44849	ENSSSCG00000007544	protein_coding	transcript	ENSSSCT00000008276.5	0.00223556	0.11476	6.30308	0.0881906	0.00586864	0.0167403	0.0239733	0.0239733	6	3	1	2	opposite
SUN1	ENSSSCT00000030566	0.372239	1.64961	No	-0.249835	0.220072	3	44849	ENSSSCG00000007544	protein_coding	transcript	ENSSSCT00000030566.4	0.161834	1.17919	1.11377	4.2423	0.78349	2.36726	1.56549	2.36726	6	3	1	2	opposite
SUN1	ENSSSCT00000058332	0.0422718	-2.76777	No	-0.249835	0.220072	3	25321	ENSSSCG00000007544	protein_coding	transcript	ENSSSCT00000058332.3	0.00827377	1.04813	2.56017	3.27182	1.78301	-1.39204	0.706243	0.706243	6	3	1	2	opposite
SUN1	ENSSSCT00000048951	0.925998	-0.293868	No	-0.249835	0.220072	3	44849	ENSSSCG00000007544	protein_coding	transcript	ENSSSCT00000048951.3	0.83287	1.39259	1.72127	3.47302	0.694918	3.69941	1.25211	3.69941	6	3	1	2	opposite
SUN1	ENSSSCT00000059698	0.962116	-0.163574	No	-0.249835	0.220072	3	44849	ENSSSCG00000007544	protein_coding	transcript	ENSSSCT00000059698.3	0.911478	1.47133	2.86114	3.8245	1.4426	3.46266	0.520738	3.46266	6	3	1	2	opposite
SUN1	ENSSSCT00000061097	0.0168405	3.67737	No	-0.249835	0.220072	3	44849	ENSSSCG00000007544	protein_coding	transcript	ENSSSCT00000061097.3	0.00266832	1.22433	1.84358	5.35577	2.22164	0.0489591	1.17494	1.17494	6	3	1	2	opposite
TENT2	ENSSSCT00000064644	0.0351259	-3.12836	Yes; up	0.364693	0.0441091	2	59899	ENSSSCG00000014114	protein_coding	transcript	ENSSSCT00000064644.2	0.00655782	1.15077	1.81314	3.26903	1.80613	-1.11751	1.19454	1.19454	2	2	1	1	opposite
TENT2	ENSSSCT00000057835	0.0428186	0.288099	Yes; up	0.364693	0.0441091	2	59975	ENSSSCG00000014114	protein_coding	transcript	ENSSSCT00000057835.2	0.00841609	0.109339	6.15875	0.0310712	0.00305302	0.00851974	0.0240362	0.0240362	2	2	1	1	opposite
TEX10	ENSSSCT00000088284	0.827345	0.309927	Yes; up	0.495657	0.0484679	1	61066	ENSSSCG00000005389	protein_coding	transcript	ENSSSCT00000088284.2	0.655812	0.695367	5.07079	0.085048	1.06395	-1.00783	0.0317046	0.0317046	3	2	1	1	opposite
TEX10	ENSSSCT00000005932	0.00649991	2.09829	Yes; up	0.495657	0.0484679	1	36298	ENSSSCG00000005389	protein_coding	transcript	ENSSSCT00000005932.5	0.00085545	0.629324	4.07783	1.44855	0.811799	-0.403893	0.0856127	0.0856127	3	2	1	1	opposite
TEX10	ENSSSCT00000039346	2.91801e-05	-4.43017	Yes; up	0.495657	0.0484679	1	62514	ENSSSCG00000005389	protein_coding	transcript	ENSSSCT00000039346.3	1.93765e-06	0.930743	2.98778	6.57789	0.844509	1.11841	0.443048	1.11841	3	2	1	1	opposite
TMPPE	ENSSSCT00000067072	0.0550777	-1.95101	Yes; up	0.685501	0.0169819	13	8613	ENSSSCG00000037371	protein_coding	transcript	ENSSSCT00000067072.2	0.0115592	0.772579	4.09076	6.42504	1.13764	0.21483	0.0839021	0.21483	3	2	1	1	opposite
TMPPE	ENSSSCT00000075727	0.0259002	-2.81317	Yes; up	0.685501	0.0169819	13	8866	ENSSSCG00000037371	protein_coding	transcript	ENSSSCT00000075727.2	0.00450112	0.990301	3.83401	6.162	2.0941	-0.668785	0.128073	0.128073	3	2	1	1	opposite
TMPPE	ENSSSCT00000085348	0.000665779	1.12021	Yes; up	0.685501	0.0169819	13	9308	ENSSSCG00000037371	protein_coding	transcript	ENSSSCT00000085348.2	6.22221e-05	0.279757	4.6391	0.411156	0.133318	-0.0425703	0.0440219	0.0440219	3	2	1	1	opposite
TNNI1	ENSSSCT00000039228	0.00110697	2.01779	Yes; up	6.92039	1.06958e-07	10	8028	ENSSSCG00000024061	protein_coding	transcript	ENSSSCT00000039228.3	0.000110721	0.521959	3.65899	1.55994	0.446971	0.113733	0.170356	0.170356	3	3	2	1	opposite
TNNI1	ENSSSCT00000094581	0.00255748	-3.7734	Yes; up	6.92039	1.06958e-07	10	6886	ENSSSCG00000024061	protein_coding	transcript	ENSSSCT00000094581.1	0.000288355	1.04078	1.56208	5.67748	0.0623132	2.39219	1.34567	2.39219	3	3	2	1	opposite
TNNI1	ENSSSCT00000063842	3.76175e-22	6.91763	Yes; up	6.92039	1.06958e-07	10	15841	ENSSSCG00000024061	protein_coding	transcript	ENSSSCT00000063842.3	3.62887e-24	0.682137	2.4776	13.0646	0.028302	1.02605	0.756656	1.02605	3	3	2	1	opposite
TOMM40L	ENSSSCT00000102352	0.007837	3.59515	No	-0.694009	0.0888161	4	6794	ENSSSCG00000006354	protein_coding	transcript	ENSSSCT00000102352.1	0.00106724	1.0987	0.871908	4.55941	1.08464	-1.05527	1.65065	1.65065	3	2	1	1	opposite
TOMM40L	ENSSSCT00000006963	0.000326069	-4.50535	No	-0.694009	0.0888161	4	6794	ENSSSCG00000006354	protein_coding	transcript	ENSSSCT00000006963.4	2.78485e-05	1.07516	2.00656	5.74319	1.55226	-1.10971	1.06708	1.06708	3	2	1	1	opposite
TOMM40L	ENSSSCT00000088057	0.0562626	-1.30137	No	-0.694009	0.0888161	4	4606	ENSSSCG00000006354	protein_coding	transcript	ENSSSCT00000088057.2	0.0118508	0.517124	3.1008	2.76178	0.226741	-0.0069751	0.379204	0.379204	3	2	1	1	opposite
TRMO	ENSSSCT00000005910	3.46602e-05	-1.56214	Yes; up	3.79243	2.3233e-07	1	18732	ENSSSCG00000005371	protein_coding	transcript	ENSSSCT00000005910.4	2.33422e-06	0.330815	3.93609	0.7763	0.140078	-0.00777279	0.1079	0.1079	3	3	1	2	opposite
TRMO	ENSSSCT00000057353	4.75019e-47	3.0734	Yes; up	3.79243	2.3233e-07	1	36951	ENSSSCG00000005371	protein_coding	transcript	ENSSSCT00000057353.3	1.42984e-49	0.207639	6.54731	2.45546	0.00425248	0.0934403	0.0242302	0.0934403	3	3	1	2	opposite
TRMO	ENSSSCT00000062895	1.58647e-08	-1.08668	Yes; up	3.79243	2.3233e-07	1	18792	ENSSSCG00000005371	protein_coding	transcript	ENSSSCT00000062895.3	5.37951e-10	0.175056	4.77522	0.32189	0.0304541	-0.0101484	0.0389835	0.0389835	3	3	1	2	opposite
UBE3A	ENSSSCT00000063766	0.660759	0.289908	No	0.0418669	0.840116	1	69715	ENSSSCG00000004832	protein_coding	transcript	ENSSSCT00000063766.3	0.419978	0.359482	4.70007	0.124689	0.251164	-0.135116	0.0416535	0.0416535	6	2	1	1	opposite
UBE3A	ENSSSCT00000005334	0.970062	-0.160324	No	0.0418669	0.840116	1	58879	ENSSSCG00000004832	protein_coding	transcript	ENSSSCT00000005334.5	0.930871	1.84814	2.14283	6.13197	1.6975	6.04199	0.975266	6.04199	6	2	1	1	opposite
UBE3A	ENSSSCT00000064743	0.981904	-0.0486233	No	0.0418669	0.840116	1	33262	ENSSSCG00000004832	protein_coding	transcript	ENSSSCT00000064743.3	0.957642	0.915463	4.89195	0.382729	1.86363	-1.38002	0.0353627	0.0353627	6	2	1	1	opposite
UBE3A	ENSSSCT00000047902	0.000114365	0.61977	No	0.0418669	0.840116	1	97481	ENSSSCG00000004832	protein_coding	transcript	ENSSSCT00000047902.3	8.7721e-06	0.139418	5.35146	0.121318	0.0159085	0.00996707	0.0281348	0.0281348	6	2	1	1	opposite
UBE3A	ENSSSCT00000059702	0.0110705	-3.44213	No	0.0418669	0.840116	1	31123	ENSSSCG00000004832	protein_coding	transcript	ENSSSCT00000059702.3	0.0015979	1.09056	2.03129	3.77944	1.64446	-0.98578	1.05046	1.05046	6	2	1	1	opposite
UBE3A	ENSSSCT00000048664	0.11443	-0.448859	No	0.0418669	0.840116	1	99321	ENSSSCG00000004832	protein_coding	transcript	ENSSSCT00000048664.2	0.0301753	0.207059	5.75919	0.130313	0.00697387	0.0901736	0.0248405	0.0901736	6	2	1	1	opposite
USF2	ENSSSCT00000058119	0.000112976	1.04211	Yes; up	1.79406	0.000463923	6	9585	ENSSSCG00000002885	protein_coding	transcript	ENSSSCT00000058119.3	8.65327e-06	0.234269	6.34252	0.372517	0.00680597	0.117551	0.0239837	0.117551	4	2	1	1	opposite
USF2	ENSSSCT00000003187	0.0973204	2.99387	Yes; up	1.79406	0.000463923	6	9515	ENSSSCG00000002885	protein_coding	transcript	ENSSSCT00000003187.4	0.024233	1.32859	5.0027	5.38167	0.954893	3.0448	0.0328799	3.0448	4	2	1	1	opposite
USF2	ENSSSCT00000053679	0.0394178	-0.686993	Yes; up	1.79406	0.000463923	6	9585	ENSSSCG00000002885	protein_coding	transcript	ENSSSCT00000053679.3	0.00756793	0.257227	5.02506	0.221713	0.117457	0.00148876	0.0324697	0.0324697	4	2	1	1	opposite
USF2	ENSSSCT00000038497	0.104057	1.87927	Yes; up	1.79406	0.000463923	6	9585	ENSSSCG00000002885	protein_coding	transcript	ENSSSCT00000038497.3	0.0264822	0.846874	5.22818	1.22494	1.59552	-1.32739	0.0295817	0.0295817	4	2	1	1	opposite
UTP6	ENSSSCT00000019313	0.168958	2.00981	No	-0.0395437	0.864287	12	52793	ENSSSCG00000017745	protein_coding	transcript	ENSSSCT00000019313.5	0.0514552	1.03191	3.74478	2.91131	1.69094	0.721875	0.148492	0.721875	3	2	1	1	opposite
UTP6	ENSSSCT00000060594	1.63182e-08	-0.842279	No	-0.0395437	0.864287	12	56291	ENSSSCG00000017745	protein_coding	transcript	ENSSSCT00000060594.2	5.57471e-10	0.135807	5.51289	0.198633	0.0154499	0.0100262	0.0263418	0.0263418	3	2	1	1	opposite
UTP6	ENSSSCT00000059694	0.0287315	3.37702	No	-0.0395437	0.864287	12	54875	ENSSSCG00000017745	protein_coding	transcript	ENSSSCT00000059694.2	0.00509318	1.20561	2.11042	5.05983	2.2964	0.243559	0.997109	0.997109	3	2	1	1	opposite
WDR37	ENSSSCT00000040226	0.0248891	-0.639802	No	0.140844	0.581186	10	40817	ENSSSCG00000029602	protein_coding	transcript	ENSSSCT00000040226.3	0.00428749	0.224005	5.75098	0.326042	0.015172	0.0985275	0.0248721	0.0985275	7	2	1	1	opposite
WDR37	ENSSSCT00000099562	0.559783	-0.808012	No	0.140844	0.581186	10	27073	ENSSSCG00000029602	protein_coding	transcript	ENSSSCT00000099562.1	0.313409	0.801524	2.59852	1.55172	0.77225	0.0233749	0.683464	0.683464	7	2	1	1	opposite
WDR37	ENSSSCT00000060991	0.00121512	0.516953	No	0.140844	0.581186	10	48109	ENSSSCG00000029602	protein_coding	transcript	ENSSSCT00000060991.3	0.000123037	0.134623	5.6216	0.0930037	0.0155446	0.00175697	0.0255215	0.0255215	7	2	1	1	opposite
WDR37	ENSSSCT00000066425	0.886966	0.524522	No	0.140844	0.581186	10	40712	ENSSSCG00000029602	protein_coding	transcript	ENSSSCT00000066425.2	0.759682	1.7147	2.83096	6.14685	1.71087	4.95132	0.53981	4.95132	7	2	1	1	opposite
WDR37	ENSSSCT00000024416	0.356038	-1.30943	No	0.140844	0.581186	10	101933	ENSSSCG00000029602	protein_coding	transcript	ENSSSCT00000024416.4	0.150994	0.911844	1.38917	1.71739	0.445106	1.18131	1.43891	1.43891	7	2	1	1	opposite
WDR37	ENSSSCT00000029839	0.051268	-0.586377	No	0.140844	0.581186	10	39079	ENSSSCG00000029602	protein_coding	transcript	ENSSSCT00000029839.4	0.0105567	0.229319	4.32414	0.122922	0.0580694	-0.0116931	0.0610882	0.0610882	7	2	1	1	opposite
WDR37	ENSSSCT00000048504	0.398294	0.910563	No	0.140844	0.581186	10	67531	ENSSSCG00000029602	protein_coding	transcript	ENSSSCT00000048504.3	0.180456	0.679853	4.52638	0.402873	0.998271	-0.748701	0.0490333	0.0490333	7	2	1	1	opposite
XPO1	ENSSSCT00000105903	0.816601	0.59807	No	0.508808	0.0818829	3	45112	ENSSSCG00000028228	protein_coding	transcript	ENSSSCT00000105903.1	0.63848	1.27297	4.10078	3.29629	0.487898	3.18388	0.0826132	3.18388	7	2	1	1	opposite
XPO1	ENSSSCT00000096929	1.49981e-06	-3.24525	No	0.508808	0.0818829	3	44173	ENSSSCG00000028228	protein_coding	transcript	ENSSSCT00000096929.1	7.42997e-08	0.603157	3.88304	6.25468	0.696671	0.127663	0.11795	0.127663	7	2	1	1	opposite
XPO1	ENSSSCT00000094902	0.773162	-0.526264	No	0.508808	0.0818829	3	45112	ENSSSCG00000028228	protein_coding	transcript	ENSSSCT00000094902.1	0.569034	0.924122	2.85111	2.26736	1.30252	0.632574	0.52706	0.632574	7	2	1	1	opposite
XPO1	ENSSSCT00000097117	0.200925	0.594018	No	0.508808	0.0818829	3	44078	ENSSSCG00000028228	protein_coding	transcript	ENSSSCT00000097117.1	0.0654239	0.322424	5.2342	0.392721	0.0746996	0.160858	0.0295099	0.160858	7	2	1	1	opposite
XPO1	ENSSSCT00000065655	0.0111394	0.940692	No	0.508808	0.0818829	3	44515	ENSSSCG00000028228	protein_coding	transcript	ENSSSCT00000065655.3	0.00161432	0.298319	5.18944	0.534787	0.0854009	0.116252	0.0300546	0.116252	7	2	1	1	opposite
XPO1	ENSSSCT00000096172	0.790043	0.565514	No	0.508808	0.0818829	3	45112	ENSSSCG00000028228	protein_coding	transcript	ENSSSCT00000096172.1	0.596501	1.06814	3.36262	2.94429	1.47186	1.11335	0.260116	1.11335	7	2	1	1	opposite
XPO1	ENSSSCT00000031737	0.250019	-0.58818	No	0.508808	0.0818829	3	32264	ENSSSCG00000028228	protein_coding	transcript	ENSSSCT00000031737.4	0.0889946	0.345841	4.92326	0.727962	0.216908	0.0541085	0.0345738	0.0541085	7	2	1	1	opposite
YLPM1	ENSSSCT00000065687	0.00589827	-4.83661	No	0.367971	0.0705569	7	66069	ENSSSCG00000002372	protein_coding	transcript	ENSSSCT00000065687.3	0.000763006	1.43695	2.2154	9.86749	2.12371	2.55503	0.926569	2.55503	4	2	1	1	opposite
YLPM1	ENSSSCT00000027433	0.00936851	0.911435	No	0.367971	0.0705569	7	66046	ENSSSCG00000002372	protein_coding	transcript	ENSSSCT00000027433.4	0.00131113	0.283624	3.98503	0.27914	0.0828161	-0.00795064	0.0994597	0.0994597	4	2	1	1	opposite
YLPM1	ENSSSCT00000098940	0.727921	0.0794238	No	0.367971	0.0705569	7	51182	ENSSSCG00000002372	protein_coding	transcript	ENSSSCT00000098940.1	0.504086	0.118885	6.70311	0.0450682	0.00528803	0.0267373	0.0246399	0.0267373	4	2	1	1	opposite
YLPM1	ENSSSCT00000002636	0.332931	0.396327	No	0.367971	0.0705569	7	66069	ENSSSCG00000002372	protein_coding	transcript	ENSSSCT00000002636.5	0.136123	0.265923	7.30008	0.0676088	0.132028	-0.102535	0.0282064	0.0282064	4	2	1	1	opposite
