# Supplementary material for: Commonly disrupted pathways in brain and kidney in a pig model of systemic endotoxemia
Source: J Neuroinflammation. 2024 Jan 4;21:9. doi: 10.1186/s12974-023-03002-6 (PMC10765757; doi:10.1186/s12974-023-03002-6)
Supplement: Supplementary file 7 — Additional file 7: Table S6. Differentially expressed genes between mouse and pig brains following LPS challenge reveal oppositely expressed genes between species. Inference to determine if genes are consistently up or downregulated among the pig and mouse species challenged with LPS compared to saline controls. To compare which differentially expressed genes are shared or unique between pig and mouse, the gene ids were first converted to human gene symbols following gprofiler2 gorth function (see Materials and methods) [file 12974_2023_3002_MOESM7_ESM.xlsx]

## Sheet: KEY
TAB	Description
Shared	DEGs that are shared between two tissues.
DE_UniqueToTissue	DEGs that are unique to a tissue.
pig_human_orth	Human gene name from applying gprofiler2 gorth function. Pig brain DEGs, adj.P.val < 1.0.
mouse_human_orth	Human gene name from applying gprofiler2 gorth function. Mouse brain DEGs, adj.P.val < 1.0.
Column title	Description
gene_name	pig gene symbol
tissueA_logFC	the log2FC in the tissueA dataset
tissueA_adj.P.Val	the adjusted p.value in the tissueA dataset
tissueB_logFC	the log2FC in the tissueB dataset
tissueB_pig_adj.P.Val	the adjusted p.value in the tissueB dataset
logFC_difference	the difference between the tissueA logFC and the tissueB logFC
direction_status	if the gene is either up or dow-regulated in both the tissueA and tissueB brain datasets, then it showing the same direction, else it is showing an opposite direction.

## Sheet: shared
ortholog_name	mouse_gene_id	mouse_logFC	mouse_adj.P.Val	pig_gene_id	pig_logFC	pig_adj.P.Val	logFC_difference	direction_status	average_pig_mouse_logFC
FOS	ENSMUSG00000021250	-1.09118	0.000581658	ENSSSCG00000002383	4.07961	5.74863e-05	-5.1708	opposite	1.49422
DUSP5	ENSMUSG00000034765	-0.348006	0.0130017	ENSSSCG00000040815	3.76633	4.52114e-06	-4.11434	opposite	1.70916
EGR2	ENSMUSG00000037868	-2.14782	6.16455e-07	ENSSSCG00000010224	3.11338	0.0068841	-5.2612	opposite	0.482783
GRAMD2A	ENSMUSG00000074259	-0.209547	0.038032	ENSSSCG00000001931	2.58306	0.00677203	-2.79261	opposite	1.18676
JUNB	ENSMUSG00000052837	-0.234937	0.0194677	ENSSSCG00000013735	1.95348	6.2314e-05	-2.18842	opposite	0.859274
NR4A3	ENSMUSG00000028341	-1.36954	6.76506e-07	ENSSSCG00000005385	1.87061	0.000385047	-3.24014	opposite	0.250534
RNF122	ENSMUSG00000039328	-0.392795	0.00159083	ENSSSCG00000036062	1.86438	0.00105115	-2.25718	opposite	0.735794
ADAMTS4	ENSMUSG00000006403	-0.267977	0.00176589	ENSSSCG00000006359	1.85716	0.0129881	-2.12513	opposite	0.79459
KCNK3	ENSMUSG00000049265	-0.242549	0.00131323	ENSSSCG00000008563	1.72515	0.000243575	-1.9677	opposite	0.741301
DNAJB1	ENSMUSG00000005483	-0.154245	0.00567666	ENSSSCG00000013784	1.47746	0.00491218	-1.63171	opposite	0.661608
HLA-DQB1	ENSMUSG00000073421	-0.6623	0.000450572	ENSSSCG00000001457	1.44569	0.0136767	-2.10799	opposite	0.391697
HLA-DQB2	ENSMUSG00000073421	-0.6623	0.000450572	ENSSSCG00000001457	1.44569	0.0136767	-2.10799	opposite	0.391697
FOSB	ENSMUSG00000003545	-0.449179	0.00309629	ENSSSCG00000031616	1.39399	0.0498941	-1.84317	opposite	0.472408
IER5	ENSMUSG00000056708	-0.193429	0.00745702	ENSSSCG00000015541	1.34877	0.000468726	-1.5422	opposite	0.577669
CD248	ENSMUSG00000056481	-0.719282	0.000151801	ENSSSCG00000029949	1.30587	0.0368317	-2.02516	opposite	0.293296
EGR1	ENSMUSG00000038418	-1.11439	1.93771e-07	ENSSSCG00000014336	1.21144	0.00117089	-2.32582	opposite	0.0485252
EGR3	ENSMUSG00000033730	-0.406922	0.0056791	ENSSSCG00000009630	1.17096	0.00573228	-1.57788	opposite	0.382017
ARC	ENSMUSG00000022602	-1.7707	5.50823e-08	ENSSSCG00000038965	1.16952	0.0282208	-2.94023	opposite	-0.300591
BCOR	ENSMUSG00000040363	-0.265008	0.00238868	ENSSSCG00000012241	1.12795	0.00390503	-1.39295	opposite	0.43147
SERINC2	ENSMUSG00000023232	-0.285358	0.00257048	ENSSSCG00000023585	1.10701	0.0381422	-1.39237	opposite	0.410828
BACE2	ENSMUSG00000040605	-0.509165	0.000374232	ENSSSCG00000012074	1.10251	0.0136767	-1.61168	opposite	0.296673
TRIM47	ENSMUSG00000020773	-0.360377	0.00646062	ENSSSCG00000017199	1.06354	0.0272139	-1.42392	opposite	0.351583
SPRY4	ENSMUSG00000024427	-0.328661	0.0029189	ENSSSCG00000036322	1.06225	0.00627425	-1.39091	opposite	0.366793
ARL5B	ENSMUSG00000017418	-0.2041	0.0281373	ENSSSCG00000031456	0.979459	0.00533648	-1.18356	opposite	0.38768
NYNRIN	ENSMUSG00000075592	-0.317531	0.000573603	ENSSSCG00000032473	0.857812	0.0416158	-1.17534	opposite	0.27014
SPRY2	ENSMUSG00000022114	-0.265366	3.8594e-05	ENSSSCG00000009482	0.845268	0.00772101	-1.11063	opposite	0.289951
STARD8	ENSMUSG00000031216	-0.20921	0.0196531	ENSSSCG00000012828	0.8196	0.020831	-1.02881	opposite	0.305195
TIGAR	ENSMUSG00000038028	-0.101675	0.0448718	ENSSSCG00000024219	0.810574	0.0324931	-0.912249	opposite	0.35445
CCDC134	ENSMUSG00000068114	-0.327837	0.00128981	ENSSSCG00000035565	0.790497	0.0340584	-1.11833	opposite	0.23133
VEGFA	ENSMUSG00000023951	-0.273126	0.000168137	ENSSSCG00000001695	0.76645	0.0352081	-1.03958	opposite	0.246662
FAM20C	ENSMUSG00000025854	-0.378379	3.38229e-05	ENSSSCG00000020813	0.753514	0.00914274	-1.13189	opposite	0.187568
TIE1	ENSMUSG00000033191	-1.2338	1.42251e-08	ENSSSCG00000003950	0.696723	0.0428975	-1.93052	opposite	-0.268536
SLC20A1	ENSMUSG00000027397	-0.140277	0.00338722	ENSSSCG00000032288	0.678944	0.0325935	-0.819221	opposite	0.269333
EVC	ENSMUSG00000029122	-0.20868	0.0313666	ENSSSCG00000032637	0.672528	0.0360033	-0.881207	opposite	0.231924
FKBP4	ENSMUSG00000030357	-0.211368	0.000541745	ENSSSCG00000000743	0.666381	0.0163307	-0.87775	opposite	0.227507
NFYA	ENSMUSG00000023994	-0.40445	0.000761268	ENSSSCG00000001611	0.662516	0.0456622	-1.06697	opposite	0.129033
PREX1	ENSMUSG00000039621	-0.19475	0.00278103	ENSSSCG00000031118	0.661341	0.0214195	-0.85609	opposite	0.233295
SP1	ENSMUSG00000001280	-0.146518	0.0439793	ENSSSCG00000000272	0.650196	0.0421489	-0.796715	opposite	0.251839
MTCL1	ENSMUSG00000052105	-0.292187	7.72909e-05	ENSSSCG00000003684	0.625982	0.0241268	-0.918169	opposite	0.166898
TCF7L2	ENSMUSG00000024985	-0.194811	0.0185178	ENSSSCG00000010638	0.613508	0.0251245	-0.808319	opposite	0.209348
NAB2	ENSMUSG00000025402	-0.390324	8.04051e-06	ENSSSCG00000000411	0.591941	0.0467339	-0.982264	opposite	0.100809
GRAMD1A	ENSMUSG00000001248	-0.149831	0.00822883	ENSSSCG00000002879	0.585154	0.0357337	-0.734985	opposite	0.217661
TMEM184B	ENSMUSG00000009035	-0.175588	0.0039139	ENSSSCG00000000108	0.582404	0.049196	-0.757992	opposite	0.203408
SNIP1	ENSMUSG00000050213	-0.13138	0.0289541	ENSSSCG00000029991	0.561828	0.0457084	-0.693208	opposite	0.215224
SENP3	ENSMUSG00000005204	-0.126281	0.0103146	ENSSSCG00000032469	0.550091	0.0423419	-0.676372	opposite	0.211905
SENP3-EIF4A1	ENSMUSG00000005204	-0.126281	0.0103146	ENSSSCG00000032469	0.550091	0.0423419	-0.676372	opposite	0.211905
MIDN	ENSMUSG00000035621	-0.26631	0.00595965	ENSSSCG00000013432	0.528136	0.0282246	-0.794446	opposite	0.130913
PHLPP2	ENSMUSG00000031732	-0.183493	0.00451703	ENSSSCG00000002739	0.527678	0.0443143	-0.711171	opposite	0.172093
PLEKHA8	ENSMUSG00000005225	-0.343791	0.000317353	ENSSSCG00000016682	0.505085	0.0412039	-0.848876	opposite	0.0806467
PSD2	ENSMUSG00000024347	-0.294166	1.2848e-05	ENSSSCG00000029541	0.42605	0.0467339	-0.720215	opposite	0.0659418
NKAP	ENSMUSG00000016409	0.155593	0.042588	ENSSSCG00000012613	-0.680613	0.0443143	0.836206	opposite	-0.26251
CIR1	ENSMUSG00000041777	0.272953	0.000794193	ENSSSCG00000027516	-0.701483	0.0197319	0.974436	opposite	-0.214265
ACE	ENSMUSG00000020681	0.346498	0.00127774	ENSSSCG00000017296	-0.734367	0.0256855	1.08087	opposite	-0.193935
ADAP2	ENSMUSG00000020709	0.518744	6.26647e-05	ENSSSCG00000017738	-0.744947	0.0134656	1.26369	opposite	-0.113102
TMSB4X	ENSMUSG00000049775	0.162999	0.0143056	ENSSSCG00000012119	-0.761824	0.0133328	0.924823	opposite	-0.299412
ESAM	ENSMUSG00000001946	0.616947	1.60653e-07	ENSSSCG00000015200	-0.782428	0.0134754	1.39938	opposite	-0.0827409
HMGB2	ENSMUSG00000054717	0.996496	2.28349e-06	ENSSSCG00000009704	-0.792557	0.0355122	1.78905	opposite	0.10197
ZMAT1	ENSMUSG00000052676	0.197897	0.00633741	ENSSSCG00000012512	-0.840048	0.0490524	1.03795	opposite	-0.321075
PDGFRA	ENSMUSG00000029231	0.332039	0.000300414	ENSSSCG00000008841	-0.922753	0.0393337	1.25479	opposite	-0.295357
TCIM	ENSMUSG00000056313	1.23688	1.34897e-07	ENSSSCG00000032320	-1.04795	0.0185966	2.28483	opposite	0.0944645
CTSZ	ENSMUSG00000016256	0.122222	0.012586	ENSSSCG00000007522	-1.13492	0.0130318	1.25714	opposite	-0.50635
PODXL	ENSMUSG00000025608	0.217606	0.00336411	ENSSSCG00000016548	-1.29317	0.000686631	1.51077	opposite	-0.537781
CYYR1	ENSMUSG00000041134	1.6189	9.46467e-10	ENSSSCG00000037935	-1.29441	0.0161847	2.91331	opposite	0.162245
PGGHG	ENSMUSG00000062031	0.200181	0.0472038	ENSSSCG00000025023	-1.35841	0.0308409	1.5586	opposite	-0.579117
A4GALT	ENSMUSG00000047878	0.651166	5.07162e-05	ENSSSCG00000026962	-1.36921	0.00722971	2.02037	opposite	-0.359021
DDC	ENSMUSG00000020182	0.347875	0.00319503	ENSSSCG00000022009	-1.41201	0.0105025	1.75989	opposite	-0.53207
GPX3	ENSMUSG00000018339	0.584667	5.39502e-06	ENSSSCG00000036438	-1.5497	0.0445974	2.13437	opposite	-0.482516
ID1	ENSMUSG00000042745	0.19212	0.0437266	ENSSSCG00000037016	-1.64004	0.00583369	1.83216	opposite	-0.723962
SRARP	ENSMUSG00000070637	0.999412	8.54016e-05	ENSSSCG00000036026	-1.73276	0.00785619	2.73217	opposite	-0.366674
CD93	ENSMUSG00000027435	0.770524	3.61275e-05	ENSSSCG00000007116	-1.85504	0.0012512	2.62556	opposite	-0.542257
MFSD2A	ENSMUSG00000028655	1.32381	3.30745e-08	ENSSSCG00000003669	-2.13685	0.00109687	3.46065	opposite	-0.40652
GATA2	ENSMUSG00000015053	0.869052	5.00438e-06	ENSSSCG00000011618	-2.94251	0.0153317	3.81156	opposite	-1.03673
B3GNT3	ENSMUSG00000031803	2.08727	1.12733e-08	ENSSSCG00000013886	-3.08445	0.00562614	5.17172	opposite	-0.498587
CCL2	ENSMUSG00000035385	3.56913	1.68977e-08	ENSSSCG00000017723	6.35765	7.08329e-08	-2.78853	same	4.96339
CXCL10	ENSMUSG00000034855	5.37098	1.26862e-05	ENSSSCG00000032474	5.20897	0.000106599	0.162011	same	5.28997
SOCS3	ENSMUSG00000053113	3.14612	1.51405e-10	ENSSSCG00000036956	4.925	7.08329e-08	-1.77889	same	4.03556
CSF3	ENSMUSG00000038067	6.45615	1.45752e-12	ENSSSCG00000017488	4.10473	0.000137273	2.35141	same	5.28044
RSAD2	ENSMUSG00000020641	3.28983	6.91902e-07	ENSSSCG00000008648	3.99914	0.000345802	-0.709311	same	3.64448
FOSL1	ENSMUSG00000024912	0.360827	0.000833174	ENSSSCG00000012967	3.66982	0.000308507	-3.30899	same	2.01532
CXCL9	ENSMUSG00000029417	3.34938	1.93287e-09	ENSSSCG00000032777	3.43108	0.00312085	-0.0816999	same	3.39023
IER3	ENSMUSG00000003541	1.08473	5.78164e-08	ENSSSCG00000027607	3.34201	0.000127817	-2.25728	same	2.21337
ZFP36	ENSMUSG00000044786	2.18061	8.78383e-10	ENSSSCG00000028056	3.29254	0.000148834	-1.11193	same	2.73658
MAFF	ENSMUSG00000042622	2.50806	1.31744e-09	ENSSSCG00000030165	3.2024	1.81783e-06	-0.69434	same	2.85523
CD274	ENSMUSG00000016496	2.23075	4.10352e-07	ENSSSCG00000005211	3.20231	0.000175694	-0.971553	same	2.71653
ICAM1	ENSMUSG00000037405	2.88271	1.06257e-10	ENSSSCG00000013655	3.18669	1.74334e-06	-0.303978	same	3.0347
ISG20	ENSMUSG00000039236	2.95343	8.10859e-09	ENSSSCG00000024867	3.13901	0.00272082	-0.18558	same	3.04622
TIFA	ENSMUSG00000046688	1.33016	7.90732e-07	ENSSSCG00000009129	2.83467	0.00115261	-1.50451	same	2.08241
IRF1	ENSMUSG00000018899	1.03429	1.15115e-05	ENSSSCG00000014277	2.65247	0.000140886	-1.61818	same	1.84338
TUBB6	ENSMUSG00000001473	1.19543	9.32512e-07	ENSSSCG00000038992	2.59507	4.52114e-06	-1.39963	same	1.89525
BATF2	ENSMUSG00000039699	0.332427	0.00273148	ENSSSCG00000023178	2.58462	0.000114912	-2.25219	same	1.45852
SLCO4A1	ENSMUSG00000038963	0.436779	0.00131615	ENSSSCG00000039419	2.54686	0.000348187	-2.11008	same	1.49182
PMAIP1	ENSMUSG00000024521	2.06798	2.25516e-08	ENSSSCG00000026454	2.5186	4.52114e-06	-0.45062	same	2.29329
PTGS2	ENSMUSG00000032487	1.8816	2.69322e-09	ENSSSCG00000015579	2.50541	0.00636641	-0.623815	same	2.19351
OSMR	ENSMUSG00000022146	2.67172	4.98223e-09	ENSSSCG00000016851	2.36012	0.0036938	0.311599	same	2.51592
ISG15	ENSMUSG00000035692	3.00339	4.50994e-09	ENSSSCG00000040575	2.34379	0.000243575	0.659601	same	2.67359
OAS1	ENSMUSG00000052776	2.24429	3.46463e-08	ENSSSCG00000046640	2.3379	0.00401419	-0.0936103	same	2.29109
DEPP1	ENSMUSG00000048489	3.60736	1.36577e-08	ENSSSCG00000022256	2.27155	0.00739874	1.33581	same	2.93945
PARP14	ENSMUSG00000034422	1.7543	1.18823e-06	ENSSSCG00000011874	2.21353	0.00215395	-0.459228	same	1.98392
EMILIN2	ENSMUSG00000024053	0.97242	9.2236e-06	ENSSSCG00000003694	2.213	0.00356059	-1.24058	same	1.59271
CASP7	ENSMUSG00000025076	0.454551	0.0163351	ENSSSCG00000032408	2.20974	0.000127817	-1.75519	same	1.33215
ADM	ENSMUSG00000030790	0.843647	2.87408e-05	ENSSSCG00000013408	2.19931	0.00105115	-1.35566	same	1.52148
RNF213	ENSMUSG00000070327	1.33116	7.23379e-06	ENSSSCG00000017146	2.16157	0.000137273	-0.830414	same	1.74637
CSRNP1	ENSMUSG00000032515	0.525873	2.26703e-05	ENSSSCG00000011264	2.15691	6.09068e-06	-1.63104	same	1.34139
ADAMTS1	ENSMUSG00000022893	1.99055	6.10709e-10	ENSSSCG00000012026	2.12026	0.000315323	-0.129707	same	2.05541
BCL3	ENSMUSG00000053175	3.1232	2.70562e-08	ENSSSCG00000027426	2.0694	0.000194405	1.0538	same	2.5963
EMP1	ENSMUSG00000030208	1.73947	2.62601e-08	ENSSSCG00000036723	2.02198	0.00491218	-0.28251	same	1.88073
CDKN1A	ENSMUSG00000023067	3.09291	1.11024e-11	ENSSSCG00000001565	1.95043	0.000131865	1.14248	same	2.52167
TGM2	ENSMUSG00000037820	1.97567	4.62546e-10	ENSSSCG00000023522	1.94835	0.000579855	0.027316	same	1.96201
GADD45B	ENSMUSG00000015312	0.214363	0.0141296	ENSSSCG00000022689	1.94226	0.000114912	-1.7279	same	1.07831
TIMP1	ENSMUSG00000001131	4.88907	1.60553e-09	ENSSSCG00000012277	1.87474	0.0178023	3.01433	same	3.38191
SBNO2	ENSMUSG00000035673	1.25964	5.10185e-08	ENSSSCG00000030042	1.86175	6.50372e-05	-0.602104	same	1.5607
NFKB2	ENSMUSG00000025225	1.11115	1.15917e-06	ENSSSCG00000010580	1.83836	0.000114912	-0.727205	same	1.47476
ZBP1	ENSMUSG00000027514	3.80344	6.10709e-10	ENSSSCG00000007508	1.81311	0.00277013	1.99034	same	2.80828
ARID5A	ENSMUSG00000037447	0.705404	7.49745e-05	ENSSSCG00000008123	1.79292	0.000114912	-1.08751	same	1.24916
PLAUR	ENSMUSG00000046223	3.4742	3.29919e-09	ENSSSCG00000032434	1.73645	0.00105115	1.73775	same	2.60532
SEMA7A	ENSMUSG00000038264	0.15444	0.00308349	ENSSSCG00000023165	1.54539	0.0197319	-1.39095	same	0.849915
BST2	ENSMUSG00000046718	1.96529	1.41816e-09	ENSSSCG00000033453	1.53951	0.0101255	0.42578	same	1.7524
TRIP10	ENSMUSG00000019487	0.332133	0.00189894	ENSSSCG00000013554	1.52699	0.000278447	-1.19485	same	0.92956
OAS2	ENSMUSG00000032690	2.34125	4.3739e-08	ENSSSCG00000009881	1.51192	0.0112651	0.829328	same	1.92658
CCN1	ENSMUSG00000028195	0.720292	0.00439287	ENSSSCG00000006940	1.49742	0.0492386	-0.777127	same	1.10886
RELB	ENSMUSG00000002983	0.606642	0.000235462	ENSSSCG00000038879	1.49258	0.000560138	-0.885936	same	1.04961
PIM1	ENSMUSG00000024014	0.718579	3.07444e-05	ENSSSCG00000001573	1.45202	0.000348187	-0.733439	same	1.0853
NFKBIZ	ENSMUSG00000035356	1.23479	7.7726e-07	ENSSSCG00000011951	1.44468	0.00105115	-0.20989	same	1.33974
PVR	ENSMUSG00000040511	0.497767	0.000305071	ENSSSCG00000003079	1.44251	0.000194405	-0.944743	same	0.970138
USP18	ENSMUSG00000030107	2.33126	1.73542e-06	ENSSSCG00000000774	1.42953	0.0064628	0.901721	same	1.8804
GADD45A	ENSMUSG00000036390	0.330763	0.00357161	ENSSSCG00000037066	1.42616	0.000851008	-1.0954	same	0.878462
ADAMTS9	ENSMUSG00000030022	2.21346	5.86783e-09	ENSSSCG00000011496	1.423	0.0333615	0.790469	same	1.81823
SCRT2	ENSMUSG00000060257	0.374021	1.10781e-05	ENSSSCG00000039028	1.41756	0.00567023	-1.04353	same	0.895789
TGFB3	ENSMUSG00000021253	0.228693	0.0164222	ENSSSCG00000002385	1.41118	0.00540446	-1.18249	same	0.819938
VCAM1	ENSMUSG00000027962	0.442665	0.000140141	ENSSSCG00000006862	1.40315	0.000211867	-0.960489	same	0.92291
CEMIP2	ENSMUSG00000024754	0.372011	0.000344641	ENSSSCG00000024257	1.39836	0.00105115	-1.02634	same	0.885184
IFIT2	ENSMUSG00000045932	1.47454	3.78747e-06	ENSSSCG00000010451	1.38355	0.0121212	0.0909895	same	1.42904
B4GALT1	ENSMUSG00000028413	1.19468	5.55466e-08	ENSSSCG00000035454	1.38069	0.00401738	-0.186011	same	1.28769
CABP7	ENSMUSG00000009075	0.107208	0.0138051	ENSSSCG00000025869	1.352	0.00186608	-1.24479	same	0.729604
MOB3C	ENSMUSG00000028709	0.220469	0.0115233	ENSSSCG00000003897	1.34862	0.00716246	-1.12815	same	0.784544
IRAK2	ENSMUSG00000060477	0.725471	2.0314e-07	ENSSSCG00000011570	1.34171	0.00157887	-0.616237	same	1.03359
TRIM21	ENSMUSG00000030966	0.915428	8.72064e-05	ENSSSCG00000014780	1.34067	0.00464192	-0.425244	same	1.12805
YBX3	ENSMUSG00000030189	0.180734	0.00785739	ENSSSCG00000000633	1.32873	0.000340112	-1.148	same	0.754732
HR	ENSMUSG00000022096	0.854603	1.42326e-08	ENSSSCG00000009616	1.32079	0.00699409	-0.466184	same	1.08769
IL4R	ENSMUSG00000030748	2.02601	6.34438e-10	ENSSSCG00000007817	1.31968	0.00567544	0.706334	same	1.67284
SOD2	ENSMUSG00000006818	0.188868	0.00740489	ENSSSCG00000040317	1.28024	0.00286198	-1.09138	same	0.734556
DDX58	ENSMUSG00000040296	1.40896	2.59608e-06	ENSSSCG00000030408	1.27734	0.0306926	0.131621	same	1.34315
RELL1	ENSMUSG00000047881	0.468948	2.94348e-05	ENSSSCG00000008772	1.25717	0.000600596	-0.788223	same	0.86306
SLC6A1	ENSMUSG00000030310	0.346621	5.33958e-06	ENSSSCG00000011577	1.25677	0.0247119	-0.910153	same	0.801698
PIM3	ENSMUSG00000035828	0.541346	5.77652e-06	ENSSSCG00000032936	1.25207	0.00789309	-0.710728	same	0.89671
SPSB1	ENSMUSG00000039911	0.981597	9.24478e-10	ENSSSCG00000035940	1.23782	0.02604	-0.256221	same	1.10971
RHOJ	ENSMUSG00000046768	2.23554	8.10859e-09	ENSSSCG00000022804	1.19841	0.00382998	1.03713	same	1.71698
AKAP12	ENSMUSG00000038587	1.70864	1.4096e-10	ENSSSCG00000031733	1.19088	0.0214195	0.517758	same	1.44976
ERRFI1	ENSMUSG00000028967	1.42658	1.07181e-09	ENSSSCG00000035774	1.17358	0.00316601	0.253005	same	1.30008
ZC3H12A	ENSMUSG00000042677	1.47027	1.78076e-07	ENSSSCG00000037815	1.16347	0.00789247	0.306799	same	1.31687
SLC1A5	ENSMUSG00000001918	0.831805	8.95711e-07	ENSSSCG00000003105	1.16226	0.0064628	-0.330458	same	0.997034
SDC4	ENSMUSG00000017009	1.18875	1.15839e-09	ENSSSCG00000038594	1.16088	0.00130126	0.0278706	same	1.17481
HERC6	ENSMUSG00000029798	1.09513	1.28311e-07	ENSSSCG00000021712	1.15492	0.0208571	-0.059796	same	1.12502
RND1	ENSMUSG00000054855	0.465041	7.40527e-06	ENSSSCG00000038562	1.14265	0.00310068	-0.677612	same	0.803847
MASP2	ENSMUSG00000028979	0.16071	0.00561189	ENSSSCG00000003410	1.1145	0.0401792	-0.953788	same	0.637604
F3	ENSMUSG00000028128	0.628888	2.10272e-07	ENSSSCG00000022447	1.11436	0.00621038	-0.485468	same	0.871621
VASH2	ENSMUSG00000037568	0.292985	0.00520726	ENSSSCG00000015589	1.10322	0.0208571	-0.810237	same	0.698103
TAP1	ENSMUSG00000037321	2.11598	1.57172e-06	ENSSSCG00000025618	1.09872	0.0401792	1.01726	same	1.60735
LRRC32	ENSMUSG00000090958	1.27662	3.46628e-06	ENSSSCG00000014869	1.09206	0.0057592	0.184561	same	1.18434
CXCL16	ENSMUSG00000018920	1.08611	1.22088e-06	ENSSSCG00000017920	1.02807	0.0135492	0.0580351	same	1.05709
TM4SF1	ENSMUSG00000027800	0.394541	0.00196332	ENSSSCG00000033018	1.02473	0.000916411	-0.630193	same	0.709638
CMPK2	ENSMUSG00000020638	0.503758	1.50157e-05	ENSSSCG00000008647	0.994774	0.0151403	-0.491016	same	0.749266
CSF1	ENSMUSG00000014599	0.536304	5.18521e-06	ENSSSCG00000037449	0.989425	0.025166	-0.453121	same	0.762865
LITAF	ENSMUSG00000022500	0.356918	5.89049e-05	ENSSSCG00000032381	0.982695	0.0249999	-0.625777	same	0.669807
TEAD3	ENSMUSG00000002249	1.01606	7.07254e-06	ENSSSCG00000001544	0.9779	0.0361342	0.0381638	same	0.996982
NFKBIA	ENSMUSG00000021025	1.42802	1.9904e-07	ENSSSCG00000001952	0.97234	0.000840585	0.455679	same	1.20018
CEBPB	ENSMUSG00000056501	1.45697	1.53533e-07	ENSSSCG00000034207	0.968619	0.0208571	0.488348	same	1.21279
SLC45A4	ENSMUSG00000079020	0.231421	0.000399965	ENSSSCG00000005930	0.96533	0.0412949	-0.733909	same	0.598375
JDP2	ENSMUSG00000034271	0.173599	0.00325622	ENSSSCG00000035895	0.945155	0.00130126	-0.771555	same	0.559377
GCNT2	ENSMUSG00000021360	0.490844	4.45772e-05	ENSSSCG00000033009	0.94353	0.0105307	-0.452686	same	0.717187
GPR4	ENSMUSG00000044317	0.501099	1.91613e-05	ENSSSCG00000037184	0.942344	0.00572663	-0.441245	same	0.721722
RELT	ENSMUSG00000008318	0.323715	0.000120295	ENSSSCG00000014825	0.919906	0.0147983	-0.596191	same	0.621811
PLAT	ENSMUSG00000031538	0.519464	1.92739e-07	ENSSSCG00000007032	0.908483	0.0165648	-0.389019	same	0.713974
ETS2	ENSMUSG00000022895	0.363126	1.27034e-05	ENSSSCG00000038948	0.886109	0.00272082	-0.522984	same	0.624618
NT5C3A	ENSMUSG00000029780	0.446532	5.42081e-07	ENSSSCG00000022912	0.88484	0.0415087	-0.438308	same	0.665686
SLC39A14	ENSMUSG00000022094	1.18375	1.49688e-07	ENSSSCG00000032622	0.884201	0.0266222	0.299548	same	1.03398
MAP3K8	ENSMUSG00000024235	1.75501	7.12834e-08	ENSSSCG00000020705	0.879018	0.0158897	0.875988	same	1.31701
HIVEP2	ENSMUSG00000015501	0.137078	0.0235204	ENSSSCG00000004138	0.878936	0.0347619	-0.741858	same	0.508007
SLC41A1	ENSMUSG00000013275	0.342515	4.13211e-05	ENSSSCG00000020783	0.869143	0.00529753	-0.526628	same	0.605829
DDX3X	ENSMUSG00000000787	0.166717	0.00866736	ENSSSCG00000012252	0.851295	0.0269079	-0.684578	same	0.509006
SLC24A4	ENSMUSG00000041771	0.643859	4.2422e-06	ENSSSCG00000002450	0.84413	0.02604	-0.200271	same	0.743995
PDE4B	ENSMUSG00000028525	0.467881	3.14996e-06	ENSSSCG00000003805	0.828839	0.0095831	-0.360957	same	0.64836
PFKFB3	ENSMUSG00000026773	0.791553	3.01053e-08	ENSSSCG00000011133	0.822897	0.0231167	-0.0313434	same	0.807225
MAST4	ENSMUSG00000034751	0.299048	0.00203018	ENSSSCG00000016956	0.790152	0.0324931	-0.491104	same	0.5446
ZNFX1	ENSMUSG00000039501	0.966046	6.03083e-08	ENSSSCG00000030108	0.787191	0.00408718	0.178855	same	0.876619
PLEKHG1	ENSMUSG00000040624	0.244801	0.00318596	ENSSSCG00000032778	0.780242	0.0158315	-0.535442	same	0.512522
LAMP5	ENSMUSG00000027270	0.237467	0.00326301	ENSSSCG00000007062	0.777808	0.0324679	-0.540341	same	0.507637
ODC1	ENSMUSG00000011179	0.315516	0.000105821	ENSSSCG00000027121	0.762606	0.00274169	-0.44709	same	0.539061
KDM6B	ENSMUSG00000018476	0.116979	0.0350802	ENSSSCG00000017962	0.750627	0.0324931	-0.633649	same	0.433803
FRY	ENSMUSG00000056602	0.118897	0.0336139	ENSSSCG00000009338	0.724241	0.0457084	-0.605344	same	0.421569
PML	ENSMUSG00000036986	0.492847	6.05107e-05	ENSSSCG00000001912	0.71799	0.00785619	-0.225143	same	0.605419
TRAFD1	ENSMUSG00000042726	0.351015	4.25858e-05	ENSSSCG00000009886	0.697063	0.0214867	-0.346048	same	0.524039
ARHGEF3	ENSMUSG00000021895	0.294656	3.8594e-05	ENSSSCG00000030359	0.694057	0.0457332	-0.399402	same	0.494357
EPHA10	ENSMUSG00000028876	0.514502	9.44304e-07	ENSSSCG00000038675	0.668052	0.0180274	-0.15355	same	0.591277
PTPN1	ENSMUSG00000027540	0.25428	0.00058216	ENSSSCG00000007469	0.649625	0.00898922	-0.395344	same	0.451952
NUB1	ENSMUSG00000028954	0.110463	0.0117545	ENSSSCG00000016438	0.649545	0.0076788	-0.539082	same	0.380004
UVRAG	ENSMUSG00000035354	0.255029	0.000200571	ENSSSCG00000028979	0.63018	0.0214195	-0.375151	same	0.442604
SLC27A3	ENSMUSG00000027932	0.283718	0.00718053	ENSSSCG00000006569	0.618205	0.0324931	-0.334487	same	0.450962
CCNL1	ENSMUSG00000027829	0.188798	0.00489613	ENSSSCG00000029352	0.600238	0.0348176	-0.411441	same	0.394518
SUSD6	ENSMUSG00000021133	0.490892	1.44032e-06	ENSSSCG00000002311	0.59817	0.0386775	-0.107278	same	0.544531
XBP1	ENSMUSG00000020484	0.279507	0.00023215	ENSSSCG00000030996	0.595859	0.0231381	-0.316351	same	0.437683
MAPKAPK2	ENSMUSG00000016528	0.260986	0.00102503	ENSSSCG00000015650	0.579021	0.0353459	-0.318035	same	0.420004
CAMSAP2	ENSMUSG00000041570	0.108787	0.0284821	ENSSSCG00000027314	0.514432	0.0349665	-0.405645	same	0.31161
FGFR3	ENSMUSG00000054252	0.330315	9.35613e-05	ENSSSCG00000030827	0.514313	0.0414486	-0.183997	same	0.422314
RIPK1	ENSMUSG00000021408	0.361467	0.00724937	ENSSSCG00000001009	0.503985	0.0410147	-0.142518	same	0.432726
UBE2G2	ENSMUSG00000009293	0.283575	4.41682e-05	ENSSSCG00000027165	0.503688	0.0448548	-0.220112	same	0.393632
SPATA2L	ENSMUSG00000033594	-0.158905	0.033793	ENSSSCG00000029339	-0.548951	0.0422882	0.390045	same	-0.353928
NES	ENSMUSG00000004891	-0.413538	0.000310561	ENSSSCG00000006474	-0.646467	0.0455828	0.232929	same	-0.530003
BCL7C	ENSMUSG00000030814	-0.345287	0.000291069	ENSSSCG00000007776	-0.712734	0.0448548	0.367447	same	-0.529011
FABP7	ENSMUSG00000019874	-0.513448	7.10259e-06	ENSSSCG00000004234	-0.725319	0.0431803	0.211871	same	-0.619384
CSPG4	ENSMUSG00000032911	-0.579175	0.000309499	ENSSSCG00000001873	-0.749873	0.0417048	0.170697	same	-0.664524
KLHDC8B	ENSMUSG00000032609	-0.595671	2.07261e-06	ENSSSCG00000011379	-0.754905	0.0487595	0.159235	same	-0.675288
MAOA	ENSMUSG00000025037	-0.245693	0.000374214	ENSSSCG00000012257	-0.768154	0.0284341	0.522461	same	-0.506923
DDIT4L	ENSMUSG00000046818	-0.495571	2.38175e-06	ENSSSCG00000025240	-0.769191	0.0241268	0.27362	same	-0.632381
CTDSP1	ENSMUSG00000026176	-0.148406	0.0130271	ENSSSCG00000036938	-0.771205	0.0125753	0.622799	same	-0.459806
COPZ2	ENSMUSG00000018672	-0.307741	0.00305794	ENSSSCG00000017526	-0.775035	0.0494684	0.467294	same	-0.541388
ALPL	ENSMUSG00000028766	-1.14307	5.54845e-08	ENSSSCG00000032607	-0.830826	0.0208571	-0.312241	same	-0.986947
VWF	ENSMUSG00000001930	-0.863106	1.39796e-06	ENSSSCG00000000712	-0.852772	0.0492386	-0.010334	same	-0.857939
CGNL1	ENSMUSG00000032232	-0.141167	0.0400996	ENSSSCG00000035038	-0.857944	0.0493202	0.716777	same	-0.499555
SLC7A5	ENSMUSG00000040010	-0.370168	2.98737e-05	ENSSSCG00000032996	-0.898965	0.040175	0.528798	same	-0.634566
ABCB1	ENSMUSG00000040584	-1.3873	1.7538e-08	ENSSSCG00000015390	-0.93783	0.0139542	-0.449469	same	-1.16256
TMEM204	ENSMUSG00000024168	-0.44292	8.03433e-05	ENSSSCG00000008021	-0.950692	0.0247119	0.507771	same	-0.696806
RNF144B	ENSMUSG00000038068	-0.234657	0.00208242	ENSSSCG00000001076	-0.951821	0.0417048	0.717164	same	-0.593239
TST	ENSMUSG00000044986	-0.660528	1.0713e-06	ENSSSCG00000000133	-0.983943	0.0153317	0.323415	same	-0.822236
ITM2A	ENSMUSG00000031239	-1.80412	1.19706e-11	ENSSSCG00000012448	-1.03569	0.00194551	-0.768435	same	-1.41991
CTHRC1	ENSMUSG00000054196	-0.236611	0.0213512	ENSSSCG00000006051	-1.04651	0.0247119	0.809895	same	-0.641558
ARAP3	ENSMUSG00000024451	-0.247115	0.00787915	ENSSSCG00000014391	-1.16926	0.0163286	0.92215	same	-0.70819
SLC6A20	ENSMUSG00000036814	-0.361791	0.0020969	ENSSSCG00000028643	-1.2159	0.0201812	0.854109	same	-0.788846
CD320	ENSMUSG00000002308	-0.370191	0.000266132	ENSSSCG00000032833	-1.2474	0.00341837	0.877206	same	-0.808793
TCF7	ENSMUSG00000000782	-0.730554	2.14629e-05	ENSSSCG00000030680	-1.27078	0.0477583	0.540227	same	-1.00067
SOX13	ENSMUSG00000070643	-1.06844	7.11154e-08	ENSSSCG00000015277	-1.27774	0.0476549	0.2093	same	-1.17309
EGFL8	ENSMUSG00000015467	-0.615808	3.7839e-05	ENSSSCG00000001434	-1.28057	0.00588458	0.664766	same	-0.948191
SLCO2B1	ENSMUSG00000030737	-0.20573	0.0230228	ENSSSCG00000014851	-1.55029	0.00109344	1.34456	same	-0.87801
TEK	ENSMUSG00000006386	-2.10895	2.69322e-09	ENSSSCG00000005122	-1.56054	0.0287822	-0.548415	same	-1.83475
LMCD1	ENSMUSG00000057604	-0.264065	0.0196414	ENSSSCG00000011538	-1.79347	0.00215395	1.5294	same	-1.02877
SLC38A5	ENSMUSG00000031170	-2.59092	3.48843e-09	ENSSSCG00000025981	-1.80285	0.000315323	-0.788071	same	-2.19688
KANK3	ENSMUSG00000042099	-0.265703	0.00123425	ENSSSCG00000013598	-1.81844	0.00216749	1.55274	same	-1.04207
RBP1	ENSMUSG00000046402	-0.241133	0.000936356	ENSSSCG00000011664	-1.81946	0.0467339	1.57833	same	-1.0303
CLEC3B	ENSMUSG00000025784	-0.617179	0.000201386	ENSSSCG00000011299	-1.86933	0.00238601	1.25215	same	-1.24325
LRATD2	ENSMUSG00000072568	-0.544154	0.000329662	ENSSSCG00000005967	-1.90254	0.00105115	1.35839	same	-1.22335
EPHB4	ENSMUSG00000029710	-0.516659	6.98136e-05	ENSSSCG00000007675	-1.99027	0.0286738	1.47361	same	-1.25346
DEGS2	ENSMUSG00000021263	-0.180341	0.00240277	ENSSSCG00000002512	-2.10658	0.00119763	1.92624	same	-1.14346
HSPA12B	ENSMUSG00000074793	-0.789397	1.61884e-06	ENSSSCG00000007147	-2.5459	0.00144603	1.7565	same	-1.66765
CAVIN2	ENSMUSG00000045954	-0.340793	0.00195349	ENSSSCG00000026618	-2.55162	0.00186608	2.21083	same	-1.44621
SOX18	ENSMUSG00000046470	-1.12859	2.52443e-06	ENSSSCG00000037865	-2.69762	0.00491218	1.56903	same	-1.91311
USHBP1	ENSMUSG00000034911	-2.03295	3.15485e-09	ENSSSCG00000036575	-2.93898	0.00146443	0.906028	same	-2.48597
FOXF2	ENSMUSG00000038402	-0.445207	0.000262653	ENSSSCG00000037195	-2.95201	0.00105115	2.5068	same	-1.69861
SEMA3G	ENSMUSG00000021904	-0.358008	0.00102277	ENSSSCG00000011440	-2.99012	0.00109344	2.63211	same	-1.67406
OCLN	ENSMUSG00000021638	-0.372017	0.0018497	ENSSSCG00000021514	-3.24454	0.000209617	2.87252	same	-1.80828

## Sheet: DE_uniqueToMouse
ortholog_name	mouse_gene_id	mouse_logFC	mouse_adj.P.Val	pig_gene_id	pig_logFC	pig_adj.P.Val	logFC_difference	direction_status
A2M	ENSMUSG00000030111	1.62582	2.3772e-07	ENSSSCG00000000660	-0.222388	0.825522	1.84821	opposite
AAAS	ENSMUSG00000036678	0.150106	0.0414445	ENSSSCG00000000268	-0.0914447	0.862563	0.241551	opposite
AAMDC	ENSMUSG00000035642	-0.18625	0.0207618	ENSSSCG00000037251	-0.154733	0.676727	-0.0315164	same
AAR2	ENSMUSG00000027628	0.114494	0.0245418	ENSSSCG00000007315	0.359873	0.171659	-0.245378	same
ABCA1	ENSMUSG00000015243	0.653984	3.57814e-06	ENSSSCG00000005423	-0.387733	0.402296	1.04172	opposite
ABCB9	ENSMUSG00000029408	-0.264235	0.000505916	ENSSSCG00000009784	0.429981	0.226358	-0.694216	opposite
ABCC5	ENSMUSG00000022822	-0.125807	0.0488174	ENSSSCG00000011782	-0.122353	0.760617	-0.00345411	same
ABCD1	ENSMUSG00000031378	-0.262065	0.0020606	ENSSSCG00000012779	-0.40676	0.325635	0.144696	same
ABHD13	ENSMUSG00000040396	0.155884	0.00873217	ENSSSCG00000009541	0.100716	0.838144	0.055168	same
ABHD17B	ENSMUSG00000047368	0.270892	0.000960049	ENSSSCG00000021802	0.459236	0.292777	-0.188343	same
ABHD18	ENSMUSG00000037818	0.227527	0.0104851	ENSSSCG00000009074	-0.245981	0.546895	0.473509	opposite
ABHD2	ENSMUSG00000039202	-0.129059	0.0482048	ENSSSCG00000001835	0.847749	0.119063	-0.976808	opposite
ABHD5	ENSMUSG00000032540	-0.298183	0.000357121	ENSSSCG00000011297	0.117151	0.813821	-0.415334	opposite
ABI1	ENSMUSG00000058835	0.227786	0.000123588	ENSSSCG00000024127	-0.0136176	0.979762	0.241403	opposite
ABL2	ENSMUSG00000026596	0.227087	0.00296321	ENSSSCG00000024674	-0.297132	0.40659	0.52422	opposite
ABLIM1	ENSMUSG00000025085	-0.232509	0.000280351	ENSSSCG00000010651	-0.209414	0.51201	-0.0230945	same
ABLIM3	ENSMUSG00000032735	-0.29454	0.000271706	ENSSSCG00000014430	-0.468026	0.124784	0.173486	same
ABR	ENSMUSG00000017631	0.132677	0.0130491	ENSSSCG00000017804	0.312895	0.29699	-0.180218	same
ABTB2	ENSMUSG00000032724	-0.313138	0.00347593	ENSSSCG00000013303	0.505935	0.126298	-0.819072	opposite
ACAA2	ENSMUSG00000036880	-0.238982	0.00104236	ENSSSCG00000004510	0.0241035	0.953313	-0.263086	opposite
ACACA	ENSMUSG00000020532	0.229061	0.000726413	ENSSSCG00000017694	0.00732832	0.981776	0.221733	same
ACADL	ENSMUSG00000026003	0.292271	8.80565e-05	ENSSSCG00000016156	-0.179328	0.627032	0.4716	opposite
ACADM	ENSMUSG00000062908	-0.287252	0.000121072	ENSSSCG00000003776	-0.0808978	0.892586	-0.206354	same
ACADS	ENSMUSG00000029545	-0.343233	0.00135571	ENSSSCG00000009916	-0.312457	0.260748	-0.0307757	same
ACAP2	ENSMUSG00000049076	0.252254	0.00111196	ENSSSCG00000031147	-0.0523607	0.914617	0.304614	opposite
ACBD3	ENSMUSG00000026499	-0.139115	0.0299097	ENSSSCG00000024180	-0.127094	0.5926	-0.0120204	same
ACER2	ENSMUSG00000038007	1.03668	1.79425e-07	ENSSSCG00000034213	0.115617	0.912902	0.921066	same
ACER3	ENSMUSG00000030760	0.287652	0.000905535	ENSSSCG00000032723	-0.232617	0.51201	0.520269	opposite
ACKR1	ENSMUSG00000037872	0.261949	0.000145738	ENSSSCG00000036223	0.443694	0.456956	-0.181745	same
ACKR3	ENSMUSG00000044337	1.05328	3.15485e-09	ENSSSCG00000016322	0.379379	0.352051	0.673902	same
ACO1	ENSMUSG00000028405	-0.149706	0.0090785	ENSSSCG00000023807	0.313341	0.220772	-0.463047	opposite
ACOT11	ENSMUSG00000034853	0.42704	1.35488e-05	ENSSSCG00000037559	0.14359	0.650253	0.28345	same
ACOT6	ENSMUSG00000043487	-0.220359	0.0162993	ENSSSCG00000002348	-0.0591391	0.895697	-0.16122	same
ACOT7	ENSMUSG00000028937	-0.0975737	0.0303836	ENSSSCG00000003377	0.352316	0.292777	-0.44989	opposite
ACOX1	ENSMUSG00000020777	0.100493	0.00997431	ENSSSCG00000017198	0.109376	0.69164	-0.00888234	same
ACP6	ENSMUSG00000028093	-0.222638	0.00723714	ENSSSCG00000006697	0.0729006	0.865203	-0.295539	opposite
ACRBP	ENSMUSG00000072770	-0.366917	0.000669225	ENSSSCG00000000700	0.0995658	0.902254	-0.466483	opposite
ACSF2	ENSMUSG00000076435	-0.135257	0.0346398	ENSSSCG00000017566	-0.0460258	0.911197	-0.0892308	same
ACSS1	ENSMUSG00000027452	-0.27538	0.000322631	ENSSSCG00000007133	0.0624511	0.84467	-0.337831	opposite
ACTA2	ENSMUSG00000035783	-0.425005	9.86542e-05	ENSSSCG00000010447	-1.00325	0.482285	0.578243	same
ACTB	ENSMUSG00000029580	0.153144	0.00436427	ENSSSCG00000007585	0.191471	0.506205	-0.0383277	same
ACTN4	ENSMUSG00000054808	0.10185	0.0340809	ENSSSCG00000002965	0.0937239	0.770769	0.00812589	same
ACTR2	ENSMUSG00000020152	0.0853889	0.0492646	ENSSSCG00000008358	-0.0847027	0.850413	0.170092	opposite
ACTR3	ENSMUSG00000026341	0.153945	0.00968316	ENSSSCG00000015710	0.16337	0.688827	-0.00942516	same
ACTR3B	ENSMUSG00000056367	0.150158	0.0109193	ENSSSCG00000016426	0.128621	0.638418	0.0215364	same
ACTR3C	ENSMUSG00000056367	0.150158	0.0109193	ENSSSCG00000016426	0.128621	0.638418	0.0215364	same
ACTR6	ENSMUSG00000019948	0.16817	0.0266305	ENSSSCG00000025682	-0.242681	0.683247	0.410851	opposite
ACTR8	ENSMUSG00000015971	0.103509	0.0259139	ENSSSCG00000011458	0.425121	0.165866	-0.321612	same
ACVR1	ENSMUSG00000026836	-0.167012	0.0244722	ENSSSCG00000015874	0.358786	0.269059	-0.525798	opposite
ACVR1B	ENSMUSG00000000532	0.231152	0.000292357	ENSSSCG00000000233	0.260666	0.33525	-0.0295143	same
ACVR2A	ENSMUSG00000052155	0.183287	0.0165952	ENSSSCG00000015669	0.0815526	0.899329	0.101735	same
ACVRL1	ENSMUSG00000000530	-0.516433	5.03011e-06	ENSSSCG00000000232	-1.1191	0.0646408	0.602665	same
ADA	ENSMUSG00000017697	2.1494	3.52361e-08	ENSSSCG00000021255	0.0603051	0.954118	2.08909	same
ADAM15	ENSMUSG00000028041	0.175819	0.0026492	ENSSSCG00000006533	-0.178864	0.506036	0.354683	opposite
ADAM9	ENSMUSG00000031555	0.251241	0.000537119	ENSSSCG00000015808	0.765813	0.0741802	-0.514573	same
ADAMTS10	ENSMUSG00000024299	-0.173028	0.0230134	ENSSSCG00000026994	-0.740455	0.0630334	0.567427	same
ADAMTS20	ENSMUSG00000022449	0.387775	0.000839052	ENSSSCG00000000795	-0.568008	0.213401	0.955783	opposite
ADAMTS3	ENSMUSG00000043635	0.208216	0.0236738	ENSSSCG00000038180	-0.526861	0.403504	0.735077	opposite
ADAMTSL2	ENSMUSG00000036040	0.686802	1.40737e-05	ENSSSCG00000026425	0.189993	0.558819	0.496809	same
ADAMTSL4	ENSMUSG00000015850	-0.190758	0.0222687	ENSSSCG00000006651	-0.924295	0.306458	0.733537	same
ADAMTSL5	ENSMUSG00000043822	-0.339319	0.00323726	ENSSSCG00000013433	1.15927	0.13414	-1.49858	opposite
ADAP1	ENSMUSG00000056413	-0.106132	0.0369644	ENSSSCG00000007547	-0.116506	0.667372	0.0103747	same
ADAR	ENSMUSG00000027951	0.118928	0.00683261	ENSSSCG00000006543	0.353829	0.169585	-0.234901	same
ADCK5	ENSMUSG00000022550	-0.175271	0.0287957	ENSSSCG00000005907	-0.536579	0.117934	0.361307	same
ADCY1	ENSMUSG00000020431	0.18317	0.00408809	ENSSSCG00000016726	0.785515	0.326489	-0.602346	same
ADCY4	ENSMUSG00000022220	0.357801	0.0152382	ENSSSCG00000001988	0.612913	0.169275	-0.255112	same
ADCY8	ENSMUSG00000022376	-0.654004	1.42324e-07	ENSSSCG00000031717	0.411461	0.284899	-1.06546	opposite
ADCY9	ENSMUSG00000005580	0.408858	0.00174182	ENSSSCG00000007950	0.544063	0.0652192	-0.135205	same
ADCYAP1	ENSMUSG00000024256	-0.366573	0.000159351	ENSSSCG00000035186	-0.0495036	0.962534	-0.317069	same
ADD2	ENSMUSG00000030000	0.266327	0.0110619	ENSSSCG00000020736	0.203371	0.732788	0.0629559	same
ADD3	ENSMUSG00000025026	-0.191181	0.000836384	ENSSSCG00000010621	-0.169348	0.783061	-0.0218331	same
ADGRA2	ENSMUSG00000031486	-0.576951	1.44432e-05	ENSSSCG00000015825	-0.706329	0.146097	0.129377	same
ADGRA3	ENSMUSG00000029090	-0.199716	0.0385789	ENSSSCG00000008753	0.243505	0.318109	-0.443221	opposite
ADGRB1	ENSMUSG00000034730	0.128452	0.0237871	ENSSSCG00000035891	0.0490618	0.862926	0.0793903	same
ADGRE5	ENSMUSG00000002885	-0.968311	1.94251e-08	ENSSSCG00000013775	0.31078	0.417497	-1.27909	opposite
ADGRG1	ENSMUSG00000031785	0.224411	5.61474e-05	ENSSSCG00000002815	-0.475925	0.162507	0.700336	opposite
ADGRL1	ENSMUSG00000013033	-0.121457	0.0165703	ENSSSCG00000013773	0.13686	0.610821	-0.258317	opposite
ADIPOR2	ENSMUSG00000030168	0.455576	0.000132656	ENSSSCG00000000757	0.206656	0.542043	0.24892	same
ADK	ENSMUSG00000039197	0.101768	0.0495632	ENSSSCG00000010315	0.0977363	0.762282	0.00403156	same
ADO	ENSMUSG00000057134	-0.186841	0.000484257	ENSSSCG00000031360	0.709001	0.157274	-0.895843	opposite
ADORA1	ENSMUSG00000042429	0.245468	1.50157e-05	ENSSSCG00000021059	0.432958	0.177404	-0.18749	same
ADORA2A	ENSMUSG00000020178	-0.639123	4.57283e-06	ENSSSCG00000010054	-0.878127	0.688149	0.239004	same
ADPRM	ENSMUSG00000020910	-0.134745	0.0483881	ENSSSCG00000018009	-0.365287	0.362102	0.230542	same
ADRB1	ENSMUSG00000035283	-0.725161	5.04295e-08	ENSSSCG00000010647	1.20622	0.118037	-1.93138	opposite
ADSS1	ENSMUSG00000011148	0.614204	9.29194e-06	ENSSSCG00000037334	0.0240003	0.960651	0.590204	same
AEBP1	ENSMUSG00000020473	-0.685117	7.29048e-07	ENSSSCG00000016754	0.0342028	0.978718	-0.71932	opposite
AFAP1	ENSMUSG00000029094	-0.290009	0.00657131	ENSSSCG00000023907	0.0410799	0.918687	-0.331089	opposite
AFAP1L1	ENSMUSG00000033032	-0.397232	1.34121e-05	ENSSSCG00000014431	-0.490325	0.262893	0.0930933	same
AFF1	ENSMUSG00000029313	1.06857	8.86989e-09	ENSSSCG00000023593	0.421226	0.154019	0.647347	same
AGAP1	ENSMUSG00000055013	0.120444	0.027194	ENSSSCG00000016317	-0.0208833	0.959302	0.141327	opposite
AGBL5	ENSMUSG00000029165	-0.229694	0.00278808	ENSSSCG00000008558	-0.407635	0.11622	0.177942	same
AGFG2	ENSMUSG00000029722	0.525372	1.05683e-07	ENSSSCG00000007664	-0.123637	0.764728	0.649009	opposite
AGGF1	ENSMUSG00000021681	-0.159542	0.0102538	ENSSSCG00000014094	-0.319106	0.222826	0.159564	same
AGL	ENSMUSG00000033400	-0.184273	0.0109657	ENSSSCG00000006872	-0.128549	0.808422	-0.0557244	same
AGO1	ENSMUSG00000041530	-0.274228	6.93929e-05	ENSSSCG00000003630	-0.146662	0.5926	-0.127567	same
AGPAT1	ENSMUSG00000034254	-0.147708	0.0134305	ENSSSCG00000001435	-0.0926669	0.712526	-0.0550409	same
AGPAT5	ENSMUSG00000031467	0.253188	0.00098228	ENSSSCG00000015755	0.0854947	0.780654	0.167693	same
AGT	ENSMUSG00000031980	0.386045	2.64743e-05	ENSSSCG00000010184	0.0648419	0.954025	0.321203	same
AGTRAP	ENSMUSG00000029007	0.167234	0.0265086	ENSSSCG00000022401	0.000749457	0.998738	0.166484	same
AHNAK	ENSMUSG00000069833	0.245948	0.00763119	ENSSSCG00000033010	-0.59757	0.484795	0.843518	opposite
AIF1	ENSMUSG00000024397	-0.763172	1.86029e-06	ENSSSCG00000032341	-0.790679	0.0977166	0.0275073	same
AIF1L	ENSMUSG00000001864	-1.45679	1.90537e-09	ENSSSCG00000034178	-0.142585	0.862248	-1.3142	same
AIMP2	ENSMUSG00000029610	-0.118974	0.0418163	ENSSSCG00000024245	-0.0327144	0.932488	-0.0862593	same
AJAP1	ENSMUSG00000039546	0.260868	0.000427791	ENSSSCG00000031344	-0.0238367	0.956019	0.284705	opposite
AK3	ENSMUSG00000024782	0.253604	0.000297702	ENSSSCG00000023595	0.00363564	0.994678	0.249968	same
AK4	ENSMUSG00000028527	-0.649494	1.04705e-07	ENSSSCG00000040337	-0.217486	0.734843	-0.432007	same
AK4P3	ENSMUSG00000028527	-0.649494	1.04705e-07	ENSSSCG00000040337	-0.217486	0.734843	-0.432007	same
AKAP1	ENSMUSG00000018428	-0.164429	0.0074813	ENSSSCG00000034994	0.166825	0.525422	-0.331254	opposite
AKAP10	ENSMUSG00000047804	-0.1693	0.0305915	ENSSSCG00000024030	0.129235	0.591271	-0.298535	opposite
AKAP7	ENSMUSG00000039166	-0.134309	0.0238319	ENSSSCG00000036790	0.0799862	0.868644	-0.214295	opposite
AKIRIN2	ENSMUSG00000028291	-0.186204	0.00991785	ENSSSCG00000004307	0.0975542	0.773624	-0.283758	opposite
AKR1A1	ENSMUSG00000028692	-0.0836943	0.0451896	ENSSSCG00000029256	-0.352432	0.169947	0.268737	same
AKT2	ENSMUSG00000004056	-0.305252	1.26862e-05	ENSSSCG00000002989	0.152105	0.547718	-0.457358	opposite
AKTIP	ENSMUSG00000031667	-0.0990124	0.0363382	ENSSSCG00000026181	0.206489	0.377362	-0.305501	opposite
ALAS1	ENSMUSG00000032786	0.166367	0.00973917	ENSSSCG00000011437	0.478996	0.0921864	-0.312629	same
ALDH18A1	ENSMUSG00000025007	-0.164069	0.0388773	ENSSSCG00000010495	0.210882	0.289993	-0.374952	opposite
ALDH1A2	ENSMUSG00000013584	0.463261	0.000226253	ENSSSCG00000025578	0.0456907	0.980116	0.41757	same
ALDH1B1	ENSMUSG00000035561	0.207202	0.0130271	ENSSSCG00000005361	0.107446	0.761221	0.0997562	same
ALDH1L1	ENSMUSG00000030088	0.503379	5.47824e-07	ENSSSCG00000030626	-0.245389	0.44181	0.748769	opposite
ALDH6A1	ENSMUSG00000021238	0.378851	3.15545e-05	ENSSSCG00000002357	-0.129185	0.837483	0.508037	opposite
ALDH9A1	ENSMUSG00000026687	0.164364	0.00507309	ENSSSCG00000006324	0.196469	0.50804	-0.032105	same
ALDOB	ENSMUSG00000028307	0.574418	0.00075295	ENSSSCG00000038300	-2.42348	0.0948473	2.9979	opposite
ALG10	ENSMUSG00000075470	0.296175	0.0353558	ENSSSCG00000026719	-0.590636	0.12703	0.886812	opposite
ALG10B	ENSMUSG00000075470	0.296175	0.0353558	ENSSSCG00000026719	-0.590636	0.12703	0.886812	opposite
ALG6	ENSMUSG00000073792	0.26128	0.0094105	ENSSSCG00000003815	-0.502674	0.379315	0.763954	opposite
ALG9	ENSMUSG00000032059	-0.167557	0.00859527	ENSSSCG00000015023	-0.0454327	0.91589	-0.122125	same
ALKBH1	ENSMUSG00000079036	0.129822	0.0377008	ENSSSCG00000025906	0.301356	0.292788	-0.171534	same
ALOXE3	ENSMUSG00000020892	0.643286	3.55361e-05	ENSSSCG00000017981	-0.251315	0.712108	0.8946	opposite
ALS2CL	ENSMUSG00000044037	-0.191331	0.0444108	ENSSSCG00000021997	-0.792359	0.175804	0.601028	same
AMBRA1	ENSMUSG00000040506	0.152645	0.00618339	ENSSSCG00000013262	0.0609315	0.867042	0.0917131	same
AMD1	ENSMUSG00000075232	-0.265927	0.00978726	ENSSSCG00000004392	0.130508	0.846012	-0.396435	opposite
AMER2	ENSMUSG00000021986	-0.691067	2.45706e-05	ENSSSCG00000022678	0.0149212	0.975653	-0.705988	opposite
AMIGO2	ENSMUSG00000048218	0.623283	1.91651e-06	ENSSSCG00000000810	-0.135548	0.846649	0.75883	opposite
AMOT	ENSMUSG00000041688	-0.195386	0.0135477	ENSSSCG00000012591	-0.45047	0.321726	0.255084	same
AMOTL1	ENSMUSG00000013076	0.183516	0.0118536	ENSSSCG00000014960	0.0929329	0.851202	0.0905833	same
AMOTL2	ENSMUSG00000032531	-0.244192	0.0122197	ENSSSCG00000011643	0.622416	0.100006	-0.866608	opposite
AMPD2	ENSMUSG00000027889	-0.180479	0.00169813	ENSSSCG00000031125	0.15533	0.718173	-0.335809	opposite
AMPD3	ENSMUSG00000005686	1.06675	3.05348e-08	ENSSSCG00000022492	0.0399707	0.911546	1.02678	same
AMPH	ENSMUSG00000021314	0.107831	0.0190832	ENSSSCG00000024136	0.353854	0.372202	-0.246023	same
AMZ1	ENSMUSG00000050022	-0.259984	0.00334796	ENSSSCG00000007564	-0.317013	0.41029	0.0570287	same
AMZ2	ENSMUSG00000020610	-0.13277	0.0396288	ENSSSCG00000017264	-0.231649	0.291807	0.0988785	same
ANAPC2	ENSMUSG00000026965	-0.128664	0.00779839	ENSSSCG00000032828	0.0914179	0.718835	-0.220082	opposite
ANAPC5	ENSMUSG00000029472	-0.0883197	0.0429565	ENSSSCG00000009814	-0.0995877	0.718874	0.011268	same
ANGEL1	ENSMUSG00000021257	-0.175492	0.02871	ENSSSCG00000002390	-0.226806	0.341079	0.0513139	same
ANGPT2	ENSMUSG00000031465	2.74447	9.11594e-11	ENSSSCG00000015753	0.733787	0.119536	2.01068	same
ANGPTL4	ENSMUSG00000002289	3.37541	1.44531e-10	ENSSSCG00000013599	0.793099	0.291768	2.58231	same
ANKFY1	ENSMUSG00000020790	0.135574	0.0340246	ENSSSCG00000017877	0.223972	0.355644	-0.0883981	same
ANKH	ENSMUSG00000022265	-0.0788714	0.0477441	ENSSSCG00000016784	0.182104	0.498031	-0.260975	opposite
ANKRD13A	ENSMUSG00000041870	0.670692	3.23348e-08	ENSSSCG00000009924	-0.198171	0.619882	0.868863	opposite
ANKRD13D	ENSMUSG00000005986	-0.207613	0.00232126	ENSSSCG00000012917	-0.282682	0.23705	0.0750687	same
ANKRD27	ENSMUSG00000034867	-0.163621	0.00772566	ENSSSCG00000002859	0.19902	0.396858	-0.36264	opposite
ANKRD34A	ENSMUSG00000049097	-0.423753	1.25535e-05	ENSSSCG00000037823	0.31137	0.259636	-0.735122	opposite
ANKRD40	ENSMUSG00000020864	-0.210222	0.000894856	ENSSSCG00000038760	0.176796	0.555962	-0.387019	opposite
ANKRD45	ENSMUSG00000044835	0.195094	0.00738989	ENSSSCG00000015491	-0.61932	0.0567255	0.814414	opposite
ANKRD46	ENSMUSG00000048307	0.125934	0.0021863	ENSSSCG00000006065	0.00742183	0.980721	0.118513	same
ANKRD49	ENSMUSG00000031931	0.259135	0.00926867	ENSSSCG00000014956	-0.125256	0.77065	0.384391	opposite
ANKRD50	ENSMUSG00000044864	-0.259981	0.000514174	ENSSSCG00000022173	-0.508846	0.309143	0.248865	same
ANKRD6	ENSMUSG00000040183	-0.19843	0.00443197	ENSSSCG00000004322	-0.726082	0.204897	0.527652	same
ANKRD9	ENSMUSG00000037904	0.239266	0.00345555	ENSSSCG00000039713	0.492464	0.203764	-0.253198	same
ANKS1A	ENSMUSG00000024219	-0.295132	0.000413039	ENSSSCG00000001534	-0.46619	0.0804672	0.171058	same
ANLN	ENSMUSG00000036777	0.325308	0.00345781	ENSSSCG00000016658	0.4767	0.639824	-0.151391	same
ANO10	ENSMUSG00000037949	-0.139123	0.0352044	ENSSSCG00000011296	0.415128	0.326154	-0.554252	opposite
ANO3	ENSMUSG00000074968	0.153534	0.0423333	ENSSSCG00000013339	0.0553472	0.943348	0.0981871	same
ANTKMT	ENSMUSG00000057411	-0.144775	0.00255951	ENSSSCG00000008004	-0.412642	0.160175	0.267867	same
ANTXR1	ENSMUSG00000033420	-0.165146	0.018826	ENSSSCG00000008340	-0.209026	0.715677	0.0438798	same
ANXA11	ENSMUSG00000021866	0.390026	0.0080203	ENSSSCG00000010331	0.145519	0.714504	0.244506	same
ANXA2	ENSMUSG00000032231	0.29865	0.0020969	ENSSSCG00000004578	-0.249718	0.669478	0.548368	opposite
ANXA4	ENSMUSG00000029994	-0.206778	0.0409683	ENSSSCG00000008336	-0.305998	0.618283	0.0992208	same
ANXA5	ENSMUSG00000027712	-0.153509	0.00523594	ENSSSCG00000009097	-0.0835299	0.789788	-0.0699795	same
ANXA7	ENSMUSG00000021814	0.246411	8.03528e-05	ENSSSCG00000010299	-0.188515	0.387864	0.434926	opposite
AP1B1	ENSMUSG00000009090	0.0967097	0.0239426	ENSSSCG00000009978	0.338008	0.197358	-0.241298	same
AP4B1	ENSMUSG00000032952	0.250784	0.00114846	ENSSSCG00000006762	-0.282588	0.351986	0.533372	opposite
AP4E1	ENSMUSG00000001998	0.224656	0.0479411	ENSSSCG00000004634	-0.192756	0.545364	0.417412	opposite
APAF1	ENSMUSG00000019979	0.585416	2.03844e-05	ENSSSCG00000000884	-0.153255	0.815885	0.738671	opposite
APBA1	ENSMUSG00000024897	-0.118388	0.0185757	ENSSSCG00000005250	0.201261	0.57258	-0.319649	opposite
APBB2	ENSMUSG00000029207	0.146018	0.0153357	ENSSSCG00000022168	-0.276744	0.577751	0.422762	opposite
APC2	ENSMUSG00000020135	-0.228487	0.000669056	ENSSSCG00000023329	0.601204	0.133378	-0.829691	opposite
APH1A	ENSMUSG00000015750	-0.145033	0.00660795	ENSSSCG00000028297	-0.21009	0.401341	0.0650576	same
APH1B	ENSMUSG00000032375	0.136859	0.0244697	ENSSSCG00000032949	-0.0708475	0.825305	0.207706	opposite
APLN	ENSMUSG00000037010	-0.193215	0.00996268	ENSSSCG00000048443	0.0565021	0.959201	-0.249717	opposite
APMAP	ENSMUSG00000033096	0.146233	0.00205395	ENSSSCG00000036286	0.248264	0.326008	-0.10203	same
APOBEC3H	ENSMUSG00000009585	1.13987	4.04487e-07	ENSSSCG00000000091	-0.400451	0.490675	1.54032	opposite
APOD	ENSMUSG00000022548	1.04033	1.91911e-10	ENSSSCG00000011831	0.102296	0.954081	0.938033	same
APOE	ENSMUSG00000002985	-0.120598	0.0032862	ENSSSCG00000003088	-0.48822	0.199512	0.367622	same
APOLD1	ENSMUSG00000090698	2.00321	9.29802e-09	ENSSSCG00000036787	0.528502	0.375085	1.47471	same
APPL1	ENSMUSG00000040760	-0.133806	0.0263306	ENSSSCG00000032357	-0.130649	0.779479	-0.00315683	same
APPL2	ENSMUSG00000020263	-0.392964	1.56596e-06	ENSSSCG00000000841	0.0264839	0.940425	-0.419448	opposite
ARAP1	ENSMUSG00000032812	-0.316076	0.000605249	ENSSSCG00000014817	-0.352213	0.230305	0.0361372	same
ARF4	ENSMUSG00000021877	0.0885524	0.0324766	ENSSSCG00000031791	0.103046	0.80778	-0.0144932	same
ARFGAP1	ENSMUSG00000027575	0.108368	0.0380029	ENSSSCG00000032235	0.0833241	0.812912	0.0250443	same
ARFGAP3	ENSMUSG00000054277	0.411714	7.56951e-06	ENSSSCG00000000037	0.00166333	0.994974	0.41005	same
ARFGEF2	ENSMUSG00000074582	0.118965	0.0444626	ENSSSCG00000007460	0.232475	0.480956	-0.11351	same
ARG2	ENSMUSG00000021125	0.193778	0.0228797	ENSSSCG00000002294	0.481262	0.11684	-0.287484	same
ARHGAP10	ENSMUSG00000037148	-0.180837	0.00859111	ENSSSCG00000009029	0.0349566	0.952247	-0.215793	opposite
ARHGAP12	ENSMUSG00000041225	-0.139094	0.0179915	ENSSSCG00000011026	-0.433684	0.234349	0.294591	same
ARHGAP21	ENSMUSG00000036591	0.213284	0.000597802	ENSSSCG00000011074	0.641877	0.0504673	-0.428593	same
ARHGAP23	ENSMUSG00000049807	-0.187179	0.00148118	ENSSSCG00000018058	0.361805	0.156996	-0.548984	opposite
ARHGAP26	ENSMUSG00000036452	0.401604	1.31826e-05	ENSSSCG00000014399	0.214107	0.518507	0.187497	same
ARHGAP29	ENSMUSG00000039831	-0.389364	3.0662e-05	ENSSSCG00000006889	-0.00836913	0.990763	-0.380995	same
ARHGAP31	ENSMUSG00000022799	0.293912	0.000710881	ENSSSCG00000026224	0.356944	0.36347	-0.0630328	same
ARHGAP33	ENSMUSG00000036882	-0.271837	0.00105373	ENSSSCG00000039135	-0.155922	0.654514	-0.115915	same
ARHGAP39	ENSMUSG00000033697	0.264636	0.00105523	ENSSSCG00000005894	0.402825	0.201419	-0.138189	same
ARHGAP42	ENSMUSG00000050730	-0.36307	0.000958737	ENSSSCG00000014976	-0.110243	0.859561	-0.252826	same
ARHGAP45	ENSMUSG00000035697	-0.422858	0.0130914	ENSSSCG00000027565	-0.531558	0.550608	0.1087	same
ARHGAP5	ENSMUSG00000035133	-0.30943	0.00384341	ENSSSCG00000001966	-0.574007	0.23904	0.264576	same
ARHGDIA	ENSMUSG00000025132	-0.114671	0.0132417	ENSSSCG00000034058	-0.296729	0.311267	0.182058	same
ARHGEF15	ENSMUSG00000052921	-0.146288	0.0204597	ENSSSCG00000028048	-0.550179	0.215347	0.403891	same
ARHGEF19	ENSMUSG00000028919	-0.929513	4.16607e-07	ENSSSCG00000003472	-0.0251317	0.969607	-0.904381	same
ARHGEF2	ENSMUSG00000028059	-0.190987	0.000512271	ENSSSCG00000006502	0.142041	0.689617	-0.333028	opposite
ARHGEF26	ENSMUSG00000036885	0.375425	8.08901e-05	ENSSSCG00000024205	-0.055024	0.931937	0.430449	opposite
ARHGEF37	ENSMUSG00000045094	0.597835	3.05776e-05	ENSSSCG00000014436	-0.30252	0.633663	0.900355	opposite
ARHGEF6	ENSMUSG00000031133	-0.228697	0.0180497	ENSSSCG00000030460	-0.095762	0.839411	-0.132935	same
ARID5B	ENSMUSG00000019947	0.298326	0.0383486	ENSSSCG00000010219	0.553945	0.153554	-0.255619	same
ARIH1	ENSMUSG00000025234	-0.119146	0.0187323	ENSSSCG00000001924	-0.0680706	0.808683	-0.0510754	same
ARIH2	ENSMUSG00000064145	0.111337	0.0440524	ENSSSCG00000011367	0.260467	0.226223	-0.14913	same
ARL1	ENSMUSG00000060904	0.13082	0.00187616	ENSSSCG00000000870	0.00814022	0.981172	0.122679	same
ARL10	ENSMUSG00000025870	-0.370504	4.41682e-05	ENSSSCG00000029985	0.0666079	0.861133	-0.437112	opposite
ARL2BP	ENSMUSG00000031776	-0.128889	0.0109311	ENSSSCG00000002819	0.314484	0.239887	-0.443373	opposite
ARL4A	ENSMUSG00000047446	0.146902	0.0186586	ENSSSCG00000032709	-0.352565	0.403163	0.499467	opposite
ARL4D	ENSMUSG00000034936	0.630449	0.000184262	ENSSSCG00000017380	0.286487	0.372202	0.343962	same
ARL5A	ENSMUSG00000036093	-0.114541	0.00793728	ENSSSCG00000031541	-0.278261	0.510408	0.16372	same
ARL6IP4	ENSMUSG00000029404	-0.11347	0.0406945	ENSSSCG00000009782	-0.336683	0.355896	0.223214	same
ARMC5	ENSMUSG00000042178	0.590445	1.27318e-06	ENSSSCG00000025245	0.0317014	0.930953	0.558744	same
ARMC7	ENSMUSG00000057219	-0.198208	0.018766	ENSSSCG00000017214	0.725503	0.237873	-0.923711	opposite
ARMCX2	ENSMUSG00000033436	-0.223095	0.00013215	ENSSSCG00000012510	-0.0571991	0.89046	-0.165896	same
ARMCX5	ENSMUSG00000072969	0.382465	0.000208148	ENSSSCG00000012518	0.0475151	0.932736	0.33495	same
ARMH3	ENSMUSG00000039901	0.23369	0.00105352	ENSSSCG00000010571	0.0629227	0.820415	0.170767	same
ARPC1B	ENSMUSG00000029622	0.786587	4.70706e-07	ENSSSCG00000007625	-0.35047	0.407067	1.13706	opposite
ARPC2	ENSMUSG00000006304	0.220116	3.72919e-05	ENSSSCG00000016185	-0.0421441	0.879665	0.26226	opposite
ARPC3	ENSMUSG00000029465	0.110248	0.0469911	ENSSSCG00000009821	-0.210955	0.359702	0.321204	opposite
ARPC5	ENSMUSG00000008475	0.1694	0.00166633	ENSSSCG00000015560	-0.258545	0.486268	0.427946	opposite
ARPP21	ENSMUSG00000032503	-0.268365	0.000254783	ENSSSCG00000011238	0.163883	0.545713	-0.432248	opposite
ARRDC2	ENSMUSG00000002910	1.57328	6.53868e-07	ENSSSCG00000013893	-0.277758	0.589703	1.85104	opposite
ARRDC3	ENSMUSG00000074794	0.418501	9.0163e-05	ENSSSCG00000014156	0.288979	0.571094	0.129521	same
ARSG	ENSMUSG00000020604	-0.305653	0.000339709	ENSSSCG00000017261	-0.115247	0.802013	-0.190406	same
ASAH1	ENSMUSG00000031591	-0.144394	0.0209152	ENSSSCG00000006995	-0.372265	0.194263	0.227871	same
ASAP1	ENSMUSG00000022377	-0.226205	0.000176571	ENSSSCG00000028759	0.451019	0.106538	-0.677224	opposite
ASAP2	ENSMUSG00000052632	0.266863	0.00017281	ENSSSCG00000008642	0.33877	0.159936	-0.0719072	same
ASAP3	ENSMUSG00000036995	0.420025	0.000499107	ENSSSCG00000028108	-0.392631	0.105193	0.812656	opposite
ASB1	ENSMUSG00000026311	-0.18265	0.00338814	ENSSSCG00000016340	-0.47013	0.329275	0.287479	same
ASB13	ENSMUSG00000033781	0.126441	0.00811172	ENSSSCG00000011145	0.671803	0.0949126	-0.545362	same
ASB8	ENSMUSG00000048175	0.14794	0.00214639	ENSSSCG00000021024	0.749559	0.189692	-0.601619	same
ASCC2	ENSMUSG00000020412	-0.156663	0.0116305	ENSSSCG00000025186	0.148207	0.48434	-0.30487	opposite
ASH2L	ENSMUSG00000031575	-0.129188	0.0393379	ENSSSCG00000021898	0.00193417	0.994678	-0.131122	opposite
ASIC1	ENSMUSG00000023017	-0.18137	0.00224946	ENSSSCG00000000216	0.106147	0.712057	-0.287517	opposite
ASIC2	ENSMUSG00000020704	0.257819	0.00073042	ENSSSCG00000040177	-0.381077	0.541212	0.638896	opposite
ASL	ENSMUSG00000025533	0.173928	0.00821726	ENSSSCG00000007738	-0.326605	0.297437	0.500533	opposite
ASPA	ENSMUSG00000020774	-1.26772	5.69089e-09	ENSSSCG00000017861	0.0238993	0.981751	-1.29162	opposite
ASPDH	ENSMUSG00000038704	-0.28978	0.00611866	ENSSSCG00000003217	-0.229622	0.474601	-0.0601581	same
ASRGL1	ENSMUSG00000024654	-0.387116	1.15356e-05	ENSSSCG00000013065	-0.254777	0.351483	-0.132339	same
ASTE1	ENSMUSG00000032567	-0.161969	0.0368356	ENSSSCG00000011182	-0.0661672	0.918892	-0.0958019	same
ASTN2	ENSMUSG00000028373	0.133294	0.0220344	ENSSSCG00000005502	0.702868	0.0843896	-0.569574	same
ATAD3A	ENSMUSG00000029036	-0.148664	0.0173951	ENSSSCG00000003343	-0.0993909	0.742741	-0.0492729	same
ATAT1	ENSMUSG00000024426	-0.223558	0.000513016	ENSSSCG00000024604	-0.210765	0.587357	-0.0127935	same
ATCAY	ENSMUSG00000034958	-0.113483	0.00732313	ENSSSCG00000026754	0.230807	0.444586	-0.34429	opposite
ATF6	ENSMUSG00000026663	0.315434	2.89523e-05	ENSSSCG00000006346	0.394693	0.173696	-0.0792589	same
ATG10	ENSMUSG00000021619	0.193709	0.040177	ENSSSCG00000025210	0.0710639	0.867262	0.122646	same
ATG13	ENSMUSG00000027244	0.156584	0.00314783	ENSSSCG00000013257	0.0859536	0.731901	0.0706299	same
ATG14	ENSMUSG00000037526	0.123394	0.0197106	ENSSSCG00000005058	0.297155	0.317647	-0.173761	same
ATG16L2	ENSMUSG00000047767	-0.329065	0.00117049	ENSSSCG00000014819	-0.197668	0.584637	-0.131397	same
ATG2B	ENSMUSG00000041341	0.114887	0.0381588	ENSSSCG00000002502	0.16734	0.513041	-0.0524526	same
ATG4A	ENSMUSG00000079418	0.340179	0.000943316	ENSSSCG00000012569	0.0629073	0.862137	0.277272	same
ATG4C	ENSMUSG00000028550	-0.208101	0.0121513	ENSSSCG00000003816	-0.124232	0.865644	-0.0838696	same
ATL1	ENSMUSG00000021066	0.264416	0.00251548	ENSSSCG00000005020	0.154221	0.599164	0.110195	same
ATL2	ENSMUSG00000059811	-0.121264	0.0128133	ENSSSCG00000008487	-0.22874	0.591662	0.107476	same
ATL3	ENSMUSG00000024759	-0.150041	0.0353597	ENSSSCG00000013054	-0.409042	0.236827	0.259	same
ATN1	ENSMUSG00000004263	-0.150126	0.00311051	ENSSSCG00000025117	0.42035	0.242881	-0.570476	opposite
ATOH8	ENSMUSG00000037621	0.382935	0.00389143	ENSSSCG00000008230	-0.906368	0.42825	1.2893	opposite
ATP11A	ENSMUSG00000031441	0.200524	0.00447698	ENSSSCG00000037561	-0.125621	0.64385	0.326144	opposite
ATP1B3	ENSMUSG00000032412	-0.149186	0.00630406	ENSSSCG00000011676	-0.0671575	0.871553	-0.0820288	same
ATP23	ENSMUSG00000025436	-0.246707	0.00396238	ENSSSCG00000000453	-0.416616	0.127407	0.169909	same
ATP2A3	ENSMUSG00000020788	-0.18787	0.0117796	ENSSSCG00000017874	-0.514986	0.30542	0.327116	same
ATP2B1	ENSMUSG00000019943	0.207515	0.00216856	ENSSSCG00000027898	-0.221954	0.525719	0.429468	opposite
ATP2C1	ENSMUSG00000032570	-0.186978	0.00561531	ENSSSCG00000011183	0.261214	0.471048	-0.448192	opposite
ATP5F1D	ENSMUSG00000003072	-0.115592	0.0428619	ENSSSCG00000035532	-0.00444658	0.987875	-0.111145	same
ATP5MF-PTCD1	ENSMUSG00000029624	0.174804	0.00478435	ENSSSCG00000007622	0.340476	0.280963	-0.165671	same
ATP5PO	ENSMUSG00000022956	-0.122397	0.0192987	ENSSSCG00000012042	-0.0349373	0.90457	-0.0874602	same
ATP6V0B	ENSMUSG00000033379	-0.112424	0.0398935	ENSSSCG00000039267	0.238471	0.39621	-0.350895	opposite
ATP6V0E1	ENSMUSG00000015575	0.271228	0.000398302	ENSSSCG00000016990	-0.664055	0.117934	0.935283	opposite
ATP9B	ENSMUSG00000024566	0.123445	0.0179293	ENSSSCG00000004857	0.123649	0.582521	-0.000204194	same
ATPAF1	ENSMUSG00000028710	0.10234	0.017092	ENSSSCG00000038657	0.191126	0.463635	-0.0887856	same
ATPSCKMT	ENSMUSG00000039065	-0.242233	0.0154761	ENSSSCG00000036387	0.354836	0.283416	-0.597069	opposite
ATRIP	ENSMUSG00000025646	0.173241	0.0051993	ENSSSCG00000011359	-0.0537767	0.902278	0.227018	opposite
ATRNL1	ENSMUSG00000054843	0.189722	0.00778093	ENSSSCG00000010654	0.326066	0.550401	-0.136344	same
ATRX	ENSMUSG00000031229	0.162272	0.0378156	ENSSSCG00000012434	-0.618965	0.146379	0.781236	opposite
ATXN2	ENSMUSG00000042605	-0.111083	0.0339131	ENSSSCG00000009834	0.240999	0.288169	-0.352082	opposite
ATXN7L1	ENSMUSG00000020564	0.147496	0.046881	ENSSSCG00000015432	-0.0435881	0.888516	0.191084	opposite
ATXN7L3	ENSMUSG00000059995	-0.0918072	0.017757	ENSSSCG00000017362	0.369301	0.292777	-0.461109	opposite
AUH	ENSMUSG00000021460	0.127694	0.0269981	ENSSSCG00000009591	0.0598712	0.843156	0.0678227	same
AXIN1	ENSMUSG00000024182	-0.124071	0.043946	ENSSSCG00000023204	0.134459	0.645763	-0.25853	opposite
AXIN2	ENSMUSG00000000142	-0.439687	0.000105396	ENSSSCG00000017265	-0.0674725	0.849868	-0.372214	same
AZIN1	ENSMUSG00000037458	0.599268	1.78476e-08	ENSSSCG00000023873	0.267023	0.69734	0.332245	same
B2M	ENSMUSG00000060802	0.844262	1.78822e-08	ENSSSCG00000004687	-0.21368	0.485494	1.05794	opposite
B3GALT1	ENSMUSG00000034780	-0.196198	0.0179333	ENSSSCG00000034351	0.164018	0.75489	-0.360216	opposite
B3GALT6	ENSMUSG00000050796	0.190951	0.0210538	ENSSSCG00000022151	0.00873699	0.987229	0.182214	same
B3GAT1	ENSMUSG00000045994	-0.101684	0.02321	ENSSSCG00000015259	0.00962328	0.972782	-0.111307	opposite
B3GAT2	ENSMUSG00000026156	-0.128707	0.0102011	ENSSSCG00000026246	0.148533	0.676401	-0.277239	opposite
B4GALNT4	ENSMUSG00000055629	0.144783	0.0492711	ENSSSCG00000033780	-0.0166063	0.969679	0.161389	opposite
B4GALT2	ENSMUSG00000028541	-0.240609	0.000582723	ENSSSCG00000026793	-0.106639	0.802027	-0.133969	same
B4GALT3	ENSMUSG00000052423	-0.142571	0.00888143	ENSSSCG00000006360	0.459506	0.181424	-0.602077	opposite
B4GALT4	ENSMUSG00000022793	-0.25053	0.00379606	ENSSSCG00000011903	0.154978	0.553188	-0.405509	opposite
BABAM2	ENSMUSG00000052139	0.11489	0.0382873	ENSSSCG00000026465	0.471112	0.12703	-0.356221	same
BACE1	ENSMUSG00000032086	-0.146528	0.00174207	ENSSSCG00000015079	0.101738	0.752986	-0.248266	opposite
BAD	ENSMUSG00000024959	-0.123819	0.0246788	ENSSSCG00000013033	-0.263304	0.316405	0.139485	same
BAG4	ENSMUSG00000037316	0.154025	0.0480599	ENSSSCG00000034468	-0.0882588	0.813821	0.242284	opposite
BAG5	ENSMUSG00000049792	0.109101	0.0375053	ENSSSCG00000037197	0.17071	0.543007	-0.0616099	same
BAHD1	ENSMUSG00000040007	-0.181845	0.00628596	ENSSSCG00000004772	0.195908	0.481176	-0.377753	opposite
BAIAP2	ENSMUSG00000025372	0.217428	0.00279693	ENSSSCG00000017142	-0.0447834	0.899374	0.262211	opposite
BAIAP3	ENSMUSG00000047507	-0.171422	0.0342526	ENSSSCG00000008029	-0.428761	0.172063	0.257339	same
BAK1	ENSMUSG00000057789	0.209267	0.00679248	ENSSSCG00000001516	0.138736	0.692582	0.070531	same
BANF1	ENSMUSG00000024844	-0.137527	0.0352973	ENSSSCG00000012961	-0.200575	0.397099	0.0630472	same
BANP	ENSMUSG00000025316	-0.307037	0.00593491	ENSSSCG00000020678	-0.103922	0.826102	-0.203114	same
BARX2	ENSMUSG00000032033	-0.466128	0.000511011	ENSSSCG00000036157	1.38503	0.100511	-1.85115	opposite
BAZ1B	ENSMUSG00000002748	-0.154466	0.0120163	ENSSSCG00000027342	0.0719513	0.752633	-0.226417	opposite
BBC3	ENSMUSG00000002083	0.280507	0.0256924	ENSSSCG00000003112	0.0163555	0.982949	0.264151	same
BCAM	ENSMUSG00000002980	-0.752144	1.65914e-07	ENSSSCG00000020657	-0.384726	0.213392	-0.367418	same
BCAN	ENSMUSG00000004892	-0.134039	0.0066978	ENSSSCG00000006477	-0.168367	0.680926	0.0343282	same
BCAP29	ENSMUSG00000020650	0.120504	0.020461	ENSSSCG00000022869	0.0312126	0.959574	0.0892916	same
BCAS1	ENSMUSG00000013523	-0.17447	0.00843627	ENSSSCG00000007485	-0.246459	0.767679	0.0719898	same
BCAT1	ENSMUSG00000030268	0.431832	6.58645e-07	ENSSSCG00000029163	-0.00581421	0.992203	0.437646	opposite
BCKDHB	ENSMUSG00000032263	-0.110409	0.0338688	ENSSSCG00000004465	-0.0676346	0.836189	-0.0427743	same
BCL2L1	ENSMUSG00000007659	0.440551	6.15691e-07	ENSSSCG00000035357	-0.095826	0.782779	0.536377	opposite
BCL6	ENSMUSG00000022508	0.647701	3.62554e-06	ENSSSCG00000011810	0.72264	0.0695136	-0.074939	same
BCL9	ENSMUSG00000038256	-0.188312	0.0139712	ENSSSCG00000006698	-0.0720566	0.783519	-0.116256	same
BCL9L	ENSMUSG00000063382	-0.240049	0.0104503	ENSSSCG00000015099	-0.0185142	0.97089	-0.221535	same
BCLAF1	ENSMUSG00000037608	0.158227	0.00685743	ENSSSCG00000004163	-0.716465	0.0695136	0.874692	opposite
BCLAF3	ENSMUSG00000044150	-0.27455	0.00842854	ENSSSCG00000023334	0.108244	0.818993	-0.382794	opposite
BCO2	ENSMUSG00000032066	-0.365712	0.0322435	ENSSSCG00000015039	0.147925	0.879665	-0.513637	opposite
BCORL1	ENSMUSG00000036959	-0.556832	1.87595e-05	ENSSSCG00000012655	0.291602	0.454762	-0.848434	opposite
BDH2	ENSMUSG00000028167	-0.464738	0.00351134	ENSSSCG00000022282	0.145397	0.638258	-0.610136	opposite
BDNF	ENSMUSG00000048482	-0.774082	1.42119e-06	ENSSSCG00000013333	-0.411675	0.744604	-0.362407	same
BEAN1	ENSMUSG00000031872	-0.246036	0.0111661	ENSSSCG00000033191	-0.188209	0.768751	-0.0578267	same
BFSP2	ENSMUSG00000032556	-1.24587	1.44159e-07	ENSSSCG00000011636	-0.335479	0.531622	-0.910386	same
BGN	ENSMUSG00000031375	-0.280804	0.0013786	ENSSSCG00000012766	-0.141087	0.861136	-0.139717	same
BICD2	ENSMUSG00000037933	-0.370808	2.26829e-05	ENSSSCG00000027166	0.0521931	0.861448	-0.423001	opposite
BICDL1	ENSMUSG00000041609	-0.23324	0.00377093	ENSSSCG00000009896	0.0729966	0.835718	-0.306237	opposite
BIN1	ENSMUSG00000024381	-0.187045	0.000743814	ENSSSCG00000015720	0.0448837	0.928914	-0.231929	opposite
BIN2	ENSMUSG00000098112	-0.460683	0.00315514	ENSSSCG00000000223	-0.999111	0.170139	0.538428	same
BLOC1S1	ENSMUSG00000090247	-0.194412	0.0111301	ENSSSCG00000000359	-0.470414	0.155291	0.276002	same
BLOC1S5	ENSMUSG00000038982	-0.256056	0.0015728	ENSSSCG00000040593	0.171241	0.526077	-0.427297	opposite
BLOC1S5-TXNDC5	ENSMUSG00000038982	-0.256056	0.0015728	ENSSSCG00000040593	0.171241	0.526077	-0.427297	opposite
BLVRB	ENSMUSG00000040466	-0.214381	0.0200724	ENSSSCG00000021067	-0.344608	0.310756	0.130226	same
BMF	ENSMUSG00000040093	0.688948	8.58796e-06	ENSSSCG00000035284	-0.08152	0.869342	0.770468	opposite
BMI1	ENSMUSG00000026739	-0.123528	0.035903	ENSSSCG00000011081	0.0743614	0.892555	-0.197889	opposite
BMP6	ENSMUSG00000039004	-0.757405	1.04197e-06	ENSSSCG00000001027	-1.13385	0.416139	0.376445	same
BMP7	ENSMUSG00000008999	-0.489188	5.49e-06	ENSSSCG00000007501	-0.413655	0.310683	-0.0755328	same
BNIP3	ENSMUSG00000078566	0.278961	2.87408e-05	ENSSSCG00000024388	-0.0717932	0.831998	0.350755	opposite
BNIP3L	ENSMUSG00000022051	-0.161476	0.00237512	ENSSSCG00000009658	-0.285924	0.575304	0.124448	same
BOC	ENSMUSG00000022687	-0.22206	0.0016346	ENSSSCG00000025826	0.126454	0.787978	-0.348514	opposite
BOK	ENSMUSG00000026278	0.180321	0.00361805	ENSSSCG00000032684	0.0348814	0.958077	0.145439	same
BORA	ENSMUSG00000022070	0.279409	0.00315221	ENSSSCG00000025120	0.129454	0.87057	0.149955	same
BORCS5	ENSMUSG00000042992	0.139247	0.00517541	ENSSSCG00000032804	0.285781	0.272867	-0.146534	same
BORCS7	ENSMUSG00000062376	0.122092	0.017813	ENSSSCG00000038633	-0.531685	0.0630522	0.653776	opposite
BORCS7-ASMT	ENSMUSG00000062376	0.122092	0.017813	ENSSSCG00000038633	-0.531685	0.0630522	0.653776	opposite
BPGM	ENSMUSG00000038871	-0.127514	0.0225531	ENSSSCG00000039425	0.262407	0.408281	-0.389921	opposite
BPNT2	ENSMUSG00000066324	0.181554	0.0101904	ENSSSCG00000032846	0.183128	0.668366	-0.00157353	same
BRD9	ENSMUSG00000057649	-0.0874887	0.0352432	ENSSSCG00000035118	-0.183904	0.405928	0.0964157	same
BRF2	ENSMUSG00000031487	0.192526	0.0290036	ENSSSCG00000040833	0.208663	0.473348	-0.0161369	same
BRINP2	ENSMUSG00000004031	0.285305	0.000793117	ENSSSCG00000015515	0.25505	0.591327	0.0302548	same
BRK1	ENSMUSG00000033940	-0.150966	0.00599805	ENSSSCG00000011565	-0.38055	0.129957	0.229585	same
BRMS1	ENSMUSG00000080268	0.181511	0.00448779	ENSSSCG00000012939	-0.269284	0.413886	0.450795	opposite
BRMS1L	ENSMUSG00000012076	-0.204561	0.00436427	ENSSSCG00000001947	-0.0966818	0.866177	-0.107879	same
BRSK1	ENSMUSG00000035390	-0.10838	0.0128953	ENSSSCG00000032656	0.185119	0.472753	-0.293499	opposite
BSCL2	ENSMUSG00000071657	-0.103282	0.033819	ENSSSCG00000020823	0.042789	0.915305	-0.146071	opposite
BSDC1	ENSMUSG00000040859	0.239844	0.000373734	ENSSSCG00000026392	0.0988434	0.686193	0.141001	same
BSG	ENSMUSG00000023175	-0.430863	1.47398e-07	ENSSSCG00000027907	0.161907	0.493823	-0.59277	opposite
BTBD9	ENSMUSG00000062202	0.175048	0.00179342	ENSSSCG00000037507	0.151368	0.616898	0.0236804	same
BTD	ENSMUSG00000021900	-0.360883	0.000390677	ENSSSCG00000011193	-0.170339	0.617631	-0.190544	same
BUB1B	ENSMUSG00000040084	0.589257	0.0153153	ENSSSCG00000004782	-0.0522744	0.967127	0.641532	opposite
C10orf90	ENSMUSG00000030994	0.408031	0.000516894	ENSSSCG00000010747	-0.0447596	0.968454	0.452791	opposite
C11orf52	ENSMUSG00000032062	0.549354	0.000866386	ENSSSCG00000015035	0.274727	0.827753	0.274627	same
C11orf58	ENSMUSG00000030663	0.177664	0.000428945	ENSSSCG00000040570	-0.0157876	0.958952	0.193452	opposite
C11orf68	ENSMUSG00000047423	0.128757	0.0352963	ENSSSCG00000012966	-0.0585603	0.862729	0.187318	opposite
C12orf29	ENSMUSG00000046567	0.181849	0.0481322	ENSSSCG00000000925	-0.0694108	0.854496	0.25126	opposite
C12orf75	ENSMUSG00000087651	0.325837	0.000381978	ENSSSCG00000031661	-0.958726	0.465329	1.28456	opposite
C14orf132	ENSMUSG00000094910	0.298991	0.000213579	ENSSSCG00000033807	-0.50911	0.3289	0.808101	opposite
C15orf39	ENSMUSG00000032300	0.341503	0.000600144	ENSSSCG00000001885	0.00741199	0.987875	0.334091	same
C16orf72	ENSMUSG00000022507	-0.192727	0.00165984	ENSSSCG00000028454	0.224323	0.57258	-0.417051	opposite
C17orf49	ENSMUSG00000020831	-0.161982	0.0135162	ENSSSCG00000017928	-0.231249	0.457263	0.0692671	same
C17orf75	ENSMUSG00000057181	0.165811	0.00437104	ENSSSCG00000017733	0.157707	0.704202	0.0081039	same
C18orf21	ENSMUSG00000024273	0.224077	0.00104943	ENSSSCG00000030002	-0.312073	0.373247	0.53615	opposite
C1D	ENSMUSG00000000581	0.147739	0.0479036	ENSSSCG00000039331	-0.132131	0.767361	0.27987	opposite
C1orf112	ENSMUSG00000041406	0.232514	0.0212133	ENSSSCG00000006284	-0.590898	0.371071	0.823412	opposite
C1orf115	ENSMUSG00000039349	-0.412464	0.000118568	ENSSSCG00000027882	-0.83274	0.188709	0.420277	same
C1orf198	ENSMUSG00000031983	-0.447119	1.05844e-06	ENSSSCG00000010181	-0.179072	0.759013	-0.268047	same
C1orf216	ENSMUSG00000073755	0.0861075	0.0312934	ENSSSCG00000037600	-0.0150343	0.97089	0.101142	opposite
C1orf35	ENSMUSG00000020441	-0.214331	0.0173441	ENSSSCG00000013991	-0.290151	0.421982	0.0758202	same
C1orf54	ENSMUSG00000038543	-0.907768	0.000131556	ENSSSCG00000045950	0.539209	0.127048	-1.44698	opposite
C1QA	ENSMUSG00000036887	0.383547	2.90158e-05	ENSSSCG00000003524	-0.808952	0.494718	1.1925	opposite
C1QB	ENSMUSG00000036905	0.677723	3.54679e-08	ENSSSCG00000033512	-0.678994	0.547315	1.35672	opposite
C1QL1	ENSMUSG00000045532	-0.542808	0.000184601	ENSSSCG00000039101	-0.281996	0.51819	-0.260812	same
C1QTNF12	ENSMUSG00000023571	-0.298754	0.00370254	ENSSSCG00000003333	0.0410291	0.976061	-0.339783	opposite
C2	ENSMUSG00000024371	0.625907	0.000287785	ENSSSCG00000001422	0.333635	0.73121	0.292272	same
C22orf23	ENSMUSG00000033029	-0.199312	0.00222797	ENSSSCG00000000117	-0.309155	0.752986	0.109842	same
C2CD2	ENSMUSG00000045975	0.285378	0.00186232	ENSSSCG00000025821	-0.063726	0.827714	0.349104	opposite
C2CD5	ENSMUSG00000030279	-0.147484	0.0219272	ENSSSCG00000000570	-0.0603652	0.905568	-0.0871186	same
C2orf49	ENSMUSG00000010290	-0.15026	0.0132459	ENSSSCG00000035390	0.0771015	0.792551	-0.227361	opposite
C2orf72	ENSMUSG00000026227	-1.00597	3.82124e-07	ENSSSCG00000016270	-0.0127933	0.977103	-0.993178	same
C3orf14	ENSMUSG00000033111	-0.116835	0.0282833	ENSSSCG00000011486	-0.108904	0.802948	-0.00793047	same
C3orf18	ENSMUSG00000037977	0.266699	0.00776905	ENSSSCG00000037433	0.100698	0.874197	0.166	same
C3orf70	ENSMUSG00000043391	-0.305918	6.78121e-05	ENSSSCG00000038724	-0.151755	0.757472	-0.154163	same
C4A	ENSMUSG00000073418	1.14548	2.70562e-08	ENSSSCG00000001427	0.398392	0.728528	0.747091	same
C4B	ENSMUSG00000073418	1.14548	2.70562e-08	ENSSSCG00000001427	0.398392	0.728528	0.747091	same
C4orf19	ENSMUSG00000060512	-0.787286	1.5468e-05	ENSSSCG00000008771	-0.187614	0.693853	-0.599672	same
C5orf34	ENSMUSG00000062822	0.217992	0.000363518	ENSSSCG00000016876	-0.0936705	0.867622	0.311662	opposite
C6orf136	ENSMUSG00000050705	-0.121226	0.015436	ENSSSCG00000025943	0.169903	0.554309	-0.291129	opposite
C7orf50	ENSMUSG00000053553	0.219356	0.0048721	ENSSSCG00000038777	-0.0175366	0.967806	0.236892	opposite
C8orf44-SGK3	ENSMUSG00000025915	1.85613	3.01364e-09	ENSSSCG00000006206	-0.11665	0.813165	1.97278	opposite
C8orf48	ENSMUSG00000074384	0.494621	0.0062424	ENSSSCG00000006972	-0.0488778	0.941876	0.543499	opposite
C9orf116	ENSMUSG00000026831	-0.623133	0.000413699	ENSSSCG00000036914	-0.0944577	0.846485	-0.528676	same
CA10	ENSMUSG00000056158	-0.0889516	0.0478372	ENSSSCG00000023169	0.132727	0.898676	-0.221678	opposite
CA12	ENSMUSG00000032373	-0.440735	0.000137939	ENSSSCG00000004565	-0.70792	0.460118	0.267185	same
CA13	ENSMUSG00000027555	0.353089	0.0126579	ENSSSCG00000006143	-0.110823	0.832156	0.463913	opposite
CA14	ENSMUSG00000038526	-0.563437	4.42197e-05	ENSSSCG00000027875	-0.308078	0.733962	-0.255359	same
CA2	ENSMUSG00000027562	-0.910822	9.46467e-10	ENSSSCG00000006140	-0.311563	0.37354	-0.599259	same
CA4	ENSMUSG00000000805	-0.328841	0.000698116	ENSSSCG00000023186	0.642292	0.326245	-0.971133	opposite
CAB39L	ENSMUSG00000021981	0.429348	3.059e-07	ENSSSCG00000009397	-0.0277141	0.929564	0.457062	opposite
CABLES2	ENSMUSG00000038990	-0.17191	0.00396238	ENSSSCG00000007540	0.0619192	0.864315	-0.23383	opposite
CACHD1	ENSMUSG00000028532	-0.253646	0.0023773	ENSSSCG00000004829	0.0857822	0.899374	-0.339428	opposite
CACNA1A	ENSMUSG00000034656	0.172787	0.0116278	ENSSSCG00000013754	0.220219	0.475715	-0.0474317	same
CACNA1H	ENSMUSG00000024112	0.387272	6.53761e-05	ENSSSCG00000034266	-0.0812833	0.83991	0.468555	opposite
CACNB1	ENSMUSG00000020882	-0.234694	0.00152226	ENSSSCG00000017510	0.225267	0.506036	-0.459961	opposite
CACNB2	ENSMUSG00000057914	0.291375	0.00106489	ENSSSCG00000011040	0.274414	0.243466	0.0169608	same
CACNG2	ENSMUSG00000019146	0.13177	0.0154529	ENSSSCG00000033551	0.244507	0.625084	-0.112738	same
CACNG3	ENSMUSG00000066189	-0.403918	1.00982e-05	ENSSSCG00000036255	0.257679	0.478962	-0.661597	opposite
CACNG4	ENSMUSG00000020723	-0.419606	2.14877e-06	ENSSSCG00000037202	-0.260794	0.679255	-0.158812	same
CAD	ENSMUSG00000013629	0.295857	0.00229527	ENSSSCG00000028978	0.280227	0.528087	0.0156302	same
CADM2	ENSMUSG00000064115	0.231969	0.0263306	ENSSSCG00000011999	0.360738	0.355644	-0.128769	same
CALB2	ENSMUSG00000003657	-0.187164	0.0064275	ENSSSCG00000002730	-0.446398	0.686193	0.259233	same
CALML4	ENSMUSG00000032246	-0.444527	0.000176571	ENSSSCG00000026517	-0.856754	0.160294	0.412226	same
CAMK1	ENSMUSG00000030272	-0.27336	0.000107572	ENSSSCG00000011550	0.0639039	0.893716	-0.337264	opposite
CAMK1D	ENSMUSG00000039145	0.155869	0.0152511	ENSSSCG00000011111	0.168899	0.825522	-0.0130299	same
CAMK1G	ENSMUSG00000016179	0.510608	3.61852e-06	ENSSSCG00000015619	-0.135994	0.729359	0.646602	opposite
CAMK2A	ENSMUSG00000024617	0.122614	0.0282738	ENSSSCG00000014443	0.189147	0.7474	-0.0665322	same
CAMK2N1	ENSMUSG00000046447	0.0942907	0.0281847	ENSSSCG00000024009	-0.0890814	0.893716	0.183372	opposite
CAMK4	ENSMUSG00000038128	0.148064	0.0145098	ENSSSCG00000037019	-0.168349	0.622379	0.316413	opposite
CAMKK1	ENSMUSG00000020785	0.487598	1.23616e-07	ENSSSCG00000017873	0.650351	0.0950807	-0.162753	same
CAMKK2	ENSMUSG00000029471	-0.142804	0.00198621	ENSSSCG00000009815	0.203614	0.371096	-0.346418	opposite
CAMSAP3	ENSMUSG00000044433	-0.190337	0.0148383	ENSSSCG00000013583	0.0842003	0.779783	-0.274537	opposite
CAMTA1	ENSMUSG00000014592	0.114255	0.0113652	ENSSSCG00000036772	0.194044	0.588397	-0.0797889	same
CAP1	ENSMUSG00000028656	-0.141744	0.00250067	ENSSSCG00000003672	0.234341	0.326008	-0.376085	opposite
CAP2	ENSMUSG00000021373	-0.101044	0.0314354	ENSSSCG00000001068	0.494558	0.181133	-0.595602	opposite
CAPG	ENSMUSG00000056737	0.419136	0.00116774	ENSSSCG00000008239	-0.479682	0.548219	0.898818	opposite
CAPN2	ENSMUSG00000026509	0.332902	5.39648e-06	ENSSSCG00000029411	-0.0157766	0.959012	0.348679	opposite
CAPZA2	ENSMUSG00000015733	0.181098	0.000647453	ENSSSCG00000028113	0.0648302	0.92968	0.116268	same
CAPZB	ENSMUSG00000028745	0.116022	0.0080047	ENSSSCG00000003493	-0.12912	0.589703	0.245142	opposite
CARD19	ENSMUSG00000037960	-0.207373	0.00619688	ENSSSCG00000008077	-0.112159	0.699296	-0.0952133	same
CARD9	ENSMUSG00000026928	0.269753	0.0159941	ENSSSCG00000031715	-0.872034	0.207554	1.14179	opposite
CARF	ENSMUSG00000026017	0.27211	0.0145103	ENSSSCG00000016117	-0.340774	0.525465	0.612884	opposite
CARHSP1	ENSMUSG00000008393	0.793376	4.6114e-09	ENSSSCG00000026710	-0.280309	0.621748	1.07369	opposite
CARMIL1	ENSMUSG00000021338	0.243052	0.00363415	ENSSSCG00000001100	0.00171616	0.99616	0.241336	same
CARMIL3	ENSMUSG00000022211	-0.109006	0.0195503	ENSSSCG00000002012	-0.153129	0.668038	0.0441234	same
CARNS1	ENSMUSG00000075289	-0.475795	0.000132438	ENSSSCG00000012911	-0.0911767	0.926569	-0.384618	same
CARS2	ENSMUSG00000056228	-0.160655	0.0189641	ENSSSCG00000031757	0.0075594	0.979762	-0.168214	opposite
CARTPT	ENSMUSG00000021647	-0.371643	0.0207047	ENSSSCG00000016972	-0.782454	0.425763	0.410812	same
CASD1	ENSMUSG00000015189	0.110641	0.0485196	ENSSSCG00000015327	-0.305256	0.531432	0.415898	opposite
CASKIN1	ENSMUSG00000033597	-0.21618	0.000780171	ENSSSCG00000033059	0.165469	0.627842	-0.38165	opposite
CASKIN2	ENSMUSG00000034471	-0.584181	4.02129e-05	ENSSSCG00000040578	-0.328281	0.239822	-0.2559	same
CASP6	ENSMUSG00000027997	-0.279501	0.0371095	ENSSSCG00000009140	0.148923	0.769164	-0.428424	opposite
CASP9	ENSMUSG00000028914	-0.173825	0.0340508	ENSSSCG00000003460	0.271111	0.407267	-0.444936	opposite
CAST	ENSMUSG00000021585	0.539074	1.15971e-05	ENSSSCG00000014170	0.251778	0.294053	0.287296	same
CASTOR1	ENSMUSG00000020424	0.905327	4.4132e-05	ENSSSCG00000009998	-0.438704	0.291768	1.34403	opposite
CAT	ENSMUSG00000027187	-0.174066	0.0013267	ENSSSCG00000013302	-0.147043	0.609276	-0.0270228	same
CAV1	ENSMUSG00000007655	-1.25707	3.99364e-09	ENSSSCG00000016634	-0.921786	0.339693	-0.335279	same
CAVIN1	ENSMUSG00000004044	-0.557636	1.85345e-07	ENSSSCG00000035446	-0.49954	0.316774	-0.0580964	same
CAVIN3	ENSMUSG00000037060	-0.200339	0.00296835	ENSSSCG00000014633	-0.16978	0.774229	-0.0305584	same
CBARP	ENSMUSG00000035640	-0.163889	0.00472376	ENSSSCG00000034339	0.0965421	0.780654	-0.260431	opposite
CBFA2T3	ENSMUSG00000006362	-0.720266	8.10798e-07	ENSSSCG00000002648	-0.104096	0.823046	-0.61617	same
CBLB	ENSMUSG00000022637	0.286157	0.00288986	ENSSSCG00000022486	-0.0864183	0.869943	0.372575	opposite
CBLN2	ENSMUSG00000024647	-0.299075	7.20506e-05	ENSSSCG00000020859	-0.269481	0.7199	-0.0295939	same
CBLN3	ENSMUSG00000040380	0.20438	0.0233779	ENSSSCG00000001985	0.15354	0.759297	0.0508398	same
CBLN4	ENSMUSG00000067578	0.214557	0.00440871	ENSSSCG00000007490	0.375091	0.459607	-0.160534	same
CBR3	ENSMUSG00000022947	0.457774	4.56127e-06	ENSSSCG00000012053	-0.632594	0.462024	1.09037	opposite
CBR4	ENSMUSG00000031641	0.28057	0.0101765	ENSSSCG00000009717	-0.000482881	0.999448	0.281053	opposite
CBS	ENSMUSG00000024039	0.578286	1.01503e-07	ENSSSCG00000040779	0.0162256	0.968454	0.56206	same
CBX1	ENSMUSG00000018666	-0.118189	0.0435864	ENSSSCG00000017529	-0.269179	0.221296	0.15099	same
CBX5	ENSMUSG00000009575	-0.142988	0.00733098	ENSSSCG00000039191	-0.127876	0.628427	-0.0151118	same
CBX6	ENSMUSG00000089715	-0.20732	0.00064144	ENSSSCG00000040334	0.126537	0.64385	-0.333856	opposite
CBX8	ENSMUSG00000025578	-0.175895	0.0207388	ENSSSCG00000034146	0.0712692	0.903005	-0.247164	opposite
CC2D1B	ENSMUSG00000028582	0.140265	0.0231194	ENSSSCG00000003862	-0.248285	0.606945	0.38855	opposite
CCDC115	ENSMUSG00000042111	0.156963	0.0163881	ENSSSCG00000035628	-0.125225	0.718835	0.282188	opposite
CCDC124	ENSMUSG00000007721	-0.175358	0.00595567	ENSSSCG00000013891	-0.102477	0.709967	-0.0728812	same
CCDC13	ENSMUSG00000079235	-0.432627	0.000356962	ENSSSCG00000050245	0.198093	0.643532	-0.63072	opposite
CCDC141	ENSMUSG00000044033	0.203976	0.0358161	ENSSSCG00000016002	-0.52206	0.453076	0.726036	opposite
CCDC184	ENSMUSG00000029875	-0.348373	4.62009e-05	ENSSSCG00000039340	0.619514	0.218646	-0.967887	opposite
CCDC190	ENSMUSG00000070532	-0.271971	0.000811825	ENSSSCG00000006336	-0.554837	0.331444	0.282866	same
CCDC191	ENSMUSG00000022701	-0.23327	0.0418163	ENSSSCG00000011913	-0.522397	0.203686	0.289127	same
CCDC22	ENSMUSG00000031143	-0.132526	0.00845179	ENSSSCG00000012297	0.162816	0.566663	-0.295342	opposite
CCDC24	ENSMUSG00000078588	-0.356215	7.40527e-06	ENSSSCG00000034727	-0.778897	0.3606	0.422682	same
CCDC25	ENSMUSG00000022035	0.0977396	0.0467296	ENSSSCG00000024972	-0.229618	0.403504	0.327358	opposite
CCDC28B	ENSMUSG00000028795	0.369704	0.001956	ENSSSCG00000031514	-0.0865076	0.816231	0.456211	opposite
CCDC3	ENSMUSG00000026676	0.362509	0.00576187	ENSSSCG00000011110	-0.0685929	0.947221	0.431102	opposite
CCDC50	ENSMUSG00000038127	0.145033	0.0337976	ENSSSCG00000036423	-0.360056	0.237491	0.505089	opposite
CCDC51	ENSMUSG00000025645	0.352304	8.68818e-05	ENSSSCG00000011350	-0.0124107	0.974729	0.364714	opposite
CCDC57	ENSMUSG00000048445	0.260664	0.0211208	ENSSSCG00000029553	-0.448614	0.4236	0.709278	opposite
CCDC59	ENSMUSG00000019897	0.102895	0.0483291	ENSSSCG00000038987	-0.4314	0.159873	0.534295	opposite
CCDC6	ENSMUSG00000048701	0.20321	0.00178957	ENSSSCG00000010211	0.202272	0.386377	0.000938079	same
CCDC61	ENSMUSG00000074358	-0.31304	0.00107144	ENSSSCG00000003100	-0.124606	0.72623	-0.188435	same
CCDC82	ENSMUSG00000079084	-0.186501	0.0418137	ENSSSCG00000014972	-0.162148	0.625293	-0.0243531	same
CCDC85A	ENSMUSG00000032878	0.197744	0.0347321	ENSSSCG00000008396	-0.09846	0.827753	0.296204	opposite
CCDC86	ENSMUSG00000024732	0.339812	0.00490663	ENSSSCG00000013105	0.311995	0.325977	0.0278173	same
CCDC93	ENSMUSG00000026339	-0.285189	0.00374238	ENSSSCG00000015714	0.287316	0.233066	-0.572506	opposite
CCDC9B	ENSMUSG00000045838	0.750597	3.62974e-07	ENSSSCG00000023975	-0.117742	0.836189	0.868339	opposite
CCER2	ENSMUSG00000096257	0.360746	0.00421775	ENSSSCG00000047060	-0.438588	0.2377	0.799334	opposite
CCL15	ENSMUSG00000019122	2.18464	4.13278e-07	ENSSSCG00000033457	-0.759369	0.720764	2.94401	opposite
CCL15-CCL14	ENSMUSG00000019122	2.18464	4.13278e-07	ENSSSCG00000033457	-0.759369	0.720764	2.94401	opposite
CCL17	ENSMUSG00000031780	1.51387	4.59534e-06	ENSSSCG00000023852	0.92982	0.370439	0.584055	same
CCL19	ENSMUSG00000071005	2.01409	1.18523e-07	ENSSSCG00000010966	0.240947	0.827753	1.77314	same
CCL23	ENSMUSG00000019122	2.18464	4.13278e-07	ENSSSCG00000033457	-0.759369	0.720764	2.94401	opposite
CCL8	ENSMUSG00000035352	2.47802	9.73562e-05	ENSSSCG00000040648	2.30801	0.151005	0.170011	same
CCM2L	ENSMUSG00000027474	-0.46665	0.000447578	ENSSSCG00000007239	-0.674701	0.259232	0.208051	same
CCN2	ENSMUSG00000019997	0.571834	3.71744e-05	ENSSSCG00000004192	0.264305	0.839411	0.307529	same
CCND1	ENSMUSG00000070348	-0.340553	7.04266e-05	ENSSSCG00000037900	-0.337399	0.311224	-0.00315409	same
CCNE2	ENSMUSG00000028212	0.18383	0.0197209	ENSSSCG00000006095	-0.110805	0.872534	0.294635	opposite
CCNF	ENSMUSG00000072082	-0.438497	0.00273517	ENSSSCG00000026326	-0.0409953	0.950695	-0.397501	same
CCNG1	ENSMUSG00000020326	0.444377	3.26838e-05	ENSSSCG00000017024	0.0480484	0.949033	0.396329	same
CCNK	ENSMUSG00000021258	-0.130323	0.0451608	ENSSSCG00000002509	0.0656487	0.837123	-0.195971	opposite
CCNYL1	ENSMUSG00000070871	-0.30033	0.000736777	ENSSSCG00000024696	-0.278587	0.549949	-0.0217429	same
CCP110	ENSMUSG00000033904	-0.463321	2.03206e-05	ENSSSCG00000023829	-0.123899	0.839265	-0.339422	same
CCSAP	ENSMUSG00000031971	0.358787	0.000140141	ENSSSCG00000023776	0.0508705	0.870723	0.307917	same
CCT2	ENSMUSG00000034024	0.112218	0.0108374	ENSSSCG00000000496	0.143947	0.509842	-0.0317284	same
CD14	ENSMUSG00000051439	3.04959	2.3184e-08	ENSSSCG00000014369	0.620325	0.30647	2.42926	same
CD164	ENSMUSG00000019818	0.178846	0.00266235	ENSSSCG00000004414	-0.28051	0.633663	0.459356	opposite
CD200	ENSMUSG00000022661	0.315039	7.40527e-06	ENSSSCG00000027820	-0.00502039	0.986705	0.320059	opposite
CD276	ENSMUSG00000035914	-0.254237	0.0165994	ENSSSCG00000001917	-0.00864839	0.982488	-0.245588	same
CD2BP2	ENSMUSG00000042502	0.195996	0.000190094	ENSSSCG00000007791	-0.243068	0.287065	0.439064	opposite
CD302	ENSMUSG00000060703	0.601018	1.40036e-06	ENSSSCG00000036050	0.157236	0.760507	0.443782	same
CD38	ENSMUSG00000029084	0.363009	0.00560048	ENSSSCG00000008742	0.192925	0.814235	0.170084	same
CD4	ENSMUSG00000023274	0.309332	0.00416449	ENSSSCG00000000687	0.000128257	0.99994	0.309204	same
CD44	ENSMUSG00000005087	1.17518	8.02914e-05	ENSSSCG00000013297	0.542378	0.469124	0.632803	same
CD53	ENSMUSG00000040747	1.09313	1.08918e-08	ENSSSCG00000006800	-0.717598	0.489866	1.81073	opposite
CD72	ENSMUSG00000028459	-0.111934	0.0440078	ENSSSCG00000005311	-0.253211	0.845717	0.141278	same
CD9	ENSMUSG00000030342	0.153676	0.0148988	ENSSSCG00000022230	-0.117055	0.866177	0.270731	opposite
CDC14B	ENSMUSG00000033102	0.271481	0.00182826	ENSSSCG00000027557	-0.37686	0.398797	0.648341	opposite
CDC14C	ENSMUSG00000033102	0.271481	0.00182826	ENSSSCG00000027557	-0.37686	0.398797	0.648341	opposite
CDC37L1	ENSMUSG00000024780	0.137297	0.0336173	ENSSSCG00000005219	-0.0307348	0.961855	0.168032	opposite
CDC40	ENSMUSG00000038446	0.177597	0.0177844	ENSSSCG00000004403	-0.136951	0.742707	0.314548	opposite
CDC42EP1	ENSMUSG00000049521	-0.768016	4.75024e-08	ENSSSCG00000026108	0.437354	0.519468	-1.20537	opposite
CDC42EP2	ENSMUSG00000045664	-0.635261	1.82084e-07	ENSSSCG00000012996	1.44942	0.070619	-2.08468	opposite
CDC42EP3	ENSMUSG00000036533	0.382135	0.000118798	ENSSSCG00000021359	0.248066	0.619739	0.134069	same
CDC42EP4	ENSMUSG00000041598	-0.14421	0.00224288	ENSSSCG00000017245	0.847742	0.0546423	-0.991951	opposite
CDC42SE1	ENSMUSG00000046722	0.125154	0.0309301	ENSSSCG00000031881	0.0606334	0.835976	0.0645207	same
CDC7	ENSMUSG00000029283	-0.356653	0.00266977	ENSSSCG00000027251	0.0250173	0.955811	-0.38167	opposite
CDH11	ENSMUSG00000031673	-0.478694	5.69901e-06	ENSSSCG00000002795	-0.435123	0.449498	-0.0435704	same
CDH18	ENSMUSG00000040420	0.20614	0.0138076	ENSSSCG00000026842	0.519807	0.379077	-0.313667	same
CDH19	ENSMUSG00000047216	0.903337	3.09846e-06	ENSSSCG00000004885	0.337975	0.723811	0.565362	same
CDH20	ENSMUSG00000050840	-0.377897	0.000820577	ENSSSCG00000004903	0.0151825	0.965925	-0.39308	opposite
CDH22	ENSMUSG00000053166	0.248507	0.00050231	ENSSSCG00000007439	0.434338	0.174398	-0.185831	same
CDH24	ENSMUSG00000059674	0.210826	0.0493455	ENSSSCG00000002037	0.201886	0.493525	0.0089401	same
CDH5	ENSMUSG00000031871	1.16276	3.05348e-08	ENSSSCG00000035772	0.0218064	0.976542	1.14096	same
CDIPT	ENSMUSG00000030682	0.0944488	0.0245651	ENSSSCG00000027629	0.234458	0.448515	-0.14001	same
CDK10	ENSMUSG00000033862	-0.12257	0.0312165	ENSSSCG00000025401	-0.34995	0.13551	0.22738	same
CDK18	ENSMUSG00000026437	-0.25095	0.000676662	ENSSSCG00000015290	-0.275953	0.5926	0.0250025	same
CDK19	ENSMUSG00000038481	-0.173742	0.00145512	ENSSSCG00000037424	-0.0414422	0.932339	-0.1323	same
CDK2AP1	ENSMUSG00000029394	-0.327474	0.0031749	ENSSSCG00000009775	-0.0977828	0.868051	-0.229691	same
CDK4	ENSMUSG00000006728	-0.128244	0.00685455	ENSSSCG00000025092	-0.248855	0.28972	0.120611	same
CDK5R1	ENSMUSG00000048895	-0.11702	0.0290231	ENSSSCG00000017730	0.789698	0.192456	-0.906718	opposite
CDK5RAP2	ENSMUSG00000039298	-0.195	0.0291131	ENSSSCG00000028117	0.196333	0.488976	-0.391334	opposite
CDK5RAP3	ENSMUSG00000018669	0.145793	0.0163883	ENSSSCG00000017524	-0.0459395	0.918097	0.191733	opposite
CDKL1	ENSMUSG00000020990	0.205092	0.0147912	ENSSSCG00000034516	0.201586	0.700806	0.00350671	same
CDKN1B	ENSMUSG00000003031	0.194315	0.00691272	ENSSSCG00000037144	-0.0236694	0.955094	0.217984	opposite
CDKN1C	ENSMUSG00000037664	-0.502449	2.37343e-06	ENSSSCG00000040461	-1.14375	0.081066	0.641302	same
CDKN2AIP	ENSMUSG00000038069	0.212854	0.0238766	ENSSSCG00000015779	-0.0791042	0.834022	0.291958	opposite
CDR2	ENSMUSG00000030878	-0.228192	0.00362219	ENSSSCG00000032340	0.349669	0.54269	-0.577862	opposite
CDV3	ENSMUSG00000032803	-0.137686	0.00972345	ENSSSCG00000027294	0.180478	0.536636	-0.318165	opposite
CDYL	ENSMUSG00000059288	0.269627	0.00598979	ENSSSCG00000000999	0.383139	0.194211	-0.113512	same
CDYL2	ENSMUSG00000031758	-0.235787	0.00534883	ENSSSCG00000038128	-0.199882	0.682521	-0.0359045	same
CEBPA	ENSMUSG00000034957	1.26777	2.62531e-08	ENSSSCG00000002866	0.237417	0.57245	1.03036	same
CELF1	ENSMUSG00000005506	-0.0995853	0.0475073	ENSSSCG00000013233	-0.325187	0.230851	0.225602	same
CELF3	ENSMUSG00000028137	-0.245014	0.00512917	ENSSSCG00000006618	-0.150348	0.621748	-0.0946666	same
CELF5	ENSMUSG00000034818	-0.162517	0.00607185	ENSSSCG00000013476	-0.0393884	0.928579	-0.123129	same
CENPC	ENSMUSG00000029253	-0.186519	0.0269981	ENSSSCG00000008921	-0.0343685	0.92981	-0.152151	same
CEP170	ENSMUSG00000057335	-0.159994	0.0452804	ENSSSCG00000030502	0.055484	0.90457	-0.215478	opposite
CEP170B	ENSMUSG00000072825	-0.126852	0.00575236	ENSSSCG00000002558	0.294026	0.546064	-0.420878	opposite
CEP250	ENSMUSG00000038241	-0.182362	0.00513109	ENSSSCG00000021138	-0.197979	0.53284	0.0156172	same
CEP44	ENSMUSG00000038215	0.367645	0.00109982	ENSSSCG00000032475	-0.0337287	0.965871	0.401374	opposite
CEP68	ENSMUSG00000044066	-0.296266	0.00318344	ENSSSCG00000008360	-0.129256	0.648977	-0.16701	same
CEP85	ENSMUSG00000037443	0.342064	0.000915845	ENSSSCG00000026731	0.581848	0.0735778	-0.239784	same
CEP97	ENSMUSG00000022604	-0.418454	0.000461637	ENSSSCG00000011949	0.217197	0.526628	-0.635652	opposite
CERS4	ENSMUSG00000008206	-0.21409	0.000810576	ENSSSCG00000013595	0.0376315	0.912309	-0.251722	opposite
CETN3	ENSMUSG00000021537	0.104375	0.0370514	ENSSSCG00000014151	-0.606028	0.231428	0.710404	opposite
CFAP100	ENSMUSG00000048794	0.346385	0.00165735	ENSSSCG00000001826	-0.26461	0.504549	0.610994	opposite
CFAP300	ENSMUSG00000053070	0.216465	0.0193325	ENSSSCG00000014980	-0.0764036	0.949283	0.292868	opposite
CFDP1	ENSMUSG00000031954	-0.115462	0.0337976	ENSSSCG00000033842	-0.365156	0.126332	0.249694	same
CFLAR	ENSMUSG00000026031	0.457437	5.78841e-05	ENSSSCG00000016101	0.144522	0.631439	0.312915	same
CFP	ENSMUSG00000001128	-0.327381	0.00126782	ENSSSCG00000012278	0.0566681	0.931955	-0.384049	opposite
CGGBP1	ENSMUSG00000054604	-0.162747	0.00468495	ENSSSCG00000032182	-0.180921	0.689997	0.0181733	same
CH25H	ENSMUSG00000050370	4.67379	6.22079e-11	ENSSSCG00000010449	-0.131715	0.75732	4.8055	opposite
CHD2	ENSMUSG00000078671	0.241437	0.000525112	ENSSSCG00000002266	-0.156373	0.593219	0.39781	opposite
CHD9	ENSMUSG00000056608	-0.131834	0.0477521	ENSSSCG00000033591	-0.297848	0.557603	0.166015	same
CHDH	ENSMUSG00000015970	-0.381558	0.00075487	ENSSSCG00000011456	-0.157752	0.647836	-0.223806	same
CHI3L1	ENSMUSG00000064246	0.65878	0.000109772	ENSSSCG00000015476	-0.238903	0.689839	0.897683	opposite
CHIC2	ENSMUSG00000029229	0.359884	0.000378176	ENSSSCG00000032645	0.354518	0.456755	0.00536609	same
CHID1	ENSMUSG00000025512	0.152609	0.00862839	ENSSSCG00000012837	0.0769692	0.846563	0.07564	same
CHKA	ENSMUSG00000024843	0.198498	0.00617051	ENSSSCG00000012889	0.224418	0.423241	-0.0259198	same
CHM	ENSMUSG00000025531	0.315244	0.0320722	ENSSSCG00000012463	0.380715	0.463635	-0.0654715	same
CHML	ENSMUSG00000078185	-0.185881	0.0246475	ENSSSCG00000031212	-0.112125	0.795829	-0.0737556	same
CHMP4B	ENSMUSG00000038467	0.105275	0.0316505	ENSSSCG00000007272	0.0739577	0.7571	0.0313174	same
CHORDC1	ENSMUSG00000001774	-0.210578	0.03407	ENSSSCG00000014934	0.711026	0.213489	-0.921604	opposite
CHPT1	ENSMUSG00000060002	0.217333	0.0165101	ENSSSCG00000000864	-0.0649082	0.917615	0.282241	opposite
CHRAC1	ENSMUSG00000068391	0.176849	0.00838519	ENSSSCG00000005933	-0.333699	0.384104	0.510547	opposite
CHRD	ENSMUSG00000006958	0.314894	0.000199945	ENSSSCG00000025270	-0.0816352	0.933673	0.396529	opposite
CHRM4	ENSMUSG00000040495	-0.437213	0.00350988	ENSSSCG00000013261	0.0234964	0.972812	-0.46071	opposite
CHST1	ENSMUSG00000027221	0.172542	0.00334182	ENSSSCG00000013273	0.117181	0.712238	0.0553608	same
CHST10	ENSMUSG00000026080	-0.278397	0.000165499	ENSSSCG00000008175	0.0163733	0.968067	-0.29477	opposite
CHST11	ENSMUSG00000034612	0.292807	0.000130463	ENSSSCG00000000837	0.125072	0.702993	0.167735	same
CHST2	ENSMUSG00000033350	0.485229	2.13747e-07	ENSSSCG00000022031	-0.0685894	0.852796	0.553819	opposite
CHSY1	ENSMUSG00000032640	-0.174466	0.0301246	ENSSSCG00000004825	-0.0708784	0.855161	-0.103587	same
CIAO2A	ENSMUSG00000032381	0.169109	0.0171299	ENSSSCG00000034124	-0.199847	0.485326	0.368956	opposite
CIAO2B	ENSMUSG00000031879	-0.135781	0.0488771	ENSSSCG00000033027	-0.333678	0.240444	0.197898	same
CIAPIN1	ENSMUSG00000031781	-0.0986747	0.0354832	ENSSSCG00000029519	0.0711265	0.825135	-0.169801	opposite
CILK1	ENSMUSG00000009828	-0.302862	0.000904627	ENSSSCG00000002628	0.165587	0.635567	-0.468449	opposite
CINP	ENSMUSG00000021276	-0.0962628	0.0362134	ENSSSCG00000002530	-0.152108	0.606945	0.0558452	same
CIPC	ENSMUSG00000034157	-0.162988	0.00150561	ENSSSCG00000029760	0.0865381	0.760617	-0.249526	opposite
CISD3	ENSMUSG00000078695	-0.158093	0.0041435	ENSSSCG00000022187	-0.229182	0.563261	0.0710887	same
CITED1	ENSMUSG00000051159	0.329394	0.00987101	ENSSSCG00000012409	-0.0928975	0.823515	0.422292	opposite
CITED2	ENSMUSG00000039910	0.249666	0.000102052	ENSSSCG00000004142	-0.143847	0.662685	0.393513	opposite
CIZ1	ENSMUSG00000039205	-0.178669	0.00355268	ENSSSCG00000005640	0.0811183	0.828767	-0.259787	opposite
CKAP5	ENSMUSG00000040549	-0.126701	0.00718373	ENSSSCG00000013249	0.356374	0.120397	-0.483075	opposite
CLASP2	ENSMUSG00000033392	-0.132574	0.00904406	ENSSSCG00000011236	0.303588	0.349539	-0.436162	opposite
CLBA1	ENSMUSG00000037594	0.418786	3.78281e-05	ENSSSCG00000040365	-0.142459	0.698595	0.561245	opposite
CLCC1	ENSMUSG00000027884	0.155313	0.0127803	ENSSSCG00000006841	-0.45389	0.0963157	0.609203	opposite
CLCN1	ENSMUSG00000029862	0.19885	0.00816864	ENSSSCG00000016464	0.0106905	0.976115	0.18816	same
CLCN7	ENSMUSG00000036636	0.143956	0.00684542	ENSSSCG00000008024	0.174372	0.557487	-0.0304168	same
CLDN1	ENSMUSG00000022512	0.516017	0.00186842	ENSSSCG00000040904	0.53884	0.48135	-0.0228226	same
CLDN10	ENSMUSG00000022132	-0.151383	0.0194788	ENSSSCG00000009500	0.121701	0.723216	-0.273085	opposite
CLDN5	ENSMUSG00000041378	-0.441388	0.000702615	ENSSSCG00000041667	-0.656548	0.0660246	0.21516	same
CLIC1	ENSMUSG00000007041	0.485615	6.14347e-06	ENSSSCG00000039071	-0.60685	0.237397	1.09247	opposite
CLIC4	ENSMUSG00000037242	0.774129	3.28781e-08	ENSSSCG00000038994	0.143302	0.792314	0.630827	same
CLIC5	ENSMUSG00000023959	-0.490676	0.000197778	ENSSSCG00000037416	-0.440907	0.441625	-0.049769	same
CLIP2	ENSMUSG00000063146	-0.1325	0.00746171	ENSSSCG00000007719	0.185339	0.496589	-0.317839	opposite
CLIP3	ENSMUSG00000013921	0.132765	0.00608108	ENSSSCG00000002921	-0.0400319	0.896668	0.172797	opposite
CLIP4	ENSMUSG00000024059	0.399547	0.000107685	ENSSSCG00000008535	0.0896944	0.846564	0.309853	same
CLK1	ENSMUSG00000026034	-0.209819	0.00274102	ENSSSCG00000016095	0.357512	0.381306	-0.567331	opposite
CLK3	ENSMUSG00000032316	-0.156458	0.00520726	ENSSSCG00000001904	0.152905	0.635927	-0.309363	opposite
CLN5	ENSMUSG00000022125	-0.179982	0.0120186	ENSSSCG00000031288	0.0992427	0.883044	-0.279225	opposite
CLN6	ENSMUSG00000032245	0.172477	0.0148316	ENSSSCG00000004957	-0.35763	0.260579	0.530107	opposite
CLN8	ENSMUSG00000026317	-0.243585	0.00178178	ENSSSCG00000023155	0.22042	0.597788	-0.464005	opposite
CLPX	ENSMUSG00000015357	0.230384	0.00158502	ENSSSCG00000004927	-0.0464633	0.9308	0.276847	opposite
CLSTN2	ENSMUSG00000032452	0.135638	0.00778182	ENSSSCG00000011666	0.684691	0.145446	-0.549053	same
CLVS2	ENSMUSG00000019785	0.273234	0.000945083	ENSSSCG00000004232	0.0839842	0.889743	0.189249	same
CMBL	ENSMUSG00000022235	-0.38567	0.00231442	ENSSSCG00000039763	-0.0265116	0.951461	-0.359159	same
CMTM3	ENSMUSG00000031875	1.15256	8.48153e-10	ENSSSCG00000038151	-0.0592589	0.924934	1.21182	opposite
CMTM5	ENSMUSG00000040759	-0.469066	1.18823e-06	ENSSSCG00000002028	-0.064238	0.948007	-0.404828	same
CMTM7	ENSMUSG00000032436	-0.414491	0.00324151	ENSSSCG00000011234	-1.22862	0.176153	0.814128	same
CMTR1	ENSMUSG00000024019	0.151612	0.0025954	ENSSSCG00000001578	0.229717	0.30986	-0.0781044	same
CMTR2	ENSMUSG00000046441	-0.26544	0.00665519	ENSSSCG00000033156	-0.118064	0.857143	-0.147375	same
CNDP2	ENSMUSG00000024644	0.113007	0.0245733	ENSSSCG00000004870	0.163251	0.556613	-0.0502444	same
CNIH3	ENSMUSG00000026514	-0.2016	0.00634045	ENSSSCG00000034972	0.449857	0.138361	-0.651457	opposite
CNKSR3	ENSMUSG00000015202	0.401571	0.000317584	ENSSSCG00000004071	-0.0092975	0.986099	0.410869	opposite
CNN2	ENSMUSG00000004665	-0.426077	6.94874e-05	ENSSSCG00000039542	-0.372269	0.316699	-0.0538078	same
CNN3	ENSMUSG00000053931	0.400289	1.45719e-05	ENSSSCG00000006887	-0.119249	0.764114	0.519537	opposite
CNNM1	ENSMUSG00000025189	-0.0996649	0.018919	ENSSSCG00000010536	0.452518	0.0752772	-0.552183	opposite
CNNM3	ENSMUSG00000001138	0.222985	0.000857605	ENSSSCG00000008201	0.196494	0.450924	0.026491	same
CNOT3	ENSMUSG00000035632	-0.143499	0.0139861	ENSSSCG00000003264	0.287103	0.350934	-0.430603	opposite
CNOT6	ENSMUSG00000020362	0.22015	0.00194736	ENSSSCG00000014009	0.015118	0.97684	0.205032	same
CNP	ENSMUSG00000006782	-0.330617	5.80522e-05	ENSSSCG00000017420	0.0403349	0.976175	-0.370952	opposite
CNPY4	ENSMUSG00000036968	-0.240835	0.00688235	ENSSSCG00000032054	0.10744	0.769569	-0.348275	opposite
CNST	ENSMUSG00000038949	-0.242513	0.000623114	ENSSSCG00000010882	0.0758233	0.805796	-0.318336	opposite
CNTFR	ENSMUSG00000028444	0.268932	6.84035e-05	ENSSSCG00000010974	-0.0562091	0.882453	0.325141	opposite
CNTN2	ENSMUSG00000053024	-0.162227	0.00648564	ENSSSCG00000040824	0.68546	0.101027	-0.847687	opposite
CNTN4	ENSMUSG00000064293	0.168322	0.02871	ENSSSCG00000011527	0.102551	0.81804	0.0657703	same
CNTN6	ENSMUSG00000030092	-0.229653	0.00425124	ENSSSCG00000038152	0.182557	0.862563	-0.412209	opposite
CNTNAP1	ENSMUSG00000017167	-0.108131	0.033064	ENSSSCG00000017393	0.512298	0.0818393	-0.620429	opposite
COA4	ENSMUSG00000044881	-0.281385	0.0230134	ENSSSCG00000014830	-0.408234	0.283167	0.126849	same
COBL	ENSMUSG00000020173	-0.256853	0.00236512	ENSSSCG00000015632	0.246173	0.68911	-0.503026	opposite
COBLL1	ENSMUSG00000034903	-0.217584	0.030239	ENSSSCG00000025598	0.192469	0.553843	-0.410053	opposite
COCH	ENSMUSG00000020953	0.114392	0.048448	ENSSSCG00000022679	0.151978	0.694969	-0.0375868	same
COG2	ENSMUSG00000031979	0.151452	0.0436845	ENSSSCG00000010183	0.0821548	0.820415	0.0692973	same
COG6	ENSMUSG00000027742	-0.167246	0.0305434	ENSSSCG00000009369	0.205675	0.523483	-0.372921	opposite
COL11A2	ENSMUSG00000024330	-0.566435	2.69802e-06	ENSSSCG00000001473	0.416229	0.712108	-0.982664	opposite
COL16A1	ENSMUSG00000040690	0.222065	0.00453978	ENSSSCG00000003603	-0.175369	0.672878	0.397434	opposite
COL1A1	ENSMUSG00000001506	-0.743925	1.03992e-05	ENSSSCG00000036135	-0.730134	0.628073	-0.0137906	same
COL1A2	ENSMUSG00000029661	-0.472016	2.78996e-05	ENSSSCG00000015326	-0.525982	0.70806	0.0539656	same
COL26A1	ENSMUSG00000004415	-0.380906	0.00188049	ENSSSCG00000007678	0.753441	0.184043	-1.13435	opposite
COL27A1	ENSMUSG00000045672	-0.323418	0.00361641	ENSSSCG00000005487	-0.187053	0.597788	-0.136365	same
COL4A2	ENSMUSG00000031503	0.999015	6.54223e-10	ENSSSCG00000009545	0.0685369	0.888607	0.930478	same
COL5A3	ENSMUSG00000004098	0.755616	7.6403e-05	ENSSSCG00000013667	0.0130231	0.981271	0.742593	same
COL8A2	ENSMUSG00000056174	-0.725304	8.83412e-06	ENSSSCG00000033641	0.300556	0.833054	-1.02586	opposite
COLEC12	ENSMUSG00000036103	-0.629739	4.78335e-05	ENSSSCG00000040397	-0.099868	0.928427	-0.529871	same
COMMD3-BMI1	ENSMUSG00000026739	-0.123528	0.035903	ENSSSCG00000011081	0.0743614	0.892555	-0.197889	opposite
COMMD8	ENSMUSG00000029213	0.175471	0.00391227	ENSSSCG00000033373	-0.30053	0.548217	0.476001	opposite
COPB1	ENSMUSG00000030754	0.131823	0.0196308	ENSSSCG00000013392	0.344752	0.224294	-0.212929	same
COPS2	ENSMUSG00000027206	0.156322	0.00119298	ENSSSCG00000004652	0.0747203	0.910936	0.081602	same
COPS7B	ENSMUSG00000026240	-0.163372	0.0325289	ENSSSCG00000033334	0.11157	0.637008	-0.274942	opposite
COQ10B	ENSMUSG00000025981	-0.227686	0.0100416	ENSSSCG00000016076	0.198011	0.761741	-0.425697	opposite
COQ8A	ENSMUSG00000026489	0.261605	0.000154882	ENSSSCG00000010861	0.277641	0.303531	-0.016036	same
COQ8B	ENSMUSG00000003762	0.192405	0.00704792	ENSSSCG00000023228	0.275345	0.250683	-0.0829404	same
COQ9	ENSMUSG00000031782	0.129715	0.00618371	ENSSSCG00000025284	0.0263272	0.928579	0.103388	same
CORO1A	ENSMUSG00000030707	-0.221798	0.00252801	ENSSSCG00000038055	-0.145865	0.710899	-0.0759338	same
CORO1C	ENSMUSG00000004530	0.0947646	0.0376559	ENSSSCG00000009944	0.207424	0.406821	-0.11266	same
COX15	ENSMUSG00000040018	0.151896	0.015361	ENSSSCG00000010541	-0.0811446	0.809267	0.233041	opposite
COX19	ENSMUSG00000045438	0.10486	0.0251186	ENSSSCG00000038964	0.12453	0.693876	-0.01967	same
COX7A1	ENSMUSG00000074218	-0.24015	0.00066585	ENSSSCG00000037792	-0.32753	0.29134	0.0873802	same
CP	ENSMUSG00000003617	2.42668	3.99364e-09	ENSSSCG00000011700	0.454153	0.730752	1.97252	same
CPD	ENSMUSG00000020841	-0.208893	0.00377093	ENSSSCG00000017799	0.307019	0.513041	-0.515912	opposite
CPEB1	ENSMUSG00000025586	0.108891	0.0340556	ENSSSCG00000001808	0.0474242	0.915173	0.0614664	same
CPLX3	ENSMUSG00000039714	0.181513	0.0274896	ENSSSCG00000001895	0.800232	0.297059	-0.618719	same
CPM	ENSMUSG00000020183	0.433657	0.000154459	ENSSSCG00000023630	0.387299	0.537504	0.0463587	same
CPNE2	ENSMUSG00000034361	-0.578002	1.87197e-06	ENSSSCG00000021519	-0.0963338	0.78847	-0.481668	same
CPNE8	ENSMUSG00000052560	0.59727	6.87159e-05	ENSSSCG00000000778	-0.00011434	0.99994	0.597385	opposite
CPQ	ENSMUSG00000039007	-0.151287	0.0378486	ENSSSCG00000006087	-0.0990126	0.857836	-0.0522744	same
CPSF1	ENSMUSG00000034022	0.184269	0.00787666	ENSSSCG00000046182	-0.474759	0.184216	0.659028	opposite
CPT1C	ENSMUSG00000007783	0.124808	0.0121703	ENSSSCG00000024872	-0.100409	0.680714	0.225217	opposite
CPT2	ENSMUSG00000028607	0.6524	4.93077e-07	ENSSSCG00000003851	-0.281649	0.400531	0.934048	opposite
CRABP2	ENSMUSG00000004885	-1.2039	1.60653e-07	ENSSSCG00000006472	-1.24002	0.626178	0.0361252	same
CRACDL	ENSMUSG00000026090	0.385326	9.15714e-06	ENSSSCG00000008187	0.204866	0.607752	0.18046	same
CRACR2B	ENSMUSG00000048200	-0.547189	8.58698e-05	ENSSSCG00000023933	0.149666	0.780907	-0.696855	opposite
CRAT	ENSMUSG00000026853	-0.169502	0.00709442	ENSSSCG00000005671	0.116902	0.621494	-0.286404	opposite
CRBN	ENSMUSG00000005362	0.143701	0.00843627	ENSSSCG00000011530	-0.0757968	0.85586	0.219498	opposite
CRCP	ENSMUSG00000025532	0.302666	7.04266e-05	ENSSSCG00000032119	-0.0562818	0.880816	0.358948	opposite
CREB3L1	ENSMUSG00000027230	0.527176	0.00132919	ENSSSCG00000013263	-0.172394	0.83861	0.69957	opposite
CREBBP	ENSMUSG00000022521	0.12594	0.0159309	ENSSSCG00000007951	0.214862	0.383426	-0.0889222	same
CREBRF	ENSMUSG00000048249	0.298721	0.000176571	ENSSSCG00000016986	-0.27582	0.490832	0.574542	opposite
CRELD2	ENSMUSG00000023272	-0.385311	0.000698579	ENSSSCG00000000981	0.261058	0.568251	-0.646369	opposite
CRHR1	ENSMUSG00000018634	-0.550531	6.06415e-07	ENSSSCG00000017313	0.166538	0.54079	-0.717069	opposite
CRIM1	ENSMUSG00000024074	0.348101	0.00141574	ENSSSCG00000008504	-0.336835	0.437835	0.684936	opposite
CRIP1	ENSMUSG00000006360	-0.853572	6.00181e-08	ENSSSCG00000037142	-1.26003	0.0982194	0.406459	same
CRIP2	ENSMUSG00000006356	-0.196553	0.00295204	ENSSSCG00000038713	-0.334654	0.351372	0.1381	same
CRISPLD2	ENSMUSG00000031825	1.85782	1.79425e-07	ENSSSCG00000002669	0.984715	0.131594	0.873104	same
CRLF3	ENSMUSG00000017561	-0.170912	0.0262106	ENSSSCG00000017743	0.00424987	0.992138	-0.175161	opposite
CRY1	ENSMUSG00000020038	0.19802	0.0157754	ENSSSCG00000000164	0.112798	0.799396	0.0852218	same
CRY2	ENSMUSG00000068742	0.10234	0.0451655	ENSSSCG00000013270	0.36266	0.245666	-0.26032	same
CRYAB	ENSMUSG00000032060	-0.347028	2.32216e-05	ENSSSCG00000036724	0.62007	0.301206	-0.967098	opposite
CRYBB1	ENSMUSG00000029343	-0.376484	0.000590413	ENSSSCG00000009964	1.23308	0.161645	-1.60957	opposite
CRYBG3	ENSMUSG00000022723	-0.231121	0.0110619	ENSSSCG00000022895	0.575541	0.222826	-0.806662	opposite
CRYM	ENSMUSG00000030905	0.301772	0.000533698	ENSSSCG00000007849	-0.95773	0.171875	1.2595	opposite
CS	ENSMUSG00000005683	-0.0873304	0.021475	ENSSSCG00000035686	0.00780084	0.979762	-0.0951313	opposite
CSAD	ENSMUSG00000023044	0.243705	0.00661158	ENSSSCG00000000259	0.202827	0.528087	0.040878	same
CSF1R	ENSMUSG00000024621	-0.148508	0.00462211	ENSSSCG00000014441	-0.840834	0.399783	0.692326	same
CSF3R	ENSMUSG00000028859	-0.471425	0.00100626	ENSSSCG00000025795	1.65587	0.186172	-2.1273	opposite
CSGALNACT1	ENSMUSG00000036356	-0.541689	3.83208e-05	ENSSSCG00000035371	0.177844	0.778833	-0.719533	opposite
CSK	ENSMUSG00000032312	-0.382591	6.83496e-05	ENSSSCG00000001900	-0.0189713	0.956372	-0.36362	same
CSMD2	ENSMUSG00000028804	-0.243816	0.0160272	ENSSSCG00000003622	0.098858	0.874244	-0.342674	opposite
CSNK1G2	ENSMUSG00000003345	-0.140986	0.00193956	ENSSSCG00000013445	-0.0295147	0.924674	-0.111471	same
CSNK1G3	ENSMUSG00000073563	0.200406	0.00158766	ENSSSCG00000014240	0.192983	0.673561	0.0074228	same
CSPG5	ENSMUSG00000032482	-0.304876	5.99156e-06	ENSSSCG00000039224	-0.31316	0.389537	0.00828432	same
CSRNP2	ENSMUSG00000044636	-0.219101	0.00197155	ENSSSCG00000037029	0.461525	0.0655474	-0.680626	opposite
CSRP1	ENSMUSG00000026421	-0.136943	0.0195526	ENSSSCG00000020976	-0.301969	0.586039	0.165027	same
CSRP2	ENSMUSG00000020186	-0.4211	0.00013822	ENSSSCG00000000951	0.541506	0.123419	-0.962606	opposite
CTBP2	ENSMUSG00000030970	-0.203786	0.00518079	ENSSSCG00000010739	-0.123837	0.744004	-0.0799492	same
CTDP1	ENSMUSG00000033323	0.175566	0.0397191	ENSSSCG00000005787	0.324533	0.222102	-0.148967	same
CTDSP2	ENSMUSG00000078429	-0.112087	0.0199928	ENSSSCG00000031707	0.24682	0.344201	-0.358907	opposite
CTDSPL	ENSMUSG00000047409	0.279695	6.79301e-05	ENSSSCG00000028740	-0.405271	0.253036	0.684966	opposite
CTH	ENSMUSG00000028179	0.306362	0.0112793	ENSSSCG00000003789	-0.201223	0.707071	0.507585	opposite
CTIF	ENSMUSG00000052928	0.155795	0.010909	ENSSSCG00000004506	0.363471	0.189584	-0.207676	same
CTNNA1	ENSMUSG00000037815	0.166273	0.00311925	ENSSSCG00000014339	-0.0721225	0.85136	0.238396	opposite
CTNNB1	ENSMUSG00000006932	-0.0850453	0.0263953	ENSSSCG00000011274	0.0553501	0.893716	-0.140395	opposite
CTNNBIP1	ENSMUSG00000028988	-0.179974	0.00955827	ENSSSCG00000036868	0.59474	0.135663	-0.774713	opposite
CTPS1	ENSMUSG00000028633	0.275395	0.000109233	ENSSSCG00000003973	0.317768	0.23705	-0.0423734	same
CTR9	ENSMUSG00000005609	-0.211714	0.00125588	ENSSSCG00000013406	-0.0378472	0.905487	-0.173867	same
CTSA	ENSMUSG00000017760	-0.239122	5.10973e-05	ENSSSCG00000007431	0.204337	0.534921	-0.443459	opposite
CTSB	ENSMUSG00000021939	0.090608	0.0121167	ENSSSCG00000023666	0.0166373	0.959153	0.0739707	same
CTSC	ENSMUSG00000030560	0.437074	0.00503447	ENSSSCG00000014924	-0.155849	0.886639	0.592923	opposite
CTSF	ENSMUSG00000083282	0.181972	0.000695543	ENSSSCG00000038918	0.170675	0.66587	0.0112973	same
CTSH	ENSMUSG00000032359	-0.553719	1.96452e-05	ENSSSCG00000001770	-0.353904	0.609351	-0.199815	same
CTSO	ENSMUSG00000028015	0.193738	0.00160814	ENSSSCG00000008867	-0.227003	0.800044	0.420741	opposite
CTSS	ENSMUSG00000038642	0.282829	1.89461e-05	ENSSSCG00000006648	1.08931	0.0512882	-0.806483	same
CTTN	ENSMUSG00000031078	0.121256	0.00829997	ENSSSCG00000031769	0.0465725	0.860745	0.0746835	same
CTTNBP2	ENSMUSG00000000416	-0.334899	0.000256579	ENSSSCG00000016625	-0.00706623	0.986099	-0.327833	same
CUL4A	ENSMUSG00000031446	0.118881	0.0439175	ENSSSCG00000009556	0.326812	0.129957	-0.20793	same
CUL7	ENSMUSG00000038545	-0.292907	0.00108818	ENSSSCG00000001657	-0.118478	0.69839	-0.17443	same
CUTA	ENSMUSG00000024194	-0.215648	0.00192738	ENSSSCG00000001512	-0.355008	0.421836	0.13936	same
CUTC	ENSMUSG00000025193	0.19654	0.0140362	ENSSSCG00000010542	-0.213635	0.488425	0.410175	opposite
CUX2	ENSMUSG00000042589	0.133367	0.0423718	ENSSSCG00000009831	0.716002	0.4251	-0.582635	same
CWC22	ENSMUSG00000027014	0.334809	0.00184861	ENSSSCG00000016008	-0.215346	0.557603	0.550155	opposite
CWF19L2	ENSMUSG00000025898	0.394951	0.00108023	ENSSSCG00000028201	-0.315154	0.237293	0.710105	opposite
CX3CR1	ENSMUSG00000052336	-1.00571	1.16415e-06	ENSSSCG00000024024	-2.11275	0.25834	1.10703	same
CXADR	ENSMUSG00000022865	-0.1896	0.0202234	ENSSSCG00000032702	-0.344721	0.485426	0.155121	same
CXCL12	ENSMUSG00000061353	-1.38407	6.34438e-10	ENSSSCG00000034973	-1.08451	0.0527299	-0.299559	same
CXXC5	ENSMUSG00000046668	-0.414724	2.29045e-06	ENSSSCG00000037898	-0.137455	0.822789	-0.277269	same
CYB561	ENSMUSG00000019590	0.229677	8.0513e-05	ENSSSCG00000017297	-0.318559	0.505768	0.548236	opposite
CYB561D2	ENSMUSG00000037190	-0.16742	0.0367326	ENSSSCG00000011410	0.279453	0.541959	-0.446874	opposite
CYBA	ENSMUSG00000006519	0.357682	5.1257e-05	ENSSSCG00000031493	-0.641148	0.222204	0.99883	opposite
CYHR1	ENSMUSG00000053929	-0.116879	0.00520726	ENSSSCG00000027076	0.0160623	0.965224	-0.132941	opposite
CYP1B1	ENSMUSG00000024087	1.92426	3.93812e-09	ENSSSCG00000033844	0.249252	0.875892	1.67501	same
CYP26B1	ENSMUSG00000063415	-0.594509	4.76715e-06	ENSSSCG00000008311	-0.345019	0.768973	-0.24949	same
CYP27A1	ENSMUSG00000026170	-0.315703	0.00181178	ENSSSCG00000016199	-0.185774	0.693361	-0.129929	same
CYP4V2	ENSMUSG00000079057	0.310299	0.0020205	ENSSSCG00000032687	-0.372027	0.504227	0.682327	opposite
CYP51A1	ENSMUSG00000001467	-0.299235	0.000172052	ENSSSCG00000015311	-0.0715414	0.8929	-0.227693	same
CYP7B1	ENSMUSG00000039519	0.339847	0.00335595	ENSSSCG00000022092	-0.119933	0.867622	0.45978	opposite
CYRIB	ENSMUSG00000022378	0.103522	0.0140362	ENSSSCG00000005959	0.0663365	0.858002	0.0371854	same
CYTH1	ENSMUSG00000017132	0.122062	0.0244288	ENSSSCG00000017167	-0.00314191	0.991836	0.125204	opposite
CZIB	ENSMUSG00000028608	-0.112726	0.0371709	ENSSSCG00000003850	-0.290667	0.383144	0.177942	same
D2HGDH	ENSMUSG00000073609	-0.241282	0.03917	ENSSSCG00000034101	-0.0778251	0.800835	-0.163457	same
DAAM1	ENSMUSG00000034574	-0.271135	0.000117561	ENSSSCG00000005078	-0.346616	0.309143	0.075481	same
DAAM2	ENSMUSG00000040260	0.613245	8.35218e-07	ENSSSCG00000001595	-0.161014	0.768464	0.77426	opposite
DAB2	ENSMUSG00000022150	0.558232	1.17226e-05	ENSSSCG00000016857	0.0500914	0.911197	0.50814	same
DACT2	ENSMUSG00000048826	-0.370076	0.000398359	ENSSSCG00000031703	0.294309	0.387236	-0.664385	opposite
DACT3	ENSMUSG00000078794	-0.318806	3.66539e-05	ENSSSCG00000022280	-0.0285447	0.940425	-0.290262	same
DAD1	ENSMUSG00000022174	-0.127688	0.0311023	ENSSSCG00000002050	-0.237276	0.451904	0.109588	same
DAG1	ENSMUSG00000039952	-0.133427	0.00738871	ENSSSCG00000034357	-0.0448803	0.866177	-0.0885471	same
DAGLB	ENSMUSG00000039206	-0.282367	0.000264762	ENSSSCG00000027288	0.114512	0.662685	-0.396879	opposite
DAP	ENSMUSG00000039168	-0.154445	0.0437393	ENSSSCG00000032942	-0.512958	0.071152	0.358513	same
DAPK1	ENSMUSG00000021559	0.589869	8.25454e-07	ENSSSCG00000010949	0.0803438	0.880743	0.509525	same
DBNDD2	ENSMUSG00000017734	0.419525	7.96574e-06	ENSSSCG00000033586	0.0618142	0.915856	0.357711	same
DBP	ENSMUSG00000059824	-0.38216	1.09044e-06	ENSSSCG00000003148	0.360371	0.368379	-0.742531	opposite
DBT	ENSMUSG00000000340	0.394811	0.000600144	ENSSSCG00000006866	-0.0236898	0.961172	0.4185	opposite
DBX2	ENSMUSG00000045608	-0.49816	4.42485e-05	ENSSSCG00000035938	0.0700155	0.862457	-0.568176	opposite
DCAF4	ENSMUSG00000021222	0.273055	0.00342725	ENSSSCG00000028159	-0.062284	0.87635	0.335339	opposite
DCAF4L2	ENSMUSG00000021222	0.273055	0.00342725	ENSSSCG00000028159	-0.062284	0.87635	0.335339	opposite
DCBLD2	ENSMUSG00000035107	0.4876	8.64326e-07	ENSSSCG00000011977	0.380203	0.25646	0.107397	same
DCLK3	ENSMUSG00000032500	0.192876	0.0148262	ENSSSCG00000011241	0.565191	0.341865	-0.372315	same
DCLRE1B	ENSMUSG00000027845	0.655179	1.02322e-05	ENSSSCG00000006761	-0.147595	0.797417	0.802774	opposite
DCN	ENSMUSG00000019929	0.715977	9.84177e-05	ENSSSCG00000000915	-0.554984	0.606945	1.27096	opposite
DCP1B	ENSMUSG00000041477	-0.150631	0.0255665	ENSSSCG00000023976	0.0324325	0.949983	-0.183064	opposite
DCPS	ENSMUSG00000032040	-0.170599	0.0274896	ENSSSCG00000015231	0.28131	0.358269	-0.451909	opposite
DCTN4	ENSMUSG00000024603	0.146574	0.00169621	ENSSSCG00000021427	0.150116	0.4669	-0.00354247	same
DCUN1D2	ENSMUSG00000038506	-0.157698	0.0271745	ENSSSCG00000026536	0.126491	0.718173	-0.284189	opposite
DCXR	ENSMUSG00000039450	0.383707	0.000362387	ENSSSCG00000039873	-0.489653	0.130543	0.87336	opposite
DDA1	ENSMUSG00000074247	-0.1606	0.00287595	ENSSSCG00000031251	-0.147631	0.537771	-0.012969	same
DDAH2	ENSMUSG00000007039	-0.482899	4.53487e-06	ENSSSCG00000038514	-0.737415	0.0681621	0.254516	same
DDB2	ENSMUSG00000002109	0.140266	0.00421152	ENSSSCG00000013243	-0.429357	0.249753	0.569623	opposite
DDHD1	ENSMUSG00000037697	-0.283077	0.000110428	ENSSSCG00000005043	0.327528	0.245282	-0.610605	opposite
DDIT4	ENSMUSG00000020108	0.973224	4.12748e-06	ENSSSCG00000031888	0.0387931	0.928579	0.934431	same
DDO	ENSMUSG00000063428	-0.350292	0.000160855	ENSSSCG00000004401	-0.442897	0.411443	0.0926049	same
DDR1	ENSMUSG00000003534	-0.256499	0.000117317	ENSSSCG00000001382	0.0933922	0.811419	-0.349891	opposite
DDX17	ENSMUSG00000055065	-0.105331	0.0111661	ENSSSCG00000000104	0.033652	0.923539	-0.138983	opposite
DDX21	ENSMUSG00000020075	0.328026	0.000271706	ENSSSCG00000010247	0.0438548	0.893348	0.284171	same
DDX24	ENSMUSG00000041645	0.142126	0.00847882	ENSSSCG00000002470	0.0973407	0.718835	0.0447849	same
DDX27	ENSMUSG00000017999	0.172703	0.00894362	ENSSSCG00000022915	-0.143714	0.57245	0.316417	opposite
DDX28	ENSMUSG00000045538	0.137431	0.0354018	ENSSSCG00000026038	0.672298	0.0992978	-0.534867	same
DDX39A	ENSMUSG00000005481	-0.160513	0.0498774	ENSSSCG00000013776	0.121246	0.690295	-0.281759	opposite
DDX47	ENSMUSG00000030204	0.156206	0.0129652	ENSSSCG00000033149	0.266507	0.359163	-0.1103	same
DDX54	ENSMUSG00000029599	0.118272	0.0325756	ENSSSCG00000009876	0.118816	0.71401	-0.000543261	same
DECR1	ENSMUSG00000028223	-0.139364	0.0398395	ENSSSCG00000006126	-0.396205	0.335772	0.256842	same
DECR2	ENSMUSG00000036775	-0.126603	0.0180289	ENSSSCG00000007987	-0.200457	0.508768	0.0738542	same
DEDD	ENSMUSG00000013973	-0.201568	0.00677852	ENSSSCG00000006365	0.0548489	0.828376	-0.256417	opposite
DENND10	ENSMUSG00000024993	0.12074	0.0409582	ENSSSCG00000010680	-0.107991	0.718819	0.228731	opposite
DENND11	ENSMUSG00000037172	-0.295765	1.64283e-05	ENSSSCG00000016491	-0.00678253	0.980996	-0.288983	same
DENND2B	ENSMUSG00000031024	-0.199441	0.0053099	ENSSSCG00000014568	0.139239	0.585786	-0.33868	opposite
DENND3	ENSMUSG00000036661	1.21554	4.40986e-07	ENSSSCG00000030831	0.181929	0.67186	1.03361	same
DENND4A	ENSMUSG00000053641	0.193945	0.011498	ENSSSCG00000004938	0.234905	0.56668	-0.0409599	same
DENND5A	ENSMUSG00000035901	-0.14913	0.00262947	ENSSSCG00000014578	0.0780962	0.700664	-0.227226	opposite
DERA	ENSMUSG00000030225	0.359968	0.0128524	ENSSSCG00000000599	-0.434291	0.172587	0.794259	opposite
DESI1	ENSMUSG00000022472	-0.217452	0.000261445	ENSSSCG00000034265	0.297044	0.201419	-0.514496	opposite
DESI2	ENSMUSG00000026502	-0.26446	0.00135005	ENSSSCG00000010876	0.115498	0.73121	-0.379958	opposite
DFFA	ENSMUSG00000028974	-0.142094	0.0219033	ENSSSCG00000003404	0.0241724	0.928579	-0.166266	opposite
DFFB	ENSMUSG00000029027	0.205318	0.0186586	ENSSSCG00000021436	0.281261	0.461389	-0.0759439	same
DGAT1	ENSMUSG00000022555	-0.230277	0.00160083	ENSSSCG00000005918	0.014101	0.971241	-0.244378	opposite
DGCR6	ENSMUSG00000003531	-0.176131	0.00761045	ENSSSCG00000032073	-0.259322	0.333303	0.0831905	same
DGCR6L	ENSMUSG00000003531	-0.176131	0.00761045	ENSSSCG00000032073	-0.259322	0.333303	0.0831905	same
DGKA	ENSMUSG00000025357	0.274459	0.00060602	ENSSSCG00000000370	-0.27778	0.327584	0.552239	opposite
DGKG	ENSMUSG00000022861	0.447759	0.00417148	ENSSSCG00000022550	-0.230567	0.562603	0.678326	opposite
DHCR7	ENSMUSG00000058454	-0.250097	0.000510875	ENSSSCG00000021181	-0.153164	0.650782	-0.0969322	same
DHRS11	ENSMUSG00000034449	-0.403336	0.00136056	ENSSSCG00000017690	-0.00378631	0.992288	-0.39955	same
DHRS13	ENSMUSG00000020834	-0.267198	0.0164441	ENSSSCG00000017778	-0.111568	0.78147	-0.15563	same
DHRS3	ENSMUSG00000066026	-0.185172	0.00805456	ENSSSCG00000003439	0.174308	0.718835	-0.359481	opposite
DHX15	ENSMUSG00000029169	0.172545	0.0016758	ENSSSCG00000008756	0.404068	0.206219	-0.231524	same
DHX16	ENSMUSG00000024422	-0.141997	0.0277314	ENSSSCG00000001376	-0.272946	0.406999	0.130949	same
DHX29	ENSMUSG00000042426	-0.217288	0.0064275	ENSSSCG00000016907	-0.273017	0.488046	0.0557293	same
DHX33	ENSMUSG00000040620	0.335312	6.95662e-05	ENSSSCG00000039064	0.615656	0.052011	-0.280344	same
DHX36	ENSMUSG00000027770	0.119366	0.0245651	ENSSSCG00000024916	-0.144788	0.757334	0.264155	opposite
DHX38	ENSMUSG00000037993	0.139399	0.0256517	ENSSSCG00000002748	0.032396	0.926525	0.107003	same
DHX40	ENSMUSG00000018425	0.145145	0.029305	ENSSSCG00000017665	0.114604	0.721946	0.0305411	same
DHX58	ENSMUSG00000017830	1.04747	3.92066e-05	ENSSSCG00000017416	0.906925	0.113239	0.140543	same
DHX8	ENSMUSG00000034931	0.153524	0.0459153	ENSSSCG00000017378	0.521425	0.126332	-0.3679	same
DHX9	ENSMUSG00000042699	0.188173	0.0379218	ENSSSCG00000026806	0.174199	0.4669	0.0139745	same
DICER1	ENSMUSG00000041415	0.199432	0.00330601	ENSSSCG00000028225	0.123026	0.643876	0.0764058	same
DIO2	ENSMUSG00000007682	1.21705	9.67713e-10	ENSSSCG00000040638	0.526725	0.485011	0.690325	same
DIP2A	ENSMUSG00000020231	-0.289105	0.000151801	ENSSSCG00000035657	-0.274488	0.247048	-0.014617	same
DIPK1C	ENSMUSG00000047992	-0.308877	0.0124073	ENSSSCG00000039486	-0.860702	0.207681	0.551824	same
DIRAS1	ENSMUSG00000043670	-0.136759	0.0104604	ENSSSCG00000038013	0.174055	0.606914	-0.310814	opposite
DIRAS2	ENSMUSG00000047842	-0.22508	8.87645e-05	ENSSSCG00000031694	0.326335	0.484098	-0.551416	opposite
DIS3L	ENSMUSG00000032396	-0.139445	0.047007	ENSSSCG00000004941	0.217043	0.523578	-0.356488	opposite
DKK3	ENSMUSG00000030772	0.178187	0.00447789	ENSSSCG00000013401	0.171528	0.568705	0.00665869	same
DKKL1	ENSMUSG00000030792	-0.339682	0.000116597	ENSSSCG00000038579	-0.0650897	0.91391	-0.274593	same
DLAT	ENSMUSG00000000168	0.108658	0.0168237	ENSSSCG00000015030	0.0249283	0.94643	0.0837298	same
DLC1	ENSMUSG00000031523	-0.294458	0.000374214	ENSSSCG00000006970	0.503799	0.09636	-0.798257	opposite
DLG1	ENSMUSG00000022770	-0.122363	0.0155216	ENSSSCG00000011833	0.27647	0.572795	-0.398833	opposite
DLG5	ENSMUSG00000021782	0.56151	5.79421e-06	ENSSSCG00000026268	0.15704	0.64484	0.40447	same
DLL4	ENSMUSG00000027314	0.648919	0.000226771	ENSSSCG00000004755	0.0958153	0.869342	0.553104	same
DLX6	ENSMUSG00000029754	0.191395	0.0161479	ENSSSCG00000033314	-0.483435	0.506997	0.67483	opposite
DMAP1	ENSMUSG00000009640	0.180882	0.0277314	ENSSSCG00000034096	-0.117255	0.712108	0.298137	opposite
DMTN	ENSMUSG00000022099	-0.175405	0.00169231	ENSSSCG00000009613	0.189473	0.460118	-0.364878	opposite
DMXL1	ENSMUSG00000037416	0.285869	0.0170503	ENSSSCG00000027857	0.115705	0.773598	0.170164	same
DNAAF9	ENSMUSG00000027309	-0.380091	8.47633e-06	ENSSSCG00000007155	-0.0680262	0.843832	-0.312065	same
DNAJB12	ENSMUSG00000020109	0.114233	0.0323129	ENSSSCG00000010288	0.0810311	0.737061	0.0332018	same
DNAJB2	ENSMUSG00000026203	-0.365268	1.91833e-05	ENSSSCG00000016217	0.0489462	0.918687	-0.414215	opposite
DNAJB5	ENSMUSG00000036052	-0.215712	0.00141622	ENSSSCG00000005297	0.0943272	0.810728	-0.310039	opposite
DNAJB9	ENSMUSG00000014905	0.422445	0.000349733	ENSSSCG00000016653	0.230502	0.631911	0.191943	same
DNAJC10	ENSMUSG00000027006	0.129785	0.0089052	ENSSSCG00000016017	0.195411	0.597788	-0.0656266	same
DNAJC11	ENSMUSG00000039768	0.132165	0.0137933	ENSSSCG00000003384	0.377265	0.233041	-0.2451	same
DNAJC17	ENSMUSG00000034278	0.16291	0.0428416	ENSSSCG00000004762	-0.176874	0.594955	0.339785	opposite
DNAJC24	ENSMUSG00000027166	-0.354423	0.00364597	ENSSSCG00000026083	-0.208468	0.744004	-0.145956	same
DNASE1	ENSMUSG00000005980	-0.155946	0.0349141	ENSSSCG00000036527	0.017156	0.958077	-0.173102	opposite
DNM1	ENSMUSG00000026825	0.122629	0.00876157	ENSSSCG00000005641	0.441535	0.260441	-0.318906	same
DNMT3A	ENSMUSG00000020661	-0.175449	0.00612936	ENSSSCG00000029413	-0.0802524	0.809391	-0.0951969	same
DOCK1	ENSMUSG00000058325	-0.419778	4.54654e-05	ENSSSCG00000035045	0.336811	0.355644	-0.756588	opposite
DOCK10	ENSMUSG00000038608	-0.247487	0.0102011	ENSSSCG00000016237	0.234472	0.684863	-0.481959	opposite
DOCK4	ENSMUSG00000035954	0.18126	0.0312287	ENSSSCG00000025602	0.322833	0.369551	-0.141574	same
DOCK5	ENSMUSG00000044447	-0.528018	0.000507879	ENSSSCG00000009650	0.348609	0.422438	-0.876627	opposite
DOCK6	ENSMUSG00000032198	-0.878965	2.0314e-07	ENSSSCG00000038604	-0.37148	0.271909	-0.507486	same
DOCK9	ENSMUSG00000025558	0.210065	0.00250624	ENSSSCG00000022112	-0.0133854	0.980205	0.223451	opposite
DOK4	ENSMUSG00000040631	-0.284295	0.000213579	ENSSSCG00000029165	-0.566533	0.227634	0.282238	same
DOK5	ENSMUSG00000027560	-0.493413	3.86369e-07	ENSSSCG00000007488	0.209459	0.682794	-0.702873	opposite
DOLK	ENSMUSG00000075419	0.132496	0.0165625	ENSSSCG00000005666	-0.223548	0.531988	0.356043	opposite
DONSON	ENSMUSG00000022960	-0.130631	0.0265086	ENSSSCG00000027089	0.0313765	0.935951	-0.162007	opposite
DOP1A	ENSMUSG00000034973	0.176025	0.0333043	ENSSSCG00000004457	0.1031	0.646012	0.0729249	same
DPH1	ENSMUSG00000078789	0.149144	0.0484892	ENSSSCG00000028078	-0.0473438	0.864279	0.196488	opposite
DPH2	ENSMUSG00000028540	0.18486	0.038016	ENSSSCG00000036620	0.258103	0.346946	-0.0732427	same
DPH7	ENSMUSG00000026975	0.267745	0.000176571	ENSSSCG00000031630	0.0117764	0.972757	0.255969	same
DPY19L1	ENSMUSG00000043067	-0.313229	3.17899e-05	ENSSSCG00000027063	0.0318971	0.940425	-0.345127	opposite
DPYSL2	ENSMUSG00000022048	-0.164647	0.00236512	ENSSSCG00000030130	0.217407	0.421686	-0.382054	opposite
DPYSL4	ENSMUSG00000025478	0.197621	0.00274278	ENSSSCG00000010762	0.232743	0.466369	-0.0351217	same
DRC7	ENSMUSG00000031786	-0.562588	0.00207862	ENSSSCG00000002817	0.0195535	0.986099	-0.582141	opposite
DRD1	ENSMUSG00000021478	-0.21547	0.0314031	ENSSSCG00000029037	0.582791	0.562037	-0.798261	opposite
DRP2	ENSMUSG00000000223	-0.309818	0.000283691	ENSSSCG00000012492	0.223	0.496492	-0.532818	opposite
DSCAML1	ENSMUSG00000032087	0.226408	0.0462453	ENSSSCG00000015082	0.198383	0.566663	0.0280255	same
DSEL	ENSMUSG00000038702	-0.348258	0.0107429	ENSSSCG00000035941	-0.841809	0.143134	0.493551	same
DSTYK	ENSMUSG00000042046	-0.115368	0.0317831	ENSSSCG00000015286	0.13015	0.608103	-0.245518	opposite
DTNA	ENSMUSG00000024302	-0.263403	0.000323971	ENSSSCG00000028047	-0.0452007	0.913481	-0.218203	same
DTWD2	ENSMUSG00000024505	0.288238	0.0298191	ENSSSCG00000014225	-0.483006	0.519869	0.771244	opposite
DTX1	ENSMUSG00000029603	-0.193558	0.00122261	ENSSSCG00000009873	-0.0823035	0.799666	-0.111254	same
DTX3L	ENSMUSG00000049502	0.856149	0.000100593	ENSSSCG00000011876	0.695615	0.196145	0.160533	same
DTX4	ENSMUSG00000039982	-0.360921	0.000342769	ENSSSCG00000013145	0.14904	0.611295	-0.509961	opposite
DUSP1	ENSMUSG00000024190	-0.394078	0.0044223	ENSSSCG00000016991	0.646939	0.106538	-1.04102	opposite
DUSP10	ENSMUSG00000039384	-0.183226	0.0143295	ENSSSCG00000010831	0.380691	0.51495	-0.563917	opposite
DUSP11	ENSMUSG00000030002	-0.379827	0.000294104	ENSSSCG00000008298	-0.0853466	0.807205	-0.29448	same
DUSP12	ENSMUSG00000026659	-0.241852	0.00036257	ENSSSCG00000006347	0.516155	0.253975	-0.758007	opposite
DUSP14	ENSMUSG00000018648	-0.367063	2.01648e-05	ENSSSCG00000029874	0.184393	0.423241	-0.551455	opposite
DUSP18	ENSMUSG00000047205	0.309117	0.000489074	ENSSSCG00000033833	0.150956	0.72729	0.158161	same
DUSP19	ENSMUSG00000027001	-0.18022	0.0381299	ENSSSCG00000016020	-0.185841	0.697952	0.00562099	same
DUSP23	ENSMUSG00000026544	0.299899	0.00164791	ENSSSCG00000033585	-0.0112401	0.982949	0.311139	opposite
DUSP26	ENSMUSG00000039661	-0.153961	0.00400259	ENSSSCG00000015835	0.0108479	0.978476	-0.164809	opposite
DUSP28	ENSMUSG00000047067	0.115495	0.0351378	ENSSSCG00000028180	-0.492072	0.291768	0.607567	opposite
DUSP4	ENSMUSG00000031530	-0.327044	0.0126783	ENSSSCG00000015850	-0.187706	0.799734	-0.139337	same
DUSP6	ENSMUSG00000019960	-0.545455	3.72023e-05	ENSSSCG00000037910	-0.111318	0.747741	-0.434136	same
DUSP8	ENSMUSG00000037887	-0.0919933	0.034991	ENSSSCG00000032911	0.5518	0.20159	-0.643793	opposite
DVL1	ENSMUSG00000029071	-0.165866	0.00374098	ENSSSCG00000003342	-0.211762	0.410498	0.0458958	same
DYNC1I1	ENSMUSG00000029757	0.107393	0.0130914	ENSSSCG00000015335	0.161801	0.612496	-0.0544087	same
DYNLL1	ENSMUSG00000009013	-0.314632	2.25093e-05	ENSSSCG00000009904	-0.101838	0.721938	-0.212794	same
DYNLRB2	ENSMUSG00000034467	-0.42025	0.0382436	ENSSSCG00000031421	-0.167662	0.783042	-0.252589	same
DYNLT1	ENSMUSG00000000579	-0.232756	0.0127803	ENSSSCG00000033107	-0.638825	0.0646408	0.406069	same
DYRK3	ENSMUSG00000016526	0.459162	0.00126315	ENSSSCG00000015649	0.399839	0.206219	0.0593233	same
DZIP1	ENSMUSG00000042156	-0.134007	0.0285918	ENSSSCG00000009501	0.239438	0.591277	-0.373445	opposite
DZIP1L	ENSMUSG00000037784	0.192994	0.0147043	ENSSSCG00000027467	-0.220499	0.649934	0.413493	opposite
E2F5	ENSMUSG00000027552	-0.240086	0.00575236	ENSSSCG00000006145	0.196263	0.719593	-0.436349	opposite
E2F6	ENSMUSG00000057469	-0.325768	0.00042744	ENSSSCG00000026161	0.25137	0.263293	-0.577138	opposite
EBAG9	ENSMUSG00000022339	0.197605	0.00648266	ENSSSCG00000006024	-0.00856414	0.98272	0.206169	opposite
EBNA1BP2	ENSMUSG00000028729	-0.0892112	0.0450662	ENSSSCG00000030177	-0.0838126	0.781654	-0.00539856	same
EBP	ENSMUSG00000031168	-0.232066	0.00061972	ENSSSCG00000032768	-0.380333	0.187636	0.148267	same
ECE1	ENSMUSG00000057530	0.238311	0.000244217	ENSSSCG00000003513	-0.240755	0.563261	0.479065	opposite
ECI2	ENSMUSG00000021417	0.390932	1.16415e-06	ENSSSCG00000001000	0.33307	0.203993	0.0578623	same
ECM2	ENSMUSG00000043631	-0.549272	0.000101141	ENSSSCG00000028549	-0.637958	0.233556	0.0886858	same
ECRG4	ENSMUSG00000026051	-0.30038	0.0101761	ENSSSCG00000037106	-0.117638	0.956252	-0.182742	same
ECSCR	ENSMUSG00000073599	1.01276	8.41966e-07	ENSSSCG00000014351	0.566133	0.45819	0.446629	same
EDEM1	ENSMUSG00000030104	-0.174675	0.0104079	ENSSSCG00000034197	0.464491	0.0975345	-0.639166	opposite
EDN1	ENSMUSG00000021367	1.08902	1.32181e-06	ENSSSCG00000035598	1.36035	0.0660246	-0.271325	same
EDN3	ENSMUSG00000027524	-1.85905	5.96597e-07	ENSSSCG00000007527	-1.68634	0.154734	-0.172714	same
EDNRB	ENSMUSG00000022122	-0.478713	5.77652e-06	ENSSSCG00000009477	-0.267307	0.765059	-0.211405	same
EDRF1	ENSMUSG00000039990	-0.169392	0.0157597	ENSSSCG00000010741	0.179325	0.484708	-0.348717	opposite
EEF1D	ENSMUSG00000055762	0.165614	0.0100842	ENSSSCG00000006954	-0.214177	0.49809	0.379791	opposite
EEF2	ENSMUSG00000034994	0.0699289	0.0332585	ENSSSCG00000025675	0.142097	0.591595	-0.0721676	same
EEF2K	ENSMUSG00000035064	0.490176	1.19891e-05	ENSSSCG00000007839	0.288222	0.251521	0.201955	same
EEFSEC	ENSMUSG00000033216	-0.226891	0.00632441	ENSSSCG00000011619	0.128848	0.712346	-0.355739	opposite
EEPD1	ENSMUSG00000036611	-0.306622	0.00165609	ENSSSCG00000039703	0.342936	0.496524	-0.649557	opposite
EFCAB14	ENSMUSG00000034210	-0.135876	0.0167211	ENSSSCG00000003895	0.0360958	0.921473	-0.171972	opposite
EFEMP1	ENSMUSG00000020467	-0.329346	0.000341338	ENSSSCG00000008397	-0.776519	0.473003	0.447173	same
EFHD1	ENSMUSG00000026255	-0.136274	0.0165952	ENSSSCG00000016290	0.576932	0.494008	-0.713206	opposite
EFNA3	ENSMUSG00000028039	-0.231631	0.000530491	ENSSSCG00000006531	0.266714	0.356096	-0.498345	opposite
EFNB1	ENSMUSG00000031217	-0.249341	0.00235071	ENSSSCG00000032728	-0.0494361	0.945829	-0.199905	same
EFNB2	ENSMUSG00000001300	-0.393361	0.000322053	ENSSSCG00000009535	-0.422372	0.382485	0.0290112	same
EFNB3	ENSMUSG00000003934	-0.195267	0.000157886	ENSSSCG00000017948	-0.657321	0.459607	0.462054	same
EFR3A	ENSMUSG00000015002	0.170744	0.00171149	ENSSSCG00000005955	0.231797	0.622004	-0.0610527	same
EFR3B	ENSMUSG00000020658	0.327898	3.85616e-06	ENSSSCG00000022933	0.132816	0.809217	0.195082	same
EFS	ENSMUSG00000022203	-0.73718	2.76164e-06	ENSSSCG00000002026	-0.164531	0.716857	-0.572649	same
EFTUD2	ENSMUSG00000020929	0.162036	0.00664282	ENSSSCG00000017346	0.135098	0.637498	0.0269378	same
EGLN2	ENSMUSG00000058709	0.168137	0.00236567	ENSSSCG00000002995	-0.301344	0.17621	0.469481	opposite
EHBP1L1	ENSMUSG00000024937	-0.219164	0.00660795	ENSSSCG00000012988	-0.636363	0.0579861	0.417199	same
EHD3	ENSMUSG00000024065	0.321179	2.93663e-06	ENSSSCG00000035987	0.612128	0.230778	-0.290949	same
EHD4	ENSMUSG00000027293	0.152629	0.020268	ENSSSCG00000020666	0.691897	0.0925585	-0.539269	same
EHHADH	ENSMUSG00000022853	0.238685	0.0384115	ENSSSCG00000040296	0.0383955	0.946752	0.20029	same
EHMT2	ENSMUSG00000013787	-0.163458	0.002177	ENSSSCG00000001420	-0.0446203	0.89405	-0.118837	same
EI24	ENSMUSG00000062762	-0.094523	0.0350062	ENSSSCG00000015213	0.12337	0.565417	-0.217893	opposite
EIF2A	ENSMUSG00000027810	0.223099	0.0012252	ENSSSCG00000011710	0.0696286	0.807766	0.153471	same
EIF2AK2	ENSMUSG00000024079	1.06998	4.06636e-05	ENSSSCG00000008496	0.31005	0.477395	0.759934	same
EIF2AK3	ENSMUSG00000031668	0.196054	0.0193772	ENSSSCG00000008208	0.220331	0.471405	-0.0242774	same
EIF2B2	ENSMUSG00000004788	0.35768	1.80596e-05	ENSSSCG00000002377	0.207271	0.438574	0.150409	same
EIF3A	ENSMUSG00000024991	0.121988	0.0205346	ENSSSCG00000010679	-0.155274	0.4669	0.277262	opposite
EIF3C	ENSMUSG00000030738	0.0923556	0.0320722	ENSSSCG00000034927	0.2157	0.408281	-0.123345	same
EIF3CL	ENSMUSG00000030738	0.0923556	0.0320722	ENSSSCG00000034927	0.2157	0.408281	-0.123345	same
EIF3E	ENSMUSG00000022336	0.119188	0.0280358	ENSSSCG00000006033	-0.352777	0.419373	0.471966	opposite
EIF4A3	ENSMUSG00000025580	0.118677	0.0468074	ENSSSCG00000017155	0.0151944	0.962799	0.103483	same
EIF4B	ENSMUSG00000058655	0.14182	0.00234184	ENSSSCG00000032028	0.186546	0.579208	-0.0447258	same
EIF4E2	ENSMUSG00000026254	-0.135716	0.0120111	ENSSSCG00000038466	0.225856	0.325134	-0.361572	opposite
EIF4EBP1	ENSMUSG00000031490	0.972832	3.68415e-08	ENSSSCG00000022301	-0.210148	0.740494	1.18298	opposite
EIF5	ENSMUSG00000021282	0.2308	2.83939e-05	ENSSSCG00000034709	-0.185302	0.490832	0.416102	opposite
EIF6	ENSMUSG00000027613	0.155937	0.00840321	ENSSSCG00000022864	0.0934666	0.796995	0.06247	same
ELAC2	ENSMUSG00000020549	0.11931	0.0305915	ENSSSCG00000028465	0.331976	0.192661	-0.212667	same
ELAVL2	ENSMUSG00000008489	-0.188	0.0247613	ENSSSCG00000005130	-0.0528537	0.940903	-0.135147	same
ELAVL3	ENSMUSG00000003410	-0.202342	0.00153986	ENSSSCG00000013617	0.105407	0.712614	-0.307748	opposite
ELFN1	ENSMUSG00000048988	-0.149695	0.0442624	ENSSSCG00000030485	0.37166	0.291362	-0.521354	opposite
ELK3	ENSMUSG00000008398	-0.295784	0.010416	ENSSSCG00000023803	-1.11642	0.0699235	0.820632	same
ELL	ENSMUSG00000070002	0.246429	0.000482434	ENSSSCG00000040181	0.304374	0.210025	-0.0579455	same
ELL2	ENSMUSG00000001542	0.188472	0.033254	ENSSSCG00000014168	0.639843	0.114354	-0.45137	same
ELMO2	ENSMUSG00000017670	0.19316	0.00130413	ENSSSCG00000023306	0.266906	0.306458	-0.0737461	same
ELMOD3	ENSMUSG00000056698	0.335254	3.19315e-05	ENSSSCG00000008238	-0.055141	0.867262	0.390395	opposite
ELN	ENSMUSG00000029675	-0.22886	0.0148953	ENSSSCG00000025858	-0.629957	0.604628	0.401097	same
ELOF1	ENSMUSG00000013822	-0.107679	0.0240598	ENSSSCG00000013613	0.0208638	0.951461	-0.128543	opposite
ELOVL4	ENSMUSG00000032262	0.0967519	0.0438865	ENSSSCG00000028080	-0.124837	0.721428	0.221589	opposite
ELOVL6	ENSMUSG00000041220	-0.404623	7.14701e-06	ENSSSCG00000036236	0.114009	0.738501	-0.518631	opposite
ELP6	ENSMUSG00000054836	0.261257	0.00662426	ENSSSCG00000011336	-0.307574	0.253617	0.568832	opposite
EMC8	ENSMUSG00000031819	0.124879	0.0222524	ENSSSCG00000045808	0.123343	0.617491	0.00153666	same
EMID1	ENSMUSG00000034164	-0.231092	0.0100438	ENSSSCG00000009975	-0.178548	0.589703	-0.0525437	same
EML1	ENSMUSG00000058070	-0.569244	9.17386e-08	ENSSSCG00000027667	0.212802	0.663182	-0.782046	opposite
EML2	ENSMUSG00000040811	-0.107887	0.0210934	ENSSSCG00000038229	-0.0893393	0.747402	-0.0185481	same
EML4	ENSMUSG00000032624	-0.180781	0.010233	ENSSSCG00000008467	-0.082851	0.846409	-0.0979297	same
EMP2	ENSMUSG00000022505	-0.571324	1.42119e-06	ENSSSCG00000037065	-0.603614	0.0787335	0.0322899	same
EMP3	ENSMUSG00000040212	-0.232271	0.0192987	ENSSSCG00000023377	-0.463428	0.558724	0.231156	same
EMX1	ENSMUSG00000033726	-0.356481	0.00861667	ENSSSCG00000008308	0.692351	0.418443	-1.04883	opposite
EMX2	ENSMUSG00000043969	-0.21649	0.0377386	ENSSSCG00000032558	-0.477582	0.236999	0.261092	same
ENDOD1	ENSMUSG00000037419	0.597212	9.17386e-08	ENSSSCG00000014965	0.444939	0.159042	0.152273	same
ENDOG	ENSMUSG00000015337	0.12216	0.0403733	ENSSSCG00000005661	-0.634303	0.299551	0.756463	opposite
ENDOU	ENSMUSG00000022468	1.15889	1.79425e-07	ENSSSCG00000033142	-1.3308	0.134116	2.48969	opposite
ENHO	ENSMUSG00000028445	-0.196083	0.0120373	ENSSSCG00000027428	-0.47638	0.122333	0.280297	same
ENKUR	ENSMUSG00000026679	-0.304316	0.0102538	ENSSSCG00000032929	0.066572	0.91198	-0.370888	opposite
ENOPH1	ENSMUSG00000029326	-0.141213	0.00999946	ENSSSCG00000009246	-0.0336753	0.928579	-0.107537	same
ENPP2	ENSMUSG00000022425	-0.188993	0.000600356	ENSSSCG00000006001	0.609348	0.56073	-0.798341	opposite
ENPP4	ENSMUSG00000023961	-0.118812	0.0381611	ENSSSCG00000025788	-0.178131	0.736263	0.0593187	same
ENTPD1	ENSMUSG00000048120	-0.359902	0.00373322	ENSSSCG00000010497	0.340332	0.591277	-0.700234	opposite
ENY2	ENSMUSG00000022338	0.127329	0.00798279	ENSSSCG00000038444	-0.243589	0.323488	0.370918	opposite
EOGT	ENSMUSG00000035245	-0.790779	1.26434e-07	ENSSSCG00000011504	-0.425318	0.222752	-0.365461	same
EPB41L1	ENSMUSG00000027624	-0.102104	0.014959	ENSSSCG00000007314	0.119266	0.608904	-0.22137	opposite
EPB41L2	ENSMUSG00000019978	-0.303772	6.47065e-05	ENSSSCG00000004199	-0.184894	0.519487	-0.118878	same
EPB41L4A	ENSMUSG00000024376	0.277781	0.0175376	ENSSSCG00000029860	-0.398328	0.408548	0.676109	opposite
EPB41L4B	ENSMUSG00000028434	-0.12593	0.0351844	ENSSSCG00000005446	0.160751	0.498377	-0.286682	opposite
EPC2	ENSMUSG00000069495	0.35873	0.000170171	ENSSSCG00000027211	0.294983	0.278385	0.0637471	same
EPDR1	ENSMUSG00000002808	0.12649	0.00509315	ENSSSCG00000020963	0.577008	0.207145	-0.450519	same
EPHA4	ENSMUSG00000026235	0.1758	0.0217502	ENSSSCG00000016230	-0.029202	0.95229	0.205002	opposite
EPHB1	ENSMUSG00000032537	-0.378483	9.69126e-06	ENSSSCG00000024492	0.639749	0.217482	-1.01823	opposite
EPHB3	ENSMUSG00000005958	-0.536135	1.44915e-05	ENSSSCG00000026516	0.0635781	0.88802	-0.599713	opposite
EPHX1	ENSMUSG00000038776	-0.169887	0.00843627	ENSSSCG00000010853	-0.210602	0.619882	0.0407154	same
EPHX4	ENSMUSG00000033805	-0.093213	0.0367225	ENSSSCG00000032057	0.902964	0.0715481	-0.996177	opposite
EPN2	ENSMUSG00000001036	-0.182694	0.0013341	ENSSSCG00000040457	-0.226281	0.296772	0.0435864	same
EPN3	ENSMUSG00000010080	-0.346797	0.00097284	ENSSSCG00000027226	0.780911	0.159265	-1.12771	opposite
EPS8	ENSMUSG00000015766	-0.110817	0.0410973	ENSSSCG00000000600	0.0317206	0.954118	-0.142538	opposite
EPS8L2	ENSMUSG00000025504	-0.38794	6.01408e-05	ENSSSCG00000012848	-0.121327	0.930303	-0.266613	same
ERAL1	ENSMUSG00000020832	0.122194	0.0256924	ENSSSCG00000017776	0.127033	0.649704	-0.00483916	same
ERAP1	ENSMUSG00000021583	0.316089	0.00416653	ENSSSCG00000014171	0.0858197	0.88021	0.230269	same
ERBB3	ENSMUSG00000018166	-1.02673	2.15499e-06	ENSSSCG00000020725	0.0455102	0.977854	-1.07224	opposite
ERBIN	ENSMUSG00000021709	0.144751	0.0459709	ENSSSCG00000016954	-0.253637	0.648977	0.398389	opposite
ERC2	ENSMUSG00000040640	0.311798	0.000229076	ENSSSCG00000024417	-0.216876	0.730752	0.528674	opposite
ERCC2	ENSMUSG00000030400	-0.217124	0.00517541	ENSSSCG00000039929	0.159611	0.496524	-0.376735	opposite
ERG	ENSMUSG00000040732	-0.322025	0.00183969	ENSSSCG00000022318	-0.358682	0.348618	0.0366567	same
ERG28	ENSMUSG00000021252	-0.185399	0.0116048	ENSSSCG00000036494	-0.176829	0.498906	-0.00857039	same
ERGIC3	ENSMUSG00000005881	-0.0942979	0.0390829	ENSSSCG00000034045	-0.105243	0.715225	0.0109449	same
ERLIN2	ENSMUSG00000031483	0.248035	0.000175338	ENSSSCG00000039480	-0.117196	0.714504	0.365231	opposite
ERMARD	ENSMUSG00000036552	0.245447	0.0199053	ENSSSCG00000004010	-0.152938	0.571094	0.398385	opposite
ERMN	ENSMUSG00000026830	-0.650951	2.45328e-06	ENSSSCG00000034503	0.0647786	0.966306	-0.71573	opposite
ERN1	ENSMUSG00000020715	0.286868	0.0137933	ENSSSCG00000039909	0.31708	0.378386	-0.0302117	same
ERO1A	ENSMUSG00000021831	-0.1324	0.0152723	ENSSSCG00000005037	-0.105085	0.751303	-0.0273156	same
ERVW-1	ENSMUSG00000090486	-0.232921	0.0267221	ENSSSCG00000041731	0.287381	0.300732	-0.520302	opposite
ESCO1	ENSMUSG00000024293	-0.215329	0.00658263	ENSSSCG00000003700	0.159468	0.841399	-0.374796	opposite
ESF1	ENSMUSG00000045624	0.19395	0.0140593	ENSSSCG00000007077	-0.32909	0.424096	0.52304	opposite
ESYT2	ENSMUSG00000021171	-0.150882	0.0258132	ENSSSCG00000016406	-0.179919	0.389906	0.0290369	same
ETF1	ENSMUSG00000024360	0.123486	0.015367	ENSSSCG00000014337	0.269674	0.273598	-0.146188	same
ETFRF1	ENSMUSG00000040370	0.134628	0.0144563	ENSSSCG00000033843	-0.675973	0.445564	0.810601	opposite
ETHE1	ENSMUSG00000064254	-0.175785	0.0062424	ENSSSCG00000003064	-0.390989	0.289172	0.215205	same
ETNPPL	ENSMUSG00000019232	0.462472	0.00023215	ENSSSCG00000009144	-0.761139	0.121595	1.22361	opposite
ETS1	ENSMUSG00000032035	-0.331248	0.00569772	ENSSSCG00000015235	0.48034	0.269511	-0.811587	opposite
ETV4	ENSMUSG00000017724	-0.231382	0.0123138	ENSSSCG00000017379	0.566511	0.160175	-0.797893	opposite
ETV5	ENSMUSG00000013089	-0.391974	8.75202e-06	ENSSSCG00000023229	0.583686	0.0997831	-0.97566	opposite
ETV6	ENSMUSG00000030199	0.200558	0.0456069	ENSSSCG00000024152	0.913212	0.0934207	-0.712655	same
EVI2A	ENSMUSG00000078771	-0.79837	5.9988e-08	ENSSSCG00000017749	-0.122947	0.943348	-0.675423	same
EVI2B	ENSMUSG00000070354	-0.616926	3.68986e-05	ENSSSCG00000017750	-0.940448	0.351926	0.323522	same
EVI5L	ENSMUSG00000011832	-0.110869	0.0182726	ENSSSCG00000013585	0.0458462	0.887393	-0.156715	opposite
EXOC6B	ENSMUSG00000033769	0.236636	0.000296015	ENSSSCG00000008310	0.381888	0.132852	-0.145251	same
EXOC8	ENSMUSG00000074030	-0.198369	0.00494463	ENSSSCG00000010174	-0.258563	0.297059	0.0601941	same
EXOSC1	ENSMUSG00000034321	0.175207	0.0210206	ENSSSCG00000010518	-0.324389	0.230121	0.499596	opposite
EXOSC2	ENSMUSG00000039356	0.276203	0.000169116	ENSSSCG00000005704	-0.00757888	0.984078	0.283781	opposite
EXOSC7	ENSMUSG00000025785	-0.180498	0.00795145	ENSSSCG00000011300	-0.0888335	0.737061	-0.0916642	same
EXTL2	ENSMUSG00000027963	0.148985	0.00192202	ENSSSCG00000006861	0.242298	0.565037	-0.0933124	same
EZH1	ENSMUSG00000006920	0.144578	0.00590338	ENSSSCG00000017382	0.0856034	0.790276	0.0589745	same
EZH2	ENSMUSG00000029687	0.39414	0.00421314	ENSSSCG00000028840	0.252982	0.607908	0.141158	same
EZR	ENSMUSG00000052397	1.0413	6.94516e-09	ENSSSCG00000004058	0.0142666	0.979561	1.02703	same
FA2H	ENSMUSG00000033579	-0.564452	3.62974e-07	ENSSSCG00000002718	0.34587	0.806832	-0.910323	opposite
FAAP100	ENSMUSG00000025384	-0.332966	0.000402384	ENSSSCG00000029616	-0.1763	0.645102	-0.156666	same
FABP3	ENSMUSG00000028773	-0.202188	0.00417162	ENSSSCG00000036883	0.0434912	0.924547	-0.24568	opposite
FABP5	ENSMUSG00000027533	-0.250365	0.00236512	ENSSSCG00000006153	-0.132156	0.878049	-0.118209	same
FADS2	ENSMUSG00000024665	-0.198789	0.00374996	ENSSSCG00000013072	0.127738	0.706051	-0.326526	opposite
FADS3	ENSMUSG00000024664	0.155529	0.0472211	ENSSSCG00000013073	0.121257	0.78912	0.0342726	same
FADS6	ENSMUSG00000044788	-0.154685	0.0217366	ENSSSCG00000017226	-0.134792	0.693361	-0.0198933	same
FAF2	ENSMUSG00000025873	0.0957151	0.0441293	ENSSSCG00000014057	-0.0684484	0.77259	0.164164	opposite
FAH	ENSMUSG00000030630	-0.123495	0.0441195	ENSSSCG00000001780	-0.0517885	0.943348	-0.071707	same
FAM102A	ENSMUSG00000039157	-0.250883	0.00018036	ENSSSCG00000005631	-0.147149	0.658158	-0.103734	same
FAM102B	ENSMUSG00000040339	-0.16008	0.0186506	ENSSSCG00000006850	0.245613	0.51495	-0.405693	opposite
FAM110A	ENSMUSG00000027459	-0.255377	0.0472649	ENSSSCG00000007200	-0.0098052	0.98886	-0.245571	same
FAM110B	ENSMUSG00000049119	0.288423	0.000230762	ENSSSCG00000006240	0.017919	0.973053	0.270504	same
FAM110D	ENSMUSG00000050105	1.71288	2.10972e-08	ENSSSCG00000031074	0.338905	0.489562	1.37397	same
FAM117B	ENSMUSG00000041040	0.269676	4.78335e-05	ENSSSCG00000016114	-0.0502133	0.914012	0.31989	opposite
FAM118A	ENSMUSG00000022434	-0.191649	0.0107613	ENSSSCG00000000014	-0.139916	0.626178	-0.0517334	same
FAM124A	ENSMUSG00000035184	-0.29556	0.0015365	ENSSSCG00000029598	-0.177528	0.695151	-0.118032	same
FAM126A	ENSMUSG00000028995	-0.23216	0.0196531	ENSSSCG00000015386	-0.439858	0.276782	0.207698	same
FAM131C	ENSMUSG00000006218	-0.147687	0.0332196	ENSSSCG00000003470	-0.305368	0.530839	0.157681	same
FAM136A	ENSMUSG00000057497	-0.146578	0.0471078	ENSSSCG00000026446	0.267682	0.203522	-0.414259	opposite
FAM13A	ENSMUSG00000037709	0.334662	5.07255e-05	ENSSSCG00000026196	0.187878	0.459607	0.146784	same
FAM13C	ENSMUSG00000043259	-0.302593	0.000300005	ENSSSCG00000010209	-0.0835462	0.85779	-0.219046	same
FAM151B	ENSMUSG00000034334	0.23454	0.0209351	ENSSSCG00000014123	-0.296315	0.496524	0.530855	opposite
FAM174B	ENSMUSG00000078670	-0.280447	0.000658007	ENSSSCG00000002265	0.275144	0.516554	-0.555591	opposite
FAM180A	ENSMUSG00000047420	-0.940066	0.000310957	ENSSSCG00000036403	-0.448156	0.679874	-0.49191	same
FAM189A2	ENSMUSG00000071604	0.354353	0.00185823	ENSSSCG00000005249	-0.678916	0.103937	1.03327	opposite
FAM193B	ENSMUSG00000021495	-0.309842	0.000251161	ENSSSCG00000014038	-0.059925	0.861043	-0.249917	same
FAM20A	ENSMUSG00000020614	0.224881	0.00375397	ENSSSCG00000017258	0.635477	0.3025	-0.410596	same
FAM20B	ENSMUSG00000033557	-0.116119	0.013128	ENSSSCG00000015524	0.203573	0.607132	-0.319691	opposite
FAM214A	ENSMUSG00000034858	0.740385	1.23616e-07	ENSSSCG00000004617	-0.0968581	0.836646	0.837244	opposite
FAM222A	ENSMUSG00000041930	-0.693277	6.03192e-06	ENSSSCG00000009927	0.526147	0.256561	-1.21942	opposite
FAM222B	ENSMUSG00000037750	-0.234152	0.000526741	ENSSSCG00000039321	-0.0486679	0.891229	-0.185484	same
FAM234A	ENSMUSG00000024187	-0.455543	1.00982e-05	ENSSSCG00000007980	-0.171332	0.635567	-0.284211	same
FAM234B	ENSMUSG00000030207	0.147493	0.00180998	ENSSSCG00000000619	0.361817	0.170871	-0.214324	same
FAM43A	ENSMUSG00000046546	0.26866	0.00374098	ENSSSCG00000011828	0.562594	0.272867	-0.293934	same
FAM43B	ENSMUSG00000078235	-0.288716	0.00137069	ENSSSCG00000030706	0.629796	0.163201	-0.918512	opposite
FAM53B	ENSMUSG00000030956	-0.42376	5.14091e-05	ENSSSCG00000010732	-0.274993	0.417113	-0.148768	same
FAM76B	ENSMUSG00000037808	0.291969	0.0013267	ENSSSCG00000014967	-0.02662	0.9674	0.318589	opposite
FAM78B	ENSMUSG00000060568	-0.181617	0.00838527	ENSSSCG00000006321	0.150104	0.795312	-0.331721	opposite
FAM89B	ENSMUSG00000024939	-0.174421	0.00250167	ENSSSCG00000035604	0.204488	0.509771	-0.378909	opposite
FAM98A	ENSMUSG00000002017	-0.218065	0.00191297	ENSSSCG00000008508	-0.0455524	0.918892	-0.172512	same
FAM98C	ENSMUSG00000030590	-0.218646	0.00206833	ENSSSCG00000002959	-0.243448	0.364264	0.0248016	same
FANCE	ENSMUSG00000007570	0.205537	0.0048433	ENSSSCG00000001546	0.00309238	0.994678	0.202444	same
FANCI	ENSMUSG00000039187	-0.166363	0.0373661	ENSSSCG00000001837	-0.142428	0.799666	-0.0239352	same
FAR1	ENSMUSG00000030759	0.144074	0.00975197	ENSSSCG00000021170	0.0397006	0.946896	0.104373	same
FAR2	ENSMUSG00000030303	-0.16146	0.00806594	ENSSSCG00000000541	0.0633385	0.882193	-0.224798	opposite
FARP2	ENSMUSG00000034066	0.332454	0.0017348	ENSSSCG00000016368	-0.345939	0.309143	0.678392	opposite
FARSA	ENSMUSG00000003808	0.191853	0.00360742	ENSSSCG00000013745	0.157026	0.564495	0.0348267	same
FAS	ENSMUSG00000024778	1.62804	2.28989e-06	ENSSSCG00000010448	0.603325	0.240571	1.02472	same
FASTKD5	ENSMUSG00000079043	-0.467474	0.000274114	ENSSSCG00000045134	0.672249	0.127808	-1.13972	opposite
FAT3	ENSMUSG00000074505	-0.260984	0.00623918	ENSSSCG00000014935	0.349624	0.467932	-0.610608	opposite
FBF1	ENSMUSG00000020776	0.38957	9.52719e-07	ENSSSCG00000017197	0.0373116	0.930364	0.352258	same
FBH1	ENSMUSG00000058594	0.279453	1.84577e-05	ENSSSCG00000030030	-0.101153	0.64385	0.380606	opposite
FBXL15	ENSMUSG00000025226	-0.201553	0.00901486	ENSSSCG00000038504	0.0600485	0.884986	-0.261602	opposite
FBXL18	ENSMUSG00000066640	0.161609	0.0109951	ENSSSCG00000038526	0.675613	0.300055	-0.514003	same
FBXL19	ENSMUSG00000030811	-0.364348	3.6075e-05	ENSSSCG00000028186	0.133689	0.690668	-0.498036	opposite
FBXL2	ENSMUSG00000032507	-0.104782	0.0191027	ENSSSCG00000039802	-0.18046	0.665308	0.0756779	same
FBXL20	ENSMUSG00000020883	0.121841	0.0499061	ENSSSCG00000017506	-0.0322931	0.909645	0.154134	opposite
FBXL3	ENSMUSG00000022124	0.1879	0.0234412	ENSSSCG00000009472	0.053597	0.92562	0.134303	same
FBXL4	ENSMUSG00000040410	0.242661	0.0196142	ENSSSCG00000004347	0.0242663	0.963221	0.218395	same
FBXO10	ENSMUSG00000048232	0.128745	0.0312098	ENSSSCG00000005350	-0.0371975	0.908709	0.165942	opposite
FBXO21	ENSMUSG00000032898	0.21562	0.00134089	ENSSSCG00000009858	0.0639814	0.795726	0.151639	same
FBXO25	ENSMUSG00000038365	-0.128156	0.00715099	ENSSSCG00000023665	-0.210785	0.50648	0.0826287	same
FBXO31	ENSMUSG00000052934	0.400095	1.07585e-06	ENSSSCG00000002654	0.275212	0.34494	0.124883	same
FBXO32	ENSMUSG00000022358	-0.188769	0.0174619	ENSSSCG00000005981	0.0641775	0.899374	-0.252946	opposite
FBXO33	ENSMUSG00000035329	-0.15462	0.00395748	ENSSSCG00000004989	-0.158272	0.660833	0.00365218	same
FBXO38	ENSMUSG00000042211	0.144737	0.0126843	ENSSSCG00000014427	0.123293	0.577751	0.0214447	same
FBXO42	ENSMUSG00000028920	-0.159816	0.0245651	ENSSSCG00000024794	0.137034	0.610173	-0.29685	opposite
FBXO6	ENSMUSG00000055401	0.181776	0.0330927	ENSSSCG00000003421	0.0857377	0.692979	0.0960387	same
FBXO7	ENSMUSG00000001786	0.257489	4.29345e-05	ENSSSCG00000000156	0.276626	0.341382	-0.019137	same
FBXO8	ENSMUSG00000038206	0.219831	0.00282873	ENSSSCG00000009702	0.110916	0.809697	0.108915	same
FBXW11	ENSMUSG00000020271	0.147571	0.00137385	ENSSSCG00000023307	0.405994	0.154734	-0.258423	same
FBXW4	ENSMUSG00000040913	-0.141585	0.0206964	ENSSSCG00000010566	-0.470207	0.186172	0.328622	same
FCER1G	ENSMUSG00000058715	1.01502	2.49561e-07	ENSSSCG00000006357	-0.885801	0.464582	1.90082	opposite
FCF1	ENSMUSG00000021243	0.157482	0.0301246	ENSSSCG00000039202	-0.123376	0.626178	0.280859	opposite
FCGR1A	ENSMUSG00000015947	0.938744	3.5267e-06	ENSSSCG00000006678	-0.96642	0.328994	1.90516	opposite
FCGR1B	ENSMUSG00000015947	0.938744	3.5267e-06	ENSSSCG00000006678	-0.96642	0.328994	1.90516	opposite
FCGR3A	ENSMUSG00000059089	3.23244	2.77529e-08	ENSSSCG00000036618	-1.19106	0.284411	4.4235	opposite
FCGR3B	ENSMUSG00000059089	3.23244	2.77529e-08	ENSSSCG00000036618	-1.19106	0.284411	4.4235	opposite
FCGRT	ENSMUSG00000003420	-1.03113	1.25305e-09	ENSSSCG00000003187	-0.234567	0.484421	-0.796563	same
FCHO1	ENSMUSG00000070000	-0.193695	0.0114242	ENSSSCG00000013885	0.171116	0.628818	-0.364811	opposite
FDFT1	ENSMUSG00000021273	0.271489	0.000181275	ENSSSCG00000026044	0.017214	0.97107	0.254275	same
FDPS	ENSMUSG00000059743	-0.194889	0.00234184	ENSSSCG00000006512	-0.345855	0.242921	0.150966	same
FDX1	ENSMUSG00000032051	0.282052	0.00115292	ENSSSCG00000035945	-0.153826	0.70061	0.435878	opposite
FEM1B	ENSMUSG00000032244	-0.160743	0.0048147	ENSSSCG00000022419	0.242178	0.59348	-0.402921	opposite
FER	ENSMUSG00000000127	-0.231836	0.0147043	ENSSSCG00000027074	-0.393737	0.49281	0.161901	same
FERMT2	ENSMUSG00000037712	-0.193734	0.000377094	ENSSSCG00000005041	-0.250616	0.501709	0.0568817	same
FERMT3	ENSMUSG00000024965	0.384006	0.00279742	ENSSSCG00000013041	0.231162	0.702482	0.152845	same
FES	ENSMUSG00000053158	0.620406	3.8594e-05	ENSSSCG00000001818	-0.537277	0.17057	1.15768	opposite
FEZ1	ENSMUSG00000032118	-0.175496	0.000263726	ENSSSCG00000015212	0.229953	0.548675	-0.405449	opposite
FGD1	ENSMUSG00000025265	-0.229756	0.00154211	ENSSSCG00000012335	0.049028	0.860628	-0.278784	opposite
FGD2	ENSMUSG00000024013	-0.751115	0.000101168	ENSSSCG00000001572	-1.40906	0.0854426	0.657946	same
FGD3	ENSMUSG00000037946	-0.488858	1.18473e-05	ENSSSCG00000028185	-0.353915	0.618283	-0.134943	same
FGD5	ENSMUSG00000034037	-0.361838	0.000920899	ENSSSCG00000011598	-1.37012	0.0634682	1.00828	same
FGD6	ENSMUSG00000020021	-0.320728	0.00536802	ENSSSCG00000000901	0.019269	0.980544	-0.339997	opposite
FGF9	ENSMUSG00000021974	-0.179139	0.00895398	ENSSSCG00000009278	0.245814	0.502501	-0.424954	opposite
FGFBP3	ENSMUSG00000047632	-0.545886	0.00816864	ENSSSCG00000010466	0.0508224	0.956372	-0.596709	opposite
FGFR1	ENSMUSG00000031565	0.31207	9.93825e-06	ENSSSCG00000015815	0.258353	0.613388	0.0537174	same
FGFR1OP2	ENSMUSG00000040242	0.131772	0.033064	ENSSSCG00000000554	-0.0419793	0.944915	0.173751	opposite
FGFR2	ENSMUSG00000030849	-1.04973	3.19722e-09	ENSSSCG00000010698	0.163148	0.596243	-1.21287	opposite
FGFRL1	ENSMUSG00000008090	-0.437039	0.000210472	ENSSSCG00000036512	-0.0126201	0.977801	-0.424419	same
FGL2	ENSMUSG00000039899	1.32168	2.46332e-06	ENSSSCG00000015413	-0.659401	0.309143	1.98108	opposite
FHAD1	ENSMUSG00000051435	0.410162	0.000801708	ENSSSCG00000003455	0.0794022	0.915173	0.33076	same
FHDC1	ENSMUSG00000041842	-0.250426	0.0145615	ENSSSCG00000009011	0.198645	0.661039	-0.449071	opposite
FHL2	ENSMUSG00000008136	0.265394	9.07029e-05	ENSSSCG00000008147	0.705202	0.117441	-0.439807	same
FHOD1	ENSMUSG00000014778	-0.251146	0.0116259	ENSSSCG00000026116	0.324355	0.53284	-0.575501	opposite
FIBIN	ENSMUSG00000074971	0.745092	9.81948e-06	ENSSSCG00000022592	-0.570855	0.155984	1.31595	opposite
FILIP1	ENSMUSG00000034898	-0.401671	0.00224095	ENSSSCG00000004479	-0.676893	0.0968652	0.275222	same
FJX1	ENSMUSG00000075012	-0.483852	4.15998e-05	ENSSSCG00000025588	0.0169391	0.963016	-0.500792	opposite
FKBP14	ENSMUSG00000038074	0.280374	0.00250368	ENSSSCG00000037575	-0.347481	0.475003	0.627854	opposite
FKBP15	ENSMUSG00000066151	0.2388	0.00244522	ENSSSCG00000005477	-0.0478666	0.867622	0.286667	opposite
FKBP5	ENSMUSG00000024222	2.66299	5.41351e-13	ENSSSCG00000001549	-0.313564	0.45819	2.97655	opposite
FKBP9	ENSMUSG00000029781	-0.199962	0.000826347	ENSSSCG00000021250	0.326204	0.285825	-0.526166	opposite
FKBPL	ENSMUSG00000033739	0.278407	0.00127976	ENSSSCG00000001431	0.331972	0.380943	-0.0535647	same
FKRP	ENSMUSG00000048920	0.118083	0.0392593	ENSSSCG00000003103	-0.0814857	0.78189	0.199569	opposite
FLII	ENSMUSG00000002812	-0.21888	0.000414723	ENSSSCG00000039324	0.0851521	0.779558	-0.304032	opposite
FLNB	ENSMUSG00000025278	0.11193	0.0396734	ENSSSCG00000011471	0.198216	0.476421	-0.0862862	same
FLOT1	ENSMUSG00000059714	0.126164	0.0110263	ENSSSCG00000022725	0.320349	0.249304	-0.194185	same
FLRT1	ENSMUSG00000047787	-0.426357	0.000139888	ENSSSCG00000013044	-0.0461667	0.908709	-0.380191	same
FLRT2	ENSMUSG00000047414	-0.201986	0.0175376	ENSSSCG00000040166	-0.0236463	0.963322	-0.17834	same
FLRT3	ENSMUSG00000051379	0.170841	0.0111138	ENSSSCG00000007079	-0.41812	0.224294	0.588961	opposite
FLT1	ENSMUSG00000029648	-0.337827	7.70478e-05	ENSSSCG00000009320	-0.345758	0.358618	0.00793138	same
FLYWCH1	ENSMUSG00000040097	0.131741	0.0166405	ENSSSCG00000028381	0.287173	0.230121	-0.155432	same
FMC1	ENSMUSG00000019689	-0.278951	0.00195828	ENSSSCG00000038700	-0.809442	0.122528	0.530491	same
FMN2	ENSMUSG00000028354	-0.145245	0.0323129	ENSSSCG00000038556	-0.31096	0.5712	0.165716	same
FMNL1	ENSMUSG00000055805	-0.26566	0.000455504	ENSSSCG00000017333	0.165625	0.69734	-0.431285	opposite
FMNL2	ENSMUSG00000036053	0.499769	7.28425e-06	ENSSSCG00000015866	-0.0379908	0.955811	0.537759	opposite
FMNL3	ENSMUSG00000023008	-0.482361	5.79421e-06	ENSSSCG00000025114	-0.116163	0.630575	-0.366198	same
FMO1	ENSMUSG00000040181	0.330228	0.0124467	ENSSSCG00000015268	-2.02279	0.0811061	2.35301	opposite
FMOD	ENSMUSG00000041559	-0.928197	1.47398e-07	ENSSSCG00000015270	-0.4567	0.458792	-0.471497	same
FN1	ENSMUSG00000026193	0.2462	0.00948427	ENSSSCG00000016174	0.206233	0.879887	0.0399674	same
FN3K	ENSMUSG00000025175	-0.160769	0.0426036	ENSSSCG00000017131	0.0707028	0.849423	-0.231472	opposite
FN3KRP	ENSMUSG00000039253	-0.326739	4.47423e-06	ENSSSCG00000017134	-0.161299	0.509842	-0.16544	same
FNBP1	ENSMUSG00000075415	-0.575693	1.12095e-07	ENSSSCG00000005689	0.0964908	0.734319	-0.672184	opposite
FNBP1L	ENSMUSG00000039735	-0.162441	0.0127803	ENSSSCG00000006894	-0.154232	0.652269	-0.00820894	same
FNDC3A	ENSMUSG00000033487	0.147257	0.0211312	ENSSSCG00000022159	0.0386848	0.940794	0.108572	same
FNIP1	ENSMUSG00000035992	0.282005	0.00038628	ENSSSCG00000014269	0.326706	0.411051	-0.0447019	same
FNIP2	ENSMUSG00000061175	0.246903	0.00400259	ENSSSCG00000031175	0.0590939	0.833443	0.187809	same
FNTA	ENSMUSG00000015994	-0.189291	0.00978726	ENSSSCG00000031510	-0.0516448	0.862754	-0.137646	same
FOXC1	ENSMUSG00000050295	0.251823	0.00851407	ENSSSCG00000039756	-0.587129	0.386004	0.838951	opposite
FOXJ1	ENSMUSG00000034227	-0.382503	0.000576251	ENSSSCG00000017187	0.302793	0.783126	-0.685296	opposite
FOXN2	ENSMUSG00000034998	-0.276139	0.00623721	ENSSSCG00000029593	-0.402127	0.475184	0.125988	same
FOXO1	ENSMUSG00000044167	0.439232	2.52528e-05	ENSSSCG00000009370	-0.387593	0.336988	0.826825	opposite
FOXO4	ENSMUSG00000042903	-0.139287	0.0164954	ENSSSCG00000012399	-0.336067	0.260243	0.19678	same
FOXO6	ENSMUSG00000052135	-0.41135	0.000525112	ENSSSCG00000035074	-0.0310104	0.972782	-0.380339	same
FOXP3	ENSMUSG00000039521	-0.161989	0.0324766	ENSSSCG00000012300	-0.075935	0.918892	-0.0860538	same
FOXRED1	ENSMUSG00000039048	0.135106	0.0135996	ENSSSCG00000030017	0.0348187	0.936158	0.100288	same
FRAS1	ENSMUSG00000034687	-0.379877	0.00183105	ENSSSCG00000008991	0.203378	0.695548	-0.583255	opposite
FRAT2	ENSMUSG00000047604	0.278252	0.00694703	ENSSSCG00000038904	0.304183	0.230121	-0.025931	same
FRMD5	ENSMUSG00000027238	-0.153552	0.0134305	ENSSSCG00000004694	0.231227	0.453127	-0.384779	opposite
FRMD6	ENSMUSG00000048285	-0.296585	0.000796887	ENSSSCG00000005027	-0.0357974	0.940425	-0.260787	same
FRMD8	ENSMUSG00000024816	-0.707731	1.57397e-06	ENSSSCG00000012992	-0.540158	0.375166	-0.167573	same
FRMPD1	ENSMUSG00000035615	0.741691	4.79926e-07	ENSSSCG00000005352	0.472799	0.260579	0.268891	same
FRMPD4	ENSMUSG00000049176	0.149869	0.0398033	ENSSSCG00000030877	0.389292	0.222826	-0.239424	same
FRYL	ENSMUSG00000070733	0.159728	0.0136597	ENSSSCG00000008826	0.509832	0.0699235	-0.350104	same
FSCN1	ENSMUSG00000029581	-0.132604	0.00912882	ENSSSCG00000007586	0.0116104	0.977854	-0.144214	opposite
FSD1	ENSMUSG00000011589	-0.24266	0.000547386	ENSSSCG00000013505	0.0676481	0.852233	-0.310308	opposite
FSTL1	ENSMUSG00000022816	0.846293	5.24227e-08	ENSSSCG00000039426	0.462743	0.275551	0.383549	same
FTSJ3	ENSMUSG00000020706	0.131251	0.0381911	ENSSSCG00000017288	-0.0315255	0.938447	0.162777	opposite
FUBP3	ENSMUSG00000026843	0.239879	0.00086379	ENSSSCG00000005702	0.0271593	0.930319	0.212719	same
FURIN	ENSMUSG00000030530	0.236394	0.00644112	ENSSSCG00000001817	0.341377	0.189941	-0.104984	same
FUT8	ENSMUSG00000021065	-0.0952716	0.0361972	ENSSSCG00000002283	0.225328	0.294765	-0.320599	opposite
FXN	ENSMUSG00000059363	-0.197261	0.00993935	ENSSSCG00000032999	-0.029352	0.925757	-0.167909	same
FXR2	ENSMUSG00000018765	-0.131023	0.0192624	ENSSSCG00000017953	0.311552	0.259636	-0.442575	opposite
FXYD1	ENSMUSG00000036570	-0.242095	0.00135251	ENSSSCG00000021374	-0.271461	0.315625	0.029366	same
FXYD6	ENSMUSG00000066705	-0.112694	0.021155	ENSSSCG00000015083	-0.219035	0.715173	0.106341	same
FYCO1	ENSMUSG00000025241	-0.326895	0.00145375	ENSSSCG00000011317	-0.132774	0.759013	-0.194121	same
FZD2	ENSMUSG00000050288	0.927904	3.87698e-07	ENSSSCG00000029838	-0.765772	0.197985	1.69368	opposite
FZD4	ENSMUSG00000049791	0.809943	9.60838e-06	ENSSSCG00000014920	0.978905	0.103613	-0.168962	same
FZD6	ENSMUSG00000022297	-0.875463	2.93663e-06	ENSSSCG00000006052	-0.703161	0.102613	-0.172302	same
FZD7	ENSMUSG00000041075	-0.213196	0.00878171	ENSSSCG00000016111	0.2318	0.712108	-0.444996	opposite
G0S2	ENSMUSG00000009633	-0.456219	0.000161333	ENSSSCG00000015617	-0.124821	0.841062	-0.331399	same
GAB1	ENSMUSG00000031714	-0.860518	4.89673e-08	ENSSSCG00000009048	0.0239239	0.97684	-0.884442	opposite
GAB2	ENSMUSG00000004508	0.269539	0.00419282	ENSSSCG00000014891	-0.123719	0.816198	0.393258	opposite
GABRA2	ENSMUSG00000000560	-0.351762	0.00468211	ENSSSCG00000028922	0.358156	0.542078	-0.709918	opposite
GABRR2	ENSMUSG00000023267	1.37727	3.37605e-07	ENSSSCG00000024249	-1.48916	0.606574	2.86643	opposite
GADD45G	ENSMUSG00000021453	0.863374	1.27726e-07	ENSSSCG00000035249	0.689671	0.088648	0.173704	same
GAK	ENSMUSG00000062234	0.096012	0.0472649	ENSSSCG00000021289	0.101202	0.728992	-0.00519025	same
GAL3ST1	ENSMUSG00000049721	-0.589798	3.0024e-06	ENSSSCG00000010009	-0.0468593	0.955311	-0.542938	same
GAL3ST4	ENSMUSG00000075593	-0.345383	0.0198911	ENSSSCG00000007648	-0.114946	0.879298	-0.230437	same
GALK1	ENSMUSG00000020766	-0.311309	0.000740131	ENSSSCG00000017203	-0.0382086	0.912883	-0.2731	same
GALNS	ENSMUSG00000015027	0.27017	0.00176208	ENSSSCG00000002645	-0.279212	0.28972	0.549383	opposite
GALNT1	ENSMUSG00000000420	0.202234	0.000885062	ENSSSCG00000003743	0.0110579	0.983347	0.191176	same
GALNT10	ENSMUSG00000020520	0.245391	0.00862355	ENSSSCG00000017072	-0.15928	0.68951	0.404671	opposite
GALNT11	ENSMUSG00000038072	0.163337	0.0418429	ENSSSCG00000016430	0.216207	0.296226	-0.0528698	same
GALNT15	ENSMUSG00000021903	1.42596	4.91378e-09	ENSSSCG00000011195	-0.770095	0.0704618	2.19606	opposite
GALNT16	ENSMUSG00000021130	0.314204	1.08924e-05	ENSSSCG00000002306	0.135948	0.604628	0.178256	same
GALNT17	ENSMUSG00000034040	0.194729	0.00716653	ENSSSCG00000026457	0.55484	0.114081	-0.360111	same
GALNT18	ENSMUSG00000038296	0.401783	1.67578e-05	ENSSSCG00000013403	0.0551241	0.867672	0.346659	same
GALNT2	ENSMUSG00000089704	0.101116	0.0456392	ENSSSCG00000010185	-0.0761842	0.792684	0.1773	opposite
GALNT6	ENSMUSG00000037280	-0.452584	0.000127561	ENSSSCG00000026890	-0.000177194	0.99994	-0.452407	same
GALNT7	ENSMUSG00000031608	0.317128	0.000611389	ENSSSCG00000009705	0.034459	0.947975	0.282669	same
GALNT9	ENSMUSG00000033316	0.135075	0.00774364	ENSSSCG00000009738	0.666475	0.213062	-0.5314	same
GAMT	ENSMUSG00000020150	-0.180521	0.0452394	ENSSSCG00000023142	-0.449703	0.383809	0.269183	same
GAP43	ENSMUSG00000047261	-0.115797	0.00662234	ENSSSCG00000031244	-0.563248	0.105651	0.447451	same
GAREM2	ENSMUSG00000044576	-0.64995	9.24613e-07	ENSSSCG00000008572	0.309344	0.540733	-0.959294	opposite
GARRE1	ENSMUSG00000066571	0.18412	0.0078239	ENSSSCG00000002872	-0.36344	0.186178	0.54756	opposite
GAS7	ENSMUSG00000033066	0.164208	0.00592258	ENSSSCG00000039056	0.26904	0.231615	-0.104832	same
GASK1A	ENSMUSG00000038233	-0.824989	6.44621e-06	ENSSSCG00000011294	-1.07091	0.233805	0.245924	same
GATAD1	ENSMUSG00000007415	-0.107486	0.0279152	ENSSSCG00000031835	0.248499	0.465574	-0.355985	opposite
GATM	ENSMUSG00000027199	-0.583316	1.42119e-06	ENSSSCG00000004672	-0.354014	0.194211	-0.229302	same
GBA2	ENSMUSG00000028467	0.116635	0.0229042	ENSSSCG00000005319	0.224381	0.38551	-0.107745	same
GCFC2	ENSMUSG00000035125	0.45218	0.000269077	ENSSSCG00000021287	0.320278	0.54165	0.131902	same
GCLC	ENSMUSG00000032350	0.163771	0.00279775	ENSSSCG00000001488	0.305547	0.36347	-0.141776	same
GCLM	ENSMUSG00000028124	0.148134	0.0403772	ENSSSCG00000037549	-0.248422	0.370439	0.396556	opposite
GCNT4	ENSMUSG00000091387	-0.603713	0.000417751	ENSSSCG00000029710	0.0970043	0.907549	-0.700717	opposite
GDF11	ENSMUSG00000025352	-0.532134	4.17676e-06	ENSSSCG00000000363	-0.11749	0.676857	-0.414643	same
GDPD2	ENSMUSG00000019359	-0.397616	0.000251589	ENSSSCG00000012376	-0.239665	0.800835	-0.157951	same
GDPD5	ENSMUSG00000035314	0.131308	0.0498076	ENSSSCG00000014853	-0.187429	0.69734	0.318738	opposite
GEMIN8	ENSMUSG00000040621	-0.256746	0.0123921	ENSSSCG00000012127	-0.0104406	0.980837	-0.246305	same
GET4	ENSMUSG00000025858	0.274455	2.51245e-05	ENSSSCG00000040103	-0.222671	0.44181	0.497125	opposite
GFAP	ENSMUSG00000020932	1.18357	3.01053e-08	ENSSSCG00000017343	-0.170304	0.777738	1.35388	opposite
GFM2	ENSMUSG00000021666	-0.176944	0.00644752	ENSSSCG00000014074	-0.0648535	0.884779	-0.11209	same
GFPT2	ENSMUSG00000020363	0.58053	0.000238401	ENSSSCG00000014012	0.592532	0.0956264	-0.0120024	same
GFRA2	ENSMUSG00000022103	-0.123801	0.021551	ENSSSCG00000009605	1.03424	0.112277	-1.15804	opposite
GGA2	ENSMUSG00000030872	-0.195585	0.00714193	ENSSSCG00000010798	0.116254	0.637008	-0.311839	opposite
GGA3	ENSMUSG00000020740	-0.183721	0.00148118	ENSSSCG00000017211	0.368492	0.225261	-0.552213	opposite
GGT7	ENSMUSG00000027603	0.145747	0.00563352	ENSSSCG00000007285	0.268465	0.276187	-0.122718	same
GID8	ENSMUSG00000027573	-0.148912	0.00550705	ENSSSCG00000034173	0.0833593	0.721239	-0.232271	opposite
GIMAP6	ENSMUSG00000047867	1.54472	4.50079e-08	ENSSSCG00000027196	-1.15623	0.231914	2.70096	opposite
GIPC1	ENSMUSG00000019433	-0.148623	0.0190173	ENSSSCG00000032842	0.233829	0.440374	-0.382452	opposite
GJB1	ENSMUSG00000047797	-0.837873	3.1252e-07	ENSSSCG00000012394	-0.228447	0.880872	-0.609426	same
GJB6	ENSMUSG00000040055	0.710601	2.54099e-07	ENSSSCG00000036474	0.308097	0.51201	0.402504	same
GJC2	ENSMUSG00000043448	-1.05849	3.05348e-08	ENSSSCG00000013989	0.657488	0.477309	-1.71598	opposite
GLCCI1	ENSMUSG00000029638	-0.220475	0.00594809	ENSSSCG00000015345	0.158718	0.728788	-0.379193	opposite
GLDC	ENSMUSG00000024827	-0.687507	3.22429e-06	ENSSSCG00000005199	-0.222297	0.650275	-0.46521	same
GLI1	ENSMUSG00000025407	-0.325578	0.000865718	ENSSSCG00000000443	0.371084	0.651776	-0.696662	opposite
GLIPR2	ENSMUSG00000028480	1.62621	1.78076e-07	ENSSSCG00000031236	0.106107	0.867262	1.52011	same
GLIS2	ENSMUSG00000014303	-0.460956	2.31285e-05	ENSSSCG00000023653	0.15105	0.658004	-0.612006	opposite
GLRX3	ENSMUSG00000031068	-0.120607	0.041419	ENSSSCG00000010759	-0.0452548	0.890619	-0.0753522	same
GLTP	ENSMUSG00000011884	-0.243599	0.0004217	ENSSSCG00000039012	-0.551178	0.180187	0.307579	same
GLUD1	ENSMUSG00000021794	-0.0744269	0.0396451	ENSSSCG00000010368	-0.117209	0.723388	0.0427823	same
GLUD2	ENSMUSG00000021794	-0.0744269	0.0396451	ENSSSCG00000010368	-0.117209	0.723388	0.0427823	same
GLUL	ENSMUSG00000026473	0.249274	0.000523088	ENSSSCG00000015545	0.0854461	0.798425	0.163828	same
GLYR1	ENSMUSG00000022536	0.10396	0.00740489	ENSSSCG00000007931	0.353873	0.352375	-0.249913	same
GM2A	ENSMUSG00000000594	-0.101257	0.0278542	ENSSSCG00000017087	0.030896	0.950271	-0.132153	opposite
GMIP	ENSMUSG00000036246	-0.317777	0.00176448	ENSSSCG00000013931	0.0312136	0.940616	-0.348991	opposite
GMPPA	ENSMUSG00000033021	0.158763	0.00349178	ENSSSCG00000023935	-0.159296	0.574778	0.318059	opposite
GNA13	ENSMUSG00000020611	0.214048	0.0210628	ENSSSCG00000039336	0.216247	0.6307	-0.00219907	same
GNAI2	ENSMUSG00000032562	-0.110866	0.0217366	ENSSSCG00000011399	-0.48266	0.0732253	0.371794	same
GNB4	ENSMUSG00000027669	-0.252837	0.00727593	ENSSSCG00000037583	-0.833797	0.12202	0.58096	same
GNG10	ENSMUSG00000038607	0.174524	0.00281919	ENSSSCG00000046439	-0.206946	0.723024	0.381471	opposite
GNG2	ENSMUSG00000043004	0.123881	0.00685608	ENSSSCG00000028092	-0.253735	0.70061	0.377616	opposite
GNG3	ENSMUSG00000071658	-0.133407	0.0167436	ENSSSCG00000032197	0.0120514	0.98158	-0.145459	opposite
GNG8	ENSMUSG00000063594	-0.887904	0.000125659	ENSSSCG00000022068	-0.507095	0.394554	-0.380809	same
GNL1	ENSMUSG00000024429	-0.104542	0.0230134	ENSSSCG00000001372	-0.0439368	0.85738	-0.0606054	same
GNL3	ENSMUSG00000042354	0.270694	0.00123443	ENSSSCG00000011449	0.247174	0.316687	0.0235201	same
GNMT	ENSMUSG00000002769	0.641272	0.0055736	ENSSSCG00000033214	-0.113609	0.923427	0.754881	opposite
GOLGA1	ENSMUSG00000026754	-0.132268	0.029942	ENSSSCG00000005597	0.0310765	0.939836	-0.163344	opposite
GOLGA5	ENSMUSG00000021192	0.116363	0.0421309	ENSSSCG00000002455	0.305351	0.227247	-0.188988	same
GOLGA7B	ENSMUSG00000042532	-0.141344	0.00873637	ENSSSCG00000040359	0.226415	0.692341	-0.367759	opposite
GOLIM4	ENSMUSG00000034109	-0.293749	0.00748808	ENSSSCG00000011741	0.15046	0.568297	-0.44421	opposite
GOLM1	ENSMUSG00000021556	0.611317	5.33521e-08	ENSSSCG00000010955	0.0620425	0.887803	0.549275	same
GORAB	ENSMUSG00000040124	0.155405	0.0323004	ENSSSCG00000006280	0.19742	0.726025	-0.0420154	same
GOSR1	ENSMUSG00000010392	0.137009	0.0149893	ENSSSCG00000029262	0.220808	0.386377	-0.0837987	same
GPAM	ENSMUSG00000024978	0.254827	0.00644871	ENSSSCG00000010631	0.093577	0.899329	0.16125	same
GPATCH4	ENSMUSG00000028069	0.367779	0.00180918	ENSSSCG00000006481	-0.264302	0.361957	0.632081	opposite
GPCPD1	ENSMUSG00000027346	0.172945	0.0090293	ENSSSCG00000007043	-0.0252903	0.97089	0.198236	opposite
GPD1	ENSMUSG00000023019	0.525293	2.76077e-07	ENSSSCG00000000214	0.0197145	0.978262	0.505579	same
GPD2	ENSMUSG00000026827	-0.156512	0.00850198	ENSSSCG00000015872	0.0975104	0.861994	-0.254022	opposite
GPER1	ENSMUSG00000053647	-0.465159	0.00601435	ENSSSCG00000026422	0.632642	0.0804672	-1.0978	opposite
GPKOW	ENSMUSG00000031148	0.187067	0.00199387	ENSSSCG00000012291	0.0438059	0.893633	0.143261	same
GPM6A	ENSMUSG00000031517	0.156375	0.028126	ENSSSCG00000023328	0.154753	0.775685	0.00162253	same
GPN3	ENSMUSG00000029464	0.189736	0.00339387	ENSSSCG00000009820	0.117437	0.85136	0.0722984	same
GPR12	ENSMUSG00000041468	-0.542967	0.000232931	ENSSSCG00000009301	-0.163413	0.658565	-0.379554	same
GPR137	ENSMUSG00000024958	-0.102318	0.0174311	ENSSSCG00000013032	0.267416	0.248961	-0.369734	opposite
GPR137B	ENSMUSG00000021306	-0.168313	0.00606766	ENSSSCG00000038853	-0.134579	0.732434	-0.0337336	same
GPR137C	ENSMUSG00000049092	0.176578	0.0229029	ENSSSCG00000005036	0.210583	0.633936	-0.034005	same
GPR153	ENSMUSG00000042804	-0.330697	5.71781e-05	ENSSSCG00000003371	1.2524	0.216122	-1.58309	opposite
GPR17	ENSMUSG00000052229	-0.886582	6.284e-05	ENSSSCG00000040850	-1.36419	0.107662	0.477606	same
GPR176	ENSMUSG00000040133	-0.270966	0.000902778	ENSSSCG00000004787	-0.0463325	0.922765	-0.224634	same
GPR22	ENSMUSG00000044067	0.352789	0.000329474	ENSSSCG00000015442	0.0972449	0.903355	0.255545	same
GPR26	ENSMUSG00000040125	-0.264836	0.00681138	ENSSSCG00000010727	0.291956	0.765452	-0.556791	opposite
GPR3	ENSMUSG00000049649	-0.665788	1.28017e-05	ENSSSCG00000003576	0.261397	0.663182	-0.927185	opposite
GPR34	ENSMUSG00000040229	-2.86543	4.3739e-08	ENSSSCG00000022309	-2.10047	0.256486	-0.764962	same
GPR37	ENSMUSG00000039904	-0.8398	1.58285e-08	ENSSSCG00000016599	0.227339	0.794174	-1.06714	opposite
GPR37L1	ENSMUSG00000026424	-0.117041	0.0105493	ENSSSCG00000038768	-0.0795245	0.833723	-0.0375167	same
GPR45	ENSMUSG00000041907	-0.193554	0.0400135	ENSSSCG00000025772	0.0963353	0.842566	-0.28989	opposite
GPR61	ENSMUSG00000046793	-0.305279	0.00038628	ENSSSCG00000006825	0.74916	0.0904946	-1.05444	opposite
GPR62	ENSMUSG00000091735	-0.17592	0.00616261	ENSSSCG00000048899	-0.15694	0.919617	-0.0189796	same
GPR75	ENSMUSG00000043999	-0.157074	0.0485329	ENSSSCG00000008413	0.102654	0.884302	-0.259728	opposite
GPR83	ENSMUSG00000031932	0.315932	0.000466156	ENSSSCG00000022490	0.734441	0.0543837	-0.418509	same
GPR89A	ENSMUSG00000028096	-0.200204	0.0073571	ENSSSCG00000006694	-0.147447	0.561208	-0.0527576	same
GPR89B	ENSMUSG00000028096	-0.200204	0.0073571	ENSSSCG00000006694	-0.147447	0.561208	-0.0527576	same
GPRASP1	ENSMUSG00000043384	-0.0960334	0.018131	ENSSSCG00000012519	0.0112034	0.983092	-0.107237	opposite
GPRC5B	ENSMUSG00000008734	-0.375697	1.59929e-05	ENSSSCG00000007864	0.250976	0.470877	-0.626673	opposite
GPRC5C	ENSMUSG00000051043	-0.27029	0.0165101	ENSSSCG00000040989	-0.487202	0.55513	0.216912	same
GPRIN1	ENSMUSG00000069227	-0.178629	0.00796206	ENSSSCG00000014054	0.926519	0.190998	-1.10515	opposite
GPS2	ENSMUSG00000023170	0.166945	0.0126618	ENSSSCG00000017940	-0.203597	0.518988	0.370542	opposite
GPSM1	ENSMUSG00000026930	0.390034	8.699e-06	ENSSSCG00000039487	-0.158308	0.65958	0.548342	opposite
GPSM2	ENSMUSG00000027883	0.173989	0.0202595	ENSSSCG00000021440	0.187379	0.742639	-0.0133894	same
GPT	ENSMUSG00000022546	-0.302693	0.000747766	ENSSSCG00000005901	-0.212571	0.358618	-0.0901215	same
GPT2	ENSMUSG00000031700	0.381653	0.000226712	ENSSSCG00000002847	0.0225235	0.960651	0.35913	same
GPX8	ENSMUSG00000021760	-0.564265	2.87408e-05	ENSSSCG00000021973	-0.421657	0.49546	-0.142608	same
GRAMD2B	ENSMUSG00000001700	-0.486921	7.51277e-06	ENSSSCG00000022402	-0.125186	0.783385	-0.361735	same
GRAMD4	ENSMUSG00000035900	-0.149447	0.0107412	ENSSSCG00000031441	0.0202361	0.947675	-0.169683	opposite
GRAP	ENSMUSG00000004837	-0.282133	0.0347033	ENSSSCG00000018050	-1.52132	0.10923	1.23918	same
GRAPL	ENSMUSG00000004837	-0.282133	0.0347033	ENSSSCG00000018050	-1.52132	0.10923	1.23918	same
GRB2	ENSMUSG00000059923	0.167728	0.000425457	ENSSSCG00000017206	0.043539	0.860283	0.124189	same
GRIA1	ENSMUSG00000020524	0.144055	0.004714	ENSSSCG00000022569	-0.13353	0.684116	0.277585	opposite
GRIA2	ENSMUSG00000033981	0.181165	0.0416638	ENSSSCG00000024685	-0.0911419	0.715225	0.272307	opposite
GRIK4	ENSMUSG00000032017	0.297371	0.000902778	ENSSSCG00000015131	0.0572898	0.904277	0.240081	same
GRIN1	ENSMUSG00000026959	0.162042	0.00737342	ENSSSCG00000039834	0.210123	0.447056	-0.0480811	same
GRIN3A	ENSMUSG00000039579	-0.276418	0.00612016	ENSSSCG00000005400	-0.18461	0.724557	-0.0918085	same
GRINA	ENSMUSG00000022564	0.135405	0.00337916	ENSSSCG00000032796	0.13608	0.672878	-0.000675181	same
GRK2	ENSMUSG00000024858	-0.145704	0.00363747	ENSSSCG00000012918	0.0641529	0.898676	-0.209857	opposite
GRK3	ENSMUSG00000042249	0.0891311	0.0477712	ENSSSCG00000009956	0.130068	0.765514	-0.0409371	same
GRM2	ENSMUSG00000023192	-0.323918	0.000653726	ENSSSCG00000011423	0.517877	0.251863	-0.841795	opposite
GRM3	ENSMUSG00000003974	-0.400812	1.48901e-05	ENSSSCG00000015395	-0.114637	0.703575	-0.286175	same
GRM4	ENSMUSG00000063239	-0.51067	1.05807e-05	ENSSSCG00000001523	0.168946	0.767679	-0.679616	opposite
GRP	ENSMUSG00000024517	-0.262689	0.00355213	ENSSSCG00000037300	-0.892467	0.627062	0.629778	same
GRPEL2	ENSMUSG00000024580	-0.185712	0.00884245	ENSSSCG00000014432	0.107204	0.756413	-0.292916	opposite
GRTP1	ENSMUSG00000038515	-0.296903	0.0277314	ENSSSCG00000009554	0.342941	0.243811	-0.639843	opposite
GSAP	ENSMUSG00000039934	-0.6031	1.21992e-05	ENSSSCG00000036113	-0.0421783	0.925572	-0.560921	same
GSDMD	ENSMUSG00000022575	0.727729	5.11354e-05	ENSSSCG00000006955	0.230225	0.64207	0.497503	same
GSDME	ENSMUSG00000029821	-0.140925	0.039111	ENSSSCG00000016716	-0.0450389	0.904197	-0.095886	same
GSKIP	ENSMUSG00000044715	-0.24735	0.000876471	ENSSSCG00000032134	-0.454489	0.230524	0.207139	same
GSN	ENSMUSG00000026879	-0.130059	0.021083	ENSSSCG00000037508	-0.281473	0.620807	0.151413	same
GTF2B	ENSMUSG00000028271	0.249182	0.000156724	ENSSSCG00000006926	0.14676	0.501064	0.102421	same
GTF2E2	ENSMUSG00000031585	-0.196852	0.0485196	ENSSSCG00000015845	0.0329391	0.90457	-0.229791	opposite
GTF2H1	ENSMUSG00000006599	0.202851	0.000687161	ENSSSCG00000013367	0.280256	0.404691	-0.0774056	same
GTF2I	ENSMUSG00000060261	-0.104815	0.01346	ENSSSCG00000007721	0.150867	0.477309	-0.255682	opposite
GTF2IRD2	ENSMUSG00000015942	0.140753	0.0238811	ENSSSCG00000028635	-0.0396219	0.912309	0.180375	opposite
GTF2IRD2B	ENSMUSG00000015942	0.140753	0.0238811	ENSSSCG00000028635	-0.0396219	0.912309	0.180375	opposite
GTF3C1	ENSMUSG00000032777	0.14404	0.0227681	ENSSSCG00000007815	0.160363	0.560572	-0.0163226	same
GTF3C3	ENSMUSG00000041303	0.147661	0.0473942	ENSSSCG00000016070	0.032533	0.944928	0.115128	same
GTPBP2	ENSMUSG00000023952	-0.134755	0.0200981	ENSSSCG00000001689	0.270007	0.337668	-0.404761	opposite
GTPBP3	ENSMUSG00000007610	-0.172244	0.0212572	ENSSSCG00000038440	0.114845	0.77531	-0.287089	opposite
GTPBP8	ENSMUSG00000022668	0.242388	0.000321556	ENSSSCG00000036952	0.0954268	0.852634	0.146961	same
GUCY1A1	ENSMUSG00000033910	-0.158315	0.0122764	ENSSSCG00000008866	0.134363	0.775196	-0.292678	opposite
GUF1	ENSMUSG00000029208	0.152362	0.00596241	ENSSSCG00000008807	-0.0929105	0.902254	0.245272	opposite
GYG1	ENSMUSG00000019528	-0.117424	0.0491988	ENSSSCG00000011698	0.128588	0.591764	-0.246012	opposite
GYS1	ENSMUSG00000003865	-0.166266	0.00959542	ENSSSCG00000003154	-0.0494683	0.876222	-0.116797	same
H2AZ2	ENSMUSG00000041126	-0.142371	0.0130271	ENSSSCG00000016738	-0.256718	0.341382	0.114346	same
H3-3B	ENSMUSG00000016559	0.349182	6.05107e-05	ENSSSCG00000017202	-0.294951	0.463717	0.644133	opposite
H3-5	ENSMUSG00000016559	0.349182	6.05107e-05	ENSSSCG00000017202	-0.294951	0.463717	0.644133	opposite
H6PD	ENSMUSG00000028980	0.865286	3.35738e-06	ENSSSCG00000034502	-0.529505	0.056211	1.39479	opposite
HACD1	ENSMUSG00000063275	-0.492264	0.00119298	ENSSSCG00000038007	-0.120593	0.884779	-0.371671	same
HACD2	ENSMUSG00000035376	0.949493	5.05379e-09	ENSSSCG00000034786	0.000611758	0.99926	0.948881	same
HADH	ENSMUSG00000027984	-0.147481	0.0338968	ENSSSCG00000009150	-0.0544423	0.846564	-0.0930387	same
HAPLN1	ENSMUSG00000021613	-0.223113	0.0118668	ENSSSCG00000014137	-0.803594	0.223532	0.58048	same
HAPLN2	ENSMUSG00000004894	0.570516	3.09846e-06	ENSSSCG00000006478	0.37812	0.786322	0.192396	same
HAS3	ENSMUSG00000031910	-0.257503	0.00617174	ENSSSCG00000049263	-0.32216	0.695548	0.064657	same
HAUS2	ENSMUSG00000027285	0.230619	0.00783649	ENSSSCG00000035719	-0.11052	0.753139	0.34114	opposite
HAUS7	ENSMUSG00000031371	-0.233041	0.00192513	ENSSSCG00000012767	0.0548433	0.891417	-0.287884	opposite
HAUS8	ENSMUSG00000035439	-0.228405	0.0230934	ENSSSCG00000036584	0.0246735	0.957934	-0.253079	opposite
HAX1	ENSMUSG00000027944	-0.165309	0.0130259	ENSSSCG00000006552	-0.0428	0.903355	-0.122509	same
HCFC1R1	ENSMUSG00000023904	-0.156518	0.0195467	ENSSSCG00000027252	-0.211251	0.446003	0.0547327	same
HCFC2	ENSMUSG00000020246	-0.251439	0.00410707	ENSSSCG00000000846	0.210175	0.596596	-0.461614	opposite
HCK	ENSMUSG00000003283	1.24724	5.62148e-06	ENSSSCG00000007240	0.735313	0.515961	0.511926	same
HCLS1	ENSMUSG00000022831	0.729882	0.000101489	ENSSSCG00000011884	-0.16334	0.779526	0.893223	opposite
HCN3	ENSMUSG00000028051	-0.217403	0.00494265	ENSSSCG00000006518	-0.260146	0.373247	0.0427432	same
HDAC5	ENSMUSG00000008855	-0.427332	2.02368e-07	ENSSSCG00000017366	-0.120641	0.735701	-0.306691	same
HDAC8	ENSMUSG00000067567	-0.285258	0.00361364	ENSSSCG00000021200	0.427399	0.0956264	-0.712658	opposite
HDAC9	ENSMUSG00000004698	-0.575258	5.11834e-05	ENSSSCG00000015368	-0.457831	0.193357	-0.117427	same
HDDC2	ENSMUSG00000000295	0.29868	0.00313708	ENSSSCG00000004224	-0.197952	0.4669	0.496631	opposite
HDDC3	ENSMUSG00000030532	-0.130163	0.0188069	ENSSSCG00000001820	-0.100627	0.713271	-0.0295359	same
HEATR5A	ENSMUSG00000035181	-0.299254	0.00557065	ENSSSCG00000001970	-0.0252473	0.954025	-0.274007	same
HEBP2	ENSMUSG00000019853	-0.245425	0.0114061	ENSSSCG00000004150	0.24993	0.700806	-0.495356	opposite
HECTD1	ENSMUSG00000035247	0.101675	0.0431176	ENSSSCG00000001971	0.274558	0.396307	-0.172884	same
HERC3	ENSMUSG00000029804	0.126782	0.0124734	ENSSSCG00000009208	0.128802	0.562037	-0.00202005	same
HERC4	ENSMUSG00000020064	-0.200669	0.00271418	ENSSSCG00000038913	0.48769	0.276187	-0.688359	opposite
HERPUD1	ENSMUSG00000031770	0.205372	0.000203457	ENSSSCG00000040663	0.256863	0.423241	-0.0514906	same
HES5	ENSMUSG00000048001	-1.06453	1.72287e-06	ENSSSCG00000037304	-1.44408	0.137319	0.379549	same
HEXA	ENSMUSG00000025232	-0.211982	0.00234946	ENSSSCG00000001927	0.0432153	0.884779	-0.255197	opposite
HEXB	ENSMUSG00000021665	-0.336393	7.65643e-05	ENSSSCG00000014073	-0.046199	0.907477	-0.290194	same
HEXIM1	ENSMUSG00000048878	-0.225837	0.000224524	ENSSSCG00000017336	0.0705171	0.827884	-0.296354	opposite
HEY1	ENSMUSG00000040289	-0.250021	8.35249e-05	ENSSSCG00000006159	0.0390596	0.906143	-0.289081	opposite
HEYL	ENSMUSG00000032744	-0.931845	1.95946e-06	ENSSSCG00000038956	-0.4579	0.268298	-0.473945	same
HFE	ENSMUSG00000006611	0.238585	0.00746055	ENSSSCG00000037682	0.119593	0.833054	0.118992	same
HHATL	ENSMUSG00000032523	0.490771	4.75098e-05	ENSSSCG00000011287	0.0320043	0.9483	0.458767	same
HIF1A	ENSMUSG00000021109	0.213274	0.0167436	ENSSSCG00000005096	0.611739	0.22161	-0.398465	same
HIF1AN	ENSMUSG00000036450	-0.17401	0.00436427	ENSSSCG00000010555	-0.104467	0.752143	-0.0695434	same
HIF3A	ENSMUSG00000004328	2.28561	6.07316e-09	ENSSSCG00000003101	-0.44996	0.350926	2.73557	opposite
HIGD1B	ENSMUSG00000020928	-0.373961	0.0131813	ENSSSCG00000017347	-0.683709	0.140192	0.309747	same
HIGD2A	ENSMUSG00000025868	-0.158975	0.019913	ENSSSCG00000029179	-0.255245	0.341898	0.0962699	same
HIGD2B	ENSMUSG00000025868	-0.158975	0.019913	ENSSSCG00000029179	-0.255245	0.341898	0.0962699	same
HIP1	ENSMUSG00000039959	0.308932	6.73042e-05	ENSSSCG00000007700	0.130845	0.598234	0.178087	same
HIPK1	ENSMUSG00000008730	0.415249	1.38645e-06	ENSSSCG00000006760	-0.271794	0.19254	0.687043	opposite
HLA-DMA	ENSMUSG00000037649	-0.204297	0.0124529	ENSSSCG00000001470	-0.085989	0.929359	-0.118308	same
HMBOX1	ENSMUSG00000021972	-0.122713	0.0436873	ENSSSCG00000009682	-0.0755017	0.810122	-0.0472113	same
HMBS	ENSMUSG00000032126	0.152506	0.0170063	ENSSSCG00000015108	0.279316	0.434	-0.12681	same
HMCES	ENSMUSG00000030060	-0.14529	0.0176901	ENSSSCG00000011611	-0.177939	0.577751	0.032649	same
HMG20A	ENSMUSG00000032329	0.147609	0.00804155	ENSSSCG00000001871	-0.0202401	0.943348	0.167849	opposite
HMG20B	ENSMUSG00000020232	-0.190762	0.00894363	ENSSSCG00000040421	-0.479479	0.143238	0.288717	same
HMGCR	ENSMUSG00000021670	-0.129774	0.018826	ENSSSCG00000014080	0.173839	0.670959	-0.303613	opposite
HMGCS1	ENSMUSG00000093930	-0.167786	0.00838519	ENSSSCG00000016872	-0.389912	0.3606	0.222126	same
HMGN1	ENSMUSG00000040681	-0.140297	0.0132309	ENSSSCG00000033733	-0.39207	0.165866	0.251773	same
HMOX1	ENSMUSG00000005413	1.20114	4.43902e-07	ENSSSCG00000039745	0.561612	0.2831	0.639525	same
HMOX2	ENSMUSG00000004070	0.0979819	0.0356537	ENSSSCG00000007942	0.0349026	0.92006	0.0630793	same
HNMT	ENSMUSG00000026986	0.152581	0.0303106	ENSSSCG00000035195	0.435267	0.335065	-0.282685	same
HNRNPF	ENSMUSG00000042079	0.228183	0.00135571	ENSSSCG00000010203	0.17381	0.40593	0.0543724	same
HNRNPH3	ENSMUSG00000020069	-0.150474	0.0156814	ENSSSCG00000010238	0.00331105	0.990543	-0.153785	opposite
HNRNPL	ENSMUSG00000015165	-0.0861671	0.0480599	ENSSSCG00000035570	0.0962104	0.729991	-0.182377	opposite
HNRNPLL	ENSMUSG00000024095	0.23568	0.00601944	ENSSSCG00000020878	0.274448	0.537295	-0.0387679	same
HNRNPU	ENSMUSG00000039630	-0.17036	0.000667972	ENSSSCG00000010877	0.0165579	0.953743	-0.186918	opposite
HNRNPUL1	ENSMUSG00000040725	0.110871	0.0193325	ENSSSCG00000030049	-0.158134	0.475493	0.269005	opposite
HNRNPUL2	ENSMUSG00000071659	-0.106017	0.0176269	ENSSSCG00000028542	-0.0118504	0.964257	-0.094167	same
HNRNPUL2-BSCL2	ENSMUSG00000071659	-0.106017	0.0176269	ENSSSCG00000028542	-0.0118504	0.964257	-0.094167	same
HOMER1	ENSMUSG00000007617	-0.384835	5.43409e-05	ENSSSCG00000014113	0.205047	0.583891	-0.589882	opposite
HOPX	ENSMUSG00000059325	-0.14505	0.0355057	ENSSSCG00000008898	-0.547038	0.159042	0.401987	same
HPS4	ENSMUSG00000042328	-0.286468	0.00307071	ENSSSCG00000009960	-0.0221382	0.95084	-0.264329	same
HRAS	ENSMUSG00000025499	-0.162916	0.0094641	ENSSSCG00000031513	-0.120773	0.714332	-0.0421437	same
HRH1	ENSMUSG00000053004	-0.887517	2.28824e-06	ENSSSCG00000011576	0.642601	0.0995051	-1.53012	opposite
HRH3	ENSMUSG00000039059	0.282511	0.000225163	ENSSSCG00000038578	-0.443882	0.383617	0.726393	opposite
HS3ST1	ENSMUSG00000051022	-0.333566	0.000359123	ENSSSCG00000021515	0.786224	0.152138	-1.11979	opposite
HS3ST2	ENSMUSG00000046321	-0.268615	3.9773e-05	ENSSSCG00000036475	-0.0547049	0.964257	-0.21391	same
HS3ST5	ENSMUSG00000044499	-0.221966	0.0395082	ENSSSCG00000004433	-0.26101	0.669539	0.0390439	same
HSD11B1	ENSMUSG00000016194	-0.195237	0.00841992	ENSSSCG00000015616	0.133995	0.77944	-0.329233	opposite
HSD17B10	ENSMUSG00000025260	0.144509	0.0104346	ENSSSCG00000012327	0.033498	0.90478	0.111011	same
HSD17B7	ENSMUSG00000026675	0.221136	0.0185808	ENSSSCG00000006337	0.531485	0.0590075	-0.310349	same
HSD17B8	ENSMUSG00000073422	-0.211441	0.00559511	ENSSSCG00000001476	-0.327586	0.301206	0.116146	same
HSD3B7	ENSMUSG00000042289	0.293138	6.91097e-05	ENSSSCG00000032369	0.367634	0.249753	-0.0744955	same
HSF1	ENSMUSG00000022556	-0.210848	0.00193789	ENSSSCG00000005917	0.0333588	0.91899	-0.244207	opposite
HSPA1L	ENSMUSG00000007033	0.174729	0.0320883	ENSSSCG00000030368	0.850044	0.088648	-0.675314	same
HSPB1	ENSMUSG00000004951	1.85059	6.87748e-09	ENSSSCG00000039962	0.400551	0.394915	1.45004	same
HSPB3	ENSMUSG00000051456	-0.285789	0.0362942	ENSSSCG00000036059	0.463565	0.6572	-0.749354	opposite
HSPB6	ENSMUSG00000036854	0.715996	1.01334e-06	ENSSSCG00000023498	-0.206083	0.656315	0.922079	opposite
HSPB8	ENSMUSG00000041548	0.397625	2.26056e-05	ENSSSCG00000009844	0.598827	0.0947224	-0.201202	same
HTR1B	ENSMUSG00000049511	-0.194904	0.0380161	ENSSSCG00000004475	-0.335406	0.892114	0.140502	same
HTRA1	ENSMUSG00000006205	0.82296	4.54341e-09	ENSSSCG00000010703	-0.0455089	0.890246	0.868468	opposite
HTRA3	ENSMUSG00000029096	-0.379943	0.00240219	ENSSSCG00000008723	-0.251798	0.887692	-0.128145	same
HUNK	ENSMUSG00000053414	-0.357762	5.07162e-05	ENSSSCG00000029392	1.03144	0.117517	-1.38921	opposite
HVCN1	ENSMUSG00000064267	0.319162	0.00125379	ENSSSCG00000009827	-0.430684	0.608808	0.749847	opposite
HYAL2	ENSMUSG00000010047	-0.229178	0.0118719	ENSSSCG00000011405	-0.284331	0.301631	0.0551538	same
IBTK	ENSMUSG00000035941	0.181241	0.0196101	ENSSSCG00000004460	-0.323553	0.516554	0.504794	opposite
ICA1L	ENSMUSG00000026018	0.0988899	0.0372021	ENSSSCG00000016115	0.013881	0.973877	0.0850089	same
ICAM5	ENSMUSG00000032174	0.218948	0.0230934	ENSSSCG00000013653	-0.106916	0.729334	0.325864	opposite
ICOSLG	ENSMUSG00000000732	0.686284	1.2309e-06	ENSSSCG00000022246	0.0692316	0.907685	0.617053	same
ID2	ENSMUSG00000020644	0.572734	3.94164e-07	ENSSSCG00000008645	-0.0660866	0.912309	0.63882	opposite
ID3	ENSMUSG00000007872	0.211888	0.000917233	ENSSSCG00000039514	-1.32709	0.0528676	1.53898	opposite
IDE	ENSMUSG00000056999	-0.545291	0.0137643	ENSSSCG00000010470	0.274465	0.361696	-0.819756	opposite
IDH1	ENSMUSG00000025950	-0.103568	0.0484892	ENSSSCG00000023264	0.0254488	0.958077	-0.129017	opposite
IDH2	ENSMUSG00000030541	0.146281	0.0142	ENSSSCG00000001852	0.25344	0.26496	-0.10716	same
IFI35	ENSMUSG00000010358	1.72852	1.18158e-07	ENSSSCG00000029763	-0.553918	0.237873	2.28244	opposite
IFI44	ENSMUSG00000028037	2.78742	9.16593e-10	ENSSSCG00000003763	0.814182	0.124199	1.97324	same
IFITM10	ENSMUSG00000045777	0.250556	0.00142253	ENSSSCG00000033809	0.750635	0.161645	-0.500079	same
IFNAR1	ENSMUSG00000022967	-0.206345	0.00459878	ENSSSCG00000033115	-0.138106	0.602315	-0.068239	same
IFNGR1	ENSMUSG00000020009	0.573705	7.68537e-06	ENSSSCG00000004156	-0.0727008	0.771517	0.646406	opposite
IFRD1	ENSMUSG00000001627	0.589016	1.94417e-06	ENSSSCG00000016646	0.63306	0.0883184	-0.0440436	same
IFT20	ENSMUSG00000001105	-0.113114	0.0303311	ENSSSCG00000023719	-0.116886	0.664472	0.00377224	same
IFT27	ENSMUSG00000016637	0.179292	0.00477191	ENSSSCG00000000139	-0.132461	0.754104	0.311753	opposite
IFT46	ENSMUSG00000002031	0.139587	0.0160605	ENSSSCG00000029649	-0.117993	0.666068	0.25758	opposite
IFT57	ENSMUSG00000032965	-0.15285	0.00749989	ENSSSCG00000011941	0.0216682	0.950843	-0.174518	opposite
IGDCC4	ENSMUSG00000032816	-0.394134	3.3699e-06	ENSSSCG00000004931	-0.232304	0.450284	-0.16183	same
IGF2	ENSMUSG00000048583	-0.443661	8.52003e-06	ENSSSCG00000035293	-0.307634	0.825522	-0.136028	same
IGFBP2	ENSMUSG00000039323	-0.393117	5.12338e-06	ENSSSCG00000035392	0.78261	0.175744	-1.17573	opposite
IGFBP4	ENSMUSG00000017493	0.255651	6.67665e-05	ENSSSCG00000017472	0.473566	0.321099	-0.217915	same
IGFBP6	ENSMUSG00000023046	-0.0913366	0.0447319	ENSSSCG00000000261	0.11378	0.915856	-0.205116	opposite
IGFBP7	ENSMUSG00000036256	1.17134	3.70083e-08	ENSSSCG00000008913	-0.182207	0.415946	1.35355	opposite
IGFN1	ENSMUSG00000051985	-0.410217	0.00040898	ENSSSCG00000036948	-0.457811	0.556921	0.0475943	same
IGSF1	ENSMUSG00000031111	-0.328988	0.0172764	ENSSSCG00000012667	0.211407	0.624645	-0.540395	opposite
IGSF6	ENSMUSG00000035004	2.31899	1.00858e-07	ENSSSCG00000027967	-0.27691	0.752042	2.5959	opposite
IKZF5	ENSMUSG00000040167	0.212733	0.0168097	ENSSSCG00000023565	-0.66135	0.0504673	0.874083	opposite
IL10RA	ENSMUSG00000032089	-0.514309	0.000238128	ENSSSCG00000015085	0.215646	0.380276	-0.729954	opposite
IL13RA1	ENSMUSG00000017057	1.1139	2.3772e-07	ENSSSCG00000012633	0.513021	0.133378	0.600884	same
IL17D	ENSMUSG00000050222	-0.252662	0.00792361	ENSSSCG00000025308	-0.494213	0.164117	0.241552	same
IL17RA	ENSMUSG00000002897	0.583154	5.8838e-06	ENSSSCG00000000765	0.595716	0.0580213	-0.0125623	same
IL18	ENSMUSG00000039217	0.121345	0.0407438	ENSSSCG00000015037	0.0845366	0.90457	0.0368081	same
IL18BP	ENSMUSG00000070427	0.609129	5.07162e-05	ENSSSCG00000023796	-0.153262	0.592791	0.762391	opposite
IL1R1	ENSMUSG00000026072	1.90746	3.12021e-08	ENSSSCG00000008162	0.164954	0.85779	1.74251	same
IL33	ENSMUSG00000024810	-0.187872	0.0153455	ENSSSCG00000005203	-0.238602	0.57258	0.0507298	same
IL4I1	ENSMUSG00000074141	0.232121	0.0143394	ENSSSCG00000003192	0.293295	0.513701	-0.0611741	same
IL6R	ENSMUSG00000027947	1.74129	2.17134e-08	ENSSSCG00000027628	-0.00394714	0.992203	1.74523	opposite
IL6ST	ENSMUSG00000021756	0.194956	0.00575334	ENSSSCG00000016916	0.310374	0.459607	-0.115419	same
ILDR2	ENSMUSG00000040612	-0.143284	0.0395814	ENSSSCG00000035124	-0.531451	0.181299	0.388166	same
ILK	ENSMUSG00000030890	0.348197	2.88098e-06	ENSSSCG00000023272	-0.145811	0.609587	0.494008	opposite
ILVBL	ENSMUSG00000032763	-0.139901	0.0225531	ENSSSCG00000013830	-0.125437	0.729991	-0.0144643	same
IMMP1L	ENSMUSG00000042670	-0.191605	0.00219581	ENSSSCG00000013322	-0.269605	0.68951	0.0780003	same
IMPA1	ENSMUSG00000027531	0.143775	0.00713076	ENSSSCG00000033791	0.0748357	0.89638	0.0689388	same
IMPDH1	ENSMUSG00000003500	-0.327242	6.86069e-05	ENSSSCG00000016585	0.0439277	0.922921	-0.37117	opposite
ING2	ENSMUSG00000063049	-0.165519	0.0040566	ENSSSCG00000024555	0.0661762	0.81072	-0.231695	opposite
INHA	ENSMUSG00000032968	-0.13578	0.037341	ENSSSCG00000020771	0.00183496	0.997737	-0.137614	opposite
INO80C	ENSMUSG00000047989	0.449623	4.01812e-06	ENSSSCG00000038859	-0.328224	0.237496	0.777847	opposite
INPP5F	ENSMUSG00000042105	-0.130871	0.00557464	ENSSSCG00000010687	0.0338028	0.969066	-0.164673	opposite
INPP5J	ENSMUSG00000034570	0.306759	0.000343688	ENSSSCG00000030345	0.283785	0.394009	0.0229747	same
INPP5K	ENSMUSG00000006127	0.262627	7.85305e-05	ENSSSCG00000030707	0.289756	0.381231	-0.0271285	same
INPPL1	ENSMUSG00000032737	-0.374787	0.000563517	ENSSSCG00000014811	0.130701	0.612668	-0.505488	opposite
INSC	ENSMUSG00000048782	-1.99797	1.54242e-08	ENSSSCG00000013385	-0.146932	0.928332	-1.85104	same
INSR	ENSMUSG00000005534	0.189418	0.0032603	ENSSSCG00000013566	0.00608579	0.990487	0.183332	same
INSYN1	ENSMUSG00000066607	-0.160117	0.00104357	ENSSSCG00000001916	-0.283213	0.460725	0.123096	same
INTS10	ENSMUSG00000031864	-0.123711	0.0343833	ENSSSCG00000007004	-0.0406197	0.915305	-0.083091	same
INTS2	ENSMUSG00000018068	0.42932	0.000460244	ENSSSCG00000017673	-0.0642218	0.907685	0.493541	opposite
INTS4	ENSMUSG00000025133	-0.18413	0.00421314	ENSSSCG00000014884	-0.0152095	0.963016	-0.168921	same
INTS8	ENSMUSG00000040738	-0.16919	0.0353597	ENSSSCG00000006096	0.0484103	0.915173	-0.2176	opposite
INTU	ENSMUSG00000060798	0.194743	0.0407923	ENSSSCG00000009079	0.123202	0.830459	0.0715413	same
IP6K1	ENSMUSG00000032594	0.0896144	0.0176818	ENSSSCG00000011390	0.0585568	0.825522	0.0310576	same
IP6K2	ENSMUSG00000032599	0.353982	8.40021e-06	ENSSSCG00000040922	0.217762	0.471819	0.13622	same
IPMK	ENSMUSG00000060733	-0.133391	0.0483336	ENSSSCG00000040863	0.0149552	0.977317	-0.148346	opposite
IPO5	ENSMUSG00000030662	0.179143	0.000939022	ENSSSCG00000009509	0.152859	0.56951	0.0262844	same
IPO9	ENSMUSG00000041879	0.320219	6.52668e-05	ENSSSCG00000039843	0.0305349	0.910621	0.289684	same
IQCK	ENSMUSG00000073856	-0.373023	8.58698e-05	ENSSSCG00000034720	-0.0539383	0.884779	-0.319085	same
IQGAP2	ENSMUSG00000021676	0.271342	0.0388773	ENSSSCG00000014088	-0.887521	0.098193	1.15886	opposite
IQSEC1	ENSMUSG00000034312	0.12461	0.00655029	ENSSSCG00000027812	0.273665	0.351926	-0.149056	same
IRAK1BP1	ENSMUSG00000032251	0.185272	0.00599308	ENSSSCG00000004472	0.0134761	0.979848	0.171796	same
IRAK3	ENSMUSG00000020227	1.97969	2.95248e-08	ENSSSCG00000000475	-0.31059	0.574778	2.29028	opposite
IREB2	ENSMUSG00000032293	0.100785	0.0364457	ENSSSCG00000001756	-0.494409	0.236999	0.595194	opposite
IRF2	ENSMUSG00000031627	0.252934	0.000339709	ENSSSCG00000015782	0.409851	0.145653	-0.156917	same
IRF7	ENSMUSG00000025498	4.04306	1.02307e-10	ENSSSCG00000012853	0.91282	0.0523799	3.13024	same
IRF9	ENSMUSG00000002325	0.587066	0.000512104	ENSSSCG00000002002	0.206763	0.58094	0.380302	same
IRGQ	ENSMUSG00000041037	-0.127513	0.0340556	ENSSSCG00000030637	0.0552737	0.893423	-0.182787	opposite
IRS1	ENSMUSG00000055980	-0.210093	0.0204386	ENSSSCG00000025729	0.297173	0.527977	-0.507266	opposite
IRS2	ENSMUSG00000038894	0.786687	2.06033e-06	ENSSSCG00000034763	0.256069	0.254459	0.530618	same
ISLR	ENSMUSG00000037206	-0.312552	0.001222	ENSSSCG00000001910	0.443825	0.666068	-0.756377	opposite
ISLR2	ENSMUSG00000051243	0.667019	7.3941e-08	ENSSSCG00000036011	0.846163	0.307924	-0.179144	same
ISM1	ENSMUSG00000074766	0.740391	2.52021e-05	ENSSSCG00000007073	0.21746	0.834022	0.522931	same
ISOC1	ENSMUSG00000024601	0.172613	0.0271852	ENSSSCG00000014258	-0.400441	0.332912	0.573055	opposite
ISYNA1	ENSMUSG00000019139	0.304719	0.00343206	ENSSSCG00000040524	-0.547063	0.208463	0.851781	opposite
ITFG2	ENSMUSG00000001518	0.163151	0.0179895	ENSSSCG00000000742	0.332364	0.270708	-0.169213	same
ITGA5	ENSMUSG00000000555	0.859453	4.81023e-07	ENSSSCG00000000293	0.204127	0.805811	0.655326	same
ITGAM	ENSMUSG00000030786	0.338049	0.00219118	ENSSSCG00000007754	-1.1948	0.0579861	1.53284	opposite
ITGB2	ENSMUSG00000000290	0.547139	0.000126748	ENSSSCG00000025133	-0.143012	0.88804	0.69015	opposite
ITGB4	ENSMUSG00000020758	-0.416237	0.000103969	ENSSSCG00000017204	0.208444	0.849868	-0.624681	opposite
ITGB5	ENSMUSG00000022817	-0.145734	0.0137542	ENSSSCG00000037905	-0.0873943	0.745813	-0.05834	same
ITPA	ENSMUSG00000074797	0.149368	0.0362134	ENSSSCG00000035995	0.0296982	0.940616	0.11967	same
ITPK1	ENSMUSG00000057963	0.574985	3.77471e-08	ENSSSCG00000002457	-0.23137	0.291545	0.806355	opposite
ITPR2	ENSMUSG00000030287	0.369178	0.000631358	ENSSSCG00000000555	0.278525	0.455592	0.0906528	same
ITPRID2	ENSMUSG00000027007	0.349036	0.000233726	ENSSSCG00000038730	-0.0742414	0.830333	0.423277	opposite
IVD	ENSMUSG00000027332	0.100763	0.0193788	ENSSSCG00000004774	0.147977	0.597788	-0.0472142	same
IVNS1ABP	ENSMUSG00000023150	-0.13188	0.0108701	ENSSSCG00000015570	-0.236897	0.368379	0.105018	same
JADE2	ENSMUSG00000020387	0.322137	4.36217e-05	ENSSSCG00000014303	0.467858	0.149643	-0.145721	same
JAG1	ENSMUSG00000027276	-0.5259	3.88623e-05	ENSSSCG00000007067	0.506202	0.100937	-1.0321	opposite
JAK1	ENSMUSG00000028530	0.130928	0.00373774	ENSSSCG00000003809	0.0243122	0.950271	0.106616	same
JAK3	ENSMUSG00000031805	0.787117	1.36506e-05	ENSSSCG00000013888	0.165687	0.674853	0.621429	same
JAKMIP1	ENSMUSG00000063646	-0.116123	0.0324233	ENSSSCG00000008710	0.0362337	0.923539	-0.152357	opposite
JAM2	ENSMUSG00000053062	-0.290546	0.000449263	ENSSSCG00000023028	0.056148	0.88802	-0.346694	opposite
JAM3	ENSMUSG00000031990	-0.209192	0.0102508	ENSSSCG00000015256	0.101238	0.899374	-0.31043	opposite
JAZF1	ENSMUSG00000063568	-0.226055	0.00553438	ENSSSCG00000016691	0.327031	0.648335	-0.553086	opposite
JCAD	ENSMUSG00000033960	-0.777662	5.58469e-08	ENSSSCG00000011020	-0.444596	0.149045	-0.333066	same
JMJD1C	ENSMUSG00000037876	0.42801	3.12601e-05	ENSSSCG00000010226	-0.137623	0.745097	0.565632	opposite
JPH4	ENSMUSG00000022208	-0.302263	0.000452391	ENSSSCG00000002014	-0.104723	0.77962	-0.19754	same
JUP	ENSMUSG00000001552	-0.212604	0.00320141	ENSSSCG00000017428	-0.256896	0.595237	0.0442924	same
KANK1	ENSMUSG00000032702	0.231601	0.00629967	ENSSSCG00000005235	0.432001	0.351483	-0.2004	same
KANK2	ENSMUSG00000032194	-0.167689	0.0245418	ENSSSCG00000039194	0.172543	0.588152	-0.340231	opposite
KANK4	ENSMUSG00000035407	-0.46736	0.000102201	ENSSSCG00000003821	-0.0209106	0.984498	-0.446449	same
KANSL1L	ENSMUSG00000026004	0.162905	0.0272076	ENSSSCG00000022830	0.0885427	0.893043	0.0743627	same
KARS1	ENSMUSG00000031948	0.095493	0.0348337	ENSSSCG00000002704	-0.185853	0.453979	0.281346	opposite
KAT2B	ENSMUSG00000000708	0.124573	0.0479664	ENSSSCG00000024621	-0.277054	0.548576	0.401628	opposite
KATNA1	ENSMUSG00000019794	-0.268269	0.00230924	ENSSSCG00000004104	-0.202296	0.496524	-0.0659723	same
KATNB1	ENSMUSG00000031787	0.150387	0.014959	ENSSSCG00000002813	0.0957394	0.785911	0.0546477	same
KAZALD1	ENSMUSG00000025213	0.313904	0.0157596	ENSSSCG00000022429	-1.20557	0.378868	1.51947	opposite
KBTBD11	ENSMUSG00000055675	0.24608	0.000455504	ENSSSCG00000029796	-0.330373	0.464793	0.576453	opposite
KBTBD2	ENSMUSG00000059486	-0.193296	0.00128502	ENSSSCG00000022464	0.303361	0.341382	-0.496657	opposite
KCNA1	ENSMUSG00000047976	0.238935	0.000136332	ENSSSCG00000000716	0.0123172	0.986636	0.226617	same
KCNA4	ENSMUSG00000042604	-0.462602	0.00010938	ENSSSCG00000013330	-0.173127	0.809615	-0.289475	same
KCNAB2	ENSMUSG00000028931	0.0997202	0.0141914	ENSSSCG00000020749	0.424604	0.16268	-0.324884	same
KCNAB3	ENSMUSG00000018470	0.167761	0.00928674	ENSSSCG00000037973	0.0298721	0.948178	0.137889	same
KCNC4	ENSMUSG00000027895	-0.0887898	0.0416403	ENSSSCG00000006810	-0.120312	0.879298	0.0315218	same
KCNG1	ENSMUSG00000074575	-0.435212	4.15998e-05	ENSSSCG00000007476	-0.980976	0.297437	0.545764	same
KCNG2	ENSMUSG00000059852	0.679276	1.06961e-05	ENSSSCG00000005780	0.18509	0.808335	0.494186	same
KCNIP3	ENSMUSG00000079056	-0.144271	0.00182826	ENSSSCG00000008119	-0.0682815	0.819968	-0.0759898	same
KCNJ10	ENSMUSG00000044708	-0.227042	0.0010615	ENSSSCG00000031858	0.200163	0.51201	-0.427205	opposite
KCNJ12	ENSMUSG00000042529	-0.220429	0.00334182	ENSSSCG00000034773	0.497133	0.442414	-0.717561	opposite
KCNJ13	ENSMUSG00000079436	-0.623358	9.86542e-05	ENSSSCG00000025038	-1.25983	0.120397	0.636474	same
KCNJ16	ENSMUSG00000051497	-0.304767	0.000918588	ENSSSCG00000034358	0.696014	0.272557	-1.00078	opposite
KCNJ18	ENSMUSG00000042529	-0.220429	0.00334182	ENSSSCG00000034773	0.497133	0.442414	-0.717561	opposite
KCNJ8	ENSMUSG00000030247	0.296349	0.0371095	ENSSSCG00000000573	-0.296309	0.680875	0.592658	opposite
KCNJ9	ENSMUSG00000038026	-0.240111	9.3204e-05	ENSSSCG00000006393	0.551968	0.289967	-0.792078	opposite
KCNK1	ENSMUSG00000033998	0.187347	0.00176208	ENSSSCG00000010163	0.709821	0.0647965	-0.522473	same
KCNK10	ENSMUSG00000033854	-0.239669	0.043378	ENSSSCG00000002423	0.0789805	0.884779	-0.318649	opposite
KCNK13	ENSMUSG00000045404	-0.860563	1.97498e-06	ENSSSCG00000002432	-1.2429	0.171875	0.382334	same
KCNQ2	ENSMUSG00000016346	0.113406	0.0305343	ENSSSCG00000031746	0.0779085	0.81804	0.0354979	same
KCNQ4	ENSMUSG00000028631	-0.225485	0.0177808	ENSSSCG00000003975	0.0381461	0.94027	-0.263631	opposite
KCNT1	ENSMUSG00000058740	0.252979	0.000715671	ENSSSCG00000005762	-0.113545	0.7088	0.366524	opposite
KCNT2	ENSMUSG00000052726	0.385773	0.0153455	ENSSSCG00000010892	-0.124525	0.824862	0.510297	opposite
KCNV1	ENSMUSG00000022342	-0.681942	1.54221e-05	ENSSSCG00000006021	0.3248	0.4669	-1.00674	opposite
KCTD15	ENSMUSG00000030499	-0.207245	0.00193789	ENSSSCG00000033695	-0.282221	0.530018	0.0749763	same
KCTD18	ENSMUSG00000054770	0.229649	0.0362926	ENSSSCG00000016091	0.229474	0.663088	0.000175018	same
KCTD20	ENSMUSG00000005936	-0.100445	0.0291928	ENSSSCG00000001562	-0.163636	0.582033	0.0631913	same
KCTD21	ENSMUSG00000044952	-0.235603	0.0211355	ENSSSCG00000033506	0.187689	0.550608	-0.423292	opposite
KCTD7	ENSMUSG00000034110	-0.315569	0.00150896	ENSSSCG00000040985	0.185785	0.604675	-0.501354	opposite
KCTD8	ENSMUSG00000037653	0.259242	0.00914972	ENSSSCG00000035712	-0.380187	0.536163	0.639428	opposite
KDM1B	ENSMUSG00000038080	-0.261535	0.00458866	ENSSSCG00000001074	0.120377	0.800023	-0.381912	opposite
KDM2A	ENSMUSG00000054611	-0.10962	0.0486233	ENSSSCG00000029637	0.387052	0.0956264	-0.496672	opposite
KDM3A	ENSMUSG00000053470	0.327062	0.00013495	ENSSSCG00000008221	0.377993	0.219306	-0.0509312	same
KDM3B	ENSMUSG00000038773	-0.129013	0.0146636	ENSSSCG00000014331	-0.0599278	0.833612	-0.0690849	same
KDM4A	ENSMUSG00000033326	0.219749	0.00179502	ENSSSCG00000026449	0.254846	0.318552	-0.0350971	same
KDM4B	ENSMUSG00000024201	0.205885	0.000918996	ENSSSCG00000024570	0.302724	0.211109	-0.0968391	same
KDR	ENSMUSG00000062960	-1.38842	3.8413e-07	ENSSSCG00000008844	-0.426611	0.172587	-0.961811	same
KDSR	ENSMUSG00000009905	0.245863	0.000747612	ENSSSCG00000025744	0.140756	0.633332	0.105106	same
KEAP1	ENSMUSG00000003308	0.0947992	0.0375053	ENSSSCG00000023667	0.0184478	0.947675	0.0763514	same
KIAA0319L	ENSMUSG00000028830	0.113859	0.0287068	ENSSSCG00000037121	0.216125	0.481564	-0.102266	same
KIAA0513	ENSMUSG00000031824	0.102312	0.0180229	ENSSSCG00000002666	-0.0263052	0.933375	0.128617	opposite
KIAA0895	ENSMUSG00000036411	0.573475	1.02448e-06	ENSSSCG00000016659	0.627501	0.129957	-0.0540258	same
KIAA0895L	ENSMUSG00000014837	-0.315348	1.94685e-05	ENSSSCG00000032443	0.0942922	0.756537	-0.40964	opposite
KIAA1143	ENSMUSG00000032551	0.198624	0.0264443	ENSSSCG00000032344	-0.302302	0.416053	0.500926	opposite
KIAA1191	ENSMUSG00000025871	-0.087292	0.0462897	ENSSSCG00000014060	-0.177563	0.525107	0.090271	same
KIAA1549L	ENSMUSG00000068373	-0.122477	0.0226585	ENSSSCG00000013311	0.703582	0.0997831	-0.826059	opposite
KIAA1614	ENSMUSG00000033722	-0.329043	0.00436427	ENSSSCG00000015538	0.0776502	0.851202	-0.406693	opposite
KIAA2012	ENSMUSG00000047361	-0.668003	1.97562e-05	ENSSSCG00000016110	0.120026	0.873145	-0.788029	opposite
KIF13A	ENSMUSG00000021375	-0.367179	0.00013495	ENSSSCG00000020858	-0.299525	0.245941	-0.0676545	same
KIF13B	ENSMUSG00000060012	-0.341604	0.0063887	ENSSSCG00000009683	0.176483	0.773483	-0.518087	opposite
KIF17	ENSMUSG00000028758	0.325625	0.000199165	ENSSSCG00000003508	0.250444	0.496524	0.0751811	same
KIF1C	ENSMUSG00000020821	-0.186934	0.00178972	ENSSSCG00000017900	-0.1641	0.773567	-0.0228345	same
KIF21B	ENSMUSG00000041642	-0.572431	1.36058e-06	ENSSSCG00000021706	0.188448	0.699307	-0.760879	opposite
KIF2A	ENSMUSG00000021693	-0.101198	0.0371454	ENSSSCG00000030186	-0.0394994	0.940903	-0.0616988	same
KIF3A	ENSMUSG00000018395	-0.191756	0.00182602	ENSSSCG00000014283	-0.248092	0.584558	0.0563368	same
KIFC3	ENSMUSG00000031788	-0.538743	2.12135e-07	ENSSSCG00000002812	0.0996804	0.83267	-0.638424	opposite
KIRREL2	ENSMUSG00000036915	1.04256	3.57015e-07	ENSSSCG00000002915	0.839811	0.233066	0.202753	same
KLC2	ENSMUSG00000024862	-0.0946569	0.0234466	ENSSSCG00000012955	0.556455	0.118642	-0.651112	opposite
KLC4	ENSMUSG00000003546	-0.162452	0.00763767	ENSSSCG00000001659	-0.0444882	0.890018	-0.117964	same
KLF10	ENSMUSG00000037465	-0.682873	1.05683e-07	ENSSSCG00000027480	0.506316	0.276011	-1.18919	opposite
KLF13	ENSMUSG00000052040	0.346634	6.02415e-06	ENSSSCG00000026006	0.0268868	0.930303	0.319747	same
KLF15	ENSMUSG00000030087	0.885925	2.81122e-08	ENSSSCG00000036742	-0.171989	0.696338	1.05791	opposite
KLF16	ENSMUSG00000035397	-0.589077	7.24292e-07	ENSSSCG00000024672	-0.0367453	0.905284	-0.552332	same
KLF4	ENSMUSG00000003032	-0.261388	0.0296848	ENSSSCG00000005437	-0.0647829	0.948196	-0.196605	same
KLF6	ENSMUSG00000000078	0.448356	4.45837e-05	ENSSSCG00000035212	0.344665	0.330619	0.103691	same
KLF9	ENSMUSG00000033863	0.735133	9.78338e-08	ENSSSCG00000021646	0.507446	0.155359	0.227688	same
KLHL18	ENSMUSG00000054792	-0.135477	0.0371095	ENSSSCG00000024513	0.134848	0.570263	-0.270325	opposite
KLHL2	ENSMUSG00000031605	0.483014	3.26308e-05	ENSSSCG00000008858	0.229116	0.663233	0.253899	same
KLHL21	ENSMUSG00000073700	-0.159588	0.0209243	ENSSSCG00000003379	0.159655	0.721239	-0.319243	opposite
KLHL24	ENSMUSG00000062901	0.140059	0.0458585	ENSSSCG00000011775	-0.0700128	0.899374	0.210071	opposite
KLHL25	ENSMUSG00000055652	0.295536	0.00685455	ENSSSCG00000002258	0.962275	0.308724	-0.666739	same
KLHL26	ENSMUSG00000055707	0.257813	0.000185667	ENSSSCG00000013913	0.266381	0.400531	-0.00856814	same
KLHL29	ENSMUSG00000020627	0.134122	0.0347998	ENSSSCG00000008593	-0.106548	0.855266	0.24067	opposite
KLHL33	ENSMUSG00000090799	0.550465	0.000346194	ENSSSCG00000002140	0.974809	0.124434	-0.424344	same
KLHL36	ENSMUSG00000031828	0.41982	0.00313708	ENSSSCG00000038285	-0.110101	0.718835	0.529921	opposite
KLHL40	ENSMUSG00000074001	0.929961	3.53658e-05	ENSSSCG00000011286	0.185569	0.730713	0.744391	same
KLHL5	ENSMUSG00000054920	-0.196264	0.0056037	ENSSSCG00000008787	0.171584	0.658004	-0.367848	opposite
KLHL7	ENSMUSG00000028986	0.274817	0.000448178	ENSSSCG00000038469	0.125272	0.682521	0.149544	same
KLHL8	ENSMUSG00000029312	-0.192736	0.00802354	ENSSSCG00000009226	-0.20033	0.503612	0.00759453	same
KMT2A	ENSMUSG00000002028	-0.214569	0.00448269	ENSSSCG00000023324	0.0289483	0.942843	-0.243518	opposite
KMT2B	ENSMUSG00000006307	0.272805	0.00670033	ENSSSCG00000002895	0.127593	0.672597	0.145211	same
KMT2C	ENSMUSG00000038056	-0.159799	0.0368735	ENSSSCG00000020663	0.162515	0.525719	-0.322314	opposite
KMT5A	ENSMUSG00000049327	-0.212009	0.00335053	ENSSSCG00000009777	0.103619	0.696505	-0.315628	opposite
KMT5C	ENSMUSG00000059851	-0.310517	0.000213592	ENSSSCG00000035829	-0.453015	0.297888	0.142498	same
KNDC1	ENSMUSG00000066129	0.594496	1.86678e-07	ENSSSCG00000010770	-0.106457	0.716857	0.700954	opposite
KPNA4	ENSMUSG00000027782	0.183673	0.0110949	ENSSSCG00000031077	-0.196615	0.578033	0.380288	opposite
KREMEN1	ENSMUSG00000020393	0.373303	0.000174019	ENSSSCG00000009972	0.142918	0.771405	0.230385	same
KRT222	ENSMUSG00000035849	0.156045	0.00168269	ENSSSCG00000036089	-0.0803999	0.880253	0.236445	opposite
KRTCAP3	ENSMUSG00000029149	-0.433098	0.0126289	ENSSSCG00000040062	0.259343	0.705856	-0.692442	opposite
KSR1	ENSMUSG00000018334	0.390959	2.64578e-05	ENSSSCG00000017753	0.0934931	0.750929	0.297466	same
KYAT1	ENSMUSG00000039648	0.286142	0.000879017	ENSSSCG00000005663	0.433813	0.0835705	-0.147671	same
KYAT3	ENSMUSG00000040213	0.551383	0.000943126	ENSSSCG00000006925	-0.0797542	0.755077	0.631137	opposite
L1CAM	ENSMUSG00000031391	-0.167702	0.00575987	ENSSSCG00000012787	-0.0975434	0.824893	-0.0701591	same
L3MBTL1	ENSMUSG00000035576	-0.431155	0.00158813	ENSSSCG00000007362	-0.162291	0.54951	-0.268865	same
L3MBTL3	ENSMUSG00000039089	-0.132045	0.0321411	ENSSSCG00000004203	-0.204183	0.589848	0.0721385	same
LAIR1	ENSMUSG00000055541	-0.50068	0.000284673	ENSSSCG00000034284	0.182588	0.904277	-0.683268	opposite
LAMB2	ENSMUSG00000052911	-0.332793	6.26953e-05	ENSSSCG00000011377	-0.438375	0.335145	0.105581	same
LAMC1	ENSMUSG00000026478	0.520158	1.94417e-06	ENSSSCG00000015555	0.220475	0.70061	0.299682	same
LAMC2	ENSMUSG00000026479	0.330331	0.00722105	ENSSSCG00000015556	0.249142	0.6294	0.0811894	same
LAMP2	ENSMUSG00000016534	0.230541	0.000449263	ENSSSCG00000012604	0.081099	0.876837	0.149442	same
LAMTOR2	ENSMUSG00000028062	-0.16955	0.0430973	ENSSSCG00000006499	-0.149124	0.588397	-0.0204264	same
LAP3	ENSMUSG00000039682	-0.215382	0.0015613	ENSSSCG00000023604	0.45267	0.0934207	-0.668052	opposite
LAPTM5	ENSMUSG00000028581	-0.230935	0.000702615	ENSSSCG00000025034	-0.949618	0.276187	0.718683	same
LARGE1	ENSMUSG00000004383	0.187829	0.00225204	ENSSSCG00000000959	0.189917	0.58012	-0.00208878	same
LARP4	ENSMUSG00000023025	0.110747	0.0476876	ENSSSCG00000028516	0.490637	0.212477	-0.37989	same
LARP6	ENSMUSG00000034839	-0.120502	0.0202564	ENSSSCG00000004974	0.281912	0.496524	-0.402414	opposite
LASP1	ENSMUSG00000038366	-0.514077	2.13747e-07	ENSSSCG00000040642	0.142328	0.679255	-0.656405	opposite
LBP	ENSMUSG00000016024	1.51176	9.95764e-09	ENSSSCG00000028758	-0.117428	0.887393	1.62919	opposite
LCA5	ENSMUSG00000032258	-0.192719	0.0439717	ENSSSCG00000004469	-0.173596	0.754104	-0.0191229	same
LCAT	ENSMUSG00000035237	-0.16663	0.0131813	ENSSSCG00000028350	0.0692905	0.896681	-0.23592	opposite
LCN2	ENSMUSG00000026822	8.6089	2.02641e-11	ENSSSCG00000005638	-0.666202	0.678343	9.2751	opposite
LCP1	ENSMUSG00000021998	0.73313	2.46925e-06	ENSSSCG00000009412	-0.164553	0.822789	0.897683	opposite
LDAH	ENSMUSG00000037669	-0.189342	0.0182271	ENSSSCG00000025357	0.557654	0.303293	-0.746995	opposite
LDB2	ENSMUSG00000039706	-0.189202	0.0247835	ENSSSCG00000029227	0.365975	0.373716	-0.555177	opposite
LDLRAD3	ENSMUSG00000048058	-0.564523	5.02116e-06	ENSSSCG00000013294	-0.00375902	0.994678	-0.560764	same
LDLRAP1	ENSMUSG00000037295	-0.335548	0.00118503	ENSSSCG00000003549	-0.75594	0.418932	0.420392	same
LENG1	ENSMUSG00000078813	-0.245104	0.000820482	ENSSSCG00000003265	0.0890676	0.811931	-0.334172	opposite
LEO1	ENSMUSG00000042487	-0.154154	0.0317953	ENSSSCG00000004625	-0.104094	0.65784	-0.0500605	same
LETM2	ENSMUSG00000037363	0.260968	0.00203962	ENSSSCG00000015816	-0.179591	0.64969	0.44056	opposite
LFNG	ENSMUSG00000029570	0.506205	7.63455e-06	ENSSSCG00000007572	-0.387388	0.253753	0.893594	opposite
LGALS1	ENSMUSG00000068220	-0.297756	0.000470817	ENSSSCG00000033854	-0.571526	0.392886	0.273769	same
LGALS3BP	ENSMUSG00000033880	1.29843	8.09415e-08	ENSSSCG00000036383	0.525308	0.246367	0.773124	same
LGALS8	ENSMUSG00000057554	0.218758	0.0034361	ENSSSCG00000010146	0.224736	0.349037	-0.0059773	same
LGI1	ENSMUSG00000067242	-0.10861	0.0326838	ENSSSCG00000010481	-0.0894549	0.827753	-0.019155	same
LGI3	ENSMUSG00000033595	0.243091	0.000427086	ENSSSCG00000033355	0.795123	0.0919295	-0.552032	same
LGI4	ENSMUSG00000036560	-0.299206	1.26156e-05	ENSSSCG00000025126	0.0991151	0.767176	-0.398321	opposite
LHFPL2	ENSMUSG00000045312	-0.342861	0.000747766	ENSSSCG00000028536	-0.119863	0.827388	-0.222998	same
LHFPL6	ENSMUSG00000048332	0.163107	0.00503501	ENSSSCG00000029855	-0.116121	0.78912	0.279228	opposite
LIAS	ENSMUSG00000029199	0.140426	0.0362277	ENSSSCG00000029385	0.0452642	0.895799	0.0951613	same
LIFR	ENSMUSG00000054263	0.178052	0.0102508	ENSSSCG00000016850	0.463368	0.274325	-0.285317	same
LIG3	ENSMUSG00000020697	-0.181351	0.00918977	ENSSSCG00000024770	0.111579	0.709272	-0.29293	opposite
LIG4	ENSMUSG00000049717	-0.185482	0.0263721	ENSSSCG00000009540	0.448388	0.168761	-0.63387	opposite
LIMD2	ENSMUSG00000040699	0.316889	5.14091e-05	ENSSSCG00000040509	-0.530435	0.106538	0.847325	opposite
LIMS2	ENSMUSG00000024395	-0.53151	1.03311e-05	ENSSSCG00000015862	0.0956648	0.786322	-0.627175	opposite
LIN7B	ENSMUSG00000003872	-0.202881	0.000551801	ENSSSCG00000003157	-0.432497	0.190086	0.229616	same
LIN7C	ENSMUSG00000027162	0.287453	0.00334318	ENSSSCG00000022806	-0.236372	0.688149	0.523826	opposite
LINC02210-CRHR1	ENSMUSG00000018634	-0.550531	6.06415e-07	ENSSSCG00000017313	0.166538	0.54079	-0.717069	opposite
LINGO1	ENSMUSG00000049556	-0.146384	0.0312002	ENSSSCG00000001872	0.466267	0.469751	-0.612651	opposite
LINGO3	ENSMUSG00000051067	0.454717	1.60385e-05	ENSSSCG00000013462	0.109161	0.905592	0.345556	same
LIPE	ENSMUSG00000003123	0.759974	1.48719e-05	ENSSSCG00000003018	-0.0846252	0.909368	0.8446	opposite
LIX1	ENSMUSG00000047786	-0.166212	0.00926649	ENSSSCG00000023396	-0.25598	0.780633	0.089768	same
LLGL1	ENSMUSG00000020536	-0.296698	4.15998e-05	ENSSSCG00000040859	-0.0366397	0.943348	-0.260058	same
LMAN1	ENSMUSG00000041891	0.15904	0.0157817	ENSSSCG00000004908	-0.223542	0.597265	0.382582	opposite
LMF2	ENSMUSG00000022614	-0.12805	0.0312826	ENSSSCG00000000964	-0.461175	0.169947	0.333125	same
LMO2	ENSMUSG00000032698	-0.559072	1.81581e-06	ENSSSCG00000013307	-0.453372	0.217482	-0.1057	same
LMO4	ENSMUSG00000028266	-0.207709	0.0013267	ENSSSCG00000047605	0.102204	0.789199	-0.309912	opposite
LMO7	ENSMUSG00000033060	0.18382	0.0269981	ENSSSCG00000040184	0.00861921	0.986282	0.175201	same
LNX1	ENSMUSG00000029228	0.26597	0.000215697	ENSSSCG00000008838	0.421348	0.249472	-0.155378	same
LNX2	ENSMUSG00000016520	-0.317187	0.00264605	ENSSSCG00000009308	0.378746	0.419587	-0.695933	opposite
LONRF1	ENSMUSG00000039633	-0.235353	0.000813473	ENSSSCG00000006968	-0.05158	0.918687	-0.183773	same
LOX	ENSMUSG00000024529	2.26784	1.07452e-07	ENSSSCG00000014232	-0.561915	0.375765	2.82976	opposite
LPAR1	ENSMUSG00000038668	-0.64525	2.15566e-07	ENSSSCG00000005457	-0.616636	0.269511	-0.0286141	same
LPCAT1	ENSMUSG00000021608	-0.295251	4.52642e-05	ENSSSCG00000017116	0.0364849	0.89529	-0.331736	opposite
LPCAT2	ENSMUSG00000033192	-0.547563	6.93447e-05	ENSSSCG00000002828	-0.378476	0.639066	-0.169088	same
LPCAT4	ENSMUSG00000027134	-0.190724	0.0090785	ENSSSCG00000002235	0.0519379	0.878353	-0.242662	opposite
LPIN1	ENSMUSG00000020593	0.235553	0.000760852	ENSSSCG00000008624	0.419193	0.133378	-0.18364	same
LRCH2	ENSMUSG00000031290	0.318136	0.00604438	ENSSSCG00000012595	-0.495839	0.313337	0.813975	opposite
LRCH3	ENSMUSG00000022801	-0.236283	0.00645366	ENSSSCG00000011854	-0.307545	0.383617	0.0712625	same
LRFN2	ENSMUSG00000040490	0.216415	0.0107385	ENSSSCG00000001597	0.736489	0.279248	-0.520074	same
LRFN4	ENSMUSG00000045045	-0.173163	0.0239873	ENSSSCG00000039360	0.238012	0.420212	-0.411175	opposite
LRIF1	ENSMUSG00000056260	0.21836	0.0242596	ENSSSCG00000006799	0.069004	0.910387	0.149356	same
LRIG1	ENSMUSG00000030029	0.31169	1.00982e-05	ENSSSCG00000011499	0.430892	0.321603	-0.119202	same
LRP10	ENSMUSG00000022175	0.106335	0.0474299	ENSSSCG00000034465	0.200401	0.50804	-0.0940665	same
LRP4	ENSMUSG00000027253	-0.199863	0.00805456	ENSSSCG00000013248	0.385513	0.439891	-0.585377	opposite
LRPPRC	ENSMUSG00000024120	0.145486	0.0147857	ENSSSCG00000008452	0.323047	0.42623	-0.177561	same
LRRC10B	ENSMUSG00000090291	0.570081	3.61796e-06	ENSSSCG00000013088	-0.796684	0.565888	1.36677	opposite
LRRC20	ENSMUSG00000037151	0.232267	0.00161653	ENSSSCG00000010267	-0.102743	0.799666	0.335011	opposite
LRRC28	ENSMUSG00000030556	0.200892	0.0100999	ENSSSCG00000004814	-0.251116	0.436571	0.452008	opposite
LRRC3B	ENSMUSG00000045201	-0.262621	0.00122141	ENSSSCG00000011216	-0.244626	0.648335	-0.0179951	same
LRRC4	ENSMUSG00000049939	-0.124183	0.00959542	ENSSSCG00000016589	0.315929	0.527839	-0.440112	opposite
LRRC42	ENSMUSG00000028617	-0.382813	0.000105898	ENSSSCG00000029698	0.0336388	0.922743	-0.416452	opposite
LRRC45	ENSMUSG00000025145	-0.155548	0.00288693	ENSSSCG00000040503	-0.323606	0.345062	0.168058	same
LRRC55	ENSMUSG00000075224	-0.497287	1.59829e-05	ENSSSCG00000039445	0.649825	0.244127	-1.14711	opposite
LRRC58	ENSMUSG00000034158	0.588502	9.57974e-07	ENSSSCG00000034616	-0.239142	0.631252	0.827645	opposite
LRRC7	ENSMUSG00000028176	-0.229597	0.0409825	ENSSSCG00000003793	-0.188409	0.615317	-0.0411876	same
LRRC73	ENSMUSG00000071073	-0.171153	0.026948	ENSSSCG00000001676	0.250282	0.496524	-0.421435	opposite
LRRC75A	ENSMUSG00000046417	-0.693259	2.0314e-07	ENSSSCG00000036776	-0.0998079	0.855266	-0.593451	same
LRRC75B	ENSMUSG00000046807	-0.216383	0.00608303	ENSSSCG00000010057	-0.898413	0.431875	0.68203	same
LRRC8C	ENSMUSG00000054720	0.486893	2.52021e-05	ENSSSCG00000006917	0.384383	0.167832	0.10251	same
LRRN2	ENSMUSG00000026443	0.197739	0.00464554	ENSSSCG00000015285	-0.155162	0.76951	0.352901	opposite
LRRN3	ENSMUSG00000036295	-0.230302	0.00334182	ENSSSCG00000016652	-0.677499	0.161047	0.447197	same
LRRTM1	ENSMUSG00000060780	-0.304577	0.00401992	ENSSSCG00000023859	0.106798	0.812688	-0.411375	opposite
LRRTM3	ENSMUSG00000042846	0.157387	0.0216818	ENSSSCG00000010232	-0.0902283	0.846485	0.247615	opposite
LRTM2	ENSMUSG00000055003	0.176016	0.00148678	ENSSSCG00000000760	0.599259	0.0820237	-0.423243	same
LSM10	ENSMUSG00000050188	-0.259415	0.00510766	ENSSSCG00000038916	0.0656448	0.832331	-0.32506	opposite
LSM14B	ENSMUSG00000039108	-0.122904	0.0234086	ENSSSCG00000026052	0.102393	0.700628	-0.225298	opposite
LSM8	ENSMUSG00000044155	0.163798	0.0212216	ENSSSCG00000021652	0.0534739	0.891417	0.110325	same
LTBP2	ENSMUSG00000002020	0.329585	0.00401423	ENSSSCG00000002368	-0.36919	0.798522	0.698776	opposite
LTBP4	ENSMUSG00000040488	-0.697583	1.70869e-06	ENSSSCG00000033760	-0.317887	0.496524	-0.379696	same
LTBR	ENSMUSG00000030339	0.728381	2.56657e-06	ENSSSCG00000000706	-0.0125965	0.976422	0.740978	opposite
LTO1	ENSMUSG00000031072	-0.258381	0.000108466	ENSSSCG00000012874	-0.0488366	0.874197	-0.209544	same
LUC7L3	ENSMUSG00000020863	-0.133232	0.0223946	ENSSSCG00000017555	-0.403452	0.220817	0.27022	same
LURAP1L	ENSMUSG00000048706	0.457497	4.20735e-05	ENSSSCG00000036360	0.0781279	0.915173	0.379369	same
LUZP1	ENSMUSG00000001089	-0.106838	0.0394636	ENSSSCG00000003532	0.374995	0.271849	-0.481833	opposite
LXN	ENSMUSG00000047557	-0.245659	9.07029e-05	ENSSSCG00000020984	-0.60753	0.694751	0.361871	same
LYL1	ENSMUSG00000034041	-0.846742	0.000541574	ENSSSCG00000024549	-0.787654	0.153554	-0.0590886	same
LYN	ENSMUSG00000042228	0.447968	0.00331617	ENSSSCG00000006250	0.858602	0.0556512	-0.410635	same
LYPLA1	ENSMUSG00000025903	0.290134	0.00748808	ENSSSCG00000006260	-0.143533	0.756404	0.433667	opposite
LYSMD3	ENSMUSG00000035840	0.466865	0.00058875	ENSSSCG00000024193	0.239191	0.716152	0.227674	same
LYST	ENSMUSG00000019726	0.579627	7.51654e-05	ENSSSCG00000010151	0.158363	0.652641	0.421264	same
LYZ	ENSMUSG00000069516	-0.661139	9.49121e-05	ENSSSCG00000000492	-0.482824	0.820199	-0.178315	same
LZIC	ENSMUSG00000028990	-0.342376	0.000199985	ENSSSCG00000033257	-0.374307	0.126298	0.031931	same
MAB21L1	ENSMUSG00000056947	-0.155798	0.0417944	ENSSSCG00000009351	1.57171	0.198638	-1.72751	opposite
MACF1	ENSMUSG00000028649	-0.195652	0.00286895	ENSSSCG00000003654	0.537538	0.105156	-0.73319	opposite
MACROH2A2	ENSMUSG00000020086	0.163096	0.0201947	ENSSSCG00000031713	-0.135311	0.681244	0.298407	opposite
MAD1L1	ENSMUSG00000029554	0.386918	8.23423e-05	ENSSSCG00000038766	0.0330874	0.948178	0.353831	same
MADD	ENSMUSG00000040687	-0.0971433	0.0288209	ENSSSCG00000013235	0.481964	0.147865	-0.579108	opposite
MAF	ENSMUSG00000055435	-0.315621	0.00182666	ENSSSCG00000040607	0.138267	0.805234	-0.453888	opposite
MAFG	ENSMUSG00000051510	-0.293357	0.000112085	ENSSSCG00000035253	-0.514584	0.153554	0.221227	same
MAG	ENSMUSG00000036634	-0.199931	0.0135974	ENSSSCG00000002887	0.180099	0.899374	-0.380029	opposite
MAGI1	ENSMUSG00000045095	-0.162172	0.00406536	ENSSSCG00000011497	0.0550383	0.923427	-0.21721	opposite
MAGI2	ENSMUSG00000040003	0.195822	0.00306617	ENSSSCG00000031780	-0.0501182	0.850305	0.24594	opposite
MAGT1	ENSMUSG00000031232	-0.175727	0.0301226	ENSSSCG00000012435	-0.0727247	0.880772	-0.103002	same
MAIP1	ENSMUSG00000025971	0.253051	0.00408809	ENSSSCG00000036676	0.206253	0.46548	0.0467986	same
MAL	ENSMUSG00000027375	0.169952	0.00904406	ENSSSCG00000008115	0.381434	0.771944	-0.211482	same
MALSU1	ENSMUSG00000029815	0.267654	0.00601944	ENSSSCG00000036722	-0.0799051	0.77944	0.347559	opposite
MAN1C1	ENSMUSG00000037306	-0.255983	0.00123604	ENSSSCG00000023235	0.681049	0.0652192	-0.937032	opposite
MAN2A1	ENSMUSG00000024085	0.219374	0.00737154	ENSSSCG00000014195	0.356683	0.392656	-0.137309	same
MAN2B1	ENSMUSG00000005142	-0.108802	0.0263221	ENSSSCG00000013720	-0.145744	0.70553	0.0369414	same
MAP2K2	ENSMUSG00000035027	-0.20525	0.000268181	ENSSSCG00000027127	0.0731628	0.792071	-0.278412	opposite
MAP2K3	ENSMUSG00000018932	0.384234	0.000435997	ENSSSCG00000034379	0.0933845	0.800457	0.29085	same
MAP2K5	ENSMUSG00000058444	0.0960095	0.0359123	ENSSSCG00000004955	0.246701	0.273118	-0.150691	same
MAP3K1	ENSMUSG00000021754	-0.284697	0.00377093	ENSSSCG00000016918	-0.505594	0.381967	0.220897	same
MAP3K10	ENSMUSG00000040390	-0.120536	0.0230934	ENSSSCG00000028036	0.0264642	0.953938	-0.147001	opposite
MAP3K11	ENSMUSG00000004054	-0.175135	0.0432717	ENSSSCG00000037531	-0.0230132	0.96112	-0.152122	same
MAP3K6	ENSMUSG00000028862	3.20747	7.78057e-11	ENSSSCG00000003573	0.120999	0.843832	3.08647	same
MAP3K9	ENSMUSG00000042724	-0.152761	0.0138492	ENSSSCG00000002329	0.0380422	0.972757	-0.190803	opposite
MAP4	ENSMUSG00000032479	-0.0901495	0.0226382	ENSSSCG00000029251	-0.0271215	0.928953	-0.063028	same
MAP4K2	ENSMUSG00000024948	-0.199211	0.00225204	ENSSSCG00000013020	0.0867394	0.792496	-0.28595	opposite
MAP4K3	ENSMUSG00000024242	0.150552	0.00870273	ENSSSCG00000008475	0.017745	0.97724	0.132807	same
MAP4K4	ENSMUSG00000026074	-0.177892	0.00421775	ENSSSCG00000008164	0.0436314	0.946686	-0.221524	opposite
MAP6	ENSMUSG00000055407	-0.232693	5.8026e-05	ENSSSCG00000014860	0.0857893	0.799666	-0.318482	opposite
MAP6D1	ENSMUSG00000041205	-0.656639	2.28824e-06	ENSSSCG00000032328	0.0568074	0.934007	-0.713446	opposite
MAP7	ENSMUSG00000019996	0.184336	0.00534925	ENSSSCG00000039049	0.138014	0.718819	0.0463217	same
MAP7D2	ENSMUSG00000041020	0.266984	0.000100356	ENSSSCG00000012161	-0.146572	0.572795	0.413557	opposite
MAPK3	ENSMUSG00000063065	-0.223668	7.52671e-05	ENSSSCG00000040682	-0.202813	0.322342	-0.0208547	same
MAPK4	ENSMUSG00000024558	0.291734	0.000346241	ENSSSCG00000004520	0.161908	0.788615	0.129826	same
MAPK7	ENSMUSG00000001034	-0.282581	0.00110366	ENSSSCG00000031076	-0.367248	0.177938	0.0846677	same
MAPK8	ENSMUSG00000021936	-0.140981	0.00926649	ENSSSCG00000010380	0.101061	0.877477	-0.242042	opposite
MAPKAP1	ENSMUSG00000038696	-0.107758	0.0343833	ENSSSCG00000029169	-0.0340854	0.908709	-0.073673	same
MAPT	ENSMUSG00000018411	-0.156649	0.000896869	ENSSSCG00000017311	-0.0385286	0.915173	-0.11812	same
MARCHF11	ENSMUSG00000022269	-0.344363	0.0140362	ENSSSCG00000031525	-0.0386893	0.956007	-0.305674	same
MARCHF7	ENSMUSG00000026977	0.34543	0.00421314	ENSSSCG00000015883	-0.034201	0.947447	0.379631	opposite
MARCHF9	ENSMUSG00000040502	-0.318281	0.000634125	ENSSSCG00000033013	-0.000286749	0.999448	-0.317994	same
MARCKS	ENSMUSG00000069662	-0.294929	4.67006e-05	ENSSSCG00000037803	-0.299157	0.506997	0.00422802	same
MARF1	ENSMUSG00000060657	-0.143105	0.00726682	ENSSSCG00000029168	0.15308	0.616283	-0.296184	opposite
MARK2	ENSMUSG00000024969	-0.19284	0.00118209	ENSSSCG00000013050	0.218866	0.328042	-0.411706	opposite
MARK4	ENSMUSG00000030397	0.201857	0.0135434	ENSSSCG00000022538	0.0654933	0.850305	0.136364	same
MARVELD1	ENSMUSG00000044345	-0.31287	0.000630308	ENSSSCG00000010527	0.775199	0.321506	-1.08807	opposite
MAST3	ENSMUSG00000031833	0.232635	0.000118798	ENSSSCG00000013895	0.297145	0.253929	-0.0645105	same
MAT2A	ENSMUSG00000053907	0.481867	9.62884e-06	ENSSSCG00000022300	0.146512	0.602378	0.335354	same
MATN2	ENSMUSG00000022324	0.568719	0.000152789	ENSSSCG00000006082	-0.13399	0.714456	0.70271	opposite
MATN4	ENSMUSG00000016995	-0.343797	0.00101003	ENSSSCG00000007391	1.31827	0.0651338	-1.66207	opposite
MAVS	ENSMUSG00000037523	-0.18203	0.0472211	ENSSSCG00000007143	0.150053	0.584509	-0.332083	opposite
MAX	ENSMUSG00000059436	-0.148694	0.00266136	ENSSSCG00000037267	0.152743	0.589243	-0.301436	opposite
MAZ	ENSMUSG00000030678	-0.172049	0.00135005	ENSSSCG00000025321	-0.174626	0.504318	0.00257716	same
MB21D2	ENSMUSG00000051065	0.135361	0.0272826	ENSSSCG00000011819	0.41871	0.265577	-0.283349	same
MBD1	ENSMUSG00000024561	0.448005	1.01125e-06	ENSSSCG00000004516	-0.153134	0.458697	0.601139	opposite
MBD2	ENSMUSG00000024513	0.236691	0.000562869	ENSSSCG00000004528	-0.0831189	0.837355	0.31981	opposite
MBD3	ENSMUSG00000035478	-0.103585	0.0281847	ENSSSCG00000013435	-0.0445168	0.885114	-0.0590685	same
MBIP	ENSMUSG00000021028	0.290999	6.09281e-05	ENSSSCG00000001946	0.403528	0.318833	-0.112529	same
MBNL2	ENSMUSG00000022139	0.220694	0.0145098	ENSSSCG00000009505	0.185634	0.701731	0.0350602	same
MBP	ENSMUSG00000041607	-0.143677	0.0170624	ENSSSCG00000038767	-0.148967	0.903528	0.00529078	same
MBTPS1	ENSMUSG00000031835	0.114773	0.021571	ENSSSCG00000002682	0.108714	0.755749	0.00605859	same
MCAM	ENSMUSG00000032135	-0.814894	1.48781e-07	ENSSSCG00000015116	0.173842	0.836189	-0.988736	opposite
MCAT	ENSMUSG00000048755	0.155654	0.00912569	ENSSSCG00000000031	-0.0481108	0.90457	0.203765	opposite
MCC	ENSMUSG00000071856	0.179535	0.0362277	ENSSSCG00000014203	-0.462895	0.288667	0.642429	opposite
MCCC2	ENSMUSG00000021646	0.175683	0.00908541	ENSSSCG00000016971	0.0243946	0.957873	0.151289	same
MCEE	ENSMUSG00000033429	-0.123464	0.0337985	ENSSSCG00000035696	-0.16767	0.630425	0.0442063	same
MCHR1	ENSMUSG00000050164	0.311138	0.000930234	ENSSSCG00000000074	0.0356873	0.950271	0.27545	same
MCL1	ENSMUSG00000038612	0.307633	0.000548261	ENSSSCG00000039314	0.229436	0.466232	0.0781968	same
MCM3AP	ENSMUSG00000001150	0.194793	0.000965345	ENSSSCG00000026344	0.366159	0.30647	-0.171366	same
MCM4	ENSMUSG00000022673	0.360539	0.000566081	ENSSSCG00000006273	-0.119278	0.783317	0.479817	opposite
MCM7	ENSMUSG00000029730	0.278717	0.00223149	ENSSSCG00000032180	0.0376432	0.910387	0.241074	same
MCMBP	ENSMUSG00000048170	-0.137393	0.0238317	ENSSSCG00000010688	-0.264703	0.464844	0.127309	same
MCRIP1	ENSMUSG00000061111	-0.121237	0.0267527	ENSSSCG00000039424	-0.162973	0.615355	0.0417356	same
MCTP1	ENSMUSG00000021596	0.395243	0.000388625	ENSSSCG00000025286	-0.716829	0.301631	1.11207	opposite
MDM1	ENSMUSG00000020212	0.292492	0.00850322	ENSSSCG00000000483	0.521597	0.14208	-0.229105	same
MDM4	ENSMUSG00000054387	-0.237508	0.00211369	ENSSSCG00000015284	-0.424301	0.276665	0.186793	same
MDN1	ENSMUSG00000058006	-0.215285	0.0152066	ENSSSCG00000004328	-0.00212164	0.992889	-0.213164	same
MECP2	ENSMUSG00000031393	0.255907	0.000788962	ENSSSCG00000034742	0.177338	0.58094	0.0785682	same
MED12	ENSMUSG00000079487	0.222858	0.0186122	ENSSSCG00000012396	0.283351	0.315127	-0.0604934	same
MED13	ENSMUSG00000034297	0.132611	0.0244507	ENSSSCG00000017672	0.427865	0.293314	-0.295254	same
MED13L	ENSMUSG00000018076	0.268235	0.00114162	ENSSSCG00000009864	0.125788	0.604467	0.142447	same
MED15	ENSMUSG00000012114	0.138056	0.0350062	ENSSSCG00000010107	-0.0429877	0.917309	0.181044	opposite
MED20	ENSMUSG00000092558	-0.290276	0.00441032	ENSSSCG00000038520	0.420545	0.170424	-0.710821	opposite
MED23	ENSMUSG00000019984	0.176994	0.00629967	ENSSSCG00000004196	0.317484	0.267922	-0.14049	same
MED24	ENSMUSG00000017210	0.169106	0.00549899	ENSSSCG00000029102	0.215319	0.430426	-0.0462123	same
MED28	ENSMUSG00000015804	-0.140554	0.0250378	ENSSSCG00000029989	0.0606637	0.867262	-0.201218	opposite
MED30	ENSMUSG00000038622	0.187064	0.00128714	ENSSSCG00000033577	-0.396219	0.291768	0.583283	opposite
MEDAG	ENSMUSG00000029659	0.222478	0.0048721	ENSSSCG00000009331	-0.229685	0.477309	0.452163	opposite
MEGF10	ENSMUSG00000024593	-0.206298	0.00677299	ENSSSCG00000032877	0.172459	0.595906	-0.378757	opposite
MEGF9	ENSMUSG00000039270	0.276885	0.000734883	ENSSSCG00000005506	0.1846	0.547759	0.0922851	same
MEN1	ENSMUSG00000024947	-0.13345	0.0300243	ENSSSCG00000013019	-0.132924	0.658169	-0.000526341	same
MERTK	ENSMUSG00000014361	0.790562	2.47428e-08	ENSSSCG00000008103	0.287845	0.225261	0.502718	same
METAP1	ENSMUSG00000005813	-0.129703	0.00623587	ENSSSCG00000009186	-0.150778	0.604284	0.0210754	same
METRNL	ENSMUSG00000039208	-0.369006	0.000109026	ENSSSCG00000017137	0.531412	0.261838	-0.900418	opposite
METTL13	ENSMUSG00000026694	0.173399	0.049735	ENSSSCG00000015483	0.304512	0.425265	-0.131112	same
METTL16	ENSMUSG00000010554	-0.227417	0.0188099	ENSSSCG00000017832	0.126677	0.723084	-0.354094	opposite
METTL25B	ENSMUSG00000004896	-0.109985	0.049077	ENSSSCG00000006470	0.2768	0.500512	-0.386785	opposite
METTL26	ENSMUSG00000025731	-0.212047	0.00281789	ENSSSCG00000032188	-0.341795	0.291113	0.129747	same
METTL3	ENSMUSG00000022160	-0.191322	0.00324263	ENSSSCG00000024445	0.358276	0.242493	-0.549599	opposite
METTL6	ENSMUSG00000021891	-0.137867	0.0286833	ENSSSCG00000011190	0.107785	0.661242	-0.245652	opposite
MEX3C	ENSMUSG00000037253	-0.147049	0.0494146	ENSSSCG00000034427	0.19416	0.51495	-0.34121	opposite
MEX3D	ENSMUSG00000048696	-0.294982	0.00621023	ENSSSCG00000021750	-0.217748	0.374912	-0.0772339	same
MFAP3	ENSMUSG00000020522	-0.42636	0.00102653	ENSSSCG00000034706	0.127077	0.678179	-0.553436	opposite
MFAP3L	ENSMUSG00000031647	-0.235154	0.00330862	ENSSSCG00000009709	0.477267	0.244646	-0.712422	opposite
MFGE8	ENSMUSG00000030605	-0.262066	0.000108429	ENSSSCG00000001834	0.00254799	0.994974	-0.264614	opposite
MFSD13A	ENSMUSG00000025227	0.136855	0.010634	ENSSSCG00000010584	0.397238	0.16421	-0.260382	same
MFSD4B	ENSMUSG00000096687	0.19109	0.0253022	ENSSSCG00000041409	0.70183	0.170632	-0.51074	same
MGAT1	ENSMUSG00000020346	-0.166955	0.00238303	ENSSSCG00000014538	-0.0294594	0.918892	-0.137496	same
MGAT2	ENSMUSG00000043998	0.15635	0.0347113	ENSSSCG00000035611	-0.0688394	0.786322	0.225189	opposite
MGAT4B	ENSMUSG00000036620	-0.117724	0.0355742	ENSSSCG00000014017	-0.125573	0.662014	0.00784894	same
MGLL	ENSMUSG00000033174	0.198519	0.000734421	ENSSSCG00000024134	-0.0655649	0.874064	0.264084	opposite
MGP	ENSMUSG00000030218	0.445756	2.76186e-05	ENSSSCG00000037697	-0.648178	0.693013	1.09393	opposite
MGST1	ENSMUSG00000008540	0.350461	0.000180335	ENSSSCG00000032580	-0.532232	0.273225	0.882693	opposite
MICAL1	ENSMUSG00000019823	-0.339008	0.00200288	ENSSSCG00000004412	0.276278	0.576682	-0.615286	opposite
MICALL1	ENSMUSG00000033039	-0.202962	0.0030798	ENSSSCG00000000118	0.123344	0.751679	-0.326306	opposite
MID1IP1	ENSMUSG00000008035	-0.541519	2.96331e-08	ENSSSCG00000025447	-0.310772	0.442861	-0.230746	same
MIDEAS	ENSMUSG00000042507	0.656307	1.51043e-06	ENSSSCG00000002350	0.330634	0.21635	0.325673	same
MIEN1	ENSMUSG00000002580	-0.158785	0.00992469	ENSSSCG00000017496	-0.232487	0.459825	0.0737019	same
MIF	ENSMUSG00000033307	-0.19713	0.0124921	ENSSSCG00000010067	-0.362883	0.238868	0.165753	same
MIIP	ENSMUSG00000029022	0.149352	0.0228934	ENSSSCG00000003435	-0.499964	0.247012	0.649316	opposite
MINDY2	ENSMUSG00000042444	-0.119184	0.0310695	ENSSSCG00000024131	-0.842448	0.169641	0.723265	same
MINDY3	ENSMUSG00000026767	0.195084	0.00646062	ENSSSCG00000011045	-0.0585711	0.911197	0.253655	opposite
MINDY4	ENSMUSG00000038022	0.222479	0.0281542	ENSSSCG00000016674	0.212317	0.518464	0.0101622	same
MIOS	ENSMUSG00000042447	0.197614	0.0360681	ENSSSCG00000015343	0.110614	0.737061	0.0869995	same
MITD1	ENSMUSG00000026088	0.307311	0.00387438	ENSSSCG00000008185	-0.444929	0.497417	0.75224	opposite
MITF	ENSMUSG00000035158	-0.185604	0.0436281	ENSSSCG00000011514	0.0235587	0.962089	-0.209163	opposite
MKKS	ENSMUSG00000027274	-0.286704	0.00106497	ENSSSCG00000007064	0.182517	0.467999	-0.469221	opposite
MKLN1	ENSMUSG00000025609	0.154315	0.01346	ENSSSCG00000016549	0.424289	0.189993	-0.269974	same
MKNK1	ENSMUSG00000028708	0.200761	0.00649755	ENSSSCG00000003898	-0.0660522	0.833054	0.266813	opposite
MKS1	ENSMUSG00000034121	0.357563	0.00264605	ENSSSCG00000017635	-0.0599749	0.891218	0.417538	opposite
MLIP	ENSMUSG00000032355	-0.28284	0.00483457	ENSSSCG00000001485	0.423145	0.31911	-0.705985	opposite
MLLT1	ENSMUSG00000024212	-0.281532	4.94289e-05	ENSSSCG00000013534	0.320475	0.246039	-0.602007	opposite
MLLT10	ENSMUSG00000026743	0.189871	0.00751233	ENSSSCG00000011085	-0.274611	0.321099	0.464482	opposite
MLLT6	ENSMUSG00000038437	-0.237663	2.6538e-05	ENSSSCG00000032478	-0.12959	0.618283	-0.108073	same
MLX	ENSMUSG00000017801	-0.150222	0.00653699	ENSSSCG00000017397	0.00651134	0.984456	-0.156734	opposite
MLYCD	ENSMUSG00000074064	0.186161	0.00157592	ENSSSCG00000031450	0.291588	0.295717	-0.105427	same
MMAB	ENSMUSG00000029575	0.223864	0.00815954	ENSSSCG00000009932	-0.125765	0.827714	0.349629	opposite
MMD2	ENSMUSG00000039533	-0.127365	0.0120046	ENSSSCG00000007578	0.108579	0.831447	-0.235944	opposite
MMP15	ENSMUSG00000031790	-0.342947	0.0001024	ENSSSCG00000002806	0.449383	0.0932561	-0.79233	opposite
MMP19	ENSMUSG00000025355	0.501255	3.1537e-05	ENSSSCG00000000368	0.90907	0.220963	-0.407815	same
MMS19	ENSMUSG00000025159	0.127407	0.0293051	ENSSSCG00000010520	-0.047981	0.888002	0.175388	opposite
MMUT	ENSMUSG00000023921	0.141858	0.0396451	ENSSSCG00000001732	0.294176	0.259824	-0.152319	same
MN1	ENSMUSG00000070576	-0.234708	0.00394748	ENSSSCG00000009966	0.69155	0.365585	-0.926258	opposite
MOB3A	ENSMUSG00000003348	-0.151603	0.0245225	ENSSSCG00000032366	0.267279	0.42825	-0.418882	opposite
MOB3B	ENSMUSG00000073910	-0.978091	5.56592e-07	ENSSSCG00000038811	0.242909	0.651944	-1.221	opposite
MOCS1	ENSMUSG00000064120	0.659476	1.73222e-06	ENSSSCG00000001596	0.255786	0.519869	0.403689	same
MOG	ENSMUSG00000076439	-0.384934	0.00036257	ENSSSCG00000001248	0.312202	0.812275	-0.697137	opposite
MOGS	ENSMUSG00000030036	-0.232361	0.00446191	ENSSSCG00000022786	0.32599	0.253036	-0.558352	opposite
MORC2	ENSMUSG00000034543	0.173807	0.0037804	ENSSSCG00000010016	0.136953	0.59362	0.0368542	same
MORC3	ENSMUSG00000039456	-0.129612	0.034991	ENSSSCG00000012055	0.441301	0.271909	-0.570913	opposite
MORN2	ENSMUSG00000045257	-0.141937	0.0186586	ENSSSCG00000008480	-0.200852	0.511767	0.0589156	same
MOSPD3	ENSMUSG00000037221	-0.14922	0.0304418	ENSSSCG00000023255	-0.433962	0.156064	0.284742	same
MOV10	ENSMUSG00000002227	0.157328	0.0336139	ENSSSCG00000006776	0.509943	0.169947	-0.352615	same
MPG	ENSMUSG00000020287	0.204836	0.00456556	ENSSSCG00000007982	0.0891787	0.856604	0.115657	same
MPHOSPH6	ENSMUSG00000031843	0.330091	0.00059188	ENSSSCG00000034572	-0.153426	0.695487	0.483517	opposite
MPI	ENSMUSG00000032306	0.215888	0.000103326	ENSSSCG00000024990	0.298956	0.404737	-0.0830676	same
MPND	ENSMUSG00000003199	0.14576	0.00293452	ENSSSCG00000013507	-0.38347	0.194114	0.529229	opposite
MPP2	ENSMUSG00000017314	-0.262463	4.07129e-05	ENSSSCG00000017367	0.357886	0.260579	-0.620349	opposite
MPPED2	ENSMUSG00000016386	-0.127132	0.032801	ENSSSCG00000013327	-0.320107	0.443341	0.192975	same
MPST	ENSMUSG00000071711	-0.154226	0.00830192	ENSSSCG00000038190	-0.697377	0.0924271	0.543152	same
MPV17L	ENSMUSG00000022679	0.22416	0.00211492	ENSSSCG00000032056	0.20946	0.688827	0.0147005	same
MPZL1	ENSMUSG00000026566	-0.61474	1.4578e-07	ENSSSCG00000006306	-0.195794	0.366313	-0.418946	same
MRC2	ENSMUSG00000020695	-0.951837	5.15447e-07	ENSSSCG00000017300	-0.89246	0.256388	-0.0593768	same
MREG	ENSMUSG00000039395	0.159426	0.0470726	ENSSSCG00000016175	0.738507	0.30647	-0.579081	same
MRNIP	ENSMUSG00000020381	0.337899	0.00150803	ENSSSCG00000014015	0.0234086	0.978262	0.314491	same
MRO	ENSMUSG00000064036	0.546915	1.40801e-06	ENSSSCG00000004521	-0.739515	0.169119	1.28643	opposite
MROH1	ENSMUSG00000022558	0.153057	0.015299	ENSSSCG00000005924	0.00971651	0.979762	0.14334	same
MRPL12	ENSMUSG00000039640	-0.182694	0.00496961	ENSSSCG00000033148	-0.358605	0.236038	0.175911	same
MRPL2	ENSMUSG00000002767	0.105743	0.0294887	ENSSSCG00000001658	0.0354514	0.915865	0.0702915	same
MRPL20	ENSMUSG00000029066	-0.14941	0.0330246	ENSSSCG00000033374	-0.172932	0.459232	0.0235228	same
MRPL28	ENSMUSG00000024181	-0.152761	0.0110949	ENSSSCG00000007984	0.0286191	0.942652	-0.18138	opposite
MRPL34	ENSMUSG00000034880	-0.162288	0.0408568	ENSSSCG00000039295	-0.25794	0.299965	0.0956517	same
MRPL35	ENSMUSG00000052962	-0.210608	0.00514898	ENSSSCG00000021746	-0.0318655	0.939224	-0.178742	same
MRPL36	ENSMUSG00000021607	-0.157728	0.0305339	ENSSSCG00000040154	-0.390005	0.198638	0.232276	same
MRPL57	ENSMUSG00000021967	0.132509	0.0458133	ENSSSCG00000031280	-0.644863	0.109246	0.777372	opposite
MRPL9	ENSMUSG00000028140	0.121694	0.00880327	ENSSSCG00000028343	-0.0023358	0.992784	0.124029	opposite
MRPS2	ENSMUSG00000035772	-0.15481	0.0176608	ENSSSCG00000005759	-0.0169571	0.969066	-0.137853	same
MRTFA	ENSMUSG00000042292	0.527563	1.24815e-05	ENSSSCG00000000075	0.491311	0.126332	0.0362521	same
[truncated: 1,793 more rows]

## Sheet: DE_uniqueToPig
ortholog_name	mouse_gene_id	mouse_logFC	mouse_adj.P.Val	pig_gene_id	pig_logFC	pig_adj.P.Val	logFC_difference	direction_status
ACSL5	ENSMUSG00000024981	0.0128483	0.841256	ENSSSCG00000031789	0.913915	0.0437645	-0.901066	same
ADGRF5	ENSMUSG00000056492	0.045369	0.489713	ENSSSCG00000001725	-0.967882	0.010701	1.01325	opposite
ADGRL4	ENSMUSG00000039167	0.00208958	0.983253	ENSSSCG00000003762	-1.34063	0.0258025	1.34272	opposite
AEN	ENSMUSG00000030609	0.0455996	0.493285	ENSSSCG00000005102	0.674658	0.0125012	-0.629058	same
ANK1	ENSMUSG00000031543	0.020313	0.763094	ENSSSCG00000007022	1.17237	0.00380536	-1.15206	same
ANP32E	ENSMUSG00000015749	0.0156712	0.749432	ENSSSCG00000035209	-0.808817	0.0239031	0.824488	opposite
APCDD1	ENSMUSG00000071847	0.0117884	0.900343	ENSSSCG00000039797	-1.43497	0.00204444	1.44676	opposite
ARHGAP25	ENSMUSG00000030047	0.0953988	0.388754	ENSSSCG00000008344	-1.69285	0.00255056	1.78825	opposite
ARHGAP27	ENSMUSG00000034255	-0.0295278	0.724067	ENSSSCG00000017328	-1.19928	0.017979	1.16975	same
ARNTL	ENSMUSG00000055116	-0.087076	0.149774	ENSSSCG00000013397	0.65609	0.035741	-0.743166	opposite
ATP1A1	ENSMUSG00000033161	0.0638253	0.146363	ENSSSCG00000006740	0.910819	0.0190164	-0.846993	same
BHLHE40	ENSMUSG00000030103	0.0874685	0.0723615	ENSSSCG00000036136	1.46261	0.00715982	-1.37514	same
CACNA1I	ENSMUSG00000022416	0.00976583	0.873607	ENSSSCG00000000082	1.19158	0.00277013	-1.18181	same
CARD10	ENSMUSG00000033170	-0.140824	0.0911377	ENSSSCG00000025260	-2.0669	0.000731412	1.92607	same
CD34	ENSMUSG00000016494	-0.0738696	0.250505	ENSSSCG00000039946	-1.26392	0.00420088	1.19005	same
CD83	ENSMUSG00000015396	0.0864321	0.131188	ENSSSCG00000021576	1.73685	0.00143241	-1.65042	same
CHAC1	ENSMUSG00000027313	-0.00467024	0.962459	ENSSSCG00000038521	0.741213	0.0417048	-0.745884	opposite
COX10	ENSMUSG00000042148	-0.0427109	0.533708	ENSSSCG00000018023	1.02201	0.0154818	-1.06472	opposite
DCUN1D3	ENSMUSG00000048787	-0.11797	0.114013	ENSSSCG00000007854	0.897724	0.00380536	-1.01569	opposite
DLK1	ENSMUSG00000040856	-0.00777793	0.919648	ENSSSCG00000035805	1.71029	0.0248163	-1.71807	opposite
DLST	ENSMUSG00000004789	-0.0379949	0.426321	ENSSSCG00000002374	0.537426	0.0412039	-0.575421	opposite
DNAJA4	ENSMUSG00000032285	-0.0876465	0.088629	ENSSSCG00000037646	0.739566	0.0353908	-0.827212	opposite
EFCC1	ENSMUSG00000068263	0.127076	0.298234	ENSSSCG00000024000	-1.5775	0.016611	1.70458	opposite
EID2	ENSMUSG00000046058	0.00640863	0.934442	ENSSSCG00000024773	1.12085	0.0347619	-1.11444	same
FOSL2	ENSMUSG00000029135	0.130946	0.166182	ENSSSCG00000032527	1.93983	0.000973996	-1.80888	same
GJA4	ENSMUSG00000050234	0.0145993	0.910545	ENSSSCG00000039983	0.829967	0.0282208	-0.815368	same
GZMM	ENSMUSG00000054206	0.205412	0.246639	ENSSSCG00000032810	1.81954	0.0470302	-1.61413	same
HDAC4	ENSMUSG00000026313	-0.0344297	0.680949	ENSSSCG00000024777	0.886937	0.0151403	-0.921367	opposite
HMGN3	ENSMUSG00000066456	0.0773941	0.116787	ENSSSCG00000004470	-0.573334	0.049328	0.650728	opposite
HS6ST2	ENSMUSG00000062184	0.042308	0.59168	ENSSSCG00000021375	1.33823	0.00558814	-1.29592	same
HS6ST3	ENSMUSG00000053465	0.0938135	0.457829	ENSSSCG00000009503	1.05275	0.0382085	-0.958935	same
HSCB	ENSMUSG00000043510	0.1965	0.12082	ENSSSCG00000034860	-0.637146	0.0270274	0.833646	opposite
HSPA5	ENSMUSG00000026864	0.0610661	0.389111	ENSSSCG00000005601	0.821099	0.0214195	-0.760033	same
HSPA9	ENSMUSG00000024359	0.0476384	0.298051	ENSSSCG00000014338	0.517998	0.0476549	-0.47036	same
HSPH1	ENSMUSG00000029657	-0.0496669	0.37265	ENSSSCG00000009334	1.22949	0.0100147	-1.27916	opposite
INTS7	ENSMUSG00000037461	0.0851079	0.116484	ENSSSCG00000015602	0.604767	0.0424678	-0.519659	same
ITGA6	ENSMUSG00000027111	-0.0910641	0.222003	ENSSSCG00000015955	-1.24419	0.00690677	1.15313	same
JMJD6	ENSMUSG00000056962	-0.102051	0.189651	ENSSSCG00000035923	0.760129	0.019266	-0.86218	opposite
KANSL1	ENSMUSG00000018412	0.100896	0.0572997	ENSSSCG00000017310	0.570505	0.0267395	-0.469609	same
KCNS3	ENSMUSG00000043673	-0.068768	0.505852	ENSSSCG00000031905	0.975018	0.0243972	-1.04379	opposite
KHDC4	ENSMUSG00000028060	0.0250648	0.702188	ENSSSCG00000006504	0.527124	0.0265568	-0.502059	same
KLHL13	ENSMUSG00000036782	-0.0744608	0.204049	ENSSSCG00000012637	-0.747883	0.0445974	0.673422	same
LSR	ENSMUSG00000001247	-0.159378	0.132268	ENSSSCG00000002884	-2.18986	0.00553528	2.03049	same
MDK	ENSMUSG00000027239	-0.100787	0.147096	ENSSSCG00000013260	-0.831261	0.0386775	0.730474	same
MFNG	ENSMUSG00000018169	-0.110269	0.236088	ENSSSCG00000030209	-2.04049	0.013819	1.93022	same
MXD1	ENSMUSG00000001156	0.0687666	0.182564	ENSSSCG00000008334	0.825584	0.00562614	-0.756817	same
NFIL3	ENSMUSG00000056749	-0.0387637	0.685214	ENSSSCG00000009592	1.71098	0.000270473	-1.74974	opposite
NFKB1	ENSMUSG00000028163	0.11106	0.174965	ENSSSCG00000030957	1.11031	0.00308387	-0.999251	same
NFKBIE	ENSMUSG00000023947	0.101043	0.26092	ENSSSCG00000001703	0.934632	0.00682211	-0.83359	same
NOCT	ENSMUSG00000023087	0.0528543	0.271514	ENSSSCG00000024596	1.07041	0.00157887	-1.01756	same
NPR1	ENSMUSG00000027931	-0.177016	0.0887748	ENSSSCG00000006572	0.957333	0.0445736	-1.13435	opposite
NR1D1	ENSMUSG00000020889	-0.0750909	0.247119	ENSSSCG00000036933	0.854386	0.0494684	-0.929477	opposite
OLFM3	ENSMUSG00000027965	-0.0307893	0.738286	ENSSSCG00000006858	1.2137	0.0407344	-1.24449	opposite
OSBP2	ENSMUSG00000020435	-0.00351718	0.954177	ENSSSCG00000010015	0.787144	0.0324931	-0.790661	opposite
OSBPL3	ENSMUSG00000029822	0.0084274	0.929806	ENSSSCG00000016715	0.964501	0.041889	-0.956074	same
PCBD1	ENSMUSG00000020098	0.0215149	0.669891	ENSSSCG00000010275	-0.523429	0.0295611	0.544944	opposite
PCDH17	ENSMUSG00000035566	-0.0611761	0.459558	ENSSSCG00000009446	-1.12841	0.0456622	1.06723	same
PDK3	ENSMUSG00000035232	-0.0224059	0.727062	ENSSSCG00000012181	0.645567	0.0382643	-0.667973	opposite
PEG3	ENSMUSG00000002265	0.00876838	0.906313	ENSSSCG00000003326	0.816165	0.0346441	-0.807396	same
PEX10	ENSMUSG00000029047	-0.105149	0.235211	ENSSSCG00000027916	-0.654988	0.0135492	0.549839	same
PGM2	ENSMUSG00000029171	0.162179	0.0731543	ENSSSCG00000008773	1.10444	0.0057592	-0.942257	same
PLAGL2	ENSMUSG00000051413	-0.0681776	0.518146	ENSSSCG00000007243	0.907014	0.00756365	-0.975192	opposite
PLK2	ENSMUSG00000021701	0.0619574	0.279604	ENSSSCG00000016925	0.739806	0.0448548	-0.677849	same
PLOD1	ENSMUSG00000019055	-0.0858456	0.203533	ENSSSCG00000003433	0.993612	0.00287953	-1.07946	opposite
PLOD3	ENSMUSG00000004846	0.0263902	0.692392	ENSSSCG00000028879	1.05156	0.0166226	-1.02517	same
PNKD	ENSMUSG00000026179	-0.0526902	0.203943	ENSSSCG00000029002	0.875691	0.00567023	-0.928381	opposite
PPDPF	ENSMUSG00000016344	-0.115413	0.0977511	ENSSSCG00000040118	-0.729912	0.0267395	0.614499	same
PPM1D	ENSMUSG00000020525	0.0931468	0.213529	ENSSSCG00000026665	0.610543	0.0412039	-0.517397	same
PPRC1	ENSMUSG00000055491	-0.0507887	0.563926	ENSSSCG00000010575	0.748631	0.0163307	-0.79942	opposite
RAMP2	ENSMUSG00000001240	0.103574	0.0812454	ENSSSCG00000017389	-1.31524	0.000807827	1.41881	opposite
RDH10	ENSMUSG00000025921	0.0924186	0.304883	ENSSSCG00000033669	2.05218	9.53673e-05	-1.95976	same
RIPK2	ENSMUSG00000041135	0.114394	0.172567	ENSSSCG00000024096	0.783139	0.00778762	-0.668744	same
RMC1	ENSMUSG00000024410	0.0126655	0.842835	ENSSSCG00000026851	0.584973	0.0214867	-0.572307	same
RNF19B	ENSMUSG00000028793	-0.0420282	0.49066	ENSSSCG00000025206	1.10711	0.00167705	-1.14914	opposite
RO60	ENSMUSG00000018199	-0.00813977	0.93149	ENSSSCG00000032055	-0.691237	0.0110512	0.683097	same
RUNDC1	ENSMUSG00000035007	-0.0893218	0.076941	ENSSSCG00000035057	0.568572	0.041889	-0.657894	opposite
SCN2B	ENSMUSG00000070304	-0.0543648	0.222222	ENSSSCG00000021651	0.606033	0.0345806	-0.660397	opposite
SCRT1	ENSMUSG00000048385	-0.0908505	0.102635	ENSSSCG00000025879	0.975507	0.0306201	-1.06636	opposite
SELENOI	ENSMUSG00000075703	-0.06673	0.371572	ENSSSCG00000030643	1.07208	0.0291216	-1.13881	opposite
SEMA3F	ENSMUSG00000034684	0.123748	0.0513527	ENSSSCG00000011398	1.55055	0.0125012	-1.4268	same
SEMA4C	ENSMUSG00000026121	0.103058	0.0992009	ENSSSCG00000008197	0.857507	0.0135888	-0.754448	same
SERINC5	ENSMUSG00000021703	0.049161	0.422542	ENSSSCG00000014119	-0.51383	0.0386775	0.562991	opposite
SERPINB9	ENSMUSG00000045827	-0.0836979	0.367875	ENSSSCG00000031615	-0.782547	0.00785619	0.698849	same
SERTAD1	ENSMUSG00000008384	-0.000361062	0.997339	ENSSSCG00000026931	0.982849	0.0012356	-0.98321	opposite
SFRP2	ENSMUSG00000027996	-0.0940044	0.46503	ENSSSCG00000009004	-0.99927	0.0356396	0.905265	same
SHD	ENSMUSG00000039154	0.0167234	0.78399	ENSSSCG00000013503	0.818611	0.0484728	-0.801888	same
SIK1	ENSMUSG00000024042	-0.0874535	0.292649	ENSSSCG00000035037	1.28845	0.000432512	-1.37591	opposite
SLC25A25	ENSMUSG00000026819	0.0854473	0.215438	ENSSSCG00000005636	0.995338	0.00212207	-0.909891	same
SLC26A11	ENSMUSG00000039908	-0.143385	0.137219	ENSSSCG00000021040	0.756293	0.00663217	-0.899678	opposite
SNRPF	ENSMUSG00000020018	-0.0567355	0.413176	ENSSSCG00000000895	-0.540582	0.0470302	0.483847	same
SNX22	ENSMUSG00000039452	-0.0691908	0.0991558	ENSSSCG00000037275	-0.947647	0.00562614	0.878456	same
STARD13	ENSMUSG00000016128	0.107324	0.204985	ENSSSCG00000009348	0.851053	0.00529753	-0.743729	same
STIP1	ENSMUSG00000024966	-0.0608334	0.159059	ENSSSCG00000021620	0.929958	0.0208571	-0.990791	opposite
SUSD4	ENSMUSG00000038576	0.0429569	0.31049	ENSSSCG00000011176	0.929904	0.0230876	-0.886947	same
TCIRG1	ENSMUSG00000001750	0.0791625	0.267958	ENSSSCG00000012890	1.13153	0.00155333	-1.05237	same
TIAM2	ENSMUSG00000023800	0.11413	0.134264	ENSSSCG00000004065	1.05339	0.0301205	-0.93926	same
TMEM132A	ENSMUSG00000024736	-0.0901952	0.0552439	ENSSSCG00000013113	0.886104	0.00540446	-0.976299	opposite
TMOD3	ENSMUSG00000058587	0.1289	0.0613178	ENSSSCG00000004626	-0.677152	0.0461909	0.806052	opposite
TNFAIP1	ENSMUSG00000017615	-0.0548622	0.211998	ENSSSCG00000024626	0.909292	0.00401738	-0.964154	opposite
TRAF2	ENSMUSG00000026942	-0.155349	0.102002	ENSSSCG00000005838	0.90202	0.00865925	-1.05737	opposite
TRIB1	ENSMUSG00000032501	0.211091	0.0552012	ENSSSCG00000038500	1.34015	0.00181307	-1.12906	same
TRIM26	ENSMUSG00000024457	0.0929843	0.132028	ENSSSCG00000001233	0.85211	0.00849635	-0.759126	same
USPL1	ENSMUSG00000041264	0.0770317	0.339641	ENSSSCG00000028065	0.895132	0.012886	-0.8181	same
VIM	ENSMUSG00000026728	-0.0983153	0.0908089	ENSSSCG00000011033	-0.918616	0.0191888	0.820301	same
ZFP64	ENSMUSG00000027551	0.0574272	0.477639	ENSSSCG00000007481	1.25509	0.00194551	-1.19767	same
ZIC2	ENSMUSG00000061524	-0.092729	0.238405	ENSSSCG00000009520	-1.37453	0.0238823	1.2818	same
ZNF791	ENSMUSG00000074194	0.0616664	0.520728	ENSSSCG00000029347	1.0839	0.0245196	-1.02223	same
ZSWIM4	ENSMUSG00000035671	0.141989	0.0697551	ENSSSCG00000013758	1.01347	0.00382998	-0.871484	same

## Sheet: pig_human_orth
ortholog_name	GeneID	Chr	GeneName	Gene_Biotype	Start	Stop	CodingLength	logFC	AveExpr	t	P.Value	adj.P.Val	B	input_number	input	input_ensg	ensg_number	ortholog_ensg	description	ortholog_name_frequency
A2M	ENSMUSG00000030111	chr6	A2m	protein_coding	121636173	121679237	4670	1.62582	4.87167	14.2647	6.35e-09	2.38e-07	10.6263	332	ENSMUSG00000030111	ENSMUSG00000030111	332.1.1	ENSG00000175899	alpha-2-macroglobulin [Source:HGNC Symbol;Acc:HGNC:7]	1
A4GALT	ENSMUSG00000047878	chr15	A4galt	protein_coding	83226726	83251774	2171	0.651166	2.85764	7.92359	3.97e-06	5.07e-05	4.19607	906	ENSMUSG00000047878	ENSMUSG00000047878	906.1.1	ENSG00000128274	alpha 1,4-galactosyltransferase (P blood group) [Source:HGNC Symbol;Acc:HGNC:18149]	1
AAAS	ENSMUSG00000036678	chr15	Aaas	protein_coding	102338247	102350759	1816	0.150106	4.91288	2.83753	0.0148787	0.0414445	-4.85489	4509	ENSMUSG00000036678	ENSMUSG00000036678	4509.1.1	ENSG00000094914	aladin WD repeat nucleoporin [Source:HGNC Symbol;Acc:HGNC:13666]	1
AACS	ENSMUSG00000029482	chr5	Aacs	protein_coding	125475814	125517412	3668	-0.0481789	5.31063	-1.23115	0.241697	0.359534	-7.48832	8656	ENSMUSG00000029482	ENSMUSG00000029482	8656.1.1	ENSG00000081760	acetoacetyl-CoA synthetase [Source:HGNC Symbol;Acc:HGNC:21298]	1
AAGAB	ENSMUSG00000037257	chr9	Aagab	protein_coding	63602655	63641889	2600	0.0412468	6.44974	1.31282	0.213634	0.328075	-7.52655	8793	ENSMUSG00000037257	ENSMUSG00000037257	8793.1.1	ENSG00000103591	alpha and gamma adaptin binding protein [Source:HGNC Symbol;Acc:HGNC:25662]	1
AAK1	ENSMUSG00000057230	chr6	Aak1	protein_coding	86849517	86991864	8272	0.062888	7.10627	1.91543	0.0794054	0.153962	-6.70957	6936	ENSMUSG00000057230	ENSMUSG00000057230	6936.1.1	ENSG00000115977	AP2 associated kinase 1 [Source:HGNC Symbol;Acc:HGNC:19679]	1
AAMDC	ENSMUSG00000035642	chr7	Aamdc	protein_coding	97550331	97579497	1615	-0.18625	5.7006	-3.29693	0.00632388	0.0207618	-4.12428	3919	ENSMUSG00000035642	ENSMUSG00000035642	3919.1.1	ENSG00000087884	adipogenesis associated Mth938 domain containing [Source:HGNC Symbol;Acc:HGNC:30205]	1
AAMP	ENSMUSG00000006299	chr1	Aamp	protein_coding	74279840	74284738	3458	-0.040729	7.32073	-1.25298	0.233921	0.350601	-7.65488	9273	ENSMUSG00000006299	ENSMUSG00000006299	9273.1.1	ENSG00000127837	angio associated migratory cell protein [Source:HGNC Symbol;Acc:HGNC:18]	1
AAR2	ENSMUSG00000027628	chr2	Aar2	protein_coding	156547584	156568972	3615	0.114494	5.80372	3.18771	0.00774859	0.0245418	-4.342	4060	ENSMUSG00000027628	ENSMUSG00000027628	4060.1.1	ENSG00000131043	AAR2 splicing factor [Source:HGNC Symbol;Acc:HGNC:15886]	1
AARD	ENSMUSG00000068522	chr15	Aard	protein_coding	52040107	52045722	1348	0.0343282	4.06009	0.421124	0.68106	0.771159	-7.91085	10244	ENSMUSG00000068522	ENSMUSG00000068522	10244.1.1	ENSG00000205002	alanine and arginine rich domain containing protein [Source:HGNC Symbol;Acc:HGNC:33842]	1
AARS1	ENSMUSG00000031960	chr8	Aars	protein_coding	111033144	111057664	9282	0.0908627	6.13488	2.42286	0.0320253	0.0759347	-5.78172	5510	ENSMUSG00000031960	ENSMUSG00000031960	5510.1.1	ENSG00000090861	alanyl-tRNA synthetase 1 [Source:HGNC Symbol;Acc:HGNC:20]	1
AARS2	ENSMUSG00000023938	chr17	Aars2	protein_coding	45506841	45520842	3348	-0.0230599	5.32798	-0.533233	0.603544	0.70748	-8.11333	11108	ENSMUSG00000023938	ENSMUSG00000023938	11108.1.1	ENSG00000124608	alanyl-tRNA synthetase 2, mitochondrial [Source:HGNC Symbol;Acc:HGNC:21022]	1
AARSD1	ENSMUSG00000075528	chr11	Aarsd1	protein_coding	101406839	101417615	3052	0.00411408	6.28506	0.115604	0.909866	0.941561	-8.37748	12151	ENSMUSG00000075528	ENSMUSG00000075528	12151.1.2	ENSG00000266967	alanyl-tRNA synthetase domain containing 1 [Source:HGNC Symbol;Acc:HGNC:28417]	2
AARSD1	ENSMUSG00000097239	chr11	Gm27029	protein_coding	101406664	101424796	2079	0.000713187	6.85301	0.0198457	0.98449	0.990235	-8.42836	12330	ENSMUSG00000097239	ENSMUSG00000097239	12330.1.2	ENSG00000266967	alanyl-tRNA synthetase domain containing 1 [Source:HGNC Symbol;Acc:HGNC:28417]	2
AASDHPPT	ENSMUSG00000025894	chr9	Aasdhppt	protein_coding	4294793	4309494	2870	0.0568549	5.1423	1.08019	0.30115	0.424878	-7.62833	9171	ENSMUSG00000025894	ENSMUSG00000025894	9171.1.1	ENSG00000149313	aminoadipate-semialdehyde dehydrogenase-phosphopantetheinyl transferase [Source:HGNC Symbol;Acc:HGNC:14235]	1
AATF	ENSMUSG00000018697	chr11	Aatf	protein_coding	84422855	84513522	2869	0.12758	4.28895	2.63072	0.021842	0.055911	-5.09817	4774	ENSMUSG00000018697	ENSMUSG00000018697	4774.1.1	ENSG00000275700	apoptosis antagonizing transcription factor [Source:HGNC Symbol;Acc:HGNC:19235]	1
AATK	ENSMUSG00000025375	chr11	Aatk	protein_coding	120007313	120047167	7159	-0.000213247	7.27491	-0.00550615	0.995697	0.997535	-8.45156	12383	ENSMUSG00000025375	ENSMUSG00000025375	12383.1.1	ENSG00000181409	apoptosis associated tyrosine kinase [Source:HGNC Symbol;Acc:HGNC:21]	1
ABAT	ENSMUSG00000057880	chr16	Abat	protein_coding	8513429	8621568	7748	0.0511138	7.27133	1.7326	0.108594	0.195903	-7.00047	7500	ENSMUSG00000057880	ENSMUSG00000057880	7500.1.1	ENSG00000183044	4-aminobutyrate aminotransferase [Source:HGNC Symbol;Acc:HGNC:23]	1
ABCA1	ENSMUSG00000015243	chr4	Abca1	protein_coding	53030787	53159895	10363	0.653984	4.0986	10.6623	1.68e-07	3.58e-06	7.255	577	ENSMUSG00000015243	ENSMUSG00000015243	577.1.1	ENSG00000165029	ATP binding cassette subfamily A member 1 [Source:HGNC Symbol;Acc:HGNC:29]	1
ABCA2	ENSMUSG00000026944	chr2	Abca2	protein_coding	25428703	25448540	8346	0.300546	7.31478	6.8432	1.73e-05	0.000169039	1.89818	1342	ENSMUSG00000026944	ENSMUSG00000026944	1342.1.1	ENSG00000107331	ATP binding cassette subfamily A member 2 [Source:HGNC Symbol;Acc:HGNC:32]	1
ABCA3	ENSMUSG00000024130	chr17	Abca3	protein_coding	24351950	24410201	8797	0.0213519	5.49744	0.641859	0.532955	0.647148	-8.07119	10949	ENSMUSG00000024130	ENSMUSG00000024130	10949.1.1	ENSG00000167972	ATP binding cassette subfamily A member 3 [Source:HGNC Symbol;Acc:HGNC:33]	1
ABCA5	ENSMUSG00000018800	chr11	Abca5	protein_coding	110269369	110337716	11437	0.0675179	4.05166	1.32144	0.210835	0.324931	-7.11773	7742	ENSMUSG00000018800	ENSMUSG00000018800	7742.1.1	ENSG00000154265	ATP binding cassette subfamily A member 5 [Source:HGNC Symbol;Acc:HGNC:35]	1
ABCA7	ENSMUSG00000035722	chr10	Abca7	protein_coding	79996494	80015572	6752	-0.118575	4.41731	-2.47912	0.0288863	0.0699403	-5.40006	5094	ENSMUSG00000035722	ENSMUSG00000035722	5094.1.1	ENSG00000064687	ATP binding cassette subfamily A member 7 [Source:HGNC Symbol;Acc:HGNC:37]	1
ABCA8	ENSMUSG00000020620	chr11	Abca8b	protein_coding	109932190	109995845	7423	0.0434374	3.85829	0.804908	0.436428	0.559425	-7.61145	9096	ENSMUSG00000020620	ENSMUSG00000020620	9096.1.1	ENSG00000141338	ATP binding cassette subfamily A member 8 [Source:HGNC Symbol;Acc:HGNC:38]	1
ABCB1	ENSMUSG00000040584	chr5	Abcb1a	protein_coding	8660077	8748575	5480	-1.3873	3.225	-19.1331	2.11e-10	1.75e-08	14.4253	148	ENSMUSG00000040584	ENSMUSG00000040584	148.1.1	ENSG00000085563	ATP binding cassette subfamily B member 1 [Source:HGNC Symbol;Acc:HGNC:40]	1
ABCB10	ENSMUSG00000031974	chr8	Abcb10	protein_coding	123952459	123983122	4306	-0.103556	4.92963	-2.54644	0.0255209	0.0633656	-5.38518	5070	ENSMUSG00000031974	ENSMUSG00000031974	5070.1.1	ENSG00000135776	ATP binding cassette subfamily B member 10 [Source:HGNC Symbol;Acc:HGNC:41]	1
ABCB6	ENSMUSG00000026198	chr1	Abcb6	protein_coding	75171717	75180392	5315	-0.0814085	3.91089	-1.74299	0.106707	0.193293	-6.49748	6564	ENSMUSG00000026198	ENSMUSG00000026198	6564.1.1	ENSG00000115657	ATP binding cassette subfamily B member 6 (Langereis blood group) [Source:HGNC Symbol;Acc:HGNC:47]	1
ABCB7	ENSMUSG00000031333	chrX	Abcb7	protein_coding	104280657	104413856	5905	0.0512995	4.77077	1.07093	0.305131	0.429475	-7.56899	8948	ENSMUSG00000031333	ENSMUSG00000031333	8948.1.1	ENSG00000131269	ATP binding cassette subfamily B member 7 [Source:HGNC Symbol;Acc:HGNC:48]	1
ABCB8	ENSMUSG00000028973	chr5	Abcb8	protein_coding	24393663	24410054	4739	0.0263207	5.21296	0.741394	0.472621	0.591499	-7.95353	10428	ENSMUSG00000028973	ENSMUSG00000028973	10428.1.1	ENSG00000197150	ATP binding cassette subfamily B member 8 [Source:HGNC Symbol;Acc:HGNC:49]	1
ABCB9	ENSMUSG00000029408	chr5	Abcb9	protein_coding	124061530	124095798	5817	-0.264235	5.12272	-5.95551	6.47e-05	0.000505916	0.718568	1622	ENSMUSG00000029408	ENSMUSG00000029408	1622.1.1	ENSG00000150967	ATP binding cassette subfamily B member 9 [Source:HGNC Symbol;Acc:HGNC:50]	1
ABCC1	ENSMUSG00000023088	chr16	Abcc1	protein_coding	14361558	14475737	12366	0.0456229	3.17565	0.780038	0.450381	0.571459	-7.43587	8507	ENSMUSG00000023088	ENSMUSG00000023088	8507.1.1	ENSG00000103222	ATP binding cassette subfamily C member 1 [Source:HGNC Symbol;Acc:HGNC:51]	1
ABCC10	ENSMUSG00000032842	chr17	Abcc10	protein_coding	46303221	46328352	6856	0.121195	3.21245	1.92337	0.0783166	0.152157	-6.02361	5840	ENSMUSG00000032842	ENSMUSG00000032842	5840.1.1	ENSG00000124574	ATP binding cassette subfamily C member 10 [Source:HGNC Symbol;Acc:HGNC:52]	1
ABCC4	ENSMUSG00000032849	chr14	Abcc4	protein_coding	118482692	118706219	5729	-0.30758	2.98562	-4.45008	0.00078001	0.00387799	-1.37583	2314	ENSMUSG00000032849	ENSMUSG00000032849	2314.1.1	ENSG00000125257	ATP binding cassette subfamily C member 4 [Source:HGNC Symbol;Acc:HGNC:55]	1
ABCC5	ENSMUSG00000022822	chr16	Abcc5	protein_coding	20331303	20426394	10592	-0.125807	6.07524	-2.72549	0.0183236	0.0488174	-5.23081	4904	ENSMUSG00000022822	ENSMUSG00000022822	4904.1.1	ENSG00000114770	ATP binding cassette subfamily C member 5 [Source:HGNC Symbol;Acc:HGNC:56]	1
ABCC8	ENSMUSG00000040136	chr7	Abcc8	protein_coding	46104523	46180033	4952	-0.00394937	4.44455	-0.0744164	0.941897	0.962806	-8.09349	11040	ENSMUSG00000040136	ENSMUSG00000040136	11040.1.1	ENSG00000006071	ATP binding cassette subfamily C member 8 [Source:HGNC Symbol;Acc:HGNC:59]	1
ABCD1	ENSMUSG00000031378	chrX	Abcd1	protein_coding	73716597	73738534	4192	-0.262065	3.90904	-4.90194	0.000357662	0.0020606	-0.81401	2105	ENSMUSG00000031378	ENSMUSG00000031378	2105.1.1	ENSG00000101986	ATP binding cassette subfamily D member 1 [Source:HGNC Symbol;Acc:HGNC:61]	1
ABCD2	ENSMUSG00000055782	chr15	Abcd2	protein_coding	91145884	91191807	5527	0.0799235	5.09827	1.78874	0.0987406	0.182044	-6.68953	6901	ENSMUSG00000055782	ENSMUSG00000055782	6901.1.1	ENSG00000173208	ATP binding cassette subfamily D member 2 [Source:HGNC Symbol;Acc:HGNC:66]	1
ABCD3	ENSMUSG00000028127	chr3	Abcd3	protein_coding	121758910	121815215	3399	-0.00973656	6.43511	-0.278627	0.785243	0.853204	-8.3557	12087	ENSMUSG00000028127	ENSMUSG00000028127	12087.1.1	ENSG00000117528	ATP binding cassette subfamily D member 3 [Source:HGNC Symbol;Acc:HGNC:67]	1
ABCD4	ENSMUSG00000021240	chr12	Abcd4	protein_coding	84602531	84617466	2527	-0.0888849	4.65785	-1.79328	0.0979795	0.181058	-6.59844	6741	ENSMUSG00000021240	ENSMUSG00000021240	6741.1.1	ENSG00000119688	ATP binding cassette subfamily D member 4 [Source:HGNC Symbol;Acc:HGNC:68]	1
ABCE1	ENSMUSG00000058355	chr8	Abce1	protein_coding	79683442	79711740	3813	-0.0407901	6.41266	-1.4052	0.185151	0.295271	-7.40606	8432	ENSMUSG00000058355	ENSMUSG00000058355	8432.1.1	ENSG00000164163	ATP binding cassette subfamily E member 1 [Source:HGNC Symbol;Acc:HGNC:69]	1
ABCF1	ENSMUSG00000038762	chr17	Abcf1	protein_coding	35956819	35969761	4410	-0.0541034	6.23996	-1.80625	0.0958359	0.178046	-6.81758	7138	ENSMUSG00000038762	ENSMUSG00000038762	7138.1.1	ENSG00000204574	ATP binding cassette subfamily F member 1 [Source:HGNC Symbol;Acc:HGNC:70]	1
ABCF2	ENSMUSG00000028953	chr5	Abcf2	protein_coding	24565341	24577467	2573	-0.0476386	7.02004	-1.51451	0.155613	0.258575	-7.30246	8169	ENSMUSG00000028953	ENSMUSG00000028953	8169.1.1	ENSG00000033050	ATP binding cassette subfamily F member 2 [Source:HGNC Symbol;Acc:HGNC:71]	1
ABCF2-H2BE1	ENSMUSG00000028953	chr5	Abcf2	protein_coding	24565341	24577467	2573	-0.0476386	7.02004	-1.51451	0.155613	0.258575	-7.30246	8169	ENSMUSG00000028953	ENSMUSG00000028953	8169.1.2	ENSG00000285292	ABCF2-H2BE1 readthrough [Source:HGNC Symbol;Acc:HGNC:54751]	1
ABCF3	ENSMUSG00000003234	chr16	Abcf3	protein_coding	20548577	20561379	3557	-0.0462587	6.31067	-1.34312	0.203922	0.316747	-7.4779	8632	ENSMUSG00000003234	ENSMUSG00000003234	8632.1.1	ENSG00000161204	ATP binding cassette subfamily F member 3 [Source:HGNC Symbol;Acc:HGNC:72]	1
ABCG1	ENSMUSG00000024030	chr17	Abcg1	protein_coding	31057698	31115777	4066	-0.0254703	5.70575	-0.809682	0.433782	0.556852	-7.97366	10531	ENSMUSG00000024030	ENSMUSG00000024030	10531.1.1	ENSG00000160179	ATP binding cassette subfamily G member 1 [Source:HGNC Symbol;Acc:HGNC:73]	1
ABCG4	ENSMUSG00000032131	chr9	Abcg4	protein_coding	44273188	44288615	5211	-0.0399603	5.41888	-1.0106	0.332022	0.458086	-7.74731	9648	ENSMUSG00000032131	ENSMUSG00000032131	9648.1.1	ENSG00000172350	ATP binding cassette subfamily G member 4 [Source:HGNC Symbol;Acc:HGNC:13884]	1
ABHD10	ENSMUSG00000033157	chr16	Abhd10	protein_coding	45729725	45742955	3710	0.0392657	4.84606	0.815285	0.430689	0.55368	-7.82896	9945	ENSMUSG00000033157	ENSMUSG00000033157	9945.1.1	ENSG00000144827	abhydrolase domain containing 10, depalmitoylase [Source:HGNC Symbol;Acc:HGNC:25656]	1
ABHD11	ENSMUSG00000040532	chr5	Abhd11	protein_coding	135009152	135012175	2172	-0.0400416	5.66585	-0.942225	0.364538	0.49066	-7.85069	10014	ENSMUSG00000040532	ENSMUSG00000040532	10014.1.1	ENSG00000106077	abhydrolase domain containing 11 [Source:HGNC Symbol;Acc:HGNC:16407]	1
ABHD12	ENSMUSG00000032046	chr2	Abhd12	protein_coding	150832493	150904741	2823	0.00959919	8.60108	0.339188	0.740291	0.819279	-8.4371	12347	ENSMUSG00000032046	ENSMUSG00000032046	12347.1.1	ENSG00000100997	abhydrolase domain containing 12, lysophospholipase [Source:HGNC Symbol;Acc:HGNC:15868]	1
ABHD13	ENSMUSG00000040396	chr8	Abhd13	protein_coding	9977707	9992155	5191	0.155884	4.93129	3.88124	0.00215663	0.00873217	-2.90403	3113	ENSMUSG00000040396	ENSMUSG00000040396	3113.1.1	ENSG00000139826	abhydrolase domain containing 13 [Source:HGNC Symbol;Acc:HGNC:20293]	1
ABHD14A	ENSMUSG00000042210	chr9	Abhd14a	protein_coding	106440051	106447678	2087	-0.127829	5.50528	-2.3116	0.0392284	0.0887313	-5.89533	5661	ENSMUSG00000042210	ENSMUSG00000042210	5661.1.1	ENSG00000248487	abhydrolase domain containing 14A [Source:HGNC Symbol;Acc:HGNC:24538]	1
ABHD14A-ACY1	ENSMUSG00000023262	chr9	Acy1	protein_coding	106432981	106438319	2966	0.0478602	4.05044	0.929725	0.370719	0.497067	-7.55094	8883	ENSMUSG00000023262	ENSMUSG00000023262	8883.1.1	ENSG00000114786	ABHD14A-ACY1 readthrough [Source:HGNC Symbol;Acc:HGNC:38856]	1
ABHD14B	ENSMUSG00000042073	chr9	Abhd14b	protein_coding	106447788	106452922	1820	-0.1312	5.49688	-3.66204	0.00321953	0.0120795	-3.41111	3406	ENSMUSG00000042073	ENSMUSG00000042073	3406.1.1	ENSG00000114779	abhydrolase domain containing 14B [Source:HGNC Symbol;Acc:HGNC:28235]	1
ABHD16A	ENSMUSG00000007036	chr17	Abhd16a	protein_coding	35089263	35102987	3220	0.00105847	6.9387	0.026746	0.979099	0.986769	-8.43402	12340	ENSMUSG00000007036	ENSMUSG00000007036	12340.1.1	ENSG00000204427	abhydrolase domain containing 16A, phospholipase [Source:HGNC Symbol;Acc:HGNC:13921]	1
ABHD17A	ENSMUSG00000003346	chr10	Abhd17a	protein_coding	80583654	80590341	1547	-0.00672576	8.33275	-0.149006	0.884007	0.92425	-8.47984	12429	ENSMUSG00000003346	ENSMUSG00000003346	12429.1.1	ENSG00000129968	abhydrolase domain containing 17A, depalmitoylase [Source:HGNC Symbol;Acc:HGNC:28756]	1
ABHD17B	ENSMUSG00000047368	chr19	Abhd17b	protein_coding	21653309	21685637	2475	0.270892	6.03078	5.46406	0.000140942	0.000960049	-0.226737	1895	ENSMUSG00000047368	ENSMUSG00000047368	1895.1.1	ENSG00000107362	abhydrolase domain containing 17B, depalmitoylase [Source:HGNC Symbol;Acc:HGNC:24278]	1
ABHD17C	ENSMUSG00000038459	chr7	Abhd17c	protein_coding	84109356	84151893	2415	0.0276651	5.60711	0.683249	0.507341	0.623939	-8.05592	10889	ENSMUSG00000038459	ENSMUSG00000038459	10889.1.1	ENSG00000136379	abhydrolase domain containing 17C, depalmitoylase [Source:HGNC Symbol;Acc:HGNC:26925]	1
ABHD18	ENSMUSG00000037818	chr3	3110057O12Rik	protein_coding	40846970	40938138	5433	0.227527	3.89948	3.75624	0.00270886	0.0104851	-2.90819	3116	ENSMUSG00000037818	ENSMUSG00000037818	3116.1.1	ENSG00000164074	abhydrolase domain containing 18 [Source:HGNC Symbol;Acc:HGNC:26111]	1
ABHD2	ENSMUSG00000039202	chr7	Abhd2	protein_coding	79273201	79365508	10571	-0.129059	5.12273	-2.73437	0.0180242	0.0482048	-5.08164	4750	ENSMUSG00000039202	ENSMUSG00000039202	4750.1.1	ENSG00000140526	abhydrolase domain containing 2, acylglycerol lipase [Source:HGNC Symbol;Acc:HGNC:18717]	1
ABHD3	ENSMUSG00000002475	chr18	Abhd3	protein_coding	10644411	10706771	1962	0.122778	6.61307	2.00932	0.0673828	0.135537	-6.52664	6611	ENSMUSG00000002475	ENSMUSG00000002475	6611.1.1	ENSG00000158201	abhydrolase domain containing 3, phospholipase [Source:HGNC Symbol;Acc:HGNC:18718]	1
ABHD4	ENSMUSG00000040997	chr14	Abhd4	protein_coding	54254129	54269169	2749	0.0864906	6.66714	2.67372	0.0201702	0.0526467	-5.3768	5065	ENSMUSG00000040997	ENSMUSG00000040997	5065.1.1	ENSG00000100439	abhydrolase domain containing 4, N-acyl phospholipase B [Source:HGNC Symbol;Acc:HGNC:20154]	1
ABHD5	ENSMUSG00000032540	chr9	Abhd5	protein_coding	122351608	122381524	3618	-0.298183	4.43127	-6.23035	4.25e-05	0.000357121	1.29975	1475	ENSMUSG00000032540	ENSMUSG00000032540	1475.1.1	ENSG00000011198	abhydrolase domain containing 5, lysophosphatidic acid acyltransferase [Source:HGNC Symbol;Acc:HGNC:21396]	1
ABHD6	ENSMUSG00000025277	chr14	Abhd6	protein_coding	8002902	8056555	2157	-0.0318954	6.01453	-0.931636	0.369769	0.49606	-7.90333	10205	ENSMUSG00000025277	ENSMUSG00000025277	10205.1.1	ENSG00000163686	abhydrolase domain containing 6, acylglycerol lipase [Source:HGNC Symbol;Acc:HGNC:21398]	1
ABHD8	ENSMUSG00000007950	chr8	Abhd8	protein_coding	71456700	71463657	1985	-0.0194791	8.80814	-0.620533	0.546435	0.658837	-8.29927	11858	ENSMUSG00000007950	ENSMUSG00000007950	11858.1.1	ENSG00000127220	abhydrolase domain containing 8 [Source:HGNC Symbol;Acc:HGNC:23759]	1
ABI1	ENSMUSG00000058835	chr2	Abi1	protein_coding	22940073	23040241	4032	0.227786	6.7133	7.10476	1.19e-05	0.000123588	2.32463	1250	ENSMUSG00000058835	ENSMUSG00000058835	1250.1.1	ENSG00000136754	abl interactor 1 [Source:HGNC Symbol;Acc:HGNC:11320]	1
ABI2	ENSMUSG00000026782	chr1	Abi2	protein_coding	60409619	60481158	8543	-0.0619103	6.35742	-1.59542	0.13643	0.233701	-7.14035	7781	ENSMUSG00000026782	ENSMUSG00000026782	7781.1.1	ENSG00000138443	abl interactor 2 [Source:HGNC Symbol;Acc:HGNC:24011]	1
ABI3	ENSMUSG00000018381	chr11	Abi3	protein_coding	95830074	95842476	4153	0.0457991	5.34957	0.8924	0.389608	0.515177	-7.8507	10015	ENSMUSG00000018381	ENSMUSG00000018381	10015.1.1	ENSG00000108798	ABI family member 3 [Source:HGNC Symbol;Acc:HGNC:29859]	1
ABI3BP	ENSMUSG00000035258	chr16	Abi3bp	protein_coding	56477846	56690128	4735	-0.131685	3.13568	-1.57075	0.14205	0.240946	-6.53067	6617	ENSMUSG00000035258	ENSMUSG00000035258	6617.1.1	ENSG00000154175	ABI family member 3 binding protein [Source:HGNC Symbol;Acc:HGNC:17265]	1
ABITRAM	ENSMUSG00000038827	chr4	Fam206a	protein_coding	56802345	56809601	5574	-0.0574036	3.63187	-0.943911	0.36371	0.489933	-7.42243	8468	ENSMUSG00000038827	ENSMUSG00000038827	8468.1.1	ENSG00000119328	actin binding transcription modulator [Source:HGNC Symbol;Acc:HGNC:1364]	1
ABL1	ENSMUSG00000026842	chr2	Abl1	protein_coding	31688376	31804227	11596	-0.0329089	4.33298	-0.651713	0.526791	0.641849	-7.84311	9980	ENSMUSG00000026842	ENSMUSG00000026842	9980.1.1	ENSG00000097007	ABL proto-oncogene 1, non-receptor tyrosine kinase [Source:HGNC Symbol;Acc:HGNC:76]	1
ABL2	ENSMUSG00000026596	chr1	Abl2	protein_coding	156558786	156649568	10800	0.227087	4.14773	4.64425	0.000556121	0.00296321	-1.33285	2302	ENSMUSG00000026596	ENSMUSG00000026596	2302.1.1	ENSG00000143322	ABL proto-oncogene 2, non-receptor tyrosine kinase [Source:HGNC Symbol;Acc:HGNC:77]	1
ABLIM1	ENSMUSG00000025085	chr19	Ablim1	protein_coding	57032733	57314919	11949	-0.232509	5.77135	-6.42376	3.18e-05	0.000280351	1.37268	1450	ENSMUSG00000025085	ENSMUSG00000025085	1450.1.1	ENSG00000099204	actin binding LIM protein 1 [Source:HGNC Symbol;Acc:HGNC:78]	1
ABLIM2	ENSMUSG00000029095	chr5	Ablim2	protein_coding	35757880	35884973	7047	-0.0526777	6.26346	-1.75522	0.104522	0.190219	-6.89781	7285	ENSMUSG00000029095	ENSMUSG00000029095	7285.1.1	ENSG00000163995	actin binding LIM protein family member 2 [Source:HGNC Symbol;Acc:HGNC:19195]	1
ABLIM3	ENSMUSG00000032735	chr18	Ablim3	protein_coding	61799395	61911852	4560	-0.29454	5.19136	-6.44692	3.08e-05	0.000271706	1.49222	1427	ENSMUSG00000032735	ENSMUSG00000032735	1427.1.1	ENSG00000173210	actin binding LIM protein family member 3 [Source:HGNC Symbol;Acc:HGNC:29132]	1
ABR	ENSMUSG00000017631	chr11	Abr	protein_coding	76416734	76622314	9730	0.132677	7.43181	3.60857	0.00355219	0.0130491	-3.67749	3588	ENSMUSG00000017631	ENSMUSG00000017631	3588.1.1	ENSG00000159842	ABR activator of RhoGEF and GTPase [Source:HGNC Symbol;Acc:HGNC:81]	1
ABRACL	ENSMUSG00000078453	chr10	Abracl	protein_coding	18011263	18023252	807	0.0951347	5.7365	1.72463	0.11006	0.197987	-6.88457	7250	ENSMUSG00000078453	ENSMUSG00000078453	7250.1.1	ENSG00000146386	ABRA C-terminal like [Source:HGNC Symbol;Acc:HGNC:21230]	1
ABRAXAS1	ENSMUSG00000035234	chr5	Fam175a	protein_coding	100805192	100820965	3011	0.137663	2.65078	2.08893	0.0585339	0.121397	-5.59881	5298	ENSMUSG00000035234	ENSMUSG00000035234	5298.1.1	ENSG00000163322	abraxas 1, BRCA1 A complex subunit [Source:HGNC Symbol;Acc:HGNC:25829]	1
ABRAXAS2	ENSMUSG00000030965	chr7	Fam175b	protein_coding	132859225	132885111	5427	-0.0829764	4.59485	-2.0806	0.0594067	0.122799	-6.1248	5977	ENSMUSG00000030965	ENSMUSG00000030965	5977.1.1	ENSG00000165660	abraxas 2, BRISC complex subunit [Source:HGNC Symbol;Acc:HGNC:28975]	1
ABT1	ENSMUSG00000036376	chr13	Abt1	protein_coding	23421539	23423866	1278	-0.0672389	5.53546	-1.24618	0.236321	0.353391	-7.50481	8711	ENSMUSG00000036376	ENSMUSG00000036376	8711.1.1	ENSG00000146109	activator of basal transcription 1 [Source:HGNC Symbol;Acc:HGNC:17369]	1
ABTB1	ENSMUSG00000030083	chr6	Abtb1	protein_coding	88835915	88841935	1879	0.107378	6.56543	2.18889	0.048961	0.105678	-6.2253	6136	ENSMUSG00000030083	ENSMUSG00000030083	6136.1.1	ENSG00000114626	ankyrin repeat and BTB domain containing 1 [Source:HGNC Symbol;Acc:HGNC:18275]	1
ABTB2	ENSMUSG00000032724	chr2	Abtb2	protein_coding	103566310	103718423	6032	-0.313138	3.26372	-4.52903	0.000679366	0.00347593	-1.30738	2289	ENSMUSG00000032724	ENSMUSG00000032724	2289.1.1	ENSG00000166016	ankyrin repeat and BTB domain containing 2 [Source:HGNC Symbol;Acc:HGNC:23842]	1
ACAA1	ENSMUSG00000010651	chr9	Acaa1b	protein_coding	119148023	119157093	1962	0.132664	2.50232	1.38452	0.191237	0.302388	-6.6015	6748	ENSMUSG00000010651	ENSMUSG00000010651	6748.1.1	ENSG00000060971	acetyl-CoA acyltransferase 1 [Source:HGNC Symbol;Acc:HGNC:82]	2
ACAA1	ENSMUSG00000036138	chr9	Acaa1a	protein_coding	119339676	119350299	4414	0.0606696	5.00065	1.37522	0.194029	0.305294	-7.25803	8050	ENSMUSG00000036138	ENSMUSG00000036138	8050.1.1	ENSG00000060971	acetyl-CoA acyltransferase 1 [Source:HGNC Symbol;Acc:HGNC:82]	2
ACAA2	ENSMUSG00000036880	chr18	Acaa2	protein_coding	74779197	74806207	1515	-0.238982	5.94828	-5.40596	0.000154864	0.00104236	-0.317037	1922	ENSMUSG00000036880	ENSMUSG00000036880	1922.1.1	ENSG00000167315	acetyl-CoA acyltransferase 2 [Source:HGNC Symbol;Acc:HGNC:83]	1
ACACA	ENSMUSG00000020532	chr11	Acaca	protein_coding	84129672	84401651	15155	0.229061	4.42288	5.67746	0.000100123	0.000726413	0.396947	1716	ENSMUSG00000020532	ENSMUSG00000020532	1716.1.1	ENSG00000278540	acetyl-CoA carboxylase alpha [Source:HGNC Symbol;Acc:HGNC:84]	1
ACAD11	ENSMUSG00000090150	chr9	Acad11	protein_coding	104063377	104127656	9351	-0.0264695	3.40981	-0.496452	0.628485	0.728079	-7.68946	9411	ENSMUSG00000090150	ENSMUSG00000090150	9411.1.1	ENSG00000240303	acyl-CoA dehydrogenase family member 11 [Source:HGNC Symbol;Acc:HGNC:30211]	1
ACAD8	ENSMUSG00000031969	chr9	Acad8	protein_coding	26974135	26999566	4143	0.0447898	4.91887	1.01601	0.329542	0.455461	-7.65509	9274	ENSMUSG00000031969	ENSMUSG00000031969	9274.1.1	ENSG00000151498	acyl-CoA dehydrogenase family member 8 [Source:HGNC Symbol;Acc:HGNC:87]	1
ACAD9	ENSMUSG00000027710	chr3	Acad9	protein_coding	36066000	36092857	3913	0.00322648	5.38302	0.0904328	0.929425	0.954671	-8.26874	11751	ENSMUSG00000027710	ENSMUSG00000027710	11751.1.1	ENSG00000177646	acyl-CoA dehydrogenase family member 9 [Source:HGNC Symbol;Acc:HGNC:21497]	1
ACADL	ENSMUSG00000026003	chr1	Acadl	protein_coding	66830839	66863277	2005	0.292271	6.24271	7.41047	7.85e-06	8.81e-05	2.80954	1156	ENSMUSG00000026003	ENSMUSG00000026003	1156.1.1	ENSG00000115361	acyl-CoA dehydrogenase long chain [Source:HGNC Symbol;Acc:HGNC:88]	1
ACADM	ENSMUSG00000062908	chr3	Acadm	protein_coding	153922357	153944632	2932	-0.287252	5.41727	-7.12279	1.17e-05	0.000121072	2.48895	1223	ENSMUSG00000062908	ENSMUSG00000062908	1223.1.1	ENSG00000117054	acyl-CoA dehydrogenase medium chain [Source:HGNC Symbol;Acc:HGNC:89]	1
ACADS	ENSMUSG00000029545	chr5	Acads	protein_coding	115110299	115119346	2269	-0.343233	3.77679	-5.20954	0.000213693	0.00135571	-0.243239	1900	ENSMUSG00000029545	ENSMUSG00000029545	1900.1.1	ENSG00000122971	acyl-CoA dehydrogenase short chain [Source:HGNC Symbol;Acc:HGNC:90]	1
ACADSB	ENSMUSG00000030861	chr7	Acadsb	protein_coding	131410601	131446211	4474	-0.00412626	5.69246	-0.0927686	0.927608	0.953883	-8.31196	11911	ENSMUSG00000030861	ENSMUSG00000030861	11911.1.1	ENSG00000196177	acyl-CoA dehydrogenase short/branched chain [Source:HGNC Symbol;Acc:HGNC:91]	1
ACADVL	ENSMUSG00000018574	chr11	Acadvl	protein_coding	70010183	70015411	2686	0.00215002	6.38259	0.0672078	0.947516	0.966567	-8.3909	12207	ENSMUSG00000018574	ENSMUSG00000018574	12207.1.1	ENSG00000072778	acyl-CoA dehydrogenase very long chain [Source:HGNC Symbol;Acc:HGNC:92]	1
ACAP2	ENSMUSG00000049076	chr16	Acap2	protein_coding	31092413	31201238	6493	0.252254	5.76346	5.35839	0.000167342	0.00111196	-0.375944	1945	ENSMUSG00000049076	ENSMUSG00000049076	1945.1.1	ENSG00000114331	ArfGAP with coiled-coil, ankyrin repeat and PH domains 2 [Source:HGNC Symbol;Acc:HGNC:16469]	1
ACAP3	ENSMUSG00000029033	chr4	Acap3	protein_coding	155891822	155907251	5367	0.0168743	6.35391	0.37635	0.713183	0.798046	-8.31539	11929	ENSMUSG00000029033	ENSMUSG00000029033	11929.1.1	ENSG00000131584	ArfGAP with coiled-coil, ankyrin repeat and PH domains 3 [Source:HGNC Symbol;Acc:HGNC:16754]	1
ACAT1	ENSMUSG00000032047	chr9	Acat1	protein_coding	53580522	53610382	3758	0.065276	6.49597	1.70351	0.114035	0.203583	-6.99508	7487	ENSMUSG00000032047	ENSMUSG00000032047	7487.1.1	ENSG00000075239	acetyl-CoA acetyltransferase 1 [Source:HGNC Symbol;Acc:HGNC:93]	1
ACAT2	ENSMUSG00000023832	chr17	Acat2	protein_coding	12942890	12960747	2544	0.0411902	5.797	1.03192	0.322324	0.447966	-7.77893	9761	ENSMUSG00000023832	ENSMUSG00000023832	9761.1.1	ENSG00000120437	acetyl-CoA acetyltransferase 2 [Source:HGNC Symbol;Acc:HGNC:94]	2
ACAT2	ENSMUSG00000062480	chr17	Acat3	protein_coding	12923833	12940402	2345	0.0326517	6.57864	0.642949	0.532271	0.646507	-8.18855	11434	ENSMUSG00000062480	ENSMUSG00000062480	11434.1.1	ENSG00000120437	acetyl-CoA acetyltransferase 2 [Source:HGNC Symbol;Acc:HGNC:94]	2
ACBD3	ENSMUSG00000026499	chr1	Acbd3	protein_coding	180726043	180754204	6780	-0.139115	4.3979	-3.05802	0.00986648	0.0299097	-4.33671	4056	ENSMUSG00000026499	ENSMUSG00000026499	4056.1.1	ENSG00000182827	acyl-CoA binding domain containing 3 [Source:HGNC Symbol;Acc:HGNC:15453]	1
ACBD4	ENSMUSG00000056938	chr11	Acbd4	protein_coding	103101682	103112200	2937	0.0413076	5.70522	1.00246	0.335777	0.461472	-7.7966	9826	ENSMUSG00000056938	ENSMUSG00000056938	9826.1.1	ENSG00000181513	acyl-CoA binding domain containing 4 [Source:HGNC Symbol;Acc:HGNC:23337]	1
ACBD5	ENSMUSG00000026781	chr2	Acbd5	protein_coding	23068168	23114510	4154	0.109286	6.2162	1.85511	0.0881355	0.16687	-6.73933	6985	ENSMUSG00000026781	ENSMUSG00000026781	6985.1.1	ENSG00000107897	acyl-CoA binding domain containing 5 [Source:HGNC Symbol;Acc:HGNC:23338]	1
ACBD6	ENSMUSG00000033701	chr1	Acbd6	protein_coding	155558120	155691330	6453	0.0443413	5.02636	0.990528	0.341341	0.467163	-7.7037	9476	ENSMUSG00000033701	ENSMUSG00000033701	9476.1.1	ENSG00000230124	acyl-CoA binding domain containing 6 [Source:HGNC Symbol;Acc:HGNC:23339]	1
ACD	ENSMUSG00000038000	chr8	Acd	protein_coding	105698159	105701095	1425	-0.0401566	6.65761	-0.846877	0.413526	0.537202	-8.03789	10820	ENSMUSG00000038000	ENSMUSG00000038000	10820.1.1	ENSG00000102977	ACD shelterin complex subunit and telomerase recruitment factor [Source:HGNC Symbol;Acc:HGNC:25070]	1
ACE	ENSMUSG00000020681	chr11	Ace	protein_coding	105967945	105989964	5287	0.346498	4.52993	5.25821	0.000197206	0.00127774	-0.335612	1930	ENSMUSG00000020681	ENSMUSG00000020681	1930.1.1	ENSG00000159640	angiotensin I converting enzyme [Source:HGNC Symbol;Acc:HGNC:2707]	1
ACER2	ENSMUSG00000038007	chr4	Acer2	protein_coding	86874396	86934822	7159	1.03668	3.1971	14.7167	4.44e-09	1.79e-07	11.2779	296	ENSMUSG00000038007	ENSMUSG00000038007	296.1.1	ENSG00000177076	alkaline ceramidase 2 [Source:HGNC Symbol;Acc:HGNC:23675]	1
ACER3	ENSMUSG00000030760	chr7	Acer3	protein_coding	98213658	98321208	4319	0.287652	3.54149	5.50775	0.000131342	0.000905535	0.33064	1729	ENSMUSG00000030760	ENSMUSG00000030760	1729.1.1	ENSG00000078124	alkaline ceramidase 3 [Source:HGNC Symbol;Acc:HGNC:16066]	1
ACHE	ENSMUSG00000023328	chr5	Ache	protein_coding	137287519	137294466	4623	-0.0524229	6.23115	-1.09125	0.29645	0.419481	-7.76656	9717	ENSMUSG00000023328	ENSMUSG00000023328	9717.1.1	ENSG00000087085	acetylcholinesterase (Cartwright blood group) [Source:HGNC Symbol;Acc:HGNC:108]	1
ACIN1	ENSMUSG00000022185	chr14	Acin1	protein_coding	54642161	54686931	8649	-0.0425357	5.94956	-1.09542	0.29469	0.417796	-7.73179	9585	ENSMUSG00000022185	ENSMUSG00000022185	9585.1.1	ENSG00000100813	apoptotic chromatin condensation inducer 1 [Source:HGNC Symbol;Acc:HGNC:17066]	1
ACKR1	ENSMUSG00000037872	chr1	Ackr1	protein_coding	173331886	173333750	1405	0.261949	7.84302	6.9655	1.45e-05	0.000145738	2.06257	1302	ENSMUSG00000037872	ENSMUSG00000037872	1302.1.1	ENSG00000213088	atypical chemokine receptor 1 (Duffy blood group) [Source:HGNC Symbol;Acc:HGNC:4035]	1
ACKR3	ENSMUSG00000044337	chr1	Ackr3	protein_coding	90203980	90216751	3348	1.05328	4.06359	23.0918	2.3e-11	3.15e-09	16.6181	89	ENSMUSG00000044337	ENSMUSG00000044337	89.1.1	ENSG00000144476	atypical chemokine receptor 3 [Source:HGNC Symbol;Acc:HGNC:23692]	1
ACLY	ENSMUSG00000020917	chr11	Acly	protein_coding	100476353	100528000	5279	-0.0458553	6.7077	-1.46604	0.168176	0.274299	-7.34808	8284	ENSMUSG00000020917	ENSMUSG00000020917	8284.1.1	ENSG00000131473	ATP citrate lyase [Source:HGNC Symbol;Acc:HGNC:115]	1
ACO1	ENSMUSG00000028405	chr4	Aco1	protein_coding	40143081	40198338	4496	-0.149706	4.54877	-3.85418	0.00226544	0.0090785	-2.8801	3099	ENSMUSG00000028405	ENSMUSG00000028405	3099.1.1	ENSG00000122729	aconitase 1 [Source:HGNC Symbol;Acc:HGNC:117]	1
ACO2	ENSMUSG00000022477	chr15	Aco2	protein_coding	81872309	81915133	3892	0.0713267	8.66662	2.54788	0.0254532	0.0632352	-5.68964	5392	ENSMUSG00000022477	ENSMUSG00000022477	5392.1.1	ENSG00000100412	aconitase 2 [Source:HGNC Symbol;Acc:HGNC:118]	1
ACOT1	ENSMUSG00000072949	chr12	Acot1	protein_coding	84009502	84017670	1559	0.186094	4.1597	2.7048	0.0190408	0.0503091	-4.92911	4592	ENSMUSG00000072949	ENSMUSG00000072949	4592.1.2	ENSG00000184227	acyl-CoA thioesterase 1 [Source:HGNC Symbol;Acc:HGNC:33128]	2
ACOT1	ENSMUSG00000021226	chr12	Acot2	protein_coding	83987861	83993873	2196	0.341065	3.2857	4.73317	0.000477071	0.00261572	-0.941553	2157	ENSMUSG00000021226	ENSMUSG00000021226	2157.1.2	ENSG00000184227	acyl-CoA thioesterase 1 [Source:HGNC Symbol;Acc:HGNC:33128]	2
ACOT11	ENSMUSG00000034853	chr4	Acot11	protein_coding	106744555	106804998	6056	0.42704	5.39697	9.20013	8.31e-07	1.35e-05	5.30552	783	ENSMUSG00000034853	ENSMUSG00000034853	783.1.1	ENSG00000162390	acyl-CoA thioesterase 11 [Source:HGNC Symbol;Acc:HGNC:18156]	1
ACOT13	ENSMUSG00000006717	chr13	Acot13	protein_coding	24817948	24831517	721	-0.0676617	8.09031	-1.82904	0.0921718	0.172886	-6.8852	7253	ENSMUSG00000006717	ENSMUSG00000006717	7253.1.1	ENSG00000112304	acyl-CoA thioesterase 13 [Source:HGNC Symbol;Acc:HGNC:20999]	1
ACOT2	ENSMUSG00000021226	chr12	Acot2	protein_coding	83987861	83993873	2196	0.341065	3.2857	4.73317	0.000477071	0.00261572	-0.941553	2157	ENSMUSG00000021226	ENSMUSG00000021226	2157.1.1	ENSG00000119673	acyl-CoA thioesterase 2 [Source:HGNC Symbol;Acc:HGNC:18431]	2
ACOT2	ENSMUSG00000072949	chr12	Acot1	protein_coding	84009502	84017670	1559	0.186094	4.1597	2.7048	0.0190408	0.0503091	-4.92911	4592	ENSMUSG00000072949	ENSMUSG00000072949	4592.1.1	ENSG00000119673	acyl-CoA thioesterase 2 [Source:HGNC Symbol;Acc:HGNC:18431]	2
ACOT6	ENSMUSG00000043487	chr12	Acot6	protein_coding	84100654	84111349	3388	-0.220359	3.07714	-3.45983	0.00467467	0.0162993	-3.23528	3308	ENSMUSG00000043487	ENSMUSG00000043487	3308.1.1	ENSG00000205669	acyl-CoA thioesterase 6 [Source:HGNC Symbol;Acc:HGNC:33159]	1
ACOT7	ENSMUSG00000028937	chr4	Acot7	protein_coding	152178134	152271855	2124	-0.0975737	9.05308	-3.04744	0.0100629	0.0303836	-4.78299	4443	ENSMUSG00000028937	ENSMUSG00000028937	4443.1.1	ENSG00000097021	acyl-CoA thioesterase 7 [Source:HGNC Symbol;Acc:HGNC:24157]	1
ACOT8	ENSMUSG00000017307	chr2	Acot8	protein_coding	164792768	164804882	1994	-0.0364152	4.746	-0.774052	0.453782	0.574198	-7.84108	9975	ENSMUSG00000017307	ENSMUSG00000017307	9975.1.1	ENSG00000101473	acyl-CoA thioesterase 8 [Source:HGNC Symbol;Acc:HGNC:15919]	1
ACOT9	ENSMUSG00000025287	chrX	Acot9	protein_coding	155262443	155297654	2273	0.135695	4.68306	2.63948	0.0214909	0.0552618	-5.16733	4825	ENSMUSG00000025287	ENSMUSG00000025287	4825.1.1	ENSG00000123130	acyl-CoA thioesterase 9 [Source:HGNC Symbol;Acc:HGNC:17152]	1
ACOX1	ENSMUSG00000020777	chr11	Acox1	protein_coding	116171888	116199045	5082	0.100493	7.14105	3.79005	0.00254653	0.00997431	-3.32425	3361	ENSMUSG00000020777	ENSMUSG00000020777	3361.1.1	ENSG00000161533	acyl-CoA oxidase 1 [Source:HGNC Symbol;Acc:HGNC:119]	1
ACOX3	ENSMUSG00000029098	chr5	Acox3	protein_coding	35583040	35613801	9093	0.0600181	3.86922	1.33133	0.207658	0.32135	-7.06001	7612	ENSMUSG00000029098	ENSMUSG00000029098	7612.1.1	ENSG00000087008	acyl-CoA oxidase 3, pristanoyl [Source:HGNC Symbol;Acc:HGNC:121]	1
ACP1	ENSMUSG00000044573	chr12	Acp1	protein_coding	30893326	30911612	3221	0.0916574	6.36308	1.81056	0.0951332	0.176899	-6.82287	7149	ENSMUSG00000044573	ENSMUSG00000044573	7149.1.1	ENSG00000143727	acid phosphatase 1 [Source:HGNC Symbol;Acc:HGNC:122]	1
ACP2	ENSMUSG00000002103	chr2	Acp2	protein_coding	91202885	91214098	5186	0.0752114	6.02983	2.58768	0.0236509	0.05954	-5.47655	5169	ENSMUSG00000002103	ENSMUSG00000002103	5169.1.1	ENSG00000134575	acid phosphatase 2, lysosomal [Source:HGNC Symbol;Acc:HGNC:123]	1
ACP4	ENSMUSG00000012777	chr7	Acpt	protein_coding	44252148	44257378	1752	0.132024	3.90801	1.7942	0.0978273	0.180884	-6.42275	6456	ENSMUSG00000012777	ENSMUSG00000012777	6456.1.1	ENSG00000142513	acid phosphatase 4 [Source:HGNC Symbol;Acc:HGNC:14376]	1
ACP6	ENSMUSG00000028093	chr3	Acp6	protein_coding	97158777	97176574	4592	-0.222638	3.3797	-4.01413	0.00169518	0.00723714	-2.2853	2736	ENSMUSG00000028093	ENSMUSG00000028093	2736.1.1	ENSG00000162836	acid phosphatase 6, lysophosphatidic [Source:HGNC Symbol;Acc:HGNC:29609]	1
ACR	ENSMUSG00000022622	chr15	Acr	protein_coding	89568326	89574585	1504	0.886706	2.65433	7.84285	4.41e-06	5.5e-05	4.13371	919	ENSMUSG00000022622	ENSMUSG00000022622	919.1.1	ENSG00000100312	acrosin [Source:HGNC Symbol;Acc:HGNC:126]	1
ACRBP	ENSMUSG00000072770	chr6	Acrbp	protein_coding	125049689	125063267	3277	-0.366917	3.63201	-5.73888	9.08e-05	0.000669225	0.694112	1632	ENSMUSG00000072770	ENSMUSG00000072770	1632.1.1	ENSG00000111644	acrosin binding protein [Source:HGNC Symbol;Acc:HGNC:17195]	1
ACSBG1	ENSMUSG00000032281	chr9	Acsbg1	protein_coding	54604877	54661870	3604	-0.0505605	7.49344	-1.54449	0.148251	0.249129	-7.28251	8107	ENSMUSG00000032281	ENSMUSG00000032281	8107.1.1	ENSG00000103740	acyl-CoA synthetase bubblegum family member 1 [Source:HGNC Symbol;Acc:HGNC:29567]	1
ACSF2	ENSMUSG00000076435	chr11	Acsf2	protein_coding	94557102	94601871	3432	-0.135257	4.06205	-2.95848	0.0118779	0.0346398	-4.44319	4151	ENSMUSG00000076435	ENSMUSG00000076435	4151.1.1	ENSG00000167107	acyl-CoA synthetase family member 2 [Source:HGNC Symbol;Acc:HGNC:26101]	1
ACSF3	ENSMUSG00000015016	chr8	Acsf3	protein_coding	122775505	122817880	2206	0.0148968	5.15262	0.358772	0.725958	0.808787	-8.16503	11329	ENSMUSG00000015016	ENSMUSG00000015016	11329.1.1	ENSG00000176715	acyl-CoA synthetase family member 3 [Source:HGNC Symbol;Acc:HGNC:27288]	1
ACSL1	ENSMUSG00000018796	chr8	Acsl1	protein_coding	46471041	46536051	9449	0.0429028	4.22065	0.908668	0.381295	0.506782	-7.60851	9086	ENSMUSG00000018796	ENSMUSG00000018796	9086.1.1	ENSG00000151726	acyl-CoA synthetase long chain family member 1 [Source:HGNC Symbol;Acc:HGNC:3569]	1
ACSL3	ENSMUSG00000032883	chr1	Acsl3	protein_coding	78657825	78707743	4357	0.0215148	6.98782	0.46158	0.652583	0.748285	-8.32262	11954	ENSMUSG00000032883	ENSMUSG00000032883	11954.1.1	ENSG00000123983	acyl-CoA synthetase long chain family member 3 [Source:HGNC Symbol;Acc:HGNC:3570]	1
ACSL4	ENSMUSG00000031278	chrX	Acsl4	protein_coding	142317993	142390535	5405	0.124504	5.54366	2.41104	0.0327253	0.0771255	-5.72729	5442	ENSMUSG00000031278	ENSMUSG00000031278	5442.1.1	ENSG00000068366	acyl-CoA synthetase long chain family member 4 [Source:HGNC Symbol;Acc:HGNC:3571]	1
ACSL5	ENSMUSG00000024981	chr19	Acsl5	protein_coding	55253369	55296627	3150	0.0128483	6.17539	0.300025	0.769258	0.841256	-8.32529	11966	ENSMUSG00000024981	ENSMUSG00000024981	11966.1.1	ENSG00000197142	acyl-CoA synthetase long chain family member 5 [Source:HGNC Symbol;Acc:HGNC:16526]	1
ACSL6	ENSMUSG00000020333	chr11	Acsl6	protein_coding	54303798	54364756	9914	-0.0326568	6.48139	-0.937668	0.366783	0.492795	-7.94242	10369	ENSMUSG00000020333	ENSMUSG00000020333	10369.1.1	ENSG00000164398	acyl-CoA synthetase long chain family member 6 [Source:HGNC Symbol;Acc:HGNC:16496]	1
ACSS1	ENSMUSG00000027452	chr2	Acss1	protein_coding	150618105	150668500	4128	-0.27538	4.63801	-6.31048	3.77e-05	0.000322631	1.38125	1449	ENSMUSG00000027452	ENSMUSG00000027452	1449.1.1	ENSG00000154930	acyl-CoA synthetase short chain family member 1 [Source:HGNC Symbol;Acc:HGNC:16091]	1
ACSS2	ENSMUSG00000027605	chr2	Acss2	protein_coding	155517948	155585724	10163	0.0396555	4.41136	0.990877	0.341177	0.467093	-7.57605	8974	ENSMUSG00000027605	ENSMUSG00000027605	8974.1.1	ENSG00000131069	acyl-CoA synthetase short chain family member 2 [Source:HGNC Symbol;Acc:HGNC:15814]	1
ACTA1	ENSMUSG00000031972	chr8	Acta1	protein_coding	123891767	123894736	1433	0.105799	4.53385	1.30134	0.217413	0.332366	-7.25779	8048	ENSMUSG00000031972	ENSMUSG00000031972	8048.1.1	ENSG00000143632	actin alpha 1, skeletal muscle [Source:HGNC Symbol;Acc:HGNC:129]	1
ACTA2	ENSMUSG00000035783	chr19	Acta2	protein_coding	34241090	34255336	1781	-0.425005	6.05751	-7.30918	9.01e-06	9.87e-05	2.67932	1177	ENSMUSG00000035783	ENSMUSG00000035783	1177.1.1	ENSG00000107796	actin alpha 2, smooth muscle [Source:HGNC Symbol;Acc:HGNC:130]	1
ACTB	ENSMUSG00000029580	chr5	Actb	protein_coding	142903115	142906754	2679	0.153144	10.1527	4.36617	0.000904139	0.00436427	-2.34674	2769	ENSMUSG00000029580	ENSMUSG00000029580	2769.1.1	ENSG00000075624	actin beta [Source:HGNC Symbol;Acc:HGNC:132]	1
ACTG1	ENSMUSG00000062825	chr11	Actg1	protein_coding	120345690	120348542	2658	-0.0215213	9.94168	-0.658179	0.522768	0.638506	-8.30168	11867	ENSMUSG00000062825	ENSMUSG00000062825	11867.1.1	ENSG00000184009	actin gamma 1 [Source:HGNC Symbol;Acc:HGNC:144]	1
ACTL6A	ENSMUSG00000027671	chr3	Actl6a	protein_coding	32706298	32726973	3886	0.0481468	3.91564	1.0697	0.305662	0.429981	-7.37403	8369	ENSMUSG00000027671	ENSMUSG00000027671	8369.1.1	ENSG00000136518	actin like 6A [Source:HGNC Symbol;Acc:HGNC:24124]	1
ACTL6B	ENSMUSG00000029712	chr5	Actl6b	protein_coding	137553517	137569582	1944	-0.0670119	7.04841	-1.67973	0.118663	0.20978	-7.06779	7629	ENSMUSG00000029712	ENSMUSG00000029712	7629.1.1	ENSG00000077080	actin like 6B [Source:HGNC Symbol;Acc:HGNC:160]	1
ACTN1	ENSMUSG00000015143	chr12	Actn1	protein_coding	80167542	80260371	3805	0.115577	5.84771	2.34866	0.0366719	0.0844488	-5.87973	5628	ENSMUSG00000015143	ENSMUSG00000015143	5628.1.1	ENSG00000072110	actinin alpha 1 [Source:HGNC Symbol;Acc:HGNC:163]	1
ACTN2	ENSMUSG00000052374	chr13	Actn2	protein_coding	12269426	12340760	3694	0.0785087	3.94738	1.37838	0.193075	0.304216	-7.02009	7536	ENSMUSG00000052374	ENSMUSG00000052374	7536.1.1	ENSG00000077522	actinin alpha 2 [Source:HGNC Symbol;Acc:HGNC:164]	1
ACTN4	ENSMUSG00000054808	chr7	Actn4	protein_coding	28893248	28962340	5026	0.10185	6.66773	2.96897	0.011648	0.0340809	-4.83403	4486	ENSMUSG00000054808	ENSMUSG00000054808	4486.1.1	ENSG00000130402	actinin alpha 4 [Source:HGNC Symbol;Acc:HGNC:166]	1
ACTR10	ENSMUSG00000021076	chr12	Actr10	protein_coding	70937857	70964718	4022	0.0448034	6.91477	1.57379	0.141347	0.240178	-7.2132	7946	ENSMUSG00000021076	ENSMUSG00000021076	7946.1.1	ENSG00000131966	actin related protein 10 [Source:HGNC Symbol;Acc:HGNC:17372]	1
ACTR1A	ENSMUSG00000025228	chr19	Actr1a	protein_coding	46376814	46395735	2742	0.0352573	8.23421	1.21134	0.248929	0.367315	-7.73893	9613	ENSMUSG00000025228	ENSMUSG00000025228	9613.1.1	ENSG00000138107	actin related protein 1A [Source:HGNC Symbol;Acc:HGNC:167]	1
ACTR1B	ENSMUSG00000037351	chr1	Actr1b	protein_coding	36698114	36714422	4274	0.0154114	8.17111	0.537109	0.600945	0.705611	-8.33206	11999	ENSMUSG00000037351	ENSMUSG00000037351	11999.1.1	ENSG00000115073	actin related protein 1B [Source:HGNC Symbol;Acc:HGNC:168]	1
ACTR2	ENSMUSG00000020152	chr11	Actr2	protein_coding	20062304	20112913	5204	0.0853889	7.81152	2.71989	0.0185152	0.0492646	-5.34989	5027	ENSMUSG00000020152	ENSMUSG00000020152	5027.1.1	ENSG00000138071	actin related protein 2 [Source:HGNC Symbol;Acc:HGNC:169]	1
ACTR3	ENSMUSG00000026341	chr1	Actr3	protein_coding	125392905	125435727	4631	0.153945	6.18881	3.81024	0.00245435	0.00968316	-3.21663	3294	ENSMUSG00000026341	ENSMUSG00000026341	3294.1.1	ENSG00000115091	actin related protein 3 [Source:HGNC Symbol;Acc:HGNC:170]	1
ACTR3B	ENSMUSG00000056367	chr5	Actr3b	protein_coding	25759997	25850342	1741	0.150158	7.37373	3.72952	0.00284467	0.0109193	-3.44796	3439	ENSMUSG00000056367	ENSMUSG00000056367	3439.1.2	ENSG00000133627	actin related protein 3B [Source:HGNC Symbol;Acc:HGNC:17256]	1
ACTR3C	ENSMUSG00000056367	chr5	Actr3b	protein_coding	25759997	25850342	1741	0.150158	7.37373	3.72952	0.00284467	0.0109193	-3.44796	3439	ENSMUSG00000056367	ENSMUSG00000056367	3439.1.1	ENSG00000106526	actin related protein 3C [Source:HGNC Symbol;Acc:HGNC:37282]	1
ACTR5	ENSMUSG00000037761	chr2	Actr5	protein_coding	158624888	158639211	4186	0.137882	3.12113	1.87808	0.0847124	0.161987	-6.07396	5921	ENSMUSG00000037761	ENSMUSG00000037761	5921.1.1	ENSG00000101442	actin related protein 5 [Source:HGNC Symbol;Acc:HGNC:14671]	1
ACTR6	ENSMUSG00000019948	chr10	Actr6	protein_coding	89711973	89732295	1703	0.16817	5.26055	3.134	0.00856384	0.0266305	-4.36463	4078	ENSMUSG00000019948	ENSMUSG00000019948	4078.1.1	ENSG00000075089	actin related protein 6 [Source:HGNC Symbol;Acc:HGNC:24025]	1
ACTR8	ENSMUSG00000015971	chr14	Actr8	protein_coding	29978337	29993221	2121	0.103509	6.26878	3.15254	0.00827319	0.0259139	-4.45999	4158	ENSMUSG00000015971	ENSMUSG00000015971	4158.1.1	ENSG00000113812	actin related protein 8 [Source:HGNC Symbol;Acc:HGNC:14672]	1
ACVR1	ENSMUSG00000026836	chr2	Acvr1	protein_coding	58388644	58567157	4829	-0.167012	3.98213	-3.18992	0.0077168	0.0244722	-3.99126	3830	ENSMUSG00000026836	ENSMUSG00000026836	3830.1.1	ENSG00000115170	activin A receptor type 1 [Source:HGNC Symbol;Acc:HGNC:171]	1
ACVR1B	ENSMUSG00000000532	chr15	Acvr1b	protein_coding	101174067	101213679	4413	0.231152	6.58747	6.39035	3.35e-05	0.000292357	1.24151	1496	ENSMUSG00000000532	ENSMUSG00000000532	1496.1.1	ENSG00000135503	activin A receptor type 1B [Source:HGNC Symbol;Acc:HGNC:172]	1
ACVR1C	ENSMUSG00000026834	chr2	Acvr1c	protein_coding	58267453	58357895	9292	-0.110005	2.67899	-1.46464	0.168551	0.274804	-6.54637	6650	ENSMUSG00000026834	ENSMUSG00000026834	6650.1.1	ENSG00000123612	activin A receptor type 1C [Source:HGNC Symbol;Acc:HGNC:18123]	1
ACVR2A	ENSMUSG00000052155	chr2	Acvr2a	protein_coding	48814109	48903269	5686	0.183287	5.23694	3.44583	0.00479739	0.0165952	-3.77307	3684	ENSMUSG00000052155	ENSMUSG00000052155	3684.1.1	ENSG00000121989	activin A receptor type 2A [Source:HGNC Symbol;Acc:HGNC:173]	1
ACVRL1	ENSMUSG00000000530	chr15	Acvrl1	protein_coding	101128522	101145336	4265	-0.516433	4.25761	-10.271	2.53e-07	5.03e-06	6.77834	623	ENSMUSG00000000530	ENSMUSG00000000530	623.1.1	ENSG00000139567	activin A receptor like type 1 [Source:HGNC Symbol;Acc:HGNC:175]	1
ACY1	ENSMUSG00000023262	chr9	Acy1	protein_coding	106432981	106438319	2966	0.0478602	4.05044	0.929725	0.370719	0.497067	-7.55094	8883	ENSMUSG00000023262	ENSMUSG00000023262	8883.1.2	ENSG00000243989	aminoacylase 1 [Source:HGNC Symbol;Acc:HGNC:177]	1
ACY3	ENSMUSG00000024866	chr19	Acy3	protein_coding	3986661	3990007	1505	0.290054	3.04998	3.12017	0.00878741	0.027194	-3.85818	3744	ENSMUSG00000024866	ENSMUSG00000024866	3744.1.1	ENSG00000132744	aminoacylase 3 [Source:HGNC Symbol;Acc:HGNC:24104]	1
ACYP2	ENSMUSG00000060923	chr11	Acyp2	protein_coding	30505991	30649587	863	0.0696307	6.36184	1.02939	0.323465	0.449201	-7.84076	9973	ENSMUSG00000060923	ENSMUSG00000060923	9973.1.1	ENSG00000170634	acylphosphatase 2 [Source:HGNC Symbol;Acc:HGNC:180]	1
ADA	ENSMUSG00000017697	chr2	Ada	protein_coding	163726584	163750239	2002	2.1494	2.19672	17.6483	5.42e-10	3.52e-08	13.5149	180	ENSMUSG00000017697	ENSMUSG00000017697	180.1.1	ENSG00000196839	adenosine deaminase [Source:HGNC Symbol;Acc:HGNC:186]	1
ADAL	ENSMUSG00000027259	chr2	Adal	protein_coding	121140428	121156680	5317	-0.0649778	3.56159	-1.21325	0.248225	0.366406	-7.1169	7739	ENSMUSG00000027259	ENSMUSG00000027259	7739.1.1	ENSG00000168803	adenosine deaminase like [Source:HGNC Symbol;Acc:HGNC:31853]	1
ADAM10	ENSMUSG00000054693	chr9	Adam10	protein_coding	70678997	70780229	4913	-0.100811	5.87014	-2.53045	0.0262836	0.064975	-5.55991	5257	ENSMUSG00000054693	ENSMUSG00000054693	5257.1.1	ENSG00000137845	ADAM metallopeptidase domain 10 [Source:HGNC Symbol;Acc:HGNC:188]	1
ADAM11	ENSMUSG00000020926	chr11	Adam11	protein_coding	102761439	102780262	5669	0.0428447	7.14952	0.969272	0.351415	0.477911	-7.95657	10445	ENSMUSG00000020926	ENSMUSG00000020926	10445.1.1	ENSG00000073670	ADAM metallopeptidase domain 11 [Source:HGNC Symbol;Acc:HGNC:189]	1
ADAM15	ENSMUSG00000028041	chr3	Adam15	protein_coding	89338542	89349996	6145	0.175819	6.22139	4.72373	0.000484876	0.0026492	-1.54131	2385	ENSMUSG00000028041	ENSMUSG00000028041	2385.1.1	ENSG00000143537	ADAM metallopeptidase domain 15 [Source:HGNC Symbol;Acc:HGNC:193]	1
ADAM17	ENSMUSG00000052593	chr12	Adam17	protein_coding	21323509	21373632	7154	-0.0578319	3.59274	-1.10505	0.29066	0.413502	-7.2471	8025	ENSMUSG00000052593	ENSMUSG00000052593	8025.1.1	ENSG00000151694	ADAM metallopeptidase domain 17 [Source:HGNC Symbol;Acc:HGNC:195]	1
ADAM22	ENSMUSG00000040537	chr5	Adam22	protein_coding	8072352	8368160	12231	-0.0155304	6.17321	-0.417551	0.683601	0.772641	-8.28031	11795	ENSMUSG00000040537	ENSMUSG00000040537	11795.1.1	ENSG00000008277	ADAM metallopeptidase domain 22 [Source:HGNC Symbol;Acc:HGNC:201]	1
ADAM23	ENSMUSG00000025964	chr1	Adam23	protein_coding	63445891	63596276	17907	-0.0492968	5.14052	-1.32254	0.21048	0.324469	-7.34896	8290	ENSMUSG00000025964	ENSMUSG00000025964	8290.1.1	ENSG00000114948	ADAM metallopeptidase domain 23 [Source:HGNC Symbol;Acc:HGNC:202]	1
ADAM9	ENSMUSG00000031555	chr8	Adam9	protein_coding	24949611	25016922	4011	0.251241	5.58366	5.90574	6.99e-05	0.000537119	0.567848	1667	ENSMUSG00000031555	ENSMUSG00000031555	1667.1.1	ENSG00000168615	ADAM metallopeptidase domain 9 [Source:HGNC Symbol;Acc:HGNC:216]	1
ADAMTS1	ENSMUSG00000022893	chr16	Adamts1	protein_coding	85793827	85803113	5302	1.99055	4.43833	28.3343	2.03e-12	6.11e-10	19.0825	40	ENSMUSG00000022893	ENSMUSG00000022893	40.1.1	ENSG00000154734	ADAM metallopeptidase with thrombospondin type 1 motif 1 [Source:HGNC Symbol;Acc:HGNC:217]	1
ADAMTS10	ENSMUSG00000024299	chr17	Adamts10	protein_coding	33524204	33553782	5453	-0.173028	5.38911	-3.2305	0.00715539	0.0230134	-4.20732	3970	ENSMUSG00000024299	ENSMUSG00000024299	3970.1.1	ENSG00000142303	ADAM metallopeptidase with thrombospondin type 1 motif 10 [Source:HGNC Symbol;Acc:HGNC:13201]	1
ADAMTS15	ENSMUSG00000033453	chr9	Adamts15	protein_coding	30899155	30922452	5928	0.147796	2.69958	2.03817	0.0640417	0.130201	-5.69739	5402	ENSMUSG00000033453	ENSMUSG00000033453	5402.1.1	ENSG00000166106	ADAM metallopeptidase with thrombospondin type 1 motif 15 [Source:HGNC Symbol;Acc:HGNC:16305]	1
ADAMTS16	ENSMUSG00000049538	chr13	Adamts16	protein_coding	70727802	70841811	6836	-0.00904771	2.50011	-0.092316	0.92796	0.953918	-7.56706	8939	ENSMUSG00000049538	ENSMUSG00000049538	8939.1.1	ENSG00000145536	ADAM metallopeptidase with thrombospondin type 1 motif 16 [Source:HGNC Symbol;Acc:HGNC:17108]	1
ADAMTS2	ENSMUSG00000036545	chr11	Adamts2	protein_coding	50602084	50807573	9336	0.126742	2.77277	1.7546	0.104632	0.190374	-6.15957	6031	ENSMUSG00000036545	ENSMUSG00000036545	6031.1.1	ENSG00000087116	ADAM metallopeptidase with thrombospondin type 1 motif 2 [Source:HGNC Symbol;Acc:HGNC:218]	1
ADAMTS20	ENSMUSG00000022449	chr15	Adamts20	protein_coding	94270163	94465418	8997	0.387775	2.98993	5.56806	0.000119211	0.000839052	0.578059	1664	ENSMUSG00000022449	ENSMUSG00000022449	1664.1.1	ENSG00000173157	ADAM metallopeptidase with thrombospondin type 1 motif 20 [Source:HGNC Symbol;Acc:HGNC:17178]	1
ADAMTS3	ENSMUSG00000043635	chr5	Adamts3	protein_coding	89673841	89883334	7663	0.208216	3.92258	3.2124	0.00740055	0.0236738	-3.93403	3801	ENSMUSG00000043635	ENSMUSG00000043635	3801.1.1	ENSG00000156140	ADAM metallopeptidase with thrombospondin type 1 motif 3 [Source:HGNC Symbol;Acc:HGNC:219]	1
ADAMTS4	ENSMUSG00000006403	chr1	Adamts4	protein_coding	171250421	171260637	4810	-0.267977	4.20908	-5.01455	0.000295753	0.00176589	-0.690487	2055	ENSMUSG00000006403	ENSMUSG00000006403	2055.1.1	ENSG00000158859	ADAM metallopeptidase with thrombospondin type 1 motif 4 [Source:HGNC Symbol;Acc:HGNC:220]	1
ADAMTS9	ENSMUSG00000030022	chr6	Adamts9	protein_coding	92772699	92943492	12527	2.21346	2.04984	21.3875	5.69e-11	5.87e-09	15.6848	120	ENSMUSG00000030022	ENSMUSG00000030022	120.1.1	ENSG00000163638	ADAM metallopeptidase with thrombospondin type 1 motif 9 [Source:HGNC Symbol;Acc:HGNC:13202]	1
ADAMTSL2	ENSMUSG00000036040	chr2	Adamtsl2	protein_coding	27079379	27108981	7993	0.686802	2.33587	9.16294	8.67e-07	1.41e-05	5.91209	710	ENSMUSG00000036040	ENSMUSG00000036040	710.1.1	ENSG00000197859	ADAMTS like 2 [Source:HGNC Symbol;Acc:HGNC:14631]	1
ADAMTSL4	ENSMUSG00000015850	chr3	Adamtsl4	protein_coding	95676201	95687917	4198	-0.190758	3.98722	-3.25243	0.00686931	0.0222687	-3.87773	3764	ENSMUSG00000015850	ENSMUSG00000015850	3764.1.1	ENSG00000143382	ADAMTS like 4 [Source:HGNC Symbol;Acc:HGNC:19706]	1
ADAMTSL5	ENSMUSG00000043822	chr10	Adamtsl5	protein_coding	80339110	80348412	4722	-0.339319	2.82432	-4.58057	0.000621043	0.00323726	-1.09768	2211	ENSMUSG00000043822	ENSMUSG00000043822	2211.1.1	ENSG00000185761	ADAMTS like 5 [Source:HGNC Symbol;Acc:HGNC:27912]	1
ADAP1	ENSMUSG00000056413	chr5	Adap1	protein_coding	139271876	139325622	3232	-0.106132	7.71613	-2.91466	0.0128882	0.0369644	-4.98831	4642	ENSMUSG00000056413	ENSMUSG00000056413	4642.1.1	ENSG00000105963	ArfGAP with dual PH domains 1 [Source:HGNC Symbol;Acc:HGNC:16486]	1
ADAP2	ENSMUSG00000020709	chr11	Adap2	protein_coding	80154105	80178958	1785	0.518744	3.82958	7.72274	5.17e-06	6.27e-05	3.67157	1008	ENSMUSG00000020709	ENSMUSG00000020709	1008.1.1	ENSG00000184060	ArfGAP with dual PH domains 2 [Source:HGNC Symbol;Acc:HGNC:16487]	1
ADAR	ENSMUSG00000027951	chr3	Adar	protein_coding	89715022	89753446	6786	0.118928	6.8243	4.0552	0.00157423	0.00683261	-2.81088	3041	ENSMUSG00000027951	ENSMUSG00000027951	3041.1.1	ENSG00000160710	adenosine deaminase RNA specific [Source:HGNC Symbol;Acc:HGNC:225]	1
ADARB1	ENSMUSG00000020262	chr10	Adarb1	protein_coding	77290726	77418270	11272	-0.0263761	6.24132	-0.790971	0.444212	0.566338	-8.05106	10869	ENSMUSG00000020262	ENSMUSG00000020262	10869.1.1	ENSG00000197381	adenosine deaminase RNA specific B1 [Source:HGNC Symbol;Acc:HGNC:226]	1
ADARB2	ENSMUSG00000052551	chr13	Adarb2	protein_coding	8202866	8768747	9670	-0.0671907	2.98128	-0.962241	0.354793	0.480724	-7.22146	7961	ENSMUSG00000052551	ENSMUSG00000052551	7961.1.1	ENSG00000185736	adenosine deaminase RNA specific B2 (inactive) [Source:HGNC Symbol;Acc:HGNC:227]	1
ADAT1	ENSMUSG00000031949	chr8	Adat1	protein_coding	111966908	111992302	4399	0.0324198	2.93289	0.395682	0.699238	0.78632	-7.59479	9035	ENSMUSG00000031949	ENSMUSG00000031949	9035.1.1	ENSG00000065457	adenosine deaminase tRNA specific 1 [Source:HGNC Symbol;Acc:HGNC:228]	1
ADAT2	ENSMUSG00000019808	chr10	Adat2	protein_coding	13552894	13563376	1466	0.223766	3.14811	2.26498	0.0426864	0.0946152	-5.42592	5120	ENSMUSG00000019808	ENSMUSG00000019808	5120.1.1	ENSG00000189007	adenosine deaminase tRNA specific 2 [Source:HGNC Symbol;Acc:HGNC:21172]	1
ADAT3	ENSMUSG00000035370	chr10	Adat3	protein_coding	80602880	80615783	4586	-0.0749965	5.31237	-2.18328	0.049457	0.106501	-6.08746	5943	ENSMUSG00000035370	ENSMUSG00000035370	5943.1.1	ENSG00000213638	adenosine deaminase tRNA specific 3 [Source:HGNC Symbol;Acc:HGNC:25151]	1
ADCK1	ENSMUSG00000021044	chr12	Adck1	protein_coding	88360554	88461719	2330	0.0421048	5.71262	1.17168	0.263913	0.38353	-7.61698	9123	ENSMUSG00000021044	ENSMUSG00000021044	9123.1.1	ENSG00000063761	aarF domain containing kinase 1 [Source:HGNC Symbol;Acc:HGNC:19038]	1
ADCK2	ENSMUSG00000046947	chr6	Adck2	protein_coding	39573873	39596595	4095	-0.0454756	5.77261	-1.03741	0.319862	0.445338	-7.77039	9729	ENSMUSG00000046947	ENSMUSG00000046947	9729.1.1	ENSG00000133597	aarF domain containing kinase 2 [Source:HGNC Symbol;Acc:HGNC:19039]	1
ADCK5	ENSMUSG00000022550	chr15	Adck5	protein_coding	76576358	76595816	3452	-0.175271	4.31985	-3.08225	0.0094309	0.0287957	-4.27286	4016	ENSMUSG00000022550	ENSMUSG00000022550	4016.1.1	ENSG00000173137	aarF domain containing kinase 5 [Source:HGNC Symbol;Acc:HGNC:21738]	1
ADCY1	ENSMUSG00000020431	chr11	Adcy1	protein_coding	7063489	7178506	12522	0.18317	7.13508	4.41325	0.00083215	0.00408809	-2.16902	2686	ENSMUSG00000020431	ENSMUSG00000020431	2686.1.1	ENSG00000164742	adenylate cyclase 1 [Source:HGNC Symbol;Acc:HGNC:232]	1
ADCY2	ENSMUSG00000021536	chr13	Adcy2	protein_coding	68620043	68999541	4211	-0.0235528	6.49171	-0.590331	0.565848	0.675262	-8.21559	11526	ENSMUSG00000021536	ENSMUSG00000021536	11526.1.1	ENSG00000078295	adenylate cyclase 2 [Source:HGNC Symbol;Acc:HGNC:233]	1
ADCY3	ENSMUSG00000020654	chr12	Adcy3	protein_coding	4133103	4213525	6246	-0.110939	4.94509	-2.4046	0.0331133	0.077878	-5.64204	5346	ENSMUSG00000020654	ENSMUSG00000020654	5346.1.1	ENSG00000138031	adenylate cyclase 3 [Source:HGNC Symbol;Acc:HGNC:234]	1
ADCY4	ENSMUSG00000022220	chr14	Adcy4	protein_coding	55769058	55784042	3500	0.357801	3.04789	3.50506	0.00429953	0.0152382	-3.13336	3248	ENSMUSG00000022220	ENSMUSG00000022220	3248.1.1	ENSG00000129467	adenylate cyclase 4 [Source:HGNC Symbol;Acc:HGNC:235]	1
ADCY5	ENSMUSG00000022840	chr16	Adcy5	protein_coding	35154877	35305737	7007	0.0819664	6.96496	1.84079	0.090332	0.17018	-6.81897	7141	ENSMUSG00000022840	ENSMUSG00000022840	7141.1.1	ENSG00000173175	adenylate cyclase 5 [Source:HGNC Symbol;Acc:HGNC:236]	1
ADCY6	ENSMUSG00000022994	chr15	Adcy6	protein_coding	98589994	98607633	6017	-0.0421239	5.34538	-1.09376	0.295388	0.418495	-7.64972	9242	ENSMUSG00000022994	ENSMUSG00000022994	9242.1.1	ENSG00000174233	adenylate cyclase 6 [Source:HGNC Symbol;Acc:HGNC:237]	1
ADCY7	ENSMUSG00000031659	chr8	Adcy7	protein_coding	88272403	88329962	6330	0.0367456	2.93625	0.563502	0.583402	0.6904	-7.51903	8767	ENSMUSG00000031659	ENSMUSG00000031659	8767.1.1	ENSG00000121281	adenylate cyclase 7 [Source:HGNC Symbol;Acc:HGNC:238]	1
ADCY8	ENSMUSG00000022376	chr15	Adcy8	protein_coding	64699042	64922296	5032	-0.654004	4.23939	-15.1037	3.3e-09	1.42e-07	11.3925	287	ENSMUSG00000022376	ENSMUSG00000022376	287.1.1	ENSG00000155897	adenylate cyclase 8 [Source:HGNC Symbol;Acc:HGNC:239]	1
ADCY9	ENSMUSG00000005580	chr16	Adcy9	protein_coding	4287529	4420498	5197	0.408858	3.38327	5.025	0.000290605	0.00174182	-0.452195	1972	ENSMUSG00000005580	ENSMUSG00000005580	1972.1.1	ENSG00000162104	adenylate cyclase 9 [Source:HGNC Symbol;Acc:HGNC:240]	1
ADCYAP1	ENSMUSG00000024256	chr17	Adcyap1	protein_coding	93199422	93205485	2088	-0.366573	4.95175	-6.89403	1.61e-05	0.000159351	2.22367	1273	ENSMUSG00000024256	ENSMUSG00000024256	1273.1.1	ENSG00000141433	adenylate cyclase activating polypeptide 1 [Source:HGNC Symbol;Acc:HGNC:241]	1
ADCYAP1R1	ENSMUSG00000029778	chr6	Adcyap1r1	protein_coding	55451978	55501451	6601	-0.0682125	6.95815	-2.176	0.0501067	0.107592	-6.27314	6219	ENSMUSG00000029778	ENSMUSG00000029778	6219.1.1	ENSG00000078549	ADCYAP receptor type I [Source:HGNC Symbol;Acc:HGNC:242]	1
ADD1	ENSMUSG00000029106	chr5	Add1	protein_coding	34573664	34632308	6066	-0.0441344	7.7018	-1.53376	0.150851	0.252443	-7.30533	8177	ENSMUSG00000029106	ENSMUSG00000029106	8177.1.1	ENSG00000087274	adducin 1 [Source:HGNC Symbol;Acc:HGNC:243]	1
ADD2	ENSMUSG00000030000	chr6	Add2	protein_coding	86078084	86119555	3119	0.266327	5.29237	3.72094	0.00288972	0.0110619	-3.26736	3328	ENSMUSG00000030000	ENSMUSG00000030000	3328.1.1	ENSG00000075340	adducin 2 [Source:HGNC Symbol;Acc:HGNC:244]	1
ADD3	ENSMUSG00000025026	chr19	Add3	protein_coding	53140445	53247399	4938	-0.191181	6.18427	-5.57075	0.000118698	0.000836384	-0.0622445	1846	ENSMUSG00000025026	ENSMUSG00000025026	1846.1.1	ENSG00000148700	adducin 3 [Source:HGNC Symbol;Acc:HGNC:245]	1
ADGRA1	ENSMUSG00000025475	chr7	Gpr123	protein_coding	139834174	139878088	5386	0.0273729	5.43441	0.698894	0.497853	0.614572	-8.02165	10745	ENSMUSG00000025475	ENSMUSG00000025475	10745.1.1	ENSG00000197177	adhesion G protein-coupled receptor A1 [Source:HGNC Symbol;Acc:HGNC:13838]	1
ADGRA2	ENSMUSG00000031486	chr8	Gpr124	protein_coding	27085583	27123436	5775	-0.576951	3.50443	-9.13847	8.92e-07	1.44e-05	5.61346	747	ENSMUSG00000031486	ENSMUSG00000031486	747.1.1	ENSG00000020181	adhesion G protein-coupled receptor A2 [Source:HGNC Symbol;Acc:HGNC:17849]	1
ADGRA3	ENSMUSG00000029090	chr5	Gpr125	protein_coding	49959951	50058996	4475	-0.199716	3.77752	-2.88668	0.0135779	0.0385789	-4.49683	4203	ENSMUSG00000029090	ENSMUSG00000029090	4203.1.1	ENSG00000152990	adhesion G protein-coupled receptor A3 [Source:HGNC Symbol;Acc:HGNC:13839]	1
ADGRB1	ENSMUSG00000034730	chr15	Bai1	protein_coding	74516195	74589465	6878	0.128452	7.6666	3.20942	0.00744169	0.0237871	-4.43652	4145	ENSMUSG00000034730	ENSMUSG00000034730	4145.1.1	ENSG00000181790	adhesion G protein-coupled receptor B1 [Source:HGNC Symbol;Acc:HGNC:943]	1
ADGRB2	ENSMUSG00000028782	chr4	Bai2	protein_coding	129984870	130022633	6487	-0.0142413	7.49302	-0.345956	0.735325	0.815366	-8.39575	12222	ENSMUSG00000028782	ENSMUSG00000028782	12222.1.1	ENSG00000121753	adhesion G protein-coupled receptor B2 [Source:HGNC Symbol;Acc:HGNC:944]	1
ADGRB3	ENSMUSG00000033569	chr1	Bai3	protein_coding	25067476	25829707	18559	0.0812329	3.74085	1.50856	0.157111	0.26037	-6.78998	7074	ENSMUSG00000033569	ENSMUSG00000033569	7074.1.1	ENSG00000135298	adhesion G protein-coupled receptor B3 [Source:HGNC Symbol;Acc:HGNC:945]	1
ADGRE5	ENSMUSG00000002885	chr8	Cd97	protein_coding	83723251	83741326	3757	-0.968311	3.41331	-18.914	2.41e-10	1.94e-08	14.2625	150	ENSMUSG00000002885	ENSMUSG00000002885	150.1.1	ENSG00000123146	adhesion G protein-coupled receptor E5 [Source:HGNC Symbol;Acc:HGNC:1711]	1
ADGRF5	ENSMUSG00000056492	chr17	Gpr116	protein_coding	43389466	43459557	8535	0.045369	4.47151	0.944483	0.363429	0.489713	-7.63594	9196	ENSMUSG00000056492	ENSMUSG00000056492	9196.1.1	ENSG00000069122	adhesion G protein-coupled receptor F5 [Source:HGNC Symbol;Acc:HGNC:19030]	1
ADGRG1	ENSMUSG00000031785	chr8	Gpr56	protein_coding	94977109	95014208	3864	0.224411	6.68529	7.82358	4.53e-06	5.61e-05	3.35897	1064	ENSMUSG00000031785	ENSMUSG00000031785	1064.1.1	ENSG00000205336	adhesion G protein-coupled receptor G1 [Source:HGNC Symbol;Acc:HGNC:4512]	1
ADGRL1	ENSMUSG00000013033	chr8	Lphn1	protein_coding	83900105	83941954	8587	-0.121457	7.7706	-3.44716	0.00478558	0.0165703	-3.99439	3832	ENSMUSG00000013033	ENSMUSG00000013033	3832.1.1	ENSG00000072071	adhesion G protein-coupled receptor L1 [Source:HGNC Symbol;Acc:HGNC:20973]	1
ADGRL2	ENSMUSG00000028184	chr3	Lphn2	protein_coding	148815586	148989316	8403	0.0695488	4.79118	1.51515	0.155452	0.258341	-7.02971	7554	ENSMUSG00000028184	ENSMUSG00000028184	7554.1.1	ENSG00000117114	adhesion G protein-coupled receptor L2 [Source:HGNC Symbol;Acc:HGNC:18582]	1
ADGRL3	ENSMUSG00000037605	chr5	Lphn3	protein_coding	81020138	81825133	13291	0.0318076	3.92979	0.692121	0.501948	0.618647	-7.71381	9517	ENSMUSG00000037605	ENSMUSG00000037605	9517.1.1	ENSG00000150471	adhesion G protein-coupled receptor L3 [Source:HGNC Symbol;Acc:HGNC:20974]	1
ADGRL4	ENSMUSG00000039167	chr3	Eltd1	protein_coding	151437887	151545086	4343	0.00208958	4.34183	0.0341371	0.973325	0.983253	-8.06861	10937	ENSMUSG00000039167	ENSMUSG00000039167	10937.1.1	ENSG00000162618	adhesion G protein-coupled receptor L4 [Source:HGNC Symbol;Acc:HGNC:20822]	1
ADH5	ENSMUSG00000028138	chr3	Adh5	protein_coding	138443093	138455499	2801	-0.0734342	6.19643	-2.0913	0.0582881	0.120987	-6.35659	6336	ENSMUSG00000028138	ENSMUSG00000028138	6336.1.1	ENSG00000197894	alcohol dehydrogenase 5 (class III), chi polypeptide [Source:HGNC Symbol;Acc:HGNC:253]	1
ADHFE1	ENSMUSG00000025911	chr1	Adhfe1	protein_coding	9547948	9580673	3780	0.112024	3.9327	1.72047	0.110834	0.199207	-6.53897	6636	ENSMUSG00000025911	ENSMUSG00000025911	6636.1.1	ENSG00000147576	alcohol dehydrogenase iron containing 1 [Source:HGNC Symbol;Acc:HGNC:16354]	1
ADI1	ENSMUSG00000020629	chr12	Adi1	protein_coding	28675231	28682175	1886	0.0131272	6.21631	0.320633	0.753967	0.829769	-8.32171	11951	ENSMUSG00000020629	ENSMUSG00000020629	11951.1.1	ENSG00000182551	acireductone dioxygenase 1 [Source:HGNC Symbol;Acc:HGNC:30576]	1
ADIPOR1	ENSMUSG00000026457	chr1	Adipor1	protein_coding	134415378	134433351	5025	-0.0334197	5.9397	-0.880325	0.395858	0.520923	-7.94179	10365	ENSMUSG00000026457	ENSMUSG00000026457	10365.1.1	ENSG00000159346	adiponectin receptor 1 [Source:HGNC Symbol;Acc:HGNC:24040]	1
ADIPOR2	ENSMUSG00000030168	chr6	Adipor2	protein_coding	119353150	119417704	5979	0.455576	5.897	7.04384	1.3e-05	0.000132656	2.3085	1254	ENSMUSG00000030168	ENSMUSG00000030168	1254.1.1	ENSG00000006831	adiponectin receptor 2 [Source:HGNC Symbol;Acc:HGNC:24041]	1
ADK	ENSMUSG00000039197	chr14	Adk	protein_coding	21052574	21448568	1781	0.101768	6.76212	2.71537	0.0186711	0.0495632	-5.30728	4985	ENSMUSG00000039197	ENSMUSG00000039197	4985.1.1	ENSG00000156110	adenosine kinase [Source:HGNC Symbol;Acc:HGNC:257]	1
ADM	ENSMUSG00000030790	chr7	Adm	protein_coding	110627661	110629820	1619	0.843647	3.06366	8.46753	2e-06	2.87e-05	4.87674	829	ENSMUSG00000030790	ENSMUSG00000030790	829.1.1	ENSG00000148926	adrenomedullin [Source:HGNC Symbol;Acc:HGNC:259]	1
ADNP	ENSMUSG00000051149	chr2	Adnp	protein_coding	168180986	168207112	5350	-0.0185156	6.52683	-0.55296	0.590376	0.696277	-8.24172	11627	ENSMUSG00000051149	ENSMUSG00000051149	11627.1.1	ENSG00000101126	activity dependent neuroprotector homeobox [Source:HGNC Symbol;Acc:HGNC:15766]	1
ADNP2	ENSMUSG00000053950	chr18	Adnp2	protein_coding	80126311	80151482	5012	-0.0883622	4.4667	-2.10592	0.056792	0.118771	-6.05556	5888	ENSMUSG00000053950	ENSMUSG00000053950	5888.1.1	ENSG00000101544	ADNP homeobox 2 [Source:HGNC Symbol;Acc:HGNC:23803]	1
ADO	ENSMUSG00000057134	chr10	Ado	protein_coding	67544512	67548955	4444	-0.186841	6.13259	-5.98869	6.15e-05	0.000484257	0.63565	1650	ENSMUSG00000057134	ENSMUSG00000057134	1650.1.1	ENSG00000181915	2-aminoethanethiol dioxygenase [Source:HGNC Symbol;Acc:HGNC:23506]	1
ADORA1	ENSMUSG00000042429	chr1	Adora1	protein_coding	134199223	134235431	5785	0.245468	7.23064	9.0949	9.39e-07	1.5e-05	5.00528	813	ENSMUSG00000042429	ENSMUSG00000042429	813.1.1	ENSG00000163485	adenosine A1 receptor [Source:HGNC Symbol;Acc:HGNC:262]	1
ADORA2A	ENSMUSG00000020178	chr10	Adora2a	protein_coding	75316943	75334788	2534	-0.639123	5.47215	-10.3824	2.25e-07	4.57e-06	6.69298	635	ENSMUSG00000020178	ENSMUSG00000020178	635.1.1	ENSG00000128271	adenosine A2a receptor [Source:HGNC Symbol;Acc:HGNC:263]	1
ADORA2B	ENSMUSG00000018500	chr11	Adora2b	protein_coding	62248984	62266453	1845	0.217687	3.12279	2.09192	0.0582242	0.120895	-5.72822	5447	ENSMUSG00000018500	ENSMUSG00000018500	5447.1.1	ENSG00000170425	adenosine A2b receptor [Source:HGNC Symbol;Acc:HGNC:264]	1
ADPGK	ENSMUSG00000025236	chr9	Adpgk	protein_coding	59291572	59316199	2470	0.100333	4.85044	2.13853	0.0535837	0.113526	-6.07904	5927	ENSMUSG00000025236	ENSMUSG00000025236	5927.1.1	ENSG00000159322	ADP dependent glucokinase [Source:HGNC Symbol;Acc:HGNC:25250]	1
ADPRH	ENSMUSG00000002844	chr16	Adprh	protein_coding	38445399	38452689	1583	0.047648	7.67666	1.46677	0.167981	0.274053	-7.39595	8411	ENSMUSG00000002844	ENSMUSG00000002844	8411.1.1	ENSG00000144843	ADP-ribosylarginine hydrolase [Source:HGNC Symbol;Acc:HGNC:269]	1
ADPRM	ENSMUSG00000020910	chr11	Adprm	protein_coding	67037905	67052594	1977	-0.134745	4.6289	-2.73198	0.0181043	0.0483881	-4.9936	4647	ENSMUSG00000020910	ENSMUSG00000020910	4647.1.1	ENSG00000170222	ADP-ribose/CDP-alcohol diphosphatase, manganese dependent [Source:HGNC Symbol;Acc:HGNC:30925]	1
ADPRS	ENSMUSG00000042558	chr4	Adprhl2	protein_coding	126316047	126321703	2475	0.0711032	5.55343	1.76245	0.103251	0.188345	-6.8025	7101	ENSMUSG00000042558	ENSMUSG00000042558	7101.1.1	ENSG00000116863	ADP-ribosylserine hydrolase [Source:HGNC Symbol;Acc:HGNC:21304]	1
ADRA1B	ENSMUSG00000050541	chr11	Adra1b	protein_coding	43774606	43901210	3382	0.0289761	4.09992	0.454463	0.657553	0.752946	-7.90125	10197	ENSMUSG00000050541	ENSMUSG00000050541	10197.1.1	ENSG00000170214	adrenoceptor alpha 1B [Source:HGNC Symbol;Acc:HGNC:278]	1
ADRA1D	ENSMUSG00000027335	chr2	Adra1d	protein_coding	131545850	131562283	1899	-0.0318294	4.19021	-0.487973	0.634305	0.732916	-7.90817	10228	ENSMUSG00000027335	ENSMUSG00000027335	10228.1.1	ENSG00000171873	adrenoceptor alpha 1D [Source:HGNC Symbol;Acc:HGNC:280]	1
ADRA2A	ENSMUSG00000033717	chr19	Adra2a	protein_coding	54045182	54048982	3801	0.058643	4.65226	1.43665	0.176206	0.284202	-7.10761	7709	ENSMUSG00000033717	ENSMUSG00000033717	7709.1.1	ENSG00000150594	adrenoceptor alpha 2A [Source:HGNC Symbol;Acc:HGNC:281]	1
ADRA2C	ENSMUSG00000045318	chr5	Adra2c	protein_coding	35278566	35281761	3196	0.0360436	4.70834	0.742854	0.471769	0.590847	-7.85789	10035	ENSMUSG00000045318	ENSMUSG00000045318	10035.1.1	ENSG00000184160	adrenoceptor alpha 2C [Source:HGNC Symbol;Acc:HGNC:283]	1
ADRB1	ENSMUSG00000035283	chr19	Adrb1	protein_coding	56722372	56724862	2491	-0.725161	4.30157	-16.9615	8.61e-10	5.04e-08	12.8007	212	ENSMUSG00000035283	ENSMUSG00000035283	212.1.1	ENSG00000043591	adrenoceptor beta 1 [Source:HGNC Symbol;Acc:HGNC:285]	1
ADRM1	ENSMUSG00000042165	chr3	Gm9774	protein_coding	92428032	92429423	1392	0.101882	2.82161	0.899924	0.385748	0.511665	-7.22686	7978	ENSMUSG00000042165	ENSMUSG00000042165	7978.1.1	ENSG00000130706	ADRM1 26S proteasome ubiquitin receptor [Source:HGNC Symbol;Acc:HGNC:15759]	2
ADRM1	ENSMUSG00000039041	chr2	Adrm1	protein_coding	180171485	180176286	4457	0.0337374	4.01519	0.698576	0.498045	0.614687	-7.73187	9586	ENSMUSG00000039041	ENSMUSG00000039041	9586.1.1	ENSG00000130706	ADRM1 26S proteasome ubiquitin receptor [Source:HGNC Symbol;Acc:HGNC:15759]	2
ADSL	ENSMUSG00000022407	chr15	Adsl	protein_coding	80948490	80970947	4398	0.0971667	4.55362	1.79964	0.0969233	0.179612	-6.56772	6685	ENSMUSG00000022407	ENSMUSG00000022407	6685.1.1	ENSG00000239900	adenylosuccinate lyase [Source:HGNC Symbol;Acc:HGNC:291]	1
ADSS1	ENSMUSG00000011148	chr12	Adssl1	protein_coding	112620045	112641354	1861	0.614204	6.16311	9.6021	5.25e-07	9.29e-06	5.7017	736	ENSMUSG00000011148	ENSMUSG00000011148	736.1.1	ENSG00000185100	adenylosuccinate synthase 1 [Source:HGNC Symbol;Acc:HGNC:20093]	1
ADSS2	ENSMUSG00000015961	chr1	Adss	protein_coding	177762962	177796511	4531	0.0383417	6.10697	1.14304	0.275166	0.396284	-7.69629	9442	ENSMUSG00000015961	ENSMUSG00000015961	9442.1.1	ENSG00000035687	adenylosuccinate synthase 2 [Source:HGNC Symbol;Acc:HGNC:292]	1
AEBP1	ENSMUSG00000020473	chr11	Aebp1	protein_coding	5861947	5872088	4058	-0.685117	4.7201	-12.7026	2.38e-08	7.29e-07	9.20693	413	ENSMUSG00000020473	ENSMUSG00000020473	413.1.1	ENSG00000106624	AE binding protein 1 [Source:HGNC Symbol;Acc:HGNC:303]	1
AEBP2	ENSMUSG00000030232	chr6	Aebp2	protein_coding	140622449	140678472	8111	-0.0504187	4.83677	-1.19366	0.255523	0.374345	-7.4474	8545	ENSMUSG00000030232	ENSMUSG00000030232	8545.1.1	ENSG00000139154	AE binding protein 2 [Source:HGNC Symbol;Acc:HGNC:24051]	1
AEN	ENSMUSG00000030609	chr7	Aen	protein_coding	78895854	78911209	5687	0.0455996	4.53242	0.93661	0.367306	0.493285	-7.65732	9285	ENSMUSG00000030609	ENSMUSG00000030609	9285.1.1	ENSG00000181026	apoptosis enhancing nuclease [Source:HGNC Symbol;Acc:HGNC:25722]	1
AFAP1	ENSMUSG00000029094	chr5	Afap1	protein_coding	35893319	36003923	8543	-0.290009	3.26395	-4.08273	0.00149815	0.00657131	-2.12798	2669	ENSMUSG00000029094	ENSMUSG00000029094	2669.1.1	ENSG00000196526	actin filament associated protein 1 [Source:HGNC Symbol;Acc:HGNC:24017]	1
AFAP1L1	ENSMUSG00000033032	chr18	Afap1l1	protein_coding	61730261	61786702	3680	-0.397232	4.85672	-9.21112	8.2e-07	1.34e-05	5.40621	770	ENSMUSG00000033032	ENSMUSG00000033032	770.1.1	ENSG00000157510	actin filament associated protein 1 like 1 [Source:HGNC Symbol;Acc:HGNC:26714]	1
AFAP1L2	ENSMUSG00000025083	chr19	Afap1l2	protein_coding	56912361	57008228	5591	-0.214589	3.99383	-3.94704	0.00191387	0.00795576	-2.57964	2891	ENSMUSG00000025083	ENSMUSG00000025083	2891.1.1	ENSG00000169129	actin filament associated protein 1 like 2 [Source:HGNC Symbol;Acc:HGNC:25901]	1
AFDN	ENSMUSG00000068036	chr17	Mllt4	protein_coding	13760539	13906150	10223	-0.0664875	4.82722	-1.59865	0.135709	0.232676	-6.92116	7334	ENSMUSG00000068036	ENSMUSG00000068036	7334.1.1	ENSG00000130396	afadin, adherens junction formation factor [Source:HGNC Symbol;Acc:HGNC:7137]	1
AFF1	ENSMUSG00000029313	chr5	Aff1	protein_coding	103692374	103855322	9458	1.06857	3.8646	20.525	9.24e-11	8.87e-09	15.2063	130	ENSMUSG00000029313	ENSMUSG00000029313	130.1.1	ENSG00000172493	AF4/FMR2 family member 1 [Source:HGNC Symbol;Acc:HGNC:7135]	1
AFF3	ENSMUSG00000037138	chr1	Aff3	protein_coding	38177326	38664955	6579	0.012411	4.68771	0.223691	0.826736	0.883821	-8.11605	11116	ENSMUSG00000037138	ENSMUSG00000037138	11116.1.1	ENSG00000144218	AF4/FMR2 family member 3 [Source:HGNC Symbol;Acc:HGNC:6473]	1
AFF4	ENSMUSG00000049470	chr11	Aff4	protein_coding	53350833	53421830	13450	0.105529	5.48639	2.41644	0.0324042	0.0766394	-5.71079	5422	ENSMUSG00000049470	ENSMUSG00000049470	5422.1.1	ENSG00000072364	AF4/FMR2 family member 4 [Source:HGNC Symbol;Acc:HGNC:17869]	1
AFG1L	ENSMUSG00000038302	chr10	Lace1	protein_coding	42312585	42478565	2705	0.115204	4.72393	2.06102	0.0615053	0.126023	-6.18222	6067	ENSMUSG00000038302	ENSMUSG00000038302	6067.1.1	ENSG00000135537	AFG1 like ATPase [Source:HGNC Symbol;Acc:HGNC:16411]	1
AFG3L2	ENSMUSG00000024527	chr18	Afg3l2	protein_coding	67404767	67449166	3085	0.0523429	6.4422	1.60841	0.133551	0.229873	-7.13004	7766	ENSMUSG00000024527	ENSMUSG00000024527	7766.1.1	ENSG00000141385	AFG3 like matrix AAA peptidase subunit 2 [Source:HGNC Symbol;Acc:HGNC:315]	1
AFTPH	ENSMUSG00000049659	chr11	Aftph	protein_coding	20685084	20741589	6979	0.0747567	5.6348	2.31348	0.0390943	0.0885376	-5.91193	5687	ENSMUSG00000049659	ENSMUSG00000049659	5687.1.1	ENSG00000119844	aftiphilin [Source:HGNC Symbol;Acc:HGNC:25951]	1
AGA	ENSMUSG00000031521	chr8	Aga	protein_coding	53511702	53523421	1289	-0.0969456	4.1833	-1.4463	0.173533	0.280763	-6.98914	7471	ENSMUSG00000031521	ENSMUSG00000031521	7471.1.1	ENSG00000038002	aspartylglucosaminidase [Source:HGNC Symbol;Acc:HGNC:318]	1
AGAP1	ENSMUSG00000055013	chr1	Agap1	protein_coding	89454806	89897617	17469	0.120444	4.91644	3.1201	0.00878865	0.027194	-4.32975	4052	ENSMUSG00000055013	ENSMUSG00000055013	4052.1.1	ENSG00000157985	ArfGAP with GTPase domain, ankyrin repeat and PH domain 1 [Source:HGNC Symbol;Acc:HGNC:16922]	1
AGAP2	ENSMUSG00000025422	chr10	Agap2	protein_coding	127078907	127093169	5633	0.0833056	8.85977	2.08062	0.0594043	0.122799	-6.50363	6574	ENSMUSG00000025422	ENSMUSG00000025422	6574.1.1	ENSG00000135439	ArfGAP with GTPase domain, ankyrin repeat and PH domain 2 [Source:HGNC Symbol;Acc:HGNC:16921]	1
AGAP3	ENSMUSG00000023353	chr5	Agap3	protein_coding	24452177	24502047	3207	-0.0287352	7.73685	-0.915688	0.377746	0.503729	-8.03134	10786	ENSMUSG00000023353	ENSMUSG00000023353	10786.1.1	ENSG00000133612	ArfGAP with GTPase domain, ankyrin repeat and PH domain 3 [Source:HGNC Symbol;Acc:HGNC:16923]	1
AGBL5	ENSMUSG00000029165	chr5	Agbl5	protein_coding	30888694	30906965	7053	-0.229694	3.94567	-4.68723	0.000516328	0.00278808	-1.20779	2255	ENSMUSG00000029165	ENSMUSG00000029165	2255.1.1	ENSG00000084693	AGBL carboxypeptidase 5 [Source:HGNC Symbol;Acc:HGNC:26147]	1
AGFG1	ENSMUSG00000026159	chr1	Agfg1	protein_coding	82839483	82901182	8384	-0.0908431	5.40494	-2.13309	0.0541067	0.114386	-6.1851	6069	ENSMUSG00000026159	ENSMUSG00000026159	6069.1.1	ENSG00000173744	ArfGAP with FG repeats 1 [Source:HGNC Symbol;Acc:HGNC:5175]	1
AGFG2	ENSMUSG00000029722	chr5	Agfg2	protein_coding	137650483	137684726	3802	0.525372	5.7596	15.6079	2.26e-09	1.06e-07	11.5652	276	ENSMUSG00000029722	ENSMUSG00000029722	276.1.1	ENSG00000106351	ArfGAP with FG repeats 2 [Source:HGNC Symbol;Acc:HGNC:5177]	1
AGGF1	ENSMUSG00000021681	chr13	Aggf1	protein_coding	95350683	95375352	3697	-0.159542	5.98514	-3.7711	0.00263624	0.0102538	-3.26911	3330	ENSMUSG00000021681	ENSMUSG00000021681	3330.1.1	ENSG00000164252	angiogenic factor with G-patch and FHA domains 1 [Source:HGNC Symbol;Acc:HGNC:24684]	1
AGK	ENSMUSG00000029916	chr6	Agk	protein_coding	40325478	40396762	2225	-0.0760611	5.04978	-1.32484	0.209736	0.323683	-7.3265	8232	ENSMUSG00000029916	ENSMUSG00000029916	8232.1.1	ENSG00000006530	acylglycerol kinase [Source:HGNC Symbol;Acc:HGNC:21869]	1
AGL	ENSMUSG00000033400	chr3	Agl	protein_coding	116739999	116808166	12803	-0.184273	3.82538	-3.72687	0.00285852	0.0109657	-2.9466	3142	ENSMUSG00000033400	ENSMUSG00000033400	3142.1.1	ENSG00000162688	amylo-alpha-1, 6-glucosidase, 4-alpha-glucanotransferase [Source:HGNC Symbol;Acc:HGNC:321]	1
AGO1	ENSMUSG00000041530	chr4	Ago1	protein_coding	126435012	126468583	8120	-0.274228	5.25291	-7.6255	5.88e-06	6.94e-05	3.23949	1087	ENSMUSG00000041530	ENSMUSG00000041530	1087.1.1	ENSG00000092847	argonaute RISC component 1 [Source:HGNC Symbol;Acc:HGNC:3262]	1
AGO2	ENSMUSG00000036698	chr15	Ago2	protein_coding	73095844	73184840	13705	-0.120925	4.33642	-2.5437	0.0256499	0.0636002	-5.2659	4931	ENSMUSG00000036698	ENSMUSG00000036698	4931.1.1	ENSG00000123908	argonaute RISC catalytic component 2 [Source:HGNC Symbol;Acc:HGNC:3263]	1
AGO3	ENSMUSG00000028842	chr4	Ago3	protein_coding	126331704	126429556	16571	-0.14629	3.30947	-2.59719	0.023239	0.0586861	-4.89724	4555	ENSMUSG00000028842	ENSMUSG00000028842	4555.1.1	ENSG00000126070	argonaute RISC catalytic component 3 [Source:HGNC Symbol;Acc:HGNC:18421]	1
AGO4	ENSMUSG00000042500	chr4	Ago4	protein_coding	126489541	126533472	6947	-0.257659	3.52922	-4.81524	0.000414513	0.00233005	-0.868545	2125	ENSMUSG00000042500	ENSMUSG00000042500	2125.1.1	ENSG00000134698	argonaute RISC component 4 [Source:HGNC Symbol;Acc:HGNC:18424]	1
AGPAT1	ENSMUSG00000034254	chr17	Agpat1	protein_coding	34604262	34613449	3001	-0.147708	7.38579	-3.58974	0.00367754	0.0134305	-3.71096	3622	ENSMUSG00000034254	ENSMUSG00000034254	3622.1.1	ENSG00000204310	1-acylglycerol-3-phosphate O-acyltransferase 1 [Source:HGNC Symbol;Acc:HGNC:324]	1
AGPAT3	ENSMUSG00000001211	chr10	Agpat3	protein_coding	78269178	78352489	7577	0.0478314	7.06146	1.76348	0.10307	0.188102	-6.94356	7383	ENSMUSG00000001211	ENSMUSG00000001211	7383.1.1	ENSG00000160216	1-acylglycerol-3-phosphate O-acyltransferase 3 [Source:HGNC Symbol;Acc:HGNC:326]	1
AGPAT4	ENSMUSG00000023827	chr17	Agpat4	protein_coding	12118704	12219645	2701	0.0399128	6.37722	1.05991	0.309918	0.434581	-7.81144	9873	ENSMUSG00000023827	ENSMUSG00000023827	9873.1.1	ENSG00000026652	1-acylglycerol-3-phosphate O-acyltransferase 4 [Source:HGNC Symbol;Acc:HGNC:20885]	1
AGPAT5	ENSMUSG00000031467	chr8	Agpat5	protein_coding	18846277	18891361	10783	0.253188	4.85949	5.44722	0.000144835	0.00098228	-0.0806551	1854	ENSMUSG00000031467	ENSMUSG00000031467	1854.1.1	ENSG00000155189	1-acylglycerol-3-phosphate O-acyltransferase 5 [Source:HGNC Symbol;Acc:HGNC:20886]	1
AGPS	ENSMUSG00000042410	chr2	Agps	protein_coding	75832177	75931350	9421	-0.0161857	4.12692	-0.348499	0.733463	0.814026	-7.95172	10420	ENSMUSG00000042410	ENSMUSG00000042410	10420.1.1	ENSG00000018510	alkylglycerone phosphate synthase [Source:HGNC Symbol;Acc:HGNC:327]	1
AGRN	ENSMUSG00000041936	chr4	Agrn	protein_coding	156165290	156197488	9285	-0.0648394	6.20088	-1.79109	0.098347	0.181576	-6.83821	7180	ENSMUSG00000041936	ENSMUSG00000041936	7180.1.1	ENSG00000188157	agrin [Source:HGNC Symbol;Acc:HGNC:329]	1
AGRP	ENSMUSG00000005705	chr8	Agrp	protein_coding	105566698	105637393	1013	0.53056	2.9177	4.81406	0.00041535	0.0023337	-0.705407	2061	ENSMUSG00000005705	ENSMUSG00000005705	2061.1.1	ENSG00000159723	agouti related neuropeptide [Source:HGNC Symbol;Acc:HGNC:330]	1
AGT	ENSMUSG00000031980	chr8	Agt	protein_coding	124556534	124569706	1891	0.386045	7.64532	8.54461	1.82e-06	2.65e-05	4.28442	899	ENSMUSG00000031980	ENSMUSG00000031980	899.1.1	ENSG00000135744	angiotensinogen [Source:HGNC Symbol;Acc:HGNC:333]	1
AGTPBP1	ENSMUSG00000021557	chr13	Agtpbp1	protein_coding	59449537	59585227	12833	0.0634562	5.31894	2.00209	0.0682448	0.136892	-6.3892	6394	ENSMUSG00000021557	ENSMUSG00000021557	6394.1.1	ENSG00000135049	ATP/GTP binding carboxypeptidase 1 [Source:HGNC Symbol;Acc:HGNC:17258]	1
AGTRAP	ENSMUSG00000029007	chr4	Agtrap	protein_coding	148077061	148088031	4236	0.167234	4.06843	3.13714	0.00851401	0.0265086	-4.11353	3911	ENSMUSG00000029007	ENSMUSG00000029007	3911.1.1	ENSG00000177674	angiotensin II receptor associated protein [Source:HGNC Symbol;Acc:HGNC:13539]	1
AHCTF1	ENSMUSG00000026491	chr1	Ahctf1	protein_coding	179744894	179803680	15116	-0.0486	3.73924	-1.0953	0.294739	0.417818	-7.29941	8156	ENSMUSG00000026491	ENSMUSG00000026491	8156.1.1	ENSG00000153207	AT-hook containing transcription factor 1 [Source:HGNC Symbol;Acc:HGNC:24618]	1
AHCY	ENSMUSG00000027597	chr2	Ahcy	protein_coding	155059310	155074497	2805	0.173691	2.90289	2.42989	0.0316159	0.075078	-5.08274	4751	ENSMUSG00000027597	ENSMUSG00000027597	4751.1.1	ENSG00000101444	adenosylhomocysteinase [Source:HGNC Symbol;Acc:HGNC:343]	1
AHCYL1	ENSMUSG00000027893	chr3	Ahcyl1	protein_coding	107663118	107696560	6690	-0.0168271	7.8988	-0.606029	0.555711	0.666725	-8.28028	11794	ENSMUSG00000027893	ENSMUSG00000027893	11794.1.1	ENSG00000168710	adenosylhomocysteinase like 1 [Source:HGNC Symbol;Acc:HGNC:344]	1
AHCYL2	ENSMUSG00000029772	chr6	Ahcyl2	protein_coding	29768011	29912310	11896	0.0687048	5.88149	1.74317	0.106673	0.193266	-6.87511	7234	ENSMUSG00000029772	ENSMUSG00000029772	7234.1.1	ENSG00000158467	adenosylhomocysteinase like 2 [Source:HGNC Symbol;Acc:HGNC:22204]	1
AHDC1	ENSMUSG00000037692	chr4	Ahdc1	protein_coding	133011260	133078110	8444	-0.0748027	4.36458	-1.5378	0.149868	0.251067	-6.90705	7300	ENSMUSG00000037692	ENSMUSG00000037692	7300.1.1	ENSG00000126705	AT-hook DNA binding motif containing 1 [Source:HGNC Symbol;Acc:HGNC:25230]	1
AHI1	ENSMUSG00000019986	chr10	Ahi1	protein_coding	20952547	21080428	5093	-0.0345203	7.39416	-1.34161	0.204396	0.317241	-7.54843	8876	ENSMUSG00000019986	ENSMUSG00000019986	8876.1.1	ENSG00000135541	Abelson helper integration site 1 [Source:HGNC Symbol;Acc:HGNC:21575]	1
AHNAK	ENSMUSG00000069833	chr19	Ahnak	protein_coding	8989284	9076919	18543	0.245948	3.35299	3.97652	0.00181439	0.00763119	-2.34811	2770	ENSMUSG00000069833	ENSMUSG00000069833	2770.1.1	ENSG00000124942	AHNAK nucleoprotein [Source:HGNC Symbol;Acc:HGNC:347]	1
AHSA1	ENSMUSG00000021037	chr12	Ahsa1	protein_coding	87266746	87273997	1347	-0.0105091	8.36282	-0.310231	0.761672	0.83567	-8.44071	12355	ENSMUSG00000021037	ENSMUSG00000021037	12355.1.1	ENSG00000100591	activator of HSP90 ATPase activity 1 [Source:HGNC Symbol;Acc:HGNC:1189]	1
AIDA	ENSMUSG00000042901	chr1	Aida	protein_coding	183296590	183325476	6175	0.0243064	4.97475	0.698053	0.49836	0.615015	-7.94394	10375	ENSMUSG00000042901	ENSMUSG00000042901	10375.1.1	ENSG00000186063	axin interactor, dorsalization associated [Source:HGNC Symbol;Acc:HGNC:25761]	1
AIF1	ENSMUSG00000024397	chr17	Aif1	protein_coding	35170991	35176068	1532	-0.763172	3.58374	-11.4504	7.62e-08	1.86e-06	8.20833	499	ENSMUSG00000024397	ENSMUSG00000024397	499.1.1	ENSG00000204472	allograft inflammatory factor 1 [Source:HGNC Symbol;Acc:HGNC:352]	1
AIF1L	ENSMUSG00000001864	chr2	Aif1l	protein_coding	31950139	31973442	4032	-1.45679	3.04247	-24.5794	1.1e-11	1.91e-09	17.3885	71	ENSMUSG00000001864	ENSMUSG00000001864	71.1.1	ENSG00000126878	allograft inflammatory factor 1 like [Source:HGNC Symbol;Acc:HGNC:28904]	1
AIFM1	ENSMUSG00000036932	chrX	Aifm1	protein_coding	48474944	48513563	4006	-0.0550959	4.64296	-1.2409	0.238198	0.355432	-7.35387	8309	ENSMUSG00000036932	ENSMUSG00000036932	8309.1.1	ENSG00000156709	apoptosis inducing factor mitochondria associated 1 [Source:HGNC Symbol;Acc:HGNC:8768]	1
AIFM2	ENSMUSG00000020085	chr10	Aifm2	protein_coding	61715263	61739260	4121	-0.00111036	3.67853	-0.0203205	0.984119	0.98999	-7.90064	10195	ENSMUSG00000020085	ENSMUSG00000020085	10195.1.1	ENSG00000042286	apoptosis inducing factor mitochondria associated 2 [Source:HGNC Symbol;Acc:HGNC:21411]	1
AIFM3	ENSMUSG00000022763	chr16	Aifm3	protein_coding	17489611	17507485	4688	0.0777059	6.71366	2.20795	0.0473118	0.102715	-6.20325	6096	ENSMUSG00000022763	ENSMUSG00000022763	6096.1.1	ENSG00000183773	apoptosis inducing factor mitochondria associated 3 [Source:HGNC Symbol;Acc:HGNC:26398]	1
AIG1	ENSMUSG00000019806	chr10	Aig1	protein_coding	13647054	13868980	9196	-0.0759901	4.50722	-1.45158	0.172087	0.279001	-7.0542	7601	ENSMUSG00000019806	ENSMUSG00000019806	7601.1.1	ENSG00000146416	androgen induced 1 [Source:HGNC Symbol;Acc:HGNC:21607]	1
AIM2	ENSMUSG00000037860	chr1	Aim2	protein_coding	173350879	173466040	3501	0.0126193	2.55722	0.1576	0.877376	0.919648	-7.57472	8969	ENSMUSG00000037860	ENSMUSG00000037860	8969.1.1	ENSG00000163568	absent in melanoma 2 [Source:HGNC Symbol;Acc:HGNC:357]	1
AIMP1	ENSMUSG00000028029	chr3	Aimp1	protein_coding	132660498	132683879	1122	0.117941	7.44654	2.43788	0.0311566	0.0742131	-5.84288	5585	ENSMUSG00000028029	ENSMUSG00000028029	5585.1.1	ENSG00000164022	aminoacyl tRNA synthetase complex interacting multifunctional protein 1 [Source:HGNC Symbol;Acc:HGNC:10648]	1
AIMP2	ENSMUSG00000029610	chr5	Aimp2	protein_coding	143902704	143909847	1654	-0.118974	5.96388	-2.83165	0.0150424	0.0418163	-5.02464	4683	ENSMUSG00000029610	ENSMUSG00000029610	4683.1.1	ENSG00000106305	aminoacyl tRNA synthetase complex interacting multifunctional protein 2 [Source:HGNC Symbol;Acc:HGNC:20609]	1
AIP	ENSMUSG00000024847	chr19	Aip	protein_coding	4114446	4125858	1937	-0.0221922	7.405	-0.62136	0.545909	0.658521	-8.25082	11673	ENSMUSG00000024847	ENSMUSG00000024847	11673.1.1	ENSG00000110711	aryl hydrocarbon receptor interacting protein [Source:HGNC Symbol;Acc:HGNC:358]	1
AJAP1	ENSMUSG00000039546	chr4	Ajap1	protein_coding	153373221	153482811	3048	0.260868	5.59686	6.08429	5.31e-05	0.000427791	0.856816	1588	ENSMUSG00000039546	ENSMUSG00000039546	1588.1.1	ENSG00000196581	adherens junctions associated protein 1 [Source:HGNC Symbol;Acc:HGNC:30801]	1
AJM1	ENSMUSG00000029419	chr2	Gm996	protein_coding	25575416	25581757	5020	0.10286	7.1945	2.24972	0.0438799	0.0968306	-6.16058	6032	ENSMUSG00000029419	ENSMUSG00000029419	6032.1.1	ENSG00000232434	apical junction component 1 homolog [Source:HGNC Symbol;Acc:HGNC:37284]	1
AK1	ENSMUSG00000026817	chr2	Ak1	protein_coding	32621758	32635058	2593	-0.0300438	7.5941	-0.972658	0.349796	0.476124	-7.97135	10521	ENSMUSG00000026817	ENSMUSG00000026817	10521.1.1	ENSG00000106992	adenylate kinase 1 [Source:HGNC Symbol;Acc:HGNC:361]	1
AK2	ENSMUSG00000028792	chr4	Ak2	protein_coding	128991958	129011529	2140	0.00209289	5.53564	0.0589284	0.953973	0.970301	-8.29405	11842	ENSMUSG00000028792	ENSMUSG00000028792	11842.1.1	ENSG00000004455	adenylate kinase 2 [Source:HGNC Symbol;Acc:HGNC:362]	1
AK3	ENSMUSG00000024782	chr19	Ak3	protein_coding	29020833	29047961	3120	0.253604	7.11791	6.3749	3.42e-05	0.000297702	1.18365	1509	ENSMUSG00000024782	ENSMUSG00000024782	1509.1.1	ENSG00000147853	adenylate kinase 3 [Source:HGNC Symbol;Acc:HGNC:17376]	1
AK4	ENSMUSG00000028527	chr4	Ak4	protein_coding	101419277	101466995	4646	-0.649494	5.1352	-15.6332	2.22e-09	1.05e-07	11.6661	273	ENSMUSG00000028527	ENSMUSG00000028527	273.1.1	ENSG00000162433	adenylate kinase 4 [Source:HGNC Symbol;Acc:HGNC:363]	1
AK4P3	ENSMUSG00000028527	chr4	Ak4	protein_coding	101419277	101466995	4646	-0.649494	5.1352	-15.6332	2.22e-09	1.05e-07	11.6661	273	ENSMUSG00000028527	ENSMUSG00000028527	273.1.2	ENSG00000233381	adenylate kinase 4 pseudogene 3 [Source:HGNC Symbol;Acc:HGNC:21596]	1
AK5	ENSMUSG00000039058	chr3	Ak5	protein_coding	152462815	152668140	3103	0.0417321	7.0444	0.821394	0.427335	0.550501	-8.08395	11006	ENSMUSG00000039058	ENSMUSG00000039058	11006.1.1	ENSG00000154027	adenylate kinase 5 [Source:HGNC Symbol;Acc:HGNC:365]	1
AKAIN1	ENSMUSG00000091636	chr17	A330050F15Rik	protein_coding	69439326	69489233	2296	0.026674	4.68957	0.43913	0.668319	0.762196	-8.04126	10831	ENSMUSG00000091636	ENSMUSG00000091636	10831.1.1	ENSG00000231824	A-kinase anchor inhibitor 1 [Source:HGNC Symbol;Acc:HGNC:28285]	1
AKAP1	ENSMUSG00000018428	chr11	Akap1	protein_coding	88830792	88864586	4390	-0.164429	4.88888	-3.98992	0.00177096	0.0074813	-2.69576	2952	ENSMUSG00000018428	ENSMUSG00000018428	2952.1.1	ENSG00000121057	A-kinase anchoring protein 1 [Source:HGNC Symbol;Acc:HGNC:367]	1
AKAP10	ENSMUSG00000047804	chr11	Akap10	protein_coding	61871307	61930252	6451	-0.1693	3.1399	-3.04197	0.0101661	0.0305915	-4.03784	3859	ENSMUSG00000047804	ENSMUSG00000047804	3859.1.1	ENSG00000108599	A-kinase anchoring protein 10 [Source:HGNC Symbol;Acc:HGNC:368]	1
AKAP11	ENSMUSG00000022016	chr14	Akap11	protein_coding	78492246	78536860	9419	0.116699	6.27416	2.28996	0.0407991	0.0912586	-6.02651	5844	ENSMUSG00000022016	ENSMUSG00000022016	5844.1.1	ENSG00000023516	A-kinase anchoring protein 11 [Source:HGNC Symbol;Acc:HGNC:369]	1
AKAP12	ENSMUSG00000038587	chr10	Akap12	protein_coding	4266329	4359468	6244	1.70864	5.6207	33.5321	2.71e-13	1.41e-10	21.0723	24	ENSMUSG00000038587	ENSMUSG00000038587	24.1.1	ENSG00000131016	A-kinase anchoring protein 12 [Source:HGNC Symbol;Acc:HGNC:370]	1
AKAP5	ENSMUSG00000021057	chr12	Akap5	protein_coding	76324891	76334153	6824	-0.0589226	5.03809	-1.20193	0.252421	0.371026	-7.47348	8619	ENSMUSG00000021057	ENSMUSG00000021057	8619.1.1	ENSG00000179841	A-kinase anchoring protein 5 [Source:HGNC Symbol;Acc:HGNC:375]	1
AKAP6	ENSMUSG00000061603	chr12	Akap6	protein_coding	52699383	53151015	10263	0.079867	5.58406	1.76063	0.10357	0.188798	-6.80869	7116	ENSMUSG00000061603	ENSMUSG00000061603	7116.1.1	ENSG00000151320	A-kinase anchoring protein 6 [Source:HGNC Symbol;Acc:HGNC:376]	1
AKAP7	ENSMUSG00000039166	chr10	Akap7	protein_coding	25169090	25307870	4375	-0.134309	5.43611	-3.208	0.00746144	0.0238319	-4.25416	4004	ENSMUSG00000039166	ENSMUSG00000039166	4004.1.1	ENSG00000118507	A-kinase anchoring protein 7 [Source:HGNC Symbol;Acc:HGNC:377]	1
AKAP8	ENSMUSG00000024045	chr17	Akap8	protein_coding	32303676	32321153	3695	-0.0218061	7.15287	-0.739311	0.473839	0.592429	-8.15663	11296	ENSMUSG00000024045	ENSMUSG00000024045	11296.1.1	ENSG00000105127	A-kinase anchoring protein 8 [Source:HGNC Symbol;Acc:HGNC:378]	1
AKAP8L	ENSMUSG00000002625	chr17	Akap8l	protein_coding	32321425	32350581	2075	0.0160421	7.58557	0.492124	0.631453	0.730771	-8.33427	12011	ENSMUSG00000002625	ENSMUSG00000002625	12011.1.1	ENSG00000011243	A-kinase anchoring protein 8 like [Source:HGNC Symbol;Acc:HGNC:29857]	1
AKAP9	ENSMUSG00000040407	chr5	Akap9	protein_coding	3928054	4080209	15848	-0.0013987	3.94499	-0.0270587	0.978855	0.986603	-7.97048	10517	ENSMUSG00000040407	ENSMUSG00000040407	10517.1.1	ENSG00000127914	A-kinase anchoring protein 9 [Source:HGNC Symbol;Acc:HGNC:379]	1
AKIP1	ENSMUSG00000031023	chr7	Akip1	protein_coding	109703690	109712189	1305	-0.180599	3.15722	-2.47389	0.0291653	0.0704381	-5.07975	4747	ENSMUSG00000031023	ENSMUSG00000031023	4747.1.1	ENSG00000166452	A-kinase interacting protein 1 [Source:HGNC Symbol;Acc:HGNC:1170]	1
AKIRIN1	ENSMUSG00000023075	chr4	Akirin1	protein_coding	123734559	123750345	3450	-0.0761431	6.17175	-2.4538	0.0302607	0.0725083	-5.73047	5448	ENSMUSG00000023075	ENSMUSG00000023075	5448.1.1	ENSG00000174574	akirin 1 [Source:HGNC Symbol;Acc:HGNC:25744]	1
AKIRIN2	ENSMUSG00000028291	chr4	Akirin2	protein_coding	34550937	34566908	1711	-0.186204	6.82879	-3.79453	0.00252576	0.00991785	-3.29762	3346	ENSMUSG00000028291	ENSMUSG00000028291	3346.1.1	ENSG00000135334	akirin 2 [Source:HGNC Symbol;Acc:HGNC:21407]	1
AKR1A1	ENSMUSG00000028692	chr4	Akr1a1	protein_coding	116636510	116651680	2750	-0.0836943	9.01445	-2.77927	0.0165817	0.0451896	-5.27828	4948	ENSMUSG00000028692	ENSMUSG00000028692	4948.1.1	ENSG00000117448	aldo-keto reductase family 1 member A1 [Source:HGNC Symbol;Acc:HGNC:380]	1
AKR1B1	ENSMUSG00000001642	chr6	Akr1b3	protein_coding	34303934	34317497	3933	-0.126812	3.18473	-1.59682	0.136118	0.233262	-6.5104	6583	ENSMUSG00000001642	ENSMUSG00000001642	6583.1.1	ENSG00000085662	aldo-keto reductase family 1 member B [Source:HGNC Symbol;Acc:HGNC:381]	1
AKR1B10	ENSMUSG00000061758	chr6	Akr1b10	protein_coding	34384218	34396950	3535	-0.0310767	4.20614	-0.675656	0.511985	0.628165	-7.79584	9822	ENSMUSG00000061758	ENSMUSG00000061758	9822.1.1	ENSG00000198074	aldo-keto reductase family 1 member B10 [Source:HGNC Symbol;Acc:HGNC:382]	1
AKR1E2	ENSMUSG00000045410	chr13	Akr1e1	protein_coding	4590757	4609174	3514	0.0535116	4.77934	1.03611	0.320443	0.445998	-7.60604	9072	ENSMUSG00000045410	ENSMUSG00000045410	9072.1.1	ENSG00000165568	aldo-keto reductase family 1 member E2 [Source:HGNC Symbol;Acc:HGNC:23437]	1
AKR7L	ENSMUSG00000028743	chr4	Akr7a5	protein_coding	139310744	139318426	1793	-0.0532283	5.83338	-1.02131	0.327124	0.452972	-7.79512	9815	ENSMUSG00000028743	ENSMUSG00000028743	9815.1.1	ENSG00000211454	aldo-keto reductase family 7 like (gene/pseudogene) [Source:HGNC Symbol;Acc:HGNC:24056]	1
AKT1	ENSMUSG00000001729	chr12	Akt1	protein_coding	112653821	112674884	4098	-0.0440623	7.31789	-1.32073	0.211062	0.325166	-7.5717	8957	ENSMUSG00000001729	ENSMUSG00000001729	8957.1.1	ENSG00000142208	AKT serine/threonine kinase 1 [Source:HGNC Symbol;Acc:HGNC:391]	1
AKT1S1	ENSMUSG00000011096	chr7	Akt1s1	protein_coding	44848991	44855421	3201	0.00681707	5.66467	0.171314	0.866813	0.912439	-8.29729	11853	ENSMUSG00000011096	ENSMUSG00000011096	11853.1.1	ENSG00000204673	AKT1 substrate 1 [Source:HGNC Symbol;Acc:HGNC:28426]	1
AKT2	ENSMUSG00000004056	chr7	Akt2	protein_coding	27591552	27640826	7131	-0.305252	5.52286	-9.27409	7.62e-07	1.27e-05	5.37701	773	ENSMUSG00000004056	ENSMUSG00000004056	773.1.1	ENSG00000105221	AKT serine/threonine kinase 2 [Source:HGNC Symbol;Acc:HGNC:392]	1
AKT3	ENSMUSG00000019699	chr1	Akt3	protein_coding	177020073	177258203	4980	-0.0518147	6.23293	-1.35696	0.199606	0.31179	-7.45181	8561	ENSMUSG00000019699	ENSMUSG00000019699	8561.1.1	ENSG00000117020	AKT serine/threonine kinase 3 [Source:HGNC Symbol;Acc:HGNC:393]	1
AKTIP	ENSMUSG00000031667	chr8	Aktip	protein_coding	91112041	91134465	2992	-0.0990124	7.53507	-2.92507	0.0126408	0.0363382	-4.96182	4620	ENSMUSG00000031667	ENSMUSG00000031667	4620.1.1	ENSG00000166971	AKT interacting protein [Source:HGNC Symbol;Acc:HGNC:16710]	1
ALAD	ENSMUSG00000028393	chr4	Alad	protein_coding	62509169	62519918	1871	-0.0792279	5.7893	-1.79431	0.0978083	0.180876	-6.78717	7068	ENSMUSG00000028393	ENSMUSG00000028393	7068.1.1	ENSG00000148218	aminolevulinate dehydratase [Source:HGNC Symbol;Acc:HGNC:395]	1
ALAS1	ENSMUSG00000032786	chr9	Alas1	protein_coding	106233455	106248126	4310	0.166367	5.29089	3.80674	0.00247011	0.00973917	-3.10703	3235	ENSMUSG00000032786	ENSMUSG00000032786	3235.1.1	ENSG00000023330	5'-aminolevulinate synthase 1 [Source:HGNC Symbol;Acc:HGNC:396]	1
ALCAM	ENSMUSG00000022636	chr16	Alcam	protein_coding	52248996	52454074	7121	-0.0934763	6.08044	-1.59632	0.136229	0.23342	-7.11258	7727	ENSMUSG00000022636	ENSMUSG00000022636	7727.1.1	ENSG00000170017	activated leukocyte cell adhesion molecule [Source:HGNC Symbol;Acc:HGNC:400]	1
ALDH16A1	ENSMUSG00000007833	chr7	Aldh16a1	protein_coding	45140684	45154584	5501	-0.0858261	2.83106	-1.03858	0.319342	0.444978	-7.10558	7704	ENSMUSG00000007833	ENSMUSG00000007833	7704.1.1	ENSG00000161618	aldehyde dehydrogenase 16 family member A1 [Source:HGNC Symbol;Acc:HGNC:28114]	1
ALDH18A1	ENSMUSG00000025007	chr19	Aldh18a1	protein_coding	40550257	40588463	4072	-0.164069	4.40843	-2.88144	0.013711	0.0388773	-4.66841	4334	ENSMUSG00000025007	ENSMUSG00000025007	4334.1.1	ENSG00000059573	aldehyde dehydrogenase 18 family member A1 [Source:HGNC Symbol;Acc:HGNC:9722]	1
ALDH1A1	ENSMUSG00000053279	chr19	Aldh1a1	protein_coding	20601961	20643462	2053	-0.0333573	7.73241	-0.64806	0.529071	0.64381	-8.24647	11654	ENSMUSG00000053279	ENSMUSG00000053279	11654.1.1	ENSG00000165092	aldehyde dehydrogenase 1 family member A1 [Source:HGNC Symbol;Acc:HGNC:402]	1
ALDH1A2	ENSMUSG00000013584	chr9	Aldh1a2	protein_coding	71215789	71296243	2264	0.463261	4.4924	6.59977	2.46e-05	0.000226253	1.86926	1352	ENSMUSG00000013584	ENSMUSG00000013584	1352.1.1	ENSG00000128918	aldehyde dehydrogenase 1 family member A2 [Source:HGNC Symbol;Acc:HGNC:15472]	1
ALDH1B1	ENSMUSG00000035561	chr4	Aldh1b1	protein_coding	45799022	45804604	2298	0.207202	3.61875	3.60971	0.00354475	0.0130271	-3.10853	3237	ENSMUSG00000035561	ENSMUSG00000035561	3237.1.1	ENSG00000137124	aldehyde dehydrogenase 1 family member B1 [Source:HGNC Symbol;Acc:HGNC:407]	1
ALDH1L1	ENSMUSG00000030088	chr6	Aldh1l1	protein_coding	90486427	90600203	4512	0.503379	6.21965	13.0945	1.69e-08	5.48e-07	9.37318	397	ENSMUSG00000030088	ENSMUSG00000030088	397.1.1	ENSG00000144908	aldehyde dehydrogenase 1 family member L1 [Source:HGNC Symbol;Acc:HGNC:3978]	1
ALDH1L2	ENSMUSG00000020256	chr10	Aldh1l2	protein_coding	83487450	83534140	7503	0.133514	2.63027	1.676	0.119405	0.210877	-6.24308	6169	ENSMUSG00000020256	ENSMUSG00000020256	6169.1.1	ENSG00000136010	aldehyde dehydrogenase 1 family member L2 [Source:HGNC Symbol;Acc:HGNC:26777]	1
ALDH2	ENSMUSG00000029455	chr5	Aldh2	protein_coding	121566027	121593824	4704	-0.0495952	5.97612	-1.2867	0.222308	0.337902	-7.51491	8751	ENSMUSG00000029455	ENSMUSG00000029455	8751.1.1	ENSG00000111275	aldehyde dehydrogenase 2 family member [Source:HGNC Symbol;Acc:HGNC:404]	1
ALDH3A2	ENSMUSG00000010025	chr11	Aldh3a2	protein_coding	61223417	61267464	5619	0.0845096	5.08886	1.98061	0.0708683	0.14089	-6.38456	6385	ENSMUSG00000010025	ENSMUSG00000010025	6385.1.1	ENSG00000072210	aldehyde dehydrogenase 3 family member A2 [Source:HGNC Symbol;Acc:HGNC:403]	1
ALDH3B1	ENSMUSG00000024885	chr19	Aldh3b1	protein_coding	3913493	3929761	1875	-0.210387	3.29398	-3.23087	0.00715052	0.0230134	-3.72988	3637	ENSMUSG00000024885	ENSMUSG00000024885	3637.1.1	ENSG00000006534	aldehyde dehydrogenase 3 family member B1 [Source:HGNC Symbol;Acc:HGNC:410]	1
ALDH4A1	ENSMUSG00000028737	chr4	Aldh4a1	protein_coding	139622866	139649690	4907	-0.11365	4.70695	-2.15953	0.0516083	0.110372	-6.01739	5833	ENSMUSG00000028737	ENSMUSG00000028737	5833.1.1	ENSG00000159423	aldehyde dehydrogenase 4 family member A1 [Source:HGNC Symbol;Acc:HGNC:406]	1
ALDH5A1	ENSMUSG00000035936	chr13	Aldh5a1	protein_coding	24907579	24937661	5647	-0.0579708	5.96357	-1.37324	0.194628	0.306083	-7.40365	8426	ENSMUSG00000035936	ENSMUSG00000035936	8426.1.1	ENSG00000112294	aldehyde dehydrogenase 5 family member A1 [Source:HGNC Symbol;Acc:HGNC:408]	1
ALDH6A1	ENSMUSG00000021238	chr12	Aldh6a1	protein_coding	84430723	84450950	3340	0.378851	6.37839	8.37838	2.23e-06	3.16e-05	4.13731	918	ENSMUSG00000021238	ENSMUSG00000021238	918.1.1	ENSG00000119711	aldehyde dehydrogenase 6 family member A1 [Source:HGNC Symbol;Acc:HGNC:7179]	1
ALDH7A1	ENSMUSG00000053644	chr18	Aldh7a1	protein_coding	56509687	56572951	5181	-0.0802828	5.91691	-2.04917	0.0628088	0.128091	-6.39541	6405	ENSMUSG00000053644	ENSMUSG00000053644	6405.1.1	ENSG00000164904	aldehyde dehydrogenase 7 family member A1 [Source:HGNC Symbol;Acc:HGNC:877]	1
ALDH9A1	ENSMUSG00000026687	chr1	Aldh9a1	protein_coding	167349991	167368532	3383	0.164364	5.5399	4.26168	0.00108797	0.00507309	-2.30124	2747	ENSMUSG00000026687	ENSMUSG00000026687	2747.1.1	ENSG00000143149	aldehyde dehydrogenase 9 family member A1 [Source:HGNC Symbol;Acc:HGNC:412]	1
ALDOA	ENSMUSG00000030695	chr7	Aldoa	protein_coding	126795234	126800751	2754	-0.0255787	10.8674	-0.78862	0.445534	0.567387	-8.22395	11558	ENSMUSG00000030695	ENSMUSG00000030695	11558.1.1	ENSG00000149925	aldolase, fructose-bisphosphate A [Source:HGNC Symbol;Acc:HGNC:414]	2
ALDOA	ENSMUSG00000059343	chr4	Aldoart1	protein_coding	72850583	72852634	2052	0.140609	4.73752	1.51418	0.155697	0.258645	-7.01575	7523	ENSMUSG00000059343	ENSMUSG00000059343	7523.1.1	ENSG00000149925	aldolase, fructose-bisphosphate A [Source:HGNC Symbol;Acc:HGNC:414]	2
ALDOB	ENSMUSG00000028307	chr4	Aldob	protein_coding	49535995	49549546	2392	0.574418	3.35974	5.64906	0.000104746	0.00075295	0.617524	1651	ENSMUSG00000028307	ENSMUSG00000028307	1651.1.1	ENSG00000136872	aldolase, fructose-bisphosphate B [Source:HGNC Symbol;Acc:HGNC:417]	1
ALDOC	ENSMUSG00000017390	chr11	Aldoc	protein_coding	78322968	78327781	3263	0.0568274	10.4698	1.55838	0.144941	0.244661	-7.34636	8276	ENSMUSG00000017390	ENSMUSG00000017390	8276.1.1	ENSG00000109107	aldolase, fructose-bisphosphate C [Source:HGNC Symbol;Acc:HGNC:418]	1
ALG1	ENSMUSG00000039427	chr16	Alg1	protein_coding	5233621	5244912	2682	0.0568738	5.55959	1.33249	0.207287	0.320935	-7.403	8423	ENSMUSG00000039427	ENSMUSG00000039427	8423.1.1	ENSG00000033011	ALG1 chitobiosyldiphosphodolichol beta-mannosyltransferase [Source:HGNC Symbol;Acc:HGNC:18294]	1
ALG10	ENSMUSG00000075470	chr15	Alg10b	protein_coding	90224311	90230554	3727	0.296175	3.70354	2.94387	0.0122055	0.0353558	-4.37242	4083	ENSMUSG00000075470	ENSMUSG00000075470	4083.1.1	ENSG00000139133	ALG10 alpha-1,2-glucosyltransferase [Source:HGNC Symbol;Acc:HGNC:23162]	1
ALG10B	ENSMUSG00000075470	chr15	Alg10b	protein_coding	90224311	90230554	3727	0.296175	3.70354	2.94387	0.0122055	0.0353558	-4.37242	4083	ENSMUSG00000075470	ENSMUSG00000075470	4083.1.2	ENSG00000175548	ALG10 alpha-1,2-glucosyltransferase B [Source:HGNC Symbol;Acc:HGNC:31088]	1
ALG11	ENSMUSG00000063362	chr8	Alg11	protein_coding	22060721	22071627	4960	0.0308878	4.6715	0.468999	0.647421	0.743593	-8.02638	10759	ENSMUSG00000063362	ENSMUSG00000063362	10759.1.1	ENSG00000253710	ALG11 alpha-1,2-mannosyltransferase [Source:HGNC Symbol;Acc:HGNC:32456]	1
ALG12	ENSMUSG00000035845	chr15	Alg12	protein_coding	88805244	88819318	2356	0.0775887	4.18003	1.60541	0.13421	0.230658	-6.76825	7045	ENSMUSG00000035845	ENSMUSG00000035845	7045.1.1	ENSG00000182858	ALG12 alpha-1,6-mannosyltransferase [Source:HGNC Symbol;Acc:HGNC:19358]	1
ALG13	ENSMUSG00000041718	chrX	Alg13	protein_coding	144317812	144374450	5964	0.0804619	2.58585	1.19624	0.254552	0.373273	-6.85991	7212	ENSMUSG00000041718	ENSMUSG00000041718	7212.1.1	ENSG00000101901	ALG13 UDP-N-acetylglucosaminyltransferase subunit [Source:HGNC Symbol;Acc:HGNC:30881]	1
ALG14	ENSMUSG00000039887	chr3	Alg14	protein_coding	121291817	121362011	910	-0.0804217	5.2251	-1.66441	0.121731	0.214122	-6.89771	7283	ENSMUSG00000039887	ENSMUSG00000039887	7283.1.1	ENSG00000172339	ALG14 UDP-N-acetylglucosaminyltransferase subunit [Source:HGNC Symbol;Acc:HGNC:28287]	1
ALG1L2	ENSMUSG00000039427	chr16	Alg1	protein_coding	5233621	5244912	2682	0.0568738	5.55959	1.33249	0.207287	0.320935	-7.403	8423	ENSMUSG00000039427	ENSMUSG00000039427	8423.1.2	ENSG00000251287	ALG1 chitobiosyldiphosphodolichol beta-mannosyltransferase like 2 [Source:HGNC Symbol;Acc:HGNC:37258]	1
ALG2	ENSMUSG00000039740	chr4	Alg2	protein_coding	47465067	47474333	3450	0.021051	7.29008	0.6312	0.539669	0.653186	-8.23962	11618	ENSMUSG00000039740	ENSMUSG00000039740	11618.1.1	ENSG00000119523	ALG2 alpha-1,3/1,6-mannosyltransferase [Source:HGNC Symbol;Acc:HGNC:23159]	1
ALG3	ENSMUSG00000033809	chr16	Alg3	protein_coding	20605451	20610768	1451	-0.0886113	4.77938	-1.90201	0.0812758	0.156543	-6.45274	6494	ENSMUSG00000033809	ENSMUSG00000033809	6494.1.1	ENSG00000214160	ALG3 alpha-1,3- mannosyltransferase [Source:HGNC Symbol;Acc:HGNC:23056]	1
ALG5	ENSMUSG00000036632	chr3	Alg5	protein_coding	54735539	54751127	3537	0.105431	4.30039	2.1106	0.0563209	0.118083	-6.01016	5825	ENSMUSG00000036632	ENSMUSG00000036632	5825.1.1	ENSG00000120697	ALG5 dolichyl-phosphate beta-glucosyltransferase [Source:HGNC Symbol;Acc:HGNC:20266]	1
ALG6	ENSMUSG00000073792	chr4	Alg6	protein_coding	99715664	99763460	8544	0.26128	2.71539	3.8306	0.00236488	0.0094105	-2.44262	2827	ENSMUSG00000073792	ENSMUSG00000073792	2827.1.1	ENSG00000088035	ALG6 alpha-1,3-glucosyltransferase [Source:HGNC Symbol;Acc:HGNC:23157]	1
ALG8	ENSMUSG00000035704	chr7	Alg8	protein_coding	97371606	97392153	2794	-0.0249022	3.26844	-0.462453	0.651974	0.747931	-7.66722	9316	ENSMUSG00000035704	ENSMUSG00000035704	9316.1.1	ENSG00000159063	ALG8 alpha-1,3-glucosyltransferase [Source:HGNC Symbol;Acc:HGNC:23161]	1
ALG9	ENSMUSG00000032059	chr9	Alg9	protein_coding	50775019	50843542	3889	-0.167557	4.15208	-3.89154	0.00211662	0.00859527	-2.71974	2973	ENSMUSG00000032059	ENSMUSG00000032059	2973.1.1	ENSG00000086848	ALG9 alpha-1,2-mannosyltransferase [Source:HGNC Symbol;Acc:HGNC:15672]	1
ALKBH1	ENSMUSG00000079036	chr12	Alkbh1	protein_coding	87425840	87444017	6574	0.129822	3.96483	2.90186	0.0131993	0.0377008	-4.52312	4214	ENSMUSG00000079036	ENSMUSG00000079036	4214.1.1	ENSG00000100601	alkB homolog 1, histone H2A dioxygenase [Source:HGNC Symbol;Acc:HGNC:17911]	1
ALKBH2	ENSMUSG00000044339	chr5	Alkbh2	protein_coding	114123926	114128218	1115	-0.0339907	4.10208	-0.472876	0.64473	0.741734	-7.89582	10179	ENSMUSG00000044339	ENSMUSG00000044339	10179.1.1	ENSG00000189046	alkB homolog 2, alpha-ketoglutarate dependent dioxygenase [Source:HGNC Symbol;Acc:HGNC:32487]	1
ALKBH3	ENSMUSG00000040174	chr2	Alkbh3	protein_coding	93980550	94010807	3159	0.295043	4.0805	4.78576	0.000435934	0.00241886	-1.06585	2204	ENSMUSG00000040174	ENSMUSG00000040174	2204.1.1	ENSG00000166199	alkB homolog 3, alpha-ketoglutarate dependent dioxygenase [Source:HGNC Symbol;Acc:HGNC:30141]	1
ALKBH4	ENSMUSG00000039754	chr5	Alkbh4	protein_coding	136136146	136141615	2117	0.0658818	3.89581	1.22073	0.245479	0.36347	-7.20296	7915	ENSMUSG00000039754	ENSMUSG00000039754	7915.1.1	ENSG00000160993	alkB homolog 4, lysine demethylase [Source:HGNC Symbol;Acc:HGNC:21900]	1
ALKBH5	ENSMUSG00000042650	chr11	Alkbh5	protein_coding	60536381	60558512	5987	-0.081626	5.37191	-1.8883	0.0832287	0.159614	-6.57905	6703	ENSMUSG00000042650	ENSMUSG00000042650	6703.1.1	ENSG00000091542	alkB homolog 5, RNA demethylase [Source:HGNC Symbol;Acc:HGNC:25996]	1
ALKBH6	ENSMUSG00000042831	chr7	Alkbh6	protein_coding	30308717	30314304	3123	-0.0348886	5.35235	-0.736315	0.475594	0.594003	-7.98261	10585	ENSMUSG00000042831	ENSMUSG00000042831	10585.1.1	ENSG00000239382	alkB homolog 6 [Source:HGNC Symbol;Acc:HGNC:28243]	1
ALKBH7	ENSMUSG00000002661	chr17	Alkbh7	protein_coding	56997339	56999322	1029	-0.0850111	5.85102	-1.71609	0.111652	0.200274	-6.9127	7312	ENSMUSG00000002661	ENSMUSG00000002661	7312.1.1	ENSG00000125652	alkB homolog 7 [Source:HGNC Symbol;Acc:HGNC:21306]	1
ALKBH8	ENSMUSG00000025899	chr9	Alkbh8	protein_coding	3335478	3387050	3581	0.185907	3.23707	2.52333	0.0266309	0.0656644	-5.01034	4668	ENSMUSG00000025899	ENSMUSG00000025899	4668.1.1	ENSG00000137760	alkB homolog 8, tRNA methyltransferase [Source:HGNC Symbol;Acc:HGNC:25189]	1
ALOX12B	ENSMUSG00000032807	chr11	Alox12b	protein_coding	69156989	69169792	2431	1.66887	2.85384	11.0277	1.16e-07	2.61e-06	7.95604	529	ENSMUSG00000032807	ENSMUSG00000032807	529.1.1	ENSG00000179477	arachidonate 12-lipoxygenase, 12R type [Source:HGNC Symbol;Acc:HGNC:430]	1
ALOX15B	ENSMUSG00000020891	chr11	Alox8	protein_coding	69183932	69197843	3559	0.0931244	2.61578	1.23318	0.240964	0.358615	-6.82731	7161	ENSMUSG00000020891	ENSMUSG00000020891	7161.1.1	ENSG00000179593	arachidonate 15-lipoxygenase type B [Source:HGNC Symbol;Acc:HGNC:434]	1
ALOX5AP	ENSMUSG00000060063	chr5	Alox5ap	protein_coding	149265058	149288045	852	0.123563	3.95361	1.21371	0.248052	0.366237	-7.21265	7942	ENSMUSG00000060063	ENSMUSG00000060063	7942.1.1	ENSG00000132965	arachidonate 5-lipoxygenase activating protein [Source:HGNC Symbol;Acc:HGNC:436]	1
ALOXE3	ENSMUSG00000020892	chr11	Aloxe3	protein_coding	69125896	69149115	6397	0.643286	2.53274	8.27346	2.54e-06	3.55e-05	4.74183	842	ENSMUSG00000020892	ENSMUSG00000020892	842.1.1	ENSG00000179148	arachidonate lipoxygenase 3 [Source:HGNC Symbol;Acc:HGNC:13743]	1
ALPL	ENSMUSG00000028766	chr4	Alpl	protein_coding	137741733	137796384	4033	-1.14307	3.14908	-16.7759	9.78e-10	5.55e-08	12.8549	209	ENSMUSG00000028766	ENSMUSG00000028766	209.1.1	ENSG00000162551	alkaline phosphatase, biomineralization associated [Source:HGNC Symbol;Acc:HGNC:438]	1
ALS2	ENSMUSG00000026024	chr1	Als2	protein_coding	59162926	59237231	9496	0.0508679	4.88289	1.36525	0.197058	0.308776	-7.24838	8027	ENSMUSG00000026024	ENSMUSG00000026024	8027.1.1	ENSG00000003393	alsin Rho guanine nucleotide exchange factor ALS2 [Source:HGNC Symbol;Acc:HGNC:443]	1
ALS2CL	ENSMUSG00000044037	chr9	Als2cl	protein_coding	110879870	110900530	5848	-0.191331	3.75982	-2.79168	0.0162034	0.0444108	-4.67915	4352	ENSMUSG00000044037	ENSMUSG00000044037	4352.1.1	ENSG00000178038	ALS2 C-terminal like [Source:HGNC Symbol;Acc:HGNC:20605]	1
ALYREF	ENSMUSG00000060244	chr1	Alyref2	protein_coding	171503478	171504750	1273	0.00479285	3.51091	0.0485952	0.962036	0.975465	-7.84744	10002	ENSMUSG00000060244	ENSMUSG00000060244	10002.1.1	ENSG00000183684	Aly/REF export factor [Source:HGNC Symbol;Acc:HGNC:19071]	2
ALYREF	ENSMUSG00000025134	chr11	Alyref	protein_coding	120592121	120598365	3839	-0.100248	4.27614	-2.28747	0.040983	0.0915551	-5.70327	5415	ENSMUSG00000025134	ENSMUSG00000025134	5415.1.1	ENSG00000183684	Aly/REF export factor [Source:HGNC Symbol;Acc:HGNC:19071]	2
AMACR	ENSMUSG00000022244	chr15	Amacr	protein_coding	10981756	10996624	2575	0.0977701	3.76947	1.631	0.128667	0.223346	-6.62154	6778	ENSMUSG00000022244	ENSMUSG00000022244	6778.1.1	ENSG00000242110	alpha-methylacyl-CoA racemase [Source:HGNC Symbol;Acc:HGNC:451]	1
AMBRA1	ENSMUSG00000040506	chr2	Ambra1	protein_coding	91730134	91918849	6122	0.152645	5.73442	4.1259	0.00138642	0.00618339	-2.57802	2890	ENSMUSG00000040506	ENSMUSG00000040506	2890.1.1	ENSG00000110497	autophagy and beclin 1 regulator 1 [Source:HGNC Symbol;Acc:HGNC:25990]	1
AMD1	ENSMUSG00000075232	chr10	Amd1	protein_coding	40287458	40302188	3206	-0.265927	3.47183	-3.80313	0.00248644	0.00978726	-2.69954	2958	ENSMUSG00000075232	ENSMUSG00000075232	2958.1.1	ENSG00000123505	adenosylmethionine decarboxylase 1 [Source:HGNC Symbol;Acc:HGNC:457]	1
AMDHD2	ENSMUSG00000036820	chr17	Amdhd2	protein_coding	24155833	24163766	2728	-0.0442867	4.70853	-0.962426	0.354704	0.480655	-7.66795	9318	ENSMUSG00000036820	ENSMUSG00000036820	9318.1.1	ENSG00000162066	amidohydrolase domain containing 2 [Source:HGNC Symbol;Acc:HGNC:24262]	1
AMER2	ENSMUSG00000021986	chr14	Amer2	protein_coding	60378286	60381003	2718	-0.691067	3.31736	-8.62008	1.66e-06	2.46e-05	5.01184	812	ENSMUSG00000021986	ENSMUSG00000021986	812.1.1	ENSG00000165566	APC membrane recruitment protein 2 [Source:HGNC Symbol;Acc:HGNC:26360]	1
AMER3	ENSMUSG00000045174	chr1	Amer3	protein_coding	34579657	34590944	4392	0.143903	4.89054	2.59454	0.0233531	0.0588971	-5.29499	4971	ENSMUSG00000045174	ENSMUSG00000045174	4971.1.1	ENSG00000178171	APC membrane recruitment protein 3 [Source:HGNC Symbol;Acc:HGNC:26771]	1
AMFR	ENSMUSG00000031751	chr8	Amfr	protein_coding	93971588	94012663	3953	0.0646529	7.53071	2.37953	0.0346647	0.0809469	-5.94923	5743	ENSMUSG00000031751	ENSMUSG00000031751	5743.1.1	ENSG00000159461	autocrine motility factor receptor [Source:HGNC Symbol;Acc:HGNC:463]	1
AMIGO1	ENSMUSG00000050947	chr3	Amigo1	protein_coding	108186335	108192286	5540	-0.0778132	6.21368	-2.54933	0.025385	0.0631035	-5.56403	5261	ENSMUSG00000050947	ENSMUSG00000050947	5261.1.1	ENSG00000181754	adhesion molecule with Ig like domain 1 [Source:HGNC Symbol;Acc:HGNC:20824]	1
AMIGO2	ENSMUSG00000048218	chr15	Amigo2	protein_coding	97244074	97247287	2871	0.623283	5.12134	11.4098	7.92e-08	1.92e-06	7.85811	537	ENSMUSG00000048218	ENSMUSG00000048218	537.1.1	ENSG00000139211	adhesion molecule with Ig like domain 2 [Source:HGNC Symbol;Acc:HGNC:24073]	1
AMIGO3	ENSMUSG00000032593	chr9	Amigo3	protein_coding	108053159	108055701	2543	0.216948	2.84411	2.25805	0.0432249	0.0956559	-5.3582	5039	ENSMUSG00000032593	ENSMUSG00000032593	5039.1.1	ENSG00000176020	adhesion molecule with Ig like domain 3 [Source:HGNC Symbol;Acc:HGNC:24075]	1
AMMECR1L	ENSMUSG00000041915	chr18	Ammecr1l	protein_coding	31759824	31784071	4769	-0.0224421	5.18078	-0.59443	0.563191	0.672735	-8.05087	10867	ENSMUSG00000041915	ENSMUSG00000041915	10867.1.1	ENSG00000144233	AMMECR1 like [Source:HGNC Symbol;Acc:HGNC:28658]	1
AMN	ENSMUSG00000021278	chr12	Amn	protein_coding	111271111	111276426	1685	0.300332	3.98668	2.58026	0.0239769	0.0601664	-5.12373	4790	ENSMUSG00000021278	ENSMUSG00000021278	4790.1.1	ENSG00000166126	amnion associated transmembrane protein [Source:HGNC Symbol;Acc:HGNC:14604]	1
AMN1	ENSMUSG00000068250	chr6	Amn1	protein_coding	149157147	149188712	4300	0.0042454	3.16731	0.0675632	0.947239	0.966445	-7.74997	9665	ENSMUSG00000068250	ENSMUSG00000068250	9665.1.1	ENSG00000151743	antagonist of mitotic exit network 1 homolog [Source:HGNC Symbol;Acc:HGNC:27281]	1
AMOT	ENSMUSG00000041688	chrX	Amot	protein_coding	145446425	145505181	8402	-0.195386	3.62281	-3.5836	0.0037194	0.0135477	-3.15705	3260	ENSMUSG00000041688	ENSMUSG00000041688	3260.1.1	ENSG00000126016	angiomotin [Source:HGNC Symbol;Acc:HGNC:17810]	1
AMOTL1	ENSMUSG00000013076	chr9	Amotl1	protein_coding	14541966	14615483	9798	0.183516	4.51193	3.67511	0.00314316	0.0118536	-3.20596	3290	ENSMUSG00000013076	ENSMUSG00000013076	3290.1.1	ENSG00000166025	angiomotin like 1 [Source:HGNC Symbol;Acc:HGNC:17811]	1
AMOTL2	ENSMUSG00000032531	chr9	Amotl2	protein_coding	102716672	102733418	6289	-0.244192	3.92994	-3.65452	0.0032643	0.0122197	-3.1035	3234	ENSMUSG00000032531	ENSMUSG00000032531	3234.1.1	ENSG00000114019	angiomotin like 2 [Source:HGNC Symbol;Acc:HGNC:17812]	1
AMPD2	ENSMUSG00000027889	chr3	Ampd2	protein_coding	108074062	108086651	5069	-0.180479	5.786	-5.04244	0.000282228	0.00169813	-0.928389	2149	ENSMUSG00000027889	ENSMUSG00000027889	2149.1.1	ENSG00000116337	adenosine monophosphate deaminase 2 [Source:HGNC Symbol;Acc:HGNC:469]	1
AMPD3	ENSMUSG00000005686	chr7	Ampd3	protein_coding	110768206	110812405	5605	1.06675	4.61191	17.9232	4.53e-10	3.05e-08	13.44	187	ENSMUSG00000005686	ENSMUSG00000005686	187.1.1	ENSG00000133805	adenosine monophosphate deaminase 3 [Source:HGNC Symbol;Acc:HGNC:470]	1
AMPH	ENSMUSG00000021314	chr13	Amph	protein_coding	18948371	19150913	3193	0.107831	7.76837	3.35203	0.0057086	0.0190832	-4.17261	3946	ENSMUSG00000021314	ENSMUSG00000021314	3946.1.1	ENSG00000078053	amphiphysin [Source:HGNC Symbol;Acc:HGNC:471]	1
AMT	ENSMUSG00000032607	chr9	Amt	protein_coding	108296853	108302302	2437	-0.105429	5.59777	-2.48339	0.0286606	0.0695016	-5.60957	5308	ENSMUSG00000032607	ENSMUSG00000032607	5308.1.1	ENSG00000145020	aminomethyltransferase [Source:HGNC Symbol;Acc:HGNC:473]	1
AMZ1	ENSMUSG00000050022	chr5	Amz1	protein_coding	140724127	140761439	6697	-0.259984	3.84442	-4.5567	0.000647379	0.00334796	-1.41976	2335	ENSMUSG00000050022	ENSMUSG00000050022	2335.1.1	ENSG00000174945	archaelysin family metallopeptidase 1 [Source:HGNC Symbol;Acc:HGNC:22231]	1
AMZ2	ENSMUSG00000020610	chr11	Amz2	protein_coding	109425946	109452813	5584	-0.13277	5.22551	-2.86812	0.0140554	0.0396288	-4.85117	4507	ENSMUSG00000020610	ENSMUSG00000020610	4507.1.1	ENSG00000196704	archaelysin family metallopeptidase 2 [Source:HGNC Symbol;Acc:HGNC:28041]	1
ANAPC1	ENSMUSG00000014355	chr2	Anapc1	protein_coding	128610104	128687391	16714	0.00792715	4.12726	0.186232	0.855353	0.905032	-8.00089	10655	ENSMUSG00000014355	ENSMUSG00000014355	10655.1.1	ENSG00000153107	anaphase promoting complex subunit 1 [Source:HGNC Symbol;Acc:HGNC:19988]	1
ANAPC10	ENSMUSG00000036977	chr8	Anapc10	protein_coding	79711820	79777321	2802	0.0159049	3.18422	0.194573	0.848961	0.899948	-7.74101	9619	ENSMUSG00000036977	ENSMUSG00000036977	9619.1.1	ENSG00000164162	anaphase promoting complex subunit 10 [Source:HGNC Symbol;Acc:HGNC:24077]	1
ANAPC11	ENSMUSG00000025135	chr11	Anapc11	protein_coding	120598421	120608198	5057	-0.056606	5.41296	-1.30113	0.217482	0.332431	-7.42005	8462	ENSMUSG00000025135	ENSMUSG00000025135	8462.1.1	ENSG00000141552	anaphase promoting complex subunit 11 [Source:HGNC Symbol;Acc:HGNC:14452]	1
ANAPC13	ENSMUSG00000035048	chr9	Anapc13	protein_coding	102626296	102634425	2377	-0.1023	5.52747	-1.75102	0.105267	0.191369	-6.81599	7133	ENSMUSG00000035048	ENSMUSG00000035048	7133.1.1	ENSG00000129055	anaphase promoting complex subunit 13 [Source:HGNC Symbol;Acc:HGNC:24540]	1
ANAPC15	ENSMUSG00000030649	chr7	Anapc15	protein_coding	101881325	101901845	4737	0.0926373	4.16477	1.7892	0.0986631	0.181968	-6.49405	6557	ENSMUSG00000030649	ENSMUSG00000030649	6557.1.1	ENSG00000110200	anaphase promoting complex subunit 15 [Source:HGNC Symbol;Acc:HGNC:24531]	1
ANAPC16	ENSMUSG00000020107	chr10	Anapc16	protein_coding	59987409	60003135	4890	0.154202	5.48306	4.1901	0.00123595	0.00564134	-2.4237	2813	ENSMUSG00000020107	ENSMUSG00000020107	2813.1.1	ENSG00000166295	anaphase promoting complex subunit 16 [Source:HGNC Symbol;Acc:HGNC:26976]	1
ANAPC2	ENSMUSG00000026965	chr2	Anapc2	protein_coding	25272478	25285915	3445	-0.128664	6.70255	-3.96083	0.00186664	0.00779839	-2.97807	3166	ENSMUSG00000026965	ENSMUSG00000026965	3166.1.1	ENSG00000176248	anaphase promoting complex subunit 2 [Source:HGNC Symbol;Acc:HGNC:19989]	1
ANAPC4	ENSMUSG00000029176	chr5	Anapc4	protein_coding	52834015	52867797	5902	0.0522388	5.219	1.11561	0.286289	0.408671	-7.60476	9069	ENSMUSG00000029176	ENSMUSG00000029176	9069.1.1	ENSG00000053900	anaphase promoting complex subunit 4 [Source:HGNC Symbol;Acc:HGNC:19990]	1
ANAPC5	ENSMUSG00000029472	chr5	Anapc5	protein_coding	122787469	122821339	2750	-0.0883197	8.06515	-2.81397	0.0155454	0.0429565	-5.18743	4850	ENSMUSG00000029472	ENSMUSG00000029472	4850.1.1	ENSG00000089053	anaphase promoting complex subunit 5 [Source:HGNC Symbol;Acc:HGNC:15713]	1
ANAPC7	ENSMUSG00000029466	chr5	Anapc7	protein_coding	122421693	122444912	5119	0.0142714	5.03478	0.377647	0.712244	0.797425	-8.138	11214	ENSMUSG00000029466	ENSMUSG00000029466	11214.1.1	ENSG00000196510	anaphase promoting complex subunit 7 [Source:HGNC Symbol;Acc:HGNC:17380]	1
ANGEL1	ENSMUSG00000021257	chr12	Angel1	protein_coding	86700502	86726460	4463	-0.175492	3.60808	-3.0845	0.00939146	0.02871	-4.08935	3894	ENSMUSG00000021257	ENSMUSG00000021257	3894.1.1	ENSG00000013523	angel homolog 1 [Source:HGNC Symbol;Acc:HGNC:19961]	1
ANGEL2	ENSMUSG00000026634	chr1	Angel2	protein_coding	190925112	190946962	5559	-0.00209224	5.09568	-0.0502982	0.960707	0.974609	-8.22449	11559	ENSMUSG00000026634	ENSMUSG00000026634	11559.1.1	ENSG00000174606	angel homolog 2 [Source:HGNC Symbol;Acc:HGNC:30534]	1
ANGPT1	ENSMUSG00000022309	chr15	Angpt1	protein_coding	42424727	42676977	4256	0.186467	2.85697	1.98527	0.0702912	0.139965	-5.81859	5554	ENSMUSG00000022309	ENSMUSG00000022309	5554.1.1	ENSG00000154188	angiopoietin 1 [Source:HGNC Symbol;Acc:HGNC:484]	1
ANGPT2	ENSMUSG00000031465	chr8	Angpt2	protein_coding	18690263	18741562	3690	2.74447	2.87064	35.9738	1.17e-13	9.12e-11	21.3821	20	ENSMUSG00000031465	ENSMUSG00000031465	20.1.1	ENSG00000091879	angiopoietin 2 [Source:HGNC Symbol;Acc:HGNC:485]	1
ANGPTL4	ENSMUSG00000002289	chr17	Angptl4	protein_coding	33773750	33781575	3286	3.37541	3.41844	33.2998	2.95e-13	1.45e-10	20.7186	28	ENSMUSG00000002289	ENSMUSG00000002289	28.1.1	ENSG00000167772	angiopoietin like 4 [Source:HGNC Symbol;Acc:HGNC:16039]	1
ANGPTL6	ENSMUSG00000038742	chr9	Angptl6	protein_coding	20873809	20879727	1581	0.0421475	6.17089	1.03855	0.319355	0.444978	-7.81544	9892	ENSMUSG00000038742	ENSMUSG00000038742	9892.1.1	ENSG00000130812	angiopoietin like 6 [Source:HGNC Symbol;Acc:HGNC:23140]	1
ANK1	ENSMUSG00000031543	chr8	Ank1	protein_coding	22974844	23150497	13527	0.020313	5.20634	0.436539	0.670146	0.763094	-8.14393	11242	ENSMUSG00000031543	ENSMUSG00000031543	11242.1.1	ENSG00000029534	ankyrin 1 [Source:HGNC Symbol;Acc:HGNC:492]	1
ANK2	ENSMUSG00000032826	chr3	Ank2	protein_coding	126921606	127499259	35218	-0.036697	5.91616	-1.18721	0.257963	0.376947	-7.62458	9151	ENSMUSG00000032826	ENSMUSG00000032826	9151.1.1	ENSG00000145362	ankyrin 2 [Source:HGNC Symbol;Acc:HGNC:493]	1
ANK3	ENSMUSG00000069601	chr10	Ank3	protein_coding	69533772	70027438	33152	0.0260985	4.88545	0.651845	0.526708	0.641811	-7.95965	10460	ENSMUSG00000069601	ENSMUSG00000069601	10460.1.1	ENSG00000151150	ankyrin 3 [Source:HGNC Symbol;Acc:HGNC:494]	1
ANKDD1B	ENSMUSG00000047117	chr13	Ankdd1b	protein_coding	96416134	96471198	3662	-0.00722228	3.87631	-0.134708	0.895061	0.932032	-7.94261	10370	ENSMUSG00000047117	ENSMUSG00000047117	10370.1.1	ENSG00000189045	ankyrin repeat and death domain containing 1B [Source:HGNC Symbol;Acc:HGNC:32525]	1
ANKFY1	ENSMUSG00000020790	chr11	Ankfy1	protein_coding	72690006	72772146	11332	0.135574	4.24747	2.97086	0.0116069	0.0340246	-4.46323	4164	ENSMUSG00000020790	ENSMUSG00000020790	4164.1.1	ENSG00000185722	ankyrin repeat and FYVE domain containing 1 [Source:HGNC Symbol;Acc:HGNC:20763]	1
ANKH	ENSMUSG00000022265	chr15	Ank	protein_coding	27466677	27594909	3608	-0.0788714	7.62642	-2.74109	0.0178004	0.0477441	-5.30436	4980	ENSMUSG00000022265	ENSMUSG00000022265	4980.1.1	ENSG00000154122	ANKH inorganic pyrophosphate transport regulator [Source:HGNC Symbol;Acc:HGNC:15492]	1
ANKHD1	ENSMUSG00000024483	chr18	Ankhd1	protein_coding	36559987	36665917	9845	-0.0523313	4.34981	-1.10031	0.292639	0.415502	-7.44992	8554	ENSMUSG00000024483	ENSMUSG00000024483	8554.1.1	ENSG00000131503	ankyrin repeat and KH domain containing 1 [Source:HGNC Symbol;Acc:HGNC:24714]	1
ANKHD1-EIF4EBP3	ENSMUSG00000024483	chr18	Ankhd1	protein_coding	36559987	36665917	9845	-0.0523313	4.34981	-1.10031	0.292639	0.415502	-7.44992	8554	ENSMUSG00000024483	ENSMUSG00000024483	8554.1.2	ENSG00000254996	ANKHD1-EIF4EBP3 readthrough [Source:HGNC Symbol;Acc:HGNC:33530]	1
ANKIB1	ENSMUSG00000040351	chr5	Ankib1	protein_coding	3690000	3803109	6610	-0.0151833	4.65708	-0.309342	0.762332	0.836237	-8.08857	11019	ENSMUSG00000040351	ENSMUSG00000040351	11019.1.1	ENSG00000001629	ankyrin repeat and IBR domain containing 1 [Source:HGNC Symbol;Acc:HGNC:22215]	1
ANKLE2	ENSMUSG00000029501	chr5	Ankle2	protein_coding	110231004	110256651	5259	0.0429755	4.8197	0.981306	0.345686	0.471589	-7.67112	9329	ENSMUSG00000029501	ENSMUSG00000029501	9329.1.1	ENSG00000176915	ankyrin repeat and LEM domain containing 2 [Source:HGNC Symbol;Acc:HGNC:29101]	1
ANKMY2	ENSMUSG00000036188	chr12	Ankmy2	protein_coding	36157124	36197291	2446	-0.0582962	6.33671	-1.39962	0.186776	0.297332	-7.40718	8436	ENSMUSG00000036188	ENSMUSG00000036188	8436.1.1	ENSG00000106524	ankyrin repeat and MYND domain containing 2 [Source:HGNC Symbol;Acc:HGNC:25370]	1
ANKRA2	ENSMUSG00000021661	chr13	Ankra2	protein_coding	98263158	98274750	3510	0.0212317	4.87989	0.556157	0.588257	0.694433	-8.01915	10722	ENSMUSG00000021661	ENSMUSG00000021661	10722.1.1	ENSG00000164331	ankyrin repeat family A member 2 [Source:HGNC Symbol;Acc:HGNC:13208]	1
ANKRD10	ENSMUSG00000031508	chr8	Ankrd10	protein_coding	11611583	11635754	3950	-0.0322766	5.66606	-0.739212	0.473897	0.592442	-8.02538	10757	ENSMUSG00000031508	ENSMUSG00000031508	10757.1.1	ENSG00000088448	ankyrin repeat domain 10 [Source:HGNC Symbol;Acc:HGNC:20265]	1
ANKRD11	ENSMUSG00000035569	chr8	Ankrd11	protein_coding	122883337	122974793	11637	0.0450219	5.59967	0.940598	0.365338	0.491461	-7.84337	9983	ENSMUSG00000035569	ENSMUSG00000035569	9983.1.1	ENSG00000167522	ankyrin repeat domain 11 [Source:HGNC Symbol;Acc:HGNC:21316]	1
ANKRD12	ENSMUSG00000034647	chr17	Ankrd12	protein_coding	65967501	66077089	11508	-0.0575858	3.8099	-1.10295	0.291537	0.414356	-7.31027	8189	ENSMUSG00000034647	ENSMUSG00000034647	8189.1.1	ENSG00000101745	ankyrin repeat domain 12 [Source:HGNC Symbol;Acc:HGNC:29135]	1
ANKRD13A	ENSMUSG00000041870	chr5	Ankrd13a	protein_coding	114774677	114806200	4098	0.670692	5.99783	17.8191	4.85e-10	3.23e-08	13.1812	196	ENSMUSG00000041870	ENSMUSG00000041870	196.1.1	ENSG00000076513	ankyrin repeat domain 13A [Source:HGNC Symbol;Acc:HGNC:21268]	1
ANKRD13B	ENSMUSG00000037907	chr11	Ankrd13b	protein_coding	77470485	77489678	3839	-0.0572951	6.41678	-1.41103	0.183465	0.29307	-7.39951	8415	ENSMUSG00000037907	ENSMUSG00000037907	8415.1.1	ENSG00000198720	ankyrin repeat domain 13B [Source:HGNC Symbol;Acc:HGNC:26363]	1
ANKRD13C	ENSMUSG00000039988	chr3	Ankrd13c	protein_coding	157947414	158006833	2668	-0.0111983	5.50589	-0.226308	0.824745	0.882373	-8.26277	11726	ENSMUSG00000039988	ENSMUSG00000039988	11726.1.1	ENSG00000118454	ankyrin repeat domain 13C [Source:HGNC Symbol;Acc:HGNC:25374]	1
ANKRD13D	ENSMUSG00000005986	chr19	Ankrd13d	protein_coding	4270180	4283137	2460	-0.207613	6.46702	-4.81772	0.000412763	0.00232126	-1.39532	2322	ENSMUSG00000005986	ENSMUSG00000005986	2322.1.1	ENSG00000172932	ankyrin repeat domain 13D [Source:HGNC Symbol;Acc:HGNC:27880]	1
ANKRD16	ENSMUSG00000047909	chr2	Ankrd16	protein_coding	11777876	11790329	5926	0.115769	4.67654	2.22141	0.0461795	0.100677	-5.90896	5680	ENSMUSG00000047909	ENSMUSG00000047909	5680.1.1	ENSG00000134461	ankyrin repeat domain 16 [Source:HGNC Symbol;Acc:HGNC:23471]	1
ANKRD17	ENSMUSG00000055204	chr5	Ankrd17	protein_coding	90227190	90366185	10053	0.0193731	5.20849	0.467794	0.648258	0.744351	-8.12554	11157	ENSMUSG00000055204	ENSMUSG00000055204	11157.1.1	ENSG00000132466	ankyrin repeat domain 17 [Source:HGNC Symbol;Acc:HGNC:23575]	1
ANKRD23	ENSMUSG00000067653	chr1	Ankrd23	protein_coding	36530188	36536883	2697	0.0710469	3.40858	0.749206	0.468071	0.587454	-7.52119	8771	ENSMUSG00000067653	ENSMUSG00000067653	8771.1.1	ENSG00000163126	ankyrin repeat domain 23 [Source:HGNC Symbol;Acc:HGNC:24470]	1
ANKRD24	ENSMUSG00000054708	chr10	Ankrd24	protein_coding	81628540	81647610	8142	0.0250724	4.54109	0.437675	0.669344	0.762738	-8.01376	10700	ENSMUSG00000054708	ENSMUSG00000054708	10700.1.1	ENSG00000089847	ankyrin repeat domain 24 [Source:HGNC Symbol;Acc:HGNC:29424]	1
ANKRD27	ENSMUSG00000034867	chr7	Ankrd27	protein_coding	35586244	35639226	5258	-0.163621	4.71712	-3.96861	0.00184056	0.00772566	-2.70072	2960	ENSMUSG00000034867	ENSMUSG00000034867	2960.1.1	ENSG00000105186	ankyrin repeat domain 27 [Source:HGNC Symbol;Acc:HGNC:25310]	1
ANKRD28	ENSMUSG00000014496	chr14	Ankrd28	protein_coding	31700015	31830415	5229	-0.0508153	5.00004	-0.827712	0.423883	0.547241	-7.84809	10004	ENSMUSG00000014496	ENSMUSG00000014496	10004.1.1	ENSG00000206560	ankyrin repeat domain 28 [Source:HGNC Symbol;Acc:HGNC:29024]	1
ANKRD29	ENSMUSG00000057766	chr18	Ankrd29	protein_coding	12252362	12305720	3295	0.00414707	4.69167	0.0984699	0.923174	0.950441	-8.14039	11223	ENSMUSG00000057766	ENSMUSG00000057766	11223.1.1	ENSG00000154065	ankyrin repeat domain 29 [Source:HGNC Symbol;Acc:HGNC:27110]	1
ANKRD33B	ENSMUSG00000022237	chr15	Ankrd33b	protein_coding	31291479	31367759	8706	0.0818352	4.50527	1.50545	0.157898	0.261363	-6.98289	7456	ENSMUSG00000022237	ENSMUSG00000022237	7456.1.1	ENSG00000164236	ankyrin repeat domain 33B [Source:HGNC Symbol;Acc:HGNC:35240]	1
ANKRD34A	ENSMUSG00000049097	chr3	Ankrd34a	protein_coding	96596636	96599775	2583	-0.423753	6.07719	-9.28786	7.5e-07	1.26e-05	5.32735	779	ENSMUSG00000049097	ENSMUSG00000049097	779.1.1	ENSG00000272031	ankyrin repeat domain 34A [Source:HGNC Symbol;Acc:HGNC:27639]	1
ANKRD34B	ENSMUSG00000045034	chr13	Ankrd34b	protein_coding	92425896	92441658	4748	0.0156784	4.46025	0.236766	0.816806	0.876584	-8.068	10935	ENSMUSG00000045034	ENSMUSG00000045034	10935.1.1	ENSG00000189127	ankyrin repeat domain 34B [Source:HGNC Symbol;Acc:HGNC:33736]	1
ANKRD35	ENSMUSG00000038354	chr3	Ankrd35	protein_coding	96670131	96691009	3688	0.0922604	4.04043	1.44209	0.174696	0.282132	-6.96068	7410	ENSMUSG00000038354	ENSMUSG00000038354	7410.1.1	ENSG00000198483	ankyrin repeat domain 35 [Source:HGNC Symbol;Acc:HGNC:26323]	1
ANKRD37	ENSMUSG00000050914	chr8	Ankrd37	protein_coding	45996902	45999867	1403	0.0307683	4.09248	0.438129	0.669024	0.762591	-7.91148	10246	ENSMUSG00000050914	ENSMUSG00000050914	10246.1.1	ENSG00000186352	ankyrin repeat domain 37 [Source:HGNC Symbol;Acc:HGNC:29593]	1
ANKRD39	ENSMUSG00000079610	chr1	Ankrd39	protein_coding	36537507	36547445	4654	0.357308	3.36439	4.91332	0.000350831	0.00202592	-0.649774	2044	ENSMUSG00000079610	ENSMUSG00000079610	2044.1.1	ENSG00000213337	ankyrin repeat domain 39 [Source:HGNC Symbol;Acc:HGNC:28640]	1
ANKRD40	ENSMUSG00000020864	chr11	Ankrd40	protein_coding	94328001	94341841	4255	-0.210222	7.18662	-5.51787	0.00012922	0.000894856	-0.223316	1893	ENSMUSG00000020864	ENSMUSG00000020864	1893.1.1	ENSG00000154945	ankyrin repeat domain 40 [Source:HGNC Symbol;Acc:HGNC:28233]	1
ANKRD42	ENSMUSG00000041343	chr7	Ankrd42	protein_coding	92581723	92637142	5099	-0.0164756	3.47587	-0.304306	0.766073	0.838875	-7.79053	9793	ENSMUSG00000041343	ENSMUSG00000041343	9793.1.1	ENSG00000137494	ankyrin repeat domain 42 [Source:HGNC Symbol;Acc:HGNC:26752]	1
ANKRD45	ENSMUSG00000044835	chr1	Ankrd45	protein_coding	161142691	161170498	3735	0.195094	5.61385	3.99841	0.00174399	0.00738989	-2.79593	3025	ENSMUSG00000044835	ENSMUSG00000044835	3025.1.1	ENSG00000183831	ankyrin repeat domain 45 [Source:HGNC Symbol;Acc:HGNC:24786]	1
ANKRD46	ENSMUSG00000048307	chr15	Ankrd46	protein_coding	36477668	36496791	2480	0.125934	8.26953	4.86059	0.000383684	0.0021863	-1.4068	2328	ENSMUSG00000048307	ENSMUSG00000048307	2328.1.1	ENSG00000186106	ankyrin repeat domain 46 [Source:HGNC Symbol;Acc:HGNC:27229]	1
ANKRD49	ENSMUSG00000031931	chr9	Ankrd49	protein_coding	14780209	14782964	1753	0.259135	4.11349	3.83999	0.00232478	0.00926867	-2.80049	3028	ENSMUSG00000031931	ENSMUSG00000031931	3028.1.1	ENSG00000168876	ankyrin repeat domain 49 [Source:HGNC Symbol;Acc:HGNC:25970]	1
ANKRD50	ENSMUSG00000044864	chr3	Ankrd50	protein_coding	38449261	38484844	8488	-0.259981	4.41178	-5.94063	6.63e-05	0.000514174	0.834961	1594	ENSMUSG00000044864	ENSMUSG00000044864	1594.1.1	ENSG00000151458	ankyrin repeat domain 50 [Source:HGNC Symbol;Acc:HGNC:29223]	1
ANKRD52	ENSMUSG00000014498	chr10	Ankrd52	protein_coding	128377115	128408704	8401	-0.105445	4.72996	-2.06107	0.0614996	0.126023	-6.18794	6076	ENSMUSG00000014498	ENSMUSG00000014498	6076.1.1	ENSG00000139645	ankyrin repeat domain 52 [Source:HGNC Symbol;Acc:HGNC:26614]	1
ANKRD54	ENSMUSG00000033055	chr15	Ankrd54	protein_coding	79053094	79062893	4270	0.113956	4.20954	2.12954	0.0544509	0.114934	-5.95861	5757	ENSMUSG00000033055	ENSMUSG00000033055	5757.1.1	ENSG00000100124	ankyrin repeat domain 54 [Source:HGNC Symbol;Acc:HGNC:25185]	1
ANKRD55	ENSMUSG00000049985	chr13	Ankrd55	protein_coding	112288451	112384002	3577	0.13886	3.06316	1.7488	0.105663	0.191931	-6.25334	6188	ENSMUSG00000049985	ENSMUSG00000049985	6188.1.1	ENSG00000164512	ankyrin repeat domain 55 [Source:HGNC Symbol;Acc:HGNC:25681]	1
ANKRD6	ENSMUSG00000040183	chr4	Ankrd6	protein_coding	32804035	32950841	5477	-0.19843	4.62772	-4.35445	0.000923046	0.00443197	-1.96728	2584	ENSMUSG00000040183	ENSMUSG00000040183	2584.1.1	ENSG00000135299	ankyrin repeat domain 6 [Source:HGNC Symbol;Acc:HGNC:17280]	1
ANKRD61	ENSMUSG00000029607	chr5	Ankrd61	protein_coding	143890741	143897685	2331	0.109742	3.57334	1.47689	0.165291	0.270585	-6.78845	7071	ENSMUSG00000029607	ENSMUSG00000029607	7071.1.1	ENSG00000157999	ankyrin repeat domain 61 [Source:HGNC Symbol;Acc:HGNC:22467]	1
ANKRD62	ENSMUSG00000007827	chr6	Ankrd26	protein_coding	118501308	118562226	7253	-0.240751	2.89272	-3.59167	0.00366451	0.0133986	-2.93963	3134	ENSMUSG00000007827	ENSMUSG00000007827	3134.1.1	ENSG00000181626	ankyrin repeat domain 62 [Source:HGNC Symbol;Acc:HGNC:35241]	1
ANKRD63	ENSMUSG00000078137	chr2	Ankrd63	protein_coding	118699103	118703963	4861	-0.248422	4.4997	-4.35028	0.000929869	0.0044613	-1.94713	2576	ENSMUSG00000078137	ENSMUSG00000078137	2576.1.1	ENSG00000230778	ankyrin repeat domain 63 [Source:HGNC Symbol;Acc:HGNC:40027]	1
ANKRD9	ENSMUSG00000037904	chr12	Ankrd9	protein_coding	110975353	110979040	3160	0.239266	4.07719	4.53334	0.000674273	0.00345555	-1.51929	2378	ENSMUSG00000037904	ENSMUSG00000037904	2378.1.1	ENSG00000156381	ankyrin repeat domain 9 [Source:HGNC Symbol;Acc:HGNC:20096]	1
ANKS1A	ENSMUSG00000024219	chr17	Anks1	protein_coding	27909340	28062600	7143	-0.295132	4.6383	-6.11361	5.08e-05	0.000413039	1.06733	1540	ENSMUSG00000024219	ENSMUSG00000024219	1540.1.1	ENSG00000064999	ankyrin repeat and sterile alpha motif domain containing 1A [Source:HGNC Symbol;Acc:HGNC:20961]	1
ANKS1B	ENSMUSG00000058589	chr10	Anks1b	protein_coding	89873509	90973300	14501	0.12387	5.58398	2.63114	0.0218251	0.0558792	-5.33985	5016	ENSMUSG00000058589	ENSMUSG00000058589	5016.1.1	ENSG00000185046	ankyrin repeat and sterile alpha motif domain containing 1B [Source:HGNC Symbol;Acc:HGNC:24600]	1
ANKS3	ENSMUSG00000022515	chr16	Anks3	protein_coding	4941415	4964237	2483	0.0809743	5.74974	2.10904	0.0564777	0.118233	-6.27568	6226	ENSMUSG00000022515	ENSMUSG00000022515	6226.1.1	ENSG00000168096	ankyrin repeat and sterile alpha motif domain containing 3 [Source:HGNC Symbol;Acc:HGNC:29422]	1
ANKS6	ENSMUSG00000066191	chr4	Anks6	protein_coding	47015669	47057306	5237	-0.122991	3.45403	-2.00112	0.0683621	0.137021	-5.96642	5768	ENSMUSG00000066191	ENSMUSG00000066191	5768.1.1	ENSG00000165138	ankyrin repeat and sterile alpha motif domain containing 6 [Source:HGNC Symbol;Acc:HGNC:26724]	1
ANKZF1	ENSMUSG00000026199	chr1	Ankzf1	protein_coding	75192151	75199387	5142	0.0173614	4.92101	0.379041	0.711236	0.796438	-8.11702	11122	ENSMUSG00000026199	ENSMUSG00000026199	11122.1.1	ENSG00000163516	ankyrin repeat and zinc finger peptidyl tRNA hydrolase 1 [Source:HGNC Symbol;Acc:HGNC:25527]	1
ANLN	ENSMUSG00000036777	chr9	Anln	protein_coding	22331214	22389206	5421	0.325308	4.97399	4.53273	0.000674991	0.00345781	-1.71099	2474	ENSMUSG00000036777	ENSMUSG00000036777	2474.1.1	ENSG00000011426	anillin actin binding protein [Source:HGNC Symbol;Acc:HGNC:14082]	1
ANO10	ENSMUSG00000037949	chr9	Ano10	protein_coding	122175879	122294374	2599	-0.139123	5.12247	-2.94693	0.0121363	0.0352044	-4.68958	4358	ENSMUSG00000037949	ENSMUSG00000037949	4358.1.1	ENSG00000160746	anoctamin 10 [Source:HGNC Symbol;Acc:HGNC:25519]	1
ANO3	ENSMUSG00000074968	chr2	Ano3	protein_coding	110655201	110950923	7218	0.153534	5.54242	2.82362	0.015269	0.0423333	-4.98168	4639	ENSMUSG00000074968	ENSMUSG00000074968	4639.1.1	ENSG00000134343	anoctamin 3 [Source:HGNC Symbol;Acc:HGNC:14004]	1
ANO4	ENSMUSG00000035189	chr10	Ano4	protein_coding	88948994	89344762	7265	-0.105878	3.55894	-1.89318	0.0825286	0.158637	-6.17305	6057	ENSMUSG00000035189	ENSMUSG00000035189	6057.1.1	ENSG00000151572	anoctamin 4 [Source:HGNC Symbol;Acc:HGNC:23837]	1
ANO6	ENSMUSG00000064210	chr15	Ano6	protein_coding	95790843	95975464	5640	0.140662	4.63188	2.537	0.0259688	0.0642857	-5.34161	5019	ENSMUSG00000064210	ENSMUSG00000064210	5019.1.1	ENSG00000177119	anoctamin 6 [Source:HGNC Symbol;Acc:HGNC:25240]	1
ANO8	ENSMUSG00000034863	chr8	Ano8	protein_coding	71476023	71486067	3753	0.00583399	5.76813	0.124639	0.902859	0.936868	-8.32134	11948	ENSMUSG00000034863	ENSMUSG00000034863	11948.1.1	ENSG00000074855	anoctamin 8 [Source:HGNC Symbol;Acc:HGNC:29329]	1
ANP32A	ENSMUSG00000032249	chr9	Anp32a	protein_coding	62341293	62378812	3166	-0.102634	7.65602	-2.47021	0.0293628	0.0707644	-5.79426	5526	ENSMUSG00000032249	ENSMUSG00000032249	5526.1.2	ENSG00000140350	acidic nuclear phosphoprotein 32 family member A [Source:HGNC Symbol;Acc:HGNC:13233]	1
ANP32B	ENSMUSG00000028333	chr4	Anp32b	protein_coding	46450902	46472657	1716	-0.00253757	7.05677	-0.0485158	0.962098	0.975465	-8.43922	12351	ENSMUSG00000028333	ENSMUSG00000028333	12351.1.1	ENSG00000136938	acidic nuclear phosphoprotein 32 family member B [Source:HGNC Symbol;Acc:HGNC:16677]	1
ANP32D	ENSMUSG00000032249	chr9	Anp32a	protein_coding	62341293	62378812	3166	-0.102634	7.65602	-2.47021	0.0293628	0.0707644	-5.79426	5526	ENSMUSG00000032249	ENSMUSG00000032249	5526.1.1	ENSG00000139223	acidic nuclear phosphoprotein 32 family member D [Source:HGNC Symbol;Acc:HGNC:16676]	1
ANP32E	ENSMUSG00000015749	chr3	Anp32e	protein_coding	95929246	95947390	3566	0.0156712	6.90382	0.459801	0.653824	0.749432	-8.31853	11935	ENSMUSG00000015749	ENSMUSG00000015749	11935.1.1	ENSG00000143401	acidic nuclear phosphoprotein 32 family member E [Source:HGNC Symbol;Acc:HGNC:16673]	1
ANTKMT	ENSMUSG00000057411	chr17	Fam173a	protein_coding	25790508	25792284	800	-0.144775	8.29893	-4.74823	0.000464894	0.00255951	-1.6085	2419	ENSMUSG00000057411	ENSMUSG00000057411	2419.1.1	ENSG00000103254	adenine nucleotide translocase lysine methyltransferase [Source:HGNC Symbol;Acc:HGNC:14152]	1
ANTXR1	ENSMUSG00000033420	chr6	Antxr1	protein_coding	87133854	87335775	5263	-0.165146	3.91796	-3.36136	0.0056106	0.018826	-3.65383	3573	ENSMUSG00000033420	ENSMUSG00000033420	3573.1.1	ENSG00000169604	ANTXR cell adhesion molecule 1 [Source:HGNC Symbol;Acc:HGNC:21014]	1
ANXA11	ENSMUSG00000021866	chr14	Anxa11	protein_coding	25842156	25886804	4135	0.390026	2.53084	3.94111	0.00193454	0.0080203	-2.18671	2694	ENSMUSG00000021866	ENSMUSG00000021866	2694.1.1	ENSG00000122359	annexin A11 [Source:HGNC Symbol;Acc:HGNC:535]	1
ANXA2	ENSMUSG00000032231	chr9	Anxa2	protein_coding	69453620	69491795	3731	0.29865	4.29721	4.89029	0.000364803	0.0020969	-0.928293	2148	ENSMUSG00000032231	ENSMUSG00000032231	2148.1.1	ENSG00000182718	annexin A2 [Source:HGNC Symbol;Acc:HGNC:537]	1
ANXA3	ENSMUSG00000029484	chr5	Anxa3	protein_coding	96793385	96845968	1597	0.366282	5.05611	6.05926	5.52e-05	0.000441947	0.903841	1580	ENSMUSG00000029484	ENSMUSG00000029484	1580.1.1	ENSG00000138772	annexin A3 [Source:HGNC Symbol;Acc:HGNC:541]	1
ANXA4	ENSMUSG00000029994	chr6	Anxa4	protein_coding	86736840	86793584	4545	-0.206778	2.53968	-2.8453	0.0146651	0.0409683	-4.23522	3990	ENSMUSG00000029994	ENSMUSG00000029994	3990.1.1	ENSG00000196975	annexin A4 [Source:HGNC Symbol;Acc:HGNC:542]	1
ANXA5	ENSMUSG00000027712	chr3	Anxa5	protein_coding	36448926	36475887	1721	-0.153509	7.17396	-4.23936	0.00113203	0.00523594	-2.49047	2855	ENSMUSG00000027712	ENSMUSG00000027712	2855.1.1	ENSG00000164111	annexin A5 [Source:HGNC Symbol;Acc:HGNC:543]	1
ANXA6	ENSMUSG00000018340	chr11	Anxa6	protein_coding	54979108	55033445	2930	-0.0234623	7.09878	-0.675065	0.512348	0.62839	-8.20131	11480	ENSMUSG00000018340	ENSMUSG00000018340	11480.1.1	ENSG00000197043	annexin A6 [Source:HGNC Symbol;Acc:HGNC:544]	1
ANXA7	ENSMUSG00000021814	chr14	Anxa7	protein_coding	20455261	20480133	2965	0.246411	6.6621	7.49299	7.02e-06	8.04e-05	2.89425	1143	ENSMUSG00000021814	ENSMUSG00000021814	1143.1.1	ENSG00000138279	annexin A7 [Source:HGNC Symbol;Acc:HGNC:545]	1
AOC2	ENSMUSG00000078651	chr11	Aoc2	protein_coding	101325063	101329702	2543	-0.0607516	2.96487	-0.797598	0.440499	0.563234	-7.36364	8339	ENSMUSG00000078651	ENSMUSG00000078651	8339.1.1	ENSG00000131480	amine oxidase copper containing 2 [Source:HGNC Symbol;Acc:HGNC:549]	1
AOPEP	ENSMUSG00000021458	chr13	2010111I01Rik	protein_coding	63014934	63326096	6349	0.0678842	4.17463	1.42137	0.180507	0.289418	-7.021	7538	ENSMUSG00000021458	ENSMUSG00000021458	7538.1.1	ENSG00000148120	aminopeptidase O (putative) [Source:HGNC Symbol;Acc:HGNC:1361]	1
AP1AR	ENSMUSG00000074238	chr3	Ap1ar	protein_coding	127807264	127837492	2391	-0.026319	6.9113	-0.696441	0.499333	0.615912	-8.17476	11374	ENSMUSG00000074238	ENSMUSG00000074238	11374.1.1	ENSG00000138660	adaptor related protein complex 1 associated regulatory protein [Source:HGNC Symbol;Acc:HGNC:28808]	1
AP1B1	ENSMUSG00000009090	chr11	Ap1b1	protein_coding	4986824	5042791	4957	0.0967097	7.18735	3.20468	0.0075076	0.0239426	-4.42597	4132	ENSMUSG00000009090	ENSMUSG00000009090	4132.1.1	ENSG00000100280	adaptor related protein complex 1 subunit beta 1 [Source:HGNC Symbol;Acc:HGNC:554]	1
AP1G1	ENSMUSG00000031731	chr8	Ap1g1	protein_coding	109778554	109864204	7681	-0.0378154	5.75741	-1.22994	0.242133	0.359682	-7.55518	8899	ENSMUSG00000031731	ENSMUSG00000031731	8899.1.1	ENSG00000166747	adaptor related protein complex 1 subunit gamma 1 [Source:HGNC Symbol;Acc:HGNC:555]	1
AP1G2	ENSMUSG00000040701	chr14	Ap1g2	protein_coding	55098578	55106593	4177	0.0934965	4.40743	1.91628	0.0792877	0.153758	-6.35344	6332	ENSMUSG00000040701	ENSMUSG00000040701	6332.1.1	ENSG00000213983	adaptor related protein complex 1 subunit gamma 2 [Source:HGNC Symbol;Acc:HGNC:556]	1
AP1M1	ENSMUSG00000003033	chr8	Ap1m1	protein_coding	72240018	72257385	3150	0.0573659	6.08489	1.56207	0.144074	0.243505	-7.16206	7822	ENSMUSG00000003033	ENSMUSG00000003033	7822.1.1	ENSG00000072958	adaptor related protein complex 1 subunit mu 1 [Source:HGNC Symbol;Acc:HGNC:13667]	1
AP1S1	ENSMUSG00000004849	chr5	Ap1s1	protein_coding	137034993	137046135	2198	-0.0910616	8.65384	-2.6434	0.0213352	0.054986	-5.51688	5220	ENSMUSG00000004849	ENSMUSG00000004849	5220.1.1	ENSG00000106367	adaptor related protein complex 1 subunit sigma 1 [Source:HGNC Symbol;Acc:HGNC:559]	1
AP1S2	ENSMUSG00000031367	chrX	Ap1s2	protein_coding	163909017	163933666	4965	0.0644	5.89492	1.79096	0.0983683	0.181588	-6.80447	7106	ENSMUSG00000031367	ENSMUSG00000031367	7106.1.1	ENSG00000182287	adaptor related protein complex 1 subunit sigma 2 [Source:HGNC Symbol;Acc:HGNC:560]	1
AP1S3	ENSMUSG00000054702	chr1	Ap1s3	protein_coding	79606876	79671972	2878	-0.0774239	4.59274	-1.10669	0.289978	0.41285	-7.49737	8684	ENSMUSG00000054702	ENSMUSG00000054702	8684.1.1	ENSG00000152056	adaptor related protein complex 1 subunit sigma 3 [Source:HGNC Symbol;Acc:HGNC:18971]	1
AP2A1	ENSMUSG00000060279	chr7	Ap2a1	protein_coding	44900373	44929496	4301	0.0759644	7.61929	2.08478	0.0589675	0.122073	-6.45647	6504	ENSMUSG00000060279	ENSMUSG00000060279	6504.1.1	ENSG00000196961	adaptor related protein complex 2 subunit alpha 1 [Source:HGNC Symbol;Acc:HGNC:561]	1
AP2A2	ENSMUSG00000002957	chr7	Ap2a2	protein_coding	141562180	141633011	4639	0.0863662	7.66389	2.44383	0.0308189	0.0735914	-5.84088	5583	ENSMUSG00000002957	ENSMUSG00000002957	5583.1.1	ENSG00000183020	adaptor related protein complex 2 subunit alpha 2 [Source:HGNC Symbol;Acc:HGNC:562]	1
AP2B1	ENSMUSG00000035152	chr11	Ap2b1	protein_coding	83299024	83405035	8755	0.027269	7.33944	0.863178	0.40485	0.529235	-8.06255	10913	ENSMUSG00000035152	ENSMUSG00000035152	10913.1.1	ENSG00000006125	adaptor related protein complex 2 subunit beta 1 [Source:HGNC Symbol;Acc:HGNC:563]	1
AP2M1	ENSMUSG00000022841	chr16	Ap2m1	protein_coding	20535478	20544909	4172	-0.0485613	8.19512	-1.50116	0.15899	0.262716	-7.36885	8354	ENSMUSG00000022841	ENSMUSG00000022841	8354.1.1	ENSG00000161203	adaptor related protein complex 2 subunit mu 1 [Source:HGNC Symbol;Acc:HGNC:564]	1
AP2S1	ENSMUSG00000008036	chr7	Ap2s1	protein_coding	16738410	16749294	1333	-0.0189435	8.72992	-0.440492	0.667359	0.761241	-8.39831	12232	ENSMUSG00000008036	ENSMUSG00000008036	12232.1.1	ENSG00000042753	adaptor related protein complex 2 subunit sigma 1 [Source:HGNC Symbol;Acc:HGNC:565]	1
AP3B1	ENSMUSG00000021686	chr13	Ap3b1	protein_coding	94358960	94566316	4020	0.0632265	4.90304	1.62473	0.130006	0.225201	-6.89664	7281	ENSMUSG00000021686	ENSMUSG00000021686	7281.1.1	ENSG00000132842	adaptor related protein complex 3 subunit beta 1 [Source:HGNC Symbol;Acc:HGNC:566]	1
AP3B2	ENSMUSG00000062444	chr7	Ap3b2	protein_coding	81460399	81493925	6293	-0.0445894	6.23956	-1.27647	0.22578	0.341516	-7.5533	8893	ENSMUSG00000062444	ENSMUSG00000062444	8893.1.1	ENSG00000103723	adaptor related protein complex 3 subunit beta 2 [Source:HGNC Symbol;Acc:HGNC:567]	1
AP3D1	ENSMUSG00000020198	chr10	Ap3d1	protein_coding	80706978	80742211	4730	-0.0308713	7.18245	-1.00138	0.33628	0.462061	-7.9258	10301	ENSMUSG00000020198	ENSMUSG00000020198	10301.1.1	ENSG00000065000	adaptor related protein complex 3 subunit delta 1 [Source:HGNC Symbol;Acc:HGNC:568]	1
AP3M1	ENSMUSG00000021824	chr14	Ap3m1	protein_coding	21031442	21052508	7015	-0.0396308	4.97903	-0.886692	0.392554	0.518105	-7.79097	9796	ENSMUSG00000021824	ENSMUSG00000021824	9796.1.1	ENSG00000185009	adaptor related protein complex 3 subunit mu 1 [Source:HGNC Symbol;Acc:HGNC:569]	1
AP3M2	ENSMUSG00000031539	chr8	Ap3m2	protein_coding	22787354	22805654	3467	-0.0210225	7.30604	-0.78243	0.449027	0.570235	-8.12946	11180	ENSMUSG00000031539	ENSMUSG00000031539	11180.1.1	ENSG00000070718	adaptor related protein complex 3 subunit mu 2 [Source:HGNC Symbol;Acc:HGNC:570]	1
AP3S1	ENSMUSG00000024480	chr18	Ap3s1	protein_coding	46741917	46790826	1479	0.00921336	6.55988	0.223315	0.827022	0.884016	-8.38017	12161	ENSMUSG00000024480	ENSMUSG00000024480	12161.1.1	ENSG00000177879	adaptor related protein complex 3 subunit sigma 1 [Source:HGNC Symbol;Acc:HGNC:2013]	1
AP3S2	ENSMUSG00000063801	chr7	Ap3s2	protein_coding	79875332	79920640	5797	0.0443433	5.9433	1.31558	0.212735	0.327138	-7.47366	8620	ENSMUSG00000063801	ENSMUSG00000063801	8620.1.1	ENSG00000157823	adaptor related protein complex 3 subunit sigma 2 [Source:HGNC Symbol;Acc:HGNC:571]	1
AP4B1	ENSMUSG00000032952	chr3	Ap4b1	protein_coding	103809520	103822025	2907	0.250784	4.57684	5.33634	0.000173479	0.00114846	-0.212152	1891	ENSMUSG00000032952	ENSMUSG00000032952	1891.1.1	ENSG00000134262	adaptor related protein complex 4 subunit beta 1 [Source:HGNC Symbol;Acc:HGNC:572]	1
AP4E1	ENSMUSG00000001998	chr2	Ap4e1	protein_coding	127008717	127067909	9810	0.224656	2.6876	2.73813	0.0178987	0.0479411	-4.47198	4175	ENSMUSG00000001998	ENSMUSG00000001998	4175.1.1	ENSG00000081014	adaptor related protein complex 4 subunit epsilon 1 [Source:HGNC Symbol;Acc:HGNC:573]	1
AP4M1	ENSMUSG00000019518	chr5	Ap4m1	protein_coding	138172002	138178708	3640	0.138803	3.83433	2.34836	0.0366918	0.0844728	-5.48823	5182	ENSMUSG00000019518	ENSMUSG00000019518	5182.1.1	ENSG00000221838	adaptor related protein complex 4 subunit mu 1 [Source:HGNC Symbol;Acc:HGNC:574]	1
AP4S1	ENSMUSG00000020955	chr12	Ap4s1	protein_coding	51690966	51738939	1113	-0.0453487	7.1334	-1.12543	0.282267	0.404039	-7.79313	9804	ENSMUSG00000020955	ENSMUSG00000020955	9804.1.1	ENSG00000100478	adaptor related protein complex 4 subunit sigma 1 [Source:HGNC Symbol;Acc:HGNC:575]	1
AP5M1	ENSMUSG00000036291	chr14	Ap5m1	protein_coding	49066495	49087723	3165	-0.0211851	3.52313	-0.196851	0.847217	0.898844	-7.83526	9960	ENSMUSG00000036291	ENSMUSG00000036291	9960.1.1	ENSG00000053770	adaptor related protein complex 5 subunit mu 1 [Source:HGNC Symbol;Acc:HGNC:20192]	1
AP5S1	ENSMUSG00000068264	chr2	Ap5s1	protein_coding	131207078	131213514	1660	0.0523123	5.52309	1.29092	0.220888	0.336194	-7.44775	8548	ENSMUSG00000068264	ENSMUSG00000068264	8548.1.1	ENSG00000125843	adaptor related protein complex 5 subunit sigma 1 [Source:HGNC Symbol;Acc:HGNC:15875]	1
AP5Z1	ENSMUSG00000039623	chr5	Ap5z1	protein_coding	142463931	142478715	3817	0.0845658	4.69611	1.47994	0.16449	0.269556	-7.06028	7613	ENSMUSG00000039623	ENSMUSG00000039623	7613.1.1	ENSG00000242802	adaptor related protein complex 5 subunit zeta 1 [Source:HGNC Symbol;Acc:HGNC:22197]	1
APAF1	ENSMUSG00000019979	chr10	Apaf1	protein_coding	90989311	91082770	9028	0.585416	2.72032	8.79304	1.34e-06	2.04e-05	5.37423	774	ENSMUSG00000019979	ENSMUSG00000019979	774.1.1	ENSG00000120868	apoptotic peptidase activating factor 1 [Source:HGNC Symbol;Acc:HGNC:576]	1
APBA1	ENSMUSG00000024897	chr19	Apba1	protein_coding	23758876	23949597	6632	-0.118388	6.5826	-3.37163	0.00550469	0.0185757	-4.07462	3882	ENSMUSG00000024897	ENSMUSG00000024897	3882.1.1	ENSG00000107282	amyloid beta precursor protein binding family A member 1 [Source:HGNC Symbol;Acc:HGNC:578]	1
APBA2	ENSMUSG00000030519	chr7	Apba2	protein_coding	64501706	64753870	3746	0.00626412	7.00469	0.151662	0.881957	0.922543	-8.42536	12315	ENSMUSG00000030519	ENSMUSG00000030519	12315.1.1	ENSG00000034053	amyloid beta precursor protein binding family A member 2 [Source:HGNC Symbol;Acc:HGNC:579]	1
APBA3	ENSMUSG00000004931	chr10	Apba3	protein_coding	81268172	81273246	2106	-0.0617726	4.88677	-0.776769	0.452236	0.573114	-7.86946	10079	ENSMUSG00000004931	ENSMUSG00000004931	10079.1.1	ENSG00000011132	amyloid beta precursor protein binding family A member 3 [Source:HGNC Symbol;Acc:HGNC:580]	1
APBB1	ENSMUSG00000037032	chr7	Apbb1	protein_coding	105558483	105581653	4404	-0.0309356	8.46071	-1.01688	0.329144	0.455062	-7.95858	10455	ENSMUSG00000037032	ENSMUSG00000037032	10455.1.1	ENSG00000166313	amyloid beta precursor protein binding family B member 1 [Source:HGNC Symbol;Acc:HGNC:581]	1
APBB2	ENSMUSG00000029207	chr5	Apbb2	protein_coding	66298861	66618828	10551	0.146018	4.3731	3.50008	0.00433933	0.0153357	-3.50213	3475	ENSMUSG00000029207	ENSMUSG00000029207	3475.1.1	ENSG00000163697	amyloid beta precursor protein binding family B member 2 [Source:HGNC Symbol;Acc:HGNC:582]	1
APC	ENSMUSG00000005871	chr18	Apc	protein_coding	34220924	34322189	15753	-0.0310601	5.87902	-0.924442	0.373353	0.499311	-7.89461	10174	ENSMUSG00000005871	ENSMUSG00000005871	10174.1.1	ENSG00000134982	APC regulator of WNT signaling pathway [Source:HGNC Symbol;Acc:HGNC:583]	1
APC2	ENSMUSG00000020135	chr10	Apc2	protein_coding	80295977	80318263	11281	-0.228487	5.65451	-5.73941	9.08e-05	0.000669056	0.280408	1737	ENSMUSG00000020135	ENSMUSG00000020135	1737.1.1	ENSG00000115266	APC regulator of WNT signaling pathway 2 [Source:HGNC Symbol;Acc:HGNC:24036]	1
APCDD1	ENSMUSG00000071847	chr18	Apcdd1	protein_coding	62922327	62953195	2799	0.0117884	5.14665	0.193991	0.849406	0.900343	-8.21414	11518	ENSMUSG00000071847	ENSMUSG00000071847	11518.1.1	ENSG00000154856	APC down-regulated 1 [Source:HGNC Symbol;Acc:HGNC:15718]	1
APEH	ENSMUSG00000032590	chr9	Apeh	protein_coding	108085413	108094606	5651	-0.0305032	4.30564	-0.740043	0.473411	0.592131	-7.77263	9736	ENSMUSG00000032590	ENSMUSG00000032590	9736.1.1	ENSG00000164062	acylaminoacyl-peptide hydrolase [Source:HGNC Symbol;Acc:HGNC:586]	1
APEX1	ENSMUSG00000035960	chr14	Apex1	protein_coding	50924968	50927139	1422	0.120067	6.54799	2.57191	0.0243496	0.0609669	-5.55183	5246	ENSMUSG00000035960	ENSMUSG00000035960	5246.1.1	ENSG00000100823	apurinic/apyrimidinic endodeoxyribonuclease 1 [Source:HGNC Symbol;Acc:HGNC:587]	1
APH1A	ENSMUSG00000015750	chr3	Aph1a	protein_coding	95893969	95898288	2863	-0.145033	6.14883	-4.07893	0.00150841	0.00660795	-2.71346	2970	ENSMUSG00000015750	ENSMUSG00000015750	2970.1.1	ENSG00000117362	aph-1 homolog A, gamma-secretase subunit [Source:HGNC Symbol;Acc:HGNC:29509]	1
APH1B	ENSMUSG00000032375	chr9	Aph1b	protein_coding	66775202	66795490	5163	0.136859	4.29616	3.19011	0.00771406	0.0244697	-4.06616	3879	ENSMUSG00000032375	ENSMUSG00000032375	3879.1.1	ENSG00000138613	aph-1 homolog B, gamma-secretase subunit [Source:HGNC Symbol;Acc:HGNC:24080]	1
API5	ENSMUSG00000027193	chr2	Api5	protein_coding	94411682	94438136	4545	0.000356269	6.27792	0.0126556	0.990109	0.993772	-8.38355	12178	ENSMUSG00000027193	ENSMUSG00000027193	12178.1.1	ENSG00000166181	apoptosis inhibitor 5 [Source:HGNC Symbol;Acc:HGNC:594]	1
APIP	ENSMUSG00000010911	chr2	Apip	protein_coding	103073675	103092644	1000	-0.0814499	5.47718	-2.54603	0.02554	0.0634005	-5.47926	5173	ENSMUSG00000010911	ENSMUSG00000010911	5173.1.1	ENSG00000149089	APAF1 interacting protein [Source:HGNC Symbol;Acc:HGNC:17581]	1
APLF	ENSMUSG00000030051	chr6	Aplf	protein_coding	87628429	87672168	3278	-0.232167	2.80869	-2.37464	0.0349758	0.0814809	-5.14698	4809	ENSMUSG00000030051	ENSMUSG00000030051	4809.1.1	ENSG00000169621	aprataxin and PNKP like factor [Source:HGNC Symbol;Acc:HGNC:28724]	1
APLN	ENSMUSG00000037010	chrX	Apln	protein_coding	48025146	48034853	3149	-0.193215	5.2417	-3.79086	0.00254276	0.00996268	-3.1298	3246	ENSMUSG00000037010	ENSMUSG00000037010	3246.1.1	ENSG00000171388	apelin [Source:HGNC Symbol;Acc:HGNC:16665]	1
APLP1	ENSMUSG00000006651	chr7	Aplp1	protein_coding	30434981	30445582	2391	-0.0124019	10.9052	-0.445306	0.663973	0.75828	-8.44652	12372	ENSMUSG00000006651	ENSMUSG00000006651	12372.1.1	ENSG00000105290	amyloid beta precursor like protein 1 [Source:HGNC Symbol;Acc:HGNC:597]	1
APLP2	ENSMUSG00000031996	chr9	Aplp2	protein_coding	31149557	31211815	3694	0.0480102	9.29741	1.70138	0.114443	0.204049	-7.11257	7726	ENSMUSG00000031996	ENSMUSG00000031996	7726.1.1	ENSG00000084234	amyloid beta precursor like protein 2 [Source:HGNC Symbol;Acc:HGNC:598]	1
APMAP	ENSMUSG00000033096	chr2	Apmap	protein_coding	150583080	150608567	2428	0.146233	6.65519	4.90412	0.000356343	0.00205395	-1.25544	2273	ENSMUSG00000033096	ENSMUSG00000033096	2273.1.1	ENSG00000101474	adipocyte plasma membrane associated protein [Source:HGNC Symbol;Acc:HGNC:13238]	1
APOA2	ENSMUSG00000005681	chr1	Apoa2	protein_coding	171225054	171226379	537	0.203749	2.9949	1.81468	0.0944656	0.176209	-6.12469	5976	ENSMUSG00000005681	ENSMUSG00000005681	5976.1.1	ENSG00000158874	apolipoprotein A2 [Source:HGNC Symbol;Acc:HGNC:601]	1
APOBEC1	ENSMUSG00000040613	chr6	Apobec1	protein_coding	122577792	122602444	2391	0.906414	2.37744	9.64854	4.98e-07	8.86e-06	6.49365	652	ENSMUSG00000040613	ENSMUSG00000040613	652.1.1	ENSG00000111701	apolipoprotein B mRNA editing enzyme catalytic subunit 1 [Source:HGNC Symbol;Acc:HGNC:604]	1
APOBEC3H	ENSMUSG00000009585	chr15	Apobec3	protein_coding	79891659	79915906	6083	1.13987	2.91879	13.5352	1.16e-08	4.04e-07	10.3319	345	ENSMUSG00000009585	ENSMUSG00000009585	345.1.1	ENSG00000100298	apolipoprotein B mRNA editing enzyme catalytic subunit 3H [Source:HGNC Symbol;Acc:HGNC:24100]	1
APOC1	ENSMUSG00000040564	chr7	Apoc1	protein_coding	19689484	19692658	537	-0.517107	3.44423	-3.9123	0.0020383	0.0083507	-2.47373	2846	ENSMUSG00000040564	ENSMUSG00000040564	2846.1.1	ENSG00000130208	apolipoprotein C1 [Source:HGNC Symbol;Acc:HGNC:607]	1
APOD	ENSMUSG00000022548	chr16	Apod	protein_coding	31296192	31314808	2577	1.04033	9.07514	32.1647	4.46e-13	1.92e-10	20.4528	29	ENSMUSG00000022548	ENSMUSG00000022548	29.1.1	ENSG00000189058	apolipoprotein D [Source:HGNC Symbol;Acc:HGNC:612]	1
APOE	ENSMUSG00000002985	chr7	Apoe	protein_coding	19696109	19699166	1980	-0.120598	11.5138	-4.57027	0.000632275	0.0032862	-2.00283	2600	ENSMUSG00000002985	ENSMUSG00000002985	2600.1.1	ENSG00000130203	apolipoprotein E [Source:HGNC Symbol;Acc:HGNC:613]	1
APOL1	ENSMUSG00000050014	chr15	Apol10b	protein_coding	77584158	77596125	1986	2.15362	1.70961	13.2927	1.42e-08	4.78e-07	10.2501	349	ENSMUSG00000050014	ENSMUSG00000050014	349.1.2	ENSG00000100342	apolipoprotein L1 [Source:HGNC Symbol;Acc:HGNC:618]	1
APOL2	ENSMUSG00000050014	chr15	Apol10b	protein_coding	77584158	77596125	1986	2.15362	1.70961	13.2927	1.42e-08	4.78e-07	10.2501	349	ENSMUSG00000050014	ENSMUSG00000050014	349.1.4	ENSG00000128335	apolipoprotein L2 [Source:HGNC Symbol;Acc:HGNC:619]	1
APOL3	ENSMUSG00000050014	chr15	Apol10b	protein_coding	77584158	77596125	1986	2.15362	1.70961	13.2927	1.42e-08	4.78e-07	10.2501	349	ENSMUSG00000050014	ENSMUSG00000050014	349.1.3	ENSG00000128284	apolipoprotein L3 [Source:HGNC Symbol;Acc:HGNC:14868]	1
APOL4	ENSMUSG00000050014	chr15	Apol10b	protein_coding	77584158	77596125	1986	2.15362	1.70961	13.2927	1.42e-08	4.78e-07	10.2501	349	ENSMUSG00000050014	ENSMUSG00000050014	349.1.1	ENSG00000100336	apolipoprotein L4 [Source:HGNC Symbol;Acc:HGNC:14867]	1
APOLD1	ENSMUSG00000090698	chr6	Apold1	protein_coding	134982001	134986836	3284	2.00321	4.07438	20.3937	9.97e-11	9.3e-09	15.1345	134	ENSMUSG00000090698	ENSMUSG00000090698	134.1.1	ENSG00000178878	apolipoprotein L domain containing 1 [Source:HGNC Symbol;Acc:HGNC:25268]	1
APOO	ENSMUSG00000079508	chrX	Apoo	protein_coding	94367117	94417093	1255	-0.0359166	4.92237	-0.484316	0.636823	0.734737	-8.06435	10921	ENSMUSG00000079508	ENSMUSG00000079508	10921.1.1	ENSG00000184831	apolipoprotein O [Source:HGNC Symbol;Acc:HGNC:28727]	1
APP	ENSMUSG00000022892	chr16	App	protein_coding	84954440	85173707	3128	0.0400736	10.579	1.18866	0.257415	0.37655	-7.82299	9915	ENSMUSG00000022892	ENSMUSG00000022892	9915.1.1	ENSG00000142192	amyloid beta precursor protein [Source:HGNC Symbol;Acc:HGNC:620]	1
APPBP2	ENSMUSG00000018481	chr11	Appbp2	protein_coding	85187262	85235130	6463	0.0875171	5.72033	1.97168	0.0719848	0.142527	-6.49623	6561	ENSMUSG00000018481	ENSMUSG00000018481	6561.1.1	ENSG00000062725	amyloid beta precursor protein binding protein 2 [Source:HGNC Symbol;Acc:HGNC:622]	1
APPL1	ENSMUSG00000040760	chr14	Appl1	protein_coding	26918988	26971232	8719	-0.133806	5.26292	-3.14212	0.00843529	0.0263306	-4.34865	4066	ENSMUSG00000040760	ENSMUSG00000040760	4066.1.1	ENSG00000157500	adaptor protein, phosphotyrosine interacting with PH domain and leucine zipper 1 [Source:HGNC Symbol;Acc:HGNC:24035]	1
APPL2	ENSMUSG00000020263	chr10	Appl2	protein_coding	83600033	83648738	5949	-0.392964	6.69438	-11.6661	6.19e-08	1.57e-06	7.94309	531	ENSMUSG00000020263	ENSMUSG00000020263	531.1.1	ENSG00000136044	adaptor protein, phosphotyrosine interacting with PH domain and leucine zipper 2 [Source:HGNC Symbol;Acc:HGNC:18242]	1
APRT	ENSMUSG00000006589	chr8	Aprt	protein_coding	122574637	122576907	866	0.0208396	6.69935	0.393301	0.700949	0.78796	-8.33399	12008	ENSMUSG00000006589	ENSMUSG00000006589	12008.1.1	ENSG00000198931	adenine phosphoribosyltransferase [Source:HGNC Symbol;Acc:HGNC:626]	1
APTX	ENSMUSG00000028411	chr4	Aptx	protein_coding	40682382	40703194	5886	-0.0807769	4.51627	-1.91505	0.0794573	0.154015	-6.37664	6374	ENSMUSG00000028411	ENSMUSG00000028411	6374.1.1	ENSG00000137074	aprataxin [Source:HGNC Symbol;Acc:HGNC:15984]	1
AQP1	ENSMUSG00000004655	chr6	Aqp1	protein_coding	55336432	55348555	2627	-0.326886	2.99458	-2.33033	0.0379155	0.0865935	-5.2715	4941	ENSMUSG00000004655	ENSMUSG00000004655	4941.1.1	ENSG00000240583	aquaporin 1 (Colton blood group) [Source:HGNC Symbol;Acc:HGNC:633]	1
AQP11	ENSMUSG00000042797	chr7	Aqp11	protein_coding	97726379	97738247	1322	-0.018061	4.67214	-0.334837	0.74349	0.821572	-8.08014	10986	ENSMUSG00000042797	ENSMUSG00000042797	10986.1.1	ENSG00000178301	aquaporin 11 [Source:HGNC Symbol;Acc:HGNC:19940]	1
AQP4	ENSMUSG00000024411	chr18	Aqp4	protein_coding	15389394	15403684	5082	-0.0271217	6.77823	-0.557677	0.58725	0.69377	-8.25758	11704	ENSMUSG00000024411	ENSMUSG00000024411	11704.1.1	ENSG00000171885	aquaporin 4 [Source:HGNC Symbol;Acc:HGNC:637]	1
AQP6	ENSMUSG00000043144	chr15	Aqp6	protein_coding	99601400	99605477	2060	0.235761	3.81864	2.81773	0.015437	0.0426948	-4.64554	4321	ENSMUSG00000043144	ENSMUSG00000043144	4321.1.1	ENSG00000086159	aquaporin 6 [Source:HGNC Symbol;Acc:HGNC:639]	1
AQR	ENSMUSG00000040383	chr2	Aqr	protein_coding	114101170	114187024	11805	-0.0885542	3.03935	-1.44512	0.173861	0.281155	-6.67819	6886	ENSMUSG00000040383	ENSMUSG00000040383	6886.1.1	ENSG00000021776	aquarius intron-binding spliceosomal factor [Source:HGNC Symbol;Acc:HGNC:29513]	1
AR	ENSMUSG00000046532	chrX	Ar	protein_coding	98149721	98323215	9096	0.0809135	3.40283	1.46913	0.16735	0.273381	-6.74424	6997	ENSMUSG00000046532	ENSMUSG00000046532	6997.1.1	ENSG00000169083	androgen receptor [Source:HGNC Symbol;Acc:HGNC:644]	1
ARAF	ENSMUSG00000001127	chrX	Araf	protein_coding	20797814	20860519	6541	0.0623534	6.54419	2.01483	0.0667321	0.134665	-6.51248	6585	ENSMUSG00000001127	ENSMUSG00000001127	6585.1.1	ENSG00000078061	A-Raf proto-oncogene, serine/threonine kinase [Source:HGNC Symbol;Acc:HGNC:646]	1
ARAP1	ENSMUSG00000032812	chr7	Arap1	protein_coding	101348067	101412586	7564	-0.316076	3.74121	-5.81524	8.06e-05	0.000605249	0.78805	1606	ENSMUSG00000032812	ENSMUSG00000032812	1606.1.1	ENSG00000186635	ArfGAP with RhoGAP domain, ankyrin repeat and PH domain 1 [Source:HGNC Symbol;Acc:HGNC:16925]	1
ARAP2	ENSMUSG00000037999	chr5	Arap2	protein_coding	62602445	62766198	8716	-0.0413799	4.96225	-1.03433	0.321244	0.446962	-7.64524	9232	ENSMUSG00000037999	ENSMUSG00000037999	9232.1.1	ENSG00000047365	ArfGAP with RhoGAP domain, ankyrin repeat and PH domain 2 [Source:HGNC Symbol;Acc:HGNC:16924]	1
ARAP3	ENSMUSG00000024451	chr18	Arap3	protein_coding	37972624	37997574	5224	-0.247115	3.16369	-3.95384	0.00189044	0.00787915	-2.33579	2767	ENSMUSG00000024451	ENSMUSG00000024451	2767.1.1	ENSG00000120318	ArfGAP with RhoGAP domain, ankyrin repeat and PH domain 3 [Source:HGNC Symbol;Acc:HGNC:24097]	1
ARC	ENSMUSG00000022602	chr15	Arc	protein_coding	74669083	74672570	3057	-1.7707	6.90188	-16.793	9.67e-10	5.51e-08	12.392	236	ENSMUSG00000022602	ENSMUSG00000022602	236.1.1	ENSG00000198576	activity regulated cytoskeleton associated protein [Source:HGNC Symbol;Acc:HGNC:648]	1
ARCN1	ENSMUSG00000032096	chr9	Arcn1	protein_coding	44741564	44767845	6084	0.0084975	5.97838	0.232102	0.820344	0.879205	-8.32407	11963	ENSMUSG00000032096	ENSMUSG00000032096	11963.1.1	ENSG00000095139	archain 1 [Source:HGNC Symbol;Acc:HGNC:649]	1
AREL1	ENSMUSG00000042350	chr12	Arel1	protein_coding	84918148	84970900	6044	0.0709147	6.25759	2.1653	0.0510775	0.109404	-6.23853	6162	ENSMUSG00000042350	ENSMUSG00000042350	6162.1.1	ENSG00000119682	apoptosis resistant E3 ubiquitin protein ligase 1 [Source:HGNC Symbol;Acc:HGNC:20363]	1
ARF1	ENSMUSG00000048076	chr11	Arf1	protein_coding	59211412	59228270	2089	0.00713923	9.37617	0.269798	0.791869	0.858386	-8.47944	12426	ENSMUSG00000048076	ENSMUSG00000048076	12426.1.1	ENSG00000143761	ADP ribosylation factor 1 [Source:HGNC Symbol;Acc:HGNC:652]	1
ARF3	ENSMUSG00000051853	chr15	Arf3	protein_coding	98737621	98763214	3837	0.00252024	9.91369	0.070637	0.944842	0.964789	-8.52862	12473	ENSMUSG00000051853	ENSMUSG00000051853	12473.1.1	ENSG00000134287	ADP ribosylation factor 3 [Source:HGNC Symbol;Acc:HGNC:654]	1
ARF4	ENSMUSG00000021877	chr14	Arf4	protein_coding	26638074	26665084	2813	0.0885524	7.05538	3.00307	0.0109307	0.0324766	-4.79558	4458	ENSMUSG00000021877	ENSMUSG00000021877	4458.1.1	ENSG00000168374	ADP ribosylation factor 4 [Source:HGNC Symbol;Acc:HGNC:655]	1
[truncated: 12,208 more rows]

## Sheet: mouse_human_orth
ortholog_name	GeneID	Chr	GeneName	Gene_Biotype	Start	Stop	CodingLength	logFC	AveExpr	t	P.Value	adj.P.Val	B	input_number	input	input_ensg	ensg_number	ortholog_ensg	description	ortholog_name_frequency
[truncated: 12,794 more rows]
