# Supplementary material for: Commonly disrupted pathways in brain and kidney in a pig model of systemic endotoxemia
Source: J Neuroinflammation. 2024 Jan 4;21:9. doi: 10.1186/s12974-023-03002-6 (PMC10765757; doi:10.1186/s12974-023-03002-6)
Supplement: Supplementary file 8 — Additional file 8: Table S7. Analysis of differentially expressed genes between tissues reveals largely consistent expression patterns of genes among tissues and a few tissue specific gene expression alterations. Inference of differentially expressed genes between tissues to determine if genes are consistently up or downregulated or show an opposite expression pattern between tissues. [file 12974_2023_3002_MOESM8_ESM.xlsx]

## Sheet: KEY
TAB	Description
UniqueToTissue	Genes that are differentially expressed in that tissue and not considered expressed in the other tissues.
Shared	DEGs that are shared between two tissues.
DEG_UniqueToTissue	DEGs that are unique to a tissue.
Column title	Description
gene_name	pig gene symbol
tissueA_logFC	the log2FC in the tissueA dataset
tissueA_adj.P.Val	the adjusted p.value in the tissueA dataset
tissueB_logFC	the log2FC in the tissueB dataset
tissueB_pig_adj.P.Val	the adjusted p.value in the tissueB dataset
logFC_difference	the difference between the tissueA logFC and the tissueB logFC
direction_status	if the gene is either up or dow-regulated in both the tissueA and tissueB brain datasets, then it showing the same direction, else it is showing an opposite direction.

## Sheet: UniqueToBrain
Chr	width	gene_id	gene_name	gene_biotype	type	GENEID	logFC	AveExpr	t	P.Value	adj.P.Val	B
3	36767	ENSSSCG00000008563	KCNK3	protein_coding	gene	ENSSSCG00000008563	1.72515	2.08387	9.46366	7.66118e-07	0.000243575	6.35859
7	5104	ENSSSCG00000037195	FOXF2	protein_coding	gene	ENSSSCG00000037195	-2.95201	2.29539	-7.63841	6.83766e-06	0.00105115	3.91379
6	5546	ENSSSCG00000038906	ENSSSCG00000038906	protein_coding	gene	ENSSSCG00000038906	2.0915	-0.0496136	7.08359	1.43168e-05	0.00165172	3.45512
14	10589	ENSSSCG00000025869	CABP7	protein_coding	gene	ENSSSCG00000025869	1.352	1.78812	6.95137	1.71702e-05	0.00186608	3.33513
X	11514	ENSSSCG00000012705	ZIC3	protein_coding	gene	ENSSSCG00000012705	-3.0432	0.21718	-6.59105	2.84985e-05	0.00272242	2.18778
17	13121	ENSSSCG00000039028	SCRT2	protein_coding	gene	ENSSSCG00000039028	1.41756	2.78211	5.90663	7.82596e-05	0.00567023	1.716
6	2447	ENSSSCG00000036026	SRARP	protein_coding	gene	ENSSSCG00000036026	-1.73276	3.5005	-5.59775	0.000126109	0.00785619	1.36425
7	56186	ENSSSCG00000001042	MAK	protein_coding	gene	ENSSSCG00000001042	2.79578	-1.20105	5.10996	0.000275329	0.0139979	0.699853
4	253276	ENSSSCG00000006200	CPA6	protein_coding	gene	ENSSSCG00000006200	1.29736	2.11479	4.83784	0.000431832	0.019266	0.0978639
6	38767	ENSSSCG00000038675	EPHA10	protein_coding	gene	ENSSSCG00000038675	0.668052	4.71962	4.89607	0.000391848	0.0180274	-0.0714582
11	4748	ENSSSCG00000009520	ZIC2	protein_coding	gene	ENSSSCG00000009520	-1.37453	3.69277	-4.65989	0.000582805	0.0238823	-0.180958
4	1539	ENSSSCG00000056240	ENSSSCG00000056240	protein_coding	gene	ENSSSCG00000056240	1.51166	-0.0737915	4.50377	0.000760778	0.028313	-0.253849
10	130276	ENSSSCG00000011176	SUSD4	protein_coding	gene	ENSSSCG00000011176	0.929904	3.44268	4.68634	0.000557255	0.0230876	-0.321687
13	17343	ENSSSCG00000011577	SLC6A1	protein_coding	gene	ENSSSCG00000011577	1.25677	6.05966	4.62237	0.000621174	0.0247119	-0.603633
4	1191	ENSSSCG00000038965	ARC	protein_coding	gene	ENSSSCG00000038965	1.16952	3.2181	4.50958	0.00075323	0.0282208	-0.634194
7	1191	ENSSSCG00000000991	FOXQ1	protein_coding	gene	ENSSSCG00000000991	-2.66254	-1.13478	-4.29488	0.00109206	0.0360033	-0.710652
3	154388	ENSSSCG00000058972	COL26A1	protein_coding	gene	ENSSSCG00000058972	2.22583	-1.86434	4.15452	0.00139649	0.041889	-0.805887
2	6308	ENSSSCG00000014448	ARSI	protein_coding	gene	ENSSSCG00000014448	0.980548	0.844577	4.13733	0.00143941	0.0424965	-0.914389
4	4367	ENSSSCG00000025879	SCRT1	protein_coding	gene	ENSSSCG00000025879	0.975507	6.43266	4.44142	0.000846979	0.0306201	-0.925633
14	186482	ENSSSCG00000010015	OSBP2	protein_coding	gene	ENSSSCG00000010015	0.787144	5.99583	4.39038	0.000925093	0.0324931	-1.00777
17	18270	ENSSSCG00000007062	LAMP5	protein_coding	gene	ENSSSCG00000007062	0.777808	7.00533	4.39865	0.000911943	0.0324679	-1.00808
3	23240	ENSSSCG00000007805	ATP2A1	protein_coding	gene	ENSSSCG00000007805	1.27559	3.26123	4.26591	0.00114871	0.0373717	-1.04027
11	13431	ENSSSCG00000009486	SLITRK6	protein_coding	gene	ENSSSCG00000009486	-2.19531	-1.12575	-4.04656	0.00168988	0.0467339	-1.07789
11	671146	ENSSSCG00000009503	HS6ST3	protein_coding	gene	ENSSSCG00000009503	1.05275	3.37515	4.2475	0.00118627	0.0382085	-1.08261
4	40304	ENSSSCG00000006858	OLFM3	protein_coding	gene	ENSSSCG00000006858	1.2137	2.68297	4.19128	0.00130911	0.0407344	-1.08987
AEMK02000682.1	2937	ENSSSCG00000005834	ENSSSCG00000005834	protein_coding	gene	ENSSSCG00000005834	-2.98121	-1.29873	-4.00048	0.00183389	0.0492033	-1.12407
9	50774	ENSSSCG00000014933	NAALAD2	protein_coding	gene	ENSSSCG00000014933	-1.42094	2.09555	-4.00061	0.00183345	0.0492033	-1.12938
12	78	ENSSSCG00000052509	LINC00672	protein_coding	gene	ENSSSCG00000052509	0.917505	1.64495	4.07456	0.00160811	0.0455926	-1.13298
1	4861	ENSSSCG00000004234	FABP7	protein_coding	gene	ENSSSCG00000004234	-0.725319	8.31066	-4.12494	0.00147121	0.0431803	-1.5001

## Sheet: UniqueToKidney
Chr	width	gene_id	gene_name	gene_biotype	type	GENEID	logFC	AveExpr	t	P.Value	adj.P.Val	B
8	2197	ENSSSCG00000008957	AMCF-II	protein_coding	gene	ENSSSCG00000008957	8.74703	0.726368	13.7769	3.69375e-09	1.12958e-06	11.0971
10	5184	ENSSSCG00000010922	ELF3	protein_coding	gene	ENSSSCG00000010922	4.0065	6.95155	11.8261	2.36308e-08	3.6064e-06	9.68585
15	3238	ENSSSCG00000016254	ENSSSCG00000016254	protein_coding	gene	ENSSSCG00000016254	8.70494	-0.441159	12.6864	1.01136e-08	2.1503e-06	9.30057
7	8185	ENSSSCG00000030371	ENSSSCG00000030371	protein_coding	gene	ENSSSCG00000030371	5.50966	1.32087	10.8454	6.64018e-08	7.63514e-06	8.66377
2	16946	ENSSSCG00000013425	MISP	protein_coding	gene	ENSSSCG00000013425	5.61594	4.16041	9.8745	1.99613e-07	1.66804e-05	7.59593
8	9516	ENSSSCG00000008998	ENSSSCG00000008998	protein_coding	gene	ENSSSCG00000008998	9.60592	1.65732	9.81576	2.13936e-07	1.73723e-05	7.51545
8	44731	ENSSSCG00000023426	ENSSSCG00000023426	protein_coding	gene	ENSSSCG00000023426	4.66782	3.00184	9.75201	2.3073e-07	1.82214e-05	7.42359
9	12673	ENSSSCG00000015091	MPZL2	protein_coding	gene	ENSSSCG00000015091	2.7684	5.77178	9.66585	2.55697e-07	1.93428e-05	7.27432
6	6101	ENSSSCG00000056251	CCL22	protein_coding	gene	ENSSSCG00000056251	6.0941	-0.138699	9.52956	3.01261e-07	2.07178e-05	7.15799
7	79488	ENSSSCG00000001483	FAM83B	protein_coding	gene	ENSSSCG00000001483	2.56293	3.85931	9.30656	3.95522e-07	2.58401e-05	6.92335
4	15234	ENSSSCG00000005986	FAM83A	protein_coding	gene	ENSSSCG00000005986	5.74781	-1.8246	9.60687	2.74442e-07	1.96068e-05	6.79289
5	2889	ENSSSCG00000000231	ENSSSCG00000000231	protein_coding	gene	ENSSSCG00000000231	3.77166	3.24327	8.81946	7.29497e-07	4.03272e-05	6.25971
7	8900	ENSSSCG00000002486	ENSSSCG00000002486	protein_coding	gene	ENSSSCG00000002486	5.96891	0.613301	8.75087	7.96761e-07	4.32145e-05	6.25452
5	4106	ENSSSCG00000020838	ENSSSCG00000020838	protein_coding	gene	ENSSSCG00000020838	5.41597	-2.29735	9.07111	5.30083e-07	3.1483e-05	6.13207
13	33035	ENSSSCG00000033637	C3orf52	protein_coding	gene	ENSSSCG00000033637	2.54162	2.44734	8.62742	9.35018e-07	4.88691e-05	6.08563
3	2714	ENSSSCG00000031177	ENSSSCG00000031177	protein_coding	gene	ENSSSCG00000031177	5.32834	-0.748273	8.71058	8.39321e-07	4.4846e-05	6.07305
15	12329	ENSSSCG00000016247	TM4SF20	protein_coding	gene	ENSSSCG00000016247	5.1951	-2.0808	8.18102	1.69135e-06	7.79158e-05	5.09997
7	8144	ENSSSCG00000031595	ENSSSCG00000031595	protein_coding	gene	ENSSSCG00000031595	6.43205	-0.102128	7.8645	2.6108e-06	0.000107215	5.07549
7	8766	ENSSSCG00000002483	ENSSSCG00000002483	protein_coding	gene	ENSSSCG00000002483	5.28068	1.0589	7.7145	3.22054e-06	0.000125105	4.89181
2	48766	ENSSSCG00000013300	EHF	protein_coding	gene	ENSSSCG00000013300	2.89978	3.14634	7.3867	5.14415e-06	0.000179459	4.36836
4	39603	ENSSSCG00000006932	ENSSSCG00000006932	protein_coding	gene	ENSSSCG00000006932	4.16287	-0.476539	7.21527	6.60709e-06	0.000215337	4.20488
4	18198	ENSSSCG00000060248	ENSSSCG00000060248	protein_coding	gene	ENSSSCG00000060248	3.36436	1.995	7.15255	7.24741e-06	0.000230701	4.06499
3	8577	ENSSSCG00000008124	NEURL3	protein_coding	gene	ENSSSCG00000008124	4.36626	2.54806	7.0735	8.14964e-06	0.000253539	3.98387
7	8634	ENSSSCG00000062845	ENSSSCG00000062845	protein_coding	gene	ENSSSCG00000062845	6.41815	0.634354	7.02105	8.8133e-06	0.000266121	3.92077
4	25417	ENSSSCG00000006742	MAB21L3	protein_coding	gene	ENSSSCG00000006742	3.00043	3.17722	7.04841	8.46017e-06	0.000259825	3.82626
7	99795	ENSSSCG00000054220	ENSSSCG00000054220	protein_coding	gene	ENSSSCG00000054220	7.85906	-0.867756	6.8955	1.06454e-05	0.000309728	3.73402
6	6474	ENSSSCG00000054068	CTRC	protein_coding	gene	ENSSSCG00000054068	3.64098	-0.112047	6.78007	1.26873e-05	0.000355467	3.55259
9	12489	ENSSSCG00000015363	AGR2	protein_coding	gene	ENSSSCG00000015363	3.73592	0.546714	6.68361	1.47113e-05	0.000402754	3.4356
1	14875	ENSSSCG00000004759	SPINT1	protein_coding	gene	ENSSSCG00000004759	1.8365	6.94439	6.78872	1.25209e-05	0.000351489	3.25931
2	19536	ENSSSCG00000042341	DEPDC7	protein_coding	gene	ENSSSCG00000042341	2.08405	2.81721	6.61672	1.63133e-05	0.000436941	3.23842
5	26690	ENSSSCG00000000607	ART4	protein_coding	gene	ENSSSCG00000000607	-2.03376	5.43327	-6.47252	2.04277e-05	0.000521506	2.96845
2	2455	ENSSSCG00000034260	GDF15	protein_coding	gene	ENSSSCG00000034260	4.00989	3.76462	6.49455	1.9734e-05	0.00050831	2.93791
12	5770	ENSSSCG00000017921	ZMYND15	protein_coding	gene	ENSSSCG00000017921	2.9687	0.386384	6.28152	2.76371e-05	0.000654412	2.83261
1	4500	ENSSSCG00000037125	TMEM252	protein_coding	gene	ENSSSCG00000037125	2.97739	1.81388	6.22456	3.02731e-05	0.000705211	2.70183
17	66681	ENSSSCG00000023054	IDO2	protein_coding	gene	ENSSSCG00000023054	1.88344	6.42768	6.38652	2.33914e-05	0.000577672	2.6183
5	11339	ENSSSCG00000000647	OLR1	protein_coding	gene	ENSSSCG00000000647	2.23825	1.61253	5.96439	4.6162e-05	0.00100073	2.29987
18	190223	ENSSSCG00000016626	CFTR	protein_coding	gene	ENSSSCG00000016626	3.71109	1.34036	5.80325	6.02302e-05	0.00122818	2.037
16	191266	ENSSSCG00000016830	PRLR	protein_coding	gene	ENSSSCG00000016830	1.574	3.31704	5.85386	5.53804e-05	0.00115527	1.92468
18	6661	ENSSSCG00000040053	LSMEM1	protein_coding	gene	ENSSSCG00000040053	3.60597	0.407938	5.39251	0.00012062	0.00205168	1.40798
13	55503	ENSSSCG00000011850	ENSSSCG00000011850	protein_coding	gene	ENSSSCG00000011850	3.43524	1.78354	5.34363	0.000131217	0.00217781	1.19326
9	9012	ENSSSCG00000014985	MMP1	protein_coding	gene	ENSSSCG00000014985	5.56274	-0.650577	5.10087	0.000200315	0.00299597	0.961896
9	107661	ENSSSCG00000024802	MACC1	protein_coding	gene	ENSSSCG00000024802	2.71293	1.79576	5.14465	0.00018549	0.00283622	0.901009
13	17560	ENSSSCG00000032019	DNASE1L3	protein_coding	gene	ENSSSCG00000032019	-2.87594	4.94989	-5.10727	0.000198073	0.00297194	0.89376
11	21741	ENSSSCG00000026317	SLC10A2	protein_coding	gene	ENSSSCG00000026317	2.38861	3.94036	5.13966	0.000187121	0.00284354	0.742786
2	6264	ENSSSCG00000012993	SLC25A45	protein_coding	gene	ENSSSCG00000012993	-2.69978	4.32908	-4.89527	0.000288412	0.00395548	0.479372
7	11057	ENSSSCG00000060202	SERPINA3-2	protein_coding	gene	ENSSSCG00000060202	3.109	4.1786	5.06859	0.000212035	0.0031386	0.459543
2	11862	ENSSSCG00000022380	SH2D3A	protein_coding	gene	ENSSSCG00000022380	1.48561	3.44074	4.90467	0.000283607	0.00390448	0.291636
1	27190	ENSSSCG00000021173	BSPRY	protein_coding	gene	ENSSSCG00000021173	1.34665	3.99198	4.93457	0.000268883	0.00374846	0.281192
9	2699	ENSSSCG00000040689	APOA4	protein_coding	gene	ENSSSCG00000040689	2.48815	1.86818	4.73305	0.000386012	0.00495968	0.182592
1	50653	ENSSSCG00000040711	ENSSSCG00000040711	protein_coding	gene	ENSSSCG00000040711	2.31774	3.86117	4.89766	0.000287179	0.0039461	0.129341
9	8876	ENSSSCG00000014626	HPX	protein_coding	gene	ENSSSCG00000014626	1.99274	4.4005	4.78269	0.000352943	0.00461182	-0.111639
3	24541	ENSSSCG00000007850	ANKS4B	protein_coding	gene	ENSSSCG00000007850	-2.09003	5.02706	-4.63923	0.000457587	0.00565025	-0.148432
13	17978	ENSSSCG00000011846	SLC51A	protein_coding	gene	ENSSSCG00000011846	1.60954	4.92712	4.68231	0.00042315	0.00532102	-0.324713
6	9503	ENSSSCG00000002734	MARVELD3	protein_coding	gene	ENSSSCG00000002734	1.21549	4.02552	4.49079	0.000600221	0.00689606	-0.552217
9	10487	ENSSSCG00000014982	MMP7	protein_coding	gene	ENSSSCG00000014982	4.50866	5.68977	4.53674	0.000551713	0.00649448	-0.634582
3	20481	ENSSSCG00000007933	SEPTIN12	protein_coding	gene	ENSSSCG00000007933	2.75943	0.153499	4.17013	0.00108793	0.0108101	-0.698403
13	11394	ENSSSCG00000011801	HRG	protein_coding	gene	ENSSSCG00000011801	2.19986	5.78791	4.41386	0.000691556	0.00770522	-0.803394
13	22772	ENSSSCG00000034515	ENSSSCG00000034515	protein_coding	gene	ENSSSCG00000034515	1.69473	0.705885	4.06694	0.00132043	0.012512	-0.847362
8	28469	ENSSSCG00000008758	SLC34A2	protein_coding	gene	ENSSSCG00000008758	2.60361	-0.922954	4.02207	0.00143692	0.0133676	-0.861349
5	3177	ENSSSCG00000038993	HOXC4	protein_coding	gene	ENSSSCG00000038993	-2.66358	0.721848	-3.993	0.00151797	0.0138967	-0.893071
4	3586	ENSSSCG00000053832	S100A2	protein_coding	gene	ENSSSCG00000053832	3.14352	3.1964	4.21955	0.00099192	0.0100741	-0.970926
6	19336	ENSSSCG00000003386	TNFRSF9	protein_coding	gene	ENSSSCG00000003386	1.9531	1.76929	4.01201	0.00146444	0.0135377	-1.14366
8	22432	ENSSSCG00000053199	ENSSSCG00000053199	protein_coding	gene	ENSSSCG00000053199	1.24567	2.55454	4.02533	0.00142811	0.0132942	-1.15778
1	61869	ENSSSCG00000056997	FGF7	protein_coding	gene	ENSSSCG00000056997	1.90803	1.20876	3.94178	0.00167236	0.0149297	-1.17791
13	44582	ENSSSCG00000012075	FAM3B	protein_coding	gene	ENSSSCG00000012075	1.3949	4.93347	4.17129	0.00108558	0.0107982	-1.24411
5	6772	ENSSSCG00000000610	SMCO3	protein_coding	gene	ENSSSCG00000000610	-2.1368	4.29096	-3.94812	0.00165239	0.0148577	-1.31798
15	2133	ENSSSCG00000015982	HOXD9	protein_coding	gene	ENSSSCG00000015982	-1.4681	5.68252	-4.08296	0.00128125	0.0122361	-1.35206
5	35521	ENSSSCG00000000079	FAM83F	protein_coding	gene	ENSSSCG00000000079	1.0244	5.57166	4.09452	0.0012537	0.012013	-1.44947
6	9373	ENSSSCG00000031449	SLC27A5	protein_coding	gene	ENSSSCG00000031449	1.61806	1.8367	3.82872	0.00207262	0.0175543	-1.48212
17	27519	ENSSSCG00000032653	F11	protein_coding	gene	ENSSSCG00000032653	2.15241	2.76155	3.8106	0.00214534	0.0179691	-1.5974
13	48238	ENSSSCG00000011695	AGTR1	protein_coding	gene	ENSSSCG00000011695	-1.64861	3.82141	-3.74895	0.00241281	0.0195369	-1.62772
5	17963	ENSSSCG00000029545	GPRC5D	protein_coding	gene	ENSSSCG00000029545	-4.13271	-1.1449	-3.60341	0.00318734	0.0239977	-1.68738
13	5414	ENSSSCG00000011630	ACKR4	protein_coding	gene	ENSSSCG00000011630	1.41214	1.526	3.65552	0.00288453	0.022266	-1.702
15	133713	ENSSSCG00000015886	ITGB6	protein_coding	gene	ENSSSCG00000015886	2.89797	3.91281	3.79562	0.00220739	0.0183075	-1.79118
1	4797	ENSSSCG00000005087	SIX1	protein_coding	gene	ENSSSCG00000005087	2.06221	1.90215	3.61797	0.00309958	0.0235591	-1.79641
1	9350	ENSSSCG00000033538	SMLR1	protein_coding	gene	ENSSSCG00000033538	-2.18081	2.71683	-3.52576	0.00369956	0.0268962	-1.82392
3	5037	ENSSSCG00000028931	GDF7	protein_coding	gene	ENSSSCG00000028931	-3.77381	-1.79463	-3.5058	0.00384417	0.027571	-1.8268
6	20541	ENSSSCG00000003006	ENSSSCG00000003006	protein_coding	gene	ENSSSCG00000003006	2.66966	2.60198	3.74959	0.00240986	0.0195248	-1.8884
18	1899	ENSSSCG00000016701	HOXA7	protein_coding	gene	ENSSSCG00000016701	-0.879149	4.618	-3.73151	0.00249448	0.0199739	-1.90256
6	3684	ENSSSCG00000040725	IL11	protein_coding	gene	ENSSSCG00000040725	2.72922	0.171251	3.46577	0.00415174	0.0291799	-1.98949
13	11194	ENSSSCG00000024420	GMNC	protein_coding	gene	ENSSSCG00000024420	-5.83348	-0.393938	-3.34778	0.00521077	0.034371	-2.05181
2	7217	ENSSSCG00000013025	SLC22A12	protein_coding	gene	ENSSSCG00000013025	-1.59491	7.53396	-3.76865	0.00232383	0.0190316	-2.05197
5	2322	ENSSSCG00000040798	HOXC5	protein_coding	gene	ENSSSCG00000040798	-3.11938	-1.2582	-3.32896	0.00540324	0.035319	-2.0615
8	6046	ENSSSCG00000036445	ENSSSCG00000036445	protein_coding	gene	ENSSSCG00000036445	3.61018	0.399506	3.48041	0.00403643	0.0285483	-2.09867
1	4138	ENSSSCG00000032525	ENSSSCG00000032525	protein_coding	gene	ENSSSCG00000032525	2.58881	-0.494087	3.33636	0.00532676	0.0349436	-2.10311
5	6441	ENSSSCG00000037701	GPR182	protein_coding	gene	ENSSSCG00000037701	-3.61935	0.52194	-3.25151	0.00627367	0.0390784	-2.12507
6	20634	ENSSSCG00000034127	SHISAL2A	protein_coding	gene	ENSSSCG00000034127	-2.49069	0.165619	-3.21697	0.00670596	0.0409625	-2.18917
12	5432	ENSSSCG00000017692	LHX1	protein_coding	gene	ENSSSCG00000017692	-2.14718	3.53343	-3.39612	0.00474742	0.0321671	-2.21655
9	13212	ENSSSCG00000032446	C1orf116	protein_coding	gene	ENSSSCG00000032446	-1.63538	3.62577	-3.42846	0.00446078	0.0307358	-2.21784
13	51367	ENSSSCG00000012027	ADAMTS5	protein_coding	gene	ENSSSCG00000012027	1.07132	2.60712	3.44189	0.0043469	0.0300954	-2.28517
18	3579	ENSSSCG00000016698	HOXA11	protein_coding	gene	ENSSSCG00000016698	-1.98938	2.31454	-3.24272	0.00638095	0.0395487	-2.29872
6	23385	ENSSSCG00000003891	ENSSSCG00000003891	protein_coding	gene	ENSSSCG00000003891	3.46296	0.205297	3.2327	0.00650552	0.0400102	-2.43058
13	47575	ENSSSCG00000011793	LIPH	protein_coding	gene	ENSSSCG00000011793	2.06582	-0.204846	3.0761	0.00880012	0.0495822	-2.5173
1	71359	ENSSSCG00000004902	RNF152	protein_coding	gene	ENSSSCG00000004902	-1.39702	3.92601	-3.25929	0.00618026	0.0387649	-2.59041
12	1627	ENSSSCG00000017914	GLTPD2	protein_coding	gene	ENSSSCG00000017914	1.48822	4.30104	3.39296	0.0047764	0.0322938	-2.68552
9	2340	ENSSSCG00000015069	APOC3	protein_coding	gene	ENSSSCG00000015069	0.96318	6.96156	3.4401	0.00436194	0.030185	-2.72109
5	18645	ENSSSCG00000000709	PLEKHG6	protein_coding	gene	ENSSSCG00000000709	0.936545	5.38075	3.26746	0.00608366	0.038351	-3.00788
1	52826	ENSSSCG00000004643	SLC27A2	protein_coding	gene	ENSSSCG00000004643	1.20144	6.66991	3.24953	0.00629774	0.0391805	-3.06938

## Sheet: UniqueToBlood
Chr	width	gene_id	gene_name	gene_biotype	type	GENEID	logFC	AveExpr	t	P.Value	adj.P.Val	B
7	14010	ENSSSCG00000001234	TRIM10	protein_coding	gene	ENSSSCG00000001234	6.66311	3.96918	39.7999	2.24241e-13	2.74695e-09	20.9062
4	154997	ENSSSCG00000006431	SPTA1	protein_coding	gene	ENSSSCG00000006431	7.33761	4.04442	35.0226	9.236e-13	3.77137e-09	19.6652
13	31949	ENSSSCG00000028497	SAMD7	protein_coding	gene	ENSSSCG00000028497	8.10495	-0.927917	31.776	2.70603e-12	6.62977e-09	16.9549
X	7535	ENSSSCG00000027237	GATA1	protein_coding	gene	ENSSSCG00000027237	5.6729	0.905637	28.2808	9.77965e-12	1.11417e-08	16.78
7	26120	ENSSSCG00000001735	RHAG	protein_coding	gene	ENSSSCG00000001735	7.72696	1.91733	27.1744	1.51726e-11	1.16165e-08	16.6483
12	11009	ENSSSCG00000031114	SLFN14	protein_coding	gene	ENSSSCG00000031114	7.34302	4.57837	24.5241	4.68283e-11	1.63899e-08	16.0111
1	21035	ENSSSCG00000004714	EPB42	protein_coding	gene	ENSSSCG00000004714	7.13663	4.96613	23.5739	7.22032e-11	2.26792e-08	15.5885
10	9442	ENSSSCG00000010997	SPINK4	protein_coding	gene	ENSSSCG00000010997	7.50945	0.666059	24.1535	5.53358e-11	1.88296e-08	15.1707
9	6741	ENSSSCG00000062852	ART5	protein_coding	gene	ENSSSCG00000062852	6.63852	-0.427709	24.6753	4.37754e-11	1.61536e-08	15.1332
4	50721	ENSSSCG00000040770	CA1	protein_coding	gene	ENSSSCG00000040770	7.14106	1.21894	21.9378	1.58539e-10	3.50492e-08	14.5239
2	38468	ENSSSCG00000040066	TRIM58	protein_coding	gene	ENSSSCG00000040066	6.96914	5.46867	20.8809	2.71657e-10	4.62181e-08	14.271
3	36180	ENSSSCG00000007674	ZAN	protein_coding	gene	ENSSSCG00000007674	5.93721	0.0615535	20.6303	3.09848e-10	5.06056e-08	13.6054
11	5104	ENSSSCG00000009561	ATP4B	protein_coding	gene	ENSSSCG00000009561	8.3243	0.433199	20.1728	3.9549e-10	5.66346e-08	13.5372
7	22405	ENSSSCG00000001698	CAPN11	protein_coding	gene	ENSSSCG00000001698	7.70092	-0.0290661	19.3532	6.20692e-10	7.38201e-08	13.1433
X	93908	ENSSSCG00000024814	PFKFB1	protein_coding	gene	ENSSSCG00000024814	5.84988	1.11186	16.6682	3.1178e-09	2.3233e-07	11.8273
1	744	ENSSSCG00000063189	CLDN20	protein_coding	gene	ENSSSCG00000063189	6.72744	-1.28225	16.8687	2.7413e-09	2.0729e-07	11.4795
12	16005	ENSSSCG00000025414	ENSSSCG00000025414	protein_coding	gene	ENSSSCG00000025414	5.866	2.21459	15.56	6.52143e-09	4.31824e-07	11.0996
6	2637	ENSSSCG00000003302	ENSSSCG00000003302	protein_coding	gene	ENSSSCG00000003302	2.55167	4.30788	14.8342	1.08606e-08	6.45836e-07	10.5237
4	12957	ENSSSCG00000043115	ENSSSCG00000043115	protein_coding	gene	ENSSSCG00000043115	6.9893	5.99943	14.724	1.17581e-08	6.85891e-07	10.4211
8	29456	ENSSSCG00000009046	ENSSSCG00000009046	protein_coding	gene	ENSSSCG00000009046	6.36488	6.0176	14.6728	1.22025e-08	7.02897e-07	10.3786
4	76562	ENSSSCG00000005995	MTBP	protein_coding	gene	ENSSSCG00000005995	2.59148	3.72112	14.4887	1.3957e-08	7.84279e-07	10.3024
9	2135	ENSSSCG00000058696	ENSSSCG00000058696	protein_coding	gene	ENSSSCG00000058696	3.36686	3.30713	13.7057	2.5155e-08	1.22281e-06	9.70983
9	623	ENSSSCG00000047928	ENSSSCG00000047928	protein_coding	gene	ENSSSCG00000047928	5.05489	1.21768	13.5107	2.92682e-08	1.35818e-06	9.62366
14	24572	ENSSSCG00000043809	CRYBA4	protein_coding	gene	ENSSSCG00000043809	4.85836	0.360624	13.556	2.82511e-08	1.3362e-06	9.56385
5	72161	ENSSSCG00000000859	PARPBP	protein_coding	gene	ENSSSCG00000000859	3.18009	2.65551	13.391	3.21513e-08	1.4696e-06	9.50113
7	45418	ENSSSCG00000032460	ENSSSCG00000032460	protein_coding	gene	ENSSSCG00000032460	5.39236	-0.595734	13.3758	3.2537e-08	1.4817e-06	9.35748
11	112792	ENSSSCG00000009496	ENSSSCG00000009496	protein_coding	gene	ENSSSCG00000009496	4.30185	0.765521	12.4386	6.97891e-08	2.74121e-06	8.7618
7	993	ENSSSCG00000026323	FAM50B	protein_coding	gene	ENSSSCG00000026323	5.61514	-1.5491	12.6313	5.9413e-08	2.40997e-06	8.50426
10	24404	ENSSSCG00000011065	MASTL	protein_coding	gene	ENSSSCG00000011065	2.32741	2.4725	11.8273	1.18016e-07	4.13888e-06	8.22995
3	54387	ENSSSCG00000008465	KCNG3	protein_coding	gene	ENSSSCG00000008465	4.60953	-0.548915	10.9372	2.6489e-07	8.11226e-06	7.36055
2	3741	ENSSSCG00000013730	KLF1	protein_coding	gene	ENSSSCG00000013730	5.08759	-0.0159918	10.83	2.93063e-07	8.7824e-06	7.30851
9	34247	ENSSSCG00000015448	NME8	protein_coding	gene	ENSSSCG00000015448	4.67207	0.738399	9.98197	6.72525e-07	1.69865e-05	6.5154
AEMK02000162.1	126680	ENSSSCG00000009499	ENSSSCG00000009499	protein_coding	gene	ENSSSCG00000009499	4.68214	1.21033	10.0431	6.32217e-07	1.62162e-05	6.49979
14	58620	ENSSSCG00000010240	DNA2	protein_coding	gene	ENSSSCG00000010240	1.57041	3.52566	8.64805	2.81038e-06	5.63457e-05	4.92025
1	985	ENSSSCG00000005209	ENSSSCG00000005209	protein_coding	gene	ENSSSCG00000005209	3.37879	0.0465837	8.28739	4.2597e-06	7.95447e-05	4.72731
6	6909	ENSSSCG00000024666	FXYD3	protein_coding	gene	ENSSSCG00000024666	5.10918	-0.283855	8.02509	5.81361e-06	0.000103814	4.39764
14	39252	ENSSSCG00000059571	ENSSSCG00000059571	protein_coding	gene	ENSSSCG00000059571	1.69956	5.4437	8.42415	3.63252e-06	6.95287e-05	4.37914
9	4270	ENSSSCG00000015447	ENSSSCG00000015447	protein_coding	gene	ENSSSCG00000015447	3.26419	1.52076	8.05508	5.60843e-06	0.00010059	4.35859
14	1575	ENSSSCG00000061874	ENSSSCG00000061874	protein_coding	gene	ENSSSCG00000061874	5.78295	0.394859	7.98922	6.06969e-06	0.000107138	4.33667
5	26997	ENSSSCG00000000982	TTLL8	protein_coding	gene	ENSSSCG00000000982	3.3826	0.624249	7.76937	7.92981e-06	0.000133802	4.09563
17	6966	ENSSSCG00000007523	TUBB1	protein_coding	gene	ENSSSCG00000007523	2.41547	3.28434	7.90221	6.74279e-06	0.000116173	3.9443
2	6688	ENSSSCG00000050058	ENSSSCG00000050058	protein_coding	gene	ENSSSCG00000050058	2.43812	1.13241	7.38987	1.27436e-05	0.000199628	3.62211
1	1696	ENSSSCG00000031644	ENSSSCG00000031644	protein_coding	gene	ENSSSCG00000031644	4.30513	-0.91595	7.35499	1.33228e-05	0.000204773	3.6209
6	7086	ENSSSCG00000063476	ENSSSCG00000063476	protein_coding	gene	ENSSSCG00000063476	4.53598	-1.28465	7.09273	1.86969e-05	0.000270409	3.2797
15	6177	ENSSSCG00000016122	CTLA4	protein_coding	gene	ENSSSCG00000016122	2.36691	1.93611	7.17634	1.6767e-05	0.000246279	3.27914
7	2080	ENSSSCG00000059210	ENSSSCG00000059210	protein_coding	gene	ENSSSCG00000059210	1.97474	1.40284	6.33223	5.24557e-05	0.00064066	2.27403
X	214831	ENSSSCG00000012167	PHEX	protein_coding	gene	ENSSSCG00000012167	2.01017	2.59239	6.16502	6.64855e-05	0.000770528	1.76073
8	2526	ENSSSCG00000037579	PPBP	protein_coding	gene	ENSSSCG00000037579	2.27143	1.28675	5.92485	9.40735e-05	0.00101555	1.61774
17	20178	ENSSSCG00000007181	ENSSSCG00000007181	protein_coding	gene	ENSSSCG00000007181	-6.15566	1.51748	-5.57929	0.000157202	0.00153322	1.08799
4	9031	ENSSSCG00000006452	CD1B	protein_coding	gene	ENSSSCG00000006452	-5.02495	-0.442259	-5.49858	0.000177659	0.00169892	0.96509
15	4259	ENSSSCG00000043527	ENSSSCG00000043527	protein_coding	gene	ENSSSCG00000043527	2.72093	1.36854	5.47222	0.000184941	0.00176168	0.89323
9	51468	ENSSSCG00000015406	GNAT3	protein_coding	gene	ENSSSCG00000015406	-4.12716	-0.419235	-4.98694	0.00039422	0.00320663	0.307439
14	57005	ENSSSCG00000027568	BLK	protein_coding	gene	ENSSSCG00000027568	1.21821	7.7324	5.28653	0.00024609	0.0022248	-0.12544
9	93784	ENSSSCG00000061267	ENSSSCG00000061267	protein_coding	gene	ENSSSCG00000061267	3.04877	1.61686	4.65616	0.000673052	0.00493267	-0.222233
5	4653	ENSSSCG00000000640	ENSSSCG00000000640	protein_coding	gene	ENSSSCG00000000640	2.06487	1.43385	4.70787	0.000618433	0.00459441	-0.36997
6	4538	ENSSSCG00000003272	ENSSSCG00000003272	protein_coding	gene	ENSSSCG00000003272	-5.82377	0.954788	-4.45126	0.000944543	0.006421	-0.429886
7	6646	ENSSSCG00000041356	ENSSSCG00000041356	protein_coding	gene	ENSSSCG00000041356	1.33745	2.78704	4.51042	0.000856004	0.00597022	-0.790846
17	2634	ENSSSCG00000007185	SIRPB2	protein_coding	gene	ENSSSCG00000007185	-4.20481	0.0560009	-4.20493	0.00142999	0.00898787	-0.79781
6	3541	ENSSSCG00000025687	ENSSSCG00000025687	protein_coding	gene	ENSSSCG00000025687	-4.89523	0.0819977	-4.20016	0.00144163	0.00903786	-0.803111
4	71496	ENSSSCG00000006764	PTPN22	protein_coding	gene	ENSSSCG00000006764	0.937483	6.55	4.70784	0.000618464	0.00459441	-1.06667
6	8017	ENSSSCG00000029705	ENSSSCG00000029705	protein_coding	gene	ENSSSCG00000029705	1.92836	0.90288	4.17556	0.00150325	0.00931921	-1.10183
7	30137	ENSSSCG00000001566	RAB44	protein_coding	gene	ENSSSCG00000001566	1.88181	0.736419	4.11724	0.00166053	0.0100303	-1.14501
6	2361	ENSSSCG00000038351	TNFRSF18	protein_coding	gene	ENSSSCG00000038351	1.15226	4.17596	4.49225	0.000882237	0.00608525	-1.19623
17	3845	ENSSSCG00000035296	ENSSSCG00000035296	protein_coding	gene	ENSSSCG00000035296	1.45308	1.78938	4.19074	0.00146489	0.00914159	-1.21055
8	6203	ENSSSCG00000046008	ENSSSCG00000046008	protein_coding	gene	ENSSSCG00000046008	1.28322	2.06077	4.12452	0.00163999	0.0099455	-1.23668
5	8108	ENSSSCG00000043909	ENSSSCG00000043909	protein_coding	gene	ENSSSCG00000043909	1.78135	1.0524	4.08693	0.00174897	0.0104403	-1.26465
1	10979	ENSSSCG00000004956	SKOR1	protein_coding	gene	ENSSSCG00000004956	2.7858	-0.163286	3.98428	0.00208662	0.0119333	-1.28383
6	2535	ENSSSCG00000003230	CLDND2	protein_coding	gene	ENSSSCG00000003230	2.77639	1.69762	4.11891	0.0016558	0.0100132	-1.2939
7	25148	ENSSSCG00000001232	ENSSSCG00000001232	protein_coding	gene	ENSSSCG00000001232	1.40962	2.38398	4.20994	0.00141786	0.00892077	-1.30702
6	5607	ENSSSCG00000042091	ENSSSCG00000042091	protein_coding	gene	ENSSSCG00000042091	-4.9624	0.180095	-3.74261	0.00317634	0.0164944	-1.49321
7	100699	ENSSSCG00000001908	CCDC33	protein_coding	gene	ENSSSCG00000001908	-3.66274	-1.05516	-3.62022	0.00393847	0.0192985	-1.68193
2	3195	ENSSSCG00000056892	C19orf71	protein_coding	gene	ENSSSCG00000056892	1.71033	1.12575	3.78061	0.00297209	0.0156594	-1.72737
13	3763	ENSSSCG00000046587	ENSSSCG00000046587	protein_coding	gene	ENSSSCG00000046587	1.21325	2.1917	3.92929	0.00229471	0.0128104	-1.73083
5	5897	ENSSSCG00000000419	ENSSSCG00000000419	protein_coding	gene	ENSSSCG00000000419	2.63607	-0.295108	3.72317	0.00328644	0.0169583	-1.7428
7	38546	ENSSSCG00000057847	ENSSSCG00000057847	protein_coding	gene	ENSSSCG00000057847	1.39793	2.98867	3.95471	0.00219594	0.0124251	-1.8277
5	11864	ENSSSCG00000026217	ENSSSCG00000026217	protein_coding	gene	ENSSSCG00000026217	2.00818	2.39288	3.93943	0.00225476	0.0126527	-1.90846
11	174252	ENSSSCG00000009497	ENSSSCG00000009497	protein_coding	gene	ENSSSCG00000009497	2.46601	1.52084	3.76612	0.00304831	0.0159785	-2.05489
5	6476	ENSSSCG00000000642	KLRD1	protein_coding	gene	ENSSSCG00000000642	2.6848	-0.153162	3.51125	0.00477507	0.0222498	-2.13649
6	22437	ENSSSCG00000003251	NLRP12	protein_coding	gene	ENSSSCG00000003251	-4.03216	4.05051	-3.48729	0.00498232	0.0228933	-2.13987
1	25404	ENSSSCG00000004889	SERPINB10	protein_coding	gene	ENSSSCG00000004889	-3.9454	3.21341	-3.41291	0.00568618	0.0253302	-2.18712
7	4838	ENSSSCG00000031336	ENSSSCG00000031336	protein_coding	gene	ENSSSCG00000031336	-1.64445	1.1583	-3.36653	0.00617583	0.0268753	-2.30126
8	9960	ENSSSCG00000027877	TLR10	protein_coding	gene	ENSSSCG00000027877	-1.9309	3.59128	-3.37211	0.00611475	0.0266728	-2.43946
7	1417	ENSSSCG00000001098	ENSSSCG00000001098	protein_coding	gene	ENSSSCG00000001098	-1.14209	4.49595	-3.44272	0.00539259	0.0242954	-2.70284
13	3427	ENSSSCG00000061817	ENSSSCG00000061817	protein_coding	gene	ENSSSCG00000061817	1.17915	2.40981	3.39187	0.00590326	0.0260255	-2.71252
15	3249	ENSSSCG00000051436	ENSSSCG00000051436	protein_coding	gene	ENSSSCG00000051436	1.45825	1.42351	3.21804	0.00805283	0.0324604	-2.78395
6	10479	ENSSSCG00000044312	ENSSSCG00000044312	protein_coding	gene	ENSSSCG00000044312	-2.89361	-0.841589	-2.9147	0.0138871	0.0490677	-2.79082
9	27404	ENSSSCG00000015137	CRTAM	protein_coding	gene	ENSSSCG00000015137	1.33268	2.69453	3.40507	0.00576608	0.0255922	-2.79125
15	3536	ENSSSCG00000043400	ENSSSCG00000043400	protein_coding	gene	ENSSSCG00000043400	-1.73284	2.05612	-3.01546	0.0115846	0.0426901	-2.81795
15	2855	ENSSSCG00000045622	ENSSSCG00000045622	protein_coding	gene	ENSSSCG00000045622	0.622512	6.49419	3.69273	0.00346675	0.0176361	-2.86785
5	18238	ENSSSCG00000000636	ENSSSCG00000000636	protein_coding	gene	ENSSSCG00000000636	2.25881	-0.0461867	3.01843	0.011523	0.0425067	-2.9284
X	45866	ENSSSCG00000012485	NOX1	protein_coding	gene	ENSSSCG00000012485	-1.25717	1.64697	-2.92836	0.0135499	0.0482379	-3.00532
6	3637	ENSSSCG00000002908	ZBTB32	protein_coding	gene	ENSSSCG00000002908	0.942294	7.04295	3.57184	0.00428957	0.0205987	-3.10554
7	312	ENSSSCG00000059526	ENSSSCG00000059526	protein_coding	gene	ENSSSCG00000059526	0.886788	4.60883	3.38212	0.00600668	0.0263357	-3.12637
11	7084	ENSSSCG00000009566	C13orf46	protein_coding	gene	ENSSSCG00000009566	-1.88266	3.82999	-2.9191	0.0137775	0.0488353	-3.22705
1	5624	ENSSSCG00000004698	SERINC4	protein_coding	gene	ENSSSCG00000004698	1.08615	4.72474	3.24359	0.00769263	0.0313994	-3.37668
10	53797	ENSSSCG00000051969	ENSSSCG00000051969	protein_coding	gene	ENSSSCG00000051969	0.445379	5.55959	3.18438	0.00855339	0.0338871	-3.69169
5	7134	ENSSSCG00000000289	NFE2	protein_coding	gene	ENSSSCG00000000289	1.40757	7.52018	3.21719	0.00806505	0.0324776	-3.73871

## Sheet: shared_kidney_brain
gene_name	gene_id	kidney_logFC	kidney_adj.P.Val	brain_logFC	brain_adj.P.Val	logFC_difference	direction_status
CD248	ENSSSCG00000029949	-3.54809	0.0269093	1.30587	0.0368317	-4.85396	opposite
CGNL1	ENSSSCG00000035038	0.750238	0.0295341	-0.857944	0.0493202	1.60818	opposite
DDIT4L	ENSSSCG00000025240	2.15724	0.00251851	-0.769191	0.0241268	2.92643	opposite
FLVCR2	ENSSSCG00000021606	1.20042	0.0252102	-1.12025	0.0141088	2.32066	opposite
LSR	ENSSSCG00000002884	1.83461	0.000265424	-2.18986	0.00553528	4.02447	opposite
NPR1	ENSSSCG00000006572	-1.87573	0.00167019	0.957333	0.0445736	-2.83306	opposite
SLC19A3	ENSSSCG00000021968	2.36062	0.0012531	-4.1368	0.000840585	6.49742	opposite
TCIM	ENSSSCG00000032320	2.87198	0.000102823	-1.04795	0.0185966	3.91994	opposite
TIE1	ENSSSCG00000003950	-1.58721	0.00295166	0.696723	0.0428975	-2.28394	opposite
ACSL5	ENSSSCG00000031789	2.09302	0.00129869	0.913915	0.0437645	1.17911	same
ADAMTS1	ENSSSCG00000012026	3.20205	1.96068e-05	2.12026	0.000315323	1.08179	same
ADAMTS4	ENSSSCG00000006359	5.03905	0.000497085	1.85716	0.0129881	3.18189	same
ADAMTS9	ENSSSCG00000011496	1.84286	0.000912426	1.423	0.0333615	0.419867	same
ADGRL4	ENSSSCG00000003762	-2.69503	0.000888928	-1.34063	0.0258025	-1.3544	same
ADM	ENSSSCG00000013408	1.7104	0.000179459	2.19931	0.00105115	-0.488909	same
AEN	ENSSSCG00000005102	1.88944	0.000927789	0.674658	0.0125012	1.21478	same
AHSP	ENSSSCG00000037878	3.13064	0.000893967	2.43506	0.0276455	0.695585	same
ALAS2	ENSSSCG00000012347	3.10643	0.00101501	1.85328	0.0382085	1.25316	same
ARAP3	ENSSSCG00000014391	-2.17572	0.00064944	-1.16926	0.0163286	-1.00646	same
ARHGAP25	ENSSSCG00000008344	-1.90991	0.00944267	-1.69285	0.00255056	-0.217058	same
ARHGAP27	ENSSSCG00000017328	-1.13048	0.0180897	-1.19928	0.017979	0.068804	same
ARID5A	ENSSSCG00000008123	3.48396	1.79472e-05	1.79292	0.000114912	1.69105	same
ARL5B	ENSSSCG00000031456	3.1972	1.37869e-06	0.979459	0.00533648	2.21774	same
ATF3	ENSSSCG00000015595	5.3947	8.51205e-07	4.43685	7.08329e-08	0.957854	same
ATF7IP2	ENSSSCG00000020675	1.90093	0.000735163	1.61717	0.0428975	0.283757	same
ATP1A1	ENSSSCG00000006740	1.05445	0.0377443	0.910819	0.0190164	0.143634	same
B3GNT3	ENSSSCG00000013886	-5.56789	0.0108101	-3.08445	0.00562614	-2.48344	same
B4GALT1	ENSSSCG00000035454	1.93217	0.000134395	1.38069	0.00401738	0.551478	same
BATF2	ENSSSCG00000023178	4.94884	1.14488e-06	2.58462	0.000114912	2.36422	same
BATF3	ENSSSCG00000026587	4.56524	7.02329e-07	1.21116	0.0220128	3.35408	same
BAZ1A	ENSSSCG00000001958	3.10394	2.89764e-05	1.23374	0.00390503	1.8702	same
BCL2L14	ENSSSCG00000000623	2.15676	0.0248916	2.44731	0.0071746	-0.290551	same
BCL3	ENSSSCG00000027426	3.69838	1.94617e-05	2.0694	0.000194405	1.62898	same
BCOR	ENSSSCG00000012241	1.47268	0.00162532	1.12795	0.00390503	0.344735	same
BDKRB2	ENSSSCG00000027030	1.71653	0.00365108	1.44636	0.0456622	0.270171	same
BEX1	ENSSSCG00000012525	-0.88355	0.0199618	-0.693771	0.0166014	-0.189779	same
BHLHE40	ENSSSCG00000036136	2.65177	0.000175067	1.46261	0.00715982	1.18916	same
BIRC3	ENSSSCG00000027529	5.49364	1.69254e-07	2.49813	0.000127817	2.99551	same
BST2	ENSSSCG00000033453	3.09499	7.63767e-05	1.53951	0.0101255	1.55548	same
BTG2	ENSSSCG00000055218	4.7299	1.04223e-06	2.50817	0.000345802	2.22173	same
CASP10	ENSSSCG00000026940	3.4904	9.20705e-06	2.2095	0.000308507	1.28089	same
CASP7	ENSSSCG00000032408	3.01951	3.17196e-06	2.20974	0.000127817	0.809771	same
CASP8	ENSSSCG00000028157	1.82245	6.18285e-05	0.755383	0.0348176	1.06706	same
CAVIN2	ENSSSCG00000026618	-3.01525	8.94351e-05	-2.55162	0.00186608	-0.463627	same
CCDC194	ENSSSCG00000041467	5.25877	7.02329e-07	2.35517	0.00174794	2.90361	same
CCL2	ENSSSCG00000017723	5.8204	3.94036e-06	6.35765	7.08329e-08	-0.53725	same
CCL4	ENSSSCG00000032343	3.86196	0.000172926	3.43175	0.00163345	0.430208	same
CCNL1	ENSSSCG00000029352	2.06957	0.000364096	0.600238	0.0348176	1.46933	same
CD274	ENSSSCG00000005211	6.82253	2.39335e-08	3.20231	0.000175694	3.62022	same
CD34	ENSSSCG00000039946	-3.87191	0.00285495	-1.26392	0.00420088	-2.608	same
CD40	ENSSSCG00000035078	3.85029	2.7326e-06	2.92756	5.48817e-05	0.922735	same
CD69	ENSSSCG00000000653	3.93033	5.35173e-06	3.66438	3.72643e-05	0.265947	same
CD83	ENSSSCG00000021576	3.38788	2.66439e-05	1.73685	0.00143241	1.65103	same
CD93	ENSSSCG00000007116	-3.45275	0.000692219	-1.85504	0.0012512	-1.59771	same
CDC25C	ENSSSCG00000051455	2.56148	0.000323015	1.7179	0.00464945	0.843581	same
CDKN1A	ENSSSCG00000001565	3.29529	1.16443e-05	1.95043	0.000131865	1.34486	same
CEBPB	ENSSSCG00000034207	2.30383	0.000123383	0.968619	0.0208571	1.33521	same
CEBPD	ENSSSCG00000032367	3.71799	1.37577e-05	2.86686	1.03377e-05	0.851128	same
CEMIP2	ENSSSCG00000024257	2.03338	0.000197341	1.39836	0.00105115	0.635027	same
CHAC1	ENSSSCG00000038521	4.45473	7.02329e-07	0.741213	0.0417048	3.71351	same
CIR1	ENSSSCG00000027516	-0.965224	0.00849027	-0.701483	0.0197319	-0.263741	same
CISH	ENSSSCG00000040581	2.36124	1.82214e-05	1.46932	0.00448358	0.891926	same
CLEC2B	ENSSSCG00000000656	2.2147	0.0122944	2.41716	0.000340112	-0.202457	same
CLEC3B	ENSSSCG00000011299	-3.10438	0.000420609	-1.86933	0.00238601	-1.23505	same
CLIC2	ENSSSCG00000039998	2.2808	0.00102915	2.33975	2.23564e-05	-0.0589484	same
CMPK2	ENSSSCG00000008647	4.0652	0.000287944	0.994774	0.0151403	3.07043	same
COPZ2	ENSSSCG00000017526	-0.858991	0.0159788	-0.775035	0.0494684	-0.0839564	same
CSF1	ENSSSCG00000037449	4.92971	1.57179e-07	0.989425	0.025166	3.94028	same
CSF3	ENSSSCG00000017488	3.5641	1.42529e-05	4.10473	0.000137273	-0.540629	same
CSRNP1	ENSSSCG00000011264	3.44462	1.1403e-06	2.15691	6.09068e-06	1.28771	same
CTDSP1	ENSSSCG00000036938	-0.539032	0.0395616	-0.771205	0.0125753	0.232173	same
CXCL10	ENSSSCG00000032474	7.15454	1.38494e-06	5.20897	0.000106599	1.94557	same
CXCL11	ENSSSCG00000008978	7.81701	3.38954e-06	4.30399	0.00677203	3.51302	same
CXCL2	ENSSSCG00000008959	6.26218	1.11337e-07	4.69174	3.75033e-05	1.57044	same
CXCL9	ENSSSCG00000032777	4.04722	0.00368895	3.43108	0.00312085	0.616138	same
CYYR1	ENSSSCG00000037935	-3.05695	0.0065546	-1.29441	0.0161847	-1.76254	same
DCUN1D3	ENSSSCG00000007854	1.28972	0.00182283	0.897724	0.00380536	0.392001	same
DDIT3	ENSSSCG00000050998	1.99387	8.84131e-05	0.947248	0.0122939	1.04663	same
DDX3X	ENSSSCG00000012252	1.68901	0.00101632	0.851295	0.0269079	0.837718	same
DDX58	ENSSSCG00000030408	5.47147	1.1403e-06	1.27734	0.0306926	4.19413	same
DDX60	ENSSSCG00000009720	4.55495	0.000166838	2.76199	0.0134754	1.79296	same
DEPP1	ENSSSCG00000022256	2.01477	0.00171903	2.27155	0.00739874	-0.25677	same
DET1	ENSSSCG00000005103	1.22973	0.00881762	0.588747	0.0341361	0.640982	same
DNAJA4	ENSSSCG00000037646	2.40454	0.0017188	0.739566	0.0353908	1.66498	same
DNAJB1	ENSSSCG00000013784	3.82888	5.653e-06	1.47746	0.00491218	2.35142	same
DUSP2	ENSSSCG00000035971	4.44313	7.99965e-06	5.04111	1.96916e-06	-0.597974	same
DUSP5	ENSSSCG00000040815	4.57155	1.89079e-05	3.76633	4.52114e-06	0.805219	same
EGR1	ENSSSCG00000014336	2.27772	0.00260232	1.21144	0.00117089	1.06628	same
EGR2	ENSSSCG00000010224	2.7511	0.0028308	3.11338	0.0068841	-0.362285	same
EMILIN2	ENSSSCG00000003694	2.4171	0.000265424	2.213	0.00356059	0.204098	same
ENSSSCG00000000148	ENSSSCG00000000148	2.31126	0.008124	2.75295	0.00130627	-0.441681	same
ENSSSCG00000001931	ENSSSCG00000001931	3.34165	0.00041082	2.58306	0.00677203	0.758593	same
ENSSSCG00000003079	ENSSSCG00000003079	4.03732	1.88034e-05	1.44251	0.000194405	2.59481	same
ENSSSCG00000004572	ENSSSCG00000004572	6.11619	7.73717e-06	2.45258	0.00158328	3.66361	same
ENSSSCG00000006286	ENSSSCG00000006286	6.81999	5.84405e-07	7.66908	1.8357e-06	-0.84909	same
ENSSSCG00000006395	ENSSSCG00000006395	1.68322	0.000655744	0.801921	0.0386775	0.881295	same
ENSSSCG00000009348	ENSSSCG00000009348	1.59055	0.00262934	0.851053	0.00529753	0.739494	same
ENSSSCG00000012074	ENSSSCG00000012074	1.0404	0.016354	1.10251	0.0136767	-0.06211	same
ENSSSCG00000014565	ENSSSCG00000014565	2.98072	0.000111021	1.63113	0.00113547	1.34959	same
ENSSSCG00000014618	ENSSSCG00000014618	3.06355	0.00604874	1.44118	0.0467339	1.62237	same
ENSSSCG00000014997	ENSSSCG00000014997	4.38832	4.1276e-06	1.7191	0.0267395	2.66923	same
ENSSSCG00000017146	ENSSSCG00000017146	4.18234	1.91294e-05	2.16157	0.000137273	2.02077	same
ENSSSCG00000017920	ENSSSCG00000017920	2.29582	0.00205314	1.02807	0.0135492	1.26775	same
ENSSSCG00000022925	ENSSSCG00000022925	3.07602	5.52288e-05	1.15666	0.0010736	1.91936	same
ENSSSCG00000027677	ENSSSCG00000027677	-2.27858	0.00849027	-1.83676	0.049196	-0.441819	same
ENSSSCG00000027916	ENSSSCG00000027916	-1.00291	0.045322	-0.654988	0.0135492	-0.347921	same
ENSSSCG00000029160	ENSSSCG00000029160	4.2188	5.31477e-05	1.26687	0.0361962	2.95193	same
ENSSSCG00000029347	ENSSSCG00000029347	1.80086	0.00567945	1.0839	0.0245196	0.716968	same
ENSSSCG00000030801	ENSSSCG00000030801	4.94788	8.51205e-07	2.0435	0.00105115	2.90439	same
ENSSSCG00000032381	ENSSSCG00000032381	1.83838	0.000858135	0.982695	0.0249999	0.855685	same
ENSSSCG00000038141	ENSSSCG00000038141	3.03685	2.81031e-06	1.9839	0.000477231	1.05295	same
ENSSSCG00000038594	ENSSSCG00000038594	3.9126	2.42563e-06	1.16088	0.00130126	2.75172	same
ENSSSCG00000038670	ENSSSCG00000038670	2.77398	0.000423752	1.67776	0.00812806	1.09622	same
ENSSSCG00000038912	ENSSSCG00000038912	2.56033	3.70448e-05	0.972142	0.0322441	1.58819	same
ENSSSCG00000049524	ENSSSCG00000049524	-0.981954	0.0218784	-0.651223	0.0484734	-0.330731	same
ENSSSCG00000055162	ENSSSCG00000055162	3.73349	9.51615e-06	1.7346	0.00119763	1.99889	same
ENSSSCG00000055618	ENSSSCG00000055618	3.23777	0.00281262	1.92768	0.0324679	1.31009	same
ENSSSCG00000058619	ENSSSCG00000058619	1.835	0.0150775	1.90672	0.0216456	-0.0717211	same
ENSSSCG00000059404	ENSSSCG00000059404	3.70552	0.000166838	2.72013	0.00244711	0.985395	same
ENSSSCG00000060276	ENSSSCG00000060276	6.5906	1.11337e-07	3.50263	0.00248228	3.08797	same
ENSSSCG00000060622	ENSSSCG00000060622	2.10918	0.000105941	1.51578	0.0114457	0.593398	same
ENSSSCG00000061605	ENSSSCG00000061605	5.17272	6.08178e-06	3.71951	0.000817613	1.45322	same
ENSSSCG00000061858	ENSSSCG00000061858	3.69813	0.00817486	1.87832	0.0449486	1.81981	same
ENSSSCG00000063342	ENSSSCG00000063342	4.7358	2.1806e-05	2.37429	0.00105115	2.36151	same
EPHA2	ENSSSCG00000003471	3.15159	0.000254246	1.51064	0.0051136	1.64096	same
EPSTI1	ENSSSCG00000037572	4.36052	7.94729e-05	1.85213	0.0378167	2.50839	same
ESAM	ENSSSCG00000015200	-1.46093	0.0130721	-0.782428	0.0134754	-0.678503	same
ETS2	ENSSSCG00000038948	2.0762	6.57779e-05	0.886109	0.00272082	1.19009	same
ETV7	ENSSSCG00000001561	3.58743	0.000254246	1.44175	0.0239828	2.14568	same
F3	ENSSSCG00000022447	1.3485	0.037538	1.11436	0.00621038	0.234146	same
FAM110C	ENSSSCG00000053285	3.05103	1.68667e-05	1.69192	0.00136719	1.35912	same
FAM111A	ENSSSCG00000033703	2.89924	0.00101632	1.99534	0.000486974	0.903898	same
FAM111B	ENSSSCG00000013147	1.85066	0.00197504	1.36494	0.0361342	0.485714	same
FILIP1L	ENSSSCG00000011972	2.0764	0.000651589	0.980045	0.0038883	1.09636	same
FKBP4	ENSSSCG00000000743	1.49313	0.00661102	0.666381	0.0163307	0.826752	same
FLI1	ENSSSCG00000015237	-1.60142	0.0102302	-2.17702	0.0051136	0.575609	same
FOS	ENSSSCG00000002383	2.46326	0.000198199	4.07961	5.74863e-05	-1.61635	same
FOSB	ENSSSCG00000031616	2.44173	0.00588735	1.39399	0.0498941	1.04773	same
FOSL1	ENSSSCG00000012967	5.36585	6.68124e-06	3.66982	0.000308507	1.69604	same
FOSL2	ENSSSCG00000032527	2.70108	0.000254246	1.93983	0.000973996	0.761258	same
GADD45A	ENSSSCG00000037066	2.84839	3.30982e-06	1.42616	0.000851008	1.42223	same
GADD45B	ENSSSCG00000022689	3.12599	9.01738e-05	1.94226	0.000114912	1.18373	same
GATA2	ENSSSCG00000011618	-1.58896	0.00936619	-2.94251	0.0153317	1.35355	same
GBP5	ENSSSCG00000062656	4.19439	6.68124e-06	2.78007	0.000167094	1.41432	same
GCH1	ENSSSCG00000035715	1.8673	0.000930091	1.77397	0.00040565	0.093334	same
GNAT1	ENSSSCG00000042718	1.76308	0.0096485	3.24385	6.63854e-06	-1.48076	same
GPR4	ENSSSCG00000037184	1.54327	0.016115	0.942344	0.00572663	0.600922	same
HBB	ENSSSCG00000014725	2.66474	0.0307244	1.76061	0.031283	0.904124	same
HDAC4	ENSSSCG00000024777	1.00231	0.0148577	0.886937	0.0151403	0.115377	same
HERC5	ENSSSCG00000030548	4.11821	0.000113289	1.86328	0.00812806	2.25492	same
HERC6	ENSSSCG00000021712	3.36328	0.000263671	1.15492	0.0208571	2.20836	same
HIVEP2	ENSSSCG00000004138	2.38196	0.00209532	0.878936	0.0347619	1.50302	same
HLA-DOB	ENSSSCG00000001459	1.47057	0.0370687	1.72929	0.00390503	-0.258722	same
HSPA12B	ENSSSCG00000007147	-5.1386	0.00284012	-2.5459	0.00144603	-2.5927	same
HSPA5	ENSSSCG00000005601	2.4764	9.49607e-05	0.821099	0.0214195	1.6553	same
HSPA6	ENSSSCG00000047932	7.10864	9.09159e-07	2.63192	0.00115261	4.47672	same
HSPA8	ENSSSCG00000015140	2.52589	6.74543e-06	1.02083	0.0197319	1.50505	same
HSPA9	ENSSSCG00000014338	0.837693	0.0105701	0.517998	0.0476549	0.319694	same
HSPH1	ENSSSCG00000009334	3.76156	1.06567e-05	1.22949	0.0100147	2.53207	same
ICAM1	ENSSSCG00000013655	4.85075	6.15933e-07	3.18669	1.74334e-06	1.66406	same
ID1	ENSSSCG00000037016	-1.12668	0.041054	-1.64004	0.00583369	0.513363	same
IER2	ENSSSCG00000013753	1.54664	0.00661102	1.11047	0.00215395	0.43617	same
IER3	ENSSSCG00000027607	1.80301	0.000558197	3.34201	0.000127817	-1.539	same
IER5	ENSSSCG00000015541	2.61825	4.86322e-06	1.34877	0.000468726	1.26948	same
IFIH1	ENSSSCG00000015897	3.63784	1.96068e-05	1.85677	0.00119763	1.78107	same
IFIT1	ENSSSCG00000010452	4.83016	9.71846e-05	1.65506	0.0135888	3.1751	same
IFIT2	ENSSSCG00000010451	5.29282	3.13557e-05	1.38355	0.0121212	3.90927	same
IFIT3	ENSSSCG00000061268	5.44593	0.000120926	1.44363	0.017979	4.0023	same
IL10RB	ENSSSCG00000041289	3.10085	3.70448e-05	0.871081	0.0267114	2.22977	same
IL15	ENSSSCG00000009051	1.19755	0.0195846	2.79805	0.00244711	-1.60051	same
IL2RA	ENSSSCG00000022849	4.16818	4.4001e-05	1.77922	0.00420088	2.38895	same
IL4R	ENSSSCG00000007817	3.01893	6.68124e-06	1.31968	0.00567544	1.69925	same
IL6	ENSSSCG00000020970	7.82282	3.78718e-07	4.45121	0.00135903	3.37161	same
IRAK2	ENSSSCG00000011570	2.55015	0.000168687	1.34171	0.00157887	1.20844	same
IRF1	ENSSSCG00000014277	5.66592	7.95433e-08	2.65247	0.000140886	3.01345	same
IRF2BPL	ENSSSCG00000002392	1.56893	0.000272237	0.810365	0.0393337	0.758567	same
IRF8	ENSSSCG00000034980	1.69029	0.00262934	1.0041	0.0256855	0.686186	same
ISG15	ENSSSCG00000040575	5.93653	3.82929e-05	2.34379	0.000243575	3.59274	same
ISG20	ENSSSCG00000024867	4.32122	0.000134589	3.13901	0.00272082	1.18221	same
JDP2	ENSSSCG00000035895	2.65499	2.7326e-06	0.945155	0.00130126	1.70983	same
JMJD6	ENSSSCG00000035923	2.01199	0.000209047	0.760129	0.019266	1.25186	same
JUNB	ENSSSCG00000013735	3.61021	2.38282e-05	1.95348	6.2314e-05	1.65672	same
KANK3	ENSSSCG00000013598	-2.6772	0.00235459	-1.81844	0.00216749	-0.858753	same
KDM6B	ENSSSCG00000017962	2.03739	0.00119429	0.750627	0.0324931	1.28677	same
KLHDC8B	ENSSSCG00000011379	-1.60959	0.0372771	-0.754905	0.0487595	-0.85468	same
LAMA4	ENSSSCG00000004425	1.55257	0.00487092	0.901249	0.0366871	0.651323	same
MADCAM1	ENSSSCG00000039500	2.10131	0.00664093	1.03161	0.0189513	1.0697	same
MAFF	ENSSSCG00000030165	3.74422	4.01029e-06	3.2024	1.81783e-06	0.541813	same
MAP3K14	ENSSSCG00000017330	2.36774	6.18279e-05	1.01589	0.00180843	1.35185	same
MAP3K8	ENSSSCG00000020705	3.25835	8.90573e-06	0.879018	0.0158897	2.37933	same
MAPKAPK2	ENSSSCG00000015650	0.882228	0.00246396	0.579021	0.0353459	0.303207	same
MARCHF3	ENSSSCG00000014249	1.85154	0.00100628	1.08066	0.0241268	0.770878	same
MASP2	ENSSSCG00000003410	2.07775	0.000103212	1.1145	0.0401792	0.96325	same
MAST4	ENSSSCG00000016956	1.07099	0.0138816	0.790152	0.0324931	0.28084	same
MFNG	ENSSSCG00000030209	-2.59885	0.0214674	-2.04049	0.013819	-0.558355	same
MIDN	ENSSSCG00000013432	1.30324	0.000411566	0.528136	0.0282246	0.775108	same
MNDA	ENSSSCG00000037532	2.46362	0.00210146	2.9637	0.00274169	-0.500084	same
MOB3C	ENSSSCG00000003897	2.47121	2.7393e-05	1.34862	0.00716246	1.12259	same
MX2	ENSSSCG00000012076	4.75404	1.7274e-05	2.94773	0.000940125	1.80631	same
MXD1	ENSSSCG00000008334	3.41454	6.67843e-07	0.825584	0.00562614	2.58896	same
NES	ENSSSCG00000006474	-1.50027	0.0214872	-0.646467	0.0455828	-0.853807	same
NFIL3	ENSSSCG00000009592	2.48985	2.11019e-05	1.71098	0.000270473	0.778868	same
NFKB1	ENSSSCG00000030957	3.61723	7.02329e-07	1.11031	0.00308387	2.50692	same
NFKB2	ENSSSCG00000010580	3.80629	1.18571e-07	1.83836	0.000114912	1.96794	same
NFKBIA	ENSSSCG00000001952	3.39883	1.37869e-06	0.97234	0.000840585	2.42649	same
NFKBIE	ENSSSCG00000001703	3.56411	3.78718e-07	0.934632	0.00682211	2.62948	same
NFKBIZ	ENSSSCG00000011951	3.9734	7.89985e-07	1.44468	0.00105115	2.52871	same
NFYA	ENSSSCG00000001611	0.900327	0.00751164	0.662516	0.0456622	0.237811	same
NOCT	ENSSSCG00000024596	1.63318	0.000532786	1.07041	0.00157887	0.562765	same
NOTCH4	ENSSSCG00000001440	-2.10985	0.000897268	-1.06147	0.00158328	-1.04838	same
NR4A3	ENSSSCG00000005385	3.38382	4.46854e-05	1.87061	0.000385047	1.51322	same
NT5C3A	ENSSSCG00000022912	2.24484	0.000162191	0.88484	0.0415087	1.36	same
NUAK2	ENSSSCG00000038471	1.96993	0.00334074	2.63639	8.73717e-05	-0.666458	same
NUB1	ENSSSCG00000016438	2.86539	8.51205e-07	0.649545	0.0076788	2.21584	same
OAS1	ENSSSCG00000046640	4.03825	0.000185361	2.3379	0.00401419	1.70036	same
OAS2	ENSSSCG00000009881	4.0705	0.000182013	1.51192	0.0112651	2.55858	same
ODC1	ENSSSCG00000027121	1.15119	0.000230921	0.762606	0.00274169	0.388584	same
OSMR	ENSSSCG00000016851	2.36395	4.21913e-05	2.36012	0.0036938	0.00382965	same
PARP14	ENSSSCG00000011874	4.53775	6.59022e-06	2.21353	0.00215395	2.32422	same
PDE4B	ENSSSCG00000003805	2.20998	1.15988e-05	0.828839	0.0095831	1.38114	same
PFKFB3	ENSSSCG00000011133	4.27012	1.19564e-05	0.822897	0.0231167	3.44722	same
PGM2	ENSSSCG00000008773	1.07304	0.0337605	1.10444	0.0057592	-0.0313953	same
PHF11	ENSSSCG00000009396	2.93882	3.38954e-06	1.04129	0.0057592	1.89753	same
PIM1	ENSSSCG00000001573	3.01643	9.84929e-07	1.45202	0.000348187	1.56441	same
PLAGL2	ENSSSCG00000007243	1.0151	0.00649448	0.907014	0.00756365	0.108086	same
PLAUR	ENSSSCG00000032434	2.68078	0.000251203	1.73645	0.00105115	0.94433	same
PLEKHS1	ENSSSCG00000034754	2.86366	0.00236964	3.49186	0.00174638	-0.628198	same
PLK2	ENSSSCG00000016925	1.02142	0.0182129	0.739806	0.0448548	0.281615	same
PLOD1	ENSSSCG00000003433	1.25878	0.0210955	0.993612	0.00287953	0.265167	same
PLOD3	ENSSSCG00000028879	1.7282	0.000113397	1.05156	0.0166226	0.676639	same
PLSCR1	ENSSSCG00000035634	1.67433	0.00067004	1.11192	0.0322441	0.562409	same
PMAIP1	ENSSSCG00000026454	3.72183	1.36851e-06	2.5186	4.52114e-06	1.20323	same
PML	ENSSSCG00000001912	2.8151	1.64409e-05	0.71799	0.00785619	2.09711	same
PNKD	ENSSSCG00000029002	1.76851	0.00317751	0.875691	0.00567023	0.892816	same
PPRC1	ENSSSCG00000010575	1.39452	0.00185205	0.748631	0.0163307	0.645893	same
PRDM1	ENSSSCG00000004369	2.97179	1.69871e-05	3.33509	8.04447e-07	-0.363304	same
PTGS2	ENSSSCG00000015579	4.86292	7.89985e-07	2.50541	0.00636641	2.35751	same
PTPN1	ENSSSCG00000007469	3.06826	8.51205e-07	0.649625	0.00898922	2.41863	same
RAMP2	ENSSSCG00000017389	-2.78344	9.12472e-05	-1.31524	0.000807827	-1.4682	same
RDH10	ENSSSCG00000033669	3.24567	1.92553e-06	2.05218	9.53673e-05	1.19349	same
RELB	ENSSSCG00000038879	4.3895	2.18501e-07	1.49258	0.000560138	2.89693	same
RELL1	ENSSSCG00000008772	3.34425	0.000160851	1.25717	0.000600596	2.08708	same
RHBDF2	ENSSSCG00000023362	1.90976	0.00116479	1.78041	0.0130673	0.129346	same
RHOJ	ENSSSCG00000022804	1.8697	0.00248227	1.19841	0.00382998	0.671284	same
RIPK1	ENSSSCG00000001009	1.69225	5.50492e-05	0.503985	0.0410147	1.18826	same
RIPK2	ENSSSCG00000024096	2.83049	7.02329e-07	0.783139	0.00778762	2.04735	same
RMC1	ENSSSCG00000026851	1.04167	0.00307199	0.584973	0.0214867	0.456695	same
RND1	ENSSSCG00000038562	8.16375	7.89985e-07	1.14265	0.00310068	7.0211	same
RNF122	ENSSSCG00000036062	3.27818	1.43302e-05	1.86438	0.00105115	1.4138	same
RNF19B	ENSSSCG00000025206	4.05031	2.42563e-06	1.10711	0.00167705	2.9432	same
RSAD2	ENSSSCG00000008648	5.65775	3.06925e-05	3.99914	0.000345802	1.65861	same
SAMD9	ENSSSCG00000027372	3.54329	1.95911e-05	1.62022	0.0189513	1.92307	same
SBNO2	ENSSSCG00000030042	2.50622	1.96068e-05	1.86175	6.50372e-05	0.644476	same
SELENOI	ENSSSCG00000030643	0.847526	0.0335773	1.07208	0.0291216	-0.224557	same
SELP	ENSSSCG00000006288	5.68771	3.67982e-05	3.27368	0.00142699	2.41403	same
SEMA7A	ENSSSCG00000023165	2.72871	0.000499721	1.54539	0.0197319	1.18332	same
SENP3	ENSSSCG00000032469	0.741066	0.0107982	0.550091	0.0423419	0.190975	same
SERINC2	ENSSSCG00000023585	1.45734	0.0310579	1.10701	0.0381422	0.350326	same
SERPINB9	ENSSSCG00000031615	-0.910127	0.0402131	-0.782547	0.00785619	-0.12758	same
SERPINE1	ENSSSCG00000025698	4.07971	1.03033e-05	2.99554	0.00183569	1.08418	same
SERTAD1	ENSSSCG00000026931	2.12651	4.1346e-05	0.982849	0.0012356	1.14366	same
SIK1	ENSSSCG00000035037	2.05705	2.41399e-05	1.28845	0.000432512	0.768593	same
SIX4	ENSSSCG00000005089	1.55939	0.00179328	2.41853	0.00954347	-0.859138	same
SLC1A5	ENSSSCG00000003105	2.58828	7.42688e-06	1.16226	0.0064628	1.42602	same
SLC20A1	ENSSSCG00000032288	2.30512	2.91974e-06	0.678944	0.0325935	1.62618	same
SLC25A25	ENSSSCG00000005636	1.15256	0.00526129	0.995338	0.00212207	0.157218	same
SLC27A3	ENSSSCG00000006569	0.706077	0.0422552	0.618205	0.0324931	0.0878724	same
SLC39A14	ENSSSCG00000032622	4.02159	1.85976e-06	0.884201	0.0266222	3.13739	same
SLC41A1	ENSSSCG00000020783	1.55375	0.000411566	0.869143	0.00529753	0.684607	same
SLCO4A1	ENSSSCG00000039419	1.78184	0.0112646	2.54686	0.000348187	-0.765014	same
SOCS1	ENSSSCG00000027855	3.44711	4.37441e-06	1.98093	0.000686631	1.46618	same
SOCS3	ENSSSCG00000036956	4.98646	1.57676e-05	4.925	7.08329e-08	0.0614626	same
SOD2	ENSSSCG00000040317	4.19406	7.02329e-07	1.28024	0.00286198	2.91381	same
SOX13	ENSSSCG00000015277	-1.19538	0.0245594	-1.27774	0.0476549	0.0823567	same
SOX18	ENSSSCG00000037865	-5.14519	0.00461182	-2.69762	0.00491218	-2.44758	same
SP1	ENSSSCG00000000272	0.746504	0.0389202	0.650196	0.0421489	0.0963073	same
SPRY2	ENSSSCG00000009482	1.10228	0.0396571	0.845268	0.00772101	0.257016	same
SPSB1	ENSSSCG00000035940	2.92333	3.69684e-05	1.23782	0.02604	1.68551	same
STAT5A	ENSSSCG00000017402	2.8308	6.44112e-05	1.24935	0.00136719	1.58145	same
STC2	ENSSSCG00000016983	1.55102	0.0214872	1.8652	0.000263837	-0.31418	same
STIP1	ENSSSCG00000021620	1.96169	0.00026769	0.929958	0.0208571	1.03173	same
STX11	ENSSSCG00000004125	5.29921	2.45113e-07	3.76746	3.61793e-06	1.53175	same
SUSD6	ENSSSCG00000002311	2.44277	3.17196e-06	0.59817	0.0386775	1.8446	same
TAP1	ENSSSCG00000025618	3.07862	3.09106e-05	1.09872	0.0401792	1.97991	same
TBX1	ENSSSCG00000037762	-3.96953	0.0159788	-3.30369	0.010701	-0.665837	same
TCF7L2	ENSSSCG00000010638	0.882831	0.029812	0.613508	0.0251245	0.269324	same
TCIRG1	ENSSSCG00000012890	1.40654	0.00710678	1.13153	0.00155333	0.275011	same
TEAD3	ENSSSCG00000001544	1.24472	0.00280109	0.9779	0.0361342	0.26682	same
TEAD4	ENSSSCG00000000736	2.74532	0.000562643	1.28552	0.0210178	1.4598	same
TEK	ENSSSCG00000005122	-2.33984	0.0138971	-1.56054	0.0287822	-0.779305	same
TFPI2	ENSSSCG00000015322	2.16921	0.00175287	1.6436	0.0290932	0.525609	same
TGM2	ENSSSCG00000023522	2.17839	0.00065859	1.94835	0.000579855	0.230042	same
TGM3	ENSSSCG00000026043	4.72226	5.19932e-06	2.99417	0.000438472	1.72809	same
THBS1	ENSSSCG00000004789	2.73146	0.000243056	3.20377	0.000315323	-0.472305	same
TIFA	ENSSSCG00000009129	3.84376	1.97934e-05	2.83467	0.00115261	1.00909	same
TIGAR	ENSSSCG00000024219	0.831056	0.027328	0.810574	0.0324931	0.0204815	same
TIMP1	ENSSSCG00000012277	4.97608	1.74343e-05	1.87474	0.0178023	3.10133	same
TLR4	ENSSSCG00000005503	2.31396	0.000810205	1.33821	0.0467339	0.975748	same
TMEM204	ENSSSCG00000008021	-3.7856	0.00219263	-0.950692	0.0247119	-2.83491	same
TNFAIP1	ENSSSCG00000024626	2.16718	3.1483e-05	0.909292	0.00401738	1.25788	same
TNFAIP3	ENSSSCG00000004154	5.41106	7.34267e-08	3.47678	9.5112e-07	1.93428	same
TNFSF9	ENSSSCG00000022370	3.74532	0.00137908	1.96811	0.0346441	1.77721	same
TRAF2	ENSSSCG00000005838	2.6323	9.84929e-07	0.90202	0.00865925	1.73028	same
TRAF3IP3	ENSSSCG00000032721	-1.39449	0.0300694	-2.59643	0.00573228	1.20194	same
TRAFD1	ENSSSCG00000009886	1.18485	0.00970527	0.697063	0.0214867	0.487782	same
TRIB1	ENSSSCG00000038500	3.73683	2.91974e-06	1.34015	0.00181307	2.39668	same
TRIB3	ENSSSCG00000039862	3.97045	7.01174e-05	1.28805	0.040175	2.6824	same
TRIM16	ENSSSCG00000034049	2.69376	8.20986e-06	1.64084	0.00954347	1.05292	same
TRIM21	ENSSSCG00000014780	3.03018	2.92692e-05	1.34067	0.00464192	1.6895	same
TRIM26	ENSSSCG00000001233	2.65964	3.30982e-06	0.85211	0.00849635	1.80753	same
TRIM47	ENSSSCG00000017199	1.70982	0.000303464	1.06354	0.0272139	0.646274	same
TRIP10	ENSSSCG00000013554	2.15433	0.000166671	1.52699	0.000278447	0.627342	same
TUBB6	ENSSSCG00000038992	1.75151	0.00636163	2.59507	4.52114e-06	-0.843553	same
UBD	ENSSSCG00000001252	7.32682	7.89985e-07	4.96405	1.8357e-06	2.36277	same
USHBP1	ENSSSCG00000036575	-4.1513	0.0292536	-2.93898	0.00146443	-1.21232	same
USP18	ENSSSCG00000000774	4.14039	9.15021e-05	1.42953	0.0064628	2.71086	same
VCAM1	ENSSSCG00000006862	4.6681	4.32804e-07	1.40315	0.000211867	3.26494	same
VIM	ENSSSCG00000011033	-0.944862	0.0496567	-0.918616	0.0191888	-0.0262459	same
VWF	ENSSSCG00000000712	-1.2341	0.00280109	-0.852772	0.0492386	-0.381327	same
XBP1	ENSSSCG00000030996	1.30324	0.000161347	0.595859	0.0231381	0.707383	same
YBX3	ENSSSCG00000000633	1.50119	0.000784628	1.32873	0.000340112	0.172459	same
ZBP1	ENSSSCG00000007508	3.65135	0.000111021	1.81311	0.00277013	1.83824	same
ZBTB21	ENSSSCG00000054999	1.66655	0.00950161	1.20539	0.0155782	0.461152	same
ZC3H12A	ENSSSCG00000037815	3.79762	1.51772e-05	1.16347	0.00789247	2.63415	same
ZFP36	ENSSSCG00000028056	3.79254	2.49687e-06	3.29254	0.000148834	0.499999	same
ZNF217	ENSSSCG00000007484	2.323	2.98081e-06	1.07078	0.00865925	1.25222	same
ZNFX1	ENSSSCG00000030108	3.43768	8.49493e-06	0.787191	0.00408718	2.65048	same
ZSWIM4	ENSSSCG00000013758	2.64967	0.000161399	1.01347	0.00382998	1.6362	same

## Sheet: shared_blood_brain
gene_name	gene_id	blood_logFC	blood_adj.P.Val	brain_logFC	brain_adj.P.Val	logFC_difference	direction_status
A4GALT	ENSSSCG00000026962	0.89057	0.00275428	-1.36921	0.00722971	2.25978	opposite
ABCG2	ENSSSCG00000009215	3.24054	0.0326765	-0.922565	0.0183391	4.1631	opposite
ACSL5	ENSSSCG00000031789	0.428692	0.0415406	0.913915	0.0437645	-0.485223	same
ADAMTS9	ENSSSCG00000011496	1.24916	0.0113481	1.423	0.0333615	-0.173833	same
ADM	ENSSSCG00000013408	4.09961	2.13037e-05	2.19931	0.00105115	1.9003	same
AEN	ENSSSCG00000005102	1.65702	0.000133058	0.674658	0.0125012	0.982364	same
AHSP	ENSSSCG00000037878	7.13587	2.83414e-06	2.43506	0.0276455	4.70081	same
AKAP12	ENSSSCG00000031733	2.42697	0.0289752	1.19088	0.0214195	1.23609	same
ALAS2	ENSSSCG00000012347	8.05291	0.000199112	1.85328	0.0382085	6.19964	same
ANK1	ENSSSCG00000007022	6.27301	1.10397e-07	1.17237	0.00380536	5.10064	same
ANP32E	ENSSSCG00000035209	2.61629	4.72884e-07	-0.808817	0.0239031	3.4251	opposite
ARAP3	ENSSSCG00000014391	-3.01456	0.00289479	-1.16926	0.0163286	-1.8453	same
ARHGAP25	ENSSSCG00000008344	-0.607432	0.016758	-1.69285	0.00255056	1.08542	same
ARL5B	ENSSSCG00000031456	1.39754	0.000710323	0.979459	0.00533648	0.418077	same
ARNTL	ENSSSCG00000013397	1.19646	0.00250117	0.65609	0.035741	0.540368	same
ATF3	ENSSSCG00000015595	2.63637	1.27149e-05	4.43685	7.08329e-08	-1.80048	same
ATF7IP2	ENSSSCG00000020675	1.9595	3.26744e-05	1.61717	0.0428975	0.342325	same
ATP10A	ENSSSCG00000004830	1.87395	0.00272956	-1.20348	0.00241746	3.07743	opposite
B3GNT3	ENSSSCG00000013886	-1.28912	0.0105245	-3.08445	0.00562614	1.79533	same
BAZ1A	ENSSSCG00000001958	1.0931	5.16427e-05	1.23374	0.00390503	-0.140638	same
BCL3	ENSSSCG00000027426	1.64304	0.00812746	2.0694	0.000194405	-0.426361	same
BCOR	ENSSSCG00000012241	0.517457	0.0191659	1.12795	0.00390503	-0.610489	same
BHLHE40	ENSSSCG00000036136	3.05371	7.1809e-06	1.46261	0.00715982	1.5911	same
BIRC3	ENSSSCG00000027529	2.21924	5.45541e-06	2.49813	0.000127817	-0.278886	same
BST2	ENSSSCG00000033453	3.61569	7.98752e-06	1.53951	0.0101255	2.07618	same
CACNA1I	ENSSSCG00000000082	1.57401	0.00569885	1.19158	0.00277013	0.382437	same
CAMSAP2	ENSSSCG00000027314	0.910155	0.00367543	0.514432	0.0349665	0.395723	same
CASP10	ENSSSCG00000026940	0.755029	0.0170127	2.2095	0.000308507	-1.45447	same
CASP7	ENSSSCG00000032408	1.53192	0.00039181	2.20974	0.000127817	-0.677827	same
CASP8	ENSSSCG00000028157	0.702608	0.00500733	0.755383	0.0348176	-0.0527749	same
CCDC194	ENSSSCG00000041467	4.1224	5.22299e-07	2.35517	0.00174794	1.76724	same
CCL4	ENSSSCG00000032343	4.98221	2.58642e-05	3.43175	0.00163345	1.55045	same
CD274	ENSSSCG00000005211	3.56839	1.49896e-06	3.20231	0.000175694	0.366087	same
CD40	ENSSSCG00000035078	1.82219	4.78067e-05	2.92756	5.48817e-05	-1.10537	same
CD69	ENSSSCG00000000653	3.11947	5.49043e-06	3.66438	3.72643e-05	-0.544914	same
CD83	ENSSSCG00000021576	3.22742	1.51806e-07	1.73685	0.00143241	1.49057	same
CDC25C	ENSSSCG00000051455	2.92876	1.42134e-05	1.7179	0.00464945	1.21087	same
CDKN1A	ENSSSCG00000001565	1.29138	0.0206131	1.95043	0.000131865	-0.659048	same
CEBPB	ENSSSCG00000034207	-1.63214	0.00825231	0.968619	0.0208571	-2.60076	opposite
CEBPD	ENSSSCG00000032367	-3.79031	0.00151342	2.86686	1.03377e-05	-6.65717	opposite
CIITA	ENSSSCG00000007901	0.697118	0.0171337	1.68818	0.0300686	-0.991067	same
CIR1	ENSSSCG00000027516	1.39255	3.6571e-05	-0.701483	0.0197319	2.09403	opposite
CISH	ENSSSCG00000040581	0.899862	0.0353753	1.46932	0.00448358	-0.569454	same
CLEC2B	ENSSSCG00000000656	2.02923	0.000153005	2.41716	0.000340112	-0.387929	same
CLIC2	ENSSSCG00000039998	2.76288	8.76817e-05	2.33975	2.23564e-05	0.423126	same
CMPK2	ENSSSCG00000008647	1.88874	0.00382591	0.994774	0.0151403	0.893965	same
CSF1	ENSSSCG00000037449	4.07787	1.39399e-05	0.989425	0.025166	3.08845	same
CTDSP1	ENSSSCG00000036938	-1.22576	0.00155232	-0.771205	0.0125753	-0.454559	same
CTSZ	ENSSSCG00000007522	-0.896462	0.0447979	-1.13492	0.0130318	0.23846	same
CXCL10	ENSSSCG00000032474	6.12521	9.28478e-07	5.20897	0.000106599	0.916242	same
DCUN1D3	ENSSSCG00000007854	1.00224	0.000584263	0.897724	0.00380536	0.104514	same
DDIT3	ENSSSCG00000050998	1.05088	0.00394994	0.947248	0.0122939	0.103631	same
DDX3X	ENSSSCG00000012252	0.79669	0.0073973	0.851295	0.0269079	-0.0546048	same
DDX58	ENSSSCG00000030408	2.90817	0.000451766	1.27734	0.0306926	1.63083	same
DDX60	ENSSSCG00000009720	3.85511	0.000156589	2.76199	0.0134754	1.09312	same
DET1	ENSSSCG00000005103	1.19677	0.00382851	0.588747	0.0341361	0.608022	same
DNAJA4	ENSSSCG00000037646	3.59151	0.00170887	0.739566	0.0353908	2.85195	same
DNAJB1	ENSSSCG00000013784	3.16005	2.89785e-06	1.47746	0.00491218	1.68258	same
DUSP2	ENSSSCG00000035971	-1.42831	0.0128104	5.04111	1.96916e-06	-6.46941	opposite
DUSP5	ENSSSCG00000040815	2.65476	2.47485e-05	3.76633	4.52114e-06	-1.11157	same
EGR1	ENSSSCG00000014336	1.53644	0.0127379	1.21144	0.00117089	0.325008	same
EGR2	ENSSSCG00000010224	2.04804	0.00208566	3.11338	0.0068841	-1.06534	same
ENSSSCG00000009348	ENSSSCG00000009348	1.06189	0.00990826	0.851053	0.00529753	0.210838	same
ENSSSCG00000014618	ENSSSCG00000014618	2.57536	1.39201e-05	1.44118	0.0467339	1.13418	same
ENSSSCG00000015390	ENSSSCG00000015390	1.24023	0.0254312	-0.93783	0.0139542	2.17806	opposite
ENSSSCG00000017146	ENSSSCG00000017146	2.63881	7.69765e-06	2.16157	0.000137273	0.477242	same
ENSSSCG00000023584	ENSSSCG00000023584	1.45099	0.00147175	2.5393	0.0102231	-1.0883	same
ENSSSCG00000026701	ENSSSCG00000026701	7.33888	1.95311e-08	1.02139	0.0453242	6.3175	same
ENSSSCG00000027916	ENSSSCG00000027916	-0.706789	0.00978877	-0.654988	0.0135492	-0.0518003	same
ENSSSCG00000029160	ENSSSCG00000029160	5.38631	1.34e-06	1.26687	0.0361962	4.11944	same
ENSSSCG00000029347	ENSSSCG00000029347	1.58082	0.0386355	1.0839	0.0245196	0.496927	same
ENSSSCG00000030801	ENSSSCG00000030801	3.68728	2.06143e-07	2.0435	0.00105115	1.64378	same
ENSSSCG00000032381	ENSSSCG00000032381	-2.29795	0.014852	0.982695	0.0249999	-3.28065	opposite
ENSSSCG00000038594	ENSSSCG00000038594	2.94676	6.04352e-05	1.16088	0.00130126	1.78588	same
ENSSSCG00000040118	ENSSSCG00000040118	1.50706	0.000991042	-0.729912	0.0267395	2.23697	opposite
ENSSSCG00000049524	ENSSSCG00000049524	-1.65335	1.87718e-05	-0.651223	0.0484734	-1.00213	same
ENSSSCG00000052111	ENSSSCG00000052111	1.74887	0.00520225	3.18312	0.00572663	-1.43426	same
ENSSSCG00000055162	ENSSSCG00000055162	2.251	0.000250368	1.7346	0.00119763	0.516396	same
ENSSSCG00000055618	ENSSSCG00000055618	2.33727	0.000969742	1.92768	0.0324679	0.409596	same
ENSSSCG00000058619	ENSSSCG00000058619	3.3031	2.93676e-07	1.90672	0.0216456	1.39638	same
ENSSSCG00000058782	ENSSSCG00000058782	1.10948	0.0427381	1.12543	0.0437645	-0.0159516	same
ENSSSCG00000060622	ENSSSCG00000060622	1.12066	0.00165636	1.51578	0.0114457	-0.395121	same
ENSSSCG00000061858	ENSSSCG00000061858	2.68095	8.84563e-07	1.87832	0.0449486	0.802628	same
ENSSSCG00000063342	ENSSSCG00000063342	2.97593	1.22099e-05	2.37429	0.00105115	0.601642	same
EPSTI1	ENSSSCG00000037572	3.4057	8.82039e-06	1.85213	0.0378167	1.55357	same
ETV7	ENSSSCG00000001561	3.28083	2.9732e-05	1.44175	0.0239828	1.83908	same
FAM111A	ENSSSCG00000033703	-1.8465	0.0114304	1.99534	0.000486974	-3.84184	opposite
FAM20C	ENSSSCG00000020813	-4.12163	0.0217018	0.753514	0.00914274	-4.87514	opposite
FKBP4	ENSSSCG00000000743	2.15273	0.000246339	0.666381	0.0163307	1.48635	same
FLI1	ENSSSCG00000015237	-0.59879	0.00289317	-2.17702	0.0051136	1.57823	same
FOS	ENSSSCG00000002383	2.62079	1.89567e-06	4.07961	5.74863e-05	-1.45882	same
FOSB	ENSSSCG00000031616	3.91868	2.83514e-05	1.39399	0.0498941	2.52469	same
GADD45B	ENSSSCG00000022689	1.91078	0.000415862	1.94226	0.000114912	-0.0314786	same
GBP5	ENSSSCG00000062656	2.5985	2.38124e-05	2.78007	0.000167094	-0.181567	same
GPX3	ENSSSCG00000036438	7.22772	5.80461e-06	-1.5497	0.0445974	8.77742	opposite
GRAMD1A	ENSSSCG00000002879	-1.27195	0.0373234	0.585154	0.0357337	-1.8571	opposite
HBB	ENSSSCG00000014725	7.90549	1.1818e-07	1.76061	0.031283	6.14487	same
HERC5	ENSSSCG00000030548	2.41818	0.00529731	1.86328	0.00812806	0.554898	same
HERC6	ENSSSCG00000021712	2.50588	0.000204348	1.15492	0.0208571	1.35096	same
HIVEP2	ENSSSCG00000004138	1.37834	4.66578e-05	0.878936	0.0347619	0.4994	same
HMGN3	ENSSSCG00000004470	-0.712912	0.0324776	-0.573334	0.049328	-0.139578	same
HSPA6	ENSSSCG00000047932	2.89393	0.00114421	2.63192	0.00115261	0.262007	same
HSPA8	ENSSSCG00000015140	1.4435	0.000469449	1.02083	0.0197319	0.422663	same
HSPA9	ENSSSCG00000014338	0.696608	0.00139873	0.517998	0.0476549	0.178609	same
HSPH1	ENSSSCG00000009334	3.18286	5.19914e-05	1.22949	0.0100147	1.95337	same
ICAM1	ENSSSCG00000013655	1.77566	6.50784e-05	3.18669	1.74334e-06	-1.41103	same
IER5	ENSSSCG00000015541	0.898241	0.00441788	1.34877	0.000468726	-0.450527	same
IFIH1	ENSSSCG00000015897	3.05134	1.22457e-06	1.85677	0.00119763	1.19457	same
IFIT1	ENSSSCG00000010452	5.08608	9.95412e-06	1.65506	0.0135888	3.43102	same
IFIT3	ENSSSCG00000061268	1.72197	0.0366325	1.44363	0.017979	0.278341	same
IL15	ENSSSCG00000009051	1.62416	0.00221728	2.79805	0.00244711	-1.17389	same
IL2RA	ENSSSCG00000022849	1.62627	0.000418068	1.77922	0.00420088	-0.152958	same
IRAK2	ENSSSCG00000011570	1.0646	0.000976366	1.34171	0.00157887	-0.277108	same
IRF1	ENSSSCG00000014277	2.22477	3.27519e-06	2.65247	0.000140886	-0.427704	same
IRF4	ENSSSCG00000033381	1.03545	0.0124743	2.26962	0.0147983	-1.23417	same
ISG15	ENSSSCG00000040575	3.45835	0.00529279	2.34379	0.000243575	1.11456	same
ISG20	ENSSSCG00000024867	2.66883	0.00630078	3.13901	0.00272082	-0.470182	same
ITPR3	ENSSSCG00000001518	-0.662638	0.0179613	-1.26697	0.0148725	0.604327	same
JDP2	ENSSSCG00000035895	-1.41774	0.0131306	0.945155	0.00130126	-2.36289	opposite
JMJD6	ENSSSCG00000035923	1.38576	0.000987237	0.760129	0.019266	0.625635	same
JUNB	ENSSSCG00000013735	0.858133	0.00183737	1.95348	6.2314e-05	-1.09535	same
KANSL1	ENSSSCG00000017310	0.451385	0.0115133	0.570505	0.0267395	-0.11912	same
KEL	ENSSSCG00000016472	7.28376	1.51806e-07	1.70352	0.0107593	5.58024	same
KLHL13	ENSSSCG00000012637	-6.14016	0.0159084	-0.747883	0.0445974	-5.39227	same
LEF1	ENSSSCG00000009148	-0.760471	0.0180583	-2.10189	0.00128337	1.34142	same
LRRC32	ENSSSCG00000014869	2.66069	0.00563943	1.09206	0.0057592	1.56863	same
MAFF	ENSSSCG00000030165	2.79567	0.000302513	3.2024	1.81783e-06	-0.406735	same
MARCHF3	ENSSSCG00000014249	5.35573	1.53341e-08	1.08066	0.0241268	4.27508	same
MFNG	ENSSSCG00000030209	-0.717725	0.032486	-2.04049	0.013819	1.32277	same
MIDN	ENSSSCG00000013432	-1.11839	0.0390561	0.528136	0.0282246	-1.64652	opposite
MNDA	ENSSSCG00000037532	0.993425	0.0107874	2.9637	0.00274169	-1.97028	same
MOB3C	ENSSSCG00000003897	1.06111	0.0014155	1.34862	0.00716246	-0.287512	same
MX2	ENSSSCG00000012076	2.9633	0.000810451	2.94773	0.000940125	0.0155695	same
NFKB1	ENSSSCG00000030957	0.612788	0.00064365	1.11031	0.00308387	-0.497523	same
NFKB2	ENSSSCG00000010580	2.03264	2.79769e-06	1.83836	0.000114912	0.194283	same
NFKBIA	ENSSSCG00000001952	1.34624	0.0257429	0.97234	0.000840585	0.373897	same
NFKBIE	ENSSSCG00000001703	0.960424	0.00503472	0.934632	0.00682211	0.0257914	same
NFKBIZ	ENSSSCG00000011951	1.41223	0.000112977	1.44468	0.00105115	-0.0324533	same
NKAP	ENSSSCG00000012613	0.522271	0.0357925	-0.680613	0.0443143	1.20288	opposite
NR4A3	ENSSSCG00000005385	4.50182	2.73149e-07	1.87061	0.000385047	2.63122	same
NT5C3A	ENSSSCG00000022912	3.91548	1.06958e-07	0.88484	0.0415087	3.03064	same
NUB1	ENSSSCG00000016438	1.6011	9.42704e-07	0.649545	0.0076788	0.951558	same
ODC1	ENSSSCG00000027121	0.685709	0.00617805	0.762606	0.00274169	-0.0768963	same
PARP14	ENSSSCG00000011874	2.7135	1.03431e-05	2.21353	0.00215395	0.499973	same
PDE4B	ENSSSCG00000003805	0.776697	0.00811088	0.828839	0.0095831	-0.0521415	same
PDK3	ENSSSCG00000012181	-0.602586	0.0353753	0.645567	0.0382643	-1.24815	opposite
PFKFB3	ENSSSCG00000011133	2.75564	1.10122e-06	0.822897	0.0231167	1.93275	same
PGGHG	ENSSSCG00000025023	-0.499538	0.0398154	-1.35841	0.0308409	0.858876	same
PHF11	ENSSSCG00000009396	1.31002	0.00110514	1.04129	0.0057592	0.268725	same
PHLPP2	ENSSSCG00000002739	2.15797	3.436e-06	0.527678	0.0443143	1.6303	same
PIM1	ENSSSCG00000001573	2.48213	0.000189469	1.45202	0.000348187	1.03011	same
PIM3	ENSSSCG00000032936	1.9326	6.5198e-05	1.25207	0.00789309	0.680527	same
PKN3	ENSSSCG00000005657	2.13571	9.382e-05	-2.60769	0.00380536	4.7434	opposite
PLEKHG1	ENSSSCG00000032778	1.13261	0.00988615	0.780242	0.0158315	0.352368	same
PLK2	ENSSSCG00000016925	3.35383	0.000554022	0.739806	0.0448548	2.61403	same
PLOD3	ENSSSCG00000028879	1.47602	0.00107974	1.05156	0.0166226	0.424461	same
PLSCR1	ENSSSCG00000035634	2.22524	0.000625047	1.11192	0.0322441	1.11332	same
PMAIP1	ENSSSCG00000026454	1.87181	0.000712148	2.5186	4.52114e-06	-0.646792	same
PML	ENSSSCG00000001912	1.55139	0.000135244	0.71799	0.00785619	0.833402	same
PPM1D	ENSSSCG00000026665	1.64856	2.38701e-05	0.610543	0.0412039	1.03802	same
PRDM1	ENSSSCG00000004369	1.83241	0.000244668	3.33509	8.04447e-07	-1.50268	same
PTPN1	ENSSSCG00000007469	0.877653	0.00439602	0.649625	0.00898922	0.228028	same
RAMP2	ENSSSCG00000017389	-4.75423	0.0367394	-1.31524	0.000807827	-3.43899	same
RASAL3	ENSSSCG00000013839	-1.46798	0.021491	-1.94933	0.0417048	0.481352	same
RELB	ENSSSCG00000038879	2.70985	6.69791e-08	1.49258	0.000560138	1.21727	same
RELL1	ENSSSCG00000008772	0.686656	0.0335745	1.25717	0.000600596	-0.570516	same
RELT	ENSSSCG00000014825	-4.36229	0.0266298	0.919906	0.0147983	-5.28219	opposite
RIPK2	ENSSSCG00000024096	0.774372	0.0174982	0.783139	0.00778762	-0.0087667	same
RND1	ENSSSCG00000038562	3.77629	0.000788391	1.14265	0.00310068	2.63364	same
RPS24	ENSSSCG00000039544	2.14669	8.61314e-06	-0.608781	0.0375586	2.75547	opposite
RSAD2	ENSSSCG00000008648	4.58	0.000211977	3.99914	0.000345802	0.580858	same
RUNX3	ENSSSCG00000032686	1.91497	3.88723e-05	2.35134	0.0241268	-0.436367	same
SAMD9	ENSSSCG00000027372	1.78685	0.000698001	1.62022	0.0189513	0.166631	same
SAPCD2	ENSSSCG00000032279	1.34526	0.0443409	-1.03758	0.0129874	2.38283	opposite
SBNO2	ENSSSCG00000030042	0.944884	0.0386474	1.86175	6.50372e-05	-0.916864	same
SELENOI	ENSSSCG00000030643	0.608559	0.0119541	1.07208	0.0291216	-0.463524	same
SEMA4C	ENSSSCG00000008197	1.94793	0.0314308	0.857507	0.0135888	1.09043	same
SENP3	ENSSSCG00000032469	0.592574	0.0110832	0.550091	0.0423419	0.0424834	same
SERINC2	ENSSSCG00000023585	4.85575	5.35973e-08	1.10701	0.0381422	3.74874	same
SERPINE1	ENSSSCG00000025698	3.13153	1.14387e-05	2.99554	0.00183569	0.135991	same
SERTAD1	ENSSSCG00000026931	1.83733	0.000338895	0.982849	0.0012356	0.854479	same
SHD	ENSSSCG00000013503	1.59687	0.00084095	0.818611	0.0484728	0.778261	same
SIK1	ENSSSCG00000035037	1.07085	0.0118437	1.28845	0.000432512	-0.217609	same
SLC1A5	ENSSSCG00000003105	1.28825	0.00729977	1.16226	0.0064628	0.125988	same
SLC38A5	ENSSSCG00000025981	2.66801	6.71295e-06	-1.80285	0.000315323	4.47086	opposite
SLC39A14	ENSSSCG00000032622	0.86906	0.0165645	0.884201	0.0266222	-0.0151405	same
SLC41A1	ENSSSCG00000020783	0.526707	0.0327504	0.869143	0.00529753	-0.342436	same
SLC43A3	ENSSSCG00000033998	-1.05174	0.0284839	-0.898749	0.0353054	-0.152988	same
SLC7A5	ENSSSCG00000032996	1.9443	6.2999e-06	-0.898965	0.040175	2.84327	opposite
SLCO4A1	ENSSSCG00000039419	1.75243	0.0225302	2.54686	0.000348187	-0.794424	same
SNX22	ENSSSCG00000037275	2.52025	0.000195558	-0.947647	0.00562614	3.4679	opposite
SOCS1	ENSSSCG00000027855	3.00116	1.8671e-05	1.98093	0.000686631	1.02023	same
SPSB1	ENSSSCG00000035940	2.32712	2.0519e-06	1.23782	0.02604	1.0893	same
STARD8	ENSSSCG00000012828	3.58208	1.55274e-06	0.8196	0.020831	2.76248	same
STAT5A	ENSSSCG00000017402	1.44545	0.000246279	1.24935	0.00136719	0.196107	same
STIL	ENSSSCG00000003888	1.5576	5.19406e-05	0.780424	0.0210178	0.777174	same
STIP1	ENSSSCG00000021620	2.12058	1.4745e-05	0.929958	0.0208571	1.19063	same
TAP1	ENSSSCG00000025618	1.36131	0.000229737	1.09872	0.0401792	0.262594	same
TCF7L2	ENSSSCG00000010638	-5.41719	0.0384493	0.613508	0.0251245	-6.03069	opposite
TGM2	ENSSSCG00000023522	2.7401	0.000722818	1.94835	0.000579855	0.791749	same
TGM3	ENSSSCG00000026043	-1.97454	0.0274405	2.99417	0.000438472	-4.96871	opposite
TIAM2	ENSSSCG00000004065	3.02611	1.77404e-07	1.05339	0.0301205	1.97272	same
TIFA	ENSSSCG00000009129	1.92579	5.93631e-06	2.83467	0.00115261	-0.908878	same
TIFAB	ENSSSCG00000038110	-5.41349	0.000573768	-3.25222	0.0213863	-2.16127	same
TIGAR	ENSSSCG00000024219	0.930648	0.000730005	0.810574	0.0324931	0.120074	same
TLR4	ENSSSCG00000005503	-2.43909	0.0201153	1.33821	0.0467339	-3.7773	opposite
TMSB4X	ENSSSCG00000012119	-0.885833	0.00877152	-0.761824	0.0133328	-0.124009	same
TNFAIP3	ENSSSCG00000004154	2.27576	4.6051e-07	3.47678	9.5112e-07	-1.20102	same
TRAF1	ENSSSCG00000005511	0.93895	0.00282731	1.13779	0.00610323	-0.198843	same
TRAF2	ENSSSCG00000005838	1.99469	4.95105e-06	0.90202	0.00865925	1.09267	same
TRAF3IP3	ENSSSCG00000032721	-1.19032	0.000137398	-2.59643	0.00573228	1.40611	same
TRAFD1	ENSSSCG00000009886	0.545719	0.0369565	0.697063	0.0214867	-0.151344	same
TRIB3	ENSSSCG00000039862	1.66329	0.0372611	1.28805	0.040175	0.375241	same
TRIM21	ENSSSCG00000014780	1.7004	0.0024762	1.34067	0.00464192	0.359726	same
TRIM26	ENSSSCG00000001233	1.4102	0.000134311	0.85211	0.00849635	0.558087	same
TRIP10	ENSSSCG00000013554	1.7037	0.000265648	1.52699	0.000278447	0.176718	same
UBD	ENSSSCG00000001252	2.87114	0.000282579	4.96405	1.8357e-06	-2.09292	same
UBE2G1	ENSSSCG00000058778	0.479799	0.026448	0.732619	0.0141391	-0.25282	same
USP18	ENSSSCG00000000774	3.70928	9.97514e-05	1.42953	0.0064628	2.27975	same
USPL1	ENSSSCG00000028065	0.432519	0.0225269	0.895132	0.012886	-0.462613	same
UVRAG	ENSSSCG00000028979	0.656689	0.00352157	0.63018	0.0214195	0.026509	same
VEGFA	ENSSSCG00000001695	2.28471	4.24593e-05	0.76645	0.0352081	1.51826	same
VIM	ENSSSCG00000011033	-2.25669	2.80719e-05	-0.918616	0.0191888	-1.33807	same
VWF	ENSSSCG00000000712	3.12004	5.21235e-06	-0.852772	0.0492386	3.97281	opposite
YBX3	ENSSSCG00000000633	2.47982	2.58642e-05	1.32873	0.000340112	1.15109	same
ZBP1	ENSSSCG00000007508	1.71063	0.0427092	1.81311	0.00277013	-0.102482	same
ZBTB21	ENSSSCG00000054999	1.05346	0.0429294	1.20539	0.0155782	-0.151933	same
ZC3H12A	ENSSSCG00000037815	1.63079	6.11968e-05	1.16347	0.00789247	0.467327	same
ZNFX1	ENSSSCG00000030108	1.97599	0.00542517	0.787191	0.00408718	1.18879	same

## Sheet: shared_blood_kidney
gene_name	gene_id	blood_logFC	blood_adj.P.Val	kidney_logFC	kidney_adj.P.Val	logFC_difference	direction_status
AARS1	ENSSSCG00000002723	0.710578	0.0323433	0.82453	0.00873923	-0.113952	same
ABCA1	ENSSSCG00000005423	1.18927	0.0061649	1.54999	0.00829217	-0.360723	same
ABCA2	ENSSSCG00000039264	-0.968063	0.000618825	-0.842462	0.035319	-0.125602	same
ABCB7	ENSSSCG00000012424	0.460511	0.0138653	0.721129	0.0310579	-0.260618	same
ABI1	ENSSSCG00000024127	-0.36071	0.0432784	0.717026	0.0353734	-1.07774	opposite
ABL2	ENSSSCG00000024674	0.402928	0.0251115	0.998044	0.00939177	-0.595116	same
ABTB2	ENSSSCG00000013303	3.70325	8.61314e-06	2.4197	0.00102026	1.28356	same
ACAT2	ENSSSCG00000004049	1.18428	0.00658079	1.78171	0.00272423	-0.597429	same
ACHE	ENSSSCG00000030303	6.37367	5.0877e-08	2.2326	0.000421248	4.14107	same
ACOD1	ENSSSCG00000009469	3.19823	0.000197506	5.98095	7.26628e-05	-2.78272	same
ACSL5	ENSSSCG00000031789	0.428692	0.0415406	2.09302	0.00129869	-1.66433	same
ACTN1	ENSSSCG00000036702	-0.633282	0.0198203	1.46621	0.00202442	-2.09949	opposite
ACTR1B	ENSSSCG00000008194	-0.546252	0.0323357	-0.744204	0.0293511	0.197952	same
ACTR3	ENSSSCG00000015710	-0.73778	0.00137968	1.03186	0.00396217	-1.76964	opposite
ACVRL1	ENSSSCG00000000232	-6.1574	0.0164424	-1.99961	0.00202442	-4.15779	same
ADA2	ENSSSCG00000035218	-2.81032	0.000745718	-2.94674	0.0101462	0.136417	same
ADAM28	ENSSSCG00000009644	-5.02763	0.00139551	-3.12537	0.0179117	-1.90226	same
ADAMTS15	ENSSSCG00000015250	2.21201	0.00167298	-1.44734	0.00725141	3.65935	opposite
ADAMTS9	ENSSSCG00000011496	1.24916	0.0113481	1.84286	0.000912426	-0.5937	same
ADAR	ENSSSCG00000006543	1.41145	0.00187095	2.16439	3.18946e-05	-0.752939	same
ADGRA2	ENSSSCG00000015825	2.69783	0.00209237	-1.42773	0.00390448	4.12556	opposite
ADGRG6	ENSSSCG00000004139	2.56147	4.32941e-06	3.38138	4.20757e-05	-0.819907	same
ADM	ENSSSCG00000013408	4.09961	2.13037e-05	1.7104	0.000179459	2.38921	same
ADORA3	ENSSSCG00000006788	-2.25791	0.0489061	-1.91977	0.0293581	-0.338137	same
ADPRH	ENSSSCG00000011896	-1.07573	0.0199567	-1.69584	0.0112582	0.620117	same
AEN	ENSSSCG00000005102	1.65702	0.000133058	1.88944	0.000927789	-0.232418	same
AFTPH	ENSSSCG00000008363	0.525704	0.00247824	0.995844	0.00295166	-0.47014	same
AGO2	ENSSSCG00000005935	1.88179	4.72884e-07	1.62908	0.000188468	0.252702	same
AHSA1	ENSSSCG00000002406	1.79707	7.77316e-05	1.707	0.00209446	0.0900701	same
AHSP	ENSSSCG00000037878	7.13587	2.83414e-06	3.13064	0.000893967	4.00523	same
ALAS2	ENSSSCG00000012347	8.05291	0.000199112	3.10643	0.00101501	4.94648	same
ALDOA	ENSSSCG00000032556	-0.842872	0.0107323	0.93009	0.0205754	-1.77296	opposite
ANKFY1	ENSSSCG00000017877	0.833838	0.00133974	0.966026	0.0101599	-0.132188	same
ANKHD1	ENSSSCG00000014364	0.372585	0.0215873	0.822204	0.00902395	-0.449619	same
ANKMY2	ENSSSCG00000015360	0.72426	0.0237217	0.67711	0.0288553	0.0471503	same
ANKRD12	ENSSSCG00000003682	0.576672	0.00391197	1.20887	0.00854518	-0.632197	same
ANXA2	ENSSSCG00000004578	-2.02622	0.00120398	1.53801	0.0148623	-3.56423	opposite
APLF	ENSSSCG00000008346	0.908131	0.0124363	0.59092	0.0485473	0.317211	same
APLP2	ENSSSCG00000015244	1.87117	1.68546e-05	0.867427	0.0120746	1.00375	same
APPL2	ENSSSCG00000000841	-1.74173	0.000992945	-0.802783	0.0410985	-0.938947	same
ARAP3	ENSSSCG00000014391	-3.01456	0.00289479	-2.17572	0.00064944	-0.83884	same
AREG	ENSSSCG00000008963	3.71677	9.11462e-06	4.83054	7.94729e-05	-1.11377	same
ARF4	ENSSSCG00000031791	2.74247	1.55367e-06	0.744933	0.0135377	1.99754	same
ARG1	ENSSSCG00000004195	7.60974	2.05561e-06	3.56731	0.00214521	4.04243	same
ARHGAP19	ENSSSCG00000037185	1.05125	0.00304844	-1.387	0.0151397	2.43825	opposite
ARHGAP25	ENSSSCG00000008344	-0.607432	0.016758	-1.90991	0.00944267	1.30248	same
ARHGAP45	ENSSSCG00000027565	-0.829164	0.00166612	-1.57409	0.0268609	0.744927	same
ARHGEF25	ENSSSCG00000000435	2.03682	0.011987	-1.94174	0.0124331	3.97856	opposite
ARID5B	ENSSSCG00000010219	0.666154	0.0237794	1.65648	0.00215242	-0.990328	same
ARIH1	ENSSSCG00000054126	0.390456	0.0205791	0.772136	0.0194185	-0.381681	same
ARL5B	ENSSSCG00000031456	1.39754	0.000710323	3.1972	1.37869e-06	-1.79967	same
ARPC5	ENSSSCG00000015560	-0.806724	0.00440445	0.706004	0.0373034	-1.51273	opposite
ARRB2	ENSSSCG00000017918	-1.77859	0.000171175	-1.09853	0.029812	-0.680061	same
ASB1	ENSSSCG00000016340	0.887249	0.00409892	-0.848854	0.0334576	1.7361	opposite
ASNS	ENSSSCG00000015340	1.87028	0.000117928	1.7841	0.000158371	0.0861766	same
ATAD1	ENSSSCG00000062685	1.29505	0.000312055	1.70577	0.00374471	-0.410717	same
ATF3	ENSSSCG00000015595	2.63637	1.27149e-05	5.3947	8.51205e-07	-2.75833	same
ATF4	ENSSSCG00000059058	1.02959	0.00114164	2.28143	9.51615e-06	-1.25184	same
ATF7IP2	ENSSSCG00000020675	1.9595	3.26744e-05	1.90093	0.000735163	0.0585683	same
ATG16L2	ENSSSCG00000014819	-0.868946	0.0267635	1.03083	0.0490354	-1.89978	opposite
ATG4A	ENSSSCG00000012569	4.27161	1.11417e-08	1.02893	0.0215529	3.24268	same
ATP10D	ENSSSCG00000008812	1.6265	5.87928e-05	1.25718	0.00497518	0.369318	same
ATP11C	ENSSSCG00000012713	0.510148	0.0104015	1.49446	0.000532663	-0.98431	same
AVIL	ENSSSCG00000029571	1.11574	0.00511526	3.10968	4.62773e-05	-1.99395	same
B2M	ENSSSCG00000051899	0.454854	0.0422529	1.46389	0.00118211	-1.00904	same
B3GNT2	ENSSSCG00000008374	0.713144	0.0434414	2.11045	3.69684e-05	-1.3973	same
B3GNT3	ENSSSCG00000013886	-1.28912	0.0105245	-5.56789	0.0108101	4.27877	same
BACH1	ENSSSCG00000012029	-1.16053	0.00774071	1.1659	0.00590218	-2.32642	opposite
BACH2	ENSSSCG00000004332	0.589408	0.0328021	1.67133	0.0245163	-1.08192	same
BAG2	ENSSSCG00000033526	1.86583	0.0239649	1.8777	0.0265339	-0.0118752	same
BAG3	ENSSSCG00000010686	2.9002	0.00136751	2.43715	0.00041082	0.463049	same
BATF	ENSSSCG00000055470	3.08058	5.45541e-06	4.63972	8.67359e-06	-1.55915	same
BAZ1A	ENSSSCG00000001958	1.0931	5.16427e-05	3.10394	2.89764e-05	-2.01084	same
BCAS2	ENSSSCG00000055502	0.687609	0.0245515	0.686463	0.0285264	0.00114592	same
BCL2	ENSSSCG00000062696	1.74757	0.000208962	-1.20828	0.00531379	2.95584	opposite
BCL2A1	ENSSSCG00000040010	1.22724	0.0100132	1.75852	0.030888	-0.531275	same
BCL3	ENSSSCG00000027426	1.64304	0.00812746	3.69838	1.94617e-05	-2.05534	same
BCL9L	ENSSSCG00000015099	-0.790074	0.00964343	0.811469	0.04252	-1.60154	opposite
BCOR	ENSSSCG00000012241	0.517457	0.0191659	1.47268	0.00162532	-0.955225	same
BHLHE40	ENSSSCG00000036136	3.05371	7.1809e-06	2.65177	0.000175067	0.401937	same
BIRC2	ENSSSCG00000063374	1.04435	2.47924e-05	1.23836	0.00519276	-0.194012	same
BIRC3	ENSSSCG00000027529	2.21924	5.45541e-06	5.49364	1.69254e-07	-3.2744	same
BORCS6	ENSSSCG00000028788	-0.896229	0.0480776	-2.74443	0.0185962	1.8482	same
BRD4	ENSSSCG00000022227	0.632531	0.00254708	1.07516	0.00231536	-0.442626	same
BST2	ENSSSCG00000033453	3.61569	7.98752e-06	3.09499	7.63767e-05	0.520702	same
C15orf48	ENSSSCG00000004670	1.13021	0.0117905	2.76595	0.00160429	-1.63574	same
C17orf98	ENSSSCG00000037753	1.56872	0.0227087	2.11617	0.00122899	-0.547451	same
C19orf25	ENSSSCG00000022265	-0.788022	0.00736647	-0.669628	0.0425475	-0.118394	same
C3orf38	ENSSSCG00000034645	0.526643	0.00855149	1.0826	0.00148087	-0.555954	same
C5	ENSSSCG00000005512	3.75607	0.000208962	2.88999	2.65942e-06	0.866072	same
C8orf82	ENSSSCG00000005895	-0.985711	0.0217898	-1.16843	0.0208249	0.182719	same
CACYBP	ENSSSCG00000015504	1.74686	0.000199112	1.78574	0.00064944	-0.0388856	same
CALHM2	ENSSSCG00000010600	-2.31552	0.0301682	-3.93613	0.0119249	1.62061	same
CALR	ENSSSCG00000013746	1.08051	0.000739476	0.921531	0.00674408	0.158978	same
CARHSP1	ENSSSCG00000026710	2.38994	1.49652e-05	-0.597225	0.0444546	2.98716	opposite
CARS1	ENSSSCG00000012857	1.55157	0.000235652	1.77172	0.000123782	-0.220151	same
CASP10	ENSSSCG00000026940	0.755029	0.0170127	3.4904	9.20705e-06	-2.73537	same
CASP7	ENSSSCG00000032408	1.53192	0.00039181	3.01951	3.17196e-06	-1.4876	same
CASP8	ENSSSCG00000028157	0.702608	0.00500733	1.82245	6.18285e-05	-1.11984	same
CBLB	ENSSSCG00000022486	1.21252	0.000238567	1.19262	0.00374846	0.0199002	same
CC2D2A	ENSSSCG00000008738	1.95565	0.00371015	-1.53865	0.0098866	3.4943	opposite
CCDC117	ENSSSCG00000032261	1.41052	0.00114421	0.991236	0.00365108	0.419283	same
CCDC125	ENSSSCG00000016963	-1.60531	0.0424444	-1.50396	0.0363576	-0.101353	same
CCDC194	ENSSSCG00000041467	4.1224	5.22299e-07	5.25877	7.02329e-07	-1.13637	same
CCDC6	ENSSSCG00000010211	1.51322	4.33428e-05	1.04375	0.0238755	0.469467	same
CCDC65	ENSSSCG00000000179	-3.47506	0.0224009	-1.76489	0.0370214	-1.71017	same
CCDC71L	ENSSSCG00000059202	1.15585	0.00973929	2.41617	0.000129941	-1.26032	same
CCDC87	ENSSSCG00000012933	-2.83254	0.0345932	-3.56646	0.0257589	0.733925	same
CCL14	ENSSSCG00000034722	-4.95897	0.0156594	-1.92549	0.020063	-3.03348	same
CCL3L1	ENSSSCG00000017700	3.58464	2.70415e-06	3.27839	0.0019803	0.306253	same
CCL4	ENSSSCG00000032343	4.98221	2.58642e-05	3.86196	0.000172926	1.12025	same
CCL5	ENSSSCG00000017705	2.67506	0.000226962	3.26214	0.000262282	-0.587077	same
CCT3	ENSSSCG00000006487	1.5166	4.57554e-05	1.00882	0.00576029	0.507782	same
CCT4	ENSSSCG00000008377	1.29233	3.11335e-05	0.868573	0.00417908	0.423754	same
CCT5	ENSSSCG00000024126	0.816003	0.000483332	0.925187	0.00831365	-0.109184	same
CCT6A	ENSSSCG00000020808	0.878225	0.00077671	0.802507	0.0148995	0.0757178	same
CCT7	ENSSSCG00000008303	0.923091	0.00550226	0.992869	0.0045153	-0.069778	same
CCT8	ENSSSCG00000026761	0.463613	0.0153026	1.03864	0.00281262	-0.575025	same
CD14	ENSSSCG00000014369	-4.18387	0.0140445	5.01166	7.89985e-07	-9.19553	opposite
CD163	ENSSSCG00000033146	-4.07102	0.00114421	-1.57677	0.0153072	-2.49425	same
CD200	ENSSSCG00000027820	1.33857	0.0199567	1.85876	0.00674154	-0.520186	same
CD274	ENSSSCG00000005211	3.56839	1.49896e-06	6.82253	2.39335e-08	-3.25414	same
CD2AP	ENSSSCG00000030197	1.09813	0.00594469	1.12627	0.0202237	-0.028137	same
CD40	ENSSSCG00000035078	1.82219	4.78067e-05	3.85029	2.7326e-06	-2.02811	same
CD44	ENSSSCG00000013297	-0.415238	0.0440892	3.0774	1.96068e-05	-3.49264	opposite
CD47	ENSSSCG00000011942	0.764127	0.0136595	1.81397	0.00105581	-1.04984	same
CD48	ENSSSCG00000006379	-0.608568	0.00910957	2.17859	0.0108558	-2.78716	opposite
CD69	ENSSSCG00000000653	3.11947	5.49043e-06	3.93033	5.35173e-06	-0.810862	same
CD80	ENSSSCG00000011899	0.581445	0.0273908	2.78699	0.00213569	-2.20554	same
CD83	ENSSSCG00000021576	3.22742	1.51806e-07	3.38788	2.66439e-05	-0.160457	same
CDAN1	ENSSSCG00000004719	-0.53177	0.0140445	-1.16934	0.0268962	0.637569	same
CDC25C	ENSSSCG00000051455	2.92876	1.42134e-05	2.56148	0.000323015	0.367284	same
CDC42EP2	ENSSSCG00000012996	1.71206	0.00883687	2.2341	0.000262128	-0.522039	same
CDHR4	ENSSSCG00000011391	2.30638	5.86917e-06	1.81768	0.00624149	0.488699	same
CDK17	ENSSSCG00000028182	0.588404	0.0192504	1.66138	0.00117365	-1.07297	same
CDK8	ENSSSCG00000009298	0.407982	0.0352472	0.670688	0.0326644	-0.262706	same
CDKN1A	ENSSSCG00000001565	1.29138	0.0206131	3.29529	1.16443e-05	-2.00391	same
CDV3	ENSSSCG00000027294	-0.495306	0.046606	0.904329	0.0435181	-1.39964	opposite
CEBPB	ENSSSCG00000034207	-1.63214	0.00825231	2.30383	0.000123383	-3.93597	opposite
CEBPD	ENSSSCG00000032367	-3.79031	0.00151342	3.71799	1.37577e-05	-7.5083	opposite
CENPB	ENSSSCG00000053890	-1.36212	0.00839289	-0.993847	0.00410773	-0.368277	same
CEP120	ENSSSCG00000014239	0.795121	0.000204348	0.977924	0.00454541	-0.182804	same
CEP250	ENSSSCG00000021138	-0.526853	0.0193767	-1.52597	0.0179576	0.999117	same
CEP350	ENSSSCG00000062714	0.690628	0.00370157	0.920818	0.00959757	-0.23019	same
CEP44	ENSSSCG00000032475	1.76949	3.52435e-05	2.03759	0.00172677	-0.268104	same
CEP95	ENSSSCG00000028925	0.468337	0.0256955	0.711186	0.0270321	-0.242849	same
CFD	ENSSSCG00000013418	-3.38029	0.000760277	-1.30313	0.0131451	-2.07716	same
CGAS	ENSSSCG00000021383	2.07354	0.000183948	3.22841	4.40418e-06	-1.15486	same
CHD1	ENSSSCG00000014177	1.1356	3.90384e-05	1.56695	0.000638198	-0.431343	same
CHIC2	ENSSSCG00000032645	-0.534151	0.0277575	1.58627	0.000973965	-2.12042	opposite
CHMP5	ENSSSCG00000010995	1.08604	0.000593352	0.814768	0.0140506	0.271277	same
CHMP7	ENSSSCG00000033113	1.62111	5.01499e-05	0.786466	0.0280858	0.834648	same
CHORDC1	ENSSSCG00000014934	1.99335	6.54366e-05	2.10376	1.95911e-05	-0.110401	same
CIR1	ENSSSCG00000027516	1.39255	3.6571e-05	-0.965224	0.00849027	2.35777	opposite
CIRBP	ENSSSCG00000053466	-0.765914	0.0139447	-1.18094	0.0179117	0.415024	same
CISH	ENSSSCG00000040581	0.899862	0.0353753	2.36124	1.82214e-05	-1.46138	same
CKAP4	ENSSSCG00000000171	-2.3853	0.00667418	1.82324	0.00339959	-4.20854	opposite
CKS2	ENSSSCG00000021161	2.42357	4.2325e-05	1.20789	0.0277927	1.21568	same
CLEC14A	ENSSSCG00000023760	6.18373	2.45084e-08	-2.68319	0.000230701	8.86692	opposite
CLEC2B	ENSSSCG00000000656	2.02923	0.000153005	2.2147	0.0122944	-0.185472	same
CLIC2	ENSSSCG00000039998	2.76288	8.76817e-05	2.2808	0.00102915	0.482074	same
CLSPN	ENSSSCG00000003628	0.855348	0.0039909	1.36157	0.00318815	-0.506218	same
CLU	ENSSSCG00000009668	3.37743	1.00703e-05	1.81472	0.0136432	1.5627	same
CMC4	ENSSSCG00000062015	-1.92905	0.0427333	-1.42694	0.0462111	-0.502105	same
CMPK2	ENSSSCG00000008647	1.88874	0.00382591	4.0652	0.000287944	-2.17646	same
CMTR1	ENSSSCG00000059332	1.19082	0.000773735	1.16366	0.0282224	0.0271593	same
CNOT4	ENSSSCG00000021354	0.62603	0.0031807	0.624856	0.0411338	0.00117384	same
CNP	ENSSSCG00000017420	1.49813	0.00111208	2.03953	0.0038235	-0.5414	same
CNPY2	ENSSSCG00000000394	0.824736	0.0318132	0.777421	0.0123674	0.0473145	same
COQ10B	ENSSSCG00000016076	1.12289	0.000767761	1.2195	0.00621715	-0.0966082	same
COTL1	ENSSSCG00000037645	-0.914218	0.0389628	1.13937	0.00118256	-2.05359	opposite
COX17	ENSSSCG00000011893	3.2751	2.28513e-08	1.04421	0.00531379	2.23089	same
CRACD	ENSSSCG00000008903	4.8447	1.70726e-07	-1.94382	0.0089227	6.78852	opposite
CREB3L3	ENSSSCG00000013501	6.78018	4.95395e-07	-2.97366	0.00419402	9.75383	opposite
CREG1	ENSSSCG00000006308	2.88307	1.03964e-07	1.07027	0.0291784	1.81281	same
CRISP3	ENSSSCG00000024347	5.81578	1.31188e-05	7.41187	8.90955e-07	-1.59609	same
CSF1	ENSSSCG00000037449	4.07787	1.39399e-05	4.92971	1.57179e-07	-0.851835	same
CSF1R	ENSSSCG00000014441	-4.65004	0.000820408	-1.89127	0.00537563	-2.75877	same
CSF2RB	ENSSSCG00000000136	-1.65032	0.00787043	1.33252	0.0142999	-2.98284	opposite
CSRNP2	ENSSSCG00000037029	0.691067	0.0033586	2.3683	2.04625e-05	-1.67723	same
CTDSP1	ENSSSCG00000036938	-1.22576	0.00155232	-0.539032	0.0395616	-0.686732	same
CTNNA1	ENSSSCG00000014339	-2.6724	0.0226766	0.78828	0.00904959	-3.46068	opposite
CTNND1	ENSSSCG00000013174	-3.86869	0.0141815	0.593214	0.0409671	-4.46191	opposite
CTSB	ENSSSCG00000023666	-1.48497	0.00141922	1.64836	0.000201504	-3.13333	opposite
CXCL10	ENSSSCG00000032474	6.12521	9.28478e-07	7.15454	1.38494e-06	-1.02933	same
CXCL8	ENSSSCG00000008953	5.73433	1.38192e-05	7.96733	1.37869e-06	-2.233	same
CYBA	ENSSSCG00000031493	-0.760281	0.0199467	0.875795	0.0145589	-1.63608	opposite
CYBRD1	ENSSSCG00000025049	-3.15272	0.0004057	-1.17682	0.00930496	-1.9759	same
CYLD	ENSSSCG00000040286	0.793006	0.000214428	1.58941	0.000166838	-0.796406	same
CYP27B1	ENSSSCG00000028637	1.399	0.00319231	1.62503	0.000145122	-0.226035	same
CYTH1	ENSSSCG00000017167	0.784088	0.00167541	1.11302	0.000762462	-0.328936	same
DAXX	ENSSSCG00000001509	1.2053	0.00299418	1.63921	0.000220298	-0.433909	same
DCAF8	ENSSSCG00000006388	0.727923	0.00115181	-0.865028	0.00363923	1.59295	opposite
DCUN1D3	ENSSSCG00000007854	1.00224	0.000584263	1.28972	0.00182283	-0.287487	same
DDIT3	ENSSSCG00000050998	1.05088	0.00394994	1.99387	8.84131e-05	-0.942995	same
DDX3X	ENSSSCG00000012252	0.79669	0.0073973	1.68901	0.00101632	-0.892323	same
DDX58	ENSSSCG00000030408	2.90817	0.000451766	5.47147	1.1403e-06	-2.5633	same
DDX60	ENSSSCG00000009720	3.85511	0.000156589	4.55495	0.000166838	-0.699837	same
DENND3	ENSSSCG00000030831	-1.32587	0.0126527	1.19051	0.0294213	-2.51639	opposite
DENND4A	ENSSSCG00000004938	2.40931	4.05456e-08	1.33475	0.0191723	1.07456	same
DET1	ENSSSCG00000005103	1.19677	0.00382851	1.22973	0.00881762	-0.03296	same
DHX29	ENSSSCG00000016907	-0.502087	0.0265961	-0.688864	0.0464562	0.186778	same
DHX58	ENSSSCG00000017416	2.05353	0.00391799	4.31791	2.76122e-05	-2.26437	same
DMXL1	ENSSSCG00000027857	0.622522	0.00198738	1.5617	1.98018e-05	-0.939181	same
DNAJA4	ENSSSCG00000037646	3.59151	0.00170887	2.40454	0.0017188	1.18697	same
DNAJB1	ENSSSCG00000013784	3.16005	2.89785e-06	3.82888	5.653e-06	-0.668839	same
DNAJB4	ENSSSCG00000003766	1.95263	2.76126e-06	1.70279	7.94729e-05	0.24984	same
DNAJB6	ENSSSCG00000033272	1.85794	9.06829e-08	1.08231	0.000485907	0.775631	same
DOK1	ENSSSCG00000008265	-1.23542	0.00491277	-2.19314	0.0368475	0.957716	same
DTX2	ENSSSCG00000025430	-0.623855	0.022101	0.979501	0.00444307	-1.60336	opposite
DTX3L	ENSSSCG00000011876	1.94595	0.000113423	3.09291	1.27002e-05	-1.14696	same
DUSP10	ENSSSCG00000010831	1.91204	0.000358123	3.33546	1.37676e-05	-1.42343	same
DUSP16	ENSSSCG00000032097	0.578879	0.00384369	1.34552	0.000123782	-0.766646	same
DUSP2	ENSSSCG00000035971	-1.42831	0.0128104	4.44313	7.99965e-06	-5.87144	opposite
DUSP4	ENSSSCG00000015850	3.1302	3.17821e-07	1.92289	0.0018466	1.2073	same
DUSP5	ENSSSCG00000040815	2.65476	2.47485e-05	4.57155	1.89079e-05	-1.91679	same
DUSP7	ENSSSCG00000059013	-1.03953	0.0198975	-1.54016	0.00118211	0.500631	same
EDF1	ENSSSCG00000038203	0.620149	0.00942945	0.938688	0.0156372	-0.318539	same
EFCAB5	ENSSSCG00000017794	1.98777	0.00493267	1.9559	0.0028308	0.0318728	same
EFHD2	ENSSSCG00000003458	-1.22664	0.000877308	1.10927	0.00186569	-2.33591	opposite
EGR1	ENSSSCG00000014336	1.53644	0.0127379	2.27772	0.00260232	-0.741272	same
EGR2	ENSSSCG00000010224	2.04804	0.00208566	2.7511	0.0028308	-0.703056	same
EHMT2	ENSSSCG00000001420	-0.62828	0.00840491	-1.23115	0.0104597	0.602866	same
EID1	ENSSSCG00000004656	-1.99332	0.0248936	-1.04313	0.0273212	-0.950192	same
EIF1	ENSSSCG00000017430	1.48752	2.79777e-06	1.01996	0.00134064	0.467557	same
EIF1AD	ENSSSCG00000027334	0.924548	0.00026006	0.932733	0.00785939	-0.0081848	same
EIF2AK2	ENSSSCG00000008496	2.19563	0.000131886	3.07639	3.49136e-05	-0.880763	same
EIF2S2	ENSSSCG00000026617	0.64066	0.00959938	0.973929	0.00432036	-0.333269	same
ELF1	ENSSSCG00000009440	0.803327	0.00128993	1.0651	0.000775651	-0.261777	same
ELK4	ENSSSCG00000025182	0.880906	0.00631208	1.15269	0.0182832	-0.271789	same
ELL2	ENSSSCG00000014168	0.946831	0.00283014	1.22513	0.00346083	-0.278298	same
ELMOD3	ENSSSCG00000008238	-1.19358	0.025577	-0.787074	0.0463198	-0.406508	same
ENSSSCG00000001398	ENSSSCG00000001398	1.24519	0.00125235	2.03157	0.000358135	-0.786376	same
ENSSSCG00000006176	ENSSSCG00000006176	0.612832	0.0160808	1.13811	0.00260232	-0.525281	same
ENSSSCG00000007355	ENSSSCG00000007355	1.34768	9.09468e-06	2.13426	3.8729e-05	-0.78658	same
ENSSSCG00000007978	ENSSSCG00000007978	6.25432	1.07486e-06	4.598	0.000320508	1.65632	same
ENSSSCG00000008137	ENSSSCG00000008137	-0.977991	0.00395232	0.895356	0.0135575	-1.87335	opposite
ENSSSCG00000008383	ENSSSCG00000008383	1.61171	0.0136971	1.70733	0.00732695	-0.0956203	same
ENSSSCG00000009348	ENSSSCG00000009348	1.06189	0.00990826	1.59055	0.00262934	-0.528656	same
ENSSSCG00000010280	ENSSSCG00000010280	-2.64106	0.00183178	-2.76886	0.00785939	0.127795	same
ENSSSCG00000010893	ENSSSCG00000010893	4.54669	1.60137e-05	1.57098	0.00133723	2.97572	same
ENSSSCG00000011000	ENSSSCG00000011000	2.08077	0.000189916	2.48611	9.60971e-06	-0.405347	same
ENSSSCG00000011106	ENSSSCG00000011106	1.61189	0.00464899	2.378	1.92553e-06	-0.766109	same
ENSSSCG00000012006	ENSSSCG00000012006	-1.44332	0.0299587	1.88039	0.0034099	-3.32371	opposite
ENSSSCG00000012654	ENSSSCG00000012654	0.976976	0.000219257	0.689092	0.00880046	0.287883	same
ENSSSCG00000014540	ENSSSCG00000014540	4.90383	1.72909e-06	1.66405	0.000313747	3.23978	same
ENSSSCG00000014618	ENSSSCG00000014618	2.57536	1.39201e-05	3.06355	0.00604874	-0.48819	same
ENSSSCG00000014670	ENSSSCG00000014670	1.07624	0.00434479	1.78404	0.00406196	-0.707802	same
ENSSSCG00000014800	ENSSSCG00000014800	-0.70494	0.0259215	1.42189	0.00911888	-2.12683	opposite
ENSSSCG00000015545	ENSSSCG00000015545	-2.20551	0.00234503	1.42699	0.000800632	-3.6325	opposite
ENSSSCG00000017146	ENSSSCG00000017146	2.63881	7.69765e-06	4.18234	1.91294e-05	-1.54353	same
ENSSSCG00000017754	ENSSSCG00000017754	2.32299	0.000232434	2.90801	0.00019519	-0.585012	same
ENSSSCG00000022236	ENSSSCG00000022236	-5.13509	7.62343e-05	-1.78685	0.0111143	-3.34824	same
ENSSSCG00000027723	ENSSSCG00000027723	0.729355	0.0411048	0.844629	0.0183048	-0.115274	same
ENSSSCG00000027916	ENSSSCG00000027916	-0.706789	0.00978877	-1.00291	0.045322	0.29612	same
ENSSSCG00000028461	ENSSSCG00000028461	-3.99365	0.000991042	1.04413	0.0318506	-5.03778	opposite
ENSSSCG00000029160	ENSSSCG00000029160	5.38631	1.34e-06	4.2188	5.31477e-05	1.16751	same
ENSSSCG00000029347	ENSSSCG00000029347	1.58082	0.0386355	1.80086	0.00567945	-0.220042	same
ENSSSCG00000030801	ENSSSCG00000030801	3.68728	2.06143e-07	4.94788	8.51205e-07	-1.2606	same
ENSSSCG00000031083	ENSSSCG00000031083	1.08013	2.00729e-05	1.16862	0.000444707	-0.0884923	same
ENSSSCG00000031636	ENSSSCG00000031636	0.437098	0.014268	0.903297	0.0101446	-0.466199	same
ENSSSCG00000032016	ENSSSCG00000032016	2.15413	0.00405248	2.36343	0.000101001	-0.209299	same
ENSSSCG00000032073	ENSSSCG00000032073	-0.961492	0.0138314	-0.899275	0.0411338	-0.0622168	same
ENSSSCG00000032381	ENSSSCG00000032381	-2.29795	0.014852	1.83838	0.000858135	-4.13633	opposite
ENSSSCG00000032554	ENSSSCG00000032554	-0.925538	0.0106671	-0.931439	0.00543661	0.00590093	same
ENSSSCG00000033089	ENSSSCG00000033089	3.19092	5.16578e-06	4.42877	0.000204842	-1.23785	same
ENSSSCG00000034625	ENSSSCG00000034625	-1.22865	0.00100811	-1.51917	0.00312856	0.29052	same
ENSSSCG00000034709	ENSSSCG00000034709	1.42607	3.67317e-06	0.760311	0.0379064	0.665759	same
ENSSSCG00000035650	ENSSSCG00000035650	0.749532	0.00473692	0.863282	0.0135885	-0.113749	same
ENSSSCG00000035675	ENSSSCG00000035675	-5.7863	0.0203925	-0.854147	0.0267585	-4.93216	same
ENSSSCG00000036083	ENSSSCG00000036083	0.870001	0.00307083	0.665974	0.0472747	0.204026	same
ENSSSCG00000037358	ENSSSCG00000037358	7.58467	1.06958e-07	7.83429	8.51205e-07	-0.249626	same
ENSSSCG00000037476	ENSSSCG00000037476	0.461697	0.0386328	0.808278	0.0135885	-0.346581	same
ENSSSCG00000038594	ENSSSCG00000038594	2.94676	6.04352e-05	3.9126	2.42563e-06	-0.965838	same
ENSSSCG00000038947	ENSSSCG00000038947	0.362239	0.0317382	0.797212	0.00558001	-0.434974	same
ENSSSCG00000039214	ENSSSCG00000039214	1.26467	0.0179211	4.83607	5.86062e-05	-3.57139	same
ENSSSCG00000039656	ENSSSCG00000039656	-0.979314	0.0035525	0.646474	0.0271775	-1.62579	opposite
ENSSSCG00000040016	ENSSSCG00000040016	-3.16018	0.000552188	-1.65022	0.0399736	-1.50996	same
ENSSSCG00000041731	ENSSSCG00000041731	0.790341	0.0119097	1.54259	0.000888928	-0.752245	same
ENSSSCG00000044542	ENSSSCG00000044542	1.89405	4.13888e-06	2.99054	0.000166838	-1.09649	same
ENSSSCG00000048073	ENSSSCG00000048073	1.87571	2.05487e-06	3.01056	0.00131034	-1.13485	same
ENSSSCG00000049524	ENSSSCG00000049524	-1.65335	1.87718e-05	-0.981954	0.0218784	-0.6714	same
ENSSSCG00000054115	ENSSSCG00000054115	1.32587	6.94629e-05	0.621708	0.0190273	0.704165	same
ENSSSCG00000055162	ENSSSCG00000055162	2.251	0.000250368	3.73349	9.51615e-06	-1.4825	same
ENSSSCG00000055618	ENSSSCG00000055618	2.33727	0.000969742	3.23777	0.00281262	-0.900497	same
ENSSSCG00000056338	ENSSSCG00000056338	0.615958	0.0162545	1.73334	0.0272814	-1.11739	same
ENSSSCG00000056699	ENSSSCG00000056699	0.932086	0.000138511	1.70861	0.000210792	-0.776523	same
ENSSSCG00000056738	ENSSSCG00000056738	0.748957	0.0381894	0.84678	0.0274272	-0.0978231	same
ENSSSCG00000058071	ENSSSCG00000058071	1.85525	0.000463123	2.33384	9.59331e-05	-0.478589	same
ENSSSCG00000058619	ENSSSCG00000058619	3.3031	2.93676e-07	1.835	0.0150775	1.4681	same
ENSSSCG00000058709	ENSSSCG00000058709	3.48031	1.36125e-06	5.76324	3.06752e-06	-2.28293	same
ENSSSCG00000059088	ENSSSCG00000059088	2.00083	0.00208089	2.36777	0.000546245	-0.366942	same
ENSSSCG00000060622	ENSSSCG00000060622	1.12066	0.00165636	2.10918	0.000105941	-0.988519	same
ENSSSCG00000061023	ENSSSCG00000061023	2.27815	0.000854588	2.99554	0.000459702	-0.717389	same
ENSSSCG00000061858	ENSSSCG00000061858	2.68095	8.84563e-07	3.69813	0.00817486	-1.01718	same
ENSSSCG00000063342	ENSSSCG00000063342	2.97593	1.22099e-05	4.7358	2.1806e-05	-1.75987	same
ENTPD4	ENSSSCG00000031871	1.04365	0.00263325	1.2554	0.00177252	-0.211748	same
EPSTI1	ENSSSCG00000037572	3.4057	8.82039e-06	4.36052	7.94729e-05	-0.954821	same
ERCC6L2	ENSSSCG00000010941	-0.507267	0.0181308	-1.46676	0.00507651	0.959496	same
ERG28	ENSSSCG00000036494	-0.79662	0.0385491	-0.850966	0.0178181	0.0543461	same
ERN1	ENSSSCG00000039909	-0.862436	0.0327515	1.34298	0.00427284	-2.20542	opposite
ESCO1	ENSSSCG00000003700	0.515003	0.0183232	1.28534	0.020259	-0.770333	same
ETV7	ENSSSCG00000001561	3.28083	2.9732e-05	3.58743	0.000254246	-0.306599	same
FAM111A	ENSSSCG00000033703	-1.8465	0.0114304	2.89924	0.00101632	-4.74574	opposite
FAM117B	ENSSSCG00000016114	-0.841722	0.0281631	-1.83521	0.0195846	0.993483	same
FAM210B	ENSSSCG00000007492	1.67725	0.000106481	-0.957308	0.0180457	2.63456	opposite
FAM219B	ENSSSCG00000029776	-0.61213	0.0498136	-0.96255	0.0165804	0.35042	same
FAM53C	ENSSSCG00000021092	0.572908	0.00927248	1.67503	0.000252901	-1.10212	same
FAM89A	ENSSSCG00000038765	-1.28595	0.0201153	1.92812	0.00164025	-3.21407	opposite
FANCE	ENSSSCG00000001546	-0.8142	0.0142143	-1.34117	0.045242	0.526974	same
FAS	ENSSSCG00000010448	2.30203	1.00703e-05	5.02955	8.05264e-07	-2.72752	same
FBXL4	ENSSSCG00000004347	-1.26103	0.0369178	-1.09856	0.0485527	-0.162469	same
FBXO3	ENSSSCG00000013308	1.10783	0.000301942	-0.763691	0.0364981	1.87152	opposite
FBXO39	ENSSSCG00000017886	1.50236	0.0028324	2.61775	0.000348116	-1.11539	same
FBXO9	ENSSSCG00000002629	2.73685	2.75456e-05	-1.04826	0.00283794	3.78512	opposite
FCHSD2	ENSSSCG00000014820	1.08763	0.00471889	1.06379	0.0205997	0.0238447	same
FCSK	ENSSSCG00000025425	-0.712335	0.00239831	-1.07441	0.0452983	0.362075	same
FKBP4	ENSSSCG00000000743	2.15273	0.000246339	1.49313	0.00661102	0.659598	same
FLI1	ENSSSCG00000015237	-0.59879	0.00289317	-1.60142	0.0102302	1.00263	same
FLNB	ENSSSCG00000011471	0.485361	0.0218003	1.35469	0.00181766	-0.869325	same
FLYWCH2	ENSSSCG00000059318	1.9836	0.00054315	2.12231	2.66439e-05	-0.138711	same
FOS	ENSSSCG00000002383	2.62079	1.89567e-06	2.46326	0.000198199	0.157528	same
FOSB	ENSSSCG00000031616	3.91868	2.83514e-05	2.44173	0.00588735	1.47696	same
FOXP4	ENSSSCG00000001619	0.79204	0.0206131	1.3464	0.00102026	-0.554357	same
FOXS1	ENSSSCG00000033613	2.08052	0.000112472	1.87517	0.0024588	0.205347	same
FRYL	ENSSSCG00000008826	0.673654	0.00327074	0.786849	0.0411883	-0.113194	same
FUBP1	ENSSSCG00000003771	0.59537	0.00248502	0.777103	0.00698373	-0.181733	same
FUNDC1	ENSSSCG00000012258	1.32771	0.000221423	1.79695	0.000862621	-0.469242	same
FUOM	ENSSSCG00000010791	-1.18155	0.0300794	-1.00205	0.0237217	-0.179509	same
FXR1	ENSSSCG00000011769	1.11559	0.000502392	0.799607	0.0151397	0.315981	same
GABPB1	ENSSSCG00000004645	0.576554	0.00920538	1.20283	0.00080338	-0.626281	same
GADD45B	ENSSSCG00000022689	1.91078	0.000415862	3.12599	9.01738e-05	-1.21521	same
GADD45G	ENSSSCG00000035249	2.9032	0.00223715	2.95204	5.35173e-06	-0.048835	same
GARS1	ENSSSCG00000016677	0.904885	0.00229098	0.655894	0.034486	0.248992	same
GAS8	ENSSSCG00000002633	-1.28829	0.00708812	-1.32783	0.0269432	0.0395389	same
GBP1	ENSSSCG00000024973	3.31441	5.30293e-06	5.11443	6.04368e-05	-1.80002	same
GBP2	ENSSSCG00000006923	2.38686	1.8011e-06	4.34358	1.96068e-05	-1.95672	same
GBP5	ENSSSCG00000062656	2.5985	2.38124e-05	4.19439	6.68124e-06	-1.59589	same
GCLM	ENSSSCG00000037549	0.704605	0.0203069	0.723594	0.0164559	-0.0189889	same
GGH	ENSSSCG00000037637	1.35544	0.00567548	1.09336	0.0180134	0.262079	same
GHITM	ENSSSCG00000010345	1.27174	0.000449623	0.67003	0.0280198	0.601709	same
GHSR	ENSSSCG00000020906	2.29791	0.000235929	2.68711	0.00165761	-0.389194	same
GKAP1	ENSSSCG00000026087	3.33935	6.15157e-05	0.977576	0.017643	2.36177	same
GMPS	ENSSSCG00000028855	1.57907	1.72212e-06	0.88614	0.0171989	0.692927	same
GNA13	ENSSSCG00000039336	0.850914	0.00037585	2.21209	9.51615e-06	-1.36118	same
GNB1	ENSSSCG00000021890	0.539159	0.0158646	0.670705	0.0185962	-0.131546	same
GNG10	ENSSSCG00000046439	-1.10919	0.0253302	1.31353	0.0033841	-2.42271	opposite
GNS	ENSSSCG00000023715	-0.725678	0.0164792	0.949535	0.0367934	-1.67521	opposite
GORASP1	ENSSSCG00000034916	-1.06417	0.00052766	-0.744762	0.0291445	-0.319405	same
GPANK1	ENSSSCG00000001413	-0.551141	0.00973929	-0.940895	0.0126456	0.389754	same
GPATCH2L	ENSSSCG00000002387	0.983081	0.000238262	0.739893	0.0435181	0.243188	same
GPBP1	ENSSSCG00000016922	1.43356	5.02924e-06	1.83392	2.56903e-05	-0.40036	same
GPBP1L1	ENSSSCG00000028097	0.732344	0.00263407	0.853093	0.0150458	-0.120749	same
GPR171	ENSSSCG00000036844	1.966	9.95294e-06	2.24786	0.00218183	-0.281858	same
GPRIN1	ENSSSCG00000014054	1.43909	0.011987	2.05362	0.00830944	-0.614527	same
GPX1	ENSSSCG00000060656	3.12535	1.32479e-06	1.79915	0.025346	1.3262	same
GRAMD2B	ENSSSCG00000022402	0.688758	0.0493118	1.48068	0.000436941	-0.791922	same
GSAP	ENSSSCG00000036113	0.524417	0.0495669	1.80033	0.00677235	-1.27591	same
GSN	ENSSSCG00000037508	-1.90032	0.000344737	-1.00206	0.0199739	-0.898256	same
GTPBP2	ENSSSCG00000001689	1.12315	0.0148082	1.12229	0.0105809	0.000866337	same
GVQW3	ENSSSCG00000062483	-1.45471	0.000734223	-2.06484	0.0149778	0.610127	same
H2AFZ	ENSSSCG00000009178	0.716795	0.011879	0.916088	0.00882556	-0.199293	same
HAX1	ENSSSCG00000006552	0.665775	0.0443409	0.876117	0.0409326	-0.210342	same
HBB	ENSSSCG00000014725	7.90549	1.1818e-07	2.66474	0.0307244	5.24075	same
HBEGF	ENSSSCG00000014362	3.02615	0.00129614	1.76627	0.0143597	1.25988	same
HCK	ENSSSCG00000007240	-1.06413	0.0313587	1.18382	0.041738	-2.24796	opposite
HDAC10	ENSSSCG00000000971	-0.510322	0.0430885	-1.24653	0.0174848	0.736209	same
HERC4	ENSSSCG00000038913	1.27765	2.68121e-05	1.2417	0.000748702	0.0359537	same
HERC5	ENSSSCG00000030548	2.41818	0.00529731	4.11821	0.000113289	-1.70003	same
HERC6	ENSSSCG00000021712	2.50588	0.000204348	3.36328	0.000263671	-0.857398	same
HES4	ENSSSCG00000035420	4.16874	7.69765e-06	2.6553	0.000348116	1.51344	same
HIPK3	ENSSSCG00000013312	-0.645039	0.00661258	0.843056	0.0252429	-1.4881	opposite
HIVEP1	ENSSSCG00000001049	1.45824	1.98254e-05	2.49708	5.31486e-06	-1.03884	same
HIVEP2	ENSSSCG00000004138	1.37834	4.66578e-05	2.38196	0.00209532	-1.00362	same
HMBOX1	ENSSSCG00000009682	0.411299	0.0366325	0.995428	0.00527615	-0.584129	same
HMGCR	ENSSSCG00000014080	1.67207	6.0648e-06	2.24537	2.84815e-05	-0.573302	same
HNRNPA2B1	ENSSSCG00000036350	0.881821	0.000152936	0.794565	0.00461504	0.0872561	same
HNRNPH2	ENSSSCG00000056417	0.554666	0.0214358	0.793481	0.00908213	-0.238814	same
HNRNPH3	ENSSSCG00000010238	0.51655	0.0178602	0.728013	0.0294666	-0.211463	same
HPS1	ENSSSCG00000010534	-1.08957	0.000416952	-1.22908	0.0129917	0.139509	same
HSDL1	ENSSSCG00000002681	-1.26941	0.00422362	-1.1651	0.0186856	-0.104314	same
HSH2D	ENSSSCG00000013853	1.78611	0.00101555	3.25638	0.000141605	-1.47027	same
HSP90AA1	ENSSSCG00000002535	2.0571	0.000976789	2.58671	5.30673e-05	-0.529607	same
HSP90AB1	ENSSSCG00000001701	1.17625	0.00320319	1.43193	0.000938444	-0.255675	same
HSPA4	ENSSSCG00000014292	1.15615	0.0022582	1.34052	0.00171767	-0.184373	same
HSPA6	ENSSSCG00000047932	2.89393	0.00114421	7.10864	9.09159e-07	-4.21471	same
HSPA8	ENSSSCG00000015140	1.4435	0.000469449	2.52589	6.74543e-06	-1.08239	same
HSPA9	ENSSSCG00000014338	0.696608	0.00139873	0.837693	0.0105701	-0.141085	same
HSPB1	ENSSSCG00000039962	3.0302	0.000289231	2.33902	0.00225592	0.691184	same
HSPD1	ENSSSCG00000016077	1.33985	0.00107974	1.31045	0.00191792	0.0294057	same
HSPE1	ENSSSCG00000016078	1.16922	0.00798465	1.20029	0.00854518	-0.0310685	same
HSPH1	ENSSSCG00000009334	3.18286	5.19914e-05	3.76156	1.06567e-05	-0.578699	same
HUWE1	ENSSSCG00000012328	0.805512	0.000468694	0.618007	0.0200349	0.187504	same
HYPK	ENSSSCG00000054394	1.26973	0.000118399	0.886512	0.00748373	0.383222	same
ICAM1	ENSSSCG00000013655	1.77566	6.50784e-05	4.85075	6.15933e-07	-3.07509	same
ICAM4	ENSSSCG00000013654	5.88877	1.58679e-08	5.19126	0.000212567	0.697513	same
IDO1	ENSSSCG00000007007	6.84757	2.34005e-06	5.20363	1.43633e-05	1.64394	same
IER5	ENSSSCG00000015541	0.898241	0.00441788	2.61825	4.86322e-06	-1.72001	same
IFFO1	ENSSSCG00000000695	-0.628522	0.00813289	-1.43469	0.0200607	0.80617	same
IFFO2	ENSSSCG00000022839	-1.592	0.00108351	1.13833	0.00901309	-2.73033	opposite
IFI44	ENSSSCG00000003763	1.94068	0.00151342	3.30744	5.75514e-05	-1.36677	same
IFI44L	ENSSSCG00000027660	1.56061	0.00299418	2.78043	0.00126352	-1.21982	same
IFIH1	ENSSSCG00000015897	3.05134	1.22457e-06	3.63784	1.96068e-05	-0.586498	same
IFIT1	ENSSSCG00000010452	5.08608	9.95412e-06	4.83016	9.71846e-05	0.255919	same
IFIT3	ENSSSCG00000061268	1.72197	0.0366325	5.44593	0.000120926	-3.72396	same
IFIT5	ENSSSCG00000010454	2.28799	0.00425769	2.90065	1.49636e-05	-0.612661	same
IFNAR1	ENSSSCG00000033115	-0.739876	0.0121025	2.14142	0.000191573	-2.8813	opposite
IFNGR1	ENSSSCG00000004156	-2.07291	0.0033586	1.68457	0.000298234	-3.75748	opposite
IGF1R	ENSSSCG00000030560	1.357	0.00571289	0.963125	0.0186599	0.393879	same
IKZF5	ENSSSCG00000023565	-0.465106	0.0476306	-1.01045	0.0150861	0.545339	same
IL13RA1	ENSSSCG00000012633	-4.15056	0.00275865	1.64661	0.000222576	-5.79717	opposite
IL15	ENSSSCG00000009051	1.62416	0.00221728	1.19755	0.0195846	0.426619	same
IL17RA	ENSSSCG00000000765	-1.545	0.00151204	1.31706	0.00162987	-2.86206	opposite
IL1A	ENSSSCG00000008090	4.68447	2.51976e-06	4.9621	6.59022e-06	-0.277628	same
IL1R2	ENSSSCG00000028331	-3.89464	0.0258981	2.86493	0.0124331	-6.75958	opposite
IL21R	ENSSSCG00000007816	1.34721	0.000224788	1.51427	0.0215468	-0.167059	same
IL2RA	ENSSSCG00000022849	1.62627	0.000418068	4.16818	4.4001e-05	-2.54191	same
IL2RG	ENSSSCG00000012397	0.586329	0.0224682	1.17298	0.0374748	-0.586652	same
IL4I1	ENSSSCG00000003192	1.51447	0.000610838	2.27779	0.00202467	-0.763319	same
IL6R	ENSSSCG00000027628	-2.143	0.00151204	0.835029	0.0213736	-2.97803	opposite
ILRUN	ENSSSCG00000001527	0.825839	0.00048329	0.643114	0.0266343	0.182725	same
INPP1	ENSSSCG00000016050	1.22052	0.00155882	1.59707	0.0015432	-0.376548	same
INPPL1	ENSSSCG00000014811	-0.72361	0.0476306	-0.726934	0.0416807	0.00332407	same
INTS6	ENSSSCG00000009384	0.913288	0.000338895	1.03077	0.00213569	-0.117479	same
IRAK2	ENSSSCG00000011570	1.0646	0.000976366	2.55015	0.000168687	-1.48555	same
IRF1	ENSSSCG00000014277	2.22477	3.27519e-06	5.66592	7.95433e-08	-3.44115	same
IRF2	ENSSSCG00000015782	1.14818	0.000567231	2.10991	0.000125024	-0.961729	same
IRF9	ENSSSCG00000002002	0.967685	0.00111114	2.43882	9.12472e-05	-1.47114	same
ISG15	ENSSSCG00000040575	3.45835	0.00529279	5.93653	3.82929e-05	-2.47818	same
ISG20	ENSSSCG00000024867	2.66883	0.00630078	4.32122	0.000134589	-1.65239	same
ITGA2	ENSSSCG00000016887	2.91112	0.0164809	1.97649	0.00820598	0.934635	same
ITM2B	ENSSSCG00000009403	-1.35102	0.00581123	0.701095	0.0455059	-2.05212	opposite
ITPKC	ENSSSCG00000003000	-1.16219	0.0331985	1.70284	0.0036397	-2.86503	opposite
ITPR2	ENSSSCG00000000555	0.598174	0.00421824	0.798366	0.0452491	-0.200192	same
ITSN1	ENSSSCG00000024614	2.60585	9.81516e-05	1.04876	0.0245364	1.55708	same
JDP2	ENSSSCG00000035895	-1.41774	0.0131306	2.65499	2.7326e-06	-4.07272	opposite
JMJD6	ENSSSCG00000035923	1.38576	0.000987237	2.01199	0.000209047	-0.626226	same
JUN	ENSSSCG00000031912	2.74315	2.85088e-06	2.94302	2.89072e-06	-0.199861	same
JUNB	ENSSSCG00000013735	0.858133	0.00183737	3.61021	2.38282e-05	-2.75207	same
KANSL1L	ENSSSCG00000022830	4.5899	1.11417e-08	1.35645	0.000596818	3.23345	same
KCNK5	ENSSSCG00000025423	1.76543	0.00103424	1.88773	0.000199705	-0.122296	same
KDM4B	ENSSSCG00000024570	-0.76166	0.0189564	-0.896301	0.0200032	0.134641	same
KIAA0930	ENSSSCG00000000018	-1.91858	0.00291197	-0.668469	0.0184595	-1.25012	same
KIAA1191	ENSSSCG00000014060	1.50688	1.43794e-05	-0.826056	0.0438763	2.33294	opposite
KLHL20	ENSSSCG00000015497	-0.561889	0.0102837	-0.93716	0.0299117	0.375271	same
KYNU	ENSSSCG00000015673	0.95524	0.0142143	1.48325	0.0102727	-0.528007	same
LACTB	ENSSSCG00000004569	0.942727	0.022846	1.3137	0.00861379	-0.370974	same
LAG3	ENSSSCG00000000688	2.6946	5.36946e-05	2.69873	0.0394188	-0.00413586	same
LAP3	ENSSSCG00000023604	2.44206	0.000164483	1.47907	0.000280355	0.962985	same
LAPTM5	ENSSSCG00000025034	-1.00324	0.000987444	-1.25815	0.00326744	0.254915	same
LCAT	ENSSSCG00000028350	1.38362	0.00920958	1.87116	0.0194982	-0.487536	same
LENG9	ENSSSCG00000003269	1.7783	1.17668e-05	2.1249	3.39235e-05	-0.346606	same
LFNG	ENSSSCG00000007572	-1.13338	0.000716765	-1.93265	0.00661102	0.799266	same
LGALS3BP	ENSSSCG00000036383	1.95797	0.0011278	2.40652	0.00246396	-0.448552	same
LHFPL2	ENSSSCG00000028536	2.16761	0.000167063	1.39606	0.00210453	0.771559	same
LIPG	ENSSSCG00000004509	5.04862	1.62697e-07	2.37996	0.000610844	2.66867	same
LMNB2	ENSSSCG00000026784	0.465229	0.0260255	0.759056	0.0409912	-0.293828	same
LONRF1	ENSSSCG00000006968	1.08153	0.017665	1.28	0.00576029	-0.198468	same
LONRF3	ENSSSCG00000012631	-3.78603	0.0373234	1.24533	0.0110173	-5.03136	opposite
LPCAT3	ENSSSCG00000027205	-1.04783	0.0083725	1.38519	0.00199538	-2.43301	opposite
LPIN2	ENSSSCG00000038494	0.847496	0.0223236	0.971783	0.00906458	-0.124287	same
LTA	ENSSSCG00000001403	1.50586	0.0351204	1.94559	0.0236362	-0.439733	same
LTBR	ENSSSCG00000000706	-4.77416	0.0345743	0.666337	0.0212981	-5.4405	opposite
LYN	ENSSSCG00000006250	-0.777622	0.0323738	1.15266	0.00365108	-1.93028	opposite
LYSMD4	ENSSSCG00000030487	-0.792402	0.0215495	-1.21636	0.0195018	0.423962	same
MAEA	ENSSSCG00000032304	-0.483629	0.0186728	-0.796064	0.0299827	0.312435	same
MAFB	ENSSSCG00000058919	-2.02631	0.0269891	0.909355	0.0357268	-2.93567	opposite
MAFF	ENSSSCG00000030165	2.79567	0.000302513	3.74422	4.01029e-06	-0.948548	same
MAFK	ENSSSCG00000057358	0.781152	0.0112887	1.72918	0.00289369	-0.948024	same
MAN1A1	ENSSSCG00000004244	0.848873	0.00268058	1.25445	0.0337529	-0.405576	same
MAN2B1	ENSSSCG00000013720	-1.64313	1.00703e-05	0.733362	0.0402525	-2.37649	opposite
MAP2K3	ENSSSCG00000034379	2.75389	3.12226e-06	2.04943	1.88034e-05	0.704467	same
MAP3K5	ENSSSCG00000026041	1.04836	0.00307083	1.12182	0.0161579	-0.0734602	same
MAP4K2	ENSSSCG00000013020	-0.834344	0.0105574	-2.11633	0.0182728	1.28199	same
MAP4K4	ENSSSCG00000008164	0.478313	0.0373234	1.31152	0.0306987	-0.83321	same
MAP7D1	ENSSSCG00000003637	-0.659122	0.0143006	0.801775	0.0268962	-1.4609	opposite
MAPK13	ENSSSCG00000038774	-2.05915	0.0495605	0.739212	0.021157	-2.79836	opposite
MAPK14	ENSSSCG00000001556	-1.18976	0.00219601	1.19909	0.00114713	-2.38884	opposite
MARCHF3	ENSSSCG00000014249	5.35573	1.53341e-08	1.85154	0.00100628	3.5042	same
MARCHF5	ENSSSCG00000039887	0.640793	0.0297481	0.710283	0.0328832	-0.0694898	same
MARCHF8	ENSSSCG00000010403	1.54183	0.000817618	1.00536	0.0396571	0.536474	same
MARCKSL1	ENSSSCG00000031380	1.60946	0.0129264	3.23504	0.000129941	-1.62559	same
MARF1	ENSSSCG00000029168	0.827898	0.000204348	0.852618	0.00999117	-0.0247197	same
MARK2	ENSSSCG00000013050	-0.600145	0.0290887	0.532838	0.0466772	-1.13298	opposite
MARK3	ENSSSCG00000021669	0.531873	0.0136595	0.590046	0.033051	-0.0581736	same
MAT2A	ENSSSCG00000022300	0.995051	0.000348189	0.553692	0.0376325	0.441359	same
MAX	ENSSSCG00000037267	3.78658	3.38388e-08	1.23161	0.00375939	2.55497	same
MCFD2	ENSSSCG00000021325	-0.882814	0.00991941	0.837347	0.0234873	-1.72016	opposite
MCM10	ENSSSCG00000035059	2.41573	5.59735e-05	1.90066	0.00495917	0.51507	same
MCM3	ENSSSCG00000025488	0.424119	0.0499833	-1.21075	0.0389202	1.63487	opposite
MDN1	ENSSSCG00000004328	0.535963	0.0193428	1.18115	0.00531012	-0.64519	same
MFHAS1	ENSSSCG00000035366	0.745201	0.0340647	0.993966	0.0361701	-0.248765	same
MFNG	ENSSSCG00000030209	-0.717725	0.032486	-2.59885	0.0214674	1.88112	same
MFSD12	ENSSSCG00000026169	-0.81783	0.00282135	1.16499	0.00155561	-1.98282	opposite
MFSD14A	ENSSSCG00000006870	0.621065	0.0207667	1.0321	0.00273382	-0.411037	same
MICAL3	ENSSSCG00000000770	2.0623	0.00223001	0.698687	0.00906458	1.36362	same
MIDN	ENSSSCG00000013432	-1.11839	0.0390561	1.30324	0.000411566	-2.42163	opposite
MNDA	ENSSSCG00000037532	0.993425	0.0107874	2.46362	0.00210146	-1.4702	same
MOB3C	ENSSSCG00000003897	1.06111	0.0014155	2.47121	2.7393e-05	-1.4101	same
MORC3	ENSSSCG00000012055	2.69943	2.51632e-06	1.87809	0.00134179	0.821334	same
MORF4L2	ENSSSCG00000012534	0.857807	0.00785322	0.667394	0.0305739	0.190412	same
MOV10	ENSSSCG00000006776	1.47249	5.62096e-05	2.5263	6.57779e-05	-1.05381	same
MPEG1	ENSSSCG00000050458	-4.36848	0.000732788	-3.13964	0.0104461	-1.22883	same
MRC1	ENSSSCG00000011038	-4.61868	0.0328021	-1.23769	0.0406174	-3.38099	same
MRC2	ENSSSCG00000017300	-3.53131	0.0312218	-0.801153	0.0179121	-2.73016	same
MS4A2	ENSSSCG00000034506	-5.28184	0.00954839	-2.58431	0.0390469	-2.69753	same
MST1	ENSSSCG00000011386	2.17783	0.00123353	-1.8849	0.016493	4.06273	opposite
MTFR1L	ENSSSCG00000003553	-0.847749	0.00220374	-0.906034	0.0159076	0.0582847	same
MTG2	ENSSSCG00000037369	-0.610505	0.0110256	-0.949836	0.0411113	0.339331	same
MTHFR	ENSSSCG00000003428	-1.33587	0.0060306	-0.947613	0.0399736	-0.38826	same
MTMR4	ENSSSCG00000017642	-0.710349	0.00357305	-1.10755	0.0188309	0.397202	same
MX1	ENSSSCG00000012077	2.47502	0.00242969	5.47243	5.77277e-05	-2.99741	same
MX2	ENSSSCG00000012076	2.9633	0.000810451	4.75404	1.7274e-05	-1.79074	same
MXD4	ENSSSCG00000008687	0.387471	0.0427281	-1.47128	0.00126352	1.85875	opposite
MYC	ENSSSCG00000005965	1.22874	0.000107271	2.73266	9.59639e-05	-1.50391	same
MYCBP2	ENSSSCG00000009473	0.837674	0.00134612	0.772099	0.017768	0.065575	same
N4BP1	ENSSSCG00000002841	0.510058	0.0261158	2.29917	8.86355e-05	-1.78911	same
N4BP2L1	ENSSSCG00000040566	-0.890865	0.0118536	1.23618	0.0226317	-2.12704	opposite
NAA50	ENSSSCG00000011917	0.516605	0.0343285	0.781461	0.00877598	-0.264856	same
NAB1	ENSSSCG00000029547	0.440172	0.021955	0.864801	0.019905	-0.424628	same
NAGLU	ENSSSCG00000046466	-1.32763	0.0104711	-1.16546	0.0193578	-0.162169	same
NAMPT	ENSSSCG00000015435	1.3184	0.000991042	1.09446	0.0181344	0.223945	same
NARS1	ENSSSCG00000004542	0.563196	0.00469715	0.668901	0.0281713	-0.105705	same
NATD1	ENSSSCG00000059634	3.94952	8.10014e-07	0.668547	0.0485527	3.28097	same
NBEAL2	ENSSSCG00000011330	-1.80809	0.000739476	-1.36727	0.012512	-0.440823	same
NBN	ENSSSCG00000006127	2.13442	2.61833e-07	1.76639	0.000383755	0.368037	same
NCK2	ENSSSCG00000008144	1.03455	8.49642e-05	1.14603	0.00323346	-0.111478	same
NCOA7	ENSSSCG00000004222	2.02728	2.58433e-06	1.71721	0.00128511	0.310068	same
NDEL1	ENSSSCG00000017986	0.556782	0.0179604	1.05027	0.00757483	-0.49349	same
NDST1	ENSSSCG00000032731	0.736194	0.00792644	0.752691	0.0245864	-0.0164971	same
NEMP2	ENSSSCG00000016053	2.08616	8.23377e-06	2.11886	0.000651838	-0.0326995	same
NFKB1	ENSSSCG00000030957	0.612788	0.00064365	3.61723	7.02329e-07	-3.00444	same
NFKB2	ENSSSCG00000010580	2.03264	2.79769e-06	3.80629	1.18571e-07	-1.77365	same
NFKBIA	ENSSSCG00000001952	1.34624	0.0257429	3.39883	1.37869e-06	-2.05259	same
NFKBIB	ENSSSCG00000026904	1.2105	0.00052766	1.99974	1.95911e-05	-0.789238	same
NFKBIE	ENSSSCG00000001703	0.960424	0.00503472	3.56411	3.78718e-07	-2.60369	same
NFKBIZ	ENSSSCG00000011951	1.41223	0.000112977	3.9734	7.89985e-07	-2.56117	same
NIBAN1	ENSSSCG00000015567	-1.70218	0.00309047	1.53388	0.0222496	-3.23606	opposite
NICN1	ENSSSCG00000031594	-0.96901	0.0313733	-1.19119	0.0247478	0.222177	same
NKX3-1	ENSSSCG00000031924	1.75085	0.0409579	1.90874	7.37744e-05	-0.157891	same
NLGN3	ENSSSCG00000027465	1.6302	0.0134329	1.71572	0.0218488	-0.0855209	same
NLRC5	ENSSSCG00000039751	1.22397	0.00631208	2.08013	0.00114244	-0.856159	same
NMI	ENSSSCG00000022011	1.15669	0.00188641	2.32444	0.000322546	-1.16775	same
NOPCHAP1	ENSSSCG00000027792	0.946895	0.00304365	0.782577	0.0332518	0.164319	same
NPAT	ENSSSCG00000026959	0.485095	0.0142955	0.847171	0.0240485	-0.362076	same
NPHP3	ENSSSCG00000011632	-0.902648	0.0389138	-1.98994	0.0256625	1.08729	same
NPRL2	ENSSSCG00000057050	-0.590903	0.0176933	-0.894949	0.03511	0.304046	same
NPRL3	ENSSSCG00000007981	1.70449	1.65014e-05	-1.11766	0.0134164	2.82215	opposite
NR4A3	ENSSSCG00000005385	4.50182	2.73149e-07	3.38382	4.46854e-05	1.118	same
NSD3	ENSSSCG00000015820	0.700964	0.00136005	0.748355	0.0114117	-0.0473908	same
NT5C3A	ENSSSCG00000022912	3.91548	1.06958e-07	2.24484	0.000162191	1.67064	same
NT5DC3	ENSSSCG00000000853	0.729262	0.0178141	1.6467	8.98023e-05	-0.917439	same
NUB1	ENSSSCG00000016438	1.6011	9.42704e-07	2.86539	8.51205e-07	-1.26428	same
NUCB1	ENSSSCG00000003150	1.74405	4.32941e-06	1.54343	0.00109439	0.200625	same
NUDC	ENSSSCG00000003566	1.55333	0.000707017	1.15555	0.00788158	0.397773	same
NUFIP2	ENSSSCG00000017785	0.718814	0.00540833	1.0668	0.00591733	-0.347984	same
NUP153	ENSSSCG00000026034	1.1943	7.77861e-05	0.718508	0.0433206	0.475793	same
NUP50	ENSSSCG00000000019	1.21741	1.80083e-05	0.809434	0.00303715	0.407973	same
NUP98	ENSSSCG00000014794	1.06756	1.21354e-05	0.864851	0.0022686	0.202714	same
NUPR1	ENSSSCG00000040162	2.28946	0.000986892	1.96259	0.0127945	0.326866	same
OARD1	ENSSSCG00000023366	-0.536386	0.0292329	-0.657187	0.0376782	0.120801	same
ODC1	ENSSSCG00000027121	0.685709	0.00617805	1.15119	0.000230921	-0.46548	same
OPTN	ENSSSCG00000023247	1.11783	0.000225436	1.59355	0.000159661	-0.475728	same
OSM	ENSSSCG00000055807	2.89537	1.8671e-05	2.27038	0.031315	0.624996	same
OTUD4	ENSSSCG00000009042	1.31688	1.50947e-05	1.5001	0.000599822	-0.18322	same
OTULINL	ENSSSCG00000016782	-2.36628	0.00162377	-2.80619	0.0090661	0.439911	same
P4HA2	ENSSSCG00000020915	4.24767	0.0115668	1.27201	0.0200032	2.97566	same
PACS1	ENSSSCG00000012956	-0.629183	0.0313733	1.33548	0.0221839	-1.96467	opposite
PAIP2	ENSSSCG00000026606	0.647159	0.00320568	0.552484	0.0494526	0.0946747	same
PAK1	ENSSSCG00000014878	-2.71155	0.0149688	0.701198	0.0113606	-3.41275	opposite
PAPOLA	ENSSSCG00000002505	0.406031	0.019412	1.00652	0.00122473	-0.600491	same
PARP11	ENSSSCG00000000728	1.49242	0.00014088	1.45713	0.00160883	0.0352947	same
PARP12	ENSSSCG00000016502	1.22326	0.0253971	2.54056	0.000443521	-1.3173	same
PARP14	ENSSSCG00000011874	2.7135	1.03431e-05	4.53775	6.59022e-06	-1.82425	same
PARP8	ENSSSCG00000016882	0.687712	0.0110256	1.87529	0.000612453	-1.18758	same
PARP9	ENSSSCG00000027709	1.78049	0.000204484	2.19209	0.000737011	-0.411602	same
PCBP1	ENSSSCG00000056128	0.542247	0.0313994	0.884658	0.00402615	-0.342411	same
PCMTD2	ENSSSCG00000038617	-0.600851	0.00529199	-0.90331	0.0138971	0.302458	same
PDCD1LG2	ENSSSCG00000032561	1.98215	1.29577e-05	2.89767	0.000126697	-0.915519	same
PDCL	ENSSSCG00000038554	-0.5923	0.0125575	-1.0793	0.0179117	0.487002	same
PDE12	ENSSSCG00000011465	1.26072	0.00100281	1.34966	0.000486098	-0.0889475	same
PDE4B	ENSSSCG00000003805	0.776697	0.00811088	2.20998	1.15988e-05	-1.43328	same
PDGFA	ENSSSCG00000007541	2.65171	0.000235661	1.27769	0.00174455	1.37403	same
PDLIM2	ENSSSCG00000009625	-1.35942	0.00771974	-1.21187	0.035319	-0.147554	same
PECAM1	ENSSSCG00000017277	-0.916514	0.014395	-1.16954	0.00273582	0.253024	same
PELO	ENSSSCG00000016884	0.606069	0.0115575	0.877047	0.00487998	-0.270978	same
PELP1	ENSSSCG00000017924	0.96574	0.00052766	0.712544	0.0448231	0.253196	same
PFKFB3	ENSSSCG00000011133	2.75564	1.10122e-06	4.27012	1.19564e-05	-1.51448	same
PGAM5	ENSSSCG00000035618	0.940213	0.000572884	0.821429	0.0135885	0.118784	same
PHF11	ENSSSCG00000009396	1.31002	0.00110514	2.93882	3.38954e-06	-1.62881	same
PHF6	ENSSSCG00000022942	0.632065	0.0153026	0.822781	0.0297035	-0.190716	same
PHLDA1	ENSSSCG00000044141	3.20648	7.66457e-05	2.97672	0.000164711	0.229761	same
PIK3R1	ENSSSCG00000016958	0.58709	0.0329724	1.80135	0.00220184	-1.21426	same
PIM1	ENSSSCG00000001573	2.48213	0.000189469	3.01643	9.84929e-07	-0.534295	same
PITHD1	ENSSSCG00000023495	0.963945	0.0011403	-0.669127	0.0471288	1.63307	opposite
PITPNC1	ENSSSCG00000017274	0.877552	0.000198925	0.833574	0.0399736	0.0439785	same
PLCD1	ENSSSCG00000027550	-2.57537	0.00643211	-1.19439	0.0105701	-1.38098	same
PLCD4	ENSSSCG00000016192	1.97031	0.00133219	2.22489	0.00307553	-0.254584	same
PLEK	ENSSSCG00000008348	1.55458	0.00148321	2.93772	0.000215323	-1.38315	same
PLEK2	ENSSSCG00000002290	3.78874	1.45496e-05	1.42973	0.00916371	2.359	same
PLEKHA5	ENSSSCG00000000588	-3.87348	0.0463496	1.02907	0.0107156	-4.90254	opposite
PLK2	ENSSSCG00000016925	3.35383	0.000554022	1.02142	0.0182129	2.33241	same
PLOD3	ENSSSCG00000028879	1.47602	0.00107974	1.7282	0.000113397	-0.252179	same
PLSCR1	ENSSSCG00000035634	2.22524	0.000625047	1.67433	0.00067004	0.550907	same
PLXND1	ENSSSCG00000011592	-1.35697	0.005147	-1.41938	0.00609443	0.0624126	same
PMAIP1	ENSSSCG00000026454	1.87181	0.000712148	3.72183	1.36851e-06	-1.85003	same
PMEPA1	ENSSSCG00000034259	1.83244	0.000961713	1.15088	0.00556906	0.681559	same
PML	ENSSSCG00000001912	1.55139	0.000135244	2.8151	1.64409e-05	-1.26371	same
PNP	ENSSSCG00000002135	1.47532	0.00287799	0.929115	0.0387625	0.546201	same
PNPT1	ENSSSCG00000031882	1.6463	7.56595e-05	1.36665	0.0155737	0.279647	same
PNRC1	ENSSSCG00000039953	0.987221	2.90532e-05	1.81754	3.23466e-05	-0.83032	same
POLD3	ENSSSCG00000027506	0.702225	0.00633334	0.748486	0.00618293	-0.0462608	same
POLR2A	ENSSSCG00000028278	0.368997	0.0493512	1.15862	0.0104682	-0.789619	same
POPDC2	ENSSSCG00000011894	2.33874	0.000695058	2.08798	0.00329506	0.250762	same
POR	ENSSSCG00000038320	-1.05008	0.0277218	0.950265	0.0386574	-2.00035	opposite
PPA1	ENSSSCG00000010261	1.19921	0.00110514	3.47728	6.68124e-06	-2.27807	same
PPARD	ENSSSCG00000001539	-0.848354	0.00249169	1.29281	0.00203192	-2.14116	opposite
PPID	ENSSSCG00000008878	1.22581	0.00151232	1.28609	0.00225865	-0.060272	same
PPM1M	ENSSSCG00000011434	-1.1926	0.00598442	-1.46694	0.0153193	0.274344	same
PPP1R15A	ENSSSCG00000003155	2.70407	1.06958e-07	1.7926	0.000212567	0.911475	same
PPP1R15B	ENSSSCG00000015282	0.656783	0.0108798	0.951202	0.00686874	-0.294419	same
PPP2CB	ENSSSCG00000015842	2.35149	2.7014e-07	0.6653	0.0252104	1.68619	same
PRDM1	ENSSSCG00000004369	1.83241	0.000244668	2.97179	1.69871e-05	-1.13938	same
PRKAG2	ENSSSCG00000016432	-0.852679	0.019035	-1.1285	0.0162151	0.275822	same
PROSER1	ENSSSCG00000040697	0.491546	0.0153395	1.19548	0.0128849	-0.703936	same
PSEN1	ENSSSCG00000002340	-0.987559	0.00197512	0.994342	0.00565025	-1.9819	opposite
PSMA2	ENSSSCG00000039582	0.6746	0.0182757	1.03701	0.00500917	-0.362414	same
PSMA3	ENSSSCG00000005072	0.512023	0.0149999	0.89606	0.010581	-0.384037	same
PSMA5	ENSSSCG00000006830	0.741879	0.00628411	1.67689	0.000197286	-0.935015	same
PSMB8	ENSSSCG00000026951	0.639578	0.0150728	2.01528	0.00345022	-1.3757	same
PSMB9	ENSSSCG00000001463	0.984837	0.00426007	2.58477	0.000757818	-1.59994	same
PSMD10	ENSSSCG00000033180	1.1613	0.00151342	1.22891	0.00402615	-0.0676075	same
PSME2	ENSSSCG00000002004	1.27843	2.83395e-05	1.8028	0.00338149	-0.524375	same
PSME4	ENSSSCG00000008412	2.59413	4.07228e-07	0.632209	0.029812	1.96192	same
PSMG1	ENSSSCG00000062206	0.630013	0.0182193	0.618118	0.0389202	0.0118956	same
PTGES3	ENSSSCG00000000406	1.69672	7.74898e-06	1.34746	0.000471514	0.349262	same
PTK2	ENSSSCG00000038397	0.874172	0.000996203	0.918716	0.00600579	-0.0445433	same
PTK2B	ENSSSCG00000009664	0.801738	0.028898	1.72389	0.0263286	-0.922157	same
PTPN1	ENSSSCG00000007469	0.877653	0.00439602	3.06826	8.51205e-07	-2.1906	same
PXN	ENSSSCG00000040546	-4.01833	0.0012219	-0.751637	0.0108883	-3.26669	same
RAB11B	ENSSSCG00000013600	-0.590726	0.0134831	1.02543	0.00419402	-1.61616	opposite
RAB11FIP4	ENSSSCG00000017747	-1.26159	0.0302986	-1.7159	0.00436995	0.454303	same
RAB12	ENSSSCG00000038026	0.979255	0.000685398	1.42664	0.0014925	-0.447387	same
RAB21	ENSSSCG00000059025	0.829577	0.000954969	1.38454	0.000187302	-0.55496	same
RAB31	ENSSSCG00000037264	-2.87399	0.00212683	-1.29431	0.0107585	-1.57968	same
RABGEF1	ENSSSCG00000007735	0.424841	0.0254232	0.874558	0.00225712	-0.449717	same
RAMP2	ENSSSCG00000017389	-4.75423	0.0367394	-2.78344	9.12472e-05	-1.97079	same
RARA	ENSSSCG00000017475	-2.9097	0.00149087	-0.961006	0.0423332	-1.94869	same
RASGEF1B	ENSSSCG00000029507	0.777349	0.0153835	1.14498	0.00144264	-0.367631	same
RASSF1	ENSSSCG00000011407	-0.808304	0.00160566	1.26609	0.00323164	-2.07439	opposite
RASSF5	ENSSSCG00000031970	-1.16489	0.000622286	1.02051	0.0388566	-2.1854	opposite
RBBP6	ENSSSCG00000007830	0.942901	3.66098e-05	0.902009	0.015518	0.0408918	same
RBBP8	ENSSSCG00000024419	0.873627	0.0111862	1.39817	0.000555922	-0.524542	same
RCAN3	ENSSSCG00000024818	-1.35156	0.0115128	-1.01733	0.0118802	-0.334232	same
RCC2	ENSSSCG00000003485	0.424586	0.0346427	0.753138	0.0257025	-0.328552	same
RCN1	ENSSSCG00000013318	0.861215	0.0149178	0.999456	0.0142999	-0.138242	same
RCSD1	ENSSSCG00000006307	-0.784958	0.00283912	-1.31839	0.0466151	0.533437	same
REL	ENSSSCG00000008388	0.565607	0.00598442	2.62207	1.43633e-05	-2.05646	same
RELA	ENSSSCG00000012981	0.582721	0.0340034	1.61167	4.48545e-05	-1.02895	same
RELB	ENSSSCG00000038879	2.70985	6.69791e-08	4.3895	2.18501e-07	-1.67965	same
RELL1	ENSSSCG00000008772	0.686656	0.0335745	3.34425	0.000160851	-2.65759	same
REM2	ENSSSCG00000031874	1.22242	0.00240119	3.43009	5.84559e-05	-2.20767	same
RESF1	ENSSSCG00000030616	0.547342	0.0239148	1.7879	0.000175192	-1.24055	same
RETN	ENSSSCG00000013575	2.52608	0.0386355	7.32021	7.89985e-07	-4.79413	same
RFESD	ENSSSCG00000014141	1.69891	0.00434479	1.77615	0.00284073	-0.0772386	same
RFX5	ENSSSCG00000006625	0.926246	0.00101688	1.38676	0.00135841	-0.460515	same
RGCC	ENSSSCG00000009434	4.50914	1.00016e-06	-2.17996	0.0100529	6.6891	opposite
RGS10	ENSSSCG00000039838	-1.56148	0.00434479	-3.57335	0.0234269	2.01186	same
RGS16	ENSSSCG00000015550	2.62008	0.000246279	4.29562	3.30982e-06	-1.67554	same
RHBDD1	ENSSSCG00000016243	2.45264	3.51689e-07	2.0105	4.62356e-05	0.442148	same
RHOH	ENSSSCG00000008794	1.08159	0.000910226	1.77748	0.00713004	-0.695893	same
RIOK3	ENSSSCG00000029518	3.96542	1.14831e-07	0.803471	0.012947	3.16195	same
RIPK2	ENSSSCG00000024096	0.774372	0.0174982	2.83049	7.02329e-07	-2.05611	same
RLF	ENSSSCG00000003670	0.490435	0.035986	0.991735	0.0321358	-0.501301	same
RMI1	ENSSSCG00000039950	2.63242	0.000438266	2.92253	0.000230701	-0.290104	same
RMND1	ENSSSCG00000004089	0.98908	0.000456375	-1.04018	0.0163395	2.02926	opposite
RNASE6	ENSSSCG00000062585	-4.04327	0.0385674	-2.3991	0.0340028	-1.64417	same
RNASEH2A	ENSSSCG00000013737	-0.688008	0.0107874	-0.938518	0.0277803	0.25051	same
RNASEH2B	ENSSSCG00000024385	0.758399	0.00846781	1.33126	0.0157335	-0.572861	same
RNASEL	ENSSSCG00000015549	1.68712	0.00770588	2.82185	2.61326e-05	-1.13473	same
RND1	ENSSSCG00000038562	3.77629	0.000788391	8.16375	7.89985e-07	-4.38746	same
RNF103	ENSSSCG00000008218	1.23733	0.000267269	1.14261	0.00603927	0.0947173	same
RNF125	ENSSSCG00000003729	-1.53303	0.000293123	-1.35204	0.0370421	-0.180985	same
RNGTT	ENSSSCG00000004311	0.634361	0.022101	0.692883	0.0471791	-0.0585221	same
RPAP3	ENSSSCG00000021166	0.993051	0.00066871	1.26691	0.0104766	-0.27386	same
RPS6KB2	ENSSSCG00000012910	1.84768	0.000207948	-0.809155	0.0460551	2.65683	opposite
RSAD2	ENSSSCG00000008648	4.58	0.000211977	5.65775	3.06925e-05	-1.07775	same
RSRC2	ENSSSCG00000009791	0.624155	0.00182209	1.2677	0.000244075	-0.643542	same
RXRA	ENSSSCG00000038220	-1.90977	0.00227842	-1.23067	0.00959757	-0.679101	same
SAMD9	ENSSSCG00000027372	1.78685	0.000698001	3.54329	1.95911e-05	-1.75644	same
SAMHD1	ENSSSCG00000027806	0.731978	0.0059629	2.33397	0.00138246	-1.60199	same
SAP30L	ENSSSCG00000033176	0.835919	0.0126528	1.17618	0.000657637	-0.340263	same
SARS1	ENSSSCG00000006835	0.911105	0.00127907	0.631141	0.0376782	0.279964	same
SAT1	ENSSSCG00000012173	0.94937	0.00115005	2.60134	3.17196e-06	-1.65197	same
SBNO2	ENSSSCG00000030042	0.944884	0.0386474	2.50622	1.96068e-05	-1.56134	same
SDCBP	ENSSSCG00000006237	-0.947378	0.0106671	1.47431	0.000532663	-2.42169	opposite
SDF4	ENSSSCG00000003332	0.4849	0.0190972	1.09892	0.00339959	-0.614018	same
SDS	ENSSSCG00000036865	-4.58957	0.0100847	4.33506	0.00059368	-8.92463	opposite
SEC24D	ENSSSCG00000009112	0.81997	0.0112071	0.746669	0.0316453	0.0733016	same
SELENOI	ENSSSCG00000030643	0.608559	0.0119541	0.847526	0.0335773	-0.238967	same
SEMA6B	ENSSSCG00000035176	-6.40199	0.00539294	0.726526	0.031315	-7.12851	opposite
SENP3	ENSSSCG00000032469	0.592574	0.0110832	0.741066	0.0107982	-0.148492	same
SERINC2	ENSSSCG00000023585	4.85575	5.35973e-08	1.45734	0.0310579	3.39841	same
SERPINB1	ENSSSCG00000001011	-2.77176	0.00147377	1.165	0.00542136	-3.93676	opposite
SERPINE1	ENSSSCG00000025698	3.13153	1.14387e-05	4.07971	1.03033e-05	-0.948185	same
SERTAD1	ENSSSCG00000026931	1.83733	0.000338895	2.12651	4.1346e-05	-0.289185	same
SERTAD2	ENSSSCG00000037002	0.757405	0.00189656	0.851194	0.0135377	-0.0937885	same
SERTAD3	ENSSSCG00000025448	0.72977	0.012535	0.742823	0.00785939	-0.0130526	same
SETD2	ENSSSCG00000011332	0.318109	0.0492246	0.730393	0.0148623	-0.412284	same
SETX	ENSSSCG00000005724	1.35823	0.000291491	1.34693	0.00572814	0.011307	same
SFMBT2	ENSSSCG00000024480	1.50762	4.01905e-05	0.939385	0.0230826	0.56823	same
SFXN2	ENSSSCG00000010589	-1.09407	0.00687005	-1.36561	0.0129224	0.271538	same
SGK1	ENSSSCG00000021443	-2.06809	0.0133145	-2.33962	0.000109636	0.271526	same
SH3BP2	ENSSSCG00000022004	-0.93073	0.0292111	1.39402	0.0017188	-2.32475	opposite
SH3BP5	ENSSSCG00000024938	-1.17003	0.0387452	-0.952878	0.00938378	-0.217153	same
SH3GL1	ENSSSCG00000013508	-0.65489	0.00837988	1.32375	0.000413594	-1.97864	opposite
SH3GLB1	ENSSSCG00000006930	0.842824	0.00223715	0.843163	0.00636133	-0.000339496	same
SHFL	ENSSSCG00000013664	0.835323	0.00891053	1.11187	0.0112582	-0.276552	same
SHQ1	ENSSSCG00000011518	0.948537	0.000172116	1.91883	0.00339959	-0.970292	same
SHTN1	ENSSSCG00000010665	-6.17015	0.0100847	1.26263	0.00191462	-7.43278	opposite
SIK1	ENSSSCG00000035037	1.07085	0.0118437	2.05705	2.41399e-05	-0.986201	same
SIPA1	ENSSSCG00000012982	-1.32768	0.00313927	-2.24369	0.0029186	0.916007	same
SIRT3	ENSSSCG00000014558	-0.966191	0.0143006	-0.936849	0.0354378	-0.0293419	same
SLA-DMA	ENSSSCG00000001470	-0.608351	0.0444327	-1.29238	0.0357547	0.684034	same
SLA-DMB	ENSSSCG00000001469	-1.24721	0.000198902	-1.64889	0.00889983	0.401679	same
SLC12A4	ENSSSCG00000028609	0.784224	0.00257611	0.856645	0.0266437	-0.0724206	same
SLC15A3	ENSSSCG00000013114	-1.51453	0.00554435	1.63035	0.00972589	-3.14488	opposite
SLC1A5	ENSSSCG00000003105	1.28825	0.00729977	2.58828	7.42688e-06	-1.30003	same
SLC22A16	ENSSSCG00000004399	6.18282	4.6174e-07	1.73424	0.0386814	4.44858	same
SLC25A28	ENSSSCG00000037536	1.39197	0.00366536	2.23711	0.000121099	-0.84514	same
SLC31A1	ENSSSCG00000034278	-1.62789	0.0462432	1.09509	0.0365875	-2.72298	opposite
SLC38A2	ENSSSCG00000000808	0.731094	0.00118738	2.11585	0.000452196	-1.38475	same
SLC39A14	ENSSSCG00000032622	0.86906	0.0165645	4.02159	1.85976e-06	-3.15253	same
SLC41A1	ENSSSCG00000020783	0.526707	0.0327504	1.55375	0.000411566	-1.02704	same
SLC41A2	ENSSSCG00000000838	1.39746	0.000576173	1.17868	0.019905	0.218787	same
SLC43A2	ENSSSCG00000024108	-1.02662	0.0224343	0.892164	0.0369719	-1.91878	opposite
SLC44A2	ENSSSCG00000013639	1.22511	0.000112833	-1.41657	0.00122473	2.64168	opposite
SLC5A3	ENSSSCG00000034167	2.16626	2.87084e-05	2.60859	0.000953514	-0.442326	same
SLC6A6	ENSSSCG00000011600	-1.71654	0.00376355	-1.52192	0.00395548	-0.194619	same
SLC6A9	ENSSSCG00000039770	1.05164	0.0434455	2.84808	0.000130808	-1.79643	same
SLC7A1	ENSSSCG00000029456	0.515387	0.0185839	2.22428	6.55876e-05	-1.70889	same
SLCO4A1	ENSSSCG00000039419	1.75243	0.0225302	1.78184	0.0112646	-0.02941	same
SMAD3	ENSSSCG00000004952	0.49907	0.0259347	1.30289	0.00354535	-0.803821	same
SMAGP	ENSSSCG00000061033	1.34926	0.000302666	2.27332	0.000348116	-0.924055	same
SMG1	ENSSSCG00000032531	0.581756	0.00169879	1.37463	0.000199705	-0.792872	same
SMIM5	ENSSSCG00000038844	3.81928	2.79769e-06	-2.26517	0.0275159	6.08445	opposite
SMNDC1	ENSSSCG00000030507	0.719195	0.00113048	0.903325	0.00598732	-0.18413	same
SMURF2	ENSSSCG00000032176	-0.786188	0.024707	1.08467	0.00761028	-1.87086	opposite
SNAP23	ENSSSCG00000038735	-1.06965	0.0130144	1.02637	0.00788158	-2.09602	opposite
SNAPC1	ENSSSCG00000005097	1.31433	9.382e-05	1.15064	0.014715	0.163688	same
SNCG	ENSSSCG00000026850	8.13687	2.3514e-05	1.47935	0.00710678	6.65751	same
SNX10	ENSSSCG00000037598	0.961712	0.000600149	1.84015	0.000551912	-0.878438	same
SOCS1	ENSSSCG00000027855	3.00116	1.8671e-05	3.44711	4.37441e-06	-0.445952	same
SP140	ENSSSCG00000052127	0.652018	0.0288727	2.04428	4.39165e-05	-1.39227	same
SPAG7	ENSSSCG00000053757	-0.884349	0.00758674	-0.680511	0.0281713	-0.203838	same
SPHK2	ENSSSCG00000030425	-0.796501	0.0224009	-0.900356	0.0357606	0.103855	same
SPSB1	ENSSSCG00000035940	2.32712	2.0519e-06	2.92333	3.69684e-05	-0.596213	same
SRGN	ENSSSCG00000023374	-1.20758	0.000336357	1.14604	0.0272988	-2.35362	opposite
SRXN1	ENSSSCG00000023298	1.29856	0.00700697	1.68281	0.000757818	-0.384246	same
ST3GAL2	ENSSSCG00000061257	-0.750349	0.0127275	-1.10435	0.0195846	0.353996	same
STAB1	ENSSSCG00000011443	-1.13415	0.00272366	-2.00693	0.00203192	0.872785	same
STAT1	ENSSSCG00000016057	2.1365	1.5946e-06	2.76008	1.57004e-05	-0.623585	same
STAT2	ENSSSCG00000000396	1.28699	0.000545306	1.87307	0.000512949	-0.586084	same
STAT3	ENSSSCG00000017403	1.00914	0.0031465	2.19768	8.63072e-06	-1.18854	same
STAT4	ENSSSCG00000016059	1.24713	0.000722818	2.31658	0.00137856	-1.06945	same
STAT5A	ENSSSCG00000017402	1.44545	0.000246279	2.8308	6.44112e-05	-1.38534	same
STING1	ENSSSCG00000014349	-1.93456	0.00492764	1.55397	0.0145035	-3.48854	opposite
STIP1	ENSSSCG00000021620	2.12058	1.4745e-05	1.96169	0.00026769	0.158898	same
STK17A	ENSSSCG00000016758	0.633004	0.0206475	1.02679	0.00434728	-0.393785	same
STOML3	ENSSSCG00000058949	0.831378	0.0128219	1.29628	0.0021886	-0.464906	same
STRN3	ENSSSCG00000040657	1.1459	1.60595e-05	0.973573	0.0075485	0.172328	same
STX10	ENSSSCG00000013752	-0.758808	0.00331368	-0.83751	0.0444032	0.0787021	same
STX17	ENSSSCG00000005386	0.749388	0.0026756	0.823048	0.0276631	-0.0736603	same
SUPT4H1	ENSSSCG00000034752	0.808291	0.0033586	0.669937	0.00939177	0.138354	same
SUSD3	ENSSSCG00000022237	1.06853	8.90006e-05	1.4848	0.00758564	-0.416274	same
SWT1	ENSSSCG00000015569	1.02188	0.000312116	1.03315	0.0215529	-0.0112693	same
SYS1	ENSSSCG00000007395	0.597854	0.0179625	2.6057	3.5094e-06	-2.00784	same
TAF2	ENSSSCG00000006000	0.501381	0.00847129	0.872236	0.015518	-0.370855	same
TAF4B	ENSSSCG00000003718	1.3034	0.000326877	1.31411	0.0376782	-0.0107193	same
TANK	ENSSSCG00000015889	1.00056	0.000465927	1.25524	0.0118022	-0.254677	same
TAP1	ENSSSCG00000025618	1.36131	0.000229737	3.07862	3.09106e-05	-1.71731	same
TAP2	ENSSSCG00000025593	1.32406	0.00054315	2.79624	0.000399463	-1.47218	same
TAPBP	ENSSSCG00000001507	1.09957	9.09975e-05	1.82672	0.0012531	-0.727146	same
TARS1	ENSSSCG00000016817	1.12533	0.000282579	1.35846	0.000472678	-0.233128	same
TBC1D22B	ENSSSCG00000001577	1.59921	2.25179e-05	1.52696	0.000880573	0.0722469	same
TBC1D24	ENSSSCG00000027098	-0.907256	0.0181626	-0.905086	0.0236362	-0.00216967	same
TBPL1	ENSSSCG00000022387	0.519943	0.0369178	1.12361	0.00393994	-0.603666	same
TBXA2R	ENSSSCG00000033759	-1.17849	0.0414008	-2.06241	0.0269554	0.883919	same
TCAF1	ENSSSCG00000016453	-2.54669	0.038068	-1.21019	0.00345976	-1.3365	same
TCF7L2	ENSSSCG00000010638	-5.41719	0.0384493	0.882831	0.029812	-6.30002	opposite
TCP1	ENSSSCG00000004048	0.986628	3.81014e-05	0.866866	0.00815585	0.119762	same
TELO2	ENSSSCG00000008022	-0.390889	0.0457492	-1.02157	0.0359549	0.630679	same
TENT5C	ENSSSCG00000006729	7.0772	1.14387e-05	1.00889	0.0162956	6.06831	same
TGIF2	ENSSSCG00000036002	1.4748	4.84191e-05	0.837058	0.0377682	0.637746	same
TGM2	ENSSSCG00000023522	2.7401	0.000722818	2.17839	0.00065859	0.561707	same
TGM3	ENSSSCG00000026043	-1.97454	0.0274405	4.72226	5.19932e-06	-6.6968	opposite
THEMIS2	ENSSSCG00000003584	-1.56403	0.00478052	1.13665	0.0471791	-2.70068	opposite
TIA1	ENSSSCG00000023409	0.482786	0.00332468	0.880481	0.047088	-0.397695	same
TICAM1	ENSSSCG00000024771	1.29776	0.000955261	2.3344	4.4997e-06	-1.03665	same
TIFA	ENSSSCG00000009129	1.92579	5.93631e-06	3.84376	1.97934e-05	-1.91797	same
TIGAR	ENSSSCG00000024219	0.930648	0.000730005	0.831056	0.027328	0.0995925	same
TK2	ENSSSCG00000038053	-1.20386	0.00327962	-0.932378	0.00949381	-0.271482	same
TLK2	ENSSSCG00000017301	0.64201	0.00131338	1.25338	0.00686874	-0.611374	same
TLR4	ENSSSCG00000005503	-2.43909	0.0201153	2.31396	0.000810205	-4.75305	opposite
TMC6	ENSSSCG00000032562	-0.81304	0.00304896	-0.976217	0.0135748	0.163177	same
TMED10	ENSSSCG00000035684	-0.788472	0.0246505	0.83348	0.0453367	-1.62195	opposite
TMEM131	ENSSSCG00000008192	0.389773	0.0388264	0.721629	0.0178003	-0.331856	same
TMEM140	ENSSSCG00000040673	1.80212	0.00136033	2.38325	1.86668e-05	-0.581127	same
TMEM243	ENSSSCG00000025326	1.6354	4.9664e-05	1.39332	0.0033841	0.242072	same
TMEM268	ENSSSCG00000032835	0.786525	0.00540833	1.52541	0.000581168	-0.738883	same
TMEM41B	ENSSSCG00000014579	-0.822678	0.0314229	1.32888	0.00218791	-2.15156	opposite
TMEM62	ENSSSCG00000004716	1.243	0.00131391	1.15173	0.00266962	0.0912755	same
TMOD1	ENSSSCG00000063066	5.62733	1.11417e-08	2.17464	0.00896937	3.45269	same
TNFAIP3	ENSSSCG00000004154	2.27576	4.6051e-07	5.41106	7.34267e-08	-3.13529	same
TNFAIP6	ENSSSCG00000023716	3.8749	0.00403005	7.72746	7.02329e-07	-3.85256	same
TNFRSF1A	ENSSSCG00000000708	-2.73938	6.73744e-05	1.74474	0.000269589	-4.48413	opposite
TNFRSF1B	ENSSSCG00000022208	-1.86291	0.000282579	1.84624	0.00402615	-3.70915	opposite
TNFRSF4	ENSSSCG00000003331	1.51238	0.00256209	2.42023	0.0196973	-0.907859	same
TNFSF13	ENSSSCG00000036521	-2.63941	0.0177059	1.49168	0.00226146	-4.13109	opposite
TNFSF14	ENSSSCG00000026695	-1.89235	0.0137987	4.52438	3.6064e-06	-6.41673	opposite
TNFSF18	ENSSSCG00000015487	2.21263	0.0420129	6.05607	0.000985626	-3.84344	same
TNIP2	ENSSSCG00000008691	1.0527	0.000201195	2.60049	1.81959e-06	-1.54779	same
TNIP3	ENSSSCG00000009100	2.80851	0.00109705	8.79832	1.92553e-06	-5.9898	same
TOR3A	ENSSSCG00000015525	1.32441	0.00333201	2.13646	0.000240099	-0.812049	same
TP53	ENSSSCG00000017950	0.604926	0.0264148	0.969985	0.0224191	-0.365058	same
TPT1	ENSSSCG00000040929	3.28975	4.58499e-07	0.727144	0.00461504	2.5626	same
TRA2A	ENSSSCG00000015387	0.58741	0.00343644	1.00209	0.00281262	-0.414677	same
TRA2B	ENSSSCG00000030225	0.864121	0.000152676	1.17931	0.00100405	-0.315188	same
TRAF2	ENSSSCG00000005838	1.99469	4.95105e-06	2.6323	9.84929e-07	-0.637603	same
TRAF3	ENSSSCG00000002525	1.10294	6.29235e-05	1.55832	0.000204842	-0.455384	same
TRAF3IP3	ENSSSCG00000032721	-1.19032	0.000137398	-1.39449	0.0300694	0.204171	same
TRAF7	ENSSSCG00000008043	-0.925135	0.0458882	0.651841	0.0426258	-1.57698	opposite
TRAFD1	ENSSSCG00000009886	0.545719	0.0369565	1.18485	0.00970527	-0.639127	same
TRAK1	ENSSSCG00000011278	-0.709924	0.0166324	1.0099	0.00448739	-1.71983	opposite
TRANK1	ENSSSCG00000011239	1.81117	0.000415431	2.90542	2.1689e-05	-1.09424	same
TRAPPC11	ENSSSCG00000015777	-0.429917	0.012631	-0.732033	0.047088	0.302116	same
TRIB3	ENSSSCG00000039862	1.66329	0.0372611	3.97045	7.01174e-05	-2.30716	same
TRIM14	ENSSSCG00000033222	0.995478	0.0040281	1.9243	0.00748373	-0.928819	same
TRIM21	ENSSSCG00000014780	1.7004	0.0024762	3.03018	2.92692e-05	-1.32978	same
TRIM25	ENSSSCG00000017614	1.79641	0.000114813	2.7712	3.14293e-05	-0.974788	same
TRIM26	ENSSSCG00000001233	1.4102	0.000134311	2.65964	3.30982e-06	-1.24945	same
TRIM37	ENSSSCG00000023727	0.719763	0.0033586	-1.36604	0.0324271	2.08581	opposite
TRIM56	ENSSSCG00000034347	2.33504	4.83529e-06	1.95826	0.000110495	0.376773	same
TRIM8	ENSSSCG00000038856	-1.52192	0.000559324	1.5542	3.70448e-05	-3.07612	opposite
TRIO	ENSSSCG00000016781	-1.10347	0.0169332	0.751432	0.0148995	-1.85491	opposite
TRIP10	ENSSSCG00000013554	1.7037	0.000265648	2.15433	0.000166671	-0.450624	same
TRPM6	ENSSSCG00000005269	2.77053	4.92707e-07	1.38757	0.00566307	1.38296	same
TRUB2	ENSSSCG00000005645	-1.1559	0.0161808	-0.84613	0.0219591	-0.309768	same
TSC22D2	ENSSSCG00000011708	0.435556	0.0313494	0.930789	0.0117889	-0.495233	same
TSPAN14	ENSSSCG00000010341	-0.652786	0.0178098	1.04698	0.00687398	-1.69976	opposite
TSPAN31	ENSSSCG00000036731	1.88439	2.05561e-06	0.971018	0.00732695	0.913367	same
TSPYL1	ENSSSCG00000004438	1.44233	3.89117e-05	-1.31045	0.029812	2.75278	opposite
TSPYL2	ENSSSCG00000012323	2.1404	8.56151e-05	1.30544	0.00216309	0.834964	same
TTF2	ENSSSCG00000006733	1.68105	0.00218631	1.19095	0.034486	0.490102	same
TUBA8	ENSSSCG00000060615	2.64981	0.0014279	2.02211	0.0402071	0.627702	same
TWF2	ENSSSCG00000011435	-1.18018	0.000714941	-1.2209	0.0118336	0.0407174	same
UAP1L1	ENSSSCG00000040003	-1.65062	0.00270583	-0.973177	0.0444082	-0.677448	same
UBA7	ENSSSCG00000011393	1.99301	0.000220384	1.86492	0.0112582	0.128091	same
UBB	ENSSSCG00000018033	3.84014	1.17936e-06	2.08024	4.76175e-06	1.7599	same
UBC	ENSSSCG00000029226	1.10755	0.000648024	1.65673	0.000105098	-0.549178	same
UBD	ENSSSCG00000001252	2.87114	0.000282579	7.32682	7.89985e-07	-4.45569	same
UBE2B	ENSSSCG00000038953	1.66528	6.55997e-07	0.802765	0.0139343	0.862516	same
UBE2D3	ENSSSCG00000035622	1.2658	1.53879e-05	1.14289	0.00060364	0.122906	same
UBE2H	ENSSSCG00000016564	1.45473	0.00176277	0.822205	0.00686758	0.632525	same
UBE2L6	ENSSSCG00000023379	2.38376	3.63457e-05	3.54636	6.6847e-05	-1.1626	same
UBE2S	ENSSSCG00000035344	0.753393	0.018166	0.89211	0.00472029	-0.138717	same
UBQLN1	ENSSSCG00000021005	0.975698	0.000111964	0.867379	0.00179328	0.10832	same
UBR1	ENSSSCG00000004717	1.34045	5.68571e-06	1.41043	6.42391e-05	-0.0699803	same
UGCG	ENSSSCG00000022780	0.937926	0.00146135	2.09034	0.000199705	-1.15241	same
UGP2	ENSSSCG00000008368	-0.705599	0.00582791	0.895302	0.00939392	-1.6009	opposite
UPF2	ENSSSCG00000011117	1.34834	2.86217e-05	0.751515	0.0134164	0.596828	same
USP15	ENSSSCG00000000457	1.15419	0.00191854	1.70734	0.000539497	-0.553142	same
USP18	ENSSSCG00000000774	3.70928	9.97514e-05	4.14039	9.15021e-05	-0.431109	same
USP42	ENSSSCG00000032705	0.669171	0.0396155	0.783	0.0401066	-0.113829	same
USP6NL	ENSSSCG00000011120	1.60933	1.68331e-05	0.884371	0.0408468	0.724955	same
VCPIP1	ENSSSCG00000006209	1.32988	5.57064e-05	1.06585	0.0182052	0.264026	same
VIM	ENSSSCG00000011033	-2.25669	2.80719e-05	-0.944862	0.0496567	-1.31183	same
VPS26C	ENSSSCG00000012063	-0.591909	0.010439	-0.923242	0.0151704	0.331334	same
VPS37B	ENSSSCG00000028889	0.930166	0.00152504	1.34722	0.00121785	-0.41705	same
VPS37C	ENSSSCG00000028762	2.41133	2.21039e-05	0.772965	0.047088	1.63836	same
VWF	ENSSSCG00000000712	3.12004	5.21235e-06	-1.2341	0.00280109	4.35413	opposite
WARS1	ENSSSCG00000002516	1.08679	0.00139551	2.54082	0.000111903	-1.45404	same
WBP1L	ENSSSCG00000029594	-0.541311	0.0158259	0.797521	0.049021	-1.33883	opposite
WDR35	ENSSSCG00000008604	1.23095	0.00704143	-0.958452	0.0394188	2.1894	opposite
WDSUB1	ENSSSCG00000035702	1.14954	0.000554022	-0.946276	0.0460385	2.09581	opposite
WNK4	ENSSSCG00000060121	1.95958	0.0214358	-1.82901	0.0361887	3.78859	opposite
XAF1	ENSSSCG00000056284	1.7093	0.00694928	2.83329	0.00904066	-1.12399	same
XIAP	ENSSSCG00000025028	0.613262	0.00241099	0.78529	0.0151397	-0.172028	same
XPC	ENSSSCG00000011602	-0.380651	0.0297691	-1.40451	0.0017188	1.02386	same
XYLT2	ENSSSCG00000017573	-0.853307	0.00609811	-1.62258	0.00236622	0.769269	same
YBX3	ENSSSCG00000000633	2.47982	2.58642e-05	1.50119	0.000784628	0.97863	same
ZBP1	ENSSSCG00000007508	1.71063	0.0427092	3.65135	0.000111021	-1.94072	same
ZBTB10	ENSSSCG00000006155	1.12397	0.00151232	1.485	0.000399463	-0.361032	same
ZBTB11	ENSSSCG00000011953	0.765264	0.000722818	0.847536	0.0390784	-0.0822727	same
ZBTB21	ENSSSCG00000054999	1.05346	0.0429294	1.66655	0.00950161	-0.613085	same
ZBTB7B	ENSSSCG00000028606	-1.83046	0.0050512	-0.97088	0.0314538	-0.859581	same
ZC3H12A	ENSSSCG00000037815	1.63079	6.11968e-05	3.79762	1.51772e-05	-2.16682	same
ZC3HAV1	ENSSSCG00000016512	1.28221	0.00108351	3.03541	1.18169e-05	-1.7532	same
ZDHHC7	ENSSSCG00000002667	-0.663547	0.0499316	-0.738583	0.0333386	0.0750368	same
ZFAND2A	ENSSSCG00000007554	3.00977	0.00495742	3.78408	0.000477149	-0.774304	same
ZFAND2B	ENSSSCG00000016208	0.695314	0.0222873	-1.01201	0.0225812	1.70732	opposite
ZFP2	ENSSSCG00000029380	0.562454	0.0397734	1.5	0.0004781	-0.937541	same
ZFP62	ENSSSCG00000014539	-0.816978	0.0153491	-1.43598	0.0086923	0.619001	same
ZHX2	ENSSSCG00000021586	0.702375	0.0180714	1.71108	6.60101e-05	-1.00871	same
ZNF346	ENSSSCG00000014046	-1.70925	0.00630566	-1.85919	0.0118319	0.149939	same
ZNF362	ENSSSCG00000032078	-1.02409	0.000601867	-0.87145	0.0100641	-0.152641	same
ZNF398	ENSSSCG00000030294	1.26318	0.00230105	-1.40769	0.0099792	2.67087	opposite
ZNF512	ENSSSCG00000008545	-0.942424	0.00338103	-1.21786	0.0219591	0.27544	same
ZNF512B	ENSSSCG00000058618	-2.18112	0.0342002	-2.20615	0.00211935	0.0250333	same
ZNF652	ENSSSCG00000017546	-0.775737	0.0277218	-1.27914	0.0264802	0.503402	same
ZNF710	ENSSSCG00000021361	-1.06332	0.00459978	1.53365	0.0221054	-2.59697	opposite
ZNFX1	ENSSSCG00000030108	1.97599	0.00542517	3.43768	8.49493e-06	-1.46169	same
ZXDC	ENSSSCG00000001824	-0.798573	0.00748406	-0.929553	0.0266197	0.13098	same
ZYX	ENSSSCG00000016461	-1.64251	0.00327962	1.15178	0.00276783	-2.79429	opposite

## Sheet: DE_uniqueToBrain_blood_brain
gene_name	gene_id	blood_logFC	blood_adj.P.Val	brain_logFC	brain_adj.P.Val	logFC_difference	direction_status
ADAP2	ENSSSCG00000017738	-4.96235	0.0868279	-0.744947	0.0134656	-4.2174	same
AKR1D1	ENSSSCG00000016519	-1.78052	0.153872	1.38333	0.0191268	-3.16385	opposite
ARHGAP27	ENSSSCG00000017328	0.173509	0.448598	-1.19928	0.017979	1.37279	opposite
ARHGEF3	ENSSSCG00000030359	0.0186164	0.943949	0.694057	0.0457332	-0.675441	same
ARID5A	ENSSSCG00000008123	0.413732	0.366228	1.79292	0.000114912	-1.37918	same
ATP1A1	ENSSSCG00000006740	-0.049459	0.785725	0.910819	0.0190164	-0.960278	opposite
B4GALT1	ENSSSCG00000035454	-0.39391	0.122128	1.38069	0.00401738	-1.7746	opposite
BATF2	ENSSSCG00000023178	0.42703	0.575807	2.58462	0.000114912	-2.15759	same
BATF3	ENSSSCG00000026587	1.27706	0.152386	1.21116	0.0220128	0.0659038	same
BCL2L14	ENSSSCG00000000623	-0.0647046	0.942363	2.44731	0.0071746	-2.51201	opposite
BCL7C	ENSSSCG00000007776	-0.250687	0.411786	-0.712734	0.0448548	0.462047	same
BTG2	ENSSSCG00000055218	0.328451	0.485902	2.50817	0.000345802	-2.17972	same
CAVIN2	ENSSSCG00000026618	1.67454	0.0904059	-2.55162	0.00186608	4.22616	opposite
CCDC134	ENSSSCG00000035565	-0.766932	0.184119	0.790497	0.0340584	-1.55743	opposite
CCNL1	ENSSSCG00000029352	0.539649	0.0619298	0.600238	0.0348176	-0.0605892	same
CD320	ENSSSCG00000032833	-0.0492912	0.937707	-1.2474	0.00341837	1.19811	same
CD3D	ENSSSCG00000015093	-0.304712	0.298444	1.64015	0.0353459	-1.94487	opposite
CD93	ENSSSCG00000007116	-0.324531	0.739411	-1.85504	0.0012512	1.53051	same
CEMIP2	ENSSSCG00000024257	0.125375	0.604918	1.39836	0.00105115	-1.27298	same
CNGA4	ENSSSCG00000014630	-2.30654	0.339243	1.91054	0.00105115	-4.21707	opposite
COX10	ENSSSCG00000018023	0.0595935	0.867022	1.02201	0.0154818	-0.962417	same
CSF3	ENSSSCG00000017488	0.441862	0.344454	4.10473	0.000137273	-3.66287	same
CSRNP1	ENSSSCG00000011264	-0.14636	0.668654	2.15691	6.09068e-06	-2.30327	opposite
CYP20A1	ENSSSCG00000055761	-0.302699	0.569062	-0.70493	0.0393337	0.402231	same
DDC	ENSSSCG00000022009	0.759442	0.384879	-1.41201	0.0105025	2.17146	opposite
DLST	ENSSSCG00000002374	-0.338882	0.112533	0.537426	0.0412039	-0.876308	opposite
EGFL8	ENSSSCG00000001434	0.0672344	0.919413	-1.28057	0.00588458	1.34781	opposite
EGR3	ENSSSCG00000009630	0.950889	0.162979	1.17096	0.00573228	-0.220067	same
EMILIN2	ENSSSCG00000003694	-0.601747	0.11793	2.213	0.00356059	-2.81475	opposite
EMP1	ENSSSCG00000036723	-1.07435	0.0843166	2.02198	0.00491218	-3.09633	opposite
ENSSSCG00000000148	ENSSSCG00000000148	0.168758	0.74964	2.75295	0.00130627	-2.58419	same
ENSSSCG00000001931	ENSSSCG00000001931	1.07083	0.624898	2.58306	0.00677203	-1.51223	same
ENSSSCG00000006395	ENSSSCG00000006395	-0.268606	0.258781	0.801921	0.0386775	-1.07053	opposite
ENSSSCG00000007481	ENSSSCG00000007481	-0.543677	0.524232	1.25509	0.00194551	-1.79877	opposite
ENSSSCG00000009338	ENSSSCG00000009338	-0.929322	0.0793544	0.724241	0.0457084	-1.65356	opposite
ENSSSCG00000012257	ENSSSCG00000012257	-3.57686	0.104955	-0.768154	0.0284341	-2.8087	same
ENSSSCG00000014565	ENSSSCG00000014565	2.77711	0.100033	1.63113	0.00113547	1.14598	same
ENSSSCG00000014997	ENSSSCG00000014997	0.0778144	0.91101	1.7191	0.0267395	-1.64128	same
ENSSSCG00000017920	ENSSSCG00000017920	1.24982	0.0648779	1.02807	0.0135492	0.221753	same
ENSSSCG00000022925	ENSSSCG00000022925	-0.846132	0.227551	1.15666	0.0010736	-2.0028	opposite
ENSSSCG00000023172	ENSSSCG00000023172	-0.431215	0.25452	0.785485	0.0391159	-1.2167	opposite
ENSSSCG00000027677	ENSSSCG00000027677	-0.709199	0.101634	-1.83676	0.049196	1.12756	same
ENSSSCG00000029696	ENSSSCG00000029696	-0.156759	0.739318	1.12692	0.017979	-1.28368	opposite
ENSSSCG00000033009	ENSSSCG00000033009	0.212443	0.318324	0.94353	0.0105307	-0.731087	same
ENSSSCG00000038141	ENSSSCG00000038141	1.07487	0.0659644	1.9839	0.000477231	-0.909028	same
ENSSSCG00000038912	ENSSSCG00000038912	0.532982	0.157407	0.972142	0.0322441	-0.43916	same
ENSSSCG00000039545	ENSSSCG00000039545	-1.85229	0.273443	-0.466997	0.0470302	-1.38529	same
ENSSSCG00000039830	ENSSSCG00000039830	-0.587583	0.401998	-1.0508	0.0454512	0.46322	same
ENSSSCG00000046422	ENSSSCG00000046422	0.672424	0.452603	1.14078	0.0447603	-0.468356	same
ENSSSCG00000056469	ENSSSCG00000056469	0.150074	0.745844	0.732975	0.0340584	-0.5829	same
ENSSSCG00000057274	ENSSSCG00000057274	0.337451	0.278005	1.01247	0.0306201	-0.675019	same
ENSSSCG00000063127	ENSSSCG00000063127	-0.39051	0.670549	-1.26722	0.0431912	0.876714	same
EPHB4	ENSSSCG00000007675	-3.62906	0.0937166	-1.99027	0.0286738	-1.63879	same
ERRFI1	ENSSSCG00000035774	0.7451	0.129927	1.17358	0.00316601	-0.428479	same
ETS2	ENSSSCG00000038948	0.753789	0.163986	0.886109	0.00272082	-0.13232	same
FAM111B	ENSSSCG00000013147	-0.393245	0.769921	1.36494	0.0361342	-1.75819	opposite
FAM83C	ENSSSCG00000028858	-0.0280416	0.975733	1.14392	0.0424678	-1.17197	opposite
FGFR3	ENSSSCG00000030827	0.652897	0.331874	0.514313	0.0414486	0.138584	same
FILIP1L	ENSSSCG00000011972	1.30809	0.0618987	0.980045	0.0038883	0.32805	same
FLVCR2	ENSSSCG00000021606	-2.42426	0.149512	-1.12025	0.0141088	-1.30401	same
FOSL2	ENSSSCG00000032527	-0.338715	0.540755	1.93983	0.000973996	-2.27854	opposite
GADD45A	ENSSSCG00000037066	0.776975	0.0732859	1.42616	0.000851008	-0.649186	same
GCH1	ENSSSCG00000035715	0.355241	0.125951	1.77397	0.00040565	-1.41873	same
GGT5	ENSSSCG00000010055	-0.829808	0.260934	-1.07407	0.0251087	0.244267	same
GZMM	ENSSSCG00000032810	0.866897	0.122751	1.81954	0.0470302	-0.952646	same
HDAC4	ENSSSCG00000024777	0.148959	0.650702	0.886937	0.0151403	-0.737978	same
HECW2	ENSSSCG00000055181	-0.147625	0.895013	0.821599	0.019266	-0.969224	opposite
HLA-DOB	ENSSSCG00000001459	0.46373	0.303139	1.72929	0.00390503	-1.26556	same
HMGB2	ENSSSCG00000009704	-0.601682	0.0908683	-0.792557	0.0355122	0.190875	same
HSCB	ENSSSCG00000034860	0.255098	0.674973	-0.637146	0.0270274	0.892244	opposite
HSPA12B	ENSSSCG00000007147	1.51658	0.236785	-2.5459	0.00144603	4.06248	opposite
HSPA5	ENSSSCG00000005601	0.187562	0.453948	0.821099	0.0214195	-0.633537	same
IER2	ENSSSCG00000013753	-0.211904	0.387771	1.11047	0.00215395	-1.32237	opposite
IFIT2	ENSSSCG00000010451	-1.221	0.148139	1.38355	0.0121212	-2.60454	opposite
IL10RB	ENSSSCG00000041289	0.062318	0.909813	0.871081	0.0267114	-0.808763	same
IL4R	ENSSSCG00000007817	-0.540536	0.173124	1.31968	0.00567544	-1.86021	opposite
INTS7	ENSSSCG00000015602	0.00668569	0.977778	0.604767	0.0424678	-0.598081	same
IRF2BPL	ENSSSCG00000002392	-0.659283	0.281113	0.810365	0.0393337	-1.46965	opposite
IRF8	ENSSSCG00000034980	-0.09391	0.840116	1.0041	0.0256855	-1.09801	opposite
ITGA6	ENSSSCG00000015955	-0.214386	0.487962	-1.24419	0.00690677	1.02981	same
KCNS3	ENSSSCG00000031905	0.895016	0.44721	0.975018	0.0243972	-0.0800023	same
KDM6B	ENSSSCG00000017962	0.229773	0.767991	0.750627	0.0324931	-0.520855	same
KHDC4	ENSSSCG00000006504	-0.171651	0.307312	0.527124	0.0265568	-0.698776	opposite
KLHDC8B	ENSSSCG00000011379	-1.41294	0.12565	-0.754905	0.0487595	-0.65803	same
KPNA2	ENSSSCG00000029005	-0.326329	0.256707	0.912107	0.0109469	-1.23844	opposite
MAP3K14	ENSSSCG00000017330	0.308671	0.205596	1.01589	0.00180843	-0.707222	same
MAP3K8	ENSSSCG00000020705	-0.0555937	0.8454	0.879018	0.0158897	-0.934612	opposite
MAPKAPK2	ENSSSCG00000015650	-0.446861	0.373119	0.579021	0.0353459	-1.02588	opposite
MARVELD2	ENSSSCG00000016959	-1.21094	0.320031	-1.926	0.00255056	0.715062	same
MASP2	ENSSSCG00000003410	0.788848	0.375176	1.1145	0.0401792	-0.325651	same
MAST4	ENSSSCG00000016956	0.279933	0.483407	0.790152	0.0324931	-0.510219	same
MDK	ENSSSCG00000013260	0.128146	0.895568	-0.831261	0.0386775	0.959406	opposite
MEGF6	ENSSSCG00000024678	-0.799605	0.548428	-1.55225	0.0188155	0.752642	same
MTCL1	ENSSSCG00000003684	-0.77646	0.185781	0.625982	0.0241268	-1.40244	opposite
MXD1	ENSSSCG00000008334	-1.24144	0.228151	0.825584	0.00562614	-2.06702	opposite
NAB2	ENSSSCG00000000411	-0.130343	0.823842	0.591941	0.0467339	-0.722284	opposite
NFIL3	ENSSSCG00000009592	-0.733979	0.414246	1.71098	0.000270473	-2.44496	opposite
NFYA	ENSSSCG00000001611	0.104592	0.637911	0.662516	0.0456622	-0.557924	same
NOCT	ENSSSCG00000024596	0.617891	0.283771	1.07041	0.00157887	-0.452523	same
NOTCH4	ENSSSCG00000001440	-0.116105	0.91101	-1.06147	0.00158328	0.945364	same
NR1D1	ENSSSCG00000036933	-0.454316	0.553895	0.854386	0.0494684	-1.3087	opposite
NRAP	ENSSSCG00000010640	0.946309	0.154642	1.22649	0.019266	-0.28018	same
NUAK2	ENSSSCG00000038471	0.363807	0.185034	2.63639	8.73717e-05	-2.27258	same
NYNRIN	ENSSSCG00000032473	-0.0900313	0.864646	0.857812	0.0416158	-0.947843	opposite
OAS1	ENSSSCG00000046640	0.692639	0.665357	2.3379	0.00401419	-1.64526	same
OAS2	ENSSSCG00000009881	1.92011	0.210649	1.51192	0.0112651	0.408188	same
OSBPL3	ENSSSCG00000016715	0.257292	0.439698	0.964501	0.041889	-0.707209	same
PCBD1	ENSSSCG00000010275	0.0572463	0.890774	-0.523429	0.0295611	0.580676	opposite
PEG3	ENSSSCG00000003326	-0.201694	0.890709	0.816165	0.0346441	-1.01786	opposite
PGM2	ENSSSCG00000008773	-0.250471	0.413101	1.10444	0.0057592	-1.35491	opposite
PLAGL2	ENSSSCG00000007243	0.365321	0.40218	0.907014	0.00756365	-0.541693	same
PLAU	ENSSSCG00000010312	-3.83913	0.0623305	2.18292	0.000180136	-6.02205	opposite
PLAUR	ENSSSCG00000032434	-2.40584	0.152611	1.73645	0.00105115	-4.14229	opposite
PLEKHA8	ENSSSCG00000016682	0.419705	0.102623	0.505085	0.0412039	-0.0853801	same
PLOD1	ENSSSCG00000003433	-0.979405	0.572749	0.993612	0.00287953	-1.97302	opposite
PLP2	ENSSSCG00000012294	-0.374401	0.464709	-0.800327	0.0437645	0.425926	same
PNKD	ENSSSCG00000029002	-0.742083	0.755345	0.875691	0.00567023	-1.61777	opposite
PPRC1	ENSSSCG00000010575	0.517984	0.114992	0.748631	0.0163307	-0.230647	same
PREX1	ENSSSCG00000031118	-0.570792	0.0836199	0.661341	0.0214195	-1.23213	opposite
PSD2	ENSSSCG00000029541	-0.527807	0.454765	0.42605	0.0467339	-0.953857	opposite
PTGS2	ENSSSCG00000015579	-1.89904	0.242599	2.50541	0.00636641	-4.40445	opposite
RAX2	ENSSSCG00000032429	0.356575	0.777193	1.30033	0.0391159	-0.943753	same
RDH10	ENSSSCG00000033669	0.156778	0.660776	2.05218	9.53673e-05	-1.8954	same
RHBDF2	ENSSSCG00000023362	-0.174763	0.678613	1.78041	0.0130673	-1.95517	opposite
RHOBTB2	ENSSSCG00000009638	-0.116071	0.818194	0.535539	0.0492386	-0.65161	opposite
RIN3	ENSSSCG00000002451	-0.774189	0.0823899	1.25885	0.00789247	-2.03304	opposite
RIPK1	ENSSSCG00000001009	0.17515	0.442109	0.503985	0.0410147	-0.328835	same
RMC1	ENSSSCG00000026851	0.0781535	0.815913	0.584973	0.0214867	-0.506819	same
RNF122	ENSSSCG00000036062	0.375673	0.426501	1.86438	0.00105115	-1.48871	same
RNF144B	ENSSSCG00000001076	-1.80936	0.235843	-0.951821	0.0417048	-0.857537	same
RNF19B	ENSSSCG00000025206	0.700954	0.175561	1.10711	0.00167705	-0.40616	same
RO60	ENSSSCG00000032055	-0.0611074	0.775915	-0.691237	0.0110512	0.630129	same
RUNDC1	ENSSSCG00000035057	0.147143	0.65414	0.568572	0.041889	-0.421428	same
SCN2B	ENSSSCG00000021651	-2.32524	0.228875	0.606033	0.0345806	-2.93127	opposite
SELP	ENSSSCG00000006288	0.0855734	0.921159	3.27368	0.00142699	-3.1881	same
SEMA7A	ENSSSCG00000023165	0.499673	0.292311	1.54539	0.0197319	-1.04572	same
SERINC5	ENSSSCG00000014119	-0.392315	0.0758567	-0.51383	0.0386775	0.121516	same
SERPINB9	ENSSSCG00000031615	0.507233	0.075301	-0.782547	0.00785619	1.28978	opposite
SH3TC1	ENSSSCG00000008722	0.16823	0.526414	0.900748	0.0414486	-0.732518	same
SLA-DQB1	ENSSSCG00000001457	0.555796	0.0597677	1.44569	0.0136767	-0.889898	same
SLC20A1	ENSSSCG00000032288	0.343192	0.245004	0.678944	0.0325935	-0.335751	same
SLC22A5	ENSSSCG00000061383	0.3451	0.533299	1.30324	0.00856447	-0.958141	same
SLC24A4	ENSSSCG00000002450	-1.5919	0.151039	0.84413	0.02604	-2.43603	opposite
SLC25A25	ENSSSCG00000005636	-0.020066	0.959724	0.995338	0.00212207	-1.0154	opposite
SLC26A11	ENSSSCG00000021040	-0.0260239	0.96914	0.756293	0.00663217	-0.782317	opposite
SLC27A3	ENSSSCG00000006569	-1.92417	0.202465	0.618205	0.0324931	-2.54238	opposite
SLC2A1	ENSSSCG00000059879	0.0524792	0.934706	-1.37129	0.000289579	1.42377	opposite
SLC45A4	ENSSSCG00000005930	0.0882129	0.866651	0.96533	0.0412949	-0.877117	same
SLC6A20	ENSSSCG00000028643	1.59989	0.0855603	-1.2159	0.0201812	2.81579	opposite
SMIM3	ENSSSCG00000056671	-0.586898	0.637509	1.38426	0.0115028	-1.97115	opposite
SNIP1	ENSSSCG00000029991	0.0872354	0.804716	0.561828	0.0457084	-0.474592	same
SNRPF	ENSSSCG00000000895	-0.125335	0.761212	-0.540582	0.0470302	0.415247	same
SOCS3	ENSSSCG00000036956	0.765993	0.0696157	4.925	7.08329e-08	-4.15901	same
SOD2	ENSSSCG00000040317	0.0466415	0.951468	1.28024	0.00286198	-1.2336	same
SOX13	ENSSSCG00000015277	-0.0218297	0.965906	-1.27774	0.0476549	1.25591	same
SP1	ENSSSCG00000000272	-0.0499908	0.834487	0.650196	0.0421489	-0.700187	opposite
SPATA2L	ENSSSCG00000029339	-1.44101	0.09645	-0.548951	0.0422882	-0.892059	same
SPRY2	ENSSSCG00000009482	-0.992857	0.229812	0.845268	0.00772101	-1.83813	opposite
STAP1	ENSSSCG00000008923	-1.27252	0.109377	-1.87451	0.0492386	0.601987	same
STX11	ENSSSCG00000004125	0.903671	0.0605675	3.76746	3.61793e-06	-2.86379	same
SUSD6	ENSSSCG00000002311	-0.313382	0.23902	0.59817	0.0386775	-0.911552	opposite
TCF7	ENSSSCG00000030680	-0.474449	0.162193	-1.27078	0.0477583	0.796333	same
TCIRG1	ENSSSCG00000012890	0.193227	0.656661	1.13153	0.00155333	-0.938304	same
TEK	ENSSSCG00000005122	-4.16265	0.0888161	-1.56054	0.0287822	-2.60211	same
TFPI2	ENSSSCG00000015322	-1.64193	0.122418	1.6436	0.0290932	-3.28553	opposite
THBS1	ENSSSCG00000004789	-1.08587	0.493855	3.20377	0.000315323	-4.28964	opposite
TIE1	ENSSSCG00000003950	-4.21363	0.144068	0.696723	0.0428975	-4.91035	opposite
TIMP1	ENSSSCG00000012277	0.566969	0.647568	1.87474	0.0178023	-1.30777	same
TKTL2	ENSSSCG00000026079	-0.649264	0.178622	1.28509	0.0355496	-1.93435	opposite
TMEM132A	ENSSSCG00000013113	-0.488668	0.329811	0.886104	0.00540446	-1.37477	opposite
TMEM184B	ENSSSCG00000000108	-0.444811	0.176382	0.582404	0.049196	-1.02722	opposite
TMEM204	ENSSSCG00000008021	-0.885843	0.179627	-0.950692	0.0247119	0.0648489	same
TMOD3	ENSSSCG00000004626	-0.263544	0.180767	-0.677152	0.0461909	0.413608	same
TMPRSS13	ENSSSCG00000038710	0.227899	0.717433	1.28432	0.0267114	-1.05642	same
TMSB10	ENSSSCG00000008245	-0.225928	0.358175	-0.754746	0.0494892	0.528818	same
TNFAIP1	ENSSSCG00000024626	-0.114058	0.81554	0.909292	0.00401738	-1.02335	opposite
TNFSF9	ENSSSCG00000022370	0.0222774	0.984385	1.96811	0.0346441	-1.94583	same
TRIB1	ENSSSCG00000038500	0.382512	0.361954	1.34015	0.00181307	-0.957641	same
TRIM16	ENSSSCG00000034049	-0.555803	0.734747	1.64084	0.00954347	-2.19664	opposite
TRIM47	ENSSSCG00000017199	-1.48513	0.115275	1.06354	0.0272139	-2.54867	opposite
TST	ENSSSCG00000000133	-1.22958	0.186638	-0.983943	0.0153317	-0.245634	same
TUBB6	ENSSSCG00000038992	-0.0387822	0.971613	2.59507	4.52114e-06	-2.63385	opposite
UBE2G2	ENSSSCG00000027165	0.165457	0.402898	0.503688	0.0448548	-0.338231	same
USHBP1	ENSSSCG00000036575	-2.3889	0.314209	-2.93898	0.00146443	0.55008	same
VASH2	ENSSSCG00000015589	0.159755	0.796504	1.10322	0.0208571	-0.943467	same
VPREB3	ENSSSCG00000010076	0.510966	0.246662	0.879664	0.0341361	-0.368698	same
XBP1	ENSSSCG00000030996	0.497255	0.0803005	0.595859	0.0231381	-0.0986036	same
ZFP36	ENSSSCG00000028056	-0.643323	0.172102	3.29254	0.000148834	-3.93587	opposite
ZNF217	ENSSSCG00000007484	0.045244	0.863698	1.07078	0.00865925	-1.02553	same
ZSWIM4	ENSSSCG00000013758	-0.378726	0.349955	1.01347	0.00382998	-1.3922	opposite

## Sheet: DE_uniqueToBrain_kidney_brain
gene_name	gene_id	kidney_logFC	kidney_adj.P.Val	brain_logFC	brain_adj.P.Val	logFC_difference	direction_status
A4GALT	ENSSSCG00000026962	0.00654102	0.990324	-1.36921	0.00722971	1.37575	opposite
ABCG2	ENSSSCG00000009215	-1.11883	0.108221	-0.922565	0.0183391	-0.196261	same
ACE	ENSSSCG00000017296	0.587275	0.0716065	-0.734367	0.0256855	1.32164	opposite
ADAP2	ENSSSCG00000017738	-3.65482	0.0700182	-0.744947	0.0134656	-2.90988	same
ADGRF5	ENSSSCG00000001725	0.00584964	0.989052	-0.967882	0.010701	0.973731	opposite
AGXT	ENSSSCG00000016402	-0.300296	0.442717	-3.38018	0.0467339	3.07988	same
AKAP12	ENSSSCG00000031733	0.95851	0.0832806	1.19088	0.0214195	-0.232367	same
AKR1D1	ENSSSCG00000016519	0.525595	0.581619	1.38333	0.0191268	-0.857734	same
ALPL	ENSSSCG00000032607	0.593953	0.25672	-0.830826	0.0208571	1.42478	opposite
ANP32E	ENSSSCG00000035209	-0.265117	0.595708	-0.808817	0.0239031	0.5437	same
APCDD1	ENSSSCG00000039797	-0.592877	0.628381	-1.43497	0.00204444	0.842097	same
APOA1	ENSSSCG00000030921	-0.325529	0.569031	-1.27083	0.000486974	0.945304	same
ARHGEF3	ENSSSCG00000030359	-0.533811	0.129187	0.694057	0.0457332	-1.22787	opposite
ARNTL	ENSSSCG00000013397	0.0531378	0.920883	0.65609	0.035741	-0.602952	same
ATP10A	ENSSSCG00000004830	1.04877	0.172802	-1.20348	0.00241746	2.25225	opposite
BCL7C	ENSSSCG00000007776	-0.604433	0.123543	-0.712734	0.0448548	0.108302	same
CACNA1I	ENSSSCG00000000082	-0.174823	0.849922	1.19158	0.00277013	-1.3664	opposite
CAMSAP2	ENSSSCG00000027314	0.63339	0.0642714	0.514432	0.0349665	0.118958	same
CARD10	ENSSSCG00000025260	-0.398947	0.228096	-2.0669	0.000731412	1.66795	same
CCDC134	ENSSSCG00000035565	0.439611	0.407073	0.790497	0.0340584	-0.350886	same
CCDC68	ENSSSCG00000004534	0.0449973	0.971187	-2.14564	0.0424678	2.19063	opposite
CCN1	ENSSSCG00000006940	1.65271	0.0580944	1.49742	0.0492386	0.155294	same
CD320	ENSSSCG00000032833	0.285072	0.512353	-1.2474	0.00341837	1.53247	opposite
CD3D	ENSSSCG00000015093	-0.464958	0.623453	1.64015	0.0353459	-2.10511	opposite
CIDEC	ENSSSCG00000011557	-1.97222	0.0914241	-2.89529	0.019929	0.923072	same
CIITA	ENSSSCG00000007901	1.24823	0.0669169	1.68818	0.0300686	-0.439952	same
CNGA4	ENSSSCG00000014630	2.00908	0.100329	1.91054	0.00105115	0.0985454	same
COX10	ENSSSCG00000018023	0.421631	0.536921	1.02201	0.0154818	-0.600379	same
CRYBB3	ENSSSCG00000009954	-0.183007	0.875292	1.17819	0.0484728	-1.3612	opposite
CSPG4	ENSSSCG00000001873	-1.01776	0.298775	-0.749873	0.0417048	-0.267888	same
CTHRC1	ENSSSCG00000006051	-0.640438	0.598895	-1.04651	0.0247119	0.406068	same
CTSZ	ENSSSCG00000007522	0.53669	0.315447	-1.13492	0.0130318	1.67161	opposite
CXXC4	ENSSSCG00000062602	-3.69584	0.134736	-1.03499	0.0386775	-2.66085	same
CYP20A1	ENSSSCG00000055761	-0.216756	0.579463	-0.70493	0.0393337	0.488174	same
CYP3A29	ENSSSCG00000052306	1.45486	0.0824185	2.23771	0.0152657	-0.782849	same
DDC	ENSSSCG00000022009	-0.178774	0.763849	-1.41201	0.0105025	1.23324	same
DEGS2	ENSSSCG00000002512	0.119781	0.922522	-2.10658	0.00119763	2.22636	opposite
DLK1	ENSSSCG00000035805	0.864312	0.531259	1.71029	0.0248163	-0.845982	same
DLST	ENSSSCG00000002374	-0.264132	0.373075	0.537426	0.0412039	-0.801558	opposite
EGFL8	ENSSSCG00000001434	-0.446794	0.546234	-1.28057	0.00588458	0.833779	same
EID2	ENSSSCG00000024773	-2.71115	0.121776	1.12085	0.0347619	-3.832	opposite
EMP1	ENSSSCG00000036723	1.467	0.057241	2.02198	0.00491218	-0.554983	same
ENSSSCG00000007481	ENSSSCG00000007481	0.0900507	0.910861	1.25509	0.00194551	-1.16504	same
ENSSSCG00000008832	ENSSSCG00000008832	1.55298	0.0792806	2.18835	0.000486974	-0.635374	same
ENSSSCG00000009338	ENSSSCG00000009338	-0.431501	0.582086	0.724241	0.0457084	-1.15574	opposite
ENSSSCG00000012257	ENSSSCG00000012257	-0.372073	0.303184	-0.768154	0.0284341	0.396081	same
ENSSSCG00000015390	ENSSSCG00000015390	0.0504711	0.940071	-0.93783	0.0139542	0.988301	opposite
ENSSSCG00000016215	ENSSSCG00000016215	0.179037	0.749881	1.11062	0.019266	-0.931579	same
ENSSSCG00000016548	ENSSSCG00000016548	-0.999934	0.0575152	-1.29317	0.000686631	0.293234	same
ENSSSCG00000023172	ENSSSCG00000023172	-0.432917	0.497343	0.785485	0.0391159	-1.2184	opposite
ENSSSCG00000023584	ENSSSCG00000023584	-0.488145	0.59746	2.5393	0.0102231	-3.02744	opposite
ENSSSCG00000024000	ENSSSCG00000024000	-4.04867	0.0611898	-1.5775	0.016611	-2.47117	same
ENSSSCG00000029696	ENSSSCG00000029696	-0.269637	0.800785	1.12692	0.017979	-1.39656	opposite
ENSSSCG00000032591	ENSSSCG00000032591	1.33766	0.0926294	2.05272	0.000348187	-0.715065	same
ENSSSCG00000033009	ENSSSCG00000033009	0.516072	0.111287	0.94353	0.0105307	-0.427458	same
ENSSSCG00000039273	ENSSSCG00000039273	0.0478155	0.972119	-0.628228	0.0177186	0.676043	opposite
ENSSSCG00000039545	ENSSSCG00000039545	-0.44903	0.12545	-0.466997	0.0470302	0.0179665	same
ENSSSCG00000039587	ENSSSCG00000039587	0.0712612	0.971033	1.42105	0.041889	-1.34979	same
ENSSSCG00000039830	ENSSSCG00000039830	-0.68959	0.271063	-1.0508	0.0454512	0.361213	same
ENSSSCG00000040118	ENSSSCG00000040118	-0.116253	0.716284	-0.729912	0.0267395	0.613659	same
ENSSSCG00000046422	ENSSSCG00000046422	0.176056	0.8163	1.14078	0.0447603	-0.964724	same
ENSSSCG00000052111	ENSSSCG00000052111	-0.292293	0.843473	3.18312	0.00572663	-3.47542	opposite
ENSSSCG00000053158	ENSSSCG00000053158	1.13583	0.438351	1.22722	0.0135642	-0.0913808	same
ENSSSCG00000054353	ENSSSCG00000054353	-3.26817	0.0615772	-3.74805	0.00366482	0.479877	same
ENSSSCG00000056469	ENSSSCG00000056469	0.379308	0.286974	0.732975	0.0340584	-0.353666	same
ENSSSCG00000057274	ENSSSCG00000057274	-0.389974	0.460318	1.01247	0.0306201	-1.40244	opposite
ENSSSCG00000058782	ENSSSCG00000058782	1.34554	0.0954586	1.12543	0.0437645	0.22011	same
ENSSSCG00000058854	ENSSSCG00000058854	-0.798228	0.141439	-1.22711	0.0300686	0.428878	same
ENSSSCG00000063127	ENSSSCG00000063127	-1.6639	0.0966477	-1.26722	0.0431912	-0.396673	same
EPHB4	ENSSSCG00000007675	-0.838766	0.101164	-1.99027	0.0286738	1.1515	same
ERRFI1	ENSSSCG00000035774	0.947847	0.0860414	1.17358	0.00316601	-0.225732	same
EVC	ENSSSCG00000032637	-0.246463	0.634624	0.672528	0.0360033	-0.91899	opposite
FAM167B	ENSSSCG00000003616	0.0869733	0.930533	2.54937	0.00241746	-2.46239	same
FAM20C	ENSSSCG00000020813	0.293523	0.473924	0.753514	0.00914274	-0.459991	same
FAM83C	ENSSSCG00000028858	0.385022	0.646464	1.14392	0.0424678	-0.758902	same
FGFR3	ENSSSCG00000030827	-0.001265	0.998589	0.514313	0.0414486	-0.515578	opposite
GGT5	ENSSSCG00000010055	-1.52325	0.0756984	-1.07407	0.0251087	-0.449171	same
GJA4	ENSSSCG00000039983	-2.61479	0.149627	0.829967	0.0282208	-3.44476	opposite
GPX3	ENSSSCG00000036438	0.606548	0.108564	-1.5497	0.0445974	2.15625	opposite
GRAMD1A	ENSSSCG00000002879	0.0847422	0.793911	0.585154	0.0357337	-0.500411	same
GZMM	ENSSSCG00000032810	0.395634	0.755552	1.81954	0.0470302	-1.42391	same
HECW2	ENSSSCG00000055181	0.338256	0.571803	0.821599	0.019266	-0.483343	same
HMGB2	ENSSSCG00000009704	-0.978703	0.0963373	-0.792557	0.0355122	-0.186146	same
HMGN3	ENSSSCG00000004470	-0.181684	0.591918	-0.573334	0.049328	0.39165	same
HPN	ENSSSCG00000021867	-0.291352	0.567069	1.32401	0.0238823	-1.61536	opposite
HR	ENSSSCG00000009616	1.73066	0.0561209	1.32079	0.00699409	0.409873	same
HS6ST2	ENSSSCG00000021375	0.434384	0.645202	1.33823	0.00558814	-0.903846	same
HSCB	ENSSSCG00000034860	0.213184	0.590615	-0.637146	0.0270274	0.85033	opposite
HYAL1	ENSSSCG00000060807	-0.837717	0.440757	-2.1538	0.0141088	1.31609	same
INTS7	ENSSSCG00000015602	-0.141379	0.760629	0.604767	0.0424678	-0.746146	opposite
IRF4	ENSSSCG00000033381	1.58349	0.0867059	2.26962	0.0147983	-0.686134	same
ITGA6	ENSSSCG00000015955	0.458339	0.286629	-1.24419	0.00690677	1.70253	opposite
ITM2A	ENSSSCG00000012448	-0.801625	0.258457	-1.03569	0.00194551	0.234065	same
ITPR3	ENSSSCG00000001518	0.585878	0.0671628	-1.26697	0.0148725	1.85284	opposite
KANSL1	ENSSSCG00000017310	0.480363	0.125804	0.570505	0.0267395	-0.0901419	same
KCNS3	ENSSSCG00000031905	-2.79019	0.254482	0.975018	0.0243972	-3.76521	opposite
KEL	ENSSSCG00000016472	0.857547	0.292654	1.70352	0.0107593	-0.84597	same
KHDC4	ENSSSCG00000006504	0.34048	0.250526	0.527124	0.0265568	-0.186644	same
KLHL13	ENSSSCG00000012637	-0.839264	0.0835534	-0.747883	0.0445974	-0.0913809	same
KPNA2	ENSSSCG00000029005	0.426125	0.269509	0.912107	0.0109469	-0.485983	same
LEF1	ENSSSCG00000009148	-0.946432	0.37992	-2.10189	0.00128337	1.15546	same
LMCD1	ENSSSCG00000011538	-0.331066	0.64851	-1.79347	0.00215395	1.4624	same
LOXL2	ENSSSCG00000033608	0.595295	0.267547	1.40568	0.0348691	-0.810388	same
LOXL4	ENSSSCG00000010532	0.129984	0.941002	2.72593	0.0416483	-2.59595	same
LRATD2	ENSSSCG00000005967	0.578615	0.156948	-1.90254	0.00105115	2.48116	opposite
LRRC32	ENSSSCG00000014869	0.290904	0.596676	1.09206	0.0057592	-0.801158	same
MARVELD2	ENSSSCG00000016959	0.705162	0.221419	-1.926	0.00255056	2.63117	opposite
MDK	ENSSSCG00000013260	-0.333956	0.347454	-0.831261	0.0386775	0.497305	same
MECOM	ENSSSCG00000011743	-0.119788	0.776834	-1.24283	0.00390503	1.12304	same
MEGF6	ENSSSCG00000024678	0.734313	0.173224	-1.55225	0.0188155	2.28656	opposite
MFSD2A	ENSSSCG00000003669	1.65443	0.0940499	-2.13685	0.00109687	3.79128	opposite
MTCL1	ENSSSCG00000003684	-0.1568	0.791712	0.625982	0.0241268	-0.782782	opposite
MYCT1	ENSSSCG00000031536	-1.16531	0.134576	-1.79059	0.0271387	0.625282	same
NAB2	ENSSSCG00000000411	0.476743	0.484197	0.591941	0.0467339	-0.115198	same
NID2	ENSSSCG00000005030	0.274899	0.538312	-0.931293	0.0419992	1.20619	opposite
NKAP	ENSSSCG00000012613	-0.0464254	0.912292	-0.680613	0.0443143	0.634187	same
NR1D1	ENSSSCG00000036933	-0.511898	0.538167	0.854386	0.0494684	-1.36628	opposite
NRAP	ENSSSCG00000010640	1.0182	0.0749683	1.22649	0.019266	-0.20829	same
NYNRIN	ENSSSCG00000032473	-1.5661	0.152872	0.857812	0.0416158	-2.42392	opposite
OCLN	ENSSSCG00000021514	-0.209564	0.721529	-3.24454	0.000209617	3.03498	same
OMD	ENSSSCG00000008073	-0.647259	0.231092	-2.32139	0.0105025	1.67413	same
OSBPL3	ENSSSCG00000016715	0.524544	0.109604	0.964501	0.041889	-0.439957	same
PCBD1	ENSSSCG00000010275	0.00740808	0.98595	-0.523429	0.0295611	0.530838	opposite
PCDH17	ENSSSCG00000009446	-0.613476	0.44157	-1.12841	0.0456622	0.514933	same
PDGFRA	ENSSSCG00000008841	0.342073	0.4981	-0.922753	0.0393337	1.26483	opposite
PDK3	ENSSSCG00000012181	0.0497196	0.899235	0.645567	0.0382643	-0.595847	same
PEG3	ENSSSCG00000003326	0.318241	0.503835	0.816165	0.0346441	-0.497923	same
PGGHG	ENSSSCG00000025023	-0.238665	0.447804	-1.35841	0.0308409	1.11975	same
PHLPP2	ENSSSCG00000002739	-0.44586	0.341588	0.527678	0.0443143	-0.973538	opposite
PIM3	ENSSSCG00000032936	0.805683	0.0653872	1.25207	0.00789309	-0.446391	same
PKN3	ENSSSCG00000005657	-1.31995	0.0535015	-2.60769	0.00380536	1.28774	same
PLAT	ENSSSCG00000007032	1.32181	0.0956795	0.908483	0.0165648	0.413327	same
PLAU	ENSSSCG00000010312	1.13412	0.119285	2.18292	0.000180136	-1.0488	same
PLEKHA8	ENSSSCG00000016682	0.395404	0.170514	0.505085	0.0412039	-0.109681	same
PLEKHG1	ENSSSCG00000032778	0.598442	0.23523	0.780242	0.0158315	-0.1818	same
PLP2	ENSSSCG00000012294	0.171333	0.721456	-0.800327	0.0437645	0.97166	opposite
PPM1D	ENSSSCG00000026665	0.527921	0.215805	0.610543	0.0412039	-0.0826219	same
PREX1	ENSSSCG00000031118	-0.898659	0.162412	0.661341	0.0214195	-1.56	opposite
PSD2	ENSSSCG00000029541	-1.14937	0.361153	0.42605	0.0467339	-1.57542	opposite
RASAL3	ENSSSCG00000013839	-1.76966	0.134776	-1.94933	0.0417048	0.179677	same
RBP1	ENSSSCG00000011664	-1.22759	0.121503	-1.81946	0.0467339	0.591874	same
RELT	ENSSSCG00000014825	1.37872	0.132157	0.919906	0.0147983	0.45881	same
RHOBTB2	ENSSSCG00000009638	-0.70201	0.205319	0.535539	0.0492386	-1.23755	opposite
RIN3	ENSSSCG00000002451	0.540831	0.113685	1.25885	0.00789247	-0.718018	same
RIPK4	ENSSSCG00000012083	0.202631	0.626472	0.970648	0.0284341	-0.768017	same
RNF144B	ENSSSCG00000001076	0.0222328	0.979734	-0.951821	0.0417048	0.974054	opposite
RO60	ENSSSCG00000032055	-0.163943	0.629107	-0.691237	0.0110512	0.527294	same
RPS24	ENSSSCG00000039544	0.207427	0.441255	-0.608781	0.0375586	0.816208	opposite
RUNDC1	ENSSSCG00000035057	0.648299	0.0533911	0.568572	0.041889	0.0797272	same
RUNX3	ENSSSCG00000032686	1.09311	0.0924345	2.35134	0.0241268	-1.25823	same
SAPCD2	ENSSSCG00000032279	-1.94192	0.191167	-1.03758	0.0129874	-0.904339	same
SCN2B	ENSSSCG00000021651	-0.185261	0.886272	0.606033	0.0345806	-0.791294	opposite
SEMA3F	ENSSSCG00000011398	0.499151	0.435885	1.55055	0.0125012	-1.0514	same
SEMA3G	ENSSSCG00000011440	-0.708866	0.14393	-2.99012	0.00109344	2.28125	same
SEMA4C	ENSSSCG00000008197	-0.203001	0.562898	0.857507	0.0135888	-1.06051	opposite
SERINC5	ENSSSCG00000014119	-0.446856	0.231092	-0.51383	0.0386775	0.0669748	same
SFRP2	ENSSSCG00000009004	-2.20415	0.121745	-0.99927	0.0356396	-1.20488	same
SH3TC1	ENSSSCG00000008722	0.403442	0.23297	0.900748	0.0414486	-0.497306	same
SHD	ENSSSCG00000013503	1.08304	0.225237	0.818611	0.0484728	0.264427	same
SHH	ENSSSCG00000016416	-0.224232	0.891445	2.13216	0.00119763	-2.35639	opposite
SHROOM4	ENSSSCG00000012309	-0.675589	0.190735	0.804222	0.0330686	-1.47981	opposite
SLA-DQB1	ENSSSCG00000001457	0.284525	0.435583	1.44569	0.0136767	-1.16117	same
SLC22A5	ENSSSCG00000061383	-0.189509	0.734515	1.30324	0.00856447	-1.49275	opposite
SLC26A11	ENSSSCG00000021040	0.314822	0.44439	0.756293	0.00663217	-0.441471	same
SLC2A1	ENSSSCG00000059879	0.386622	0.500752	-1.37129	0.000289579	1.75791	opposite
SLC38A5	ENSSSCG00000025981	-0.0262054	0.984404	-1.80285	0.000315323	1.77664	same
SLC43A3	ENSSSCG00000033998	-0.406283	0.586916	-0.898749	0.0353054	0.492466	same
SLC45A4	ENSSSCG00000005930	0.518115	0.406766	0.96533	0.0412949	-0.447215	same
SLC52A3	ENSSSCG00000007199	-0.97367	0.288307	-4.47356	0.000600596	3.49989	same
SLC6A20	ENSSSCG00000028643	0.507023	0.31338	-1.2159	0.0201812	1.72292	opposite
SLC7A5	ENSSSCG00000032996	0.692643	0.170665	-0.898965	0.040175	1.59161	opposite
SLCO2B1	ENSSSCG00000014851	-0.025388	0.960889	-1.55029	0.00109344	1.5249	same
SMIM3	ENSSSCG00000056671	1.15738	0.169011	1.38426	0.0115028	-0.226877	same
SNAI2	ENSSSCG00000039568	-0.513146	0.497142	1.71851	0.0163286	-2.23166	opposite
SNIP1	ENSSSCG00000029991	0.288181	0.427048	0.561828	0.0457084	-0.273647	same
SNRPF	ENSSSCG00000000895	0.344684	0.435695	-0.540582	0.0470302	0.885266	opposite
SNX22	ENSSSCG00000037275	1.03957	0.0527463	-0.947647	0.00562614	1.98722	opposite
SPATA2L	ENSSSCG00000029339	-0.977903	0.242124	-0.548951	0.0422882	-0.428953	same
SPRY4	ENSSSCG00000036322	0.431961	0.289805	1.06225	0.00627425	-0.630285	same
STAP1	ENSSSCG00000008923	-0.802989	0.435673	-1.87451	0.0492386	1.07152	same
STARD8	ENSSSCG00000012828	0.149488	0.728918	0.8196	0.020831	-0.670113	same
STIL	ENSSSCG00000003888	0.52188	0.30695	0.780424	0.0210178	-0.258544	same
TBX3	ENSSSCG00000009865	-0.509734	0.33726	-1.91749	0.0146858	1.40776	same
TCF7	ENSSSCG00000030680	-0.453887	0.595456	-1.27078	0.0477583	0.816895	same
TGFB3	ENSSSCG00000002385	0.77979	0.15413	1.41118	0.00540446	-0.631393	same
TIAM2	ENSSSCG00000004065	1.03356	0.18017	1.05339	0.0301205	-0.0198332	same
TKTL2	ENSSSCG00000026079	0.151107	0.945111	1.28509	0.0355496	-1.13398	same
TM4SF1	ENSSSCG00000033018	0.410013	0.462966	1.02473	0.000916411	-0.614721	same
TMEM132A	ENSSSCG00000013113	-0.0734227	0.885489	0.886104	0.00540446	-0.959527	opposite
TMEM169	ENSSSCG00000057002	-2.35086	0.208164	0.721177	0.0491172	-3.07204	opposite
TMEM184B	ENSSSCG00000000108	0.473183	0.237341	0.582404	0.049196	-0.109222	same
TMIGD1	ENSSSCG00000017798	0.688908	0.139755	-3.05835	0.0121212	3.74726	opposite
TMOD3	ENSSSCG00000004626	-0.177087	0.647683	-0.677152	0.0461909	0.500065	same
TMSB10	ENSSSCG00000008245	-0.859574	0.0504314	-0.754746	0.0494892	-0.104828	same
TMSB4X	ENSSSCG00000012119	-0.168084	0.612174	-0.761824	0.0133328	0.593739	same
TRAF1	ENSSSCG00000005511	1.11083	0.0852699	1.13779	0.00610323	-0.0269647	same
TST	ENSSSCG00000000133	-0.653108	0.153661	-0.983943	0.0153317	0.330836	same
UBE2G1	ENSSSCG00000058778	-0.0769805	0.891317	0.732619	0.0141391	-0.809599	opposite
UBE2G2	ENSSSCG00000027165	-0.439087	0.198621	0.503688	0.0448548	-0.942774	opposite
USPL1	ENSSSCG00000028065	0.420646	0.355556	0.895132	0.012886	-0.474486	same
UVRAG	ENSSSCG00000028979	0.666667	0.063825	0.63018	0.0214195	0.0364872	same
VASH2	ENSSSCG00000015589	0.863834	0.29546	1.10322	0.0208571	-0.239388	same
VEGFA	ENSSSCG00000001695	0.67179	0.127442	0.76645	0.0352081	-0.0946594	same
VPREB3	ENSSSCG00000010076	1.14558	0.113024	0.879664	0.0341361	0.265919	same
ZMAT1	ENSSSCG00000012512	-0.405437	0.622187	-0.840048	0.0490524	0.434611	same

## Sheet: DE_uniqueToKidney_kidney_brain
gene_name	gene_id	kidney_logFC	kidney_adj.P.Val	brain_logFC	brain_adj.P.Val	logFC_difference	direction_status
AARS1	ENSSSCG00000002723	0.82453	0.00873923	0.23654	0.497417	0.58799	same
ABCA1	ENSSSCG00000005423	1.54999	0.00829217	-0.387733	0.402296	1.93773	opposite
ABCA2	ENSSSCG00000039264	-0.842462	0.035319	0.168412	0.805796	-1.01087	opposite
ABCA6	ENSSSCG00000017256	-1.92897	0.00642316	0.291825	0.567049	-2.22079	opposite
ABCA9	ENSSSCG00000017257	-1.44606	0.0454362	-0.561079	0.313265	-0.88498	same
ABCB7	ENSSSCG00000012424	0.721129	0.0310579	0.13353	0.684881	0.587599	same
ABHD15	ENSSSCG00000017789	-2.88394	0.00179328	-0.465931	0.553273	-2.41801	same
ABHD2	ENSSSCG00000001835	1.89623	0.00295656	0.847749	0.119063	1.04848	same
ABHD3	ENSSSCG00000028010	1.39257	0.00501047	0.0754156	0.870133	1.31716	same
ABHD8	ENSSSCG00000031877	-1.66655	0.0461795	0.403016	0.0909679	-2.06956	opposite
ABI1	ENSSSCG00000024127	0.717026	0.0353734	-0.0136176	0.979762	0.730644	opposite
ABL2	ENSSSCG00000024674	0.998044	0.00939177	-0.297132	0.40659	1.29518	opposite
ABTB2	ENSSSCG00000013303	2.4197	0.00102026	0.505935	0.126298	1.91376	same
ACAT2	ENSSSCG00000004049	1.78171	0.00272423	-0.108892	0.715225	1.8906	opposite
ACHE	ENSSSCG00000030303	2.2326	0.000421248	-0.10247	0.862248	2.33507	opposite
ACKR2	ENSSSCG00000031154	1.06476	0.0372518	0.163754	0.751303	0.901002	same
ACKR3	ENSSSCG00000016322	1.02864	0.0232189	0.379379	0.352051	0.649262	same
ACO1	ENSSSCG00000023807	1.80545	7.15358e-05	0.313341	0.220772	1.49211	same
ACOX2	ENSSSCG00000011477	-1.33532	0.00883	-0.440288	0.255527	-0.895028	same
ACSL1	ENSSSCG00000015784	1.62565	0.00515506	0.44897	0.30608	1.17668	same
ACSL4	ENSSSCG00000012583	1.96532	0.0104714	0.241835	0.595921	1.72349	same
ACSS1	ENSSSCG00000007133	0.947649	0.0142	0.0624511	0.84467	0.885198	same
ACTA2	ENSSSCG00000010447	-1.08806	0.0211713	-1.00325	0.482285	-0.0848115	same
ACTN1	ENSSSCG00000036702	1.46621	0.00202442	0.695544	0.0614405	0.770663	same
ACTR1B	ENSSSCG00000008194	-0.744204	0.0293511	0.0804939	0.740058	-0.824698	opposite
ACTR3	ENSSSCG00000015710	1.03186	0.00396217	0.16337	0.688827	0.868489	same
ACVR1	ENSSSCG00000015874	0.968941	0.0256625	0.358786	0.269059	0.610155	same
ACVR1B	ENSSSCG00000000233	1.42541	0.00227937	0.260666	0.33525	1.16475	same
ACVRL1	ENSSSCG00000000232	-1.99961	0.00202442	-1.1191	0.0646408	-0.880511	same
ADA2	ENSSSCG00000035218	-2.94674	0.0101462	-0.47929	0.702482	-2.46745	same
ADAM28	ENSSSCG00000009644	-3.12537	0.0179117	-1.17603	0.140087	-1.94934	same
ADAM9	ENSSSCG00000015808	1.51884	0.00367467	0.765813	0.0741802	0.753028	same
ADAMTS15	ENSSSCG00000015250	-1.44734	0.00725141	0.197323	0.77962	-1.64467	opposite
ADAMTS3	ENSSSCG00000038180	1.73756	0.00620745	-0.526861	0.403504	2.26442	opposite
ADAMTS8	ENSSSCG00000015249	3.93306	9.43966e-05	-0.116572	0.83283	4.04963	opposite
ADAR	ENSSSCG00000006543	2.16439	3.18946e-05	0.353829	0.169585	1.81056	same
ADCY5	ENSSSCG00000027952	-2.155	0.0268609	-0.444275	0.550608	-1.71072	same
ADGRA2	ENSSSCG00000015825	-1.42773	0.00390448	-0.706329	0.146097	-0.721403	same
ADGRE5	ENSSSCG00000013775	1.2322	0.0011264	0.31078	0.417497	0.921422	same
ADGRG1	ENSSSCG00000002815	1.0204	0.0345137	-0.475925	0.162507	1.49633	opposite
ADGRG6	ENSSSCG00000004139	3.38138	4.20757e-05	0.632869	0.45534	2.74851	same
ADORA3	ENSSSCG00000006788	-1.91977	0.0293581	-1.37125	0.269511	-0.548522	same
ADPRH	ENSSSCG00000011896	-1.69584	0.0112582	-0.70814	0.204042	-0.987705	same
ADPRS	ENSSSCG00000003634	-0.832311	0.0458107	0.0899241	0.755354	-0.922235	opposite
ADRA2B	ENSSSCG00000008122	-3.00458	0.00669781	-0.173562	0.88804	-2.83102	same
AFAP1	ENSSSCG00000023907	1.0881	0.0233565	0.0410799	0.918687	1.04702	same
AFAP1L1	ENSSSCG00000014431	-1.56981	0.00924277	-0.490325	0.262893	-1.07948	same
AFTPH	ENSSSCG00000008363	0.995844	0.00295166	0.311819	0.202444	0.684025	same
AGFG1	ENSSSCG00000016248	0.69222	0.0431291	-0.0107222	0.980205	0.702943	opposite
AGFG2	ENSSSCG00000007664	-2.14706	0.014007	-0.123637	0.764728	-2.02342	same
AGO2	ENSSSCG00000005935	1.62908	0.000188468	0.00334458	0.993742	1.62574	same
AGPS	ENSSSCG00000023983	0.734815	0.0287958	-0.0358762	0.948196	0.770692	opposite
AGT	ENSSSCG00000010184	2.50148	0.0233565	0.0648419	0.954025	2.43664	same
AHCYL2	ENSSSCG00000016568	-1.32835	0.0409326	0.185947	0.574919	-1.51429	opposite
AHRR	ENSSSCG00000032843	5.37567	1.03033e-05	0.226255	0.738772	5.14942	same
AHSA1	ENSSSCG00000002406	1.707	0.00209446	0.40434	0.150278	1.30266	same
AJUBA	ENSSSCG00000029201	-1.90218	0.027844	0.0287914	0.959153	-1.93097	opposite
AKAP10	ENSSSCG00000024030	0.610193	0.0286789	0.129235	0.591271	0.480958	same
ALB	ENSSSCG00000008948	2.2613	0.0335035	-0.0263106	0.941929	2.28761	opposite
ALCAM	ENSSSCG00000011946	0.787796	0.0231766	-0.0588503	0.906474	0.846646	opposite
ALDH1B1	ENSSSCG00000005361	-2.08011	0.00790464	0.107446	0.761221	-2.18755	opposite
ALDH2	ENSSSCG00000009889	0.865867	0.0191641	0.292513	0.414611	0.573354	same
ALDH8A1	ENSSSCG00000028115	-1.95306	0.000485467	-0.884592	0.533477	-1.06847	same
ALDOA	ENSSSCG00000032556	0.93009	0.0205754	0.0694395	0.84287	0.860651	same
ALOX15B	ENSSSCG00000017978	3.54444	0.009233	-0.201909	0.886007	3.74635	opposite
AMBRA1	ENSSSCG00000013262	1.00131	0.0207408	0.0609315	0.867042	0.940382	same
AMMECR1	ENSSSCG00000037591	1.7971	0.00460653	0.0351727	0.964257	1.76193	same
ANAPC10	ENSSSCG00000033871	1.68112	0.00155022	0.035299	0.947675	1.64582	same
ANAPC16	ENSSSCG00000061761	-0.637484	0.0438763	-0.498564	0.153554	-0.13892	same
ANGPTL4	ENSSSCG00000013599	3.16652	1.37869e-06	0.793099	0.291768	2.37342	same
ANKFY1	ENSSSCG00000017877	0.966026	0.0101599	0.223972	0.355644	0.742054	same
ANKHD1	ENSSSCG00000014364	0.822204	0.00902395	-0.0351102	0.904251	0.857315	opposite
ANKMY2	ENSSSCG00000015360	0.67711	0.0288553	0.170684	0.669793	0.506425	same
ANKRD12	ENSSSCG00000003682	1.20887	0.00854518	-0.229521	0.683247	1.43839	opposite
ANKRD39	ENSSSCG00000058741	-1.18992	0.0379712	-0.00164283	0.994997	-1.18828	same
ANKRD46	ENSSSCG00000006065	-1.0705	0.032871	0.00742183	0.980721	-1.07792	opposite
ANKS1A	ENSSSCG00000001534	-1.40659	0.0183455	-0.46619	0.0804672	-0.940397	same
ANKZF1	ENSSSCG00000016212	-1.22872	0.00543379	-0.138883	0.691811	-1.08984	same
ANXA2	ENSSSCG00000004578	1.53801	0.0148623	-0.249718	0.669478	1.78773	opposite
AOC2	ENSSSCG00000017384	1.19223	0.0478353	1.06057	0.0791374	0.131656	same
AP5S1	ENSSSCG00000033297	-1.33061	0.0238811	-0.00290241	0.994678	-1.32771	same
APIP	ENSSSCG00000013299	1.32863	0.00192595	-0.334197	0.330063	1.66283	opposite
APLF	ENSSSCG00000008346	0.59092	0.0485473	-0.301822	0.406821	0.892742	opposite
APLNR	ENSSSCG00000038869	-7.16899	0.00203192	-0.569124	0.681169	-6.59987	same
APLP2	ENSSSCG00000015244	0.867427	0.0120746	0.36283	0.156043	0.504597	same
APPL2	ENSSSCG00000000841	-0.802783	0.0410985	0.0264839	0.940425	-0.829267	opposite
ARF3	ENSSSCG00000051954	0.748496	0.0421562	0.276309	0.541959	0.472187	same
ARF4	ENSSSCG00000031791	0.744933	0.0135377	0.103046	0.80778	0.641888	same
ARFGAP2	ENSSSCG00000013245	-0.777003	0.0181581	0.192479	0.418473	-0.969482	opposite
ARHGAP10	ENSSSCG00000009029	0.789124	0.0126456	0.0349566	0.952247	0.754167	same
ARHGAP19	ENSSSCG00000037185	-1.387	0.0151397	-0.387638	0.287427	-0.999364	same
ARHGAP22	ENSSSCG00000010381	-4.32029	0.0195037	0.0321365	0.933715	-4.35243	opposite
ARHGAP24	ENSSSCG00000009229	-1.48698	0.0285483	-0.2992	0.424285	-1.18778	same
ARHGAP42	ENSSSCG00000014976	1.35135	0.02222	-0.110243	0.859561	1.46159	opposite
ARHGAP45	ENSSSCG00000027565	-1.57409	0.0268609	-0.531558	0.550608	-1.04253	same
ARHGAP8	ENSSSCG00000000021	1.98376	0.000191085	0.402493	0.51819	1.58126	same
ARHGDIB	ENSSSCG00000033337	-0.790892	0.0399736	0.175844	0.855443	-0.966736	opposite
ARHGEF15	ENSSSCG00000028048	-3.22706	0.0054624	-0.550179	0.215347	-2.67688	same
ARHGEF2	ENSSSCG00000006502	1.32195	0.00399012	0.142041	0.689617	1.17991	same
ARHGEF25	ENSSSCG00000000435	-1.94174	0.0124331	0.219642	0.65667	-2.16138	opposite
ARHGEF5	ENSSSCG00000022525	0.704815	0.0164559	1.12921	0.230248	-0.42439	same
ARHGEF6	ENSSSCG00000030460	-1.07325	0.00833123	-0.095762	0.839411	-0.977483	same
ARID5B	ENSSSCG00000010219	1.65648	0.00215242	0.553945	0.153554	1.10254	same
ARIH1	ENSSSCG00000054126	0.772136	0.0194185	0.0449112	0.897726	0.727225	same
ARL8A	ENSSSCG00000036967	0.871704	0.00873353	-0.0387089	0.896977	0.910412	opposite
ARPC1B	ENSSSCG00000007625	0.932833	0.0426021	-0.35047	0.407067	1.2833	opposite
ARPC5	ENSSSCG00000015560	0.706004	0.0373034	-0.258545	0.486268	0.964549	opposite
ARPC5L	ENSSSCG00000005596	0.883763	0.0178003	-0.0191854	0.946699	0.902949	opposite
ARRB2	ENSSSCG00000017918	-1.09853	0.029812	-0.116485	0.714504	-0.982049	same
ARRDC2	ENSSSCG00000013893	-1.92812	0.00161717	-0.277758	0.589703	-1.65036	same
ARRDC3	ENSSSCG00000014156	1.99295	0.000230701	0.288979	0.571094	1.70397	same
ARRDC4	ENSSSCG00000002252	3.50051	3.70448e-05	0.031421	0.954955	3.46909	same
ARVCF	ENSSSCG00000010133	-1.56152	0.0345897	0.0113077	0.977103	-1.57283	opposite
ASB1	ENSSSCG00000016340	-0.848854	0.0334576	-0.47013	0.329275	-0.378724	same
ASB13	ENSSSCG00000011145	-0.844682	0.0191217	0.671803	0.0949126	-1.51649	opposite
ASB16	ENSSSCG00000039673	-1.83467	0.0243345	0.137708	0.881573	-1.97238	opposite
ASNS	ENSSSCG00000015340	1.7841	0.000158371	0.403393	0.177651	1.38071	same
ASPA	ENSSSCG00000017861	-1.44266	0.0111964	0.0238993	0.981751	-1.46656	opposite
ASPHD2	ENSSSCG00000009959	2.48171	0.000306349	0.543829	0.102921	1.93788	same
ATAD1	ENSSSCG00000062685	1.70577	0.00374471	0.547311	0.253036	1.15846	same
ATF4	ENSSSCG00000059058	2.28143	9.51615e-06	0.293497	0.327379	1.98793	same
ATF5	ENSSSCG00000003201	1.65458	0.000184537	-0.0273444	0.932488	1.68193	opposite
ATF6	ENSSSCG00000006346	1.16828	0.00402615	0.394693	0.173696	0.773588	same
ATG16L2	ENSSSCG00000014819	1.03083	0.0490354	-0.197668	0.584637	1.2285	opposite
ATG4A	ENSSSCG00000012569	1.02893	0.0215529	0.0629073	0.862137	0.966019	same
ATG5	ENSSSCG00000004370	0.757531	0.0316653	0.292598	0.509842	0.464934	same
ATP10D	ENSSSCG00000008812	1.25718	0.00497518	0.397951	0.475496	0.859228	same
ATP11C	ENSSSCG00000012713	1.49446	0.000532663	0.321223	0.54966	1.17324	same
ATP13A3	ENSSSCG00000011825	1.01384	0.0107519	0.106754	0.827753	0.907089	same
ATP23	ENSSSCG00000000453	-0.893882	0.0431291	-0.416616	0.127407	-0.477266	same
ATP2A2	ENSSSCG00000034386	1.79561	0.000152983	0.432791	0.143554	1.36282	same
ATXN2L	ENSSSCG00000021845	0.615519	0.0242894	0.403335	0.149045	0.212184	same
AUTS2	ENSSSCG00000007727	1.11762	0.0129914	0.53713	0.194883	0.580494	same
AVIL	ENSSSCG00000029571	3.10968	4.62773e-05	1.12797	0.0831886	1.98172	same
B2M	ENSSSCG00000051899	1.46389	0.00118211	-0.0228551	0.943144	1.48675	opposite
B3GNT2	ENSSSCG00000008374	2.11045	3.69684e-05	0.0391926	0.925572	2.07126	same
B3GNT5	ENSSSCG00000024393	1.66154	0.00806619	0.670123	0.475611	0.991421	same
B3GNT9	ENSSSCG00000040139	-2.63593	0.00703916	-0.242797	0.685851	-2.39313	same
B4GALT5	ENSSSCG00000007465	3.15697	2.68115e-05	0.471051	0.0570267	2.68592	same
B4GAT1	ENSSSCG00000012940	-1.60671	0.00472529	-0.00836721	0.977891	-1.59834	same
BACH1	ENSSSCG00000012029	1.1659	0.00590218	0.289195	0.292777	0.8767	same
BACH2	ENSSSCG00000004332	1.67133	0.0245163	0.260699	0.59028	1.41063	same
BAG2	ENSSSCG00000033526	1.8777	0.0265339	0.713349	0.0783628	1.16435	same
BAG3	ENSSSCG00000010686	2.43715	0.00041082	0.878732	0.0611038	1.55841	same
BATF	ENSSSCG00000055470	4.63972	8.67359e-06	0.983537	0.344949	3.65618	same
BAX	ENSSSCG00000061946	0.651339	0.0438259	-0.187909	0.597788	0.839248	opposite
BCAP31	ENSSSCG00000012772	0.716123	0.012512	-0.0380875	0.913511	0.75421	opposite
BCAR1	ENSSSCG00000028878	1.42973	9.49607e-05	0.325655	0.265374	1.10407	same
BCAS2	ENSSSCG00000055502	0.686463	0.0285264	0.0470822	0.903145	0.639381	same
BCL10	ENSSSCG00000025691	1.24633	0.00180748	0.101493	0.712551	1.14484	same
BCL2	ENSSSCG00000062696	-1.20828	0.00531379	-0.195885	0.607132	-1.01239	same
BCL2A1	ENSSSCG00000040010	1.75852	0.030888	1.6503	0.0778719	0.108218	same
BCL6	ENSSSCG00000011810	3.67379	8.24885e-07	0.72264	0.0695136	2.95115	same
BCL9L	ENSSSCG00000015099	0.811469	0.04252	-0.0185142	0.97089	0.829983	opposite
BDH1	ENSSSCG00000024109	-1.9435	0.048084	0.203521	0.731953	-2.14702	opposite
BEND5	ENSSSCG00000063412	-1.68981	0.00790464	-0.175142	0.550608	-1.51467	same
BIRC2	ENSSSCG00000063374	1.23836	0.00519276	0.317288	0.342476	0.92107	same
BMP1	ENSSSCG00000009620	1.32986	6.77862e-05	0.403762	0.188209	0.926102	same
BMP2K	ENSSSCG00000027722	1.26114	0.00442015	-0.137547	0.691039	1.39869	opposite
BMPR2	ENSSSCG00000016113	1.50549	0.00205168	0.851624	0.0997831	0.653867	same
BNIP5	ENSSSCG00000001560	8.90742	1.11337e-07	1.45719	0.461509	7.45024	same
BORCS6	ENSSSCG00000028788	-2.74443	0.0185962	0.284888	0.504022	-3.02931	opposite
BRD2	ENSSSCG00000001471	0.951495	0.00500243	0.290135	0.219916	0.66136	same
BRD3	ENSSSCG00000005749	-0.807362	0.02625	-0.316274	0.230524	-0.491087	same
BRD4	ENSSSCG00000022227	1.07516	0.00231536	0.0326136	0.906658	1.04254	same
BRIX1	ENSSSCG00000016827	0.860927	0.0452491	-0.279778	0.46018	1.1407	opposite
BRPF3	ENSSSCG00000020803	1.10703	0.00553991	0.409863	0.179209	0.697167	same
BTG3	ENSSSCG00000012014	2.18354	1.32599e-05	0.198578	0.620807	1.98496	same
BZW2	ENSSSCG00000023118	1.82669	0.0195858	0.219253	0.458209	1.60743	same
C11orf58	ENSSSCG00000040570	0.609363	0.0367814	-0.0157876	0.958952	0.625151	opposite
C14orf119	ENSSSCG00000002035	1.16843	0.00310134	0.20593	0.367671	0.962504	same
C15orf48	ENSSSCG00000004670	2.76595	0.00160429	0.821859	0.153114	1.94409	same
C17orf80	ENSSSCG00000017246	0.94545	0.0118319	0.286119	0.374973	0.659331	same
C19orf25	ENSSSCG00000022265	-0.669628	0.0425475	-0.0468813	0.88804	-0.622747	same
C1orf174	ENSSSCG00000031102	-1.61069	0.0153208	-0.188265	0.459739	-1.42242	same
C1orf198	ENSSSCG00000010181	-1.24749	0.0012531	-0.179072	0.759013	-1.06842	same
C1QTNF2	ENSSSCG00000035993	-2.49106	0.023449	-0.165243	0.818354	-2.32582	same
C1R	ENSSSCG00000060530	1.44513	0.00470187	0.262077	0.698858	1.18305	same
C1S	ENSSSCG00000055651	1.18541	0.0134289	0.627892	0.28972	0.557518	same
C2orf81	ENSSSCG00000023156	-2.61809	0.0335035	0.143435	0.702648	-2.76153	opposite
C3	ENSSSCG00000013551	2.24181	0.000757818	-0.0102059	0.991387	2.25201	opposite
C3orf38	ENSSSCG00000034645	1.0826	0.00148087	-0.29613	0.555683	1.37873	opposite
C4orf19	ENSSSCG00000008771	1.55689	0.00283364	-0.187614	0.693853	1.74451	opposite
C5	ENSSSCG00000005512	2.88999	2.65942e-06	-0.0400482	0.956868	2.93004	opposite
C8orf82	ENSSSCG00000005895	-1.16843	0.0208249	-0.0558337	0.892586	-1.1126	same
CACHD1	ENSSSCG00000004829	0.698803	0.0169443	0.0857822	0.899374	0.613021	same
CACNA1H	ENSSSCG00000034266	-2.53704	0.0321337	-0.0812833	0.83991	-2.45575	same
CACYBP	ENSSSCG00000015504	1.78574	0.00064944	0.417651	0.198932	1.36809	same
CALHM2	ENSSSCG00000010600	-3.93613	0.0119249	-2.38939	0.0685604	-1.54675	same
CALM1	ENSSSCG00000025768	0.649632	0.0335773	-0.115524	0.755077	0.765156	opposite
CALR	ENSSSCG00000013746	0.921531	0.00674408	0.131794	0.605334	0.789737	same
CAMK1G	ENSSSCG00000015619	-2.917	0.025346	-0.135994	0.729359	-2.78101	same
CANT1	ENSSSCG00000038130	0.889654	0.0244459	0.194283	0.424096	0.695371	same
CAPNS1	ENSSSCG00000030149	0.894232	0.00761028	-0.1942	0.476125	1.08843	opposite
CAPZA1	ENSSSCG00000006775	0.700121	0.0335217	-0.159293	0.762992	0.859414	opposite
CARD19	ENSSSCG00000008077	0.954892	0.0122016	-0.112159	0.699296	1.06705	opposite
CARHSP1	ENSSSCG00000026710	-0.597225	0.0444546	-0.280309	0.621748	-0.316916	same
CARS1	ENSSSCG00000012857	1.77172	0.000123782	0.403497	0.122333	1.36822	same
CASKIN2	ENSSSCG00000040578	-1.61339	0.00236964	-0.328281	0.239822	-1.28511	same
CASP3	ENSSSCG00000034012	1.65486	0.000519198	0.0694308	0.893378	1.58543	same
CASP6	ENSSSCG00000009140	1.41482	0.000554577	0.148923	0.769164	1.26589	same
CAVIN1	ENSSSCG00000035446	-0.807783	0.0166236	-0.49954	0.316774	-0.308243	same
CAVIN3	ENSSSCG00000014633	-1.81517	0.0411717	-0.16978	0.774229	-1.64539	same
CBFA2T2	ENSSSCG00000027410	-0.956445	0.0403249	0.298155	0.263717	-1.2546	opposite
CBFB	ENSSSCG00000033811	0.892548	0.0470907	-0.14542	0.736799	1.03797	opposite
CBLB	ENSSSCG00000022486	1.19262	0.00374846	-0.0864183	0.869943	1.27904	opposite
CBX6	ENSSSCG00000040334	-1.98806	0.000748702	0.126537	0.64385	-2.1146	opposite
CBX8	ENSSSCG00000034146	-2.81561	0.0369719	0.0712692	0.903005	-2.88688	opposite
CC2D2A	ENSSSCG00000008738	-1.53865	0.0098866	0.0120892	0.977079	-1.55074	opposite
CCDC107	ENSSSCG00000005313	-0.971708	0.0394585	-0.638454	0.216642	-0.333254	same
CCDC115	ENSSSCG00000035628	-0.96661	0.0364396	-0.125225	0.718835	-0.841385	same
CCDC117	ENSSSCG00000032261	0.991236	0.00365108	0.423381	0.276456	0.567855	same
CCDC120	ENSSSCG00000012288	0.878544	0.00883044	-0.337529	0.366629	1.21607	opposite
CCDC125	ENSSSCG00000016963	-1.50396	0.0363576	-0.46895	0.460631	-1.03501	same
CCDC190	ENSSSCG00000006336	1.48766	0.0303645	-0.554837	0.331444	2.0425	opposite
CCDC32	ENSSSCG00000038033	-0.759559	0.0364396	-0.0157374	0.958077	-0.743822	same
CCDC51	ENSSSCG00000011350	-1.25545	0.0429107	-0.0124107	0.974729	-1.24304	same
CCDC6	ENSSSCG00000010211	1.04375	0.0238755	0.202272	0.386377	0.841477	same
CCDC65	ENSSSCG00000000179	-1.76489	0.0370214	-0.0943243	0.82905	-1.67056	same
CCDC71L	ENSSSCG00000059202	2.41617	0.000129941	0.372093	0.628175	2.04408	same
CCDC87	ENSSSCG00000012933	-3.56646	0.0257589	-0.36528	0.51201	-3.20118	same
CCDC9	ENSSSCG00000024240	1.13575	0.000890396	0.0491972	0.88802	1.08655	same
CCL14	ENSSSCG00000034722	-1.92549	0.020063	-1.15241	0.131594	-0.773079	same
CCL19	ENSSSCG00000010966	3.21544	0.00567945	0.240947	0.827753	2.97449	same
CCL3L1	ENSSSCG00000017700	3.27839	0.0019803	0.97224	0.23705	2.30615	same
CCL5	ENSSSCG00000017705	3.26214	0.000262282	-0.144123	0.912309	3.40626	opposite
CCM2L	ENSSSCG00000007239	-3.06211	0.034486	-0.674701	0.259232	-2.38741	same
CCN2	ENSSSCG00000004192	-1.18548	0.0207817	0.264305	0.839411	-1.44979	opposite
CCNB1IP1	ENSSSCG00000002144	1.94193	0.00201349	0.661763	0.100982	1.28016	same
CCNC	ENSSSCG00000004353	0.690284	0.0333386	-0.0148772	0.977103	0.705161	opposite
CCND1	ENSSSCG00000037900	-1.69476	0.00059368	-0.337399	0.311224	-1.35736	same
CCNF	ENSSSCG00000026326	-3.85152	0.0144386	-0.0409953	0.950695	-3.81053	same
CCNK	ENSSSCG00000002509	0.776438	0.0150388	0.0656487	0.837123	0.71079	same
CCNT1	ENSSSCG00000038181	0.617351	0.0280717	0.291147	0.239887	0.326204	same
CCT2	ENSSSCG00000000496	0.975836	0.0030522	0.143947	0.509842	0.831889	same
CCT3	ENSSSCG00000006487	1.00882	0.00576029	0.40071	0.172063	0.608106	same
CCT4	ENSSSCG00000008377	0.868573	0.00417908	0.348009	0.124848	0.520564	same
CCT5	ENSSSCG00000024126	0.925187	0.00831365	0.108988	0.628532	0.816199	same
CCT6A	ENSSSCG00000020808	0.802507	0.0148995	0.0783448	0.767679	0.724162	same
CCT7	ENSSSCG00000008303	0.992869	0.0045153	0.315228	0.253036	0.677642	same
CCT8	ENSSSCG00000026761	1.03864	0.00281262	0.232367	0.360415	0.80627	same
CD14	ENSSSCG00000014369	5.01166	7.89985e-07	0.620325	0.30647	4.39133	same
CD163	ENSSSCG00000033146	-1.57677	0.0153072	-0.642466	0.619653	-0.934309	same
CD200	ENSSSCG00000027820	1.85876	0.00674154	-0.00502039	0.986705	1.86378	opposite
CD2AP	ENSSSCG00000030197	1.12627	0.0202237	-0.435759	0.452354	1.56203	opposite
CD44	ENSSSCG00000013297	3.0774	1.96068e-05	0.542378	0.469124	2.53502	same
CD47	ENSSSCG00000011942	1.81397	0.00105581	0.1622	0.725611	1.65177	same
CD48	ENSSSCG00000006379	2.17859	0.0108558	-1.2573	0.335772	3.43589	opposite
CD68	ENSSSCG00000017956	2.09098	0.00208085	-0.647353	0.467782	2.73833	opposite
CD80	ENSSSCG00000011899	2.78699	0.00213569	0.223399	0.820697	2.56359	same
CD9	ENSSSCG00000022230	1.35456	0.009333	-0.117055	0.866177	1.47162	opposite
CDAN1	ENSSSCG00000004719	-1.16934	0.0268962	-0.308152	0.334476	-0.861187	same
CDC14A	ENSSSCG00000006864	0.954807	0.0215529	0.47788	0.25646	0.476927	same
CDC16	ENSSSCG00000020899	-1.36378	0.00993412	-0.0653418	0.834352	-1.29844	same
CDC23	ENSSSCG00000014325	-1.22463	0.0341711	0.0181365	0.956876	-1.24277	opposite
CDC37	ENSSSCG00000013647	0.786273	0.0128529	0.281635	0.292795	0.504638	same
CDC37L1	ENSSSCG00000005219	0.948966	0.0135377	-0.0307348	0.961855	0.979701	opposite
CDC40	ENSSSCG00000004403	0.893482	0.0445117	-0.136951	0.742707	1.03043	opposite
CDC42EP2	ENSSSCG00000012996	2.2341	0.000262128	1.44942	0.070619	0.784683	same
CDC42EP4	ENSSSCG00000017245	1.46688	0.00102026	0.847742	0.0546423	0.619134	same
CDCP1	ENSSSCG00000011298	1.59806	0.000318371	-0.824857	0.106344	2.42292	opposite
CDH1	ENSSSCG00000025652	1.55158	0.0430905	-1.4248	0.313728	2.97638	opposite
CDH16	ENSSSCG00000022721	0.783665	0.0287835	-2.03215	0.2759	2.81581	opposite
CDHR4	ENSSSCG00000011391	1.81768	0.00624149	0.946125	0.0571698	0.871558	same
CDK17	ENSSSCG00000028182	1.66138	0.00117365	0.106305	0.848525	1.55507	same
CDK2AP2	ENSSSCG00000012902	1.01894	0.0281008	-0.136188	0.719119	1.15513	opposite
CDK8	ENSSSCG00000009298	0.670688	0.0326644	0.106443	0.681804	0.564245	same
CDKL1	ENSSSCG00000034516	-1.76805	0.00527184	0.201586	0.700806	-1.96963	opposite
CDR2L	ENSSSCG00000017218	-1.12831	0.035319	0.0668201	0.92717	-1.19513	opposite
CDV3	ENSSSCG00000027294	0.904329	0.0435181	0.180478	0.536636	0.723851	same
CEBPG	ENSSSCG00000002867	1.58637	5.88824e-05	0.596762	0.0500699	0.989612	same
CEMIP	ENSSSCG00000038929	2.19509	0.00333423	-0.23294	0.856789	2.42803	opposite
CENPB	ENSSSCG00000053890	-0.993847	0.00410773	-0.541996	0.177651	-0.45185	same
CEP120	ENSSSCG00000014239	0.977924	0.00454541	0.310636	0.368423	0.667288	same
CEP170B	ENSSSCG00000002558	1.09177	0.000597247	0.294026	0.546064	0.797747	same
CEP19	ENSSSCG00000057729	-1.2847	0.00284862	0.0840319	0.765633	-1.36873	opposite
CEP250	ENSSSCG00000021138	-1.52597	0.0179576	-0.197979	0.53284	-1.32799	same
CEP350	ENSSSCG00000062714	0.920818	0.00959757	0.164246	0.57245	0.756572	same
CEP44	ENSSSCG00000032475	2.03759	0.00172677	-0.0337287	0.965871	2.07132	opposite
CEP68	ENSSSCG00000008360	-1.0827	0.0130513	-0.129256	0.648977	-0.953444	same
CEP95	ENSSSCG00000028925	0.711186	0.0270321	0.0858062	0.780907	0.62538	same
CERS4	ENSSSCG00000013595	2.1217	0.000134621	0.0376315	0.912309	2.08407	same
CFB	ENSSSCG00000024914	4.17495	3.67032e-06	1.39917	0.114081	2.77578	same
CFD	ENSSSCG00000013418	-1.30313	0.0131451	-0.606099	0.241852	-0.697026	same
CFLAR	ENSSSCG00000016101	1.86474	0.000162247	0.144522	0.631439	1.72022	same
CFP	ENSSSCG00000012278	1.1941	0.042697	0.0566681	0.931955	1.13743	same
CGAS	ENSSSCG00000021383	3.22841	4.40418e-06	0.895809	0.0972546	2.3326	same
CH25H	ENSSSCG00000010449	1.50291	0.0164102	-0.131715	0.75732	1.63463	opposite
CHD1	ENSSSCG00000014177	1.56695	0.000638198	-0.0314494	0.941929	1.5984	opposite
CHI3L1	ENSSSCG00000015476	2.93323	0.00027364	-0.238903	0.689839	3.17213	opposite
CHI3L2	ENSSSCG00000006796	5.6237	1.69794e-05	0.862946	0.402528	4.76076	same
CHIC2	ENSSSCG00000032645	1.58627	0.000973965	0.354518	0.456755	1.23175	same
CHML	ENSSSCG00000031212	-1.28544	0.0269554	-0.112125	0.795829	-1.17331	same
CHMP4B	ENSSSCG00000007272	1.42052	0.00131536	0.0739577	0.7571	1.34656	same
CHMP5	ENSSSCG00000010995	0.814768	0.0140506	0.31195	0.291807	0.502818	same
CHMP7	ENSSSCG00000033113	0.786466	0.0280858	0.269516	0.291362	0.516949	same
CHORDC1	ENSSSCG00000014934	2.10376	1.95911e-05	0.711026	0.213489	1.39273	same
CHRDL2	ENSSSCG00000014843	3.54215	0.00232453	0.913248	0.439731	2.6289	same
CHST14	ENSSSCG00000004771	-2.5189	0.0376698	-1.22744	0.125895	-1.29145	same
CHSY1	ENSSSCG00000004825	1.07682	0.0233565	-0.0708784	0.855161	1.14769	opposite
CHTOP	ENSSSCG00000022107	0.71816	0.0193816	0.302877	0.160175	0.415284	same
CIRBP	ENSSSCG00000053466	-1.18094	0.0179117	-0.661261	0.088648	-0.519678	same
CKAP4	ENSSSCG00000000171	1.82324	0.00339959	1.55799	0.081066	0.265242	same
CKS2	ENSSSCG00000021161	1.20789	0.0277927	0.694935	0.10798	0.512958	same
CLCA2	ENSSSCG00000006935	2.37974	0.000830451	-0.181414	0.84294	2.56115	opposite
CLDN2	ENSSSCG00000037234	1.23401	0.0280237	-3.17267	0.0971313	4.40668	opposite
CLEC11A	ENSSSCG00000036814	-2.79495	0.0290278	-0.0469252	0.928579	-2.74803	same
CLEC14A	ENSSSCG00000023760	-2.68319	0.000230701	-0.445212	0.282134	-2.23798	same
CLIP3	ENSSSCG00000002921	-1.72732	0.0158871	-0.0400319	0.896668	-1.68729	same
CLMP	ENSSSCG00000022961	1.86608	0.00100281	0.938581	0.147555	0.9275	same
CLSPN	ENSSSCG00000003628	1.36157	0.00318815	-0.339382	0.412679	1.70095	opposite
CLU	ENSSSCG00000009668	1.81472	0.0136432	0.0779091	0.846564	1.73681	same
CMC4	ENSSSCG00000062015	-1.42694	0.0462111	-0.0456767	0.92717	-1.38126	same
CMTR1	ENSSSCG00000059332	1.16366	0.0282224	0.643912	0.0748526	0.519752	same
CNDP2	ENSSSCG00000004870	1.10077	0.00213569	0.163251	0.556613	0.937516	same
CNIH4	ENSSSCG00000035034	0.637615	0.0420213	-0.181725	0.591194	0.819341	opposite
CNN2	ENSSSCG00000039542	-1.05649	0.00503698	-0.372269	0.316699	-0.684216	same
CNNM2	ENSSSCG00000010593	-0.85181	0.0454362	0.185944	0.527398	-1.03775	opposite
CNOT4	ENSSSCG00000021354	0.624856	0.0411338	0.279781	0.244237	0.345074	same
CNP	ENSSSCG00000017420	2.03953	0.0038235	0.0403349	0.976175	1.99919	same
CNPY2	ENSSSCG00000000394	0.777421	0.0123674	-0.0655553	0.828432	0.842976	opposite
COA4	ENSSSCG00000014830	-1.82642	0.0395851	-0.408234	0.283167	-1.41818	same
COL1A1	ENSSSCG00000036135	-1.16672	0.0154243	-0.730134	0.628073	-0.436586	same
COL1A2	ENSSSCG00000015326	-1.0215	0.0359139	-0.525982	0.70806	-0.495516	same
COL4A1	ENSSSCG00000044700	0.836204	0.00758765	0.300799	0.43363	0.535405	same
COL8A2	ENSSSCG00000033641	-4.61457	0.00618293	0.300556	0.833054	-4.91513	opposite
COQ10B	ENSSSCG00000016076	1.2195	0.00621715	0.198011	0.761741	1.02149	same
COQ8A	ENSSSCG00000010861	-1.69312	0.0274272	0.277641	0.303531	-1.97077	opposite
CORO2B	ENSSSCG00000004962	-1.26051	0.0335035	0.182832	0.638258	-1.44334	opposite
COTL1	ENSSSCG00000037645	1.13937	0.00118256	-0.132987	0.750647	1.27236	opposite
COX17	ENSSSCG00000011893	1.04421	0.00531379	-0.257226	0.486626	1.30144	opposite
CPB2	ENSSSCG00000009413	1.15948	0.0130039	-0.764784	0.449002	1.92426	opposite
CPEB2	ENSSSCG00000038410	1.22544	0.000394207	0.0602588	0.916717	1.16518	same
CPNE8	ENSSSCG00000000778	1.65288	0.0051908	-0.00011434	0.99994	1.65299	opposite
CPNE9	ENSSSCG00000054876	1.661	0.00339959	0.560965	0.399783	1.10004	same
CRACD	ENSSSCG00000008903	-1.94382	0.0089227	-0.07891	0.822314	-1.86491	same
CREB1	ENSSSCG00000034395	1.25151	0.00122818	0.0243892	0.959276	1.22712	same
CREB3	ENSSSCG00000005318	0.632231	0.0266791	0.0686993	0.809184	0.563532	same
CREB3L4	ENSSSCG00000006560	1.54791	0.0154892	0.854535	0.291768	0.693378	same
CREG1	ENSSSCG00000006308	1.07027	0.0291784	-0.153425	0.739981	1.22369	opposite
CRELD1	ENSSSCG00000011560	0.682394	0.0214674	0.531894	0.156043	0.1505	same
CRELD2	ENSSSCG00000000981	1.60969	0.00460932	0.261058	0.568251	1.34863	same
CRHR1	ENSSSCG00000017313	2.57024	0.0321358	0.166538	0.54079	2.4037	same
CRIP2	ENSSSCG00000038713	-2.55763	0.00196135	-0.334654	0.351372	-2.22297	same
CRISPLD1	ENSSSCG00000006171	1.95174	0.0226478	-0.378052	0.592005	2.32979	opposite
CRTAC1	ENSSSCG00000010530	3.29842	0.00513105	0.517988	0.247675	2.78043	same
CRTC2	ENSSSCG00000006567	0.625238	0.0473758	0.38776	0.209054	0.237479	same
CRY1	ENSSSCG00000000164	0.781687	0.0249291	0.112798	0.799396	0.668889	same
CRYAB	ENSSSCG00000036724	2.38803	0.00290936	0.62007	0.301206	1.76796	same
CRYBG1	ENSSSCG00000004371	1.85005	0.0158842	0.614925	0.39367	1.23513	same
CSDC2	ENSSSCG00000000062	-1.4084	0.00615792	-0.0494188	0.923427	-1.35898	same
CSF1R	ENSSSCG00000014441	-1.89127	0.00537563	-0.840834	0.399783	-1.05044	same
CSF2RB	ENSSSCG00000000136	1.33252	0.0142999	1.49395	0.0549455	-0.161435	same
CSGALNACT1	ENSSSCG00000035371	-4.9398	0.0171381	0.177844	0.778833	-5.11765	opposite
CSRNP2	ENSSSCG00000037029	2.3683	2.04625e-05	0.461525	0.0655474	1.90677	same
CSRP1	ENSSSCG00000020976	-1.05897	0.0213436	-0.301969	0.586039	-0.756997	same
CSRP2	ENSSSCG00000000951	1.96246	0.000104391	0.541506	0.123419	1.42095	same
CSTF3	ENSSSCG00000040954	1.20785	0.00113077	0.184689	0.510226	1.02316	same
CTNNA1	ENSSSCG00000014339	0.78828	0.00904959	-0.0721225	0.85136	0.860403	opposite
CTNND1	ENSSSCG00000013174	0.593214	0.0409671	-0.117929	0.641272	0.711143	opposite
CTRL	ENSSSCG00000023849	2.63178	0.00840614	-0.732571	0.268297	3.36435	opposite
CTSB	ENSSSCG00000023666	1.64836	0.000201504	0.0166373	0.959153	1.63172	same
CTSC	ENSSSCG00000014924	0.997525	0.00578157	-0.155849	0.886639	1.15337	opposite
CTSH	ENSSSCG00000001770	1.47367	0.0046923	-0.353904	0.609351	1.82758	opposite
CTTNBP2	ENSSSCG00000016625	-0.887206	0.0420702	-0.00706623	0.986099	-0.88014	same
CX3CL1	ENSSSCG00000024759	2.86502	0.000225178	1.12896	0.0739809	1.73606	same
CX3CR1	ENSSSCG00000024024	-2.68485	0.0242013	-2.11275	0.25834	-0.5721	same
CXXC1	ENSSSCG00000004517	-0.685797	0.0343292	0.0433475	0.899374	-0.729144	opposite
CYBA	ENSSSCG00000031493	0.875795	0.0145589	-0.641148	0.222204	1.51694	opposite
CYBRD1	ENSSSCG00000025049	-1.17682	0.00930496	-0.397395	0.290607	-0.779426	same
CYLD	ENSSSCG00000040286	1.58941	0.000166838	0.144829	0.627062	1.44458	same
CYP27B1	ENSSSCG00000028637	1.62503	0.000145122	0.710278	0.176853	0.914755	same
CYSTM1	ENSSSCG00000014361	1.00792	0.0214872	0.170249	0.586039	0.837666	same
CYTH1	ENSSSCG00000017167	1.11302	0.000762462	-0.00314191	0.991836	1.11617	opposite
CYTH3	ENSSSCG00000034768	-1.47195	0.0295093	0.0440977	0.892546	-1.51605	opposite
DACT1	ENSSSCG00000031856	-1.36719	0.0129164	0.279656	0.526644	-1.64684	opposite
DACT3	ENSSSCG00000022280	-1.66831	0.0149778	-0.0285447	0.940425	-1.63977	same
DAPP1	ENSSSCG00000039327	2.11621	0.000640065	0.171374	0.918687	1.94484	same
DAXX	ENSSSCG00000001509	1.63921	0.000220298	0.375976	0.120247	1.26324	same
DBNDD2	ENSSSCG00000033586	0.905498	0.0228125	0.0618142	0.915856	0.843684	same
DCAF8	ENSSSCG00000006388	-0.865028	0.00363923	0.00263303	0.992683	-0.867661	opposite
DDA1	ENSSSCG00000031251	0.643505	0.0386574	-0.147631	0.537771	0.791136	opposite
DDAH2	ENSSSCG00000038514	-1.17982	0.0476771	-0.737415	0.0681621	-0.442403	same
DDHD1	ENSSSCG00000005043	0.986001	0.0107982	0.327528	0.245282	0.658473	same
DDIT4	ENSSSCG00000031888	2.15647	3.38072e-05	0.0387931	0.928579	2.11768	same
DDN	ENSSSCG00000000184	-3.22671	0.0170026	-0.0261507	0.976008	-3.20056	same
DDX21	ENSSSCG00000010247	1.28032	0.0114509	0.0438548	0.893348	1.23647	same
DDX23	ENSSSCG00000000176	0.635449	0.035805	0.399519	0.130529	0.23593	same
DDX24	ENSSSCG00000002470	0.575438	0.0439762	0.0973407	0.718835	0.478097	same
DDX42	ENSSSCG00000017289	-0.691026	0.0280776	-0.21858	0.354614	-0.472446	same
DDX5	ENSSSCG00000032092	1.00092	0.00120576	0.15763	0.496524	0.843286	same
DEDD2	ENSSSCG00000030182	1.45443	0.006338	1.34458	0.144478	0.109852	same
DENND2D	ENSSSCG00000025704	1.00441	0.0210505	0.811924	0.184401	0.192483	same
DENND3	ENSSSCG00000030831	1.19051	0.0294213	0.181929	0.67186	1.00858	same
DENND4A	ENSSSCG00000004938	1.33475	0.0191723	0.234905	0.56668	1.09985	same
DENND6B	ENSSSCG00000034272	-1.16614	0.00854518	-0.00317587	0.990487	-1.16296	same
DERL1	ENSSSCG00000056684	0.730446	0.0411338	-0.0353466	0.898129	0.765793	opposite
DERL3	ENSSSCG00000039626	1.49483	0.00204488	0.204429	0.721946	1.2904	same
DES	ENSSSCG00000020785	-1.66479	0.00590218	0.174689	0.827753	-1.83948	opposite
DESI2	ENSSSCG00000010876	0.777753	0.0202969	0.115498	0.73121	0.662254	same
DHX16	ENSSSCG00000001376	-0.904265	0.0444082	-0.272946	0.406999	-0.631319	same
DHX29	ENSSSCG00000016907	-0.688864	0.0464562	-0.273017	0.488046	-0.415847	same
DHX58	ENSSSCG00000017416	4.31791	2.76122e-05	0.906925	0.113239	3.41098	same
DIO2	ENSSSCG00000040638	6.93976	8.51205e-07	0.526725	0.485011	6.41303	same
DIPK1B	ENSSSCG00000005837	-1.67946	0.0148021	-0.0595611	0.835232	-1.6199	same
DIPK2B	ENSSSCG00000026984	-1.78451	0.0469353	-0.287673	0.747402	-1.49684	same
DLG5	ENSSSCG00000026268	1.32579	0.00134682	0.15704	0.64484	1.16875	same
DLL1	ENSSSCG00000027726	2.0826	0.00064944	0.755206	0.133036	1.32739	same
DMRT2	ENSSSCG00000005233	-1.37844	0.0268609	0.411257	0.680926	-1.7897	opposite
DMXL1	ENSSSCG00000027857	1.5617	1.98018e-05	0.115705	0.773598	1.446	same
DNAAF11	ENSSSCG00000005952	-2.90689	0.0383857	-0.199635	0.563547	-2.70726	same
DNAH17	ENSSSCG00000036056	2.47143	0.00100281	0.538933	0.185508	1.9325	same
DNAJA2	ENSSSCG00000002846	0.863569	0.00436995	0.0875019	0.749586	0.776067	same
DNAJB11	ENSSSCG00000011798	1.58492	0.000276091	0.359249	0.178408	1.22568	same
DNAJB12	ENSSSCG00000010288	1.05793	0.00459955	0.0810311	0.737061	0.9769	same
DNAJB4	ENSSSCG00000003766	1.70279	7.94729e-05	0.792219	0.0966012	0.910572	same
DNAJB5	ENSSSCG00000005297	1.09611	0.0258168	0.0943272	0.810728	1.00179	same
DNAJB6	ENSSSCG00000033272	1.08231	0.000485907	0.27149	0.25039	0.810823	same
DNAJB9	ENSSSCG00000016653	1.49379	0.00134064	0.230502	0.631911	1.26329	same
DNAJC1	ENSSSCG00000026001	1.63609	9.58187e-05	-0.00527019	0.99099	1.64136	opposite
DNAJC13	ENSSSCG00000011628	1.10257	0.0112646	0.186788	0.455279	0.915782	same
DNAJC3	ENSSSCG00000026082	1.3636	0.00048115	0.0750871	0.862172	1.28852	same
DNAJC7	ENSSSCG00000017419	0.683552	0.0164102	0.088047	0.697548	0.595505	same
DNLZ	ENSSSCG00000034732	-0.996971	0.042697	-0.404362	0.22876	-0.592609	same
DNMT1	ENSSSCG00000013659	-0.783373	0.0375585	-0.134654	0.56073	-0.64872	same
DNTTIP2	ENSSSCG00000006892	0.593298	0.0448525	0.0758576	0.782603	0.51744	same
DOK1	ENSSSCG00000008265	-2.19314	0.0368475	-0.920541	0.160175	-1.27259	same
DOK4	ENSSSCG00000029165	-0.73821	0.0485527	-0.566533	0.227634	-0.171677	same
DOP1A	ENSSSCG00000004457	0.778259	0.0420557	0.1031	0.646012	0.675159	same
DOT1L	ENSSSCG00000013457	1.17223	0.0012531	0.24945	0.339693	0.922785	same
DPH3	ENSSSCG00000056217	0.884707	0.0268414	-0.074086	0.883955	0.958793	opposite
DPH5	ENSSSCG00000061017	1.25624	0.0017845	0.0325694	0.925883	1.22367	same
DPP3	ENSSSCG00000030415	2.45531	3.1483e-05	0.345797	0.365241	2.10951	same
DPP4	ENSSSCG00000015894	1.04913	0.00573709	-0.812078	0.520405	1.8612	opposite
DRAM1	ENSSSCG00000023972	2.77802	0.00011135	0.578842	0.357702	2.19918	same
DSE	ENSSSCG00000004441	1.38217	0.00833892	0.531058	0.23705	0.851107	same
DST	ENSSSCG00000001499	0.876609	0.0116072	0.260171	0.26593	0.616437	same
DTX2	ENSSSCG00000025430	0.979501	0.00444307	0.19698	0.542043	0.782521	same
DTX3L	ENSSSCG00000011876	3.09291	1.27002e-05	0.695615	0.196145	2.3973	same
DUOXA2	ENSSSCG00000004676	2.34401	0.00236964	-0.42755	0.566663	2.77156	opposite
DUSP1	ENSSSCG00000016991	1.12375	0.00233075	0.646939	0.106538	0.476808	same
DUSP10	ENSSSCG00000010831	3.33546	1.37676e-05	0.380691	0.51495	2.95477	same
DUSP16	ENSSSCG00000032097	1.34552	0.000123782	0.442501	0.118062	0.903024	same
DUSP22	ENSSSCG00000031489	0.582459	0.0471371	0.0642033	0.846564	0.518255	same
DUSP28	ENSSSCG00000028180	-1.52709	0.00461877	-0.492072	0.291768	-1.03502	same
DUSP4	ENSSSCG00000015850	1.92289	0.0018466	-0.187706	0.799734	2.1106	opposite
DUSP6	ENSSSCG00000037910	1.06564	0.0359774	-0.111318	0.747741	1.17696	opposite
DUSP7	ENSSSCG00000059013	-1.54016	0.00118211	0.531398	0.0503194	-2.07156	opposite
DUSP8	ENSSSCG00000032911	1.50963	0.0238671	0.5518	0.20159	0.957831	same
DYNC1H1	ENSSSCG00000040738	0.838601	0.00299165	0.368964	0.30608	0.469638	same
DYNC2I2	ENSSSCG00000005655	-0.810104	0.0217773	-0.360801	0.297249	-0.449303	same
DYSF	ENSSSCG00000008312	-1.85124	0.00901212	-0.175177	0.77531	-1.67606	same
E2F3	ENSSSCG00000040178	1.12841	0.0266531	-0.0517659	0.882453	1.18018	opposite
EBI3	ENSSSCG00000013498	2.68178	0.000130526	0.243067	0.626811	2.43871	same
ECEL1	ENSSSCG00000016285	4.38667	0.00196135	-0.205212	0.866079	4.59188	opposite
EDEM1	ENSSSCG00000034197	0.824304	0.0125554	0.464491	0.0975345	0.359813	same
EDF1	ENSSSCG00000038203	0.938688	0.0156372	-0.188616	0.588468	1.1273	opposite
EDN1	ENSSSCG00000035598	2.30325	0.000528626	1.36035	0.0660246	0.942905	same
EEF1A1	ENSSSCG00000004489	0.500442	0.0420213	-0.216838	0.369523	0.71728	opposite
EFCAB12	ENSSSCG00000011587	-4.87555	0.00396217	-0.754692	0.4659	-4.12086	same
EFCAB5	ENSSSCG00000017794	1.9559	0.0028308	0.0222856	0.971241	1.93361	same
EFHD1	ENSSSCG00000016290	0.904362	0.0429192	0.576932	0.494008	0.327431	same
EFHD2	ENSSSCG00000003458	1.10927	0.00186569	0.22731	0.608904	0.881958	same
EFNA1	ENSSSCG00000006530	1.27764	0.000494557	0.684172	0.0523799	0.593467	same
EFNB2	ENSSSCG00000009535	-0.859668	0.0444261	-0.422372	0.382485	-0.437296	same
EGFL7	ENSSSCG00000005828	-1.8931	0.00260658	-0.5675	0.16268	-1.3256	same
EGLN1	ENSSSCG00000010172	-0.57498	0.045322	-0.0623511	0.85779	-0.512629	same
EGLN3	ENSSSCG00000001963	-1.08053	0.027085	0.0274814	0.962246	-1.10801	opposite
EHMT2	ENSSSCG00000001420	-1.23115	0.0104597	-0.0446203	0.89405	-1.18653	same
EID1	ENSSSCG00000004656	-1.04313	0.0273212	0.162187	0.50804	-1.20532	opposite
EIF1	ENSSSCG00000017430	1.01996	0.00134064	0.0806489	0.76112	0.93931	same
EIF1AD	ENSSSCG00000027334	0.932733	0.00785939	0.499991	0.081066	0.432742	same
EIF2AK2	ENSSSCG00000008496	3.07639	3.49136e-05	0.31005	0.477395	2.76634	same
EIF2S2	ENSSSCG00000026617	0.973929	0.00432036	-0.213318	0.443627	1.18725	opposite
EIF4A2	ENSSSCG00000011803	0.747752	0.00957196	0.157612	0.639066	0.59014	same
EIF4A3	ENSSSCG00000017155	0.545254	0.0488149	0.0151944	0.962799	0.530059	same
EIF4E	ENSSSCG00000028420	0.775312	0.0352473	-0.0981067	0.855158	0.873418	opposite
EIF4EBP3	ENSSSCG00000059551	1.16087	0.00131102	-0.379989	0.418886	1.54086	opposite
EIF4G1	ENSSSCG00000030255	0.702298	0.0254811	0.341474	0.19254	0.360825	same
EIF6	ENSSSCG00000022864	0.644497	0.0349524	0.0934666	0.796995	0.551031	same
ELF1	ENSSSCG00000009440	1.0651	0.000775651	0.244851	0.350952	0.820253	same
ELF4	ENSSSCG00000012656	1.47937	0.00175287	1.00215	0.0819796	0.477226	same
ELK1	ENSSSCG00000055891	1.10711	0.0023953	-0.258952	0.358958	1.36607	opposite
ELK4	ENSSSCG00000025182	1.15269	0.0182832	0.297297	0.484795	0.855397	same
ELL	ENSSSCG00000040181	2.29708	1.4911e-06	0.304374	0.210025	1.99271	same
ELL2	ENSSSCG00000014168	1.22513	0.00346083	0.639843	0.114354	0.585286	same
ELMOD3	ENSSSCG00000008238	-0.787074	0.0463198	-0.055141	0.867262	-0.731933	same
ELOVL5	ENSSSCG00000024149	1.66153	0.000677142	0.276707	0.363258	1.38482	same
ELP2	ENSSSCG00000020898	-0.974105	0.0405228	0.1346	0.616898	-1.10871	opposite
ELP5	ENSSSCG00000027514	0.701966	0.013127	-0.00209662	0.994846	0.704063	opposite
EMCN	ENSSSCG00000038080	-2.85757	0.00196135	-0.769836	0.0806873	-2.08773	same
EMG1	ENSSSCG00000026812	0.911537	0.0177345	0.0331114	0.932824	0.878426	same
EMID1	ENSSSCG00000009975	-2.15703	0.0206878	-0.178548	0.589703	-1.97848	same
EML1	ENSSSCG00000027667	-1.92133	0.0230069	0.212802	0.663182	-2.13413	opposite
EML4	ENSSSCG00000008467	0.790046	0.0342412	-0.082851	0.846409	0.872897	opposite
ENC1	ENSSSCG00000014072	1.55702	0.00217781	0.394007	0.588468	1.16301	same
ENDOG	ENSSSCG00000005661	-1.4486	0.0219591	-0.634303	0.299551	-0.814298	same
ENG	ENSSSCG00000005625	-0.877448	0.0135251	-0.308879	0.469021	-0.568569	same
ENO1	ENSSSCG00000022343	0.774023	0.0252166	0.248487	0.23921	0.525536	same
ENPEP	ENSSSCG00000009132	1.02252	0.0187483	0.0651369	0.896681	0.95738	same
ENPP3	ENSSSCG00000025992	1.49478	0.016501	-0.592778	0.730806	2.08755	opposite
ENPP4	ENSSSCG00000025788	-0.981435	0.0111956	-0.178131	0.736263	-0.803304	same
ENPP6	ENSSSCG00000015781	1.39838	0.00817864	-0.0438509	0.973877	1.44223	opposite
ENSSSCG00000000194	ENSSSCG00000000194	3.13343	0.000554577	0.572722	0.295717	2.5607	same
ENSSSCG00000000367	ENSSSCG00000000367	-1.57132	0.0277026	-0.254347	0.428095	-1.31697	same
ENSSSCG00000001398	ENSSSCG00000001398	2.03157	0.000358135	0.658203	0.177392	1.37336	same
ENSSSCG00000002720	ENSSSCG00000002720	1.44944	0.00712855	0.147468	0.852634	1.30197	same
ENSSSCG00000003090	ENSSSCG00000003090	2.60928	8.63072e-06	0.3796	0.121544	2.22968	same
ENSSSCG00000003753	ENSSSCG00000003753	0.956606	0.0171989	-1.32858	0.184604	2.28518	opposite
ENSSSCG00000003998	ENSSSCG00000003998	1.71804	0.000281756	0.0821941	0.849868	1.63584	same
ENSSSCG00000004170	ENSSSCG00000004170	-1.65592	0.035319	0.0636896	0.911538	-1.71961	opposite
ENSSSCG00000004207	ENSSSCG00000004207	-1.1445	0.0359261	-0.140851	0.712367	-1.00364	same
ENSSSCG00000004573	ENSSSCG00000004573	1.85435	0.0106964	-0.531778	0.461151	2.38613	opposite
ENSSSCG00000004687	ENSSSCG00000004687	0.882346	0.0110982	-0.21368	0.485494	1.09603	opposite
ENSSSCG00000004963	ENSSSCG00000004963	-0.786702	0.0188103	-0.0187065	0.955811	-0.767996	same
ENSSSCG00000005311	ENSSSCG00000005311	2.28344	0.0179787	-0.253211	0.845717	2.53666	opposite
ENSSSCG00000005453	ENSSSCG00000005453	1.19406	0.00684875	-0.361203	0.284232	1.55526	opposite
ENSSSCG00000005480	ENSSSCG00000005480	-2.31999	0.0281825	-0.426121	0.337133	-1.89387	same
ENSSSCG00000005518	ENSSSCG00000005518	1.31876	7.99735e-05	-0.227156	0.561602	1.54592	opposite
ENSSSCG00000006176	ENSSSCG00000006176	1.13811	0.00260232	-0.0449942	0.94582	1.18311	opposite
ENSSSCG00000006350	ENSSSCG00000006350	-2.8488	0.00920087	-0.513029	0.728992	-2.33577	same
ENSSSCG00000006525	ENSSSCG00000006525	1.10652	0.0470862	0.211359	0.839921	0.895161	same
ENSSSCG00000006588	ENSSSCG00000006588	4.28224	1.48571e-05	1.76873	0.159042	2.51351	same
ENSSSCG00000007355	ENSSSCG00000007355	2.13426	3.8729e-05	0.244251	0.392581	1.89001	same
ENSSSCG00000007692	ENSSSCG00000007692	1.18601	0.00269826	0.206765	0.67555	0.979242	same
ENSSSCG00000007705	ENSSSCG00000007705	0.737422	0.039214	0.292764	0.265374	0.444658	same
ENSSSCG00000007719	ENSSSCG00000007719	2.92012	1.37766e-05	0.185339	0.496589	2.73478	same
ENSSSCG00000008056	ENSSSCG00000008056	0.966487	0.0316351	-0.1222	0.738501	1.08869	opposite
ENSSSCG00000008058	ENSSSCG00000008058	1.88427	2.15197e-05	0.00926866	0.979897	1.875	same
ENSSSCG00000008137	ENSSSCG00000008137	0.895356	0.0135575	-0.201053	0.557603	1.09641	opposite
ENSSSCG00000008147	ENSSSCG00000008147	-3.03359	6.41609e-05	0.705202	0.117441	-3.73879	opposite
ENSSSCG00000008383	ENSSSCG00000008383	1.70733	0.00732695	0.684158	0.170787	1.02317	same
ENSSSCG00000009281	ENSSSCG00000009281	1.55792	0.00297194	-0.0781721	0.950271	1.6361	opposite
ENSSSCG00000009422	ENSSSCG00000009422	2.08947	7.15358e-05	0.175494	0.589703	1.91398	same
ENSSSCG00000009633	ENSSSCG00000009633	2.62758	3.90768e-05	0.708917	0.0820237	1.91866	same
ENSSSCG00000009746	ENSSSCG00000009746	0.750458	0.0154231	0.300264	0.341522	0.450194	same
ENSSSCG00000010203	ENSSSCG00000010203	0.870159	0.00342463	0.17381	0.40593	0.696349	same
ENSSSCG00000010212	ENSSSCG00000010212	0.740191	0.0314538	0.272063	0.501709	0.468129	same
ENSSSCG00000010280	ENSSSCG00000010280	-2.76886	0.00785939	-0.452085	0.23965	-2.31677	same
ENSSSCG00000010531	ENSSSCG00000010531	1.12759	0.00495968	0.121802	0.710543	1.00579	same
ENSSSCG00000010834	ENSSSCG00000010834	0.921505	0.0179117	0.367658	0.175603	0.553847	same
ENSSSCG00000010893	ENSSSCG00000010893	1.57098	0.00133723	0.0202196	0.980348	1.55076	same
ENSSSCG00000011000	ENSSSCG00000011000	2.48611	9.60971e-06	0.639423	0.081547	1.84669	same
ENSSSCG00000011106	ENSSSCG00000011106	2.378	1.92553e-06	0.043104	0.931679	2.33489	same
ENSSSCG00000011162	ENSSSCG00000011162	0.496569	0.0484944	-0.000520537	0.998351	0.49709	opposite
ENSSSCG00000011676	ENSSSCG00000011676	0.782448	0.0371497	-0.0671575	0.871553	0.849605	opposite
ENSSSCG00000012006	ENSSSCG00000012006	1.88039	0.0034099	0.874054	0.146379	1.00634	same
ENSSSCG00000012103	ENSSSCG00000012103	0.918954	0.0395616	-0.203577	0.540597	1.12253	opposite
ENSSSCG00000012566	ENSSSCG00000012566	1.03009	0.0226487	0.265512	0.600268	0.764574	same
ENSSSCG00000012627	ENSSSCG00000012627	-1.68573	0.0424505	0.059197	0.904197	-1.74493	opposite
ENSSSCG00000012654	ENSSSCG00000012654	0.689092	0.00880046	0.0730698	0.780654	0.616022	same
ENSSSCG00000014031	ENSSSCG00000014031	0.709872	0.029812	0.116406	0.624956	0.593466	same
ENSSSCG00000014075	ENSSSCG00000014075	0.549292	0.0410667	-0.152082	0.572808	0.701374	opposite
ENSSSCG00000014540	ENSSSCG00000014540	1.66405	0.000313747	-0.0385907	0.903145	1.70264	opposite
ENSSSCG00000014670	ENSSSCG00000014670	1.78404	0.00406196	0.501188	0.476176	1.28285	same
ENSSSCG00000014800	ENSSSCG00000014800	1.42189	0.00911888	0.211479	0.609986	1.21041	same
ENSSSCG00000014822	ENSSSCG00000014822	-1.54535	0.0018953	0.255081	0.255562	-1.80043	opposite
ENSSSCG00000015083	ENSSSCG00000015083	-2.56011	0.0244412	-0.219035	0.715173	-2.34107	same
ENSSSCG00000015545	ENSSSCG00000015545	1.42699	0.000800632	0.0854461	0.798425	1.34154	same
ENSSSCG00000015823	ENSSSCG00000015823	1.24228	0.00795753	-0.643053	0.21646	1.88534	opposite
ENSSSCG00000016186	ENSSSCG00000016186	1.24928	0.00421219	0.272248	0.494008	0.97703	same
ENSSSCG00000017202	ENSSSCG00000017202	0.788922	0.0435181	-0.294951	0.463717	1.08387	opposite
ENSSSCG00000017754	ENSSSCG00000017754	2.90801	0.00019519	1.03241	0.0889302	1.8756	same
ENSSSCG00000017957	ENSSSCG00000017957	1.21484	0.00402615	0.0286754	0.926518	1.18616	same
ENSSSCG00000018027	ENSSSCG00000018027	0.905621	0.0112646	0.0136329	0.963221	0.891988	same
ENSSSCG00000021624	ENSSSCG00000021624	-1.24793	0.0494526	0.161554	0.898922	-1.40949	opposite
ENSSSCG00000021941	ENSSSCG00000021941	-2.06634	0.0261977	0.0132475	0.977854	-2.07958	opposite
ENSSSCG00000022236	ENSSSCG00000022236	-1.78685	0.0111143	-0.413178	0.542043	-1.37367	same
ENSSSCG00000022246	ENSSSCG00000022246	1.35973	0.0117744	0.0692316	0.907685	1.2905	same
ENSSSCG00000022906	ENSSSCG00000022906	-1.63037	0.00297194	0.110986	0.676536	-1.74135	opposite
ENSSSCG00000023195	ENSSSCG00000023195	1.58104	0.0242894	0.33436	0.652351	1.24668	same
ENSSSCG00000023569	ENSSSCG00000023569	0.819897	0.0239555	0.147497	0.677906	0.6724	same
ENSSSCG00000024911	ENSSSCG00000024911	1.16002	0.00557656	-1.95795	0.124848	3.11796	opposite
ENSSSCG00000025060	ENSSSCG00000025060	0.651189	0.0244412	0.207446	0.516618	0.443743	same
ENSSSCG00000026446	ENSSSCG00000026446	-1.03263	0.0112646	0.267682	0.203522	-1.30032	opposite
ENSSSCG00000026719	ENSSSCG00000026719	-0.83546	0.0496567	-0.590636	0.12703	-0.244823	same
ENSSSCG00000027723	ENSSSCG00000027723	0.844629	0.0183048	-0.0956564	0.698399	0.940286	opposite
ENSSSCG00000027890	ENSSSCG00000027890	-1.67749	0.0373547	-0.444597	0.193267	-1.23289	same
ENSSSCG00000028035	ENSSSCG00000028035	0.581329	0.0256644	0.258523	0.287586	0.322806	same
ENSSSCG00000028092	ENSSSCG00000028092	1.28665	0.0124221	-0.253735	0.70061	1.54039	opposite
ENSSSCG00000028203	ENSSSCG00000028203	1.24929	0.0201892	-0.0566338	0.958507	1.30593	opposite
ENSSSCG00000028461	ENSSSCG00000028461	1.04413	0.0318506	-0.0157611	0.960739	1.05989	opposite
ENSSSCG00000028786	ENSSSCG00000028786	-1.13934	0.0339703	-0.151769	0.65958	-0.987569	same
ENSSSCG00000029857	ENSSSCG00000029857	0.791156	0.00857491	0.123556	0.669793	0.667601	same
ENSSSCG00000030241	ENSSSCG00000030241	-1.58849	0.00307199	0.189795	0.470443	-1.77828	opposite
ENSSSCG00000030300	ENSSSCG00000030300	3.0133	0.000387617	0.189601	0.680875	2.8237	same
ENSSSCG00000031083	ENSSSCG00000031083	1.16862	0.000444707	0.0720831	0.851202	1.09654	same
ENSSSCG00000031636	ENSSSCG00000031636	0.903297	0.0101446	-0.0565224	0.843832	0.959819	opposite
ENSSSCG00000031640	ENSSSCG00000031640	-1.49737	0.00167019	-1.50232	0.146379	0.00495165	same
ENSSSCG00000031705	ENSSSCG00000031705	0.927521	0.0374171	0.220585	0.557269	0.706936	same
ENSSSCG00000031893	ENSSSCG00000031893	0.714376	0.0126456	0.191745	0.585072	0.52263	same
ENSSSCG00000031925	ENSSSCG00000031925	-2.32902	0.0101089	0.388584	0.522502	-2.7176	opposite
ENSSSCG00000031991	ENSSSCG00000031991	0.916084	0.0176901	0.0753841	0.839366	0.8407	same
ENSSSCG00000032016	ENSSSCG00000032016	2.36343	0.000101001	0.747043	0.0807934	1.61639	same
ENSSSCG00000032046	ENSSSCG00000032046	0.601188	0.0379754	0.449197	0.117934	0.151991	same
ENSSSCG00000032073	ENSSSCG00000032073	-0.899275	0.0411338	-0.259322	0.333303	-0.639954	same
ENSSSCG00000032082	ENSSSCG00000032082	2.81303	0.0172917	0.418831	0.513041	2.3942	same
ENSSSCG00000032436	ENSSSCG00000032436	2.89095	0.000779862	1.36693	0.0556512	1.52402	same
ENSSSCG00000032554	ENSSSCG00000032554	-0.931439	0.00543661	0.0588337	0.848279	-0.990272	opposite
ENSSSCG00000033089	ENSSSCG00000033089	4.42877	0.000204842	1.80307	0.0522086	2.6257	same
ENSSSCG00000033189	ENSSSCG00000033189	-2.72196	0.000260773	-0.529636	0.115786	-2.19232	same
ENSSSCG00000033421	ENSSSCG00000033421	0.729647	0.0370288	0.10894	0.765295	0.620707	same
ENSSSCG00000033750	ENSSSCG00000033750	1.64034	0.00331697	0.550887	0.307379	1.08946	same
ENSSSCG00000033786	ENSSSCG00000033786	1.43998	0.000824231	-0.153532	0.7247	1.59351	opposite
ENSSSCG00000034625	ENSSSCG00000034625	-1.51917	0.00312856	-0.273098	0.465848	-1.24608	same
ENSSSCG00000034709	ENSSSCG00000034709	0.760311	0.0379064	-0.185302	0.490832	0.945613	opposite
ENSSSCG00000035189	ENSSSCG00000035189	-2.23096	0.0148666	-0.765084	0.20647	-1.46588	same
ENSSSCG00000035224	ENSSSCG00000035224	-1.88623	0.0148975	-1.08621	0.159042	-0.800017	same
ENSSSCG00000035307	ENSSSCG00000035307	-4.81919	0.00714108	-1.01815	0.227008	-3.80104	same
ENSSSCG00000035527	ENSSSCG00000035527	-1.38369	0.047088	-0.578378	0.118062	-0.805314	same
ENSSSCG00000035650	ENSSSCG00000035650	0.863282	0.0135885	-0.143535	0.693169	1.00682	opposite
ENSSSCG00000035675	ENSSSCG00000035675	-0.854147	0.0267585	-0.111301	0.730791	-0.742846	same
ENSSSCG00000036083	ENSSSCG00000036083	0.665974	0.0472747	-0.203268	0.6339	0.869243	opposite
ENSSSCG00000036213	ENSSSCG00000036213	0.908169	0.0237024	-0.14043	0.835976	1.0486	opposite
ENSSSCG00000036274	ENSSSCG00000036274	1.62062	0.00165192	0.177262	0.832156	1.44336	same
ENSSSCG00000036451	ENSSSCG00000036451	1.46476	0.00222851	0.547551	0.149669	0.917207	same
ENSSSCG00000037071	ENSSSCG00000037071	-0.75355	0.0170026	-0.332791	0.340733	-0.42076	same
ENSSSCG00000037142	ENSSSCG00000037142	-0.996572	0.0423653	-1.26003	0.0982194	0.263459	same
ENSSSCG00000037358	ENSSSCG00000037358	7.83429	8.51205e-07	2.70905	0.0716023	5.12525	same
ENSSSCG00000037445	ENSSSCG00000037445	0.760686	0.00820949	0.354261	0.180869	0.406424	same
ENSSSCG00000037476	ENSSSCG00000037476	0.808278	0.0135885	-0.166024	0.602932	0.974301	opposite
ENSSSCG00000037567	ENSSSCG00000037567	2.44172	0.00380888	0.600489	0.368428	1.84123	same
ENSSSCG00000037620	ENSSSCG00000037620	5.42455	8.08036e-05	-0.141773	0.904406	5.56633	opposite
ENSSSCG00000038187	ENSSSCG00000038187	0.979618	0.0148577	0.184067	0.662175	0.795551	same
ENSSSCG00000038362	ENSSSCG00000038362	1.36802	0.0272814	0.418337	0.287892	0.949686	same
ENSSSCG00000038364	ENSSSCG00000038364	-0.705779	0.0350033	-0.633174	0.0904946	-0.0726056	same
ENSSSCG00000038506	ENSSSCG00000038506	1.43703	0.00192595	0.363263	0.252761	1.07377	same
ENSSSCG00000038829	ENSSSCG00000038829	-1.58178	0.00781339	-0.650676	0.117934	-0.931105	same
ENSSSCG00000038947	ENSSSCG00000038947	0.797212	0.00558001	-0.162483	0.455279	0.959696	opposite
ENSSSCG00000039656	ENSSSCG00000039656	0.646474	0.0271775	-0.222463	0.816198	0.868937	opposite
ENSSSCG00000039658	ENSSSCG00000039658	-0.940437	0.0379712	0.277213	0.62365	-1.21765	opposite
ENSSSCG00000040016	ENSSSCG00000040016	-1.65022	0.0399736	-1.27214	0.592182	-0.378083	same
ENSSSCG00000040252	ENSSSCG00000040252	-1.2713	0.0188103	-0.0110913	0.974729	-1.26021	same
ENSSSCG00000040337	ENSSSCG00000040337	-1.23312	0.00236964	-0.217486	0.734843	-1.01563	same
ENSSSCG00000041364	ENSSSCG00000041364	1.17544	0.043903	0.0471908	0.951351	1.12825	same
ENSSSCG00000041731	ENSSSCG00000041731	1.54259	0.000888928	0.287381	0.300732	1.25521	same
ENSSSCG00000042474	ENSSSCG00000042474	1.55543	0.0386574	0.162381	0.894395	1.39305	same
ENSSSCG00000043610	ENSSSCG00000043610	1.73158	0.00219263	0.637814	0.329652	1.09377	same
ENSSSCG00000044542	ENSSSCG00000044542	2.99054	0.000166838	0.48674	0.537578	2.5038	same
ENSSSCG00000044995	ENSSSCG00000044995	2.75353	0.00886921	0.924657	0.102613	1.82887	same
ENSSSCG00000046487	ENSSSCG00000046487	-0.807257	0.0409967	-0.430428	0.224294	-0.376829	same
ENSSSCG00000046579	ENSSSCG00000046579	2.04393	0.00663771	0.258919	0.700806	1.78501	same
ENSSSCG00000050627	ENSSSCG00000050627	1.09741	0.00364902	0.366643	0.150199	0.730763	same
ENSSSCG00000052364	ENSSSCG00000052364	1.65389	0.001634	-0.179249	0.674552	1.83314	opposite
ENSSSCG00000052907	ENSSSCG00000052907	7.68838	8.94416e-06	-0.185683	0.875092	7.87406	opposite
ENSSSCG00000053185	ENSSSCG00000053185	1.15057	0.0120746	-0.485847	0.222435	1.63642	opposite
ENSSSCG00000053708	ENSSSCG00000053708	-1.29259	0.0265422	0.269658	0.490832	-1.56225	opposite
ENSSSCG00000054115	ENSSSCG00000054115	0.621708	0.0190273	-0.0633513	0.811703	0.685059	opposite
ENSSSCG00000056338	ENSSSCG00000056338	1.73334	0.0272814	0.299097	0.697098	1.43425	same
ENSSSCG00000056699	ENSSSCG00000056699	1.70861	0.000210792	-0.017047	0.954433	1.72566	opposite
ENSSSCG00000056738	ENSSSCG00000056738	0.84678	0.0274272	0.646295	0.131141	0.200485	same
ENSSSCG00000057276	ENSSSCG00000057276	-3.67977	0.03666	-0.626728	0.203141	-3.05304	same
ENSSSCG00000057427	ENSSSCG00000057427	0.877593	0.0183219	0.384719	0.102613	0.492874	same
ENSSSCG00000058071	ENSSSCG00000058071	2.33384	9.59331e-05	0.538496	0.482223	1.79534	same
ENSSSCG00000058709	ENSSSCG00000058709	5.76324	3.06752e-06	1.98799	0.0651271	3.77525	same
ENSSSCG00000059088	ENSSSCG00000059088	2.36777	0.000546245	-0.231758	0.796959	2.59953	opposite
ENSSSCG00000059123	ENSSSCG00000059123	-2.22051	0.0319765	-0.00271384	0.996481	-2.21779	same
ENSSSCG00000061023	ENSSSCG00000061023	2.99554	0.000459702	0.328461	0.554707	2.66708	same
ENTPD4	ENSSSCG00000031871	1.2554	0.00177252	0.527228	0.10451	0.728174	same
EPB41L5	ENSSSCG00000039185	-0.594092	0.0485527	-0.377524	0.253381	-0.216568	same
EPCAM	ENSSSCG00000008429	1.13166	0.0165693	-0.970656	0.499903	2.10231	opposite
EPDR1	ENSSSCG00000020963	-1.55554	0.029812	0.577008	0.207145	-2.13255	opposite
EPN2	ENSSSCG00000040457	-0.817475	0.0306129	-0.226281	0.296772	-0.591195	same
EPOP	ENSSSCG00000035677	4.48247	5.20458e-05	0.85899	0.135361	3.62348	same
ERAP1	ENSSSCG00000014171	0.909484	0.0184794	0.0858197	0.88021	0.823665	same
ERCC6L2	ENSSSCG00000010941	-1.46676	0.00507651	-0.195631	0.478962	-1.27113	same
EREG	ENSSSCG00000038185	3.52089	0.00567945	0.728475	0.339354	2.79241	same
ERG28	ENSSSCG00000036494	-0.850966	0.0178181	-0.176829	0.498906	-0.674138	same
ERN1	ENSSSCG00000039909	1.34298	0.00427284	0.31708	0.378386	1.0259	same
ERP44	ENSSSCG00000040634	0.957277	0.00184623	-0.0899649	0.79042	1.04724	opposite
ESCO1	ENSSSCG00000003700	1.28534	0.020259	0.159468	0.841399	1.12587	same
ETF1	ENSSSCG00000014337	1.09996	0.00652221	0.269674	0.273598	0.830283	same
ETNK1	ENSSSCG00000039397	0.596404	0.0390784	-0.0523825	0.914553	0.648786	opposite
ETV3	ENSSSCG00000024970	1.21994	0.00670565	0.262317	0.313265	0.957621	same
ETV6	ENSSSCG00000024152	1.76165	0.00653047	0.913212	0.0934207	0.848435	same
EVA1A	ENSSSCG00000035958	0.859598	0.0374715	0.56682	0.226341	0.292778	same
EVA1B	ENSSSCG00000033892	-1.68422	0.000961352	-0.634933	0.170632	-1.04929	same
EXOC3L1	ENSSSCG00000002788	-3.03173	0.0362906	-1.06888	0.197358	-1.96284	same
EXOC3L2	ENSSSCG00000040410	-4.84571	0.00251249	0.168193	0.909645	-5.0139	opposite
EXOC3L4	ENSSSCG00000036871	2.5198	6.59022e-06	-1.72432	0.15323	4.24412	opposite
EXOC8	ENSSSCG00000010174	-0.840337	0.0230613	-0.258563	0.297059	-0.581774	same
EXOSC6	ENSSSCG00000002719	-1.17782	0.0399736	-0.492155	0.230893	-0.685664	same
EXT1	ENSSSCG00000006009	1.11936	0.0014925	0.0333202	0.92562	1.08604	same
F11R	ENSSSCG00000006369	2.03611	0.000438653	-0.227246	0.498787	2.26336	opposite
F2R	ENSSSCG00000035355	-3.9467	0.0463198	0.431877	0.735337	-4.37857	opposite
FA2H	ENSSSCG00000002718	2.26546	0.000531825	0.34587	0.806832	1.91959	same
FABP5	ENSSSCG00000006153	-3.01002	0.00169456	-0.132156	0.878049	-2.87786	same
FAM102A	ENSSSCG00000005631	1.40856	0.000670532	-0.147149	0.658158	1.55571	opposite
FAM117B	ENSSSCG00000016114	-1.83521	0.0195846	-0.0502133	0.914012	-1.78499	same
FAM118B	ENSSSCG00000025806	1.54515	0.00146104	0.02185	0.950271	1.5233	same
FAM161B	ENSSSCG00000002353	-1.21532	0.042243	-0.129719	0.636045	-1.0856	same
FAM174B	ENSSSCG00000002265	-1.57355	0.0285483	0.275144	0.516554	-1.8487	opposite
FAM210B	ENSSSCG00000007492	-0.957308	0.0180457	-0.333305	0.297557	-0.624004	same
FAM219B	ENSSSCG00000029776	-0.96255	0.0165804	-0.0113312	0.968472	-0.951219	same
FAM3C	ENSSSCG00000016616	0.664577	0.0472747	0.0268038	0.973464	0.637773	same
FAM53C	ENSSSCG00000021092	1.67503	0.000252901	0.18888	0.410721	1.48615	same
FAM81A	ENSSSCG00000004586	-1.38146	0.0074537	-0.422873	0.451174	-0.958587	same
FAM89A	ENSSSCG00000038765	1.92812	0.00164025	0.30128	0.443627	1.62684	same
FANCE	ENSSSCG00000001546	-1.34117	0.045242	0.00309238	0.994678	-1.34427	opposite
FAS	ENSSSCG00000010448	5.02955	8.05264e-07	0.603325	0.240571	4.42622	same
FBLN5	ENSSSCG00000002444	-1.97897	0.00131191	-0.274452	0.75116	-1.70452	same
FBXL4	ENSSSCG00000004347	-1.09856	0.0485527	0.0242663	0.963221	-1.12283	opposite
FBXO3	ENSSSCG00000013308	-0.763691	0.0364981	0.0447124	0.924442	-0.808404	opposite
FBXO39	ENSSSCG00000017886	2.61775	0.000348116	0.443834	0.0968652	2.17392	same
FBXO40	ENSSSCG00000011885	-3.32558	0.0268609	0.138652	0.871162	-3.46423	opposite
FBXO9	ENSSSCG00000002629	-1.04826	0.00283794	0.225975	0.287959	-1.27424	opposite
FCHSD2	ENSSSCG00000014820	1.06379	0.0205997	0.519833	0.101027	0.543955	same
FCSK	ENSSSCG00000025425	-1.07441	0.0452983	-0.17031	0.656994	-0.9041	same
FEN1	ENSSSCG00000063433	-1.11657	0.0229997	-0.0906465	0.832156	-1.02592	same
FGB	ENSSSCG00000008997	6.05192	1.52165e-06	0.246479	0.731155	5.80544	same
FGD5	ENSSSCG00000011598	-2.24501	0.00155561	-1.37012	0.0634682	-0.874894	same
FGF1	ENSSSCG00000024954	-1.90429	0.0319677	0.301225	0.341382	-2.20551	opposite
FGF9	ENSSSCG00000009278	-1.95202	0.0195369	0.245814	0.502501	-2.19783	opposite
FGG	ENSSSCG00000024314	7.32618	2.7326e-06	-1.02305	0.531023	8.34923	opposite
FHL1	ENSSSCG00000012699	-2.08948	0.00105546	0.102166	0.654801	-2.19165	opposite
FIBIN	ENSSSCG00000022592	-2.50752	0.0150775	-0.570855	0.155984	-1.93667	same
FICD	ENSSSCG00000009945	1.53196	0.0155277	0.360325	0.222281	1.17163	same
FIGN	ENSSSCG00000034262	-2.86515	0.0336076	-0.641149	0.355644	-2.224	same
FJX1	ENSSSCG00000025588	3.38621	6.75182e-05	0.0169391	0.963016	3.36927	same
FLNB	ENSSSCG00000011471	1.35469	0.00181766	0.198216	0.476421	1.15647	same
FLT4	ENSSSCG00000014007	-3.08491	0.00543614	0.21114	0.797515	-3.29605	opposite
FLVCR1	ENSSSCG00000015590	1.13019	0.0181295	0.593095	0.144478	0.537095	same
FLYWCH2	ENSSSCG00000059318	2.12231	2.66439e-05	-0.030851	0.948903	2.15317	opposite
FMO4	ENSSSCG00000015266	0.82567	0.0369719	-0.358821	0.351708	1.18449	opposite
FMO5	ENSSSCG00000006702	-1.60043	0.0128065	-0.0196824	0.967856	-1.58075	same
FN3KRP	ENSSSCG00000017134	-1.21758	0.00572567	-0.161299	0.509842	-1.05628	same
FNBP4	ENSSSCG00000030610	0.814765	0.0230826	0.0824439	0.775728	0.732321	same
FOXJ3	ENSSSCG00000023266	0.687588	0.0167858	0.175102	0.511967	0.512486	same
FOXP4	ENSSSCG00000001619	1.3464	0.00102026	0.199377	0.520825	1.14702	same
FOXS1	ENSSSCG00000033613	1.87517	0.0024588	0.484471	0.295717	1.3907	same
FPGT	ENSSSCG00000003783	-1.64619	0.0201486	-0.133607	0.814235	-1.51258	same
FRMD1	ENSSSCG00000004017	-1.50586	0.00975539	-0.149618	0.890946	-1.35625	same
FRMD3	ENSSSCG00000010962	-2.14695	0.00575789	-0.121584	0.736369	-2.02537	same
FRMD6	ENSSSCG00000005027	2.19231	0.000142037	-0.0357974	0.940425	2.2281	opposite
FRS3	ENSSSCG00000001624	-3.78241	0.0270226	0.0424153	0.918892	-3.82482	opposite
FRYL	ENSSSCG00000008826	0.786849	0.0411883	0.509832	0.0699235	0.277017	same
FUBP1	ENSSSCG00000003771	0.777103	0.00698373	0.263114	0.296226	0.513989	same
FUNDC1	ENSSSCG00000012258	1.79695	0.000862621	-0.0433402	0.931721	1.84029	opposite
FUOM	ENSSSCG00000010791	-1.00205	0.0237217	-0.448918	0.0997831	-0.553127	same
FUT1	ENSSSCG00000038580	-1.34524	0.0135377	-0.338127	0.255999	-1.00711	same
FXR1	ENSSSCG00000011769	0.799607	0.0151397	0.339817	0.239887	0.459789	same
FYB1	ENSSSCG00000016855	1.7553	0.00331275	-0.679994	0.15642	2.43529	opposite
FZD2	ENSSSCG00000029838	-2.354	0.0342195	-0.765772	0.197985	-1.58823	same
FZD6	ENSSSCG00000006052	0.931181	0.0316653	-0.703161	0.102613	1.63434	opposite
FZD7	ENSSSCG00000016111	-1.73838	0.0235956	0.2318	0.712108	-1.97018	opposite
FZD9	ENSSSCG00000023004	4.46068	0.00251851	0.109309	0.894446	4.35137	same
G3BP1	ENSSSCG00000035676	1.20521	0.00191462	0.0535127	0.861994	1.1517	same
G6PC1	ENSSSCG00000036449	-3.54786	0.00785939	-3.31832	0.133378	-0.229538	same
GABPB1	ENSSSCG00000004645	1.20283	0.00080338	0.531418	0.172844	0.671417	same
GADD45G	ENSSSCG00000035249	2.95204	5.35173e-06	0.689671	0.088648	2.26237	same
GAL3ST4	ENSSSCG00000007648	-3.1208	0.0444082	-0.114946	0.879298	-3.00585	same
GALR1	ENSSSCG00000036984	-4.70052	0.0408805	-0.90113	0.427499	-3.79939	same
GARS1	ENSSSCG00000016677	0.655894	0.034486	0.240352	0.351986	0.415541	same
GAS8	ENSSSCG00000002633	-1.32783	0.0269432	-0.0799318	0.751303	-1.2479	same
GASK1B	ENSSSCG00000008873	-3.97913	0.001232	-0.270462	0.447056	-3.70867	same
GATAD2A	ENSSSCG00000013938	1.07507	0.00117188	0.343149	0.148458	0.73192	same
GBGT1	ENSSSCG00000031532	0.84183	0.0423653	-0.154542	0.651383	0.996372	opposite
GBP1	ENSSSCG00000024973	5.11443	6.04368e-05	2.31236	0.0901669	2.80207	same
GBP2	ENSSSCG00000006923	4.34358	1.96068e-05	0.833539	0.0733614	3.51004	same
GCLC	ENSSSCG00000001488	0.962957	0.00284354	0.305547	0.36347	0.657409	same
GCLM	ENSSSCG00000037549	0.723594	0.0164559	-0.248422	0.370439	0.972016	opposite
GDPD5	ENSSSCG00000014853	1.34416	0.00598622	-0.187429	0.69734	1.53159	opposite
GEM	ENSSSCG00000006105	2.10959	0.00544098	1.17913	0.0818393	0.930461	same
GFPT2	ENSSSCG00000014012	3.40484	0.000436941	0.592532	0.0956264	2.8123	same
GGH	ENSSSCG00000037637	1.09336	0.0180134	0.0578131	0.89529	1.03554	same
GHITM	ENSSSCG00000010345	0.67003	0.0280198	0.131929	0.776831	0.538101	same
GHSR	ENSSSCG00000020906	2.68711	0.00165761	-0.0785287	0.944928	2.76563	opposite
GINM1	ENSSSCG00000030067	0.706768	0.0201376	-0.643891	0.258149	1.35066	opposite
GKAP1	ENSSSCG00000026087	0.977576	0.017643	-0.462065	0.294053	1.43964	opposite
GLA	ENSSSCG00000038423	1.23813	0.00200375	0.294657	0.313337	0.94347	same
GLI1	ENSSSCG00000000443	-4.63674	0.0188835	0.371084	0.651776	-5.00782	opposite
GLRX	ENSSSCG00000039731	1.77381	0.00261024	0.726138	0.122333	1.04767	same
GLYCTK	ENSSSCG00000011432	-2.19966	0.0188502	-0.292555	0.540597	-1.9071	same
GMPS	ENSSSCG00000028855	0.88614	0.0171989	0.341999	0.287935	0.544141	same
GNA13	ENSSSCG00000039336	2.21209	9.51615e-06	0.216247	0.6307	1.99584	same
GNB1	ENSSSCG00000021890	0.670705	0.0185962	0.187888	0.469124	0.482817	same
GNG10	ENSSSCG00000046439	1.31353	0.0033841	-0.206946	0.723024	1.52047	opposite
GNG4	ENSSSCG00000033307	4.51821	0.00169074	-0.212404	0.87326	4.73061	opposite
GNL2	ENSSSCG00000031631	0.68868	0.0144762	0.115619	0.645745	0.57306	same
GNS	ENSSSCG00000023715	0.949535	0.0367934	0.0718878	0.841488	0.877648	same
GOLM1	ENSSSCG00000010955	1.04604	0.00877598	0.0620425	0.887803	0.983995	same
GORASP1	ENSSSCG00000034916	-0.744762	0.0291445	0.207255	0.540429	-0.952017	opposite
GOSR2	ENSSSCG00000030183	0.701273	0.0327404	0.077318	0.764728	0.623955	same
GPANK1	ENSSSCG00000001413	-0.940895	0.0126456	0.139558	0.590174	-1.08045	opposite
GPATCH2L	ENSSSCG00000002387	0.739893	0.0435181	0.532046	0.137107	0.207847	same
GPBP1	ENSSSCG00000016922	1.83392	2.56903e-05	0.374223	0.322723	1.4597	same
GPBP1L1	ENSSSCG00000028097	0.853093	0.0150458	0.0690132	0.790276	0.78408	same
GPD2	ENSSSCG00000015872	0.964694	0.0395616	0.0975104	0.861994	0.867183	same
GPNMB	ENSSSCG00000032241	1.175	0.0180495	0.163287	0.719469	1.01172	same
GPR108	ENSSSCG00000013552	1.37362	0.00137908	0.0413911	0.898372	1.33222	same
GPR171	ENSSSCG00000036844	2.24786	0.00218183	-0.338421	0.752879	2.58628	opposite
GPR34	ENSSSCG00000022309	-2.9697	0.0099792	-2.10047	0.256486	-0.869235	same
GPRC5A	ENSSSCG00000029592	3.97395	2.68115e-05	0.993794	0.328042	2.98016	same
GPRIN1	ENSSSCG00000014054	2.05362	0.00830944	0.926519	0.190998	1.1271	same
GPX1	ENSSSCG00000060656	1.79915	0.025346	0.0999718	0.954025	1.69918	same
GRAMD1B	ENSSSCG00000015144	1.05004	0.021157	0.61106	0.14238	0.438979	same
GRAMD2B	ENSSSCG00000022402	1.48068	0.000436941	-0.125186	0.783385	1.60587	opposite
GREB1	ENSSSCG00000025483	1.69391	0.0196746	0.46955	0.323424	1.22436	same
GSAP	ENSSSCG00000036113	1.80033	0.00677235	-0.0421783	0.925572	1.8425	opposite
GSK3B	ENSSSCG00000011889	0.976369	0.00487011	0.253311	0.422265	0.723057	same
GSKIP	ENSSSCG00000032134	1.63983	0.000394207	-0.454489	0.230524	2.09432	opposite
GSN	ENSSSCG00000037508	-1.00206	0.0199739	-0.281473	0.620807	-0.720587	same
GTF2B	ENSSSCG00000006926	0.96354	0.0038235	0.14676	0.501064	0.81678	same
GTF2H4	ENSSSCG00000061414	-1.12884	0.033051	-0.0497522	0.90457	-1.07909	same
GTF2I	ENSSSCG00000007721	-0.821636	0.0104107	0.150867	0.477309	-0.972503	opposite
GTPBP2	ENSSSCG00000001689	1.12229	0.0105809	0.270007	0.337668	0.852282	same
GTPBP4	ENSSSCG00000028602	0.819949	0.0114509	0.101563	0.70378	0.718386	same
GUCD1	ENSSSCG00000010059	-0.785124	0.0195892	0.153561	0.637008	-0.938685	opposite
GUCY1A1	ENSSSCG00000008866	2.85913	8.5048e-05	0.134363	0.775196	2.72477	same
GVQW3	ENSSSCG00000062483	-2.06484	0.0149778	-0.211011	0.499398	-1.85382	same
H1-0	ENSSSCG00000039348	-1.24049	0.000723027	-0.0263592	0.918892	-1.21413	same
H2AFZ	ENSSSCG00000009178	0.916088	0.00882556	0.241782	0.339582	0.674307	same
HAO2	ENSSSCG00000006720	-1.17001	0.0496218	-1.3172	0.110524	0.147185	same
HAX1	ENSSSCG00000006552	0.876117	0.0409326	-0.0428	0.903355	0.918917	opposite
HBEGF	ENSSSCG00000014362	1.76627	0.0143597	0.190014	0.689885	1.57625	same
HCK	ENSSSCG00000007240	1.18382	0.041738	0.735313	0.515961	0.448509	same
HDAC10	ENSSSCG00000000971	-1.24653	0.0174848	-0.551624	0.283151	-0.694907	same
HEATR3	ENSSSCG00000040887	-0.826086	0.03666	0.00119932	0.996768	-0.827285	opposite
HECW1	ENSSSCG00000036443	-2.4391	0.0297035	0.70451	0.177708	-3.14361	opposite
HERC4	ENSSSCG00000038913	1.2417	0.000748702	0.48769	0.276187	0.754005	same
HERPUD1	ENSSSCG00000040663	1.68642	0.000432497	0.256863	0.423241	1.42956	same
HES1	ENSSSCG00000031356	-1.08655	0.0171989	-0.536046	0.188209	-0.550502	same
HES4	ENSSSCG00000035420	2.6553	0.000348116	0.205044	0.759353	2.45026	same
HEYL	ENSSSCG00000038956	-2.4559	0.00186569	-0.4579	0.268298	-1.998	same
HHIP	ENSSSCG00000009045	2.28921	0.00385103	-0.0314076	0.977854	2.32062	opposite
HIPK3	ENSSSCG00000013312	0.843056	0.0252429	0.0911645	0.873287	0.751892	same
HIVEP1	ENSSSCG00000001049	2.49708	5.31486e-06	0.531745	0.197358	1.96534	same
HK2	ENSSSCG00000008261	2.28819	0.00402615	-0.00410674	0.996768	2.2923	opposite
HM13	ENSSSCG00000007228	0.620774	0.0431088	-0.115363	0.706027	0.736137	opposite
HMBOX1	ENSSSCG00000009682	0.995428	0.00527615	-0.0755017	0.810122	1.07093	opposite
HMGA1	ENSSSCG00000032242	2.57408	0.000172536	-0.0282132	0.923171	2.60229	opposite
HMGCR	ENSSSCG00000014080	2.24537	2.84815e-05	0.173839	0.670959	2.07153	same
HMGN1	ENSSSCG00000033733	0.536433	0.0331041	-0.39207	0.165866	0.928504	opposite
HNF4A	ENSSSCG00000007371	-1.89522	0.00959757	-1.69874	0.278942	-0.196473	same
HNRNPA2B1	ENSSSCG00000036350	0.794565	0.00461504	-0.0932327	0.70378	0.887798	opposite
HNRNPH1	ENSSSCG00000014022	0.670735	0.0215529	0.33058	0.149287	0.340155	same
HNRNPH2	ENSSSCG00000056417	0.793481	0.00908213	0.0141678	0.961731	0.779313	same
HNRNPH3	ENSSSCG00000010238	0.728013	0.0294666	0.00331105	0.990543	0.724702	same
HNRNPK	ENSSSCG00000022760	0.741442	0.0167328	0.237773	0.263293	0.503669	same
HNRNPM	ENSSSCG00000013602	0.57891	0.0246907	0.107307	0.600268	0.471604	same
HNRNPU	ENSSSCG00000010877	0.86441	0.00339959	0.0165579	0.953743	0.847852	same
HPS1	ENSSSCG00000010534	-1.22908	0.0129917	-0.402753	0.254486	-0.826326	same
HRCT1	ENSSSCG00000055084	-3.6056	0.0185422	0.313137	0.586039	-3.91874	opposite
HS3ST1	ENSSSCG00000021515	3.17468	0.00273382	0.786224	0.152138	2.38846	same
HS3ST3B1	ENSSSCG00000039318	1.55537	0.0014513	0.766863	0.263293	0.788507	same
HS3ST6	ENSSSCG00000031216	2.38003	0.00804033	0.101136	0.862563	2.27889	same
HS6ST1	ENSSSCG00000022197	1.83561	0.0038398	0.538343	0.118351	1.29726	same
HSD17B11	ENSSSCG00000009225	0.809489	0.00454159	0.0107288	0.980544	0.798761	same
HSD17B7	ENSSSCG00000006337	2.38672	0.00195045	0.531485	0.0590075	1.85523	same
HSDL1	ENSSSCG00000002681	-1.1651	0.0186856	0.0023702	0.994846	-1.16747	opposite
HSP90AA1	ENSSSCG00000002535	2.58671	5.30673e-05	0.0559308	0.866177	2.53078	same
HSP90AB1	ENSSSCG00000001701	1.43193	0.000938444	0.0473539	0.90314	1.38457	same
HSP90B1	ENSSSCG00000000849	1.66135	0.000230701	0.225049	0.322723	1.4363	same
HSPA12A	ENSSSCG00000036758	-1.22412	0.00817486	0.343385	0.245648	-1.56751	opposite
HSPA1L	ENSSSCG00000030368	1.74988	0.0328363	0.850044	0.088648	0.899836	same
HSPA4	ENSSSCG00000014292	1.34052	0.00171767	0.580796	0.0681621	0.759724	same
HSPB1	ENSSSCG00000039962	2.33902	0.00225592	0.400551	0.394915	1.93847	same
HSPB11	ENSSSCG00000053317	1.63798	0.000275626	-0.302972	0.454886	1.94095	opposite
HSPB8	ENSSSCG00000009844	2.31993	0.00270046	0.598827	0.0947224	1.7211	same
HSPD1	ENSSSCG00000016077	1.31045	0.00191792	0.379272	0.22522	0.931176	same
HSPE1	ENSSSCG00000016078	1.20029	0.00854518	-0.0359769	0.928579	1.23627	opposite
HTATIP2	ENSSSCG00000013349	0.684744	0.0443003	0.0345322	0.924319	0.650212	same
HUNK	ENSSSCG00000029392	1.22921	0.0423852	1.03144	0.117517	0.19776	same
HUWE1	ENSSSCG00000012328	0.618007	0.0200349	0.0740707	0.746214	0.543937	same
HYOU1	ENSSSCG00000015106	1.9765	0.00026144	0.738836	0.102613	1.23766	same
HYPK	ENSSSCG00000054394	0.886512	0.00748373	-0.172569	0.475546	1.05908	opposite
ICAM5	ENSSSCG00000013653	4.29897	0.00102915	-0.106916	0.729334	4.40589	opposite
ID3	ENSSSCG00000039514	-1.02155	0.0205997	-1.32709	0.0528676	0.305547	same
IDO1	ENSSSCG00000007007	5.20363	1.43633e-05	1.89524	0.2377	3.3084	same
IER5L	ENSSSCG00000005673	2.24145	8.3538e-05	0.861233	0.0878684	1.38022	same
IFFO1	ENSSSCG00000000695	-1.43469	0.0200607	-0.00669387	0.986099	-1.428	same
IFFO2	ENSSSCG00000022839	1.13833	0.00901309	0.839682	0.0572306	0.298652	same
IFI30	ENSSSCG00000013901	1.64241	0.000323015	0.248926	0.655118	1.39348	same
IFI44	ENSSSCG00000003763	3.30744	5.75514e-05	0.814182	0.124199	2.49326	same
IFI44L	ENSSSCG00000027660	2.78043	0.00126352	0.438884	0.343019	2.34154	same
IFIT5	ENSSSCG00000010454	2.90065	1.49636e-05	0.735275	0.0819003	2.16537	same
IFNAR1	ENSSSCG00000033115	2.14142	0.000191573	-0.138106	0.602315	2.27953	opposite
IFNAR2	ENSSSCG00000036556	2.86079	0.000320508	0.527945	0.133378	2.33285	same
IFNGR1	ENSSSCG00000004156	1.68457	0.000298234	-0.0727008	0.771517	1.75727	opposite
IFNGR2	ENSSSCG00000034378	2.56158	0.000131881	0.322835	0.250762	2.23875	same
IFRD1	ENSSSCG00000016646	2.76945	1.02679e-05	0.63306	0.0883184	2.13639	same
IGF1R	ENSSSCG00000030560	0.963125	0.0186599	0.404805	0.242493	0.55832	same
IGFBP5	ENSSSCG00000025924	-2.00401	0.00162818	-0.697633	0.169663	-1.30638	same
IGSF3	ENSSSCG00000006737	1.62365	0.00640236	0.402679	0.169947	1.22097	same
IKBKB	ENSSSCG00000007030	2.26564	2.60748e-05	0.122228	0.62935	2.14341	same
IKBKE	ENSSSCG00000015644	2.01869	0.000961249	0.210092	0.669478	1.8086	same
IKZF4	ENSSSCG00000031139	2.07285	3.95644e-05	0.221821	0.425265	1.85103	same
IKZF5	ENSSSCG00000023565	-1.01045	0.0150861	-0.66135	0.0504673	-0.349095	same
IL11RA	ENSSSCG00000010968	-1.20884	0.0281713	-0.588454	0.0684234	-0.620386	same
IL13RA1	ENSSSCG00000012633	1.64661	0.000222576	0.513021	0.133378	1.13359	same
IL17RA	ENSSSCG00000000765	1.31706	0.00162987	0.595716	0.0580213	0.721343	same
IL1R1	ENSSSCG00000008162	2.11616	0.00167019	0.164954	0.85779	1.9512	same
IL1RAP	ENSSSCG00000021206	2.78504	0.000127486	1.15578	0.0997831	1.62926	same
IL21R	ENSSSCG00000007816	1.51427	0.0215468	0.795977	0.343978	0.718293	same
IL27RA	ENSSSCG00000013766	1.30531	0.00347439	0.265794	0.489615	1.03952	same
IL2RG	ENSSSCG00000012397	1.17298	0.0374748	-0.0463594	0.941459	1.21934	opposite
IL4I1	ENSSSCG00000003192	2.27779	0.00202467	0.293295	0.513701	1.9845	same
IL6R	ENSSSCG00000027628	0.835029	0.0213736	-0.00394714	0.992203	0.838976	opposite
IL6ST	ENSSSCG00000016916	2.0464	0.000533483	0.310374	0.459607	1.73603	same
ILF2	ENSSSCG00000028553	0.812027	0.0310192	0.19968	0.326502	0.612347	same
ILRUN	ENSSSCG00000001527	0.643114	0.0266343	0.162309	0.662087	0.480805	same
ING2	ENSSSCG00000024555	-1.24733	0.0194767	0.0661762	0.81072	-1.3135	opposite
INKA1	ENSSSCG00000049797	-2.27957	0.019164	-1.38069	0.070619	-0.898879	same
INPP1	ENSSSCG00000016050	1.59707	0.0015432	0.0586521	0.879371	1.53842	same
INPPL1	ENSSSCG00000014811	-0.726934	0.0416807	0.130701	0.612668	-0.857635	opposite
INTS6	ENSSSCG00000009384	1.03077	0.00213569	0.510067	0.122333	0.5207	same
IP6K2	ENSSSCG00000040922	0.832545	0.0336077	0.217762	0.471819	0.614783	same
IPO5	ENSSSCG00000009509	1.37212	0.00171903	0.152859	0.56951	1.21927	same
IPO7	ENSSSCG00000028886	1.01127	0.00281509	0.187712	0.572795	0.823556	same
IPO8	ENSSSCG00000000534	-0.817299	0.0417852	-0.0295983	0.951351	-0.787701	same
IQCC	ENSSSCG00000003610	-1.16751	0.0480956	0.208703	0.452232	-1.37621	opposite
IRF2	ENSSSCG00000015782	2.10991	0.000125024	0.409851	0.145653	1.70006	same
IRF6	ENSSSCG00000015612	0.79873	0.00917909	-1.50238	0.180172	2.30111	opposite
IRF7	ENSSSCG00000012853	3.86021	1.46442e-05	0.91282	0.0523799	2.94739	same
IRF9	ENSSSCG00000002002	2.43882	9.12472e-05	0.206763	0.58094	2.23206	same
IRX3	ENSSSCG00000002831	-1.99235	0.0214674	-0.80093	0.484795	-1.19142	same
ISG12(A)	ENSSSCG00000035297	2.34527	0.0169658	0.345931	0.290155	1.99934	same
ISG20L2	ENSSSCG00000006471	0.623041	0.0485725	0.418434	0.103937	0.204607	same
ISOC2	ENSSSCG00000003289	-0.788856	0.042723	-0.0962359	0.764114	-0.69262	same
ITGA2	ENSSSCG00000016887	1.97649	0.00820598	0.204395	0.859389	1.77209	same
ITGA3	ENSSSCG00000017578	2.17108	9.33559e-05	0.104709	0.781954	2.06638	same
ITGA7	ENSSSCG00000036237	-1.25226	0.0176598	0.561561	0.21646	-1.81382	opposite
ITGA8	ENSSSCG00000011046	-2.35235	0.0134611	-0.312525	0.696338	-2.03982	same
ITGB1BP2	ENSSSCG00000022209	1.14156	0.0488112	0.616483	0.425237	0.525074	same
ITGB8	ENSSSCG00000015375	1.4795	0.00374846	0.101042	0.844506	1.37845	same
ITM2B	ENSSSCG00000009403	0.701095	0.0455059	-0.105938	0.812662	0.807033	opposite
ITPKC	ENSSSCG00000003000	1.70284	0.0036397	0.519699	0.122333	1.18314	same
ITPR2	ENSSSCG00000000555	0.798366	0.0452491	0.278525	0.455592	0.519841	same
ITPRIP	ENSSSCG00000010613	1.08668	0.0181536	-0.0378782	0.930447	1.12456	opposite
ITSN1	ENSSSCG00000024614	1.04876	0.0245364	-0.0242155	0.962752	1.07298	opposite
JAK1	ENSSSCG00000003809	0.926685	0.00367148	0.0243122	0.950271	0.902373	same
JAK2	ENSSSCG00000005215	1.57397	0.00368895	0.224656	0.610563	1.34932	same
JAM3	ENSSSCG00000015256	-1.5778	0.0346723	0.101238	0.899374	-1.67904	opposite
JAML	ENSSSCG00000015089	1.3992	0.00619642	0.767014	0.337304	0.632181	same
JUN	ENSSSCG00000031912	2.94302	2.89072e-06	0.585192	0.117686	2.35782	same
KANK2	ENSSSCG00000039194	-1.03908	0.0071285	0.172543	0.588152	-1.21162	opposite
KANSL1L	ENSSSCG00000022830	1.35645	0.000596818	0.0885427	0.893043	1.26791	same
KAZN	ENSSSCG00000037676	1.16355	0.00567945	0.455462	0.175804	0.708086	same
KBTBD2	ENSSSCG00000022464	0.796828	0.0420668	0.303361	0.341382	0.493467	same
KBTBD6	ENSSSCG00000031378	-1.51304	0.0435214	-0.125784	0.84287	-1.38726	same
KCMF1	ENSSSCG00000008242	0.54953	0.0397321	0.143737	0.637008	0.405793	same
KCND3	ENSSSCG00000026680	-2.47371	0.0121546	0.158028	0.725406	-2.63174	opposite
KCNJ14	ENSSSCG00000003135	2.2671	0.00196135	0.864979	0.0554886	1.40212	same
KCNK1	ENSSSCG00000010163	1.83308	0.0126795	0.709821	0.0647965	1.12326	same
KCNK5	ENSSSCG00000025423	1.88773	0.000199705	-0.823705	0.19005	2.71143	opposite
KCNMB4	ENSSSCG00000031173	-4.42194	0.0386758	-0.349766	0.289607	-4.07217	same
KCTD3	ENSSSCG00000010811	0.924864	0.00421219	0.482951	0.105156	0.441913	same
KDM3A	ENSSSCG00000008221	1.08069	0.0150679	0.377993	0.219306	0.702692	same
KDM4B	ENSSSCG00000024570	-0.896301	0.0200032	0.302724	0.211109	-1.19903	opposite
KDM5C	ENSSSCG00000012322	0.668643	0.0174319	0.167738	0.494718	0.500905	same
KDR	ENSSSCG00000008844	-1.74306	0.00219758	-0.426611	0.172587	-1.31645	same
KHNYN	ENSSSCG00000001984	0.9912	0.0272814	0.337993	0.193616	0.653207	same
KIAA0930	ENSSSCG00000000018	-0.668469	0.0184595	-0.143438	0.579681	-0.525031	same
KIAA1191	ENSSSCG00000014060	-0.826056	0.0438763	-0.177563	0.525107	-0.648493	same
KIAA1217	ENSSSCG00000011075	0.945688	0.00630002	0.291087	0.545776	0.654601	same
KIDINS220	ENSSSCG00000008644	0.95191	0.0110083	0.518977	0.11568	0.432933	same
KLF15	ENSSSCG00000036742	-2.30162	0.017736	-0.171989	0.696338	-2.12963	same
KLF2	ENSSSCG00000038911	-1.50986	0.00806886	-0.55989	0.272867	-0.949971	same
KLF5	ENSSSCG00000035101	2.48587	0.00213873	-0.260657	0.781654	2.74653	opposite
KLF6	ENSSSCG00000035212	2.2471	0.000325548	0.344665	0.330619	1.90243	same
KLF7	ENSSSCG00000029998	1.26346	0.00348104	0.0441418	0.907284	1.21932	same
KLHL20	ENSSSCG00000015497	-0.93716	0.0299117	0.0564246	0.869429	-0.993585	opposite
KLHL22	ENSSSCG00000010108	-1.04143	0.031427	0.374953	0.210957	-1.41638	opposite
KLHL29	ENSSSCG00000008593	1.45632	0.0208157	-0.106548	0.855266	1.56287	opposite
KLHL35	ENSSSCG00000014854	3.5355	9.62431e-06	0.791323	0.197358	2.74418	same
KLHL5	ENSSSCG00000008787	1.33445	0.0119524	0.171584	0.658004	1.16286	same
KMT5A	ENSSSCG00000009777	0.929505	0.0091998	0.103619	0.696505	0.825886	same
KPNA4	ENSSSCG00000031077	0.824791	0.0151358	-0.196615	0.578033	1.02141	opposite
KRBA1	ENSSSCG00000034873	-1.73261	0.0406507	0.0923848	0.814526	-1.825	opposite
KREMEN1	ENSSSCG00000009972	0.702323	0.0395851	0.142918	0.771405	0.559405	same
KRT8	ENSSSCG00000000252	1.87896	0.034059	-0.998092	0.577751	2.87705	opposite
KYNU	ENSSSCG00000015673	1.48325	0.0102727	1.10043	0.0968652	0.382816	same
LACTB	ENSSSCG00000004569	1.3137	0.00861379	-0.100818	0.886996	1.41452	opposite
LAG3	ENSSSCG00000000688	2.69873	0.0394188	0.656001	0.50206	2.04273	same
LAMB1	ENSSSCG00000015444	0.635789	0.0368003	0.393924	0.418886	0.241866	same
LAMB2	ENSSSCG00000011377	-0.766837	0.0440436	-0.438375	0.335145	-0.328463	same
LAMC2	ENSSSCG00000015556	4.08066	0.000784294	0.249142	0.6294	3.83152	same
LAMP2	ENSSSCG00000012604	0.557267	0.0238755	0.081099	0.876837	0.476168	same
LAP3	ENSSSCG00000023604	1.47907	0.000280355	0.45267	0.0934207	1.0264	same
LAPTM4A	ENSSSCG00000008602	1.00081	0.00203292	0.14448	0.607979	0.85633	same
LAPTM5	ENSSSCG00000025034	-1.25815	0.00326744	-0.949618	0.276187	-0.308532	same
LASP1	ENSSSCG00000040642	0.995901	0.00135887	0.142328	0.679255	0.853574	same
LAYN	ENSSSCG00000015022	-3.11234	0.00630287	0.640378	0.369551	-3.75272	opposite
LBH	ENSSSCG00000058057	1.04093	0.0247478	0.592023	0.0612833	0.448905	same
LBP	ENSSSCG00000028758	6.56638	2.03037e-06	-0.117428	0.887393	6.68381	opposite
LCAT	ENSSSCG00000028350	1.87116	0.0194982	0.0692905	0.896681	1.80187	same
LCN2	ENSSSCG00000005638	2.74686	0.00505104	-0.666202	0.678343	3.41307	opposite
LDB1	ENSSSCG00000010574	-0.75973	0.0190164	0.16224	0.488976	-0.921969	opposite
LDB2	ENSSSCG00000029227	-2.14847	0.0109717	0.365975	0.373716	-2.51445	opposite
LDLR	ENSSSCG00000028512	2.03879	0.00411534	0.516809	0.146379	1.52198	same
LENG9	ENSSSCG00000003269	2.1249	3.39235e-05	0.0228926	0.964143	2.10201	same
LFNG	ENSSSCG00000007572	-1.93265	0.00661102	-0.387388	0.253753	-1.54526	same
LGALS3BP	ENSSSCG00000036383	2.40652	0.00246396	0.525308	0.246367	1.88121	same
LGALS8	ENSSSCG00000010146	1.45985	0.0002558	0.224736	0.349037	1.23511	same
LGALSL	ENSSSCG00000030005	-1.22957	0.010364	0.543806	0.16421	-1.77338	opposite
LGMN	ENSSSCG00000002452	1.29082	0.00407682	0.0601667	0.911197	1.23065	same
LGR4	ENSSSCG00000013335	-1.08695	0.0364396	-0.30539	0.496524	-0.781556	same
LHFPL2	ENSSSCG00000028536	1.39606	0.00210453	-0.119863	0.827388	1.51592	opposite
LIF	ENSSSCG00000040961	6.61762	7.46555e-06	2.27956	0.275194	4.33806	same
LIMK2	ENSSSCG00000010025	1.32097	0.000987535	0.206291	0.339779	1.11468	same
LIMS2	ENSSSCG00000015862	-2.57583	0.00635205	0.0956648	0.786322	-2.67149	opposite
LIPT2	ENSSSCG00000024060	-2.20564	0.0452491	0.022856	0.964996	-2.2285	opposite
LLGL2	ENSSSCG00000033518	1.50955	0.00213873	-1.50029	0.130431	3.00985	opposite
LMNB2	ENSSSCG00000026784	0.759056	0.0409912	0.402904	0.144707	0.356152	same
LMOD1	ENSSSCG00000031201	-2.32033	0.00836751	-0.0235644	0.981837	-2.29677	same
LONRF1	ENSSSCG00000006968	1.28	0.00576029	-0.05158	0.918687	1.33158	opposite
LONRF3	ENSSSCG00000012631	1.24533	0.0110173	0.121952	0.722323	1.12337	same
LOX	ENSSSCG00000014232	-1.26717	0.0435214	-0.561915	0.375765	-0.705253	same
LOXL1	ENSSSCG00000001914	1.46095	0.0474833	-0.656134	0.374912	2.11708	opposite
LPCAT3	ENSSSCG00000027205	1.38519	0.00199538	-0.17772	0.518464	1.56291	opposite
LPCAT4	ENSSSCG00000002235	-1.37671	0.00603709	0.0519379	0.878353	-1.42865	opposite
LPGAT1	ENSSSCG00000015603	1.42989	0.000201111	0.330499	0.44181	1.0994	same
LPIN2	ENSSSCG00000038494	0.971783	0.00906458	0.107006	0.744659	0.864777	same
LRAT	ENSSSCG00000008995	4.17802	0.000653328	1.03256	0.5307	3.14546	same
LRATD1	ENSSSCG00000008664	1.48569	0.0250788	-0.161232	0.805796	1.64692	opposite
LRCH1	ENSSSCG00000009408	0.997092	0.0123659	0.116296	0.719081	0.880796	same
LRIG3	ENSSSCG00000000455	-2.30962	0.00334074	-0.961095	0.368472	-1.34852	same
LRP10	ENSSSCG00000034465	1.10114	0.00179393	0.200401	0.50804	0.900744	same
LRRC4C	ENSSSCG00000013286	1.55595	0.00906458	-0.117461	0.581275	1.67341	opposite
LRRC59	ENSSSCG00000028019	0.924117	0.00977271	0.252021	0.265342	0.672096	same
LRRC73	ENSSSCG00000001676	1.20991	0.02625	0.250282	0.496524	0.959627	same
LRRFIP2	ENSSSCG00000027738	0.85812	0.0128849	0.086936	0.807637	0.771184	same
LRRK1	ENSSSCG00000004823	-0.95969	0.0379754	-0.994557	0.0879401	0.0348678	same
LRRN3	ENSSSCG00000016652	3.40201	0.000462665	-0.677499	0.161047	4.0795	opposite
LTA	ENSSSCG00000001403	1.94559	0.0236362	-0.019438	0.987597	1.96503	opposite
LTBP4	ENSSSCG00000033760	-0.737647	0.0392232	-0.317887	0.496524	-0.41976	same
LTBR	ENSSSCG00000000706	0.666337	0.0212981	-0.0125965	0.976422	0.678933	opposite
LUZP1	ENSSSCG00000003532	0.756683	0.0195018	0.374995	0.271849	0.381688	same
LYAR	ENSSSCG00000008729	1.20821	0.0127153	0.0865463	0.82905	1.12166	same
LYN	ENSSSCG00000006250	1.15266	0.00365108	0.858602	0.0556512	0.294056	same
LYSMD4	ENSSSCG00000030487	-1.21636	0.0195018	-0.0985048	0.773773	-1.11786	same
LZTS3	ENSSSCG00000007161	-0.88267	0.022061	0.14777	0.661674	-1.03044	opposite
MACF1	ENSSSCG00000003654	0.995414	0.0119307	0.537538	0.105156	0.457876	same
MAEA	ENSSSCG00000032304	-0.796064	0.0299827	0.378449	0.160175	-1.17451	opposite
MAFB	ENSSSCG00000058919	0.909355	0.0357268	0.439859	0.45819	0.469496	same
MAFK	ENSSSCG00000057358	1.72918	0.00289369	0.470021	0.19254	1.25916	same
MALL	ENSSSCG00000059997	-2.83756	0.0237024	-0.652112	0.35758	-2.18545	same
MAMLD1	ENSSSCG00000012741	1.50485	0.000716888	0.332461	0.38952	1.17239	same
MAN1A1	ENSSSCG00000004244	1.25445	0.0337529	-0.883498	0.144284	2.13795	opposite
MAN2B1	ENSSSCG00000013720	0.733362	0.0402525	-0.145744	0.70553	0.879106	opposite
MANF	ENSSSCG00000032914	1.82521	0.00069997	0.233517	0.399783	1.59169	same
MAP2K1	ENSSSCG00000004943	1.255	0.000757818	0.380437	0.322483	0.874562	same
MAP2K3	ENSSSCG00000034379	2.04943	1.88034e-05	0.0933845	0.800457	1.95604	same
MAP3K12	ENSSSCG00000000275	-1.48785	0.0374617	0.239928	0.345645	-1.72778	opposite
MAP3K13	ENSSSCG00000011791	1.48505	0.000356427	0.176817	0.482974	1.30823	same
MAP3K2	ENSSSCG00000030354	1.12806	0.0112108	0.411833	0.321099	0.716227	same
MAP3K5	ENSSSCG00000026041	1.12182	0.0161579	0.533041	0.0909679	0.588781	same
MAP4K2	ENSSSCG00000013020	-2.11633	0.0182728	0.0867394	0.792496	-2.20307	opposite
MAP4K4	ENSSSCG00000008164	1.31152	0.0306987	0.0436314	0.946686	1.26789	same
MAP7D1	ENSSSCG00000003637	0.801775	0.0268962	0.376494	0.116094	0.425281	same
MAP7D2	ENSSSCG00000012161	1.41056	0.0243345	-0.146572	0.572795	1.55713	opposite
MAPK13	ENSSSCG00000038774	0.739212	0.021157	-0.345798	0.671805	1.08501	opposite
MAPK14	ENSSSCG00000001556	1.19909	0.00114713	0.346482	0.213401	0.852604	same
MAPK1IP1L	ENSSSCG00000005054	0.623963	0.0381615	-0.0719266	0.892358	0.69589	opposite
MAPT	ENSSSCG00000017311	-0.942992	0.0441668	-0.0385286	0.915173	-0.904464	same
MARCHF5	ENSSSCG00000039887	0.710283	0.0328832	0.0612627	0.882193	0.64902	same
MARCHF8	ENSSSCG00000010403	1.00536	0.0396571	0.0570197	0.8929	0.94834	same
MARCKSL1	ENSSSCG00000031380	3.23504	0.000129941	-0.182554	0.778565	3.4176	opposite
MARF1	ENSSSCG00000029168	0.852618	0.00999117	0.15308	0.616283	0.699538	same
MARK2	ENSSSCG00000013050	0.532838	0.0466772	0.218866	0.328042	0.313972	same
MARK3	ENSSSCG00000021669	0.590046	0.033051	0.292593	0.163201	0.297453	same
MARS1	ENSSSCG00000023318	0.832574	0.0163006	0.110464	0.736619	0.722109	same
MAST3	ENSSSCG00000013895	-1.87633	0.00171547	0.297145	0.253929	-2.17348	opposite
MAT2A	ENSSSCG00000022300	0.553692	0.0376325	0.146512	0.602378	0.407179	same
MAX	ENSSSCG00000037267	1.23161	0.00375939	0.152743	0.589243	1.07887	same
MBD2	ENSSSCG00000004528	1.16151	0.00468384	-0.0831189	0.837355	1.24463	opposite
MBLAC1	ENSSSCG00000034092	-1.12939	0.010873	-0.232191	0.474877	-0.897203	same
MBNL1	ENSSSCG00000011720	1.36473	0.0101462	-0.0979173	0.828962	1.46265	opposite
MBNL2	ENSSSCG00000009505	0.870565	0.0173492	0.185634	0.701731	0.68493	same
MCCD1	ENSSSCG00000023018	0.765429	0.0446542	-1.00572	0.253989	1.77115	opposite
MCF2L	ENSSSCG00000021158	-1.27381	0.0292536	-0.0159584	0.970357	-1.25786	same
MCFD2	ENSSSCG00000021325	0.837347	0.0234873	0.10225	0.805897	0.735097	same
MCL1	ENSSSCG00000039314	1.85565	5.16959e-05	0.229436	0.466232	1.62621	same
MCM10	ENSSSCG00000035059	1.90066	0.00495917	0.280046	0.699453	1.62061	same
MCM3	ENSSSCG00000025488	-1.21075	0.0389202	-0.567952	0.349558	-0.642798	same
MCRIP2	ENSSSCG00000007995	-1.16426	0.0390784	-0.325372	0.340733	-0.838884	same
MCTP2	ENSSSCG00000002257	1.20906	0.0112108	0.873653	0.343154	0.335405	same
MDN1	ENSSSCG00000004328	1.18115	0.00531012	-0.00212164	0.992889	1.18327	opposite
ME1	ENSSSCG00000004454	1.66499	0.0261123	-0.0458767	0.925573	1.71087	opposite
MED11	ENSSSCG00000017919	-1.45417	0.00441117	-0.273453	0.363069	-1.18071	same
MEIS1	ENSSSCG00000039161	-1.74105	0.00585015	-0.61624	0.362763	-1.12481	same
MEIS2	ENSSSCG00000004795	-1.6248	0.0220137	-0.547582	0.213882	-1.07722	same
METTL3	ENSSSCG00000024445	0.782415	0.0107913	0.358276	0.242493	0.424138	same
MEX3C	ENSSSCG00000034427	1.29317	0.00169074	0.19416	0.51495	1.09901	same
MFAP2	ENSSSCG00000003479	-0.833496	0.0460221	1.73473	0.0625325	-2.56823	opposite
MFGE8	ENSSSCG00000001834	1.0648	0.00733754	0.00254799	0.994974	1.06225	same
MFHAS1	ENSSSCG00000035366	0.993966	0.0361701	-0.0034905	0.99215	0.997456	opposite
MFSD12	ENSSSCG00000026169	1.16499	0.00155561	-0.00731453	0.977613	1.17231	opposite
MFSD14A	ENSSSCG00000006870	1.0321	0.00273382	0.515747	0.159265	0.516354	same
MFSD8	ENSSSCG00000009075	-0.792396	0.0481842	-0.204641	0.651776	-0.587756	same
MGAT3	ENSSSCG00000038126	-2.2079	0.0478249	0.224286	0.358269	-2.43218	opposite
MGAT4A	ENSSSCG00000008188	1.56937	0.00155561	0.190227	0.607752	1.37914	same
MGP	ENSSSCG00000037697	-1.6215	0.00169413	-0.648178	0.693013	-0.973323	same
MGRN1	ENSSSCG00000007930	-0.808182	0.0367934	0.208728	0.468681	-1.01691	opposite
MGST1	ENSSSCG00000032580	0.652055	0.0473603	-0.532232	0.273225	1.18429	opposite
MICAL3	ENSSSCG00000000770	0.698687	0.00906458	0.459608	0.093842	0.239079	same
MICALL2	ENSSSCG00000007557	1.90287	0.000966013	0.817442	0.0940267	1.08543	same
MID1IP1	ENSSSCG00000025447	1.18392	0.0340028	-0.310772	0.442861	1.4947	opposite
MIDEAS	ENSSSCG00000002350	1.08834	0.0164102	0.330634	0.21635	0.757707	same
MKLN1	ENSSSCG00000016549	0.932874	0.00883044	0.424289	0.189993	0.508585	same
MKS1	ENSSSCG00000017635	-1.4963	0.0215529	-0.0599749	0.891218	-1.43632	same
MLKL	ENSSSCG00000002716	2.24872	0.000287944	1.22874	0.0850655	1.01998	same
MLYCD	ENSSSCG00000031450	-1.34481	0.046865	0.291588	0.295717	-1.63639	opposite
MMACHC	ENSSSCG00000037354	-1.44008	0.0421562	-0.153155	0.672071	-1.28692	same
MMP25	ENSSSCG00000021569	2.70117	0.00533579	0.271124	0.484795	2.43004	same
MOB3A	ENSSSCG00000032366	1.08744	0.00428838	0.267279	0.42825	0.820158	same
MOCOS	ENSSSCG00000003744	2.82822	1.86668e-05	0.895056	0.414757	1.93317	same
MORC3	ENSSSCG00000012055	1.87809	0.00134179	0.441301	0.271909	1.43679	same
MORF4L2	ENSSSCG00000012534	0.667394	0.0305739	0.0928761	0.804288	0.574518	same
MOSPD2	ENSSSCG00000012131	1.13974	0.0230263	0.00271335	0.995649	1.13703	same
MOV10	ENSSSCG00000006776	2.5263	6.57779e-05	0.509943	0.169947	2.01636	same
MPEG1	ENSSSCG00000050458	-3.13964	0.0104461	-1.74612	0.293044	-1.39352	same
MPLKIP	ENSSSCG00000016768	-1.51508	0.0269093	-0.0667714	0.913007	-1.44831	same
MPZL3	ENSSSCG00000015090	1.96948	0.000123383	0.186638	0.745019	1.78284	same
MRAP2	ENSSSCG00000026943	4.15443	0.00345803	0.834773	0.225261	3.31966	same
MRC1	ENSSSCG00000011038	-1.23769	0.0406174	-0.656267	0.478962	-0.581425	same
MRC2	ENSSSCG00000017300	-0.801153	0.0179121	-0.89246	0.256388	0.0913071	same
MRGPRF	ENSSSCG00000034441	-2.63588	0.020917	-0.0466037	0.969783	-2.58928	same
MRPL27	ENSSSCG00000023783	-0.826399	0.0285264	-0.586367	0.108542	-0.240032	same
MRPS33	ENSSSCG00000013470	0.568723	0.0494671	-0.148988	0.528767	0.717711	opposite
MRTO4	ENSSSCG00000034814	0.816005	0.0414449	0.0243397	0.940794	0.791665	same
MS4A2	ENSSSCG00000034506	-2.58431	0.0390469	-2.21394	0.31278	-0.37037	same
MSC	ENSSSCG00000006187	4.9319	1.92553e-06	0.25885	0.836949	4.67305	same
MSRB1	ENSSSCG00000032932	0.655685	0.0337529	-0.192216	0.459607	0.847901	opposite
MST1	ENSSSCG00000011386	-1.8849	0.016493	0.0964872	0.890077	-1.98138	opposite
MSX1	ENSSSCG00000008727	2.60937	0.000770201	0.50333	0.679255	2.10604	same
MTA2	ENSSSCG00000013062	0.607069	0.042243	0.376471	0.19417	0.230598	same
MTAP	ENSSSCG00000005135	1.11644	0.0155277	-0.477315	0.404691	1.59375	opposite
MTF1	ENSSSCG00000037516	0.638504	0.0308345	0.115174	0.622004	0.523329	same
MTFR1L	ENSSSCG00000003553	-0.906034	0.0159076	0.155487	0.4669	-1.06152	opposite
MTG2	ENSSSCG00000037369	-0.949836	0.0411113	-0.0305378	0.924934	-0.919299	same
MTHFD1	ENSSSCG00000002269	-0.875436	0.0435045	0.108709	0.648307	-0.984145	opposite
MTHFR	ENSSSCG00000003428	-0.947613	0.0399736	-0.419508	0.159936	-0.528105	same
MTM1	ENSSSCG00000012742	-1.05682	0.0199739	0.209556	0.489793	-1.26637	opposite
MTMR4	ENSSSCG00000017642	-1.10755	0.0188309	0.354477	0.253036	-1.46203	opposite
MTMR7	ENSSSCG00000036785	-0.832113	0.0477093	-0.000151444	0.99969	-0.831961	same
MVD	ENSSSCG00000034905	-1.19537	0.0118235	-0.119439	0.742745	-1.07593	same
MX1	ENSSSCG00000012077	5.47243	5.77277e-05	1.10222	0.0732824	4.37021	same
MXD4	ENSSSCG00000008687	-1.47128	0.00126352	-0.396514	0.144707	-1.07477	same
MYBPH	ENSSSCG00000030681	2.24732	0.00114288	0.34719	0.694281	1.90013	same
MYC	ENSSSCG00000005965	2.73266	9.59639e-05	0.658047	0.0917345	2.07461	same
MYCBP	ENSSSCG00000051819	-1.05937	0.00541781	-0.540546	0.269511	-0.518826	same
MYCBP2	ENSSSCG00000009473	0.772099	0.017768	-0.102973	0.759013	0.875072	opposite
MYD88	ENSSSCG00000011251	1.13922	0.00134682	0.363782	0.525688	0.775435	same
MYLIP	ENSSSCG00000001063	1.21685	0.0284077	0.160863	0.731901	1.05599	same
MYLK	ENSSSCG00000011867	-0.713753	0.0112646	-0.191157	0.637222	-0.522596	same
N4BP1	ENSSSCG00000002841	2.29917	8.86355e-05	0.388732	0.0854543	1.91044	same
N4BP2L1	ENSSSCG00000040566	1.23618	0.0226317	-0.282891	0.552648	1.51907	opposite
NAA50	ENSSSCG00000011917	0.781461	0.00877598	-0.124465	0.789428	0.905925	opposite
NAB1	ENSSSCG00000029547	0.864801	0.019905	-0.225023	0.605553	1.08982	opposite
NAGLU	ENSSSCG00000046466	-1.16546	0.0193578	-0.0117012	0.985968	-1.15376	same
NAMPT	ENSSSCG00000015435	1.09446	0.0181344	0.312754	0.451174	0.781704	same
NARS1	ENSSSCG00000004542	0.668901	0.0281713	0.0337681	0.932045	0.635133	same
NATD1	ENSSSCG00000059634	0.668547	0.0485527	-0.229676	0.463723	0.898223	opposite
NBEAL2	ENSSSCG00000011330	-1.36727	0.012512	-0.646574	0.0675666	-0.720695	same
NBN	ENSSSCG00000006127	1.76639	0.000383755	0.0424922	0.938118	1.72389	same
NCK2	ENSSSCG00000008144	1.14603	0.00323346	0.304604	0.28972	0.841424	same
NCKAP1L	ENSSSCG00000000295	-1.26297	0.047088	-0.780509	0.380276	-0.482458	same
NCOA7	ENSSSCG00000004222	1.71721	0.00128511	-0.0566357	0.904422	1.77385	opposite
NDEL1	ENSSSCG00000017986	1.05027	0.00757483	0.251678	0.237873	0.798595	same
NDRG1	ENSSSCG00000005944	0.826356	0.0287958	0.188565	0.722296	0.637791	same
NDRG2	ENSSSCG00000030309	-0.857392	0.0470907	0.386433	0.292777	-1.24383	opposite
NDRG3	ENSSSCG00000007322	-0.838484	0.0148975	0.020736	0.955811	-0.85922	opposite
NDST1	ENSSSCG00000032731	0.752691	0.0245864	0.29239	0.328646	0.4603	same
NDUFA6	ENSSSCG00000000045	0.606447	0.0448231	-0.111483	0.752086	0.71793	opposite
NDUFB6	ENSSSCG00000011003	1.11045	0.00196135	-0.0442483	0.912309	1.1547	opposite
NEK7	ENSSSCG00000010904	-0.796519	0.0233565	-0.389647	0.273598	-0.406873	same
NEMP2	ENSSSCG00000016053	2.11886	0.000651838	0.404162	0.475546	1.7147	same
NET1	ENSSSCG00000023105	-1.0288	0.00664827	-0.671028	0.19254	-0.357768	same
NETO2	ENSSSCG00000026318	2.11648	0.0346519	0.0873932	0.841178	2.02909	same
NFATC1	ENSSSCG00000004856	-1.63308	0.0143207	-0.387362	0.496098	-1.24572	same
NFE2L2	ENSSSCG00000015987	1.14977	0.00150457	0.13785	0.674842	1.01192	same
NFKBIB	ENSSSCG00000026904	1.99974	1.95911e-05	0.264623	0.317618	1.73512	same
NFKBID	ENSSSCG00000002917	1.11707	0.0316653	-0.168623	0.709196	1.28569	opposite
NFYB	ENSSSCG00000000844	1.32738	0.00136761	0.100755	0.80351	1.22663	same
NGEF	ENSSSCG00000016295	-1.58688	0.0470907	0.711966	0.111689	-2.29885	opposite
NGLY1	ENSSSCG00000011214	1.0812	0.00284012	0.49356	0.103937	0.587637	same
NIBAN1	ENSSSCG00000015567	1.53388	0.0222496	0.511269	0.24722	1.02261	same
NICN1	ENSSSCG00000031594	-1.19119	0.0247478	0.346131	0.21635	-1.53732	opposite
NIFK	ENSSSCG00000015730	0.864763	0.00752591	0.175058	0.463723	0.689705	same
NIM1K	ENSSSCG00000016873	-2.26494	0.0270226	0.0223485	0.965504	-2.28729	opposite
NKX3-1	ENSSSCG00000031924	1.90874	7.37744e-05	1.17571	0.0921864	0.733028	same
NLGN3	ENSSSCG00000027465	1.71572	0.0218488	-0.028249	0.915305	1.74397	opposite
NLRC5	ENSSSCG00000039751	2.08013	0.00114244	1.13233	0.101456	0.947798	same
NMI	ENSSSCG00000022011	2.32444	0.000322546	0.868233	0.114081	1.45621	same
NOD2	ENSSSCG00000038073	2.52508	0.0151397	1.18075	0.0578723	1.34433	same
NOLC1	ENSSSCG00000010576	0.779698	0.032871	0.156823	0.484708	0.622875	same
NONO	ENSSSCG00000023245	0.621566	0.0200032	-0.0897197	0.71295	0.711286	opposite
NOP2	ENSSSCG00000000696	0.838193	0.00553991	0.382023	0.218159	0.45617	same
NOPCHAP1	ENSSSCG00000027792	0.782577	0.0332518	0.158524	0.610263	0.624052	same
NOS2	ENSSSCG00000017755	2.34417	0.00366886	-0.499295	0.377729	2.84346	opposite
NOSTRIN	ENSSSCG00000015923	-2.08497	0.0461737	-0.783362	0.234914	-1.30161	same
NOTCH1	ENSSSCG00000038509	-0.93864	0.0316653	-0.593183	0.105651	-0.345457	same
NOXRED1	ENSSSCG00000030069	1.38102	0.0359549	1.34948	0.172063	0.0315407	same
NPAT	ENSSSCG00000026959	0.847171	0.0240485	0.301289	0.444196	0.545882	same
NPC1	ENSSSCG00000003707	1.26645	0.00788158	0.45185	0.422265	0.814598	same
NPHP3	ENSSSCG00000011632	-1.98994	0.0256625	-0.460692	0.126338	-1.52925	same
NPM1	ENSSSCG00000016998	0.761833	0.017072	-0.09176	0.769487	0.853593	opposite
NPRL2	ENSSSCG00000057050	-0.894949	0.03511	-0.0624396	0.866672	-0.832509	same
NPRL3	ENSSSCG00000007981	-1.11766	0.0134164	-0.0994125	0.726393	-1.01825	same
NR2F1	ENSSSCG00000014157	-1.87881	0.00160992	-0.283494	0.576682	-1.59532	same
NR2F2	ENSSSCG00000002254	-0.76339	0.0124021	-0.468839	0.49281	-0.294551	same
NR3C1	ENSSSCG00000014401	0.930333	0.0287958	0.069921	0.825522	0.860412	same
NRIP2	ENSSSCG00000000741	-4.07027	0.0248479	0.189215	0.714504	-4.25949	opposite
NSD3	ENSSSCG00000015820	0.748355	0.0114117	-0.0435763	0.893423	0.791931	opposite
NSDHL	ENSSSCG00000012758	0.913719	0.0134893	0.0707609	0.892358	0.842958	same
NSMCE2	ENSSSCG00000037755	1.18883	0.00361301	-0.00295617	0.993539	1.19179	opposite
NT5C2	ENSSSCG00000010594	0.928491	0.00205104	0.182457	0.4669	0.746034	same
NT5DC3	ENSSSCG00000000853	1.6467	8.98023e-05	0.440458	0.392971	1.20624	same
NTF3	ENSSSCG00000033544	-3.19261	0.0440971	-1.1959	0.506036	-1.99671	same
NUCB1	ENSSSCG00000003150	1.54343	0.00109439	0.210312	0.491054	1.33312	same
NUDC	ENSSSCG00000003566	1.15555	0.00788158	0.192713	0.484795	0.96284	same
NUDT12	ENSSSCG00000014187	-0.872798	0.0331276	-0.386464	0.296147	-0.486334	same
NUDT19	ENSSSCG00000036294	-1.19172	0.0384972	-0.573472	0.334408	-0.61825	same
NUFIP2	ENSSSCG00000017785	1.0668	0.00591733	0.35044	0.476283	0.716358	same
NUP153	ENSSSCG00000026034	0.718508	0.0433206	0.564095	0.0695136	0.154413	same
NUP50	ENSSSCG00000000019	0.809434	0.00303715	0.089011	0.693853	0.720423	same
NUP98	ENSSSCG00000014794	0.864851	0.0022686	0.291477	0.30647	0.573373	same
NUPR1	ENSSSCG00000040162	1.96259	0.0127945	-0.0818226	0.918892	2.04441	opposite
NXPH3	ENSSSCG00000017552	-3.07516	0.0417852	0.0176852	0.980721	-3.09284	opposite
OAF	ENSSSCG00000036307	1.43875	0.0163497	-0.0747582	0.860194	1.51351	opposite
OARD1	ENSSSCG00000023366	-0.657187	0.0376782	-0.0527687	0.890946	-0.604418	same
OBSL1	ENSSSCG00000028052	-0.860554	0.0412958	0.22115	0.431479	-1.0817	opposite
OCIAD1	ENSSSCG00000058121	0.785742	0.0184794	-0.11324	0.819936	0.898982	opposite
OGN	ENSSSCG00000034607	-1.28187	0.0148975	-0.960836	0.107355	-0.321034	same
OLFM4	ENSSSCG00000009444	6.26003	3.31205e-06	-0.817755	0.363258	7.07778	opposite
OPTN	ENSSSCG00000023247	1.59355	0.000159661	-0.0476892	0.888087	1.64124	opposite
OSBPL5	ENSSSCG00000012862	-1.8677	0.00196049	0.450984	0.169663	-2.31869	opposite
OSER1	ENSSSCG00000022714	2.02219	2.36528e-05	0.386859	0.125848	1.63533	same
OSGIN1	ENSSSCG00000032115	1.90997	0.000122432	0.798483	0.0667545	1.11148	same
OSM	ENSSSCG00000055807	2.27038	0.031315	0.868626	0.261958	1.40175	same
OTUD4	ENSSSCG00000009042	1.5001	0.000599822	0.399231	0.114081	1.10086	same
OTULINL	ENSSSCG00000016782	-2.80619	0.0090661	-0.632433	0.130954	-2.17376	same
OXSM	ENSSSCG00000011215	-1.1528	0.0329521	-0.0568762	0.895697	-1.09592	same
P2RX7	ENSSSCG00000009817	-3.24711	0.0161348	-0.416097	0.415845	-2.83101	same
P2RY12	ENSSSCG00000011713	-3.44945	0.00998493	-1.15567	0.350952	-2.29377	same
P2RY6	ENSSSCG00000014823	2.74674	0.0112646	-0.81966	0.484235	3.5664	opposite
P2RY8	ENSSSCG00000035911	-2.1253	0.0389202	-1.60061	0.341382	-0.524689	same
P4HA1	ENSSSCG00000010292	1.6208	0.00065859	0.899194	0.0913597	0.721602	same
P4HA2	ENSSSCG00000020915	1.27201	0.0200032	0.843044	0.310683	0.428968	same
PABPC1	ENSSSCG00000006063	1.12716	0.000553954	-0.0406952	0.893893	1.16786	opposite
PACC1	ENSSSCG00000015598	1.3189	0.00310292	0.278059	0.259922	1.04084	same
PACS1	ENSSSCG00000012956	1.33548	0.0221839	0.0553686	0.901533	1.28012	same
PACSIN3	ENSSSCG00000013244	-1.48399	0.00799556	-0.177635	0.657211	-1.30636	same
PAICS	ENSSSCG00000008901	0.82153	0.0409671	-0.268302	0.558724	1.08983	opposite
PAIP2	ENSSSCG00000026606	0.552484	0.0494526	-0.129655	0.71934	0.682139	opposite
PAK1	ENSSSCG00000014878	0.701198	0.0113606	0.518662	0.134306	0.182536	same
PAK4	ENSSSCG00000021333	0.802612	0.0117163	0.174868	0.50206	0.627744	same
PALM2AKAP2	ENSSSCG00000033120	0.933073	0.0178922	0.24939	0.480139	0.683682	same
PALM3	ENSSSCG00000013767	-1.49125	0.0027915	-1.40352	0.0521939	-0.087738	same
PALS1	ENSSSCG00000002287	-0.857617	0.00620745	-0.449447	0.169275	-0.40817	same
PAM	ENSSSCG00000014184	0.729485	0.048084	-0.378925	0.224294	1.10841	opposite
PANX1	ENSSSCG00000032360	1.74348	0.0114155	0.184114	0.665566	1.55937	same
PAPLN	ENSSSCG00000002341	1.07537	0.0111218	-0.230953	0.626178	1.30632	opposite
PAPOLA	ENSSSCG00000002505	1.00652	0.00122473	0.0752298	0.849868	0.931292	same
PARM1	ENSSSCG00000008966	1.39249	0.000826568	0.961539	0.0888307	0.430954	same
PARP1	ENSSSCG00000023660	-0.97695	0.0322938	-0.176611	0.464026	-0.800339	same
PARP11	ENSSSCG00000000728	1.45713	0.00160883	0.312726	0.299945	1.1444	same
PARP12	ENSSSCG00000016502	2.54056	0.000443521	0.884207	0.121531	1.65635	same
PARP2	ENSSSCG00000002143	-1.35711	0.0295093	-0.158064	0.584509	-1.19905	same
PARP8	ENSSSCG00000016882	1.87529	0.000612453	0.339423	0.342625	1.53587	same
PARP9	ENSSSCG00000027709	2.19209	0.000737011	0.654759	0.198932	1.53733	same
PATL1	ENSSSCG00000013124	0.971467	0.00191792	0.191899	0.417113	0.779568	same
PATZ1	ENSSSCG00000010027	-1.23726	0.00294648	-0.125081	0.639066	-1.11218	same
PCBP1	ENSSSCG00000056128	0.884658	0.00402615	0.200551	0.367237	0.684107	same
PCDH12	ENSSSCG00000014395	-4.67354	0.00051654	-1.29428	0.0660246	-3.37926	same
PCF11	ENSSSCG00000014901	1.09649	0.00147378	0.219199	0.371906	0.87729	same
PCMTD2	ENSSSCG00000038617	-0.90331	0.0138971	-0.0721582	0.780654	-0.831151	same
PCNX1	ENSSSCG00000002330	1.16416	0.00423264	0.422096	0.19254	0.742068	same
PCOLCE2	ENSSSCG00000011683	3.17074	3.38954e-06	0.443181	0.239636	2.72756	same
PDCD1LG2	ENSSSCG00000032561	2.89767	0.000126697	0.188805	0.840142	2.70886	same
PDCD6	ENSSSCG00000032090	0.717437	0.00960221	0.098865	0.724422	0.618572	same
PDCL	ENSSSCG00000038554	-1.0793	0.0179117	0.0528745	0.894679	-1.13218	opposite
PDE12	ENSSSCG00000011465	1.34966	0.000486098	0.102464	0.722731	1.2472	same
PDE2A	ENSSSCG00000029388	-2.66615	0.00854518	0.0593783	0.899682	-2.72553	opposite
PDGFA	ENSSSCG00000007541	1.27769	0.00174455	-0.0573658	0.875538	1.33505	opposite
PDGFC	ENSSSCG00000024960	1.10066	0.00417908	0.0873749	0.903261	1.01328	same
PDGFD	ENSSSCG00000014994	-1.31203	0.0409912	-0.507442	0.369551	-0.804585	same
PDGFRB	ENSSSCG00000022741	-0.951423	0.0381017	-0.190132	0.548786	-0.761291	same
PDHX	ENSSSCG00000013298	1.1525	0.00315098	0.107709	0.779285	1.04479	same
PDIA3	ENSSSCG00000004700	1.1815	0.00147754	0.107056	0.622027	1.07444	same
PDIA4	ENSSSCG00000015453	1.29071	0.00180748	0.481804	0.122333	0.808908	same
PDIA6	ENSSSCG00000008633	0.692451	0.0198365	0.448839	0.124434	0.243613	same
PDLIM2	ENSSSCG00000009625	-1.21187	0.035319	0.157408	0.819612	-1.36928	opposite
PDLIM5	ENSSSCG00000009192	1.69926	0.000320234	-0.267817	0.555125	1.96708	opposite
PDPN	ENSSSCG00000003451	1.48402	0.00120247	-0.296852	0.440987	1.78087	opposite
PDZD3	ENSSSCG00000027710	-1.56239	0.0112646	-1.90972	0.322099	0.34733	same
PEAR1	ENSSSCG00000006463	-1.95975	0.00213873	-0.50089	0.103323	-1.45886	same
PECAM1	ENSSSCG00000017277	-1.16954	0.00273582	-0.751686	0.132771	-0.417853	same
PELI1	ENSSSCG00000028947	1.521	0.00201084	0.0200333	0.964489	1.50096	same
PELO	ENSSSCG00000016884	0.877047	0.00487998	0.486971	0.104446	0.390076	same
PELP1	ENSSSCG00000017924	0.712544	0.0448231	-0.207723	0.316687	0.920267	opposite
PFDN2	ENSSSCG00000055102	0.636317	0.0403488	-0.277139	0.289283	0.913456	opposite
PFKFB2	ENSSSCG00000015660	1.26463	0.00083269	0.314193	0.365566	0.950437	same
PFN1	ENSSSCG00000017907	0.988634	0.0113024	-0.0351799	0.925528	1.02381	opposite
PGAM5	ENSSSCG00000035618	0.821429	0.0135885	-0.0783465	0.75172	0.899776	opposite
PGRMC1	ENSSSCG00000012625	0.935641	0.043903	-0.44098	0.112538	1.37662	opposite
PHACTR2	ENSSSCG00000004132	-1.26884	0.00497001	-0.676595	0.0994376	-0.592244	same
PHC2	ENSSSCG00000025344	2.25973	9.62431e-06	0.240863	0.392656	2.01887	same
PHETA2	ENSSSCG00000038492	-2.55541	0.0179117	0.567882	0.427327	-3.12329	opposite
PHF6	ENSSSCG00000022942	0.822781	0.0297035	0.182197	0.760586	0.640584	same
PHLDA1	ENSSSCG00000044141	2.97672	0.000164711	0.453667	0.260516	2.52306	same
PHLDA2	ENSSSCG00000021597	2.4889	0.000530115	0.57051	0.313541	1.91839	same
PHLDA3	ENSSSCG00000057685	-2.06117	0.0476625	0.167333	0.799666	-2.22851	opposite
PI4K2B	ENSSSCG00000027340	2.22609	1.95102e-05	0.565407	0.0839521	1.66068	same
PIAS3	ENSSSCG00000006689	-1.00541	0.0285264	0.131455	0.619882	-1.13687	opposite
PID1	ENSSSCG00000035058	-1.14213	0.0367549	0.0178148	0.974729	-1.15994	opposite
PIGR	ENSSSCG00000015657	0.900729	0.00209446	-1.88601	0.145653	2.78674	opposite
PIK3AP1	ENSSSCG00000010509	2.37462	0.000201111	-0.111802	0.867622	2.48642	opposite
PIK3C2B	ENSSSCG00000015283	-0.945176	0.00686758	0.174441	0.562998	-1.11962	opposite
PIK3CA	ENSSSCG00000030413	0.759556	0.0412542	0.258769	0.577151	0.500787	same
PIK3IP1	ENSSSCG00000010026	-2.08032	0.00161717	-0.125365	0.675575	-1.95495	same
PIK3R1	ENSSSCG00000016958	1.80135	0.00220184	-0.0292004	0.944494	1.83055	opposite
PIP4P1	ENSSSCG00000038172	-0.781718	0.031286	0.204175	0.455279	-0.985893	opposite
PISD	ENSSSCG00000010032	0.783061	0.0238755	0.271376	0.317837	0.511686	same
PITHD1	ENSSSCG00000023495	-0.669127	0.0471288	0.0243266	0.928579	-0.693454	opposite
PITPNC1	ENSSSCG00000017274	0.833574	0.0399736	-0.0611903	0.915173	0.894764	opposite
PITPNM2	ENSSSCG00000009781	-1.22307	0.011236	0.130481	0.627755	-1.35355	opposite
PJA1	ENSSSCG00000024463	-0.765317	0.033051	0.309052	0.290319	-1.07437	opposite
PLA1A	ENSSSCG00000011895	0.977122	0.00829217	-0.254243	0.508768	1.23136	opposite
PLA2G2D	ENSSSCG00000031106	5.51779	3.05102e-05	1.81517	0.105651	3.70262	same
PLCD1	ENSSSCG00000027550	-1.19439	0.0105701	-0.0622064	0.896685	-1.13219	same
PLCD4	ENSSSCG00000016192	2.22489	0.00307553	0.141377	0.737358	2.08352	same
PLCG1	ENSSSCG00000007356	-1.44143	0.00334074	0.151623	0.555655	-1.59305	opposite
PLCXD2	ENSSSCG00000056685	2.81919	0.00959757	0.651642	0.260579	2.16755	same
PLEK	ENSSSCG00000008348	2.93772	0.000215323	1.06418	0.0684234	1.87354	same
PLEK2	ENSSSCG00000002290	1.42973	0.00916371	0.268227	0.724167	1.16151	same
PLEKHA4	ENSSSCG00000003137	2.10603	2.87442e-05	-0.256127	0.456759	2.36216	opposite
PLEKHA5	ENSSSCG00000000588	1.02907	0.0107156	-0.0123376	0.969783	1.0414	opposite
PLEKHG2	ENSSSCG00000030048	0.953672	0.0144024	0.574542	0.120397	0.37913	same
PLGRKT	ENSSSCG00000005212	0.817913	0.0203387	0.159253	0.615862	0.65866	same
PLIN2	ENSSSCG00000035863	3.36191	0.00051654	0.189919	0.678082	3.17199	same
PLIN3	ENSSSCG00000038954	1.4432	0.000199705	-0.168499	0.554073	1.61169	opposite
PLPP1	ENSSSCG00000016912	-1.24588	0.00661786	-0.28238	0.260579	-0.963499	same
PLPP3	ENSSSCG00000003839	0.91789	0.0186879	-0.150566	0.652641	1.06846	opposite
PLVAP	ENSSSCG00000037025	-1.84039	4.1346e-05	-1.08424	0.33283	-0.756146	same
PLXNB2	ENSSSCG00000035733	1.08467	0.00655261	0.221074	0.62039	0.863597	same
PLXND1	ENSSSCG00000011592	-1.41938	0.00609443	0.0482576	0.9125	-1.46764	opposite
PMEPA1	ENSSSCG00000034259	1.15088	0.00556906	0.0738139	0.887975	1.07706	same
PMM1	ENSSSCG00000000061	-1.12295	0.00984946	-0.134373	0.649727	-0.988573	same
PMS2	ENSSSCG00000007590	-1.12379	0.0444082	-0.0860463	0.721174	-1.03775	same
PNMA1	ENSSSCG00000062320	-1.86516	0.0148623	0.271608	0.241417	-2.13677	opposite
PNP	ENSSSCG00000002135	0.929115	0.0387625	-0.348562	0.198556	1.27768	opposite
PNPT1	ENSSSCG00000031882	1.36665	0.0155737	0.112042	0.857827	1.25461	same
PNRC1	ENSSSCG00000039953	1.81754	3.23466e-05	-0.0263805	0.950271	1.84392	opposite
POC5	ENSSSCG00000014084	-1.10282	0.0195018	-0.249901	0.386363	-0.852915	same
POLA2	ENSSSCG00000012997	1.20424	0.0237941	0.215813	0.557389	0.988423	same
POLB	ENSSSCG00000007031	1.07671	0.00526267	-0.182374	0.459607	1.25908	opposite
POLD3	ENSSSCG00000027506	0.748486	0.00618293	0.129564	0.596937	0.618921	same
POLI	ENSSSCG00000004529	2.18956	0.0038235	-0.0688346	0.884932	2.25839	opposite
POLR2A	ENSSSCG00000028278	1.15862	0.0104682	0.21416	0.550849	0.944456	same
POLR3D	ENSSSCG00000009622	0.914295	0.00339959	0.280765	0.174578	0.633529	same
POLR3E	ENSSSCG00000007840	0.843219	0.0211186	0.226837	0.374144	0.616382	same
POLR3H	ENSSSCG00000000063	-1.03004	0.0132591	0.16599	0.542278	-1.19603	opposite
POMK	ENSSSCG00000031510	-1.15504	0.00306275	-0.0516448	0.862754	-1.1034	same
POPDC2	ENSSSCG00000011894	2.08798	0.00329506	0.965065	0.301206	1.12291	same
POPDC3	ENSSSCG00000004367	1.85254	0.0150678	0.722075	0.474601	1.13046	same
POR	ENSSSCG00000038320	0.950265	0.0386574	0.114823	0.687214	0.835442	same
POU2F2	ENSSSCG00000037132	1.69154	0.00437652	-0.586748	0.367672	2.27828	opposite
PPA1	ENSSSCG00000010261	3.47728	6.68124e-06	0.453792	0.147013	3.02349	same
PPARA	ENSSSCG00000000006	-1.47102	0.0422552	-0.263928	0.615414	-1.20709	same
PPARD	ENSSSCG00000001539	1.29281	0.00203192	0.303181	0.252972	0.989629	same
PPARGC1A	ENSSSCG00000029275	-1.09871	0.000547037	0.133508	0.678726	-1.23222	opposite
PPAT	ENSSSCG00000008902	1.84926	0.000118924	0.317349	0.662685	1.53191	same
PPID	ENSSSCG00000008878	1.28609	0.00225865	0.251108	0.333882	1.03498	same
PPIF	ENSSSCG00000010330	1.24884	0.00455595	-0.0226649	0.941711	1.2715	opposite
PPM1M	ENSSSCG00000011434	-1.46694	0.0153193	-0.367527	0.183964	-1.09942	same
PPOX	ENSSSCG00000006361	-1.1147	0.0316279	-0.260378	0.320853	-0.854325	same
PPP1R13L	ENSSSCG00000036542	1.34566	0.00591733	0.230857	0.578033	1.11481	same
PPP1R15A	ENSSSCG00000003155	1.7926	0.000212567	0.3187	0.194211	1.4739	same
PPP1R15B	ENSSSCG00000015282	0.951202	0.00686874	0.264061	0.464844	0.687142	same
PPP1R18	ENSSSCG00000031492	2.00493	0.00024023	0.299598	0.462952	1.70533	same
PPP1R9B	ENSSSCG00000017584	1.08193	0.00329411	0.0874473	0.816305	0.994479	same
PPP2CB	ENSSSCG00000015842	0.6653	0.0252104	0.176658	0.601731	0.488643	same
PPP2R2A	ENSSSCG00000009657	0.780283	0.0141224	0.16789	0.635891	0.612393	same
PPP2R5B	ENSSSCG00000013016	1.01461	0.0022201	0.426144	0.338565	0.588463	same
PPP4C	ENSSSCG00000036817	0.602163	0.0364396	0.00989538	0.97724	0.592267	same
PRDM11	ENSSSCG00000013276	-1.49706	0.0309322	0.36488	0.339037	-1.86194	opposite
PRDM2	ENSSSCG00000020710	0.726046	0.0267585	0.114163	0.665343	0.611883	same
PREB	ENSSSCG00000008553	0.900193	0.00428838	0.422809	0.143134	0.477384	same
PRELP	ENSSSCG00000015271	-1.0192	0.0335035	-0.356918	0.776588	-0.662284	same
PRICKLE2	ENSSSCG00000011495	0.932235	0.0455304	0.17778	0.646012	0.754455	same
PRKAB2	ENSSSCG00000006703	0.722158	0.0455304	-0.00193298	0.996796	0.724091	opposite
PRKAG2	ENSSSCG00000016432	-1.1285	0.0162151	-0.00232991	0.993714	-1.12617	same
PRKAR1A	ENSSSCG00000017259	0.911774	0.00553435	0.118029	0.742578	0.793745	same
PRKX	ENSSSCG00000038963	1.18079	0.00766949	0.328108	0.310758	0.852681	same
PRMT6	ENSSSCG00000006853	-1.0549	0.0463377	0.0642973	0.884779	-1.1192	opposite
PRNP	ENSSSCG00000048919	2.08574	0.000213561	0.24729	0.42411	1.83845	same
PROSER1	ENSSSCG00000040697	1.19548	0.0128849	0.804086	0.0621259	0.391396	same
PRPH	ENSSSCG00000000195	3.667	0.000174456	0.777992	0.653063	2.88901	same
PRPSAP1	ENSSSCG00000017184	-0.845944	0.0395593	0.109809	0.751303	-0.955753	opposite
PRR5L	ENSSSCG00000013292	-2.0071	0.0237217	0.222271	0.802013	-2.22937	opposite
PRRG4	ENSSSCG00000013313	2.47412	1.38183e-05	0.453748	0.482285	2.02037	same
PRRX1	ENSSSCG00000031503	2.08729	0.0271775	-0.103507	0.865347	2.1908	opposite
PRSS22	ENSSSCG00000035594	1.50561	0.00575789	0.125126	0.748396	1.38048	same
PSEN1	ENSSSCG00000002340	0.994342	0.00565025	0.106022	0.663233	0.88832	same
PSMA1	ENSSSCG00000013391	0.80014	0.0064958	-0.224329	0.35981	1.02447	opposite
PSMA2	ENSSSCG00000039582	1.03701	0.00500917	0.182007	0.380276	0.855007	same
PSMA3	ENSSSCG00000005072	0.89606	0.010581	-0.0922011	0.825573	0.988261	opposite
PSMA5	ENSSSCG00000006830	1.67689	0.000197286	0.477758	0.0595832	1.19914	same
PSMA6	ENSSSCG00000054516	1.01001	0.0043959	-0.0857851	0.724263	1.0958	opposite
PSMB4	ENSSSCG00000034984	0.721175	0.0290662	-0.128678	0.627045	0.849853	opposite
PSMB8	ENSSSCG00000026951	2.01528	0.00345022	0.676177	0.227912	1.3391	same
PSMB9	ENSSSCG00000001463	2.58477	0.000757818	0.979389	0.0778719	1.60539	same
PSMD10	ENSSSCG00000033180	1.22891	0.00402615	-0.102985	0.662175	1.33189	opposite
PSMD14	ENSSSCG00000015892	1.0381	0.0142847	0.285458	0.371771	0.752644	same
PSME2	ENSSSCG00000002004	1.8028	0.00338149	0.0710206	0.903947	1.73178	same
PSME4	ENSSSCG00000008412	0.632209	0.029812	0.102937	0.756537	0.529272	same
PSMG1	ENSSSCG00000062206	0.618118	0.0389202	-0.100891	0.819612	0.719008	opposite
PTBP1	ENSSSCG00000013421	1.04924	0.000364096	0.127867	0.593908	0.921372	same
PTGES3	ENSSSCG00000000406	1.34746	0.000471514	0.318279	0.477896	1.02918	same
PTH1R	ENSSSCG00000011326	-1.41227	0.00419402	-0.608922	0.17621	-0.803345	same
PTK2	ENSSSCG00000038397	0.918716	0.00600579	0.240109	0.365566	0.678606	same
PTK2B	ENSSSCG00000009664	1.72389	0.0263286	-0.0651426	0.846485	1.78904	opposite
PTMA	ENSSSCG00000037274	0.779264	0.0312337	-0.387784	0.272165	1.16705	opposite
PTP4A1	ENSSSCG00000025941	1.36866	0.00326744	-0.228231	0.666068	1.59689	opposite
PTP4A3	ENSSSCG00000036569	-1.87821	0.043903	-0.155453	0.648977	-1.72275	same
PTPN12	ENSSSCG00000015411	1.19434	0.00754914	-0.0183017	0.974729	1.21264	opposite
PTPN14	ENSSSCG00000015582	0.870901	0.0321671	0.410036	0.366418	0.460865	same
PTPN2	ENSSSCG00000021738	2.42638	2.73859e-05	0.496545	0.149643	1.92983	same
PTPRB	ENSSSCG00000000504	-1.6996	0.000897233	-0.725515	0.0853713	-0.974087	same
PTPRK	ENSSSCG00000004209	1.05224	0.0138073	0.243394	0.522502	0.808843	same
PTX3	ENSSSCG00000011727	3.50359	3.67032e-06	-0.448935	0.345062	3.95252	opposite
PWWP2B	ENSSSCG00000023681	1.89316	0.00155022	0.128365	0.830333	1.76479	same
PXDN	ENSSSCG00000029570	-1.45813	0.0064958	0.575821	0.334131	-2.03395	opposite
PXK	ENSSSCG00000011474	0.694054	0.0202674	0.213503	0.48486	0.480552	same
PXN	ENSSSCG00000040546	-0.751637	0.0108883	-0.221625	0.491534	-0.530013	same
PXYLP1	ENSSSCG00000011670	3.09127	5.67127e-06	0.261488	0.259232	2.82978	same
PYCR3	ENSSSCG00000032763	-0.946044	0.0343611	-0.230058	0.399534	-0.715986	same
RAB11B	ENSSSCG00000013600	1.02543	0.00419402	-0.109062	0.689997	1.13449	opposite
RAB11FIP4	ENSSSCG00000017747	-1.7159	0.00436995	0.0332157	0.926518	-1.74911	opposite
RAB12	ENSSSCG00000038026	1.42664	0.0014925	0.370149	0.194883	1.05649	same
RAB21	ENSSSCG00000059025	1.38454	0.000187302	0.0595692	0.897112	1.32497	same
RAB27A	ENSSSCG00000004612	1.52634	0.0135996	0.0592461	0.931888	1.4671	same
RAB30	ENSSSCG00000014900	-1.78895	0.0335857	-0.524033	0.276187	-1.26491	same
RAB31	ENSSSCG00000037264	-1.29431	0.0107585	-0.325289	0.321871	-0.96902	same
RAB40C	ENSSSCG00000033792	-1.29724	0.0460184	0.143604	0.535595	-1.44084	opposite
RAB5B	ENSSSCG00000062039	1.30121	0.00804974	0.28604	0.385067	1.01517	same
RAB9A	ENSSSCG00000012123	0.923519	0.00441815	-0.306101	0.289677	1.22962	opposite
RABGEF1	ENSSSCG00000007735	0.874558	0.00225712	0.272432	0.26496	0.602126	same
RAC1	ENSSSCG00000035090	0.946298	0.00597092	-0.186336	0.336951	1.13263	opposite
RAF1	ENSSSCG00000024453	0.753088	0.00605134	0.272039	0.307924	0.481049	same
RALA	ENSSSCG00000048439	1.04595	0.00661786	-0.00795842	0.98158	1.05391	opposite
RALGAPA2	ENSSSCG00000026506	1.15305	0.00186569	0.369726	0.297437	0.783323	same
RALGDS	ENSSSCG00000005738	3.07399	7.89985e-07	0.460322	0.162099	2.61367	same
RALY	ENSSSCG00000007275	0.636583	0.0410985	-0.141436	0.649715	0.778019	opposite
RANBP2	ENSSSCG00000008136	1.00774	0.0045153	0.210209	0.470509	0.797535	same
RANGRF	ENSSSCG00000038726	-1.0586	0.0305739	-0.0417487	0.91193	-1.01685	same
RAP2B	ENSSSCG00000038366	1.1346	0.0453636	-0.0175277	0.977079	1.15213	opposite
RAP2C	ENSSSCG00000026301	1.59959	0.000270058	-0.297485	0.544623	1.89708	opposite
RAPGEF3	ENSSSCG00000023526	-1.76772	0.000592881	-0.366726	0.142613	-1.40099	same
RARA	ENSSSCG00000017475	-0.961006	0.0423332	0.564774	0.144365	-1.52578	opposite
RARB	ENSSSCG00000011212	1.21404	0.00641346	-0.00209433	0.996475	1.21613	opposite
RARRES2	ENSSSCG00000035419	0.800554	0.0201549	-0.470671	0.326006	1.27122	opposite
RASD1	ENSSSCG00000034044	1.68241	0.0139649	0.981873	0.0580213	0.700539	same
RASGEF1B	ENSSSCG00000029507	1.14498	0.00144264	0.353865	0.192871	0.791115	same
RASSF1	ENSSSCG00000011407	1.26609	0.00323164	0.316636	0.19254	0.949454	same
RASSF5	ENSSSCG00000031970	1.02051	0.0388566	0.742336	0.0878684	0.27817	same
RASSF9	ENSSSCG00000034948	2.60277	8.84131e-05	0.577352	0.338223	2.02541	same
RB1CC1	ENSSSCG00000028902	0.758217	0.00834604	0.207743	0.549182	0.550474	same
RBBP6	ENSSSCG00000007830	0.902009	0.015518	-0.057641	0.887475	0.95965	opposite
RBBP8	ENSSSCG00000024419	1.39817	0.000555922	-0.155031	0.697548	1.5532	opposite
RBM14	ENSSSCG00000038008	0.837434	0.0206	0.185833	0.523578	0.651602	same
RBM4	ENSSSCG00000058325	0.985839	0.00402615	0.333129	0.316405	0.652711	same
RBP4	ENSSSCG00000010479	2.50459	0.00218791	0.0419762	0.952247	2.46262	same
RBP5	ENSSSCG00000054936	0.833394	0.0164533	-2.27668	0.103005	3.11007	opposite
RBP7	ENSSSCG00000003399	3.28379	2.41399e-05	0.415613	0.548765	2.86818	same
RBPMS	ENSSSCG00000015846	0.645466	0.0299569	0.00730725	0.992203	0.638159	same
RCAN1	ENSSSCG00000012050	2.64897	0.000135359	0.291439	0.440702	2.35753	same
RCAN3	ENSSSCG00000024818	-1.01733	0.0118802	-0.679898	0.137107	-0.337433	same
RCC2	ENSSSCG00000003485	0.753138	0.0257025	0.127393	0.652351	0.625744	same
RCN1	ENSSSCG00000013318	0.999456	0.0142999	-0.109759	0.827884	1.10921	opposite
RCOR2	ENSSSCG00000013049	-5.48551	0.00150457	0.44335	0.154801	-5.92886	opposite
RCSD1	ENSSSCG00000006307	-1.31839	0.0466151	-0.840262	0.137469	-0.478133	same
RDX	ENSSSCG00000015013	-0.773101	0.0472747	-0.552736	0.132288	-0.220364	same
REC8	ENSSSCG00000002001	3.2361	6.59022e-06	0.100579	0.894099	3.13552	same
RECQL5	ENSSSCG00000023978	-0.949588	0.0489355	-0.117502	0.696095	-0.832086	same
REL	ENSSSCG00000008388	2.62207	1.43633e-05	0.447193	0.443341	2.17488	same
RELA	ENSSSCG00000012981	1.61167	4.48545e-05	0.2943	0.256269	1.31737	same
REM2	ENSSSCG00000031874	3.43009	5.84559e-05	-0.353351	0.723811	3.78344	opposite
RESF1	ENSSSCG00000030616	1.7879	0.000175192	-0.0703943	0.904422	1.85829	opposite
RETREG1	ENSSSCG00000016792	1.12614	0.0134289	-0.2445	0.406113	1.37064	opposite
RFC2	ENSSSCG00000028504	1.58277	0.000223273	0.130773	0.662175	1.452	same
RFC5	ENSSSCG00000009854	-1.16302	0.021923	0.180401	0.600079	-1.34342	opposite
RFESD	ENSSSCG00000014141	1.77615	0.00284073	-0.297426	0.421554	2.07357	opposite
RFK	ENSSSCG00000037277	1.09473	0.0017328	-0.0123455	0.975566	1.10708	opposite
RFX5	ENSSSCG00000006625	1.38676	0.00135841	0.256572	0.316324	1.13019	same
RGCC	ENSSSCG00000009434	-2.17996	0.0100529	-0.0969146	0.863175	-2.08305	same
RGL1	ENSSSCG00000015563	0.780501	0.0311905	0.21698	0.416948	0.563521	same
RGL2	ENSSSCG00000001506	-0.87258	0.0196835	-0.211806	0.496524	-0.660774	same
RGS10	ENSSSCG00000039838	-3.57335	0.0234269	-0.862129	0.224522	-2.71122	same
RGS16	ENSSSCG00000015550	4.29562	3.30982e-06	0.78846	0.0820237	3.50716	same
RGS18	ENSSSCG00000033945	-3.25428	0.0219287	-0.963065	0.56316	-2.29122	same
RGS2	ENSSSCG00000037241	2.23194	0.00034804	0.511696	0.173466	1.72024	same
RGS4	ENSSSCG00000006335	2.06775	0.00337453	0.371046	0.773567	1.69671	same
RGS9BP	ENSSSCG00000051830	-3.21229	0.00211935	0.210534	0.584558	-3.42283	opposite
RHBDD1	ENSSSCG00000016243	2.0105	4.62356e-05	0.417225	0.235735	1.59327	same
RHBDF1	ENSSSCG00000007968	1.23398	0.00200184	0.0354689	0.92006	1.19851	same
RHEBL1	ENSSSCG00000000186	2.66213	0.00664827	0.321671	0.581275	2.34046	same
RHOBTB1	ENSSSCG00000028327	-1.68277	0.0435045	-0.266951	0.504715	-1.41582	same
RHOC	ENSSSCG00000006777	1.67081	0.000432497	-0.0093442	0.983347	1.68015	opposite
RHOH	ENSSSCG00000008794	1.77748	0.00713004	0.715961	0.215756	1.06152	same
RHOV	ENSSSCG00000004758	2.42456	0.000348789	-0.212782	0.769164	2.63734	opposite
RIMKLB	ENSSSCG00000000665	-2.05336	0.0073468	-0.0955388	0.807883	-1.95782	same
RIMOC1	ENSSSCG00000040855	-0.783473	0.0388435	-0.339772	0.386377	-0.443701	same
RIOK3	ENSSSCG00000029518	0.803471	0.012947	0.0803287	0.904422	0.723142	same
RIOX1	ENSSSCG00000002344	-1.08764	0.0159788	-0.2367	0.423241	-0.85094	same
RIPK3	ENSSSCG00000001987	1.44406	0.00109439	0.819293	0.120853	0.624767	same
RLF	ENSSSCG00000003670	0.991735	0.0321358	0.425476	0.176786	0.56626	same
RMI1	ENSSSCG00000039950	2.92253	0.000230701	0.552916	0.519324	2.36961	same
RMND1	ENSSSCG00000004089	-1.04018	0.0163395	0.247996	0.552682	-1.28818	opposite
RNASE6	ENSSSCG00000062585	-2.3991	0.0340028	-1.29033	0.407925	-1.10877	same
RNASEH2A	ENSSSCG00000013737	-0.938518	0.0277803	-0.260556	0.440394	-0.677961	same
RNASEH2B	ENSSSCG00000024385	1.33126	0.0157335	0.254059	0.548217	1.0772	same
RNASEL	ENSSSCG00000015549	2.82185	2.61326e-05	0.538167	0.294261	2.28368	same
RND3	ENSSSCG00000040445	3.77511	2.19744e-06	0.502414	0.336988	3.27269	same
RNF103	ENSSSCG00000008218	1.14261	0.00603927	0.0550566	0.8825	1.08755	same
RNF125	ENSSSCG00000003729	-1.35204	0.0370421	-0.125796	0.861136	-1.22625	same
RNF144A	ENSSSCG00000008646	-1.32219	0.000897268	0.0186128	0.955736	-1.34081	opposite
RNF183	ENSSSCG00000027688	1.58004	0.00852116	0.283849	0.6666	1.29619	same
RNF187	ENSSSCG00000032994	-0.834909	0.0228466	-0.243426	0.313728	-0.591482	same
RNF2	ENSSSCG00000015568	1.11345	0.00723202	0.0141552	0.976115	1.09929	same
RNF20	ENSSSCG00000005399	-0.798861	0.0148623	-0.281304	0.160175	-0.517557	same
RNF24	ENSSSCG00000059435	3.0871	0.000199705	0.410849	0.291768	2.67625	same
RNF6	ENSSSCG00000024064	1.82883	1.42522e-05	0.50505	0.0925585	1.32378	same
RNFT2	ENSSSCG00000009862	1.63529	0.0460221	0.487069	0.120397	1.14823	same
RNGTT	ENSSSCG00000004311	0.692883	0.0471791	0.0425233	0.925359	0.650359	same
RORC	ENSSSCG00000026427	-1.02963	0.0139672	-0.435969	0.618283	-0.593657	same
RP2	ENSSSCG00000027701	1.61822	0.00144193	0.134235	0.804486	1.48398	same
RPAP3	ENSSSCG00000021166	1.26691	0.0104766	0.0113835	0.986041	1.25553	same
RPN1	ENSSSCG00000011612	0.733757	0.0464599	0.0261693	0.931721	0.707588	same
RPP25L	ENSSSCG00000010973	-0.916793	0.0321671	0.0720978	0.816906	-0.988891	opposite
RPS6KA2	ENSSSCG00000004022	-1.77068	0.0486813	0.0442323	0.91313	-1.81491	opposite
RPS6KB2	ENSSSCG00000012910	-0.809155	0.0460551	-0.146019	0.550659	-0.663137	same
RRAD	ENSSSCG00000036060	4.60624	8.51205e-07	-0.40163	0.653757	5.00787	opposite
RRAGA	ENSSSCG00000005174	-0.679018	0.0452491	0.100818	0.674735	-0.779836	opposite
RRAGD	ENSSSCG00000004318	-1.35121	0.00246819	-0.432162	0.172063	-0.919044	same
RRBP1	ENSSSCG00000024692	1.62825	0.00015087	0.083368	0.813165	1.54488	same
RSRC2	ENSSSCG00000009791	1.2677	0.000244075	0.323548	0.195679	0.944149	same
RUFY3	ENSSSCG00000025514	1.35522	0.000302383	-0.297383	0.265186	1.6526	opposite
RUNX1	ENSSSCG00000035537	1.554	0.00199626	0.946211	0.143751	0.607786	same
RUSC2	ENSSSCG00000005308	-1.25202	0.00323021	0.221496	0.329967	-1.47352	opposite
RWDD2A	ENSSSCG00000029129	-1.65461	0.034371	0.0652896	0.874064	-1.7199	opposite
RXRA	ENSSSCG00000038220	-1.23067	0.00959757	-0.273263	0.284898	-0.957402	same
RYBP	ENSSSCG00000025053	1.82531	5.50492e-05	0.115908	0.814526	1.7094	same
S100A10	ENSSSCG00000006612	0.78661	0.0111218	-0.521619	0.108206	1.30823	opposite
S100A8	ENSSSCG00000006590	4.45513	1.52165e-06	0.527882	0.649841	3.92725	same
SAFB	ENSSSCG00000013522	0.607704	0.035864	-0.0215586	0.944928	0.629263	opposite
SALL1	ENSSSCG00000002836	0.957092	0.00565025	0.692676	0.0617935	0.264416	same
SALL2	ENSSSCG00000022705	-2.12902	0.00219263	-0.152868	0.64286	-1.97615	same
SAMD11	ENSSSCG00000033509	-1.59132	0.00806886	0.0400975	0.941125	-1.63141	opposite
SAMD4A	ENSSSCG00000023408	1.83951	0.00758564	-0.127974	0.865347	1.96748	opposite
SAMHD1	ENSSSCG00000027806	2.33397	0.00138246	0.460171	0.351986	1.8738	same
SAP30L	ENSSSCG00000033176	1.17618	0.000657637	-0.0823288	0.802013	1.25851	opposite
SARAF	ENSSSCG00000033402	1.1467	0.00246819	-0.0140633	0.973496	1.16076	opposite
SARNP	ENSSSCG00000000364	0.667755	0.0254811	-0.00146424	0.994974	0.669219	opposite
SARS1	ENSSSCG00000006835	0.631141	0.0376782	0.330002	0.242921	0.301139	same
SAT1	ENSSSCG00000012173	2.60134	3.17196e-06	0.262752	0.275517	2.33859	same
SBDS	ENSSSCG00000007732	0.792166	0.00619642	-0.136841	0.696772	0.929007	opposite
SBSPON	ENSSSCG00000006183	-2.42258	0.0450839	0.140453	0.928408	-2.56303	opposite
SCAF4	ENSSSCG00000021023	0.786163	0.0171577	0.299016	0.205263	0.487147	same
SCAMP5	ENSSSCG00000001887	-0.893046	0.0277147	0.394929	0.237293	-1.28798	opposite
SCARB1	ENSSSCG00000009759	1.69093	0.000318214	-0.0778069	0.827426	1.76874	opposite
SCARB2	ENSSSCG00000008980	0.736315	0.00432534	0.0525195	0.887475	0.683796	same
SCD	ENSSSCG00000010554	3.43716	1.96068e-05	-0.0675135	0.888127	3.50467	opposite
SCRN1	ENSSSCG00000016684	-0.9631	0.0295093	0.310614	0.261819	-1.27371	opposite
SDC1	ENSSSCG00000008601	1.42128	0.0157003	0.896891	0.152138	0.524384	same
SDCBP	ENSSSCG00000006237	1.47431	0.000532663	0.0908675	0.850977	1.38344	same
SDCBP2	ENSSSCG00000007189	2.58603	0.00163761	0.0604427	0.892114	2.52559	same
SDF4	ENSSSCG00000003332	1.09892	0.00339959	0.275943	0.375166	0.822975	same
SDHAF1	ENSSSCG00000056787	-0.912772	0.0100741	0.043873	0.884779	-0.956645	opposite
SDS	ENSSSCG00000036865	4.33506	0.00059368	0.47392	0.371906	3.86114	same
SEC23B	ENSSSCG00000007097	1.35943	0.00186569	0.339205	0.171875	1.02023	same
SEC24A	ENSSSCG00000014304	1.06048	0.0243236	0.321235	0.402345	0.739244	same
SEC24D	ENSSSCG00000009112	0.746669	0.0316453	0.270443	0.507214	0.476225	same
SEC61A1	ENSSSCG00000011621	1.03997	0.0193707	0.0917294	0.739981	0.94824	same
SEC63	ENSSSCG00000004382	1.13032	0.00100405	-0.062059	0.865347	1.19238	opposite
SECISBP2	ENSSSCG00000028033	0.773801	0.0240118	0.0196538	0.947675	0.754147	same
SEL1L	ENSSSCG00000002414	0.620241	0.0434442	0.0264522	0.95311	0.593788	same
SELENOS	ENSSSCG00000004826	0.979343	0.0097922	0.32873	0.25823	0.650613	same
SEMA3C	ENSSSCG00000023784	1.55414	0.0257865	-0.462737	0.617125	2.01687	opposite
SEMA4D	ENSSSCG00000009584	2.50173	3.14293e-05	0.0899809	0.900347	2.41175	same
SEMA6A	ENSSSCG00000014224	0.971088	0.0375585	0.0949668	0.76553	0.876121	same
SEMA6B	ENSSSCG00000035176	0.726526	0.031315	0.137943	0.637008	0.588582	same
SENP1	ENSSSCG00000000816	0.961195	0.0190923	0.419782	0.325684	0.541412	same
SEPSECS	ENSSSCG00000025315	-1.24608	0.0290662	-0.373665	0.405172	-0.872419	same
SEPTIN11	ENSSSCG00000008986	1.04234	0.0389202	-0.192344	0.511767	1.23469	opposite
SEPTIN5	ENSSSCG00000010128	-1.69186	0.0437941	-0.0465135	0.884644	-1.64535	same
SERP1	ENSSSCG00000058735	0.730249	0.0170132	-0.268573	0.57245	0.998822	opposite
SERPINB1	ENSSSCG00000001011	1.165	0.00542136	0.158149	0.651776	1.00685	same
SERPINF2	ENSSSCG00000038745	1.71315	0.00270046	0.148464	0.869342	1.56468	same
SERPING1	ENSSSCG00000013181	0.950283	0.0174898	0.398007	0.519324	0.552276	same
SERPINH1	ENSSSCG00000039468	2.60453	0.000132806	1.06469	0.114081	1.53984	same
SERTAD2	ENSSSCG00000037002	0.851194	0.0135377	-0.193796	0.477309	1.04499	opposite
SERTAD3	ENSSSCG00000025448	0.742823	0.00785939	0.113764	0.738551	0.629059	same
SESN1	ENSSSCG00000004390	-2.05813	0.00365108	-0.161428	0.591194	-1.8967	same
SETD2	ENSSSCG00000011332	0.730393	0.0148623	0.206406	0.323578	0.523987	same
SETX	ENSSSCG00000005724	1.34693	0.00572814	0.169523	0.485011	1.1774	same
SF1	ENSSSCG00000062583	0.782833	0.00493366	0.237881	0.26403	0.544951	same
SFMBT2	ENSSSCG00000024480	0.939385	0.0230826	0.307599	0.618283	0.631786	same
SFPQ	ENSSSCG00000035690	0.619435	0.0493712	-0.11346	0.589703	0.732895	opposite
SFRP4	ENSSSCG00000035299	-1.96405	0.00457736	-0.720969	0.61273	-1.24308	same
SFT2D1	ENSSSCG00000004020	0.744668	0.0379712	-0.27561	0.555637	1.02028	opposite
SFXN2	ENSSSCG00000010589	-1.36561	0.0129224	-0.53595	0.118879	-0.829661	same
SGK1	ENSSSCG00000021443	-2.33962	0.000109636	0.154287	0.693446	-2.49391	opposite
SGK2	ENSSSCG00000024325	-1.16989	0.0312337	-0.153238	0.904915	-1.01666	same
SGMS2	ENSSSCG00000009152	2.98441	0.000311972	0.38923	0.527905	2.59518	same
SH2B3	ENSSSCG00000009833	1.70819	0.000612453	0.321795	0.376105	1.3864	same
SH2D3C	ENSSSCG00000005620	-2.5132	0.0038235	0.315483	0.443627	-2.82868	opposite
SH3BP2	ENSSSCG00000022004	1.39402	0.0017188	0.347555	0.436729	1.04647	same
SH3BP5	ENSSSCG00000024938	-0.952878	0.00938378	-0.110073	0.798643	-0.842805	same
SH3GL1	ENSSSCG00000013508	1.32375	0.000413594	0.224724	0.420797	1.09903	same
SH3GLB1	ENSSSCG00000006930	0.843163	0.00636133	-0.0958319	0.712108	0.938995	opposite
SH3KBP1	ENSSSCG00000012160	1.22993	0.00225974	-0.118394	0.727367	1.34832	opposite
SH3TC2	ENSSSCG00000023279	-2.47499	0.0315535	0.0248256	0.980348	-2.49981	opposite
SHB	ENSSSCG00000005358	1.91172	0.00219263	0.501065	0.144404	1.41065	same
SHC1	ENSSSCG00000006539	0.806025	0.0231103	0.120916	0.765162	0.685109	same
SHE	ENSSSCG00000006547	-5.27357	0.0090661	-1.6672	0.100577	-3.60637	same
SHFL	ENSSSCG00000013664	1.11187	0.0112582	-0.111544	0.722739	1.22342	opposite
SHISA5	ENSSSCG00000011357	1.26694	0.00171547	-0.137411	0.582051	1.40435	opposite
SHLD1	ENSSSCG00000039269	-1.09515	0.0277927	-0.432888	0.325906	-0.662267	same
SHQ1	ENSSSCG00000011518	1.91883	0.00339959	0.454565	0.17621	1.46426	same
SHTN1	ENSSSCG00000010665	1.26263	0.00191462	-0.180744	0.713271	1.44338	opposite
SIAH1	ENSSSCG00000037263	1.24287	0.0086923	0.0810127	0.813165	1.16186	same
SIPA1	ENSSSCG00000012982	-2.24369	0.0029186	-0.389767	0.495847	-1.85392	same
SIRT3	ENSSSCG00000014558	-0.936849	0.0354378	0.151412	0.639066	-1.08826	opposite
SKP2	ENSSSCG00000016835	-1.42215	0.0353853	0.0594044	0.903005	-1.48155	opposite
SLA-DMA	ENSSSCG00000001470	-1.29238	0.0357547	-0.085989	0.929359	-1.2064	same
SLA-DMB	ENSSSCG00000001469	-1.64889	0.00889983	-0.784671	0.217482	-0.86422	same
SLC11A2	ENSSSCG00000034039	2.68601	1.15191e-05	0.304494	0.365566	2.38152	same
SLC12A4	ENSSSCG00000028609	0.856645	0.0266437	0.340743	0.294053	0.515901	same
SLC15A3	ENSSSCG00000013114	1.63035	0.00972589	0.73209	0.143134	0.898259	same
SLC16A10	ENSSSCG00000004419	0.95668	0.0045153	1.03721	0.052011	-0.0805326	same
SLC16A2	ENSSSCG00000029458	1.00437	0.0295093	-0.473937	0.0664237	1.47831	opposite
SLC19A2	ENSSSCG00000006290	1.30375	0.00338149	0.128438	0.814702	1.17531	same
SLC1A1	ENSSSCG00000005222	1.11992	0.0142999	0.44296	0.291807	0.676956	same
SLC1A2	ENSSSCG00000013296	2.81364	0.00134064	0.448391	0.59661	2.36525	same
SLC1A4	ENSSSCG00000028282	2.53422	0.000148425	-0.155574	0.805796	2.68979	opposite
SLC22A16	ENSSSCG00000004399	1.73424	0.0386814	0.678392	0.360484	1.05585	same
SLC24A3	ENSSSCG00000007100	-1.84988	0.0154892	0.169537	0.605131	-2.01942	opposite
SLC25A10	ENSSSCG00000033620	-1.05716	0.0333386	-0.028126	0.940935	-1.02903	same
SLC25A17	ENSSSCG00000000072	0.66265	0.0242013	0.228784	0.496524	0.433866	same
SLC25A20	ENSSSCG00000011366	-1.35906	0.0145196	0.0226987	0.94258	-1.38176	opposite
SLC25A28	ENSSSCG00000037536	2.23711	0.000121099	0.352038	0.199315	1.88507	same
SLC25A30	ENSSSCG00000062876	1.11853	0.00454159	0.0679739	0.84467	1.05055	same
SLC25A34	ENSSSCG00000032950	-3.44336	0.00620745	-0.354616	0.506036	-3.08875	same
SLC26A1	ENSSSCG00000035739	-1.67542	0.0220137	-0.419046	0.416313	-1.25638	same
SLC2A10	ENSSSCG00000007451	-3.22081	0.0346519	-0.0495962	0.910593	-3.17121	same
SLC2A12	ENSSSCG00000004172	1.43821	0.0438414	-0.155883	0.783061	1.59409	opposite
SLC2A2	ENSSSCG00000020927	0.971351	0.00790167	-0.688385	0.425237	1.65974	opposite
SLC2A6	ENSSSCG00000024166	2.05204	0.00235595	0.235808	0.432342	1.81623	same
SLC2A8	ENSSSCG00000005610	0.910666	0.0483759	0.560306	0.093842	0.35036	same
SLC30A1	ENSSSCG00000039472	1.30774	0.00117739	-0.596789	0.290112	1.90453	opposite
SLC30A7	ENSSSCG00000006860	0.780526	0.0399268	-0.130447	0.827402	0.910973	opposite
SLC31A1	ENSSSCG00000034278	1.09509	0.0365875	-0.268246	0.309143	1.36334	opposite
SLC37A2	ENSSSCG00000022536	1.82897	0.00386146	-0.257104	0.425237	2.08607	opposite
SLC38A2	ENSSSCG00000000808	2.11585	0.000452196	0.77811	0.052011	1.33774	same
SLC39A1	ENSSSCG00000006561	1.64996	0.00150252	0.40651	0.243688	1.24345	same
SLC39A8	ENSSSCG00000009169	2.6042	2.04625e-05	0.449607	0.485751	2.15459	same
SLC3A1	ENSSSCG00000008449	1.5358	0.00191065	-0.461617	0.566663	1.99742	opposite
SLC41A2	ENSSSCG00000000838	1.17868	0.019905	-0.375928	0.459607	1.5546	opposite
SLC43A2	ENSSSCG00000024108	0.892164	0.0369719	0.300296	0.301636	0.591868	same
SLC44A2	ENSSSCG00000013639	-1.41657	0.00122473	-0.071023	0.84576	-1.34555	same
SLC44A4	ENSSSCG00000001419	1.12368	0.00788158	0.14905	0.862926	0.974629	same
SLC45A3	ENSSSCG00000026547	1.38221	0.0233565	0.406269	0.690668	0.975942	same
SLC48A1	ENSSSCG00000036775	-0.92602	0.0375193	0.0436607	0.931906	-0.969681	opposite
SLC4A3	ENSSSCG00000022846	-1.32688	0.0394508	0.0631878	0.872105	-1.39007	opposite
SLC4A7	ENSSSCG00000011218	2.02084	0.0149391	-0.352856	0.383584	2.37369	opposite
SLC5A3	ENSSSCG00000034167	2.60859	0.000953514	1.04556	0.113979	1.56303	same
SLC5A6	ENSSSCG00000008550	0.913639	0.018087	-0.184421	0.581559	1.09806	opposite
SLC6A12	ENSSSCG00000000749	2.04554	0.0236672	0.049817	0.899658	1.99572	same
SLC6A6	ENSSSCG00000011600	-1.52192	0.00395548	0.00641763	0.983122	-1.52834	opposite
SLC6A8	ENSSSCG00000012771	1.22916	0.00102026	0.159418	0.592932	1.06974	same
SLC6A9	ENSSSCG00000039770	2.84808	0.000130808	0.395754	0.355181	2.45232	same
SLC7A1	ENSSSCG00000029456	2.22428	6.55876e-05	-0.0448099	0.882764	2.26909	opposite
SLC9A3R2	ENSSSCG00000008038	-2.53422	0.00108804	-0.0812053	0.87326	-2.45302	same
SMAD1	ENSSSCG00000009040	1.37295	0.0062809	-0.0637335	0.871782	1.43668	opposite
SMAD3	ENSSSCG00000004952	1.30289	0.00354535	0.635825	0.0822705	0.667067	same
SMAD6	ENSSSCG00000004948	-2.05694	0.00412169	-1.62908	0.111065	-0.427865	same
SMAGP	ENSSSCG00000061033	2.27332	0.000348116	0.476101	0.203764	1.79722	same
SMAP2	ENSSSCG00000003983	0.627083	0.0198696	0.0628896	0.797202	0.564194	same
SMG1	ENSSSCG00000032531	1.37463	0.000199705	0.024009	0.928579	1.35062	same
SMG7	ENSSSCG00000015558	0.83286	0.00527184	0.373458	0.149669	0.459402	same
SMIM4	ENSSSCG00000034529	-1.34295	0.0274392	-0.264811	0.51074	-1.07814	same
SMIM5	ENSSSCG00000038844	-2.26517	0.0275159	-0.358761	0.746602	-1.90641	same
SMNDC1	ENSSSCG00000030507	0.903325	0.00598732	0.0090631	0.983347	0.894262	same
SMO	ENSSSCG00000016569	-1.12642	0.0353734	-0.246417	0.501709	-0.880003	same
SMTN	ENSSSCG00000010017	-1.415	0.000748702	-0.100723	0.828838	-1.31427	same
SMTNL2	ENSSSCG00000017885	-2.55998	0.001576	0.456779	0.334708	-3.01676	opposite
SMURF1	ENSSSCG00000030153	1.04396	0.00649448	0.182081	0.602347	0.861878	same
SMURF2	ENSSSCG00000032176	1.08467	0.00761028	0.0448276	0.914941	1.03984	same
SNAP23	ENSSSCG00000038735	1.02637	0.00788158	0.0148778	0.971552	1.01149	same
SNAPC1	ENSSSCG00000005097	1.15064	0.014715	0.036148	0.942652	1.11449	same
SNCG	ENSSSCG00000026850	1.47935	0.00710678	-0.359798	0.217482	1.83915	opposite
SNN	ENSSSCG00000052393	1.77472	0.0359261	0.297034	0.341721	1.47768	same
SNRPC	ENSSSCG00000001531	0.885744	0.0033841	-0.136137	0.666068	1.02188	opposite
SNRPD1	ENSSSCG00000003701	0.857264	0.0213736	-0.198419	0.420912	1.05568	opposite
SNTA1	ENSSSCG00000063004	-1.37329	0.0402525	-0.0148792	0.967423	-1.35841	same
SNX10	ENSSSCG00000037598	1.84015	0.000551912	-0.292355	0.405172	2.1325	opposite
SNX12	ENSSSCG00000012400	-0.718784	0.0296814	0.0688098	0.792071	-0.787593	opposite
SNX21	ENSSSCG00000007425	-1.02551	0.0312956	-0.0602316	0.912902	-0.965276	same
SNX33	ENSSSCG00000001875	1.40156	0.000251072	0.337678	0.290986	1.06388	same
SNX9	ENSSSCG00000030535	0.705456	0.0437465	0.155438	0.606945	0.550018	same
SOAT1	ENSSSCG00000021464	1.7108	0.00745286	0.0557645	0.941876	1.65504	same
SOWAHA	ENSSSCG00000014286	-2.71303	0.0193068	-0.893555	0.257995	-1.81948	same
SOWAHB	ENSSSCG00000008985	1.35833	0.00247076	0.416176	0.586039	0.942159	same
SOX12	ENSSSCG00000053991	-2.94123	0.0199739	-0.141522	0.812912	-2.79971	same
SOX4	ENSSSCG00000056309	2.56315	0.00010425	-0.267564	0.503609	2.83072	opposite
SOX9	ENSSSCG00000017251	3.02665	0.0386785	-0.0478336	0.911319	3.07449	opposite
SP110	ENSSSCG00000016261	2.42885	1.23771e-05	0.23831	0.485751	2.19054	same
SP140	ENSSSCG00000052127	2.04428	4.39165e-05	0.466524	0.114081	1.57776	same
SPAAR	ENSSSCG00000058329	-2.42081	0.0377443	-0.18172	0.792979	-2.23909	same
SPAG7	ENSSSCG00000053757	-0.680511	0.0281713	-0.247113	0.292777	-0.433399	same
SPARC	ENSSSCG00000017082	-0.792555	0.0359549	0.0830995	0.852634	-0.875655	opposite
SPART	ENSSSCG00000024635	-0.935352	0.0108101	-0.235779	0.469124	-0.699573	same
SPATA2	ENSSSCG00000033324	0.908857	0.00558656	0.235554	0.418886	0.673302	same
SPATS2	ENSSSCG00000000199	0.934134	0.0172584	0.261602	0.363069	0.672532	same
SPCS2	ENSSSCG00000014850	0.671452	0.0224392	-0.121317	0.784306	0.792769	opposite
SPHK2	ENSSSCG00000030425	-0.900356	0.0357606	-0.0485207	0.871347	-0.851836	same
SPIDR	ENSSSCG00000006277	1.34088	0.0118432	-0.051434	0.934562	1.39231	opposite
SPINDOC	ENSSSCG00000013048	1.38332	0.010058	0.377757	0.14238	1.00556	same
SPIRE2	ENSSSCG00000002635	-0.985585	0.0335857	0.00966756	0.976175	-0.995252	opposite
SPP1	ENSSSCG00000009216	5.50192	0.000243056	0.128507	0.91053	5.37342	same
SPPL2A	ENSSSCG00000004635	1.35919	0.000319392	-0.200372	0.689997	1.55956	opposite
SPRED3	ENSSSCG00000035216	2.13813	0.0142	0.308431	0.554821	1.8297	same
SPRING1	ENSSSCG00000035873	0.682354	0.0295093	-0.0595355	0.827753	0.74189	opposite
SPRY1	ENSSSCG00000009083	1.21049	0.0283034	0.521686	0.269511	0.688806	same
SPRYD7	ENSSSCG00000009390	-1.12239	0.0389202	-0.209617	0.574778	-0.912775	same
SPSB3	ENSSSCG00000039024	-1.01191	0.0303539	0.190532	0.548225	-1.20244	opposite
SPTLC2	ENSSSCG00000002404	0.879893	0.0364424	0.385198	0.252813	0.494695	same
SQSTM1	ENSSSCG00000014016	1.64218	9.60971e-06	0.129822	0.625243	1.51236	same
SRGN	ENSSSCG00000023374	1.14604	0.0272988	0.0663742	0.95311	1.07967	same
SRM	ENSSSCG00000055869	1.37519	0.00349875	0.344631	0.18549	1.03055	same
SRP54	ENSSSCG00000001955	0.818962	0.0137329	0.347273	0.202762	0.471689	same
SRPRA	ENSSSCG00000015227	0.779898	0.00883	0.209423	0.454762	0.570476	same
SRR	ENSSSCG00000062531	1.12932	0.00880216	-0.0317151	0.914042	1.16104	opposite
SRSF1	ENSSSCG00000017626	0.495433	0.0389202	-0.0931329	0.713271	0.588566	opposite
SRXN1	ENSSSCG00000023298	1.68281	0.000757818	0.544357	0.210025	1.13845	same
SSBP4	ENSSSCG00000025955	0.804371	0.0130394	-0.121907	0.674183	0.926279	opposite
SSH2	ENSSSCG00000052963	1.25654	0.0449429	0.373861	0.351256	0.882676	same
SSR3	ENSSSCG00000030567	0.721542	0.0348636	-0.232991	0.403463	0.954533	opposite
ST14	ENSSSCG00000015246	1.69503	0.00605134	-1.79895	0.169214	3.49399	opposite
ST3GAL2	ENSSSCG00000061257	-1.10435	0.0195846	-0.186357	0.441462	-0.917988	same
ST6GALNAC2	ENSSSCG00000017177	-2.19271	0.00382266	-0.208654	0.382713	-1.98405	same
ST7	ENSSSCG00000016629	1.14323	0.00945311	0.488567	0.0695136	0.654659	same
STAB1	ENSSSCG00000011443	-2.00693	0.00203192	-0.375312	0.516554	-1.63162	same
STAP2	ENSSSCG00000013506	2.26505	0.000297619	0.368092	0.848535	1.89695	same
STAT1	ENSSSCG00000016057	2.76008	1.57004e-05	0.940155	0.208325	1.81993	same
STAT2	ENSSSCG00000000396	1.87307	0.000512949	0.422829	0.190998	1.45024	same
STAT3	ENSSSCG00000017403	2.19768	8.63072e-06	0.658128	0.0535262	1.53955	same
STAT4	ENSSSCG00000016059	2.31658	0.00137856	-0.429776	0.552682	2.74635	opposite
STEAP3	ENSSSCG00000029304	1.30232	0.0380769	0.258051	0.748446	1.04427	same
STING1	ENSSSCG00000014349	1.55397	0.0145035	-0.0205596	0.980822	1.57453	opposite
STK10	ENSSSCG00000022478	1.3099	0.00187136	0.189427	0.726729	1.12047	same
STK17A	ENSSSCG00000016758	1.02679	0.00434728	0.511479	0.0596844	0.51531	same
STK3	ENSSSCG00000006074	1.20027	0.00169074	0.579587	0.301184	0.620685	same
STK35	ENSSSCG00000007179	0.805336	0.0264866	0.508687	0.0801759	0.296649	same
STK40	ENSSSCG00000036832	0.966827	0.00249917	0.419557	0.203764	0.54727	same
STOML3	ENSSSCG00000058949	1.29628	0.0021886	0.461741	0.310718	0.834543	same
STRA6	ENSSSCG00000001909	-0.954564	0.0302332	-0.675164	0.509842	-0.279401	same
STRN3	ENSSSCG00000040657	0.973573	0.0075485	-0.163352	0.640008	1.13693	opposite
STT3B	ENSSSCG00000011229	1.11887	0.00932803	0.208911	0.60949	0.909962	same
STX10	ENSSSCG00000013752	-0.83751	0.0444032	-0.109027	0.742314	-0.728483	same
STX17	ENSSSCG00000005386	0.823048	0.0276631	0.128399	0.745952	0.69465	same
STX3	ENSSSCG00000013119	1.83408	3.69684e-05	0.329812	0.309143	1.50427	same
STX6	ENSSSCG00000015539	0.576446	0.0323411	0.108149	0.773555	0.468297	same
STXBP6	ENSSSCG00000001977	1.01062	0.0391805	-0.0407901	0.958077	1.05141	opposite
SUCLG2	ENSSSCG00000011501	0.842806	0.0429107	-0.12489	0.740494	0.967696	opposite
SUPT4H1	ENSSSCG00000034752	0.669937	0.00939177	0.1945	0.308502	0.475436	same
SURF4	ENSSSCG00000040710	0.844803	0.00731648	0.269225	0.213062	0.575578	same
SUSD3	ENSSSCG00000022237	1.4848	0.00758564	-0.966566	0.259768	2.45136	opposite
SVIL	ENSSSCG00000011022	0.937097	0.0131373	0.25443	0.610475	0.682667	same
SWT1	ENSSSCG00000015569	1.03315	0.0215529	0.339164	0.392658	0.693985	same
SYDE2	ENSSSCG00000006947	-1.2726	0.0337959	-0.396894	0.248778	-0.875709	same
SYS1	ENSSSCG00000007395	2.6057	3.5094e-06	0.388167	0.118062	2.21753	same
SYTL4	ENSSSCG00000012484	0.715105	0.0186821	0.145105	0.79103	0.57	same
TACC2	ENSSSCG00000037530	1.1313	0.0125554	0.571141	0.133378	0.560161	same
TAF2	ENSSSCG00000006000	0.872236	0.015518	0.484179	0.118484	0.388057	same
TAF4B	ENSSSCG00000003718	1.31411	0.0376782	0.0980685	0.879077	1.21605	same
TAF8	ENSSSCG00000022224	0.745274	0.0110173	-0.0742793	0.797202	0.819554	opposite
TANK	ENSSSCG00000015889	1.25524	0.0118022	0.120242	0.80916	1.13499	same
TAP2	ENSSSCG00000025593	2.79624	0.000399463	0.664898	0.137463	2.13134	same
TAPBP	ENSSSCG00000001507	1.82672	0.0012531	0.254301	0.50409	1.57242	same
TAPBPL	ENSSSCG00000000704	1.97335	8.64689e-05	-0.0120864	0.981776	1.98543	opposite
TAPT1	ENSSSCG00000021828	0.673998	0.0112108	-0.0738655	0.843073	0.747864	opposite
TARBP1	ENSSSCG00000010160	-1.28232	0.0456035	-0.0124503	0.975268	-1.26987	same
TARDBP	ENSSSCG00000023126	0.805251	0.0100741	0.125994	0.604628	0.679257	same
TARS1	ENSSSCG00000016817	1.35846	0.000472678	0.306862	0.177392	1.0516	same
TAS1R3	ENSSSCG00000003341	-1.39802	0.0159717	0.0266151	0.948007	-1.42464	opposite
TBC1D22B	ENSSSCG00000001577	1.52696	0.000880573	0.265359	0.260579	1.2616	same
TBC1D24	ENSSSCG00000027098	-0.905086	0.0236362	0.102467	0.674853	-1.00755	opposite
TBC1D8	ENSSSCG00000008169	1.42651	0.000126697	-0.0890482	0.875568	1.51555	opposite
TBPL1	ENSSSCG00000022387	1.12361	0.00393994	-0.165047	0.695151	1.28866	opposite
TBXA2R	ENSSSCG00000033759	-2.06241	0.0269554	-0.206437	0.759499	-1.85598	same
TCAF1	ENSSSCG00000016453	-1.21019	0.00345976	-0.4141	0.236196	-0.796091	same
TCF20	ENSSSCG00000032171	0.675646	0.0273212	0.729294	0.159042	-0.0536479	same
TCP1	ENSSSCG00000004048	0.866866	0.00815585	0.396022	0.139516	0.470844	same
TCP11L1	ENSSSCG00000030326	1.42942	9.49607e-05	-0.0911889	0.799403	1.52061	opposite
TDRD7	ENSSSCG00000053078	1.84491	0.000219969	0.282316	0.236299	1.56259	same
TEC	ENSSSCG00000008820	1.36466	0.0414009	0.508814	0.618283	0.855843	same
TEF	ENSSSCG00000035152	-2.2574	0.0345229	0.295258	0.299891	-2.55266	opposite
TELO2	ENSSSCG00000008022	-1.02157	0.0359549	-0.0973578	0.735515	-0.924211	same
TENT5C	ENSSSCG00000006729	1.00889	0.0162956	0.431299	0.541959	0.577588	same
TES	ENSSSCG00000040344	1.90094	0.000597522	0.647634	0.556846	1.25331	same
TFAP4	ENSSSCG00000040215	-1.92799	0.0387649	0.0837117	0.843995	-2.0117	opposite
TFCP2L1	ENSSSCG00000054656	1.06291	0.0434799	0.474608	0.196146	0.588306	same
TFDP1	ENSSSCG00000009560	-1.12342	0.0147012	0.145876	0.51201	-1.2693	opposite
TFE3	ENSSSCG00000012287	1.28854	0.00010425	0.142742	0.486268	1.1458	same
TGFB1I1	ENSSSCG00000035952	-1.71156	0.00480034	0.00962444	0.9859	-1.72118	opposite
TGIF1	ENSSSCG00000024174	2.92271	2.1503e-06	0.898954	0.0695136	2.02375	same
TGIF2	ENSSSCG00000036002	0.837058	0.0377682	-0.396736	0.479552	1.23379	opposite
TGM1	ENSSSCG00000001993	3.56093	9.78113e-05	0.901352	0.160175	2.65958	same
THAP2	ENSSSCG00000021270	0.865366	0.0295093	-0.00887899	0.987275	0.874245	opposite
THBD	ENSSSCG00000053422	1.64993	0.0429192	0.367848	0.656987	1.28208	same
THEMIS2	ENSSSCG00000003584	1.13665	0.0471791	0.49037	0.460868	0.646284	same
THNSL1	ENSSSCG00000011071	-0.867247	0.0391267	-0.075271	0.880175	-0.791976	same
THSD1	ENSSSCG00000009377	-2.06123	0.00758564	-0.736734	0.12202	-1.3245	same
TIA1	ENSSSCG00000023409	0.880481	0.047088	-0.0112308	0.977061	0.891712	opposite
TICAM1	ENSSSCG00000024771	2.3344	4.4997e-06	0.610121	0.128109	1.72428	same
TIPARP	ENSSSCG00000027646	1.38382	0.000384591	0.435404	0.184043	0.948414	same
TIRAP	ENSSSCG00000022413	1.38048	0.00236703	0.354375	0.437835	1.0261	same
TJP2	ENSSSCG00000005247	0.82414	0.0171577	0.298447	0.399783	0.525694	same
TK2	ENSSSCG00000038053	-0.932378	0.00949381	-0.198094	0.44773	-0.734285	same
TLCD2	ENSSSCG00000040205	-1.74076	0.00314189	-0.342191	0.354286	-1.39856	same
TLK2	ENSSSCG00000017301	1.25338	0.00686874	0.351075	0.137463	0.902309	same
TLNRD1	ENSSSCG00000037209	1.57108	0.00278342	0.00426686	0.990774	1.56681	same
TLR2	ENSSSCG00000009002	2.31352	0.000502639	1.29269	0.0522086	1.02083	same
TLR3	ENSSSCG00000015801	1.04492	0.0162206	-1.28656	0.118062	2.33149	opposite
TM9SF3	ENSSSCG00000010508	0.768175	0.0253286	-0.214983	0.635567	0.983158	opposite
TMBIM6	ENSSSCG00000029652	0.849497	0.0399736	0.157131	0.469117	0.692365	same
TMC6	ENSSSCG00000032562	-0.976217	0.0135748	-0.234172	0.811703	-0.742045	same
TMED1	ENSSSCG00000038623	-1.29505	0.019138	-0.395294	0.166963	-0.899753	same
TMED10	ENSSSCG00000035684	0.83348	0.0453367	0.200199	0.646102	0.633281	same
TMEM102	ENSSSCG00000028725	-1.864	0.0297805	-0.596973	0.320034	-1.26703	same
TMEM107	ENSSSCG00000027528	-1.24538	0.0494526	-0.1769	0.757334	-1.06848	same
TMEM131	ENSSSCG00000008192	0.721629	0.0178003	0.432275	0.223184	0.289354	same
TMEM140	ENSSSCG00000040673	2.38325	1.86668e-05	0.786507	0.106538	1.59674	same
TMEM150A	ENSSSCG00000008233	-1.19879	0.00904066	-0.146294	0.758536	-1.05249	same
TMEM19	ENSSSCG00000000510	0.694318	0.0389202	0.0219775	0.962799	0.672341	same
TMEM219	ENSSSCG00000052107	-1.03094	0.0464562	-0.251234	0.478108	-0.779703	same
TMEM243	ENSSSCG00000025326	1.39332	0.0033841	0.523485	0.236157	0.869838	same
TMEM268	ENSSSCG00000032835	1.52541	0.000581168	0.362282	0.301206	1.16313	same
TMEM33	ENSSSCG00000037305	1.17339	0.00233075	0.267706	0.637662	0.905679	same
TMEM41B	ENSSSCG00000014579	1.32888	0.00218791	0.180515	0.619653	1.14837	same
TMEM62	ENSSSCG00000004716	1.15173	0.00266962	0.373873	0.212996	0.777855	same
TMEM63A	ENSSSCG00000010854	0.752643	0.0411113	0.607658	0.406856	0.144985	same
TMEM80	ENSSSCG00000044406	-1.44748	0.00366756	-0.490937	0.128744	-0.956547	same
TMOD1	ENSSSCG00000063066	2.17464	0.00896937	-0.0490027	0.905592	2.22365	opposite
TMPRSS2	ENSSSCG00000024336	0.914651	0.0359774	-0.114738	0.872558	1.02939	opposite
TNC	ENSSSCG00000005494	3.18154	0.00527789	0.292103	0.801165	2.88943	same
TNFAIP2	ENSSSCG00000036612	3.50814	0.000303948	0.995117	0.0641093	2.51302	same
TNFAIP6	ENSSSCG00000023716	7.72746	7.02329e-07	0.88029	0.162099	6.84717	same
TNFAIP8L1	ENSSSCG00000034615	1.09385	0.0234685	0.782197	0.0942836	0.311652	same
TNFRSF12A	ENSSSCG00000027130	3.01619	0.000596965	0.364547	0.686726	2.65165	same
TNFRSF1A	ENSSSCG00000000708	1.74474	0.000269589	0.589968	0.153554	1.15478	same
TNFRSF1B	ENSSSCG00000022208	1.84624	0.00402615	-0.203965	0.621127	2.05021	opposite
TNFRSF21	ENSSSCG00000001727	2.03895	4.62773e-05	0.299229	0.340819	1.73972	same
TNFSF12	ENSSSCG00000040188	-1.62373	0.00120945	-0.25798	0.355644	-1.36575	same
TNFSF13	ENSSSCG00000036521	1.49168	0.00226146	0.272124	0.384962	1.21955	same
TNFSF13B	ENSSSCG00000009542	1.39914	0.0372119	0.368394	0.577751	1.03074	same
TNFSF14	ENSSSCG00000026695	4.52438	3.6064e-06	1.09447	0.315127	3.42992	same
TNFSF15	ENSSSCG00000059646	5.70484	5.86062e-05	-1.18164	0.284794	6.88649	opposite
TNFSF18	ENSSSCG00000015487	6.05607	0.000985626	-0.476273	0.568297	6.53234	opposite
TNIP1	ENSSSCG00000017091	1.77634	7.26628e-05	0.422101	0.0878684	1.35424	same
TNIP2	ENSSSCG00000008691	2.60049	1.81959e-06	0.295858	0.454886	2.30463	same
TNS1	ENSSSCG00000027669	-1.22655	0.0337605	-0.25745	0.553843	-0.969099	same
TNS2	ENSSSCG00000000263	-1.18119	0.00692974	-0.113164	0.679532	-1.06803	same
TOPORS	ENSSSCG00000011004	1.07919	0.00354535	-0.039957	0.891927	1.11915	opposite
TOR3A	ENSSSCG00000015525	2.13646	0.000240099	0.245454	0.38089	1.891	same
TOX4	ENSSSCG00000029203	0.72261	0.0071914	0.177561	0.389151	0.545048	same
TP53	ENSSSCG00000017950	0.969985	0.0224191	0.436718	0.276187	0.533267	same
TP53BP2	ENSSSCG00000010894	2.18694	0.000230701	0.394163	0.118642	1.79277	same
TP53I13	ENSSSCG00000017788	-1.23667	0.0278094	-0.375005	0.482223	-0.861664	same
TP53INP1	ENSSSCG00000034321	-1.82872	0.0158467	-0.325665	0.349558	-1.50306	same
TPMT	ENSSSCG00000001073	1.41527	0.00577396	-0.113066	0.80351	1.52834	opposite
TPT1	ENSSSCG00000040929	0.727144	0.00461504	-0.244575	0.276187	0.971719	opposite
TRA2A	ENSSSCG00000015387	1.00209	0.00281262	-0.108806	0.767758	1.11089	opposite
TRA2B	ENSSSCG00000030225	1.17931	0.00100405	0.12675	0.762639	1.05256	same
TRAF3	ENSSSCG00000002525	1.55832	0.000204842	0.243645	0.509842	1.31468	same
TRAF3IP1	ENSSSCG00000025228	-1.07474	0.0152541	0.233784	0.320524	-1.30853	opposite
TRAF3IP2	ENSSSCG00000004420	1.99936	0.000259594	0.522525	0.149018	1.47684	same
TRAF6	ENSSSCG00000038082	1.35889	0.000212949	0.229423	0.321575	1.12947	same
TRAF7	ENSSSCG00000008043	0.651841	0.0426258	0.12543	0.661768	0.52641	same
TRAK1	ENSSSCG00000011278	1.0099	0.00448739	0.143915	0.584509	0.865986	same
TRAM1	ENSSSCG00000006193	1.01648	0.00633318	-0.222097	0.739175	1.23858	opposite
TRANK1	ENSSSCG00000011239	2.90542	2.1689e-05	0.133428	0.763754	2.77199	same
TRAPPC11	ENSSSCG00000015777	-0.732033	0.047088	0.0205309	0.950271	-0.752564	opposite
TRIB2	ENSSSCG00000039080	1.23996	0.0104597	0.53894	0.378647	0.701022	same
TRIM13	ENSSSCG00000009389	-1.22805	0.0426198	-0.243607	0.5926	-0.984446	same
TRIM14	ENSSSCG00000033222	1.9243	0.00748373	0.412836	0.292788	1.51146	same
TRIM25	ENSSSCG00000017614	2.7712	3.14293e-05	0.522747	0.153554	2.24845	same
TRIM32	ENSSSCG00000005501	-1.54579	0.042432	0.266156	0.291411	-1.81194	opposite
TRIM34	ENSSSCG00000014672	1.40116	0.00553991	-0.542021	0.366367	1.94318	opposite
TRIM37	ENSSSCG00000023727	-1.36604	0.0324271	0.221759	0.569754	-1.5878	opposite
TRIM38	ENSSSCG00000035153	0.902591	0.0197426	-0.0826467	0.863175	0.985238	opposite
TRIM50	ENSSSCG00000007703	-2.90242	0.0482983	0.583184	0.544387	-3.4856	opposite
TRIM56	ENSSSCG00000034347	1.95826	0.000110495	0.402787	0.330619	1.55548	same
TRIM62	ENSSSCG00000003620	-1.39868	0.0339393	-0.0575039	0.888386	-1.34118	same
TRIM8	ENSSSCG00000038856	1.5542	3.70448e-05	0.320239	0.17871	1.23397	same
TRIO	ENSSSCG00000016781	0.751432	0.0148995	0.157896	0.614221	0.593535	same
TRIP6	ENSSSCG00000027486	-1.20308	0.0102727	-0.37487	0.260518	-0.828211	same
TRNT1	ENSSSCG00000011529	0.987866	0.00567945	0.0942179	0.852796	0.893648	same
TRPM3	ENSSSCG00000005257	-1.40332	0.0137213	-0.0911669	0.906573	-1.31215	same
TRPM6	ENSSSCG00000005269	1.38757	0.00566307	0.594916	0.188768	0.792651	same
TRPV6	ENSSSCG00000016469	2.14953	0.00546636	0.603404	0.654779	1.54613	same
TRUB2	ENSSSCG00000005645	-0.84613	0.0219591	0.178772	0.60662	-1.0249	opposite
TSC22D2	ENSSSCG00000011708	0.930789	0.0117889	0.325523	0.263293	0.605266	same
TSPAN14	ENSSSCG00000010341	1.04698	0.00687398	-0.292141	0.210049	1.33912	opposite
TSPAN18	ENSSSCG00000013278	-1.02626	0.0386603	0.0624799	0.884548	-1.08874	opposite
TSPAN31	ENSSSCG00000036731	0.971018	0.00732695	0.12185	0.652214	0.849168	same
TSPAN6	ENSSSCG00000012481	1.16114	0.00513992	0.128815	0.833662	1.03232	same
TSPYL1	ENSSSCG00000004438	-1.31045	0.029812	0.433359	0.425763	-1.74381	opposite
TSPYL2	ENSSSCG00000012323	1.30544	0.00216309	-0.19256	0.557487	1.498	opposite
TSPYL4	ENSSSCG00000047800	-1.7771	0.00297194	0.293617	0.273772	-2.07072	opposite
TSPYL5	ENSSSCG00000033112	-1.96367	0.00993412	0.0995936	0.757739	-2.06327	opposite
TTC17	ENSSSCG00000013284	0.99681	0.00567945	0.285884	0.220519	0.710927	same
TTC23	ENSSSCG00000004813	1.29197	0.0296814	0.530462	0.411051	0.761508	same
TTC31	ENSSSCG00000008275	0.916464	0.012512	0.373217	0.25039	0.543248	same
TTC39A	ENSSSCG00000003875	1.25025	0.0226974	0.433667	0.361282	0.816578	same
TTC5	ENSSSCG00000002145	-1.162	0.0408468	0.380168	0.326485	-1.54217	opposite
TTF2	ENSSSCG00000006733	1.19095	0.034486	0.0782994	0.913476	1.11265	same
TTPAL	ENSSSCG00000036684	1.54059	0.0142999	0.234635	0.525688	1.30595	same
TUBA1B	ENSSSCG00000000190	0.992394	0.0269554	-0.121024	0.801165	1.11342	opposite
TUBA8	ENSSSCG00000060615	2.02211	0.0402071	0.411825	0.132867	1.61029	same
TUBGCP5	ENSSSCG00000027105	-1.387	0.0461669	-0.0627793	0.873145	-1.32422	same
TUFT1	ENSSSCG00000006620	0.746189	0.0333663	0.397019	0.307637	0.34917	same
TULP2	ENSSSCG00000003149	2.68389	0.00173849	0.427504	0.328626	2.25639	same
TULP3	ENSSSCG00000000737	-1.12815	0.0157483	0.385435	0.321922	-1.51359	opposite
TWF2	ENSSSCG00000011435	-1.2209	0.0118336	0.252978	0.361334	-1.47388	opposite
TXNDC12	ENSSSCG00000003867	0.801594	0.0118432	-0.13161	0.592182	0.933204	opposite
TXNL1	ENSSSCG00000004537	0.683893	0.0197281	-0.0352076	0.937757	0.719101	opposite
TXNRD1	ENSSSCG00000000843	2.39346	4.64484e-05	1.13501	0.0600281	1.25845	same
TYRO3	ENSSSCG00000004744	-2.22526	0.0122729	-0.256441	0.484708	-1.96882	same
UAP1	ENSSSCG00000006340	1.26372	0.00471447	0.238755	0.600268	1.02496	same
UAP1L1	ENSSSCG00000040003	-0.973177	0.0444082	-0.611315	0.0563733	-0.361862	same
UBA7	ENSSSCG00000011393	1.86492	0.0112582	0.509751	0.195621	1.35517	same
UBALD2	ENSSSCG00000023423	1.62888	8.72962e-05	-0.394617	0.319339	2.0235	opposite
UBAP1	ENSSSCG00000021761	0.916877	0.00234338	0.123842	0.564176	0.793035	same
UBB	ENSSSCG00000018033	2.08024	4.76175e-06	0.166982	0.497889	1.91326	same
UBC	ENSSSCG00000029226	1.65673	0.000105098	-0.0287583	0.94582	1.68549	opposite
UBE2B	ENSSSCG00000038953	0.802765	0.0139343	-0.0108143	0.977509	0.813579	opposite
UBE2D1	ENSSSCG00000033323	1.0271	0.0456338	-0.0544109	0.949283	1.08152	opposite
UBE2D3	ENSSSCG00000035622	1.14289	0.00060364	0.0952583	0.872955	1.04764	same
UBE2H	ENSSSCG00000016564	0.822205	0.00686758	0.151293	0.57245	0.670912	same
UBE2L6	ENSSSCG00000023379	3.54636	6.6847e-05	0.778947	0.133064	2.76741	same
UBE2S	ENSSSCG00000035344	0.89211	0.00472029	0.171342	0.519468	0.720768	same
UBE2Z	ENSSSCG00000025638	0.840012	0.0074537	0.31894	0.248752	0.521072	same
UBQLN1	ENSSSCG00000021005	0.867379	0.00179328	0.0969123	0.742639	0.770466	same
UBR1	ENSSSCG00000004717	1.41043	6.42391e-05	0.282648	0.513041	1.12778	same
UBR4	ENSSSCG00000003488	0.672648	0.0149585	0.207306	0.418473	0.465342	same
UBR7	ENSSSCG00000002460	-0.839514	0.0497267	0.162447	0.45657	-1.00196	opposite
UGCG	ENSSSCG00000022780	2.09034	0.000199705	-0.105133	0.830862	2.19547	opposite
UGP2	ENSSSCG00000008368	0.895302	0.00939392	0.330235	0.417497	0.565067	same
ULK3	ENSSSCG00000001898	-0.891092	0.0350033	-0.404941	0.106916	-0.486151	same
UNC93B1	ENSSSCG00000012893	1.43297	0.0271775	0.608937	0.174212	0.824029	same
UPF2	ENSSSCG00000011117	0.751515	0.0134164	-0.106959	0.680926	0.858473	opposite
UPF3A	ENSSSCG00000024679	-1.74866	0.00207442	-0.218655	0.293809	-1.53001	same
UPP1	ENSSSCG00000030388	3.6254	0.000581168	1.57906	0.0678913	2.04634	same
UPP2	ENSSSCG00000021938	-1.42558	0.0330533	-2.45366	0.180027	1.02808	same
UQCC3	ENSSSCG00000038370	-0.741911	0.0464183	-0.0174852	0.959153	-0.724426	same
USF1	ENSSSCG00000006371	0.93356	0.00700502	0.0962157	0.678513	0.837344	same
USP15	ENSSSCG00000000457	1.70734	0.000539497	0.366393	0.293156	1.34094	same
USP2	ENSSSCG00000015120	-1.06266	0.0119524	0.129858	0.645941	-1.19252	opposite
USP20	ENSSSCG00000024341	-0.901261	0.0468078	0.126321	0.603887	-1.02758	opposite
USP42	ENSSSCG00000032705	0.783	0.0401066	0.412797	0.18347	0.370203	same
USP6NL	ENSSSCG00000011120	0.884371	0.0408468	-0.0169194	0.961647	0.901291	opposite
VAMP2	ENSSSCG00000034868	-1.42116	0.00281171	0.0699013	0.817365	-1.49106	opposite
VASH1	ENSSSCG00000002389	1.14919	0.00670898	-0.516879	0.203219	1.66607	opposite
VCPIP1	ENSSSCG00000006209	1.06585	0.0182052	0.258477	0.519869	0.807375	same
VDR	ENSSSCG00000020864	1.15555	0.0246876	0.637159	0.260579	0.518396	same
VEGFB	ENSSSCG00000054506	-0.956461	0.0033841	-0.319749	0.179978	-0.636711	same
VEZF1	ENSSSCG00000017623	0.63657	0.0487094	-0.0558761	0.857836	0.692446	opposite
VGF	ENSSSCG00000039053	4.04983	6.42391e-05	-0.123284	0.814235	4.17311	opposite
VKORC1L1	ENSSSCG00000028513	1.11638	0.0118937	-0.0883736	0.820888	1.20475	opposite
VMAC	ENSSSCG00000031764	-2.11604	0.0239555	-1.12667	0.0839521	-0.989368	same
VMO1	ENSSSCG00000017915	3.41976	0.000603763	0.655116	0.465329	2.76465	same
VMP1	ENSSSCG00000017668	1.83352	0.00242692	0.256568	0.591277	1.57695	same
VPS26C	ENSSSCG00000012063	-0.923242	0.0151704	-0.105431	0.718835	-0.817812	same
VPS29	ENSSSCG00000009823	0.662797	0.0320449	-0.119673	0.743029	0.782471	opposite
VPS37B	ENSSSCG00000028889	1.34722	0.00121785	-0.0450817	0.89405	1.3923	opposite
VPS37C	ENSSSCG00000028762	0.772965	0.047088	0.286516	0.365566	0.486449	same
VPS37D	ENSSSCG00000033358	-1.55716	0.0270321	-0.217764	0.483878	-1.3394	same
VSIG4	ENSSSCG00000035170	-2.36096	0.0164102	-0.984741	0.482223	-1.37622	same
VSTM4	ENSSSCG00000010385	-1.7496	0.0316279	0.119148	0.768751	-1.86875	opposite
VWA1	ENSSSCG00000003344	-2.31676	0.0236362	-0.196688	0.648977	-2.12008	same
VWCE	ENSSSCG00000013093	1.07299	0.0372518	-0.838997	0.385067	1.91199	opposite
WAC	ENSSSCG00000011013	0.649187	0.0188558	0.159022	0.53284	0.490165	same
WARS1	ENSSSCG00000002516	2.54082	0.000111903	0.857125	0.0883184	1.6837	same
WBP1L	ENSSSCG00000029594	0.797521	0.049021	0.276577	0.362271	0.520945	same
WDR35	ENSSSCG00000008604	-0.958452	0.0394188	0.146275	0.718819	-1.10473	opposite
WDR54	ENSSSCG00000008282	-1.24353	0.0335095	0.146544	0.69245	-1.39008	opposite
WDR6	ENSSSCG00000011369	-1.26864	0.00748373	-0.280859	0.412292	-0.987782	same
WDR83	ENSSSCG00000013722	0.722813	0.0204477	-0.428183	0.141019	1.151	opposite
WDR90	ENSSSCG00000007991	-1.66813	0.0465801	-0.645211	0.256388	-1.02292	same
WDSUB1	ENSSSCG00000035702	-0.946276	0.0460385	0.131057	0.788654	-1.07733	opposite
WFS1	ENSSSCG00000032452	0.888091	0.0212761	-0.261699	0.659845	1.14979	opposite
WIPI1	ENSSSCG00000017260	-1.16205	0.00257805	-0.133488	0.589703	-1.02856	same
WNK4	ENSSSCG00000060121	-1.82901	0.0361887	-0.0387343	0.937619	-1.79028	same
WRAP53	ENSSSCG00000017949	-1.11666	0.0268962	0.271189	0.441285	-1.38785	opposite
[truncated: 76 more rows]

[truncated: 3 more sheets: DE_uniqueToKidney_kidney_blood, DE_uniqueToBlood_blood_brain, DE_uniqueToBlood_blood_kidney]
