# Supplementary material for: Commonly disrupted pathways in brain and kidney in a pig model of systemic endotoxemia
Source: J Neuroinflammation. 2024 Jan 4;21:9. doi: 10.1186/s12974-023-03002-6 (PMC10765757; doi:10.1186/s12974-023-03002-6)
Supplement: Supplementary file 9 — Additional file 9: Table S8. Differentially expressed genes shared and unique among the brain, kidney, and blood. Differentially expressed genes, adjusted p < 0.05, which are shared and unique among the brain, kidney, and blood following LPS challenge. Showing results for the samples were processed following the star/limma-voom pipeline. [file 12974_2023_3002_MOESM9_ESM.xlsx]

## Sheet: KEY
Differentially expressed genes (DEGs), adjusted p-value < 0.05
DEGs that up or down-regualted among the tissues, Brain, Kidney, and Blood.
No gene will show up in more than one list. For example, if a gene is down-regulated in brain, kidney, and blood, then that gene will NOT be in the kidney_brain_down list.
Column	Description
shared_down	genes that are down-regulated in all three tissues (adjusted. p-value < 0.05 & log2FC < 0)
kidney_brain_down	genes that are down-regulated in kidney and blood (adjusted. p-value < 0.05 & log2FC < 0)
blood_brain_down	genes that are down-regulated in blood and brain (adjusted. p-value < 0.05 & log2FC < 0)
blood_kidney_down	genes that are down-regulated in blood and kidney (adjusted. p-value < 0.05 & log2FC < 0)
blood_down	genes that are uniqually down-regulated in blood (adjusted. p-value < 0.05 & log2FC < 0)
kidney_down	genes that are uniqually down-regulated in kidney (adjusted. p-value < 0.05 & log2FC < 0)
brain_down	genes that are uniqually down-regulated in brain (adjusted. p-value < 0.05 & log2FC < 0)
shared_up	genes that are up-regulated in all three tissues (adjusted. p-value < 0.05 & log2FC > 0)
kidney_brain_up	genes that are up-regulated in kidney and blood (adjusted. p-value < 0.05 & log2FC > 0)
blood_brain_up	genes that are up-regulated in blood and brain (adjusted. p-value < 0.05 & log2FC > 0)
blood_kidney_up	genes that are up-regulated in blood and kidney (adjusted. p-value < 0.05 & log2FC > 0)
blood_up	genes that are uniqually up-regulated in blood (adjusted. p-value < 0.05 & log2FC > 0)
kidney_up	genes that are uniqually up-regulated in kidney (adjusted. p-value < 0.05 & log2FC > 0)
brain_up	genes that are uniqually up-regulated in brain (adjusted. p-value < 0.05 & log2FC > 0)

## Sheet: shared_and_unique_DEGs
shared_down	kidney_brain_down	blood_brain_down	blood_kidney_down	blood_down	kidney_down	brain_down	shared_up	kidney_brain_up	blood_brain_up	blood_kidney_up	blood_up	kidney_up	brain_up
RAMP2	CD93	LEF1	SGK1	PGD	PLVAP	OCLN	CD274	SOCS3	CACNA1I	FAS	TRIM10	BNIP5	PLAU
ARAP3	HSPA12B	CTSZ	DUSP7	NAGK	ENSSSCG00000008147	SLC2A1	TNFAIP3	CCL2	ANK1	ENSSSCG00000037358	C9orf40	RALGDS	KCNK3
ARHGAP25	NOTCH4	ITPR3	ZNF512B	MAP3K1	ENSSSCG00000033189	APOA1	IRF1	TUBB6	ENSSSCG00000052111	RETN	SPTA1	STEAP4	ENSSSCG00000032591
B3GNT3	USHBP1	TMSB4X	ACVRL1	SELL	ALDH8A1	ENSSSCG00000016548	NFKB2	CSRNP1	LRRC32	CXCL8	ENSSSCG00000033181	BCL6	ENSSSCG00000008832
FLI1	CAVIN2	TIFAB	XPC	GMFG	ART4	CARD10	CSF1	STX11	TRAF1	TNIP2	HMBS	RRAD	TM4SF1
MFNG	KANK3	PGGHG	STAB1	ARRB1	PCDH12	SLC52A3	BIRC3	ENSSSCG00000006286	ENSSSCG00000023584	TNFAIP6	GABARAPL1	DIO2	CNGA4
ENSSSCG00000049524	CLEC3B	SLC43A3	XYLT2	ARHGAP1	RAPGEF3	LRATD2	RELB	GNAT1	PIM3	ENSSSCG00000011106	ENSSSCG00000038275	ANGPTL4	SHH
TRAF3IP3	CD34	RASAL3	SIPA1	CD37	PPARGC1A	MFSD2A	NFKBIE	CXCL2	KEL	CRISP3	PLCL2	AMCF-II	ENSSSCG00000038906
CTDSP1	SOX18	KLHL13	ENSSSCG00000034625	S1PR4	CBX6	SEMA3G	ICAM1	NUAK2	IRF4	C5	DDAH1	ELL	CABP7
ENSSSCG00000027916	ID1	HMGN3	PECAM1	MYO1F	CCND1	SLCO2B1	RIPK2	RDH10	USPL1	TNIP3	XPO7	FGB	ENSSSCG00000007481
VIM	SERPINB9		LAPTM5	KCTD12	SMTN	FOXF2	NFKB1	ARID5A	UBE2G1	JUN	DNM3	S100A8	FAM167B
	TBX1		TCAF1	OGFRL1	H1-0	DEGS2	CCDC194	BATF2	SEMA4C	ENSSSCG00000058709	SAMD7	LBP	ERRFI1
	GATA2		SLC6A6	TNFAIP8L2	EVA1B	LMCD1	NFKBIZ	IER3	PLEKHG1	SAT1	CMAS	MSC	EMP1
	ESAM		ERCC6L2	FKBP5	PTPRB	ITM2A	UBD	ZFP36	RUNX3	RGS16	SLC22A23	TGIF1	TGFB3
	CYYR1		RAB11FIP4	ENSSSCG00000033918	FHL1	APCDD1	RND1	CSF3	STIL	SYS1	GATA1	RND3	HS6ST2
	ARHGAP27		CENPB	ENSSSCG00000033880	RNF144A	MARVELD2	NUB1	ENSSSCG00000003079	STARD8	CGAS	ADD2	FGG	SCRT2
	BEX1		CSF1R	BIN2	GASK1B	CD320	PTPN1	VCAM1	UVRAG	TICAM1	RHAG	PCOLCE2	TMEM132A
	TMEM204		LFNG	NCF4	SLC9A3R2	MECOM	ENSSSCG00000030801	STC2	AKAP12	UBB	TAL1	ELF3	EGR3
	ADGRL4		ENSSSCG00000010280	DEF6	TNFSF12	ZIC3	ATF3	NFIL3	CIITA	HIVEP1	TLCD4	PTX3	SPRY4
	TEK		ENSSSCG00000032554	NUDT3	C1orf198	EGFL8	HSPA6	ADAMTS1	KANSL1	GADD45G	GYPC	CFB	RIN3
	ENSSSCG00000027677		PLXND1	MTCP1	FBLN5	ENSSSCG00000054353	PIM1	THBS1	TIAM2	IL1A	FAM117A	SMPDL3B	SLC26A11
	SOX13		OTULINL	ANTXR2	PIK3IP1	SRARP	TRAF2	BTG2	ENSSSCG00000058782	PPA1	ISCA1	OLFM4	SLC22A5
	KLHDC8B		ADA2	FGL2	FGD5	ITGA6	DDX58	FOSL1	VEGFA	BATF	RHCE	ENSSSCG00000016254	HR
	COPZ2		MPEG1	NAGA	SMTNL2	OMD	PMAIP1	GCH1	ARNTL	STAT3	CAPN5	PXYLP1	SMIM3
	NES		SLA-DMB	TXNIP	ZNF395	DDC	ARL5B	ENSSSCG00000038141	ENSSSCG00000026701	GNA13	STRADB	REC8	ENSSSCG00000033009
			CALHM2	RBPJ	FABP5	ADGRF5	NFKBIA	ENSSSCG00000061605	CAMSAP2	ATF4	ANKLE1	EXOC3L4	MAK
			ZFP62	F13A1	ENSSSCG00000031640	TBX3	CXCL10	GADD45A	PPM1D	ENSSSCG00000011000	RAB3IL1	LIF	SEMA3F
			ZNF346	CCR2	ABHD15	RO60	SLC39A14	FOSL2	SHD	ZC3HAV1	ENSSSCG00000031608	ENSSSCG00000030371	KPNA2
			ADPRH	ENSSSCG00000029414	ARRDC2	HYAL1	ENSSSCG00000038594	PLAUR	PHLPP2	DTX3L	SLFN14	XKR8	CYP3A29
			ENSSSCG00000022236	CAMK2G	HEYL	ADAP2	CD40	RNF122		DUSP10	EIF2AK1	ENSSSCG00000003090	SNAI2
			CYBRD1	LTBP1	MAST3	ENSSSCG00000024000	CASP7	CEMIP2		REL	EPB42	SQSTM1	COX10
			PLCD1	PGK1	OSBPL5	TMIGD1	TRIM26	ENSSSCG00000022925		IFIT5	UROS	PHC2	SLA-DQB1
			RAB31	CORO1A	NR2F1	MEGF6	PHF11	ENSSSCG00000014565		IDO1	BABAM1	IFRD1	ENSSSCG00000053158
			TK2	RMND5B	CRIP2	TST	MAFF	FAM110C		STAT1	SPINK4	ENSSSCG00000052907	AKR1D1
			TWF2	KIAA0513	EMCN	ENSSSCG00000039273	SOCS1	ENSSSCG00000000148		TMEM140	PGM2L1	KLHL35	NRAP
			ZNF362	DHRS9	RGS9BP	CTHRC1	IER5	SELP		MAP2K3	TANC1	SLC11A2	CPA6
			RXRA	APBB1IP	ENSSSCG00000014822	MYCT1	DNAJB1	IL6		NFKBIB	ANKDD1B	SP110	ENSSSCG00000029696
			SH3BP5	DEF8	SALL2	ZIC2	CD69	ENSSSCG00000004572		CHORDC1	ART5	BTG3	VASH2
			EHMT2	PACS2	IGFBP5	CIDEC	PARP14	TCIRG1		CSRNP2	FBXO7	PRRG4	PLAT
			RCAN3	STK38	UPF3A	GGT5	GBP5	NOCT		GBP2	MTMR8	RNF6	HPN
			GVQW3	F8	MGP	EPHB4	HSPA8	RNF19B		DMXL1	CDKN3	ENSSSCG00000007719	EPHA10
			ADAM28	CD63	EXOC3L2	SLC6A20	SLC1A5	MAP3K14		TRANK1	ALAD	ENSSSCG00000006588	HECW2
			CFD	ARHGEF11	PEAR1	ALPL	ZNFX1	TRIB1		RNASEL	NME4	IRF7	TMPRSS13
			PXN	CYRIA	RCOR2	HSCB	CASP10	PLEKHS1		GPBP1	FANCL	MISP	ENSSSCG00000016215
			BORCS6	ENSSSCG00000012102	DNASE1L3	ACE	ENSSSCG00000055162	ENSSSCG00000059404		FLYWCH2	ENSSSCG00000062927	ENSSSCG00000008998	DLK1
			TMC6	LEPROT	KDR	ENSSSCG00000058854	SERPINE1	IER2		DHX58	CHAC2	MOCOS	ENSSSCG00000056240
			NBEAL2	ENSSSCG00000033623	CASKIN2	FOXQ1	HSPH1	SLC25A25		HMGCR	MAD2L1BP	ENSSSCG00000023426	SUSD4
			HPS1	DCLRE1C	TSPYL4	ENSSSCG00000012257	PDE4B	ENSSSCG00000060276		TRIM25	BCL2L1	WTAP	KCNS3
			PPM1M	ENSSSCG00000041313	WIPI1	CCDC68	CDKN1A	ETS2		ADAR	KIF18A	ZFHX2	PREX1
			GPANK1	GNAI2	CEP19	PCBD1	PFKFB3	PLOD1		LENG9	BUB1B	CHI3L2	ENSSSCG00000057274
			SFXN2	CARD9	LRIG3	CXXC4	ZC3H12A	SOD2		PNRC1	EPB41	AHRR	GJA4
			MAP4K2	CA13	RRAGD	ENSSSCG00000063127	PRDM1	CXCL9		EIF2AK2	CA1	SLAMF7	MTCL1
			FAM117B	DAGLB	ENSSSCG00000022906	HMGB2	PML	HLA-DOB		B3GNT2	DLGAP5	MPZL2	SLC6A1
			PCMTD2	ALDH1L2	ENSSSCG00000040337	STAP1	MX2	EMILIN2		ENSSSCG00000007355	STMP1	PI4K2B	TKTL2
			RGS10	LYST	EGFL7	SFRP2	CISH	ZSWIM4		ADGRG6	MCCC1	GFI1B	ARC
			FAM219B	WDR81	SESN1	CYP20A1	DUSP5	FILIP1L		RHBDD1	JOSD2	SCD	KHDC4
			CD163	IL10RA	APLNR	TCF7	ENSSSCG00000017146	OSMR		SP140	UROD	ENSSSCG00000022258	CD3D
			IKZF5	VCAN	PATZ1	SLITRK6	TIFA	RHOJ		RELA	TRAK2	CCL22	EID2
			CEP250	ANXA1	SH2D3C	AGXT	BCL3	OAS1		AVIL	TSPO2	SLC39A8	RIPK4
			PRKAG2	LBR	VAMP2	PDGFRA	IFIH1	B4GALT1		ENSSSCG00000039214	TRIM58	ENSSSCG00000008058	SLC24A4
			LYSMD4	APH1A	POMK	ENSSSCG00000005834	SAMD9	TNFAIP1		REM2	RAD23A	RBP7	LOXL2
			CCL14	PIK3CG	ST6GALNAC2	NID2	SBNO2	EPHA2		HSP90AA1	BUB1	OSER1	SHROOM4
			VPS26C	ENSSSCG00000036618	PLCG1	RNF144B	ENSSSCG00000063342	IL4R		IFI44	DNAJB2	FAM83B	LOXL4
			HDAC10	TTC13	PALM3	NAALAD2	JUNB	ENSSSCG00000001931		MX1	FHDC1	IKBKB	COL26A1
			IFFO1	MBP	TMEM80	CSPG4	SIK1	GPR4		GBP1	GAS2L3	FAM83A	RAX2
			PDCL	ENSSSCG00000007181	SLC25A45	MDK	CD83	MXD1		SLC7A1	PSMF1	GPRC5A	VPREB3
			TBXA2R	SNAP29	TLCD2	PLP2	MOB3C	CXCL11		UBR1	ZNHIT1	B4GALT5	ENSSSCG00000056469
			ST3GAL2	ADAM19	RUSC2	ENSSSCG00000039830	TRIM21	PTGS2		ZHX2	BLVRB	PLEKHA4	ENSSSCG00000039587
			HSDL1	CD27	SMAD6	SPATA2L	BAZ1A	PNKD		MOV10	ENSSSCG00000022128	PTPN2	ARSI
			C8orf82	CD52	ENSSSCG00000030241	SERINC5	RSAD2	PGM2		UBE2L6	ENSSSCG00000007520	PLA2G2D	SCRT1
			CCDC87	GNB4	MED11	BCL7C	TAP1	BCL2L14		ACOD1	YPEL4	SEMA4D	FAM83C
			MTFR1L	CD1B	VEGFB	ZMAT1	SPSB1	DEPP1		NKX3-1	GLRX5	DPP3	GZMM
			NAGLU	ST8SIA4	DUSP28	RBP1	ISG15	F3		AREG	UBAC1	DDIT4	CCDC134
			MRC2	NRROS	ZBTB47	TMOD3	IL2RA	ENSSSCG00000038670		DNAJB4	ENSSSCG00000020872	ARRDC4	OSBP2
			ERG28	FKBP15	TGFB1I1	FABP7	SERTAD1	PLAGL2		N4BP1	MPHOSPH9	STX3	LAMP5
			ZNF512	PLXNC1	SFRP4	PCDH17	NR4A3	SIX4		NT5DC3	MOB2	IKZF4	SLC45A4
			ADORA3	MEF2C	FLT4	SNRPF	ENSSSCG00000029160	SPRY2		ENSSSCG00000032016	BPGM	ENSSSCG00000000231	ATP2A1
			NPHP3	TIAM1	B4GAT1	ENSSSCG00000039545	CASP8	ZNF217		IRF9	INO80C	ENSSSCG00000002486	EVC
			KDM4B	DGKZ	ARHGEF15	TMSB10	STAT5A	TRIM16		ENSSSCG00000058071	RANBP10	ENSSSCG00000009633	ENSSSCG00000023172
			MTMR4	CCPG1	MEIS1		TRIB3	IFIT2		MYC	ENSSSCG00000023603	ENSSSCG00000020838	SH3TC1
			ZNF652	CAP1	PTH1R		EPSTI1	RHBDF2		UBC	GPSM2	C3orf52	HS6ST3
			CIRBP	WDFY3	EFCAB12		BST2	OAS2		TRIM56	ZAN	ENSSSCG00000031177	OLFM3
			RNASE6	ASAH1	LAYN		USP18	ENSSSCG00000017920		SLC6A9	NCOA4	TNFRSF21	PEG3
			KIAA0930	DOCK11	FRMD3		DDIT3	ENSSSCG00000012074		CCDC71L	TFDP2	TXNRD1	SCN2B
			NICN1	VAT1	ADRA2B		GADD45B	ADAMTS4		WARS1	ATP4B	TNFSF15	LINC00672
			EID1	ENSSSCG00000037541	LIMS2		IFIT1	MAP3K8		PDCD1LG2	ENSSSCG00000060915	MCL1	ENSSSCG00000046422
			ARHGAP45	MSN	FN3KRP		ZBP1	HDAC4		SLC25A28	ENSSSCG00000055794	RYBP	OSBPL3
			GSN	ALKBH7	B3GNT9		ENSSSCG00000060622	MADCAM1		HSH2D	ARL4A	VGF	CRYBB3
			CCDC65	SLC35C1	LPCAT4		IFIT3	PPRC1		DUSP16	SOX6	CEBPG	NYNRIN
			DOK1	TYROBP	ABCA6		HERC5	TIMP1		CARS1	SLC14A1	ENSSSCG00000033183	INTS7
			MS4A2	MAPKAPK3	MYCBP		ISG20	TEAD4		IRF2	HMMR	FJX1	PLEKHA8
			TRUB2	TOR1B	ANKS4B		PLOD3	BATF3		MARCKSL1	CCDC18	MMP8	RUNDC1
			TBC1D24	C6orf89	ANKZF1		CCL4	ATP1A1		ENSSSCG00000044542	CAPN11	EPOP	DLST
			CCDC125	MRTFA	CNN2		IRAK2	SEMA7A		CYP27B1	CA2	BMP1	FGFR3
			ENSSSCG00000040016	FGR	SLC25A34		NT5C3A	RMC1		PHLDA1	DLC1	ACO1	SNIP1
			GAS8	HPS3	CDKL1		DDX60	HSPA5		ASNS	CCDC42	ENSSSCG00000009422	CCN1
			CDAN1	FAAP20	RIMKLB		RELL1	IL10RB		OPTN	ENSSSCG00000038628	TNIP1	ENSSSCG00000009338
			FUOM	NLRP3	THSD1		TRIP10	XBP1		CYLD	SNX15	ENSSSCG00000037620	UBE2G2
			ZXDC	SSR1	PHACTR2		BHLHE40	TNFSF9		ICAM4	EZH2	ENSSSCG00000005518	NAB2
			KLHL20	CHST15	DES		ADM	TRIM47		RESF1	NTAN1	IER5L	ARHGEF3
			RNASEH2A	ENSSSCG00000033720	CSDC2		FOS	IRF8		PLEK	PKD2	GUCY1A1	PSD2
			ARRB2	CORO7	SAMD11		JMJD6	TFPI2		UGCG	GABARAPL2	ADAMTS8	TMEM169
			SLA-DMA	GMEB1	LMOD1		ODC1	ENSSSCG00000014997		RAB21	TNNI1	RASSF9	TMEM184B
			ENSSSCG00000035675	ATP13A2	COL8A2		ETV7	SLC27A3		AGO2	REEP1	TAPBPL	RHOBTB2
			ACTR1B	ENSSSCG00000013380	PXDN		CMPK2	FAM111B		RMI1	UBE2R2	UBALD2	NR1D1
			SPAG7	GNAT3	PDE2A		CDC25C	MAST4		ENSSSCG00000017754	SLTM	TGM1
			GORASP1	SPPL2B	ENSSSCG00000006350		HERC6	MASP2		PSMA5	PRDX2	TM4SF20
			MAEA	SNX18	BEND5		STIP1	KDM6B		KCNK5	SMOX	ENSSSCG00000031595
			NPRL2	RGS19	ENSSSCG00000035307		SLC41A1	TEAD3		SMG1	TEX14	ITGA3
			MRC1	ARHGEF18	ZSWIM1		ATF7IP2	ENSSSCG00000038912		TRAF3	SLC16A14	TCP11L1
			ZBTB7B	C2CD2L	ENSSSCG00000038829		TGM2	SLC20A1		ENSSSCG00000033089	ENSSSCG00000053292	DNAJC1
			TELO2	ABR	FAM81A		AHSP	LAMA4		ENSSSCG00000056699	KIF11	BCAR1
			FANCE	SLC12A9	ENSSSCG00000031925		PLSCR1	CCNL1		PPP1R15A	NDC80	ENSSSCG00000015662
			PDLIM2	AQP3	TSPYL5		YBX3	MAPKAPK2		DAXX	CNTLN	S100A12
			CMC4	CACNG6	G6PC1		ADAMTS9	SP1		TOR3A	HERPUD2	SOX4
			SPHK2	AMPD3	PIK3C2B		ALAS2	BDKRB2		FAM53C	AQP1	TFE3
			RNF125	ENSSSCG00000007940	GPR34		AEN	ENSSSCG00000006395		RSRC2	PHACTR3	CSRP2
			SIRT3	CCDC88A	PLPP1		MARCHF3	IRF2BPL		CCL5	OAZ1	ENSSSCG00000002483
			FBXL4	GYS1	PALS1		CLIC2	SUSD6		CDC42EP2	ENSSSCG00000003247	PPAT
			ZDHHC7	GPI	AFAP1L1		DDX3X	CHAC1		ENSSSCG00000007978	ERMAP	IL1RAP
			ABCA2	ALDH4A1	DYSF		ACSL5	RIPK1		LAP3	RBM38	DRAM1
			ENSSSCG00000032073	CAPN2	SHE		BCOR	NFYA		FBXO39	SGO1	EBI3
			RCSD1	PLEKHO2	P2RY12		DCUN1D3			HES4	CTSV	MPZL3
			MTHFR	TRAPPC2L	WDR6		DNAJA4			NMI	CYB5A	ZFP36L1
			APPL2	OSBPL11	NET1		MNDA			ACHE	DCAF12	OSGIN1
			MTG2	ENSSSCG00000031916	ARHGEF6		ENSSSCG00000055618			ENSSSCG00000014540	RBX1	TBC1D8
			OARD1	MARCKS	KANK2		HIVEP2			SMAGP	IFRD2	ENSSSCG00000037735
			STX10	ANKRD13A	PACSIN3		EGR2			ENSSSCG00000001398	IQUB	SLC1A4
			RARA	CNPY3	TNS2		ENSSSCG00000009348			NBN	RNF10	IFNGR2
			TRAPPC11	PLBD1	ZCCHC24		EGR1			TAP2	DHRS4	ZBTB38
			FCSK	ENSSSCG00000013366	KLF2		ENSSSCG00000014618			ZBTB10	ENSSSCG00000030696	FRMD6
			C19orf25	SLC25A24	KCND3		ENSSSCG00000029347			ENSSSCG00000061023	FECH	SERPINH1
			DHX29	MTSS1	ALDH1B1		FOSB			BAG3	ENDOD1	CERS4
			INPPL1	SEMA4A	TMEM150A		ENSSSCG00000061858			GRAMD2B	KLHL36	RCAN1
			ELMOD3	DCTN2	HSPA12A		ZBTB21			PARP12	RGS1	PRPH
			UAP1L1	GLCE	LDB2		FKBP4			PDE12	PFKFB1	ATP2A2
				CTSS	DENND6B		DET1			ENSSSCG00000059088	TRMO	RRBP1
				MAN1C1	HOXC4		SLCO4A1			ENSSSCG00000031083	KIF4A	EHF
				CTSD	LGALSL		TRAFD1			SLC38A2	FBXO46	CFLAR
				PLCB2	ACOX2		CLEC2B			ZFAND2A	TMEM11	RNF24
				IDS	ZNF786		SENP3			PTGES3	ENSSSCG00000008012	HMGA1
				GAB2	PITPNM2		HSPA9			TARS1	CLDN20	ATF5
				FUCA1	AGFG2		ENSSSCG00000058619			ZFP2	SLC25A21	ENSSSCG00000006932
				MFSD6	CDC16		IL15			DNAJB6	ENSSSCG00000025681	ARHGAP8
				XRCC5	SLC24A3		PLK2			TMEM268	ATOX1	PLIN3
				EXPH5	MBLAC1		TIGAR			NEMP2	SUCO	ENSSSCG00000060248
				RNF149	DACT1		SELENOI			STAT2	DYRK3	LPGAT1
				GNAQ	PNMA1		SERINC2			ATP11C	FAM110B	CX3CL1
				VRK3	SDHAF1		HBB			USP15	TAX1BP1	PIK3AP1
				ACSS2	TYRO3					LIPG	ENSSSCG00000025414	TRAF6
				FES	FRMD1					SNX10	GSTO1	NEURL3
				ATP6AP1	VSIG4					RBBP8	ENSSSCG00000009495	PRNP
				ARHGEF1	P2RX7					PARP8	RMND5A	TDRD7
				SLC49A3	CCNF					OTUD4	ENSSSCG00000042522	ENSSSCG00000062845
				PTPN6	ENSSSCG00000035224					KANSL1L	FOXO3	RFC2
				NXPE3	DACT3					UBE2D3	CEP162	CHI3L1
				GSDMD	ASPA					CHD1	RPS6KA6	ARRDC3
				SUGP2	DDN					CACYBP	H3-3A	TP53BP2
				QPCT	MVD					SAP30L	ZNF532	MAB21L3
				H6PD	HNF4A					HERC4	AGTPBP1	PPP1R18
				MLXIP	ENSSSCG00000026446					TNFSF18	PCSK6	HSP90B1
				MACROH2A1	PMM1					GABPB1	RAB8A	HSPB11
				ENSSSCG00000029752	TRIP6					PARP9	ARHGAP23	ENSSSCG00000054220
				TMED4	ITGA8					CYTH1	ZC3H6	SNX33
				TBC1D2B	ENPP4					PSMB9	ENSSSCG00000003302	RAP2C
				ENSSSCG00000003272	PHETA2					SRXN1	RPLP2	TRAF3IP2
				TLE3	FUT1					ELF1	RSPH9	SPP1
				ZBTB14	DIPK1B					SLC5A3	ENSSSCG00000023320	SGMS2
				RETSAT	TRPM3					TBC1D22B	ENSSSCG00000043115	LGALS8
				SPECC1L	NFATC1					FUNDC1	ASPN	ENSSSCG00000003998
				LRPAP1	ENSSSCG00000025644					ENSSSCG00000041731	SHF	ASPHD2
				GIT2	GTF2I					C17orf98	ENSSSCG00000009046	HYOU1
				CCDC47	SPART					ABTB2	CCDC158	TNFAIP2
				TLR6	PDZD3					ENSSSCG00000048073	CRAT	STAP2
				KDM5B	POLR3H					HSP90AB1	MTBP	MLKL
				CHPF2	INKA1					STAT4	MMRN2	RHOV
				NLRX1	SOWAHA					TRA2B	TMEM200B	DNAJB11
				FKRP	C1orf174					CDK17	TTK	CTRC
				CACNA2D4	CLIP3					FOXP4	PRXL2A	RUFY3
				ASB9	TFDP1					CD47	BNIP3L	SCARB1
				TMC8	CEP68					NUCB1	FKBP8	AGR2
				SEPTIN9	SMCO3					VPS37B	SEC62	IFNAR2
				GEMIN7	SOX12					NLRC5	USP14	SPPL2A
				PSAP	CSGALNACT1					MORC3	PABIR2	PDLIM5
				P2RY2	HOXD9					B2M	ADGRL3	CDCP1
				RGS14	FMO5					PAPOLA	ENSSSCG00000040056	IFI30
				KLF13	FIBIN					IFI44L	ZFAND6	KLF6
				ENSSSCG00000039071	ZC2HC1C					TAPBP	RUNDC3A	GFPT2
				IQGAP1	MYLK					RFX5	TMCC2	MAP3K13
				PLD2	HRCT1					NCOA7	ISCU	RGS2
				SNX17	ENSSSCG00000017192					ENSSSCG00000010893	ALMS1	TIPARP
				NQO2	ARHGAP22					C15orf48	FIS1	LRRN3
				STK11IP	GLI1					SAMHD1	PTPA	SPINT1
				TTLL3	USP2					EIF1	RNF123	DEPDC7
				PPT1	MRGPRF					PARP11	SPTB	PTBP1
				NAV3	EMID1					INPP1	SERF2	CPEB2
				HK3	OGN					CEP44	CSPP1	GSKIP
				RTL6	ITGA7					RAB12	MIPOL1	IL27
				NKD2	RIOX1					C3orf38	ENSSSCG00000058696	ENSSSCG00000030300
				EPHA1	RGS18					RASGEF1B	ENSSSCG00000043778	RHOC
				ITGAL	NR2F2					IL4I1	TBCEL	HERPUD1
				SIRPB2	TAS1R3					CCL3L1	ENSSSCG00000047928	F11R
				ENSSSCG00000025687	TULP3					CD80	ENSSSCG00000040854	EDN1
				ZNF7	FGF9					ARG1	ADIPOR1	GDF15
				SKIV2L	FPGT					DUSP4	ITCH	TLR2
				LONP2	ENSSSCG00000040252					GPR171	CRYBA4	UPP1
				SRC	C1QTNF2					GHSR	YOD1	DNAJC3
				RAB4B	TMED1					PDGFA	PARPBP	ENSSSCG00000004179
				KCNK13	SLC25A20					HSPA4	DIAPH3	ZMYND15
				KLHL9	CX3CR1					ENTPD4	ATAD2	PHLDA2
				TMEM144	VMAC					UBQLN1	KAT2B	EFNA1
				CROCC	CAMK1G					FLNB	UBE2O	LRAT
				RBM47	RORC					HSPD1	ENSSSCG00000032460	FA2H
				AKR7A2	ENG					STOML3	ENSSSCG00000007421	CASP3
				CCM2	ZNF770					LHFPL2	ENSSSCG00000038144	CASP6
				TMEM233	KLF15					INTS6	CENPH	PLIN2
				NEK6	MALL					PLCD4	VRK1	IL6ST
				BIN1	AGTR1					EFCAB5	YPEL5	DAPP1
				BZW1	IRX3					AHSA1	AP1AR	TMEM252
				SCPEP1	TRAF3IP1					TSPYL2	TPX2	WSB2
				SLC46A1	VWA1					ARID5B	LIMCH1	ENSSSCG00000000194
				PKIB	ENSSSCG00000035189					RABGEF1	HBM	PABPC1
				ARL5A	NRIP2					PIK3R1	SC5D	VMO1
				PDZD4	POC5					PPID	CDON	MSX1
				ENSSSCG00000004520	NDRG3					NUP98	MKRN1	IDO2
				FGD4	GPRC5D					HSPB1	CCNDBP1	TES
				LYZ	NIM1K					POPDC2	APBB2	SH2B3
				DHX34	ENSSSCG00000021941					BRD4	P4HA3	CEP170B
				GPRC5C	FZD7					MAFK	MARCHF2	DLL1
				HCLS1	MKS1					FOXS1	CEP128	TNFRSF12A
				TLR8	FBXO40					TMEM62	MIOX	LAMC2
				ENSSSCG00000027991	RNF20					ACAT2	CDYL	CLCA2
				TTLL7	HES1					LGALS3BP	ENSSSCG00000009496	P4HA1
				AGL	EML1					MFSD14A	RPL23A	MAMLD1
				F5	ENSSSCG00000040110					ENSSSCG00000006176	SLC4A1	ELOVL5
				ZNF276	ADCY5					TRA2A	BCAS3	FAM102A
				RNF13	GLYCTK					CLSPN	LGI4	MANF
				TNFRSF11A	ENSSSCG00000015405					RFESD	C4orf33	IKBKE
				GRB2	AP5S1					CCT8	INMT	MAP2K1
				ZNF251	TP53INP1					AFTPH	MBOAT2	OLR1
				STIMATE	FRS3					SHQ1	ENSSSCG00000051874	ICAM5
				NCOR2	CLEC11A					NUP50	RPS20	C3
				RARG	MEIS2					TMEM243	TUBA4A	ENSSSCG00000032436
				ENSSSCG00000063479	COL1A1					NCK2	NCKAP1	DNAH17
				CAPG	ASB16					SMAD3	FAM50B	PFKFB2
				TNFRSF19	ENSSSCG00000015083					ELL2	UBE2C	CLMP
				ERMARD	ING2					PSME2	OBI1	ENSSSCG00000033786
				JUP	RFC5					TBPL1	COX8A	MICALL2
				GAS7	ENDOG					SDF4	IMPG2	MYBPH
				PRKCD	MTM1					CBLB	FTL	PARM1
				CEP85	ENSSSCG00000037071					PSMB8	ST7L	CCDC9
				CERS5	SMLR1					MCM10	ENSSSCG00000050715	CFTR
				MAP3K3	GDF7					ATAD1	TRPM7	LIMK2
				OSBPL2	ENSSSCG00000000367					CCDC117	PICALM	ZSWIM6
				NAPRT	ENSSSCG00000005480					CNP	FASLG	SLC1A2
				TGFBI	MPLKIP					ENSSSCG00000014670	ENSSSCG00000033037	PTGIR
				BCL11B	ZNF232					MAX	RACGAP1	PRLR
				DTX4	SH3TC2					PSMD10	TRAF4	SEC63
				ALOX5AP	ENSSSCG00000059123					PCBP1	MASTL	CDC42EP4
				MYO1E	CAVIN1					ATP10D	SASS6	SLC6A8
				DGKD	HOXA7					CCT4	FGFR1OP2	SLC30A1
				ZDHHC3	FEN1					CEP120	FBXW4	CSTF3
				CASP1	TMEM102					STK17A	NEDD4L	RIPK3
				ATP6V1B2	CACNA1H					EIF2S2	CIT	CREB1
				PLD4	C2orf81					UBE2S	ENSSSCG00000001075	ADGRE5
				CDADC1	FIGN					CCT7	CPEB4	PDPN
				TBC1D10B	ARFGAP2					HNRNPA2B1	CWF19L2	RP2
				TENM4	EPDR1					PELO	LIN9	ANAPC10
				SSH1	FGF1					TPT1	PRIM1	EIF4EBP3
				CHMP3	PRR5L					BIRC2	KIF23	GATAD2A
				PLBD2	SLC2A10					LONRF1	RPL35	GNG4
				ENOSF1	ANKS1A					PSMA2	ENSSSCG00000057026	SDCBP2
				ZNF384	CCM2L					GPRIN1	CELF3	DOT1L
				APBA1	PRDM11					HMBOX1	TRPV5	DDX5
				INPP5F	FAM174B					CDHR4	BCL2L11	TULP2
				ST3GAL6	DMRT2					MDN1	SLC22A4	HS3ST3B1
				NPR3	XPA					COX17	MINDY3	DNAJB9
				RBKS	VPS37D					RHOH	METTL5	DLG5
				ARAP1	LDB1					SUSD3	KIF15	NFYB
				ENSSSCG00000034284	GUCD1					PMEPA1	CLIC5	MYD88
				LAMTOR1	VSTM4					COQ10B	SIAH2	CHMP4B
				FMNL1	ENSSSCG00000053708					TMOD1	NUP62CL	ENSSSCG00000052364
				ENSSSCG00000038630	FZD2					SNCG	NARF	GPR108
				PKD1	GMNC					SETX	KCNG3	LASP1
				P4HB	CBX8					SMNDC1	RPL38	PWWP2B
				RBL2	SLC22A12					ENSSSCG00000038947	ENSSSCG00000032652	C1RL
				ENSSSCG00000028501	RWDD2A					TRPM6	ECT2	FAM118B
				MTCH1	HOXC5					RNF103	FAM214B	KCNJ14
				ARHGEF40	AJUBA					GSAP	CAT	ECEL1
				MLX	WRAP53					CCT3	KLF1	CCNB1IP1
				GAB3	ASB13					NUFIP2	ENSSSCG00000011952	SLC39A1
				TOP3B	ENSSSCG00000004963					ITGA2	CD82	LSMEM1
				PSTPIP1	RGL2					PTK2	HIPK1	PCF11
				PARVG	EXOC3L1					POLD3	R3HDM4	EXT1
				PRPF40B	ENSSSCG00000057276					ENSSSCG00000008383	SH3BGRL3	PDIA3
				SMUG1	EXOC8					CD200	HECTD4	MEX3C
				KIF1B	CHST14					SH3GLB1	PKHD1L1	NFE2L2
				ENSSSCG00000032202	CHML					TRIM14	KATNA1	MGAT4A
				LAT	SMIM4					TLK2	CST6	ENSSSCG00000032422
				VPS9D1	SPAAR					PPP1R15B	G0S2	ELF4
				ANXA5	ZMYM6					UBE2H	TPM1	ZNF394
				ENSSSCG00000042091	ENSSSCG00000004170					CALR	ENSSSCG00000014969	DPH5
				MAP3K11	DNAAF11					FUBP1	ARHGEF12	STK3
				NT5DC1	SLC26A1					NDEL1	RNF11	IL1R1
				PTPRO	GPR182					ABCA1	HBS1L	RUNX1
				ZNF3	RNF187					TSPAN31	TFRC	ENSSSCG00000036274
				CDC42SE1	CYTH3					STRN3	TCP11L2	DUOXA2
				PTX4	DYNC2I2					HYPK	PPP6R3	ENSSSCG00000043610
				CAPN3	TP53I13					PLEK2	CDKN2C	RFK
				MITF	WDR54					SERTAD3	JCAD	SLC2A6
				NUMA1	CCN2					EIF1AD	KPNA1	DERL3
				CDS2	HECW1					XAF1	UGGT2	ENSSSCG00000011850
				ENSSSCG00000005922	ZNF526					LACTB	HMG20B	HSD17B7
				NDUFS2	TRIM62					NUDC	FOXM1	SHISA5
				WNT5B	CSRP1					TCP1	ORMDL3	BCL10
				DVL3	PARP2					CCT5	RBM6	IPO5
				DGKA	KCNMB4					ANKRD12	RAD51C	STK10
				FBXO17	ID3					HSPE1	TSKU	CHRDL2
				ENSSSCG00000008981	ZNF84					ENSSSCG00000012654	CENPF	GLA
				ENSSSCG00000012452	TFAP4					H2AFZ	ENSSSCG00000050087	SEC23B
				SLC25A35	SHISAL2A					NAA50	CUL4A	LRP10
				B3GAT3	ZKSCAN2					AARS1	FBXO30	PDIA4
				RND2	P2RY8					HNRNPH2	RPL12	RALGAPA2
				TNS3	NXPH3					MICAL3	KIF20B	FZD9
				TTYH2	LHX1					ANKHD1	ATE1	ERP44
				MEF2A	C1orf116					LPIN2	NCAPG	ENSSSCG00000036451
				FLOT1	RANGRF					SUPT4H1	ZRANB1	SLC3A1
				ATP6V1E2	SKP2					ABL2	HDAC11	ZNF385B
				SLC16A3	ACTA2					CEP350	SENP7	CD68
				NCF2	GALR1					TANK	NME8	PELI1
				MAP3K6	CDC23					ANKFY1	ENSSSCG00000009499	G3BP1
				HEXA	NEK7					KYNU	FAM178B	KLF5
				FAM214A	SCAMP5					RPAP3	UBXN2B	PATL1
				RAB11FIP2	LZTS3					UBA7	CEP152	HS3ST1
				GRN	MAP3K12					GTPBP2	SETDB2	BMPR2
				CCDC33	NTF3					MARF1	MPDZ	ENSSSCG00000038506
				PSD3	SEPSECS					ENSSSCG00000031636	DNAJC8	APIP
				LYPLA1	GAL3ST4					SHFL	GSTCD	RHBDF1
				LAMP1	KLHL22					POLR2A	RMDN1	NDUFB6
				TMCC1	GTF2H4					PSMA3	RASGEF1A	MMP1
				S100A6	PIAS3					TSC22D2	RB1	NT5C2
				NRIP1	HOXA11					PROSER1	ST13	ENC1
				ACAA2	EGLN3					TNFRSF4	ASPH	LAPTM4A
				KBTBD11	OXSM					NSD3	MEIKIN	RBP4
				CD4	SHLD1					SERTAD2	THUMPD2	MACC1
				SLC35D2	ZNF366					SNAPC1	FZR1	PIGR
				CMKLR1	ZDHHC8					CNPY2	PLEKHB2	LLGL2
				SPI1	COA4					APLP2	TUBB4B	PPP2R5B
				DEPTOR	F2R					RIOK3	PLK4	TIRAP
				LAT2	LIPT2					NUPR1	MMD2	CNDP2
				CYFIP1	IL11RA					PNPT1	REV1	SH3KBP1
				ANXA11	HJURP					UPF2	HHLA2	SHB
				GAPT	MCF2L					PGAM5	SLAIN1	ACVR1B
				SH3BP1	TRIM50					ENSSSCG00000035650	PHACTR1	MRAP2
				FHIP2B	PPOX					ARF4	MIER1	TMEM33
				GUSB	ZNF503					NLGN3	TEX9	SOWAHB
				PRAM1	ENSSSCG00000027890					LTA	RBL1	DUSP1
				MYL12B	ANKRD46					ENSSSCG00000037476	MIS18BP1	UBAP1
				GP91-PHOX	JAM3					RNASEH2B	ENSSSCG00000051213	SLC10A2
				SEMA4F	PHLDA3					UBE2B	PRR11	ELK1
				ANO8	ANKRD39					CHMP5	XRN1	STK40
				MBD4	ENSSSCG00000007665					TAF2	ENSSSCG00000059584	VMP1
				RENBP	ZNF546					CLU	STOM	SARAF
				CSF3R	COQ8A					RCN1	WDHD1	ABHD2
				CDK14	ENSSSCG00000012627					HBEGF	ELOB	HHIP
				DDHD2	MGAT3					LCAT	ATP5IF1	CEMIP
				CCDC57	SNX21					XIAP	MYO1A	HSPB8
				DLAT	TEF					SETD2	CEP83	TLNRD1
				GGCX	RPP25L					CCT6A	RPS2	ENSSSCG00000009281
				HACD2	ENSSSCG00000028786					GPBP1L1	CKB	CPNE9
				PPM1H	SPIRE2					FXR1	ENSSSCG00000000207	RGS4
				CMBL	SYDE2					MAP3K5	ZMYM5	GLRX
				SMG9	SCRN1					TENT5C	CFAP58	ENSSSCG00000007692
				SLC8A1	MRPL27					DENND4A	FAF1	SERPINF2
				TMEM47	WDR90					RBBP6	BTRC	NGLY1
				DAGLA	DDX42					EDF1	BAG1	IPO7
				PADI2	CORO2B					ELK4	MRPS5	C4orf19
				ECI2	BRD3					BAG2	ENSSSCG00000002963	GCLC
				PTTG1IP	TUBGCP5					IL21R	SGO2	ENSSSCG00000037567
				FAM217B	SPSB3					GCLM	PSMD4	SERPINA3-2
				HDAC5	SBSPON					SLC41A2	ZSWIM5	PACC1
				PITPNA	TTC5					GKAP1	EIF1B	ENSSSCG00000033750
				HVCN1	EPN2					VCPIP1	GET3	CRYAB
				CRYBG3	TRIM13					GMPS	ENSSSCG00000011772	HK2
				IRS2	ZNF782					TMEM131	ZMAT5	C14orf119
				BRCC3	SNTA1					OSM	DNAH12	PDHX
				RNF39	PYCR3					BACH2	CCDC171	DYNC1H1
				HYI	KBTBD6					MYCBP2	PKNOX1	CCT2
				ENSSSCG00000037351	RPS6KA2					GGH	UBAP2	SLC19A2
				FCGRT	PTP4A3					ESCO1	NFIX	ZNF598
				ZNF641	FAM161B					NAMPT	KAT2A	NOS2
				TNRC18	RAB30					SWT1	SLC25A39	ITGB8
				ARPC2	EXOSC6					NAB1	ABCB6	NSMCE2
				TMEM50B	SEPTIN5					ENSSSCG00000027723	BCL2L13	FYB1
				TANGO2	PIP4P1					ARIH1	ARL2BP	CALHM6
				TMCO1	RNF152					IGF1R	ENSSSCG00000032067	PTP4A1
				LRMDA	MMACHC					GNB1	TTLL5	SH2D3A
				TBXAS1	SMO					ENSSSCG00000054115	ENSSSCG00000028485	PPP1R9B
				ZNF655	DIPK2B					P4HA2	ZCWPW1	SNRPC
				RAB37	SNX12					ATG4A	H2AJ	BSPRY
				TTYH3	CAVIN3					BCL2A1	ZNF713	IL27RA
				ALG5	TSPAN18					TP53	ZER1	KLF7
				SLC46A2	ARHGAP24					NPAT	POLQ	POLR3D
				CCDC12	KRBA1					CD2AP	CENPK	POU2F2
				TRIM35	BDH1					HUWE1	ZBTB44	SLC37A2
				USP3	TRIM32					FCHSD2	BFAR	TOPORS
				MED16	NOTCH1					ENSSSCG00000056338	DNA2	HNRNPU
				CD84	PARP1					PTK2B	USP37	SRM
				FLT3	NUDT12					SFMBT2	CDK19	ENSSSCG00000010203
				CSNK1E	ABHD8					CCDC6	EVI5	POLI
				SPINT2	ABCA9					NDST1	NCAPG2	APOA4
				ECHS1	ELP2					ITSN1	MACO1	ADAM9
				PGAM1	HEATR3					TUBA8	ENSSSCG00000039370	JAK2
				TMEM87A	NGEF					STX17	ENSSSCG00000035293	GTF2B
				SIT1	CCDC32					PHF6	ENSSSCG00000005209	AMMECR1
				ZNF511	SPRYD7					PPP2CB	SMAD4	ENSSSCG00000050627
				VLDLR	PDGFD					LAG3	ENSSSCG00000031706	ENSSSCG00000040711
				PHF12	ENSSSCG00000037142					RCC2	MASP1	JAK1
				SGSH	LRRK1					SLC12A4	CALD1	HS6ST1
				MTMR10	PID1					GPX1	NOL10	PDGFC
				TPCN2	SLC4A3					ANKMY2	ENSSSCG00000056610	PCNX1
				ENSSSCG00000039761	PJA1					CMTR1	RPS7	EREG
				NUMB	STRA6					CEP95	MAP4K5	LDLR
				C9orf72	NOSTRIN					TAF4B	DTL	ARHGEF2
				EPHX2	CBFA2T2					ILRUN	CCNB2	MOB3A
				RUFY1	SGK2					ENSSSCG00000056738	RSC1A1	ATF6
				RASSF3	ENSSSCG00000004207					RLF	MED12L	RBM4
				DDRGK1	LGR4					MAN1A1	WNK1	CRTAC1
				ARL6IP5	CCDC107					CKS2	DSTYK	MMP25
				RNASEK	NCKAP1L					CHMP7	RPL26	ENSSSCG00000017957
				NPC2	LOX					BCAS2	KIF14	RHEBL1
				ACER3	NUDT19					ABCB7	WBP4	KCTD3
				PPP1R3E	THNSL1					GHITM	TEX2	PREB
				SEMA4B	WTIP					NARS1	EIF3A	ENSSSCG00000016186
				ZFR2	ENSSSCG00000035527					PSME4	FXYD3	LGMN
				TSEN34	DNLZ					CREG1	CENATAC	CRELD2
				SPIN1	PRMT6					SLC22A16	ENSSSCG00000059571	CPNE8
				DSC2	ZNF527					SEC24D	ENSSSCG00000015447	DNAJA2
				DNAJC30	PMS2					TTF2	PPP1CB	SCARB2
				KLHL18	ULK3					HNRNPH3	ENSSSCG00000061874	BMP2K
				HOMER3	PRELP					NOPCHAP1	NUSAP1	RAB9A
				NLRP12	TMEM219					IL2RG	ATAD5	PSMA6
				SGCA	CDR2L					MORF4L2	RPSA	HPX
				ECE1	CCDC51					MAP4K4	CNIH3	SLC16A10
				PTPN7	ATP23					MARCHF5	CAB39L	HSD17B11
				CRACDL	UPP2					CDK8	GNL3	ZNRF1
				RAB7A	TARBP1					MARK3	PRC1	UAP1
				RBSN	SLC25A10					TGIF2	SAMD8	RANBP2
				ZBED5	IQCC					ZBTB11	CENPP	ENSSSCG00000042730
				RAB11FIP5	DDAH2					USP42	RNF19A	PPIF
				TAS1R1	PRPSAP1					GARS1	KNTC1	MBD2
				ENSSSCG00000002811	CXXC1					USP6NL	WDR26	DNAJB12
				FAM149B1	ENSSSCG00000038364					MFHAS1	ENSSSCG00000032457	SLC25A30
				TGFBR1	ARVCF					PSMG1	RRP15	ENSSSCG00000010531
				THOP1	TNS1					SARS1	RPLP0	ZFP36L2
				VPS26B	ZFPL1					MAT2A	TTLL8	C1R
				SERPINB10	SLC48A1					MARCHF8	CFAP70	CTSH
				PDK1	TMEM107					ENSSSCG00000034709	PNPLA2	ABHD3
				DOCK4	CCDC115					FRYL	HIF1A	GDPD5
				SLC9A8	DNMT1					HAX1	XPO4	TNC
				CFL1	MLYCD					PNP	MED8	ENSSSCG00000046579
				ENSSSCG00000003236	RIMOC1					LMNB2	ITGAV	GSK3B
				PPP1R21	WRAP73					NUP153	ENSSSCG00000007203	TRIM34
				ZFYVE16	PDGFRB					CNOT4	TUBB1	GEM
				BORCS7	MGRN1					PITPNC1	KIAA0895	GPR39
				LPAR6	ZNF638					GPATCH2L	ENSSSCG00000023331	SF1
				MESD	ENSSSCG00000046487					ITPR2	ZEB1	ENSSSCG00000043019
				TAX1BP3	IPO8					RNGTT	GRIPAP1	LCN2
				KCNA6	COL1A2					VPS37C	DDB1	TSPAN6
				ENSSSCG00000035960	CNNM2					NATD1	DISP1	BRD2
				RASGRP4	SPARC					PELP1	MAD2L2	PPP1R13L
				HIP1	AHCYL2					TIA1	UCP2	DEDD2
				HNMT	ADPRS					ENSSSCG00000036083	EIF3H	SLC51A
				DCTPP1	ENSSSCG00000039658					APLF	RPS12	SMG7
				ST8SIA1	MCRIP2					PAIP2	ORC4	POLB
				ARFGEF2	EFNB2						DYNLL1	TRNT1
				LRRC25	OBSL1						HIST1H2BD	TRPV6
				ELAC1	ISOC2						ENSSSCG00000061194	SPATA2
				CDC42	RAB40C						IGFBP4	KAZN
				PLA2R1	ARHGDIB						MAST2	ACSL1
				RASGRP2	ESRP2						ENSSSCG00000013889	HS3ST6
				KHK	LTBP4						ATP7B	PRSS22
				ENSSSCG00000026653	UBR7						IL12RB2	BRPF3
				ENSSSCG00000031336	MFAP2						TIMP3	NOP2
				DOCK8	RECQL5						ENSSSCG00000050058	TTC17
				CTSF	MTMR7						ENSSSCG00000031644	ADAMTS3
				OSBPL7	RHOBTB1						IFT80	ALOX15B
				TSPAN12	PPARA						ENSSSCG00000032599	JAML
				SERPINB8	DHX16						GABARAP	PRKAR1A
				EVI5L	ENSSSCG00000026719						LAMC1	SALL1
				TMEM164	MTHFD1						HOMER1	CCL19
				PLA2G15	MAPT						GLS	ENSSSCG00000024911
				AIF1	MFSD8						SSBP2	TPMT
				ANGPT2	CTTNBP2						AP2M1	DPP4
				ZNF768	UQCC3						LCOR	IGSF3
				XCR1	RRAGA						E2F4	ENSSSCG00000013556
				ENSSSCG00000060070	USP20						ENSSSCG00000033787	PLCXD2
				ACP2	ANAPC16						ELL3	CTSC
				ENSSSCG00000000703	LAMB2						ENSSSCG00000033744	RARB
				ENSSSCG00000028572	DOK4						REPS1	SMAD1
				GPR68	EGLN1						DDX31	B3GNT5
				MYCN	NDRG2						COX7A1	ST14
				ENSSSCG00000006376	ENSSSCG00000021624						ZNF281	RAC1
				CCR1	RDX						MAPKAP1	RAF1
				ADAMTSL4	EPB41L5						PARVB	SMURF1
				ENSSSCG00000027349	HAO2						ENSSSCG00000063476	ETV3
				INPP5A							CTLA4	MARVELD3
				PKN1							NSD2	SBDS
				NIPA2							CLIC4	ZNF354A
				RAB20							MBNL3	TRAM1
				NADK							ANKRD52	CTRL
				CTDSP2							AKR1B1	KIAA1217
				NLRC3							MACIR	SOAT1
				PYGL							JAZF1	YPEL2
				MYOF							RNF115	PSMA1
				IDH1							MYL9	RALA
				ASPSCR1							CYB5R1	MMP7
				STRADA							PLEKHN1	ETV6
				ANPEP							HNRNPUL1	ETF1
				MAML3							PSMD11	VASH1
				TLR10							ENSSSCG00000059847	ZNF462
				PLEKHM1							MEPCE	PLXNB2
				ENSSSCG00000035256							FDFT1	NPC1
				ENSSSCG00000000576							UBXN6	SEPTIN12
				ENSSSCG00000022957							ENSSSCG00000025711	RNF2
				ETV1							ASXL1	ENSSSCG00000005453
				CHST3							C2CD3	ENSSSCG00000044995
				PIP4K2B							INTS2	USF1
				TRAM2							SLC25A38	ENSSSCG00000015823
				SH3GLB2							LY6E	DSE
				NACC2							CEP63	TOX4
				PPP1CA							CEP78	SAMD4A
				RFFL							ZDHHC2	ENSSSCG00000002720
				TSPAN13							CCRL2	SRR
				ENSSSCG00000017164							BBX	XPO6
				SOWAHD							PCBP2	MFGE8
				PHETA1							ECPAS	SURF4
				ATG7							PODXL2	HRG
				PSTPIP2							ENSSSCG00000026746	NIFK
				RAB32							PYCR1	PTPN12
				ASAP3							TAGLN	PRKX
				FZD4							DLG3	UBE2Z
				ENSSSCG00000010440							DMTN	RAB5B
				DUS2							FAM78A	ENSSSCG00000004573
				GTF3C1							NT5C3B	ENSSSCG00000034515
				DCXR							ENSSSCG00000009240	CCDC120
				KIF26B							CHD2	SLC34A2
				SREK1IP1							RPLP1	SLC2A2
				FGD3							FANCD2	CAPNS1
				SLC12A6							RCC1	COL4A1
				HMGN4							APOO	SLC44A4
				ATXN7L3B							ENSSSCG00000032060	MCTP2
				CNNM3							ENSSSCG00000007088	ZNF326
				ETFA							DENND5B	P2RY6
				GIMAP4							PSMC3	ENPP6
				ENSSSCG00000053606							CKAP2L	SIAH1
				SPOPL							ENSSSCG00000020870	ENSSSCG00000037445
				CADM1							PHC3	PLA1A
				ZDHHC9							EIF3F	RNF183
				BHLHE41							HP1BP3	ARL8A
				NDUFS3							CFAP91	S100A2
				FHL3							CCNI	ZC3H12C
				ENSSSCG00000005424							OST4	MAP3K2
				ESD							DOCK10	RB1CC1
				SGK3							USP7	LRRC4C
				MEDAG							DCP2	ENSSSCG00000029857
				HDGFL2							SAMSN1	MKLN1
				ABHD12							ZMAT2	ZFAND3
				RAB3A							ENSSSCG00000017038	PANX1
				NIT2							FBXO4	ZFYVE27
				BCL2L2							MMUT	GOLM1
				NADSYN1							RALBP1	SPRED3
				PPIB							ENSSSCG00000059210	ST7
				GHDC							FAM234B	IRF6
				REEP5							ENSSSCG00000026302	SRPRA
				DNASE1L1							AIFM1	NOD2
				KCP							RETREG2	STT3B
				ENSSSCG00000022401							DHTKD1	KMT5A
				ARHGEF39							RICTOR	ZFYVE19
				RNPEP							GK5	TRIB2
				ADAM10							ERBIN	CD9
				NUDT1							AHI1	TNFRSF9
				DHRS7							ENAH	SPINDOC
				ENSSSCG00000025271							PRKCA	ENSSSCG00000053199
				FSD1L							PPM1B	PDCD6
				ENSSSCG00000012523							SLC7A11	DDHD1
				ZBTB34							YEATS2	FGF7
				ENSSSCG00000035376							RPS17	LRRC59
				ATRN							CENPE	SELENOS
				CTNNB1							COL4A2	EIF4A2
				ZNF609							C21orf91	CREB3L4
				ENSSSCG00000025499							LARP1	KLHL5
				GNPTAB							VAMP5	TARDBP
				ZNF467							DTNA	MBNL1
				OS9							ITGA5	ENSSSCG00000032082
				AKAP17A							USP13	FAM3B
				PDPR							LAMA3	SPIDR
				NAALADL1							DUSP11	METTL3
				INPP4A							WIF1	ACSL4
				CLN6							OSBPL1A	ATP13A3
				KLC4							PCMT1	ANKRD22
				TRAPPC6A							ENSSSCG00000009670	CARD19
				ENSSSCG00000001098							KATNBL1	C17orf80
				TRPM2							USF2	TAF8
				ENSSSCG00000002918							TMX1	ENSSSCG00000022246
				DOK3							GARRE1	TAPT1
				APC							ENSSSCG00000049172	ENSSSCG00000018027
				SRP19							ENSSSCG00000034019	KIDINS220
				OSTF1							PDPK1	DNAJC13
				HHEX							EMSY	ENSSSCG00000004687
				ENTPD1							NAA15	PAK4
				ENSSSCG00000017159							ENSSSCG00000005901	S100A10
				DISC1							R3HDM1	PAPLN
				TMEM43							ZC3H7B	CH25H
				KCNQ1							ACTA1	POPDC3
				ENSSSCG00000036036							C4orf3	VKORC1L1
				ZNF333							MELK	GTPBP4
				ENSSSCG00000055147							LSM12	PFN1
				ARPC3							WDTC1	DDX21
				CDC5L							PWWP3A	LRCH1
				ING1							PHEX	ENSSSCG00000031893
				MB21D2							TMEM74	RAB27A
				VASP							ZNF292	FICD
				PAQR5							RANGAP1	TTC31
				ECM1							TBC1D15	TXNDC12
				NRP2							NUGGC	DST
				DSN1							SS18L2	FAM83F
				NUS1							HMCES	ENSSSCG00000005311
				ENSSSCG00000048333							PPBP	LYAR
				PPM1L							ARHGAP12	KCNK1
				ARL6IP4							GFI1	ENSSSCG00000053185
				ASB7							ENSSSCG00000003903	MACF1
				SFXN1							RNF14	SSBP4
				MPND							ENSSSCG00000005656	CDC37L1
				ENSSSCG00000030088							ZBTB25	ENSSSCG00000028092
				ENSSSCG00000021343							WRN	SLC27A5
				CST3							UQCR10	AUTS2
				ENSSSCG00000016451							CCND2	EDEM1
				BMX							WAPL	TTPAL
				ENSSSCG00000044312							PIAS1	SVIL
				EXOSC10							MYBL2	TACC2
				C5AR1							RABEP1	PLEKHG2
				THAP8							SMC3	LRRFIP2
				FBXO25							GNLY	ARHGAP10
				IGSF9B							MAP7	BCAP31
				ATRAID							GSDMB	ELP5
				ID2							RPL10	YWHAE
				ENSSSCG00000044562							NFE2L3	SLC4A7
				HCN3							STAM2	CRISPLD1
				ENSSSCG00000043400							ZNF703	NSDHL
				ENSSSCG00000005623							CDH13	CDC37
				SEC11A							ROMO1	SLC1A1
				TMCO4							CREBRF	RASD1
				C14orf93							SCAI	CPB2
				MBTPS1							SMC4	F11
				ENSSSCG00000001616							MFAP1	SRP54
				ENSSSCG00000044127							CHEK2	C1S
				ENSSSCG00000058514							PMF1	RETREG1
				SLC11A1							ACADL	PTPRK
				MYO18A							ZCCHC2	PSMD14
				ACP5							BORA	PPP2R2A
				TPP1							PKN2	ENSSSCG00000038187
				FHIP1B							ARL13B	MTAP
				HDAC1							CCDC122	AGT
				RAB4A							DNAI7	OAF
				ABRACL							ERFE	SENP1
				FNIP1							COBLL1	ENSSSCG00000020837
				COG2							OTUD5	GNL2
				THRA							YJU2	ACSS1
				MANBA							ENSSSCG00000060547	ACKR4
				AHR							POLR2F	KDM3A
				MAN2A2							PARN	ENPP3
				PELI3							NR4A2	CCNK
				CD1D							HORMAD1	UBR4
				CLCN7							ENSSSCG00000033385	KPNA4
				CD164							BARD1	FLVCR1
				TBC1D10C							JAK3	TLR3
				SLC9A1							SYCP2	ITGB6
				UNC13D							TDRD3	MIDEAS
				GALK1							AMZ2	SIX1
				FBXO45							TESK2	CRYBG1
				ATP6AP2							FRMD4A	SLC17A8
				TEX261							NAAA	ENSSSCG00000009746
				CCDC69							SNX3	SLC6A12
				MILR1							SMCR8	SDC1
				PABPN1							CDC42BPA	SPATS2
				POLG2							E2F2	DUSP8
				CPT2							MAP1LC3B	ARHGEF5
				TAB1							RPS6KB1	MAP7D2
				SLC7A7							DPF2	MARS1
				CAMTA2							DZIP3	GREB1
				ENSSSCG00000024163							FANCM	SEMA3C
				ARMCX5							ZFPM1	ENSSSCG00000031991
				ZNF414							LMNA	ITPRIP
				ZNF629							CCSER2	ENSSSCG00000003006
				ENSSSCG00000014296							MINPP1	DNAJC7
				COQ4							MAPRE2	CACHD1
				FKBP11							ZMAT3	ENSSSCG00000023195
				DNPH1							CCS	FOXJ3
				FBXL3							C11orf65	EPCAM
				ITGAM							MCUR1	RBP5
				VPS11							INO80D	ENSSSCG00000012566
				ENSSSCG00000040577							DRAM2	SCAF4
				TMEM86A							TMEM156	HNRNPK
				ARHGAP30							ENSSSCG00000043527	TJP2
				ENSSSCG00000033457							FEM1C	SYTL4
				RNF215							HBQ1	ISG12(A)
				SLC36A1							PRKCQ	SERP1
				RIC8A							NEK11	TRIM38
				DCAF15							C20orf27	MBNL2
				SLC44A1							TMCC3	ENSSSCG00000028203
				TMEM97							STOML2	ERAP1
				MGAT4B							PRF1	KDM5C
				TMEM30A							CEP295	NPM1
				LMF2							PGAM2	ENSSSCG00000010834
				RNF130							SLC3A2	ENSSSCG00000003753
				PPM1F							PPM1K	ARPC5L
				CERT1							NDST3	EMG1
				C12orf75							ENSSSCG00000024161	SERPING1
				FPGS							POLA1	ENSSSCG00000057427
				PODN							NKG7	IL11
				BTBD1							HSPA4L	CRHR1
				DOCK1							YAF2	PALM2AKAP2
				PITPNM1							ZBTB39	GPNMB
				MAP2K7							LARP1B	SLC5A6
				NOX1							RPS21	AGER
				PTAFR							RTKN2	ARHGAP42
				GAA							TLN2	OCIAD1
				TMEM109							TUBD1	DENND2D
				BORCS8							ARAP2	PLPP3
				COPG2							CENPL	ALB
				SMIM35							TIPIN	PXK
				EXD1							CNKSR3	WAC
				SLC25A3							RPL28	PLGRKT
				MBOAT7							PUS7	CHSY1
				ENSSSCG00000062072							ETV5	ENPEP
				MINK1							RPRD1B	ENSSSCG00000036445
				SELENON							LSM3	WDR83
				DNAJC16							EIF3G	ZFYVE21
				ELMO1							CFAP20DC	ENSSSCG00000032525
				RGP1							PMVK	DESI2
				ARHGAP35							ENSSSCG00000008942	BZW2
				CYB561D1							SRSF7	SLC45A3
				ARID3A							NUP35	CHTOP
				SLC39A11							CEP97	LUZP1
				ANKRD11							ENSSSCG00000010954	ALDH2
				DNMT3B							PSMC6	SEC61A1
				GGA1							NF1	AFAP1
				TOE1							PCED1B	SMAP2
				TTC38							TASOR2	TXNL1
				CIB1							SENP2	PRRX1
				SLC46A3							BABAM2	POLR3E
				ENSSSCG00000062141							SELENOK	LRRC73
				GIPC3							HAVCR2	GINM1
				PCCB							TICRR	PDIA6
				DAPK1							RBM12	WFS1
				PPFIA4							VWA3A	CCDC190
				CREB3L2							KLF16	POLA2
				RPS6KA1							ENTPD7	MOSPD2
				GPAT4							ENSSSCG00000033310	KLHL29
				MSANTD4							MEST	AMBRA1
				KLHDC2							TTC7B	NONO
				BCKDHA							IRS1	TTC23
				XRCC3							ENSSSCG00000043519	ME1
				ASH2L							CGRRF1	ACVR1
				ARSD							USP44	HSPA1L
				ENSSSCG00000037566							RMI2	RBM14
				NDST2							CENPU	CDC14A
				CD22							ENSSSCG00000055653	DBNDD2
				ARHGDIA							STAG1	TNFAIP8L1
				ABCC5							DARS2	SNRPD1
				HOMEZ							ENSSSCG00000052423	RARRES2
				PLA2G4A							CHST11	ENSSSCG00000036213
				GCDH							TERF2IP	CRELD1
				TPM3							CENPC	GRAMD1B
				NFIC							GAS2L1	PISD
				STXBP2							RNF111	SOX9
				DYNLT1							SNX13	TTC39A
				CASP9							MINDY4	SEC24A
				ENSSSCG00000059775							PIM2	ENSSSCG00000038362
				CSK							VOPP1	ENSSSCG00000023569
				PLEKHG3							DYNLRB2	SNN
				CYSLTR2							ZC3H12D	NETO2
				PLEKHM3							PTPN3	ENSSSCG00000014996
				RAB1A							AGRN	CYSTM1
				DYNC1LI2							SYNE3	HNRNPH1
				DOP1B							SRBD1	NOXRED1
				ADAM15							EHD4	ACKR3
				SCAMP2							ENSSSCG00000008898	ADAMTS5
				BLVRA							FBXO8	SPCS2
				RNF214							HEXIM1	DNAJB5
				MFSD1							ENSSSCG00000061997	ALCAM
				PDCD4							BRAF	CRY1
				ITGB2							PAN3	SHC1
				NSMF							MRPS6	ENSSSCG00000025060
				WDR45B							BLK	FNBP4
				RPUSD1							PDE8A	E2F3
				C13orf46							AMN1	LBH
				RASSF2							ZMYND8	SECISBP2
				SLC29A3							SLC29A1	SLC25A17
				AAK1							RPS11	LAMP2
				MTERF1							ENSSSCG00000031170	LRATD1
				ATXN3L							HEG1	CANT1
				CNR2							RPS14	ATXN2L
				C11orf68							TMEM63B	ENSSSCG00000003891
				ENSSSCG00000039972							TRAPPC6B	VDR
				RELCH							ENSSSCG00000061267	SARNP
				ARL10							NR2C1	STK35
				FIG4							ENSSSCG00000060529	HNRNPM
				RPRD1A							REXO5	UNC93B1
				COPB2							DTX3	TM9SF3
				ARSA							ENSSSCG00000007493	ZFAND5
				CHP1							AFG1L	THAP2
				HNRNPLL							ARID4A	ENSSSCG00000042474
				EXOC1							SLC25A6	PRDM2
				DPYSL2							EDC3	MYLIP
				ENSSSCG00000027557							ENSSSCG00000017507	ENSSSCG00000028035
				ENSSSCG00000032836							NCAPD2	ENO1
				UTP11							AMN	EIF4G1
				ITGB1							PLEKHF2	RNFT2
				TENT5A							ENSSSCG00000039009	NFKBID
				ACTR2							TUBB2A	LIPH
				MRPL41							SETBP1	TCF20
				FAM135A							SMCHD1	DPH3
				SNX29							RASAL2	CREB3
				LRRK2							ENSSSCG00000000640	KHNYN
				PALM							BMF	CCNT1
				BBS4							GPR161	ZNF593
				ENSSSCG00000054848							PPP2R3C	TUBA1B
				FCMR							FAM204A	SPRY1
				CUEDC2							CHEK1	AGPS
				TMEM42							VDAC3	SPRING1
				RHOQ							SHMT2	NR3C1
				CCDC71							AP2B1	AKAP10
				NAV1							ENSSSCG00000017509	CDK2AP2
				DYNLT3							NUDT21	IL1RL1
				SYTL1							MYO18B	ATG5
				TNPO1							HDLBP	CLDN2
				ENSSSCG00000045711							RAD50	ENSSSCG00000033421
				ABCD1							NUBPL	MTF1
				SERINC3							BEND7	ACKR2
				PNPO							KRIT1	PSMB4
				GPR107							DAAM1	SLC16A2
				MKNK1							PARP3	TUFT1
				UNC50							MTHFSD	GLTPD2
				CHMP1A							SLAMF6	PTPN14
				OAZ2							CFAP44	NDRG1
				ITGB7							IARS1	CDH16
				BPNT1							ENSSSCG00000046793	FZD6
				YIPF1							KIAA2026	RBPMS
				EIF2AK3							FBXO48	APOC3
				MRTFB							RAB14	ENSSSCG00000014031
				USP21							ENSSSCG00000035574	ZMIZ1
				CHTF18							ENSSSCG00000016226	GPD2
				ENSSSCG00000026140							PRPF40A	MID1IP1
				DCP1B							SLC25A40	IP6K2
				ENSSSCG00000060456							SUGT1	CFP
				VPS39							PEF1	STEAP3
				ENSSSCG00000002995							AIDA	ILF2
				SMAD2							ASPM	RGL1
				KDM1A							ENSSSCG00000007004	EML4
				TLN1							ZBTB18	ENSSSCG00000041364
				ATP5F1D							MALT1	ENSSSCG00000010212
				PFKFB4							USP25	STX6
				EIF1AX							TENT4A	VPS29
				FKBP2							ENSSSCG00000000983	TNFSF13B
				TSR2							ENSSSCG00000041356	ENSSSCG00000008056
				DLG4							BSDC1	CCNC
				PKM							CNOT6L	ENSSSCG00000012103
				COP1							EXOG	GOSR2
				KHDRBS1							SLC6A4	NOLC1
				GSTA4							TMEM225B	PTMA
				TMEM170B							PPIG	VWCE
				LENG8							TOP2A	PRICKLE2
				GFPT1							LPIN1	CAPZA1
				MYADM							BLM	ZPR1
				NECAP2							ENSSSCG00000046709	YARS1
				ARHGAP4							EFHC2	SSH2
				RIPOR2							SANBR	STXBP6
				ENSSSCG00000009772							ICAM2	HMGN1
				POLR3F							KCTD17	HUNK
				SEC14L2							AKAP7	MSRB1
				ENSSSCG00000039249							CLCF1	CALM1
				PGAP3							CREBL2	RAP2B
				ITGA4							CDO1	ADGRG1
				KIF16B							TGFBR3	EIF4E
				POLG							RHOT1	KRT8
				BRPF1							SDE2	SSR3
				ERC1							HIBADH	SLC30A7
				COQ8B							NR4A1	DDX23
				CSNK2A2							ENSSSCG00000005169	EIF6
				LSP1							FUNDC2	AOC2
				RIPOR1							ENSSSCG00000050527	DUSP6
				CALM2							SIRT1	ITGB1BP2
				GALNT1							LMO2	SEMA6A
				DNM2							RPL36	SPTLC2
				FOXP1							PTPN11	SLC2A12
				CC2D1B							HAUS6	SAFB
				POLM							GZMB	SFT2D1
				MIGA2							BMPR1A	C11orf58
				MSL3							NDFIP2	TNFRSF17
				FCHO1							PSEN2	ENSSSCG00000031705
				MVP							ZBTB20	EVA1A
				GIGYF1							RPS19	PPP4C
				RASA3							UBL7	TMEM19
				PTPRJ							CLPTM1	TMPRSS2
				PDIA5							EFHC1	ENSSSCG00000011676
				SLC25A4							FBXW7	PIK3CA
				DENND4B							PTPN22	ZDHHC5
				OSGEPL1							AMIGO2	KBTBD2
				MIIP							POLR2K	UBE2D1
				ADD3							MYBL1	TEC
				NDUFAF3							RPL6	PLEKHG6
				BNIP2							ENSSSCG00000029705	FMO4
				IARS2							PIBF1	MAPK1IP1L
				STARD3							RAB5C	LAMB1
				ZNF22							KLRK1	ETNK1
				TKFC							ORC2	ENSSSCG00000007705
				CHAF1A							MED13	DDA1
				XRCC1							JAG1	ENSSSCG00000032046
				EPB41L2							SLC30A4	SLC2A8
				NDUFB10							RAB44	DOP1A
				ZNF789							ENSSSCG00000038825	GBGT1
				ANXA4							FAM228B	PAICS
				KATNIP							NDE1	SLC27A2
				FAM219A							GPR155	SEPTIN11
				ZMIZ2							CXCR4	KCMF1
				PEX5							DOCK7	YAP1
				CAPN10							KMT2A	KREMEN1
				RABAC1							PDLIM1	PRKAB2
				ENSSSCG00000045040							CD38	THBD
				IL16							PPME1	ARF3
				FLOT2							PCDHGA6	SRSF1
				IQCE							FRMD4B	CNIH4
				ELK3							DPM1	BAX
				SETD1B							TNFRSF18	CBFB
				CDK5RAP3							BANP	PFDN2
				USP22							RPL35A	LOXL1
				TECPR2							RABEPK	TMEM63A
				ZDHHC16							ASH1L	DERL1
				TRAP1							ENSSSCG00000035296	MRTO4
				CERS2							ENSSSCG00000017643	TMBIM6
				DENND1C							DPF3	ENSSSCG00000014075
				HNRNPA1							PPEF2	RALY
				ACBD6							WDR76	AGFG1
				ENSSSCG00000033721							ENSSSCG00000046008	CDC40
				ENSSSCG00000042191							SQLE	EFHD1
				DYNC1I2							SMARCC1	NIPAL1
				SUN2							CKAP2	MTA2
				FN1							ENSSSCG00000043909	BRIX1
				SRPRB							METTL1	SEL1L
				SLC38A10							BID	ARPC1B
				RNH1							SUPT3H	HTATIP2
				CLUAP1							SKOR1	SNX9
				UNC119							CCDC66	CDH1
				ARGLU1							YPEL3	HM13
				IRF5							ICOS	TFCP2L1
				PCGF3							CLDND2	SUCLG2
				PPP2R5D							ZFAND4	CLDN4
				C6orf120							ENSSSCG00000001232	ENSSSCG00000017202
				KIF13A							PQBP1	DDX24
				RFLNB							MTFMT	EEF1A1
				ST6GAL1							ATG4D	DNTTIP2
				RIC8B							TNRC6B	PGRMC1
				LZTR1							TNFSF4	NDUFA6
				PLEKHO1							CALM3	MCCD1
				ENSSSCG00000026689							TOP3A	ENSSSCG00000006525
				NIN							LMAN2L	DUSP22
				NCLN							ZC3H18	CRTC2
				ENSSSCG00000061680							IL10	ISG20L2
				RPS6KA3							CKS1B	RPN1
				NOTCH2							PSMB10	FAM3C
				MNT							CDCA8	VEZF1
				ADAP1							ENSSSCG00000001394	PAM
				RBM12B							PGAP1	ENSSSCG00000011162
				GMPPB							KBTBD8	MGST1
				AMDHD2							STX1A	EIF4A3
				CHID1							CMAH	MRPS33
				AKT1							TTLL10	SFPQ
				ENSSSCG00000009327							BIRC6
				BLMH							ENSSSCG00000049617
				SMARCA4							ENSSSCG00000018034
				MCMBP							PHIP
				MICAL1							TIMMDC1
				PRPF31							USP31
				MCM3AP							RSF1
				PTPRE							ZMYM4
				GLUD1							SLC39A2
				SDHC							PPM1A
				EXOC6							GPR19
				C22orf39							C6orf62
				BAG4							PMS1
				TOM1L2							ENSSSCG00000029430
				RASGRP3							MDM1
				PGGT1B							SHCBP1
				ROCK1							NEURL1B
				CABIN1							PLSCR3
				DHCR24							SRPK1
				OBSCN							ATXN7
				IQGAP2							PEX26
				KIFC2							BDP1
				SEPTIN1							STXBP3
				YWHAB							ZNF800
				SNRPG							INTS8
				LYPLA2							NCOA3
				CCDC93							FAM185A
				LCP2							ENSSSCG00000008488
				ARHGAP9							CFI
				ATP5F1A							ENSSSCG00000023865
				GNAI3							TRMT10A
				TXNDC11							SMC2
				ACADS							BRWD1
				DBNL							AKAP5
				GPCPD1							ENSSSCG00000001341
				USP5							KIAA1522
				CPT1A							AP2A2
				ENSSSCG00000016330							ATL2
				COLGALT1							DHX9
				MDH2							MSI2
				GMIP							C19orf71
				FNBP1							TCF4
				NNT							ENSSSCG00000046587
				MTDH							S100PBP
				NISCH							MCF2L2
				TECPR1							CEP135
				SASH3							ENSSSCG00000000419
											TUBB2B
											YWHAH
											NPTN
											CEP20
											ZBTB1
											KCTD9
											TMEM238
											ENSSSCG00000057847
											PRMT5
											NVL
											TTBK2
											KLHL15
											EIF3D
											PTBP2
											CNOT9
											KIAA0586
											CENPI
											UFC1
											CDK1
											OXCT1
											DNAH2
											ENSSSCG00000026217
											CDYL2
											WBP2
											DGKE
											REEP3
											LPCAT2
											OGDH
											MED20
											CEP55
											NCOR1
											ENSSSCG00000031117
											SCLT1
											TBC1D1
											EVL
											JADE2
											ZNF654
											POU2AF1
											NDUFV2
											ENSSSCG00000009497
											HIC1
											CDKL2
											TRMT10C
											KDSR
											PTOV1
											DEPDC1
											LMBR1
											ABHD17B
											ENSSSCG00000055400
											ZNF74
											SLF1
											TMF1
											MED25
											UXS1
											STN1
											KLRD1
											CENPN
											PIP4K2C
											ATRIP
											NCOA1
											FAM32A
											IGFBP7
											YPEL1
											SEMA4G
											PTPN4
											ENSSSCG00000012961
											KIFC1
											SESN3
											DMXL2
											AGGF1
											URGCP
											SHOC2
											ENSSSCG00000009692
											ENSSSCG00000056590
											SOS1
											UCHL5
											PRPS2
											IDH2
											EZR
											ENSSSCG00000024696
											MOXD1
											TLCD1
											ENSSSCG00000006081
											RIC1
											ACACA
											FANCB
											ENSSSCG00000010221
											VPS50
											PARD3
											DLGAP4
											BRIP1
											PPP2R5C
											ENSSSCG00000015316
											HEXIM2
											COX6A1
											PTPRG
											CABYR
											C5orf34
											NFATC2
											ENSSSCG00000043076
											ENSSSCG00000035007
											RPL7A
											G2E3
											ENSSSCG00000001516
											SLC9A9
											FOXN3
											CBX3
											PPP1R10
											JMJD1C
											GSTK1
											COX7A2
											CBX4
											ACOT7
											PCMTD1
											REXO2
											ENSSSCG00000010161
											CCDC81
											CPNE1
											SMARCAL1
											MATR3
											USP53
											CDK5R1
											MTFR1
											PITPNM3
											GSPT1
											RORA
											ACBD3
											CLHC1
											TESPA1
											PSME1
											HCFC1
											NEMP1
											ACSL6
											USP8
											AMBN
											MCOLN2
											MYO9A
											HSPG2
											TECTA
											POU2F1
											DHRS3
											CEP192
											IFNLR1
											ENSSSCG00000055221
											ADAMTS6
											E2F1
											LMLN
											NXT2
											ELMO3
											TAF3
											CUL2
											AFF3
											PSMB2
											ENSSSCG00000061817
											CCNB3
											TMPPE
											NOP56
											ENSSSCG00000032573
											ANKRD17
											RAB18
											ZGRF1
											AMER2
											BUD31
											ENSSSCG00000051436
											WWP1
											CTPS1
											CRTAM
											TBC1D31
											FNBP1L
											SNRPD2
											ZC3H14
											DHRS11
											ENSSSCG00000037510
											NDUFAF6
											AZIN1
											SEPTIN7
											BRCA1
											ALDOC
											FOXI1
											GUF1
											GRWD1
											ENSSSCG00000045622
											SACS
											SNX25
											SUGCT
											ENSSSCG00000001456
											ENSSSCG00000017608
											ZNF236
											CDR2
											AASDHPPT
											CDK13
											PCNX4
											ZFHX3
											ZBED1
											ENSSSCG00000000636
											YIPF3
											MRPS27
											ANLN
											ASXL2
											RANBP9
											TMEM263
											RPL11
											SOCS2
											ZDHHC21
											ANKH
											LRRC61
											MGLL
											FCHO2
											TP73
											SULT1C4
											ENSSSCG00000041063
											MRM1
											ENSSSCG00000003348
											TMEM68
											RAD54B
											ENSSSCG00000027746
											BBS12
											RPL8
											TOX
											NUP155
											LEMD3
											PDS5B
											HELQ
											RC3H2
											WDR91
											METTL17
											ENSSSCG00000002855
											LAPTM4B
											TP53INP2
											METTL13
											NUP205
											STAT5B
											ENSSSCG00000003261
											QSER1
											KLHL12
											COQ10A
											LIG4
											ZDHHC23
											SUZ12
											RRM2B
											RPL37
											ENSSSCG00000056213
											KRAS
											AKAP11
											ZBTB32
											ZC3H8
											ENSSSCG00000006418
											ENSSSCG00000059526
											KCTD13
											XK
											STAU1
											ITGAD
											LRBA
											SCFD2
											POLH
											PKLR
											WDR70
											TBC1D4
											TIGIT
											TLK1
											AK3
											SLC30A6
											ENSSSCG00000025928
											ZNF280C
											DEAF1
											BBS9
											B3GALNT2
											LARP4
											ENSSSCG00000052463
											SEC61A2
											PPA2
											HIRA
											UBE2J2
											MAP3K20
											RRAGB
											BIRC5
											TMEM59
											KMT2C
											PSMD13
											RPS28
											THOC2
											U2AF1
											CMYA5
											LNPK
											ORC1
											ENSSSCG00000043116
											ENSSSCG00000004806
											FBXO11
											RNF157
											RNF114
											KIF18B
											SLC4A4
											CFAP36
											ANP32B
											RC3H1
											LIN54
											ILK
											CCDC14
											PPHLN1
											SERINC4
											HMGCS1
											DMAC2L
											SPG11
											HELLS
											MCM8
											SEC31B
											PM20D2
											FAM167A
											RRP8
											ENSSSCG00000035908
											PET100
											DKC1
											ENSSSCG00000002907
											NSMCE4A
											ENSSSCG00000033497
											PPIL4
											TXNDC15
											HAUS4
											RSRC1
											CDCA2
											DOCK9
											XPNPEP1
											RAD18
											XRRA1
											SMCO4
											BTAF1
											CAPN7
											SDHB
											CHUK
											RRM1
											GPN3
											RPS26
											HIKESHI
											MAP4K1
											NDUFB8
											KLHL17
											SOCS7
											SLIRP
											NHEJ1
											CRY2
											PHAF1
											EAF2
											CFAP53
											ENSSSCG00000026996
											CALCOCO2
											CDC27
											PCID2
											SCG5
											HLTF
											MOCS1
											SPAG1
											MALSU1
											NFX1
											HEBP1
											ENSSSCG00000023791
											MAF
											RBM48
											RPS10
											SLC37A3
											KCNQ5
											CCDC126
											THAP12
											CCDC150
											SLA2
											ENY2
											SMS
											COPG1
											RPAP1
											SLC35F2
											PINK1
											AKT2
											SH2D2A
											ATF7IP
											PAN2
											ENSSSCG00000051969
											MLLT1
											GLCCI1
											C18orf25
											SAE1
											STAG2
											MTA3
											SORT1
											STOML1
											TRIM59
											LY75
											MRS2
											NFE2
											SYT3
											BUD23
											GAPDH
											DHX8
											NPM3
											CXorf38
											CCDC28A
											IDI1
											CLASP2
											RPS5
											ENSSSCG00000022773
											UBQLN2
											BSCL2
											ADAMTS12
											NBAS
											FAM126A
											MCM2
											PPP1R16B
											ENSSSCG00000040433
											METAP2
											KPNA3
											RAB3GAP1
											GTDC1
											FOXK2
											IFI6
											AKAP9
											HSBP1
											CSNK1G1
											ENSSSCG00000000563
											MRPS11
											PTCD3
											ENSSSCG00000009341
											ITPR1
											LEO1
											CRADD
											TJP1
											FBXW11
											CHD7
											XPNPEP3
											RPAP2
											FAM53B
											DDX50
											NEMF
											YTHDC2
											SEC13
											FAM114A2
											TRERF1
											CD86
											MPHOSPH10
											ARID4B
											ANKRD42
											TENT2
											VPS13B
											MAN1A2
											UBR2
											CA8
											RAPGEF6
											ENSSSCG00000039473
											ENSSSCG00000031169
											DNAJC5
											TAF4
											TNFAIP8
											TTC3
											TEX10
											SYTL3
											DMTF1
											AFMID
											CLDND1
											HLCS
											VAPA
											DDX39B
											ENSSSCG00000006653
											ENSSSCG00000046588
											RAD23B
											ILKAP
											ENSSSCG00000008170
											BICD2
