# Supplementary material for: Commonly disrupted pathways in brain and kidney in a pig model of systemic endotoxemia
Source: J Neuroinflammation. 2024 Jan 4;21:9. doi: 10.1186/s12974-023-03002-6 (PMC10765757; doi:10.1186/s12974-023-03002-6)
Supplement: Supplementary file 10 — Additional file 10: Table S9. Sample information. Sample information including sample ID, group (control or LPS), weight, age, and various start and end clinical values. [file 12974_2023_3002_MOESM10_ESM.xlsx]

## Sheet: metadata
pig_id	group	dose_ml_per_hr	weight_kg	age_days	duration_min	start_heart_rate	end_heart_rate	start_temp	end_temp	start_bp	end_bp	start_MAP	end_MAP	simplified_name	sex
2	LPS	1	78	137	190	82	161	99.8	102	132/79	100/44	96.67	62.67	2.LPS	female
3	Control	1	76.7	138	305	79	81	100	100	145/85	87/43	105	57.67	3.Control	female
4	Control	1	76.7	139	306	81	101	101.3	102.7	98/63	85/50	74.67	61.67	4.Control	female
6	Control	0.5	79.6	166	310	100	92	99.6	101.3	139/91	90/45	107	60	6.Control	female
7	Control	0.5	77.8	161	310	90	89	98.2	98.2	100/65	91/53	76.67	65.67	7.Control	female
8	LPS	0.75	74.1	152	260	103	213	99.6	102.2	146/100	92/41	115.33	58	8.LPS	female
10	Control	0.75	78.4	160	305	82	101	98.9	100.7	131/91	106/50	104.33	68.67	10.Control	female
11	Control	0.75	73.7	129	300	84	135	100.5	99.8	123/76	90/54	91.67	66	11.Control	female
12	LPS	0.75	71.2	141	390	92	168	100.4	107.9	144/88	109/53	106.67	71.67	12.LPS	female
13	LPS	0.75	72	118	155	100	178	101.6	102.9	139/89	20/13	105.67	15.33	13.LPS	female
14	LPS	0.5	77.7	151	562	93	206	102.9	110.8	129/88	117/20	101.67	52.33	14.LPS	female
