# Supplementary material for: Commonly disrupted pathways in brain and kidney in a pig model of systemic endotoxemia
Source: J Neuroinflammation. 2024 Jan 4;21:9. doi: 10.1186/s12974-023-03002-6 (PMC10765757; doi:10.1186/s12974-023-03002-6)
Supplement: Supplementary file 11 — Additional file 11: Table S10. Gene-level counts per million (CPM) data for each tissue. Filtered to remove lowly expressed and keep only protein coding genes, gene-level counts per million (CPM) data for each tissue. This is the counts data used for the gene-level differential expression analysis with limma/voom pipeline. [file 12974_2023_3002_MOESM11_ESM.xlsx]

## Sheet: KEY
Transcrips per million (TPM)
Each tab contains the the TPM transcript-level counts data for each tissue.
Column name	Description
Transcript_id			TXNAME	GENEID	Chr	width	transcript_id	gene_id	gene_name	gene_biotype	type	target_id
SampleID

## Sheet: Transcript_to_gene
TXNAME	GENEID	Chr	width	transcript_id	gene_id	gene_name	gene_biotype	type	target_id
ENSSSCT00000000003	ENSSSCG00000000002	5	14974	ENSSSCT00000000003	ENSSSCG00000000002	GTSE1	protein_coding	transcript	ENSSSCT00000000003.4
ENSSSCT00000000004	ENSSSCG00000000003	5	22433	ENSSSCT00000000004	ENSSSCG00000000003	TTC38	protein_coding	transcript	ENSSSCT00000000004.5
ENSSSCT00000000006	ENSSSCG00000000005	5	4286	ENSSSCT00000000006	ENSSSCG00000000005	CDPF1	protein_coding	transcript	ENSSSCT00000000006.5
ENSSSCT00000000007	ENSSSCG00000000006	5	63499	ENSSSCT00000000007	ENSSSCG00000000006	PPARA	protein_coding	transcript	ENSSSCT00000000007.5
ENSSSCT00000000008	ENSSSCG00000000007	5	16249	ENSSSCT00000000008	ENSSSCG00000000007	TRMU	protein_coding	transcript	ENSSSCT00000000008.5
ENSSSCT00000000010	ENSSSCG00000024718	5	9391	ENSSSCT00000000010	ENSSSCG00000024718	RIBC2	protein_coding	transcript	ENSSSCT00000000010.5
ENSSSCT00000000011	ENSSSCG00000000010	5	87682	ENSSSCT00000000011	ENSSSCG00000000010	FBLN1	protein_coding	transcript	ENSSSCT00000000011.5
ENSSSCT00000000015	ENSSSCG00000000014	5	30584	ENSSSCT00000000015	ENSSSCG00000000014	FAM118A	protein_coding	transcript	ENSSSCT00000000015.4
ENSSSCT00000000020	ENSSSCG00000000019	5	19115	ENSSSCT00000000020	ENSSSCG00000000019	NUP50	protein_coding	transcript	ENSSSCT00000000020.5
ENSSSCT00000000021	ENSSSCG00000000020	5	94852	ENSSSCT00000000021	ENSSSCG00000000020	PHF21B	protein_coding	transcript	ENSSSCT00000000021.4
ENSSSCT00000000022	ENSSSCG00000000021	5	50594	ENSSSCT00000000022	ENSSSCG00000000021	ARHGAP8	protein_coding	transcript	ENSSSCT00000000022.5
ENSSSCT00000000023	ENSSSCG00000000022	5	6023	ENSSSCT00000000023	ENSSSCG00000000022	RTL6	protein_coding	transcript	ENSSSCT00000000023.4
ENSSSCT00000000025	ENSSSCG00000000024	5	108757	ENSSSCT00000000025	ENSSSCG00000000024	PARVB	protein_coding	transcript	ENSSSCT00000000025.5
ENSSSCT00000000026	ENSSSCG00000000025	5	25454	ENSSSCT00000000026	ENSSSCG00000000025	PARVG	protein_coding	transcript	ENSSSCT00000000026.5
ENSSSCT00000000027	ENSSSCG00000000026	5	25643	ENSSSCT00000000027	ENSSSCG00000000026	SULT4A1	protein_coding	transcript	ENSSSCT00000000027.5
ENSSSCT00000000029	ENSSSCG00000000028	5	32411	ENSSSCT00000000029	ENSSSCG00000000028	NA	protein_coding	transcript	ENSSSCT00000000029.5
ENSSSCT00000000035	ENSSSCG00000000033	5	11940	ENSSSCT00000000035	ENSSSCG00000000033	TSPO	protein_coding	transcript	ENSSSCT00000000035.5
ENSSSCT00000000036	ENSSSCG00000000034	5	17421	ENSSSCT00000000036	ENSSSCG00000000034	TTLL12	protein_coding	transcript	ENSSSCT00000000036.4
ENSSSCT00000000037	ENSSSCG00000000035	5	33840	ENSSSCT00000000037	ENSSSCG00000000035	TTLL1	protein_coding	transcript	ENSSSCT00000000037.5
ENSSSCT00000000038	ENSSSCG00000000036	5	131710	ENSSSCT00000000038	ENSSSCG00000000036	PACSIN2	protein_coding	transcript	ENSSSCT00000000038.5
ENSSSCT00000000039	ENSSSCG00000000037	5	56356	ENSSSCT00000000039	ENSSSCG00000000037	ARFGAP3	protein_coding	transcript	ENSSSCT00000000039.5
ENSSSCT00000000040	ENSSSCG00000000038	5	17281	ENSSSCT00000000040	ENSSSCG00000000038	CYB5R3	protein_coding	transcript	ENSSSCT00000000040.4
ENSSSCT00000000041	ENSSSCG00000000039	5	21560	ENSSSCT00000000041	ENSSSCG00000000039	POLDIP3	protein_coding	transcript	ENSSSCT00000000041.5
ENSSSCT00000000042	ENSSSCG00000000040	5	30756	ENSSSCT00000000042	ENSSSCG00000000040	SEPTIN3	protein_coding	transcript	ENSSSCT00000000042.5
ENSSSCT00000000043	ENSSSCG00000062925	5	19022	ENSSSCT00000000043	ENSSSCG00000062925	NA	protein_coding	transcript	ENSSSCT00000000043.4
ENSSSCT00000000048	ENSSSCG00000020945	5	3155	ENSSSCT00000000048	ENSSSCG00000020945	SMDT1	protein_coding	transcript	ENSSSCT00000000048.5
ENSSSCT00000000049	ENSSSCG00000000045	5	5637	ENSSSCT00000000049	ENSSSCG00000000045	NDUFA6	protein_coding	transcript	ENSSSCT00000000049.4
ENSSSCT00000000051	ENSSSCG00000000046	5	4736	ENSSSCT00000000051	ENSSSCG00000000046	CYP2D6	protein_coding	transcript	ENSSSCT00000000051.4
ENSSSCT00000000064	ENSSSCG00000000058	5	14956	ENSSSCT00000000064	ENSSSCG00000000058	SNU13	protein_coding	transcript	ENSSSCT00000000064.5
ENSSSCT00000000065	ENSSSCG00000000059	5	22989	ENSSSCT00000000065	ENSSSCG00000000059	XRCC6	protein_coding	transcript	ENSSSCT00000000065.5
ENSSSCT00000000067	ENSSSCG00000000061	5	10906	ENSSSCT00000000067	ENSSSCG00000000061	PMM1	protein_coding	transcript	ENSSSCT00000000067.3
ENSSSCT00000000068	ENSSSCG00000000062	5	12523	ENSSSCT00000000068	ENSSSCG00000000062	CSDC2	protein_coding	transcript	ENSSSCT00000000068.5
ENSSSCT00000000069	ENSSSCG00000000063	5	16483	ENSSSCT00000000069	ENSSSCG00000000063	POLR3H	protein_coding	transcript	ENSSSCT00000000069.5
ENSSSCT00000000070	ENSSSCG00000000064	5	56737	ENSSSCT00000000070	ENSSSCG00000000064	ACO2	protein_coding	transcript	ENSSSCT00000000070.5
ENSSSCT00000000072	ENSSSCG00000000066	5	23933	ENSSSCT00000000072	ENSSSCG00000000066	L3MBTL2	protein_coding	transcript	ENSSSCT00000000072.4
ENSSSCT00000000077	ENSSSCG00000000071	5	33033	ENSSSCT00000000077	ENSSSCG00000000071	ST13	protein_coding	transcript	ENSSSCT00000000077.4
ENSSSCT00000000078	ENSSSCG00000000072	5	47324	ENSSSCT00000000078	ENSSSCG00000000072	SLC25A17	protein_coding	transcript	ENSSSCT00000000078.5
ENSSSCT00000000080	ENSSSCG00000000074	5	2877	ENSSSCT00000000080	ENSSSCG00000000074	MCHR1	protein_coding	transcript	ENSSSCT00000000080.5
ENSSSCT00000000081	ENSSSCG00000000075	5	12451	ENSSSCT00000000081	ENSSSCG00000000075	MRTFA	protein_coding	transcript	ENSSSCT00000000081.4
ENSSSCT00000000082	ENSSSCG00000000076	5	41629	ENSSSCT00000000082	ENSSSCG00000000076	SGSM3	protein_coding	transcript	ENSSSCT00000000082.4
ENSSSCT00000000083	ENSSSCG00000000077	5	19955	ENSSSCT00000000083	ENSSSCG00000000077	ADSL	protein_coding	transcript	ENSSSCT00000000083.5
ENSSSCT00000000085	ENSSSCG00000000079	5	35499	ENSSSCT00000000085	ENSSSCG00000000079	FAM83F	protein_coding	transcript	ENSSSCT00000000085.4
ENSSSCT00000000086	ENSSSCG00000000080	5	69307	ENSSSCT00000000086	ENSSSCG00000000080	GRAP2	protein_coding	transcript	ENSSSCT00000000086.5
ENSSSCT00000000087	ENSSSCG00000000081	5	105053	ENSSSCT00000000087	ENSSSCG00000000081	ENTHD1	protein_coding	transcript	ENSSSCT00000000087.5
ENSSSCT00000000088	ENSSSCG00000000082	5	105244	ENSSSCT00000000088	ENSSSCG00000000082	CACNA1I	protein_coding	transcript	ENSSSCT00000000088.5
ENSSSCT00000000093	ENSSSCG00000000087	5	24193	ENSSSCT00000000093	ENSSSCG00000000087	TAB1	protein_coding	transcript	ENSSSCT00000000093.4
ENSSSCT00000000098	ENSSSCG00000000092	5	22714	ENSSSCT00000000098	ENSSSCG00000000092	NPTXR	protein_coding	transcript	ENSSSCT00000000098.5
ENSSSCT00000000101	ENSSSCG00000000095	5	24815	ENSSSCT00000000101	ENSSSCG00000000095	GTPBP1	protein_coding	transcript	ENSSSCT00000000101.4
ENSSSCT00000000102	ENSSSCG00000039555	5	10521	ENSSSCT00000000102	ENSSSCG00000039555	JOSD1	protein_coding	transcript	ENSSSCT00000000102.4
ENSSSCT00000000103	ENSSSCG00000000097	5	13847	ENSSSCT00000000103	ENSSSCG00000000097	TOMM22	protein_coding	transcript	ENSSSCT00000000103.5
ENSSSCT00000000109	ENSSSCG00000000103	5	38937	ENSSSCT00000000109	ENSSSCG00000000103	DMC1	protein_coding	transcript	ENSSSCT00000000109.5
ENSSSCT00000000110	ENSSSCG00000000104	5	6779	ENSSSCT00000000110	ENSSSCG00000000104	NA	protein_coding	transcript	ENSSSCT00000000110.4
ENSSSCT00000000111	ENSSSCG00000000105	5	10507	ENSSSCT00000000111	ENSSSCG00000000105	KDELR3	protein_coding	transcript	ENSSSCT00000000111.4
ENSSSCT00000000112	ENSSSCG00000000106	5	1344	ENSSSCT00000000112	ENSSSCG00000000106	KCNJ4	protein_coding	transcript	ENSSSCT00000000112.4
ENSSSCT00000000113	ENSSSCG00000000107	5	20773	ENSSSCT00000000113	ENSSSCG00000000107	CSNK1E	protein_coding	transcript	ENSSSCT00000000113.3
ENSSSCT00000000114	ENSSSCG00000000108	5	48561	ENSSSCT00000000114	ENSSSCG00000000108	TMEM184B	protein_coding	transcript	ENSSSCT00000000114.5
ENSSSCT00000000117	ENSSSCG00000000111	5	20977	ENSSSCT00000000117	ENSSSCG00000000111	BAIAP2L2	protein_coding	transcript	ENSSSCT00000000117.3
ENSSSCT00000000120	ENSSSCG00000000114	5	17089	ENSSSCT00000000120	ENSSSCG00000000114	PICK1	protein_coding	transcript	ENSSSCT00000000120.4
ENSSSCT00000000122	ENSSSCG00000000116	5	12373	ENSSSCT00000000122	ENSSSCG00000000116	POLR2F	protein_coding	transcript	ENSSSCT00000000122.4
ENSSSCT00000000124	ENSSSCG00000000118	5	32295	ENSSSCT00000000124	ENSSSCG00000000118	MICALL1	protein_coding	transcript	ENSSSCT00000000124.5
ENSSSCT00000000125	ENSSSCG00000000119	5	26008	ENSSSCT00000000125	ENSSSCG00000000119	EIF3L	protein_coding	transcript	ENSSSCT00000000125.5
ENSSSCT00000000126	ENSSSCG00000000120	5	13844	ENSSSCT00000000126	ENSSSCG00000000120	ANKRD54	protein_coding	transcript	ENSSSCT00000000126.5
ENSSSCT00000000127	ENSSSCG00000000121	5	2375	ENSSSCT00000000127	ENSSSCG00000000121	GALR3	protein_coding	transcript	ENSSSCT00000000127.5
ENSSSCT00000000128	ENSSSCG00000029945	5	7141	ENSSSCT00000000128	ENSSSCG00000029945	GCAT	protein_coding	transcript	ENSSSCT00000000128.4
ENSSSCT00000000136	ENSSSCG00000000130	5	32447	ENSSSCT00000000136	ENSSSCG00000000130	CYTH4	protein_coding	transcript	ENSSSCT00000000136.5
ENSSSCT00000000137	ENSSSCG00000000131	5	2460	ENSSSCT00000000137	ENSSSCG00000000131	ELFN2	protein_coding	transcript	ENSSSCT00000000137.3
ENSSSCT00000000138	ENSSSCG00000000132	5	11367	ENSSSCT00000000138	ENSSSCG00000000132	TEX33	protein_coding	transcript	ENSSSCT00000000138.5
ENSSSCT00000000139	ENSSSCG00000000133	5	9863	ENSSSCT00000000139	ENSSSCG00000000133	TST	protein_coding	transcript	ENSSSCT00000000139.4
ENSSSCT00000000141	ENSSSCG00000000135	5	11567	ENSSSCT00000000141	ENSSSCG00000000135	KCTD17	protein_coding	transcript	ENSSSCT00000000141.4
ENSSSCT00000000142	ENSSSCG00000000136	5	23988	ENSSSCT00000000142	ENSSSCG00000000136	CSF2RB	protein_coding	transcript	ENSSSCT00000000142.5
ENSSSCT00000000145	ENSSSCG00000000139	5	17539	ENSSSCT00000000145	ENSSSCG00000000139	IFT27	protein_coding	transcript	ENSSSCT00000000145.4
ENSSSCT00000000147	ENSSSCG00000000141	5	15847	ENSSSCT00000000147	ENSSSCG00000000141	EIF3D	protein_coding	transcript	ENSSSCT00000000147.5
ENSSSCT00000000150	ENSSSCG00000000144	5	12958	ENSSSCT00000000150	ENSSSCG00000000144	TXN2	protein_coding	transcript	ENSSSCT00000000150.5
ENSSSCT00000000153	ENSSSCG00000000146	3	72375	ENSSSCT00000000153	ENSSSCG00000000146	MYH11	protein_coding	transcript	ENSSSCT00000000153.5
ENSSSCT00000000160	ENSSSCG00000000152	5	90653	ENSSSCT00000000160	ENSSSCG00000000152	RBFOX2	protein_coding	transcript	ENSSSCT00000000160.5
ENSSSCT00000000164	ENSSSCG00000000156	5	20575	ENSSSCT00000000164	ENSSSCG00000000156	FBXO7	protein_coding	transcript	ENSSSCT00000000164.5
ENSSSCT00000000165	ENSSSCG00000040453	5	26284	ENSSSCT00000000165	ENSSSCG00000040453	SYN3	protein_coding	transcript	ENSSSCT00000000165.5
ENSSSCT00000000167	ENSSSCG00000000158	5	33559	ENSSSCT00000000167	ENSSSCG00000000158	RTCB	protein_coding	transcript	ENSSSCT00000000167.5
ENSSSCT00000000168	ENSSSCG00000000159	5	519	ENSSSCT00000000168	ENSSSCG00000000159	ASCL4	protein_coding	transcript	ENSSSCT00000000168.4
ENSSSCT00000000170	ENSSSCG00000000161	5	29261	ENSSSCT00000000170	ENSSSCG00000000161	PWP1	protein_coding	transcript	ENSSSCT00000000170.5
ENSSSCT00000000171	ENSSSCG00000000162	5	314989	ENSSSCT00000000171	ENSSSCG00000000162	BTBD11	protein_coding	transcript	ENSSSCT00000000171.3
ENSSSCT00000000176	ENSSSCG00000000167	5	96677	ENSSSCT00000000176	ENSSSCG00000000167	RIC8B	protein_coding	transcript	ENSSSCT00000000176.5
ENSSSCT00000000177	ENSSSCG00000052141	5	167717	ENSSSCT00000000177	ENSSSCG00000052141	RFX4	protein_coding	transcript	ENSSSCT00000000177.4
ENSSSCT00000000180	ENSSSCG00000000171	5	8909	ENSSSCT00000000180	ENSSSCG00000000171	CKAP4	protein_coding	transcript	ENSSSCT00000000180.5
ENSSSCT00000000184	ENSSSCG00000000175	5	16303	ENSSSCT00000000184	ENSSSCG00000000175	ADCY6	protein_coding	transcript	ENSSSCT00000000184.4
ENSSSCT00000000185	ENSSSCG00000000176	5	10217	ENSSSCT00000000185	ENSSSCG00000000176	DDX23	protein_coding	transcript	ENSSSCT00000000185.5
ENSSSCT00000000188	ENSSSCG00000000179	5	8836	ENSSSCT00000000188	ENSSSCG00000000179	CCDC65	protein_coding	transcript	ENSSSCT00000000188.5
ENSSSCT00000000191	ENSSSCG00000000182	5	6093	ENSSSCT00000000191	ENSSSCG00000000182	WNT10B	protein_coding	transcript	ENSSSCT00000000191.5
ENSSSCT00000000192	ENSSSCG00000000183	5	4213	ENSSSCT00000000192	ENSSSCG00000000183	WNT1	protein_coding	transcript	ENSSSCT00000000192.5
ENSSSCT00000000194	ENSSSCG00000000184	5	3553	ENSSSCT00000000194	ENSSSCG00000000184	DDN	protein_coding	transcript	ENSSSCT00000000194.5
ENSSSCT00000000195	ENSSSCG00000000185	5	16577	ENSSSCT00000000195	ENSSSCG00000000185	PRKAG1	protein_coding	transcript	ENSSSCT00000000195.5
ENSSSCT00000000197	ENSSSCG00000000186	5	3557	ENSSSCT00000000197	ENSSSCG00000000186	RHEBL1	protein_coding	transcript	ENSSSCT00000000197.5
ENSSSCT00000000199	ENSSSCG00000000188	5	5051	ENSSSCT00000000199	ENSSSCG00000000188	DHH	protein_coding	transcript	ENSSSCT00000000199.5
ENSSSCT00000000200	ENSSSCG00000000189	5	13698	ENSSSCT00000000200	ENSSSCG00000000189	LMBR1L	protein_coding	transcript	ENSSSCT00000000200.3
ENSSSCT00000000201	ENSSSCG00000061347	5	2589	ENSSSCT00000000201	ENSSSCG00000061347	TUBA1A	protein_coding	transcript	ENSSSCT00000000201.5
ENSSSCT00000000203	ENSSSCG00000000190	5	4506	ENSSSCT00000000203	ENSSSCG00000000190	TUBA1B	protein_coding	transcript	ENSSSCT00000000203.3
ENSSSCT00000000204	ENSSSCG00000035856	5	6414	ENSSSCT00000000204	ENSSSCG00000035856	NA	protein_coding	transcript	ENSSSCT00000000204.5
ENSSSCT00000000207	ENSSSCG00000000194	5	116672	ENSSSCT00000000207	ENSSSCG00000000194	NA	protein_coding	transcript	ENSSSCT00000000207.5
ENSSSCT00000000208	ENSSSCG00000000195	5	3505	ENSSSCT00000000208	ENSSSCG00000000195	PRPH	protein_coding	transcript	ENSSSCT00000000208.4
ENSSSCT00000000210	ENSSSCG00000000197	5	3706	ENSSSCT00000000210	ENSSSCG00000000197	C1QL4	protein_coding	transcript	ENSSSCT00000000210.5
ENSSSCT00000000211	ENSSSCG00000000198	5	13277	ENSSSCT00000000211	ENSSSCG00000000198	DNAJC22	protein_coding	transcript	ENSSSCT00000000211.4
ENSSSCT00000000212	ENSSSCG00000000199	5	137086	ENSSSCT00000000212	ENSSSCG00000000199	SPATS2	protein_coding	transcript	ENSSSCT00000000212.5
ENSSSCT00000000215	ENSSSCG00000000202	5	9479	ENSSSCT00000000215	ENSSSCG00000000202	MCRS1	protein_coding	transcript	ENSSSCT00000000215.4
ENSSSCT00000000217	ENSSSCG00000000204	5	21910	ENSSSCT00000000217	ENSSSCG00000000204	PRPF40B	protein_coding	transcript	ENSSSCT00000000217.4
ENSSSCT00000000218	ENSSSCG00000000205	5	17856	ENSSSCT00000000218	ENSSSCG00000000205	FAM186B	protein_coding	transcript	ENSSSCT00000000218.4
ENSSSCT00000000219	ENSSSCG00000000206	5	33210	ENSSSCT00000000219	ENSSSCG00000000206	FAIM2	protein_coding	transcript	ENSSSCT00000000219.4
ENSSSCT00000000220	ENSSSCG00000000207	5	857	ENSSSCT00000000220	ENSSSCG00000000207	NA	protein_coding	transcript	ENSSSCT00000000220.3
ENSSSCT00000000226	ENSSSCG00000000211	5	3661	ENSSSCT00000000226	ENSSSCG00000000211	AQP5	protein_coding	transcript	ENSSSCT00000000226.4
ENSSSCT00000000227	ENSSSCG00000000212	5	2719	ENSSSCT00000000227	ENSSSCG00000000212	AQP6	protein_coding	transcript	ENSSSCT00000000227.4
ENSSSCT00000000229	ENSSSCG00000000214	5	5972	ENSSSCT00000000229	ENSSSCG00000000214	GPD1	protein_coding	transcript	ENSSSCT00000000229.5
ENSSSCT00000000230	ENSSSCG00000000215	5	13451	ENSSSCT00000000230	ENSSSCG00000000215	SMARCD1	protein_coding	transcript	ENSSSCT00000000230.5
ENSSSCT00000000232	ENSSSCG00000000216	5	26793	ENSSSCT00000000232	ENSSSCG00000000216	ASIC1	protein_coding	transcript	ENSSSCT00000000232.5
ENSSSCT00000000233	ENSSSCG00000000217	5	38898	ENSSSCT00000000233	ENSSSCG00000000217	RACGAP1	protein_coding	transcript	ENSSSCT00000000233.5
ENSSSCT00000000235	ENSSSCG00000028516	5	68112	ENSSSCT00000000235	ENSSSCG00000028516	LARP4	protein_coding	transcript	ENSSSCT00000000235.5
ENSSSCT00000000236	ENSSSCG00000000220	AEMK02000258.1	29028	ENSSSCT00000000236	ENSSSCG00000000220	POU6F1	protein_coding	transcript	ENSSSCT00000000236.4
ENSSSCT00000000245	ENSSSCG00000000228	5	191844	ENSSSCT00000000245	ENSSSCG00000000228	SCN8A	protein_coding	transcript	ENSSSCT00000000245.5
ENSSSCT00000000250	ENSSSCG00000000231	5	2889	ENSSSCT00000000250	ENSSSCG00000000231	NA	protein_coding	transcript	ENSSSCT00000000250.5
ENSSSCT00000000251	ENSSSCG00000000232	5	12980	ENSSSCT00000000251	ENSSSCG00000000232	ACVRL1	protein_coding	transcript	ENSSSCT00000000251.5
ENSSSCT00000000252	ENSSSCG00000000233	5	36428	ENSSSCT00000000252	ENSSSCG00000000233	ACVR1B	protein_coding	transcript	ENSSSCT00000000252.5
ENSSSCT00000000253	ENSSSCG00000000234	5	10427	ENSSSCT00000000253	ENSSSCG00000000234	TAMALIN	protein_coding	transcript	ENSSSCT00000000253.5
ENSSSCT00000000254	ENSSSCG00000000235	5	14086	ENSSSCT00000000254	ENSSSCG00000000235	KRT82	protein_coding	transcript	ENSSSCT00000000254.4
ENSSSCT00000000255	ENSSSCG00000000236	5	11032	ENSSSCT00000000255	ENSSSCG00000000236	KRT75	protein_coding	transcript	ENSSSCT00000000255.4
ENSSSCT00000000257	ENSSSCG00000000238	5	10168	ENSSSCT00000000257	ENSSSCG00000000238	NA	protein_coding	transcript	ENSSSCT00000000257.4
ENSSSCT00000000258	ENSSSCG00000000239	5	7134	ENSSSCT00000000258	ENSSSCG00000000239	NA	protein_coding	transcript	ENSSSCT00000000258.3
ENSSSCT00000000259	ENSSSCG00000000240	5	7479	ENSSSCT00000000259	ENSSSCG00000000240	KRT85	protein_coding	transcript	ENSSSCT00000000259.4
ENSSSCT00000000260	ENSSSCG00000000241	5	8688	ENSSSCT00000000260	ENSSSCG00000000241	KRT84	protein_coding	transcript	ENSSSCT00000000260.5
ENSSSCT00000000266	ENSSSCG00000000247	5	8872	ENSSSCT00000000266	ENSSSCG00000000247	KRT71	protein_coding	transcript	ENSSSCT00000000266.5
ENSSSCT00000000267	ENSSSCG00000062487	5	6352	ENSSSCT00000000267	ENSSSCG00000062487	KRT5	protein_coding	transcript	ENSSSCT00000000267.4
ENSSSCT00000000268	ENSSSCG00000000249	5	12138	ENSSSCT00000000268	ENSSSCG00000000249	KRT72	protein_coding	transcript	ENSSSCT00000000268.5
ENSSSCT00000000269	ENSSSCG00000000250	5	10634	ENSSSCT00000000269	ENSSSCG00000000250	KRT73	protein_coding	transcript	ENSSSCT00000000269.4
ENSSSCT00000000270	ENSSSCG00000000251	5	5658	ENSSSCT00000000270	ENSSSCG00000000251	KRT1	protein_coding	transcript	ENSSSCT00000000270.3
ENSSSCT00000000273	ENSSSCG00000000263	5	17365	ENSSSCT00000000273	ENSSSCG00000000263	TNS2	protein_coding	transcript	ENSSSCT00000000273.5
ENSSSCT00000000276	ENSSSCG00000000257	5	14901	ENSSSCT00000000276	ENSSSCG00000000257	ITGB7	protein_coding	transcript	ENSSSCT00000000276.4
ENSSSCT00000000277	ENSSSCG00000000258	5	9456	ENSSSCT00000000277	ENSSSCG00000000258	RARG	protein_coding	transcript	ENSSSCT00000000277.5
ENSSSCT00000000278	ENSSSCG00000000259	5	31306	ENSSSCT00000000278	ENSSSCG00000000259	CSAD	protein_coding	transcript	ENSSSCT00000000278.5
ENSSSCT00000000279	ENSSSCG00000000260	5	12592	ENSSSCT00000000279	ENSSSCG00000000260	SOAT2	protein_coding	transcript	ENSSSCT00000000279.3
ENSSSCT00000000280	ENSSSCG00000000261	5	4825	ENSSSCT00000000280	ENSSSCG00000000261	IGFBP6	protein_coding	transcript	ENSSSCT00000000280.4
ENSSSCT00000000282	ENSSSCG00000000263	5	13662	ENSSSCT00000000282	ENSSSCG00000000263	TNS2	protein_coding	transcript	ENSSSCT00000000282.5
ENSSSCT00000000283	ENSSSCG00000000264	5	2114	ENSSSCT00000000283	ENSSSCG00000000264	MFSD5	protein_coding	transcript	ENSSSCT00000000283.4
ENSSSCT00000000284	ENSSSCG00000000265	5	22862	ENSSSCT00000000284	ENSSSCG00000000265	ESPL1	protein_coding	transcript	ENSSSCT00000000284.4
ENSSSCT00000000286	ENSSSCG00000000267	5	4465	ENSSSCT00000000286	ENSSSCG00000000267	PFDN5	protein_coding	transcript	ENSSSCT00000000286.5
ENSSSCT00000000287	ENSSSCG00000000268	5	11755	ENSSSCT00000000287	ENSSSCG00000000268	AAAS	protein_coding	transcript	ENSSSCT00000000287.4
ENSSSCT00000000290	ENSSSCG00000000271	5	6026	ENSSSCT00000000290	ENSSSCG00000000271	AMHR2	protein_coding	transcript	ENSSSCT00000000290.3
ENSSSCT00000000292	ENSSSCG00000000273	5	5112	ENSSSCT00000000292	ENSSSCG00000000273	PRR13	protein_coding	transcript	ENSSSCT00000000292.4
ENSSSCT00000000294	ENSSSCG00000000274	5	29000	ENSSSCT00000000294	ENSSSCG00000000274	PCBP2	protein_coding	transcript	ENSSSCT00000000294.5
ENSSSCT00000000295	ENSSSCG00000000275	5	17815	ENSSSCT00000000295	ENSSSCG00000000275	MAP3K12	protein_coding	transcript	ENSSSCT00000000295.5
ENSSSCT00000000298	ENSSSCG00000000277	5	1043	ENSSSCT00000000298	ENSSSCG00000000277	NPFF	protein_coding	transcript	ENSSSCT00000000298.5
ENSSSCT00000000299	ENSSSCG00000000278	5	105015	ENSSSCT00000000299	ENSSSCG00000000278	ATF7	protein_coding	transcript	ENSSSCT00000000299.5
ENSSSCT00000000300	ENSSSCG00000000279	5	7563	ENSSSCT00000000300	ENSSSCG00000000279	HOXC13	protein_coding	transcript	ENSSSCT00000000300.5
ENSSSCT00000000302	ENSSSCG00000000281	5	2639	ENSSSCT00000000302	ENSSSCG00000000281	HOXC12	protein_coding	transcript	ENSSSCT00000000302.3
ENSSSCT00000000309	ENSSSCG00000000288	5	6322	ENSSSCT00000000309	ENSSSCG00000000288	HNRNPA1	protein_coding	transcript	ENSSSCT00000000309.5
ENSSSCT00000000311	ENSSSCG00000000290	5	8709	ENSSSCT00000000311	ENSSSCG00000000290	COPZ1	protein_coding	transcript	ENSSSCT00000000311.5
ENSSSCT00000000312	ENSSSCG00000000291	5	2018	ENSSSCT00000000312	ENSSSCG00000000291	GPR84	protein_coding	transcript	ENSSSCT00000000312.4
ENSSSCT00000000313	ENSSSCG00000000292	5	15751	ENSSSCT00000000313	ENSSSCG00000000292	ZNF385A	protein_coding	transcript	ENSSSCT00000000313.5
ENSSSCT00000000314	ENSSSCG00000000293	5	23616	ENSSSCT00000000314	ENSSSCG00000000293	ITGA5	protein_coding	transcript	ENSSSCT00000000314.5
ENSSSCT00000000316	ENSSSCG00000000295	5	42673	ENSSSCT00000000316	ENSSSCG00000000295	NCKAP1L	protein_coding	transcript	ENSSSCT00000000316.3
ENSSSCT00000000317	ENSSSCG00000000296	5	1150	ENSSSCT00000000317	ENSSSCG00000000296	NA	protein_coding	transcript	ENSSSCT00000000317.5
ENSSSCT00000000318	ENSSSCG00000000297	5	15045	ENSSSCT00000000318	ENSSSCG00000000297	PDE1B	protein_coding	transcript	ENSSSCT00000000318.5
ENSSSCT00000000319	ENSSSCG00000000298	5	9413	ENSSSCT00000000319	ENSSSCG00000000298	NA	protein_coding	transcript	ENSSSCT00000000319.5
ENSSSCT00000000326	ENSSSCG00000050921	5	936	ENSSSCT00000000326	ENSSSCG00000050921	NA	protein_coding	transcript	ENSSSCT00000000326.4
ENSSSCT00000000332	ENSSSCG00000048965	5	948	ENSSSCT00000000332	ENSSSCG00000048965	NA	protein_coding	transcript	ENSSSCT00000000332.4
ENSSSCT00000000333	ENSSSCG00000056758	5	972	ENSSSCT00000000333	ENSSSCG00000056758	NA	protein_coding	transcript	ENSSSCT00000000333.3
ENSSSCT00000000339	ENSSSCG00000000318	AEMK02000577.1	930	ENSSSCT00000000339	ENSSSCG00000000318	NA	protein_coding	transcript	ENSSSCT00000000339.3
ENSSSCT00000000344	ENSSSCG00000033458	5	942	ENSSSCT00000000344	ENSSSCG00000033458	NA	protein_coding	transcript	ENSSSCT00000000344.4
ENSSSCT00000000349	ENSSSCG00000000327	5	936	ENSSSCT00000000349	ENSSSCG00000000327	NA	protein_coding	transcript	ENSSSCT00000000349.2
ENSSSCT00000000354	ENSSSCG00000054251	5	939	ENSSSCT00000000354	ENSSSCG00000054251	NA	protein_coding	transcript	ENSSSCT00000000354.2
ENSSSCT00000000355	ENSSSCG00000000333	5	13625	ENSSSCT00000000355	ENSSSCG00000000333	NA	protein_coding	transcript	ENSSSCT00000000355.4
ENSSSCT00000000360	ENSSSCG00000054492	5	939	ENSSSCT00000000360	ENSSSCG00000054492	NA	protein_coding	transcript	ENSSSCT00000000360.2
ENSSSCT00000000371	ENSSSCG00000035206	AEMK02000497.1	939	ENSSSCT00000000371	ENSSSCG00000035206	NA	protein_coding	transcript	ENSSSCT00000000371.4
ENSSSCT00000000374	ENSSSCG00000000352	5	931	ENSSSCT00000000374	ENSSSCG00000000352	NA	pseudogene	transcript	ENSSSCT00000000374.5
ENSSSCT00000000375	ENSSSCG00000000353	5	936	ENSSSCT00000000375	ENSSSCG00000000353	NA	protein_coding	transcript	ENSSSCT00000000375.2
ENSSSCT00000000381	ENSSSCG00000000359	5	12969	ENSSSCT00000000381	ENSSSCG00000000359	BLOC1S1	protein_coding	transcript	ENSSSCT00000000381.5
ENSSSCT00000000384	ENSSSCG00000000362	5	4388	ENSSSCT00000000384	ENSSSCG00000000362	RDH5	protein_coding	transcript	ENSSSCT00000000384.5
ENSSSCT00000000386	ENSSSCG00000000363	5	10554	ENSSSCT00000000386	ENSSSCG00000000363	GDF11	protein_coding	transcript	ENSSSCT00000000386.5
ENSSSCT00000000387	ENSSSCG00000000364	5	51877	ENSSSCT00000000387	ENSSSCG00000000364	SARNP	protein_coding	transcript	ENSSSCT00000000387.5
ENSSSCT00000000388	ENSSSCG00000000365	5	2493	ENSSSCT00000000388	ENSSSCG00000000365	ORMDL2	protein_coding	transcript	ENSSSCT00000000388.5
ENSSSCT00000000389	ENSSSCG00000000366	5	7983	ENSSSCT00000000389	ENSSSCG00000000366	DNAJC14	protein_coding	transcript	ENSSSCT00000000389.5
ENSSSCT00000000391	ENSSSCG00000000368	5	5645	ENSSSCT00000000391	ENSSSCG00000000368	MMP19	protein_coding	transcript	ENSSSCT00000000391.4
ENSSSCT00000000393	ENSSSCG00000000370	5	18806	ENSSSCT00000000393	ENSSSCG00000000370	DGKA	protein_coding	transcript	ENSSSCT00000000393.4
ENSSSCT00000000394	ENSSSCG00000000371	5	9369	ENSSSCT00000000394	ENSSSCG00000000371	PMEL	protein_coding	transcript	ENSSSCT00000000394.3
ENSSSCT00000000398	ENSSSCG00000037597	5	6404	ENSSSCT00000000398	ENSSSCG00000037597	CDK2	protein_coding	transcript	ENSSSCT00000000398.4
ENSSSCT00000000402	ENSSSCG00000000376	5	4449	ENSSSCT00000000402	ENSSSCG00000000376	SUOX	protein_coding	transcript	ENSSSCT00000000402.5
ENSSSCT00000000403	ENSSSCG00000000377	5	8071	ENSSSCT00000000403	ENSSSCG00000000377	NA	protein_coding	transcript	ENSSSCT00000000403.3
ENSSSCT00000000405	ENSSSCG00000000379	5	15000	ENSSSCT00000000405	ENSSSCG00000000379	ESYT1	protein_coding	transcript	ENSSSCT00000000405.4
ENSSSCT00000000407	ENSSSCG00000063428	5	2698	ENSSSCT00000000407	ENSSSCG00000063428	MYL6B	protein_coding	transcript	ENSSSCT00000000407.4
ENSSSCT00000000408	ENSSSCG00000039506	5	2525	ENSSSCT00000000408	ENSSSCG00000039506	MYL6	protein_coding	transcript	ENSSSCT00000000408.5
ENSSSCT00000000409	ENSSSCG00000039506	5	3121	ENSSSCT00000000409	ENSSSCG00000039506	MYL6	protein_coding	transcript	ENSSSCT00000000409.5
ENSSSCT00000000410	ENSSSCG00000000382	5	23298	ENSSSCT00000000410	ENSSSCG00000000382	SMARCC2	protein_coding	transcript	ENSSSCT00000000410.5
ENSSSCT00000000413	ENSSSCG00000000385	5	5683	ENSSSCT00000000413	ENSSSCG00000000385	SLC39A5	protein_coding	transcript	ENSSSCT00000000413.4
ENSSSCT00000000419	ENSSSCG00000063428	5	2652	ENSSSCT00000000419	ENSSSCG00000063428	MYL6B	protein_coding	transcript	ENSSSCT00000000419.5
ENSSSCT00000000425	ENSSSCG00000000394	5	3459	ENSSSCT00000000425	ENSSSCG00000000394	CNPY2	protein_coding	transcript	ENSSSCT00000000425.3
ENSSSCT00000000428	ENSSSCG00000000396	5	18320	ENSSSCT00000000428	ENSSSCG00000000396	STAT2	protein_coding	transcript	ENSSSCT00000000428.4
ENSSSCT00000000430	ENSSSCG00000000398	5	1341	ENSSSCT00000000430	ENSSSCG00000000398	APOF	protein_coding	transcript	ENSSSCT00000000430.5
ENSSSCT00000000431	ENSSSCG00000000399	5	24508	ENSSSCT00000000431	ENSSSCG00000000399	TIMELESS	protein_coding	transcript	ENSSSCT00000000431.5
ENSSSCT00000000432	ENSSSCG00000000400	5	5767	ENSSSCT00000000432	ENSSSCG00000000400	MIP	protein_coding	transcript	ENSSSCT00000000432.3
ENSSSCT00000000433	ENSSSCG00000000401	5	13596	ENSSSCT00000000433	ENSSSCG00000000401	GLS2	protein_coding	transcript	ENSSSCT00000000433.4
ENSSSCT00000000438	ENSSSCG00000000405	5	7473	ENSSSCT00000000438	ENSSSCG00000000405	NA	protein_coding	transcript	ENSSSCT00000000438.4
ENSSSCT00000000439	ENSSSCG00000000406	5	21183	ENSSSCT00000000439	ENSSSCG00000000406	PTGES3	protein_coding	transcript	ENSSSCT00000000439.6
ENSSSCT00000000446	ENSSSCG00000025542	5	23564	ENSSSCT00000000446	ENSSSCG00000025542	NEMP1	protein_coding	transcript	ENSSSCT00000000446.5
ENSSSCT00000000447	ENSSSCG00000000413	5	24401	ENSSSCT00000000447	ENSSSCG00000000413	MYO1A	protein_coding	transcript	ENSSSCT00000000447.4
ENSSSCT00000000448	ENSSSCG00000052675	5	5544	ENSSSCT00000000448	ENSSSCG00000052675	RDH16	protein_coding	transcript	ENSSSCT00000000448.5
ENSSSCT00000000449	ENSSSCG00000000415	5	16487	ENSSSCT00000000449	ENSSSCG00000000415	SDR9C7	protein_coding	transcript	ENSSSCT00000000449.4
ENSSSCT00000000453	ENSSSCG00000052399	5	5535	ENSSSCT00000000453	ENSSSCG00000052399	NA	protein_coding	transcript	ENSSSCT00000000453.5
ENSSSCT00000000458	ENSSSCG00000000413	5	25538	ENSSSCT00000000458	ENSSSCG00000000413	MYO1A	protein_coding	transcript	ENSSSCT00000000458.4
ENSSSCT00000000460	ENSSSCG00000000411	5	6143	ENSSSCT00000000460	ENSSSCG00000000411	NAB2	protein_coding	transcript	ENSSSCT00000000460.4
ENSSSCT00000000464	ENSSSCG00000000444	5	15076	ENSSSCT00000000464	ENSSSCG00000000444	DCTN2	protein_coding	transcript	ENSSSCT00000000464.5
ENSSSCT00000000465	ENSSSCG00000000431	5	7690	ENSSSCT00000000465	ENSSSCG00000000431	MBD6	protein_coding	transcript	ENSSSCT00000000465.4
ENSSSCT00000000471	ENSSSCG00000000436	5	12702	ENSSSCT00000000471	ENSSSCG00000000436	PIP4K2C	protein_coding	transcript	ENSSSCT00000000471.5
ENSSSCT00000000472	ENSSSCG00000000437	5	14711	ENSSSCT00000000472	ENSSSCG00000000437	ARHGAP9	protein_coding	transcript	ENSSSCT00000000472.4
ENSSSCT00000000474	ENSSSCG00000000439	5	31718	ENSSSCT00000000474	ENSSSCG00000000439	KIF5A	protein_coding	transcript	ENSSSCT00000000474.5
ENSSSCT00000000476	ENSSSCG00000000435	5	7019	ENSSSCT00000000476	ENSSSCG00000000435	ARHGEF25	protein_coding	transcript	ENSSSCT00000000476.5
ENSSSCT00000000477	ENSSSCG00000000442	5	1568	ENSSSCT00000000477	ENSSSCG00000000442	INHBE	protein_coding	transcript	ENSSSCT00000000477.4
ENSSSCT00000000478	ENSSSCG00000000443	5	7474	ENSSSCT00000000478	ENSSSCG00000000443	GLI1	protein_coding	transcript	ENSSSCT00000000478.4
ENSSSCT00000000479	ENSSSCG00000000444	5	15076	ENSSSCT00000000479	ENSSSCG00000000444	DCTN2	protein_coding	transcript	ENSSSCT00000000479.5
ENSSSCT00000000486	ENSSSCG00000038732	5	16342	ENSSSCT00000000486	ENSSSCG00000038732	AGAP2	protein_coding	transcript	ENSSSCT00000000486.5
ENSSSCT00000000489	ENSSSCG00000000453	5	42142	ENSSSCT00000000489	ENSSSCG00000000453	ATP23	protein_coding	transcript	ENSSSCT00000000489.5
ENSSSCT00000000491	ENSSSCG00000000455	5	51348	ENSSSCT00000000491	ENSSSCG00000000455	LRIG3	protein_coding	transcript	ENSSSCT00000000491.5
ENSSSCT00000000492	ENSSSCG00000000456	5	161737	ENSSSCT00000000492	ENSSSCG00000000456	SLC16A7	protein_coding	transcript	ENSSSCT00000000492.4
ENSSSCT00000000493	ENSSSCG00000000457	5	132648	ENSSSCT00000000493	ENSSSCG00000000457	USP15	protein_coding	transcript	ENSSSCT00000000493.5
ENSSSCT00000000500	ENSSSCG00000000462	5	28862	ENSSSCT00000000500	ENSSSCG00000000462	RXYLT1	protein_coding	transcript	ENSSSCT00000000500.4
ENSSSCT00000000504	ENSSSCG00000000466	5	21408	ENSSSCT00000000504	ENSSSCG00000000466	XPOT	protein_coding	transcript	ENSSSCT00000000504.5
ENSSSCT00000000507	ENSSSCG00000000469	5	77542	ENSSSCT00000000507	ENSSSCG00000000469	LEMD3	protein_coding	transcript	ENSSSCT00000000507.5
ENSSSCT00000000513	ENSSSCG00000000475	5	82968	ENSSSCT00000000513	ENSSSCG00000000475	IRAK3	protein_coding	transcript	ENSSSCT00000000513.5
ENSSSCT00000000516	ENSSSCG00000000478	5	184148	ENSSSCT00000000516	ENSSSCG00000000478	GRIP1	protein_coding	transcript	ENSSSCT00000000516.5
ENSSSCT00000000520	ENSSSCG00000000482	5	5043	ENSSSCT00000000520	ENSSSCG00000000482	IL22	protein_coding	transcript	ENSSSCT00000000520.4
ENSSSCT00000000521	ENSSSCG00000000483	5	32694	ENSSSCT00000000521	ENSSSCG00000000483	MDM1	protein_coding	transcript	ENSSSCT00000000521.4
ENSSSCT00000000524	ENSSSCG00000000486	5	50652	ENSSSCT00000000524	ENSSSCG00000000486	NUP107	protein_coding	transcript	ENSSSCT00000000524.5
ENSSSCT00000000530	ENSSSCG00000000492	5	6379	ENSSSCT00000000530	ENSSSCG00000000492	LYZ	protein_coding	transcript	ENSSSCT00000000530.6
ENSSSCT00000000535	ENSSSCG00000000496	5	14952	ENSSSCT00000000535	ENSSSCG00000000496	CCT2	protein_coding	transcript	ENSSSCT00000000535.5
ENSSSCT00000000538	ENSSSCG00000000499	5	44902	ENSSSCT00000000538	ENSSSCG00000000499	BEST3	protein_coding	transcript	ENSSSCT00000000538.5
ENSSSCT00000000539	ENSSSCG00000000500	5	50711	ENSSSCT00000000539	ENSSSCG00000000500	RAB3IP	protein_coding	transcript	ENSSSCT00000000539.5
ENSSSCT00000000543	ENSSSCG00000000504	5	98946	ENSSSCT00000000543	ENSSSCG00000000504	PTPRB	protein_coding	transcript	ENSSSCT00000000543.5
ENSSSCT00000000551	ENSSSCG00000000512	5	79645	ENSSSCT00000000551	ENSSSCG00000000512	TBC1D15	protein_coding	transcript	ENSSSCT00000000551.5
ENSSSCT00000000553	ENSSSCG00000021122	5	99140	ENSSSCT00000000553	ENSSSCG00000021122	TPH2	protein_coding	transcript	ENSSSCT00000000553.5
ENSSSCT00000000557	ENSSSCG00000000516	5	204439	ENSSSCT00000000557	ENSSSCG00000000516	KCNC2	protein_coding	transcript	ENSSSCT00000000557.5
ENSSSCT00000000559	ENSSSCG00000000517	5	47747	ENSSSCT00000000559	ENSSSCG00000000517	CAPS2	protein_coding	transcript	ENSSSCT00000000559.5
ENSSSCT00000000564	ENSSSCG00000000522	5	35659	ENSSSCT00000000564	ENSSSCG00000000522	NAP1L1	protein_coding	transcript	ENSSSCT00000000564.5
ENSSSCT00000000565	ENSSSCG00000000523	5	8609	ENSSSCT00000000565	ENSSSCG00000000523	BBS10	protein_coding	transcript	ENSSSCT00000000565.4
ENSSSCT00000000566	ENSSSCG00000027503	5	63004	ENSSSCT00000000566	ENSSSCG00000027503	OSBPL8	protein_coding	transcript	ENSSSCT00000000566.5
ENSSSCT00000000569	ENSSSCG00000000527	5	62044	ENSSSCT00000000569	ENSSSCG00000000527	SYT10	protein_coding	transcript	ENSSSCT00000000569.4
ENSSSCT00000000570	ENSSSCG00000000528	5	84024	ENSSSCT00000000570	ENSSSCG00000000528	PKP2	protein_coding	transcript	ENSSSCT00000000570.4
ENSSSCT00000000576	ENSSSCG00000000534	5	83049	ENSSSCT00000000576	ENSSSCG00000000534	IPO8	protein_coding	transcript	ENSSSCT00000000576.4
ENSSSCT00000000578	ENSSSCG00000000536	5	39226	ENSSSCT00000000578	ENSSSCG00000000536	ERGIC2	protein_coding	transcript	ENSSSCT00000000578.5
ENSSSCT00000000582	ENSSSCG00000000540	5	61030	ENSSSCT00000000582	ENSSSCG00000000540	NA	protein_coding	transcript	ENSSSCT00000000582.4
ENSSSCT00000000584	ENSSSCG00000000536	5	39183	ENSSSCT00000000584	ENSSSCG00000000536	ERGIC2	protein_coding	transcript	ENSSSCT00000000584.5
ENSSSCT00000000588	ENSSSCG00000000545	5	20954	ENSSSCT00000000588	ENSSSCG00000000545	KLHL42	protein_coding	transcript	ENSSSCT00000000588.5
ENSSSCT00000000590	ENSSSCG00000000547	5	49601	ENSSSCT00000000590	ENSSSCG00000000547	MRPS35	protein_coding	transcript	ENSSSCT00000000590.5
ENSSSCT00000000592	ENSSSCG00000000549	5	191447	ENSSSCT00000000592	ENSSSCG00000000549	PPFIBP1	protein_coding	transcript	ENSSSCT00000000592.5
ENSSSCT00000000594	ENSSSCG00000000551	5	192461	ENSSSCT00000000594	ENSSSCG00000000551	ARNTL2	protein_coding	transcript	ENSSSCT00000000594.5
ENSSSCT00000000596	ENSSSCG00000000553	5	43246	ENSSSCT00000000596	ENSSSCG00000000553	TM7SF3	protein_coding	transcript	ENSSSCT00000000596.4
ENSSSCT00000000597	ENSSSCG00000000554	5	30044	ENSSSCT00000000597	ENSSSCG00000000554	FGFR1OP2	protein_coding	transcript	ENSSSCT00000000597.5
ENSSSCT00000000609	ENSSSCG00000000567	5	403520	ENSSSCT00000000609	ENSSSCG00000000567	SOX5	protein_coding	transcript	ENSSSCT00000000609.4
ENSSSCT00000000610	ENSSSCG00000000567	5	404871	ENSSSCT00000000610	ENSSSCG00000000567	SOX5	protein_coding	transcript	ENSSSCT00000000610.5
ENSSSCT00000000613	ENSSSCG00000000570	5	91679	ENSSSCT00000000613	ENSSSCG00000000570	C2CD5	protein_coding	transcript	ENSSSCT00000000613.5
ENSSSCT00000000614	ENSSSCG00000000571	5	134262	ENSSSCT00000000614	ENSSSCG00000000571	ABCC9	protein_coding	transcript	ENSSSCT00000000614.4
ENSSSCT00000000620	ENSSSCG00000000576	5	20274	ENSSSCT00000000620	ENSSSCG00000000576	NA	protein_coding	transcript	ENSSSCT00000000620.5
ENSSSCT00000000621	ENSSSCG00000000577	5	54895	ENSSSCT00000000621	ENSSSCG00000000577	GYS2	protein_coding	transcript	ENSSSCT00000000621.5
ENSSSCT00000000623	ENSSSCG00000000579	5	13831	ENSSSCT00000000623	ENSSSCG00000000579	GOLT1B	protein_coding	transcript	ENSSSCT00000000623.5
ENSSSCT00000000627	ENSSSCG00000000583	5	27093	ENSSSCT00000000627	ENSSSCG00000000583	PYROXD1	protein_coding	transcript	ENSSSCT00000000627.5
ENSSSCT00000000630	ENSSSCG00000000585	5	80629	ENSSSCT00000000630	ENSSSCG00000000585	SLCO1C1	protein_coding	transcript	ENSSSCT00000000630.4
ENSSSCT00000000632	ENSSSCG00000000587	5	74152	ENSSSCT00000000632	ENSSSCG00000000587	AEBP2	protein_coding	transcript	ENSSSCT00000000632.5
ENSSSCT00000000633	ENSSSCG00000000588	5	181014	ENSSSCT00000000633	ENSSSCG00000000588	PLEKHA5	protein_coding	transcript	ENSSSCT00000000633.5
ENSSSCT00000000634	ENSSSCG00000000589	5	7043	ENSSSCT00000000634	ENSSSCG00000000589	CAPZA3	protein_coding	transcript	ENSSSCT00000000634.3
ENSSSCT00000000635	ENSSSCG00000000590	5	44122	ENSSSCT00000000635	ENSSSCG00000000590	PLCZ1	protein_coding	transcript	ENSSSCT00000000635.4
ENSSSCT00000000636	ENSSSCG00000000591	5	374884	ENSSSCT00000000636	ENSSSCG00000000591	PIK3C2G	protein_coding	transcript	ENSSSCT00000000636.5
ENSSSCT00000000643	ENSSSCG00000000598	5	83498	ENSSSCT00000000643	ENSSSCG00000000598	SLC15A5	protein_coding	transcript	ENSSSCT00000000643.4
ENSSSCT00000000644	ENSSSCG00000000599	5	115479	ENSSSCT00000000644	ENSSSCG00000000599	DERA	protein_coding	transcript	ENSSSCT00000000644.5
ENSSSCT00000000645	ENSSSCG00000000600	5	128302	ENSSSCT00000000645	ENSSSCG00000000600	EPS8	protein_coding	transcript	ENSSSCT00000000645.5
ENSSSCT00000000646	ENSSSCG00000000601	5	242163	ENSSSCT00000000646	ENSSSCG00000000601	PTPRO	protein_coding	transcript	ENSSSCT00000000646.5
ENSSSCT00000000647	ENSSSCG00000000602	5	113423	ENSSSCT00000000647	ENSSSCG00000000602	RERG	protein_coding	transcript	ENSSSCT00000000647.5
ENSSSCT00000000651	ENSSSCG00000000605	5	26827	ENSSSCT00000000651	ENSSSCG00000000605	ERP27	protein_coding	transcript	ENSSSCT00000000651.5
ENSSSCT00000000656	ENSSSCG00000000610	5	6772	ENSSSCT00000000656	ENSSSCG00000000610	SMCO3	protein_coding	transcript	ENSSSCT00000000656.3
ENSSSCT00000000657	ENSSSCG00000000611	5	16583	ENSSSCT00000000657	ENSSSCG00000000611	NA	protein_coding	transcript	ENSSSCT00000000657.5
ENSSSCT00000000669	ENSSSCG00000000623	5	25447	ENSSSCT00000000669	ENSSSCG00000000623	BCL2L14	protein_coding	transcript	ENSSSCT00000000669.4
ENSSSCT00000000674	ENSSSCG00000000629	5	4745	ENSSSCT00000000674	ENSSSCG00000000629	TP23	protein_coding	transcript	ENSSSCT00000000674.4
ENSSSCT00000000675	ENSSSCG00000000629	5	4508	ENSSSCT00000000675	ENSSSCG00000000629	TP23	protein_coding	transcript	ENSSSCT00000000675.4
ENSSSCT00000000678	ENSSSCG00000000631	5	936	ENSSSCT00000000678	ENSSSCG00000000631	TAS2R9	protein_coding	transcript	ENSSSCT00000000678.2
ENSSSCT00000000680	ENSSSCG00000000633	5	23417	ENSSSCT00000000680	ENSSSCG00000000633	YBX3	protein_coding	transcript	ENSSSCT00000000680.5
ENSSSCT00000000681	ENSSSCG00000000634	5	24382	ENSSSCT00000000681	ENSSSCG00000000634	STYK1	protein_coding	transcript	ENSSSCT00000000681.4
ENSSSCT00000000682	ENSSSCG00000000635	5	8119	ENSSSCT00000000682	ENSSSCG00000000635	NA	protein_coding	transcript	ENSSSCT00000000682.6
ENSSSCT00000000686	ENSSSCG00000036743	5	10433	ENSSSCT00000000686	ENSSSCG00000036743	NA	protein_coding	transcript	ENSSSCT00000000686.3
ENSSSCT00000000687	ENSSSCG00000000638	5	10067	ENSSSCT00000000687	ENSSSCG00000000638	NA	protein_coding	transcript	ENSSSCT00000000687.4
ENSSSCT00000000689	ENSSSCG00000000640	5	4653	ENSSSCT00000000689	ENSSSCG00000000640	NA	protein_coding	transcript	ENSSSCT00000000689.5
ENSSSCT00000000691	ENSSSCG00000040465	5	8241	ENSSSCT00000000691	ENSSSCG00000040465	KLRK1	protein_coding	transcript	ENSSSCT00000000691.5
ENSSSCT00000000696	ENSSSCG00000000645	5	9472	ENSSSCT00000000696	ENSSSCG00000000645	GABARAPL1	protein_coding	transcript	ENSSSCT00000000696.5
ENSSSCT00000000698	ENSSSCG00000000647	5	11339	ENSSSCT00000000698	ENSSSCG00000000647	OLR1	protein_coding	transcript	ENSSSCT00000000698.4
ENSSSCT00000000699	ENSSSCG00000000648	5	12601	ENSSSCT00000000699	ENSSSCG00000000648	CLEC7A	protein_coding	transcript	ENSSSCT00000000699.5
ENSSSCT00000000700	ENSSSCG00000000648	5	12860	ENSSSCT00000000700	ENSSSCG00000000648	CLEC7A	protein_coding	transcript	ENSSSCT00000000700.6
ENSSSCT00000000701	ENSSSCG00000000648	5	13467	ENSSSCT00000000701	ENSSSCG00000000648	CLEC7A	protein_coding	transcript	ENSSSCT00000000701.6
ENSSSCT00000000705	ENSSSCG00000000651	5	6598	ENSSSCT00000000705	ENSSSCG00000000651	CLEC12B	protein_coding	transcript	ENSSSCT00000000705.4
ENSSSCT00000000708	ENSSSCG00000000653	5	6830	ENSSSCT00000000708	ENSSSCG00000000653	CD69	protein_coding	transcript	ENSSSCT00000000708.5
ENSSSCT00000000709	ENSSSCG00000000653	5	7913	ENSSSCT00000000709	ENSSSCG00000000653	CD69	protein_coding	transcript	ENSSSCT00000000709.6
ENSSSCT00000000715	ENSSSCG00000000659	5	47437	ENSSSCT00000000715	ENSSSCG00000000659	NA	protein_coding	transcript	ENSSSCT00000000715.4
ENSSSCT00000000717	ENSSSCG00000000661	5	19526	ENSSSCT00000000717	ENSSSCG00000000661	PHC1	protein_coding	transcript	ENSSSCT00000000717.5
ENSSSCT00000000718	ENSSSCG00000040743	5	11106	ENSSSCT00000000718	ENSSSCG00000040743	M6PR	protein_coding	transcript	ENSSSCT00000000718.5
ENSSSCT00000000719	ENSSSCG00000000663	5	16304	ENSSSCT00000000719	ENSSSCG00000000663	KLRG1	protein_coding	transcript	ENSSSCT00000000719.4
ENSSSCT00000000720	ENSSSCG00000000664	5	38993	ENSSSCT00000000720	ENSSSCG00000000664	A2ML1	protein_coding	transcript	ENSSSCT00000000720.5
ENSSSCT00000000721	ENSSSCG00000000665	5	38843	ENSSSCT00000000721	ENSSSCG00000000665	RIMKLB	protein_coding	transcript	ENSSSCT00000000721.5
ENSSSCT00000000722	ENSSSCG00000031712	5	14942	ENSSSCT00000000722	ENSSSCG00000031712	MFAP5	protein_coding	transcript	ENSSSCT00000000722.5
ENSSSCT00000000723	ENSSSCG00000000667	5	10018	ENSSSCT00000000723	ENSSSCG00000000667	AICDA	protein_coding	transcript	ENSSSCT00000000723.5
ENSSSCT00000000724	ENSSSCG00000000668	5	9295	ENSSSCT00000000724	ENSSSCG00000000668	APOBEC1	protein_coding	transcript	ENSSSCT00000000724.4
ENSSSCT00000000725	ENSSSCG00000000669	5	6005	ENSSSCT00000000725	ENSSSCG00000000669	GDF3	protein_coding	transcript	ENSSSCT00000000725.4
ENSSSCT00000000728	ENSSSCG00000000672	5	27402	ENSSSCT00000000728	ENSSSCG00000000672	CLSTN3	protein_coding	transcript	ENSSSCT00000000728.5
ENSSSCT00000000732	ENSSSCG00000033913	5	12745	ENSSSCT00000000732	ENSSSCG00000033913	C1RL	protein_coding	transcript	ENSSSCT00000000732.5
ENSSSCT00000000740	ENSSSCG00000000679	5	7680	ENSSSCT00000000740	ENSSSCG00000000679	LRRC23	protein_coding	transcript	ENSSSCT00000000740.5
ENSSSCT00000000741	ENSSSCG00000000680	5	5505	ENSSSCT00000000741	ENSSSCG00000000680	GPR162	protein_coding	transcript	ENSSSCT00000000741.5
ENSSSCT00000000742	ENSSSCG00000000681	5	13527	ENSSSCT00000000742	ENSSSCG00000000681	P3H3	protein_coding	transcript	ENSSSCT00000000742.4
ENSSSCT00000000743	ENSSSCG00000000682	5	6773	ENSSSCT00000000743	ENSSSCG00000000682	GNB3	protein_coding	transcript	ENSSSCT00000000743.4
ENSSSCT00000000744	ENSSSCG00000000683	5	2360	ENSSSCT00000000744	ENSSSCG00000000683	CDCA3	protein_coding	transcript	ENSSSCT00000000744.3
ENSSSCT00000000745	ENSSSCG00000000684	5	14972	ENSSSCT00000000745	ENSSSCG00000000684	USP5	protein_coding	transcript	ENSSSCT00000000745.5
ENSSSCT00000000746	ENSSSCG00000000685	5	3870	ENSSSCT00000000746	ENSSSCG00000000685	TPI1	protein_coding	transcript	ENSSSCT00000000746.5
ENSSSCT00000000748	ENSSSCG00000000687	5	23825	ENSSSCT00000000748	ENSSSCG00000000687	CD4	protein_coding	transcript	ENSSSCT00000000748.4
ENSSSCT00000000749	ENSSSCG00000000687	5	26330	ENSSSCT00000000749	ENSSSCG00000000687	CD4	protein_coding	transcript	ENSSSCT00000000749.4
ENSSSCT00000000750	ENSSSCG00000000688	5	5786	ENSSSCT00000000750	ENSSSCG00000000688	LAG3	protein_coding	transcript	ENSSSCT00000000750.5
ENSSSCT00000000752	ENSSSCG00000000690	5	5417	ENSSSCT00000000752	ENSSSCG00000000690	MLF2	protein_coding	transcript	ENSSSCT00000000752.5
ENSSSCT00000000753	ENSSSCG00000000691	5	6363	ENSSSCT00000000753	ENSSSCG00000000691	COPS7A	protein_coding	transcript	ENSSSCT00000000753.5
ENSSSCT00000000754	ENSSSCG00000000692	5	5815	ENSSSCT00000000754	ENSSSCG00000000692	PIANP	protein_coding	transcript	ENSSSCT00000000754.5
ENSSSCT00000000755	ENSSSCG00000000693	5	30904	ENSSSCT00000000755	ENSSSCG00000000693	NCAPD2	protein_coding	transcript	ENSSSCT00000000755.3
ENSSSCT00000000756	ENSSSCG00000000694	5	4313	ENSSSCT00000000756	ENSSSCG00000000694	GAPDH	protein_coding	transcript	ENSSSCT00000000756.4
ENSSSCT00000000757	ENSSSCG00000000695	5	13115	ENSSSCT00000000757	ENSSSCG00000000695	IFFO1	protein_coding	transcript	ENSSSCT00000000757.5
ENSSSCT00000000758	ENSSSCG00000000696	5	9482	ENSSSCT00000000758	ENSSSCG00000000696	NOP2	protein_coding	transcript	ENSSSCT00000000758.5
ENSSSCT00000000761	ENSSSCG00000000699	5	1104	ENSSSCT00000000761	ENSSSCG00000000699	LPAR5	protein_coding	transcript	ENSSSCT00000000761.4
ENSSSCT00000000762	ENSSSCG00000044078	5	8898	ENSSSCT00000000762	ENSSSCG00000044078	ING4	protein_coding	transcript	ENSSSCT00000000762.4
ENSSSCT00000000764	ENSSSCG00000000702	5	22288	ENSSSCT00000000764	ENSSSCG00000000702	ZNF384	protein_coding	transcript	ENSSSCT00000000764.5
ENSSSCT00000000765	ENSSSCG00000000703	5	6782	ENSSSCT00000000765	ENSSSCG00000000703	NA	protein_coding	transcript	ENSSSCT00000000765.5
ENSSSCT00000000766	ENSSSCG00000000704	5	8816	ENSSSCT00000000766	ENSSSCG00000000704	TAPBPL	protein_coding	transcript	ENSSSCT00000000766.5
ENSSSCT00000000767	ENSSSCG00000000704	5	8578	ENSSSCT00000000767	ENSSSCG00000000704	TAPBPL	protein_coding	transcript	ENSSSCT00000000767.4
ENSSSCT00000000769	ENSSSCG00000000707	5	25382	ENSSSCT00000000769	ENSSSCG00000000707	SCNN1A	protein_coding	transcript	ENSSSCT00000000769.4
ENSSSCT00000000771	ENSSSCG00000000708	5	12825	ENSSSCT00000000771	ENSSSCG00000000708	TNFRSF1A	protein_coding	transcript	ENSSSCT00000000771.5
ENSSSCT00000000772	ENSSSCG00000000709	5	17818	ENSSSCT00000000772	ENSSSCG00000000709	PLEKHG6	protein_coding	transcript	ENSSSCT00000000772.4
ENSSSCT00000000773	ENSSSCG00000022230	5	39227	ENSSSCT00000000773	ENSSSCG00000022230	CD9	protein_coding	transcript	ENSSSCT00000000773.5
ENSSSCT00000000775	ENSSSCG00000000712	5	159546	ENSSSCT00000000775	ENSSSCG00000000712	VWF	protein_coding	transcript	ENSSSCT00000000775.5
ENSSSCT00000000776	ENSSSCG00000000712	5	342161	ENSSSCT00000000776	ENSSSCG00000000712	VWF	protein_coding	transcript	ENSSSCT00000000776.5
ENSSSCT00000000779	ENSSSCG00000000716	5	3155	ENSSSCT00000000779	ENSSSCG00000000716	KCNA1	protein_coding	transcript	ENSSSCT00000000779.3
ENSSSCT00000000781	ENSSSCG00000000718	5	38669	ENSSSCT00000000781	ENSSSCG00000000718	GALNT8	protein_coding	transcript	ENSSSCT00000000781.4
ENSSSCT00000000782	ENSSSCG00000000719	5	22935	ENSSSCT00000000782	ENSSSCG00000000719	NDUFA9	protein_coding	transcript	ENSSSCT00000000782.5
ENSSSCT00000000784	ENSSSCG00000000721	5	57850	ENSSSCT00000000784	ENSSSCG00000000721	DYRK4	protein_coding	transcript	ENSSSCT00000000784.4
ENSSSCT00000000785	ENSSSCG00000000722	5	23902	ENSSSCT00000000785	ENSSSCG00000000722	RAD51AP1	protein_coding	transcript	ENSSSCT00000000785.5
ENSSSCT00000000786	ENSSSCG00000000723	5	46639	ENSSSCT00000000786	ENSSSCG00000000723	C12orf4	protein_coding	transcript	ENSSSCT00000000786.5
ENSSSCT00000000791	ENSSSCG00000000728	5	38799	ENSSSCT00000000791	ENSSSCG00000000728	PARP11	protein_coding	transcript	ENSSSCT00000000791.5
ENSSSCT00000000793	ENSSSCG00000000730	5	49657	ENSSSCT00000000793	ENSSSCG00000000730	PRMT8	protein_coding	transcript	ENSSSCT00000000793.5
ENSSSCT00000000797	ENSSSCG00000000734	5	58166	ENSSSCT00000000797	ENSSSCG00000000734	TSPAN11	protein_coding	transcript	ENSSSCT00000000797.5
ENSSSCT00000000798	ENSSSCG00000000735	5	192465	ENSSSCT00000000798	ENSSSCG00000000735	TSPAN9	protein_coding	transcript	ENSSSCT00000000798.4
ENSSSCT00000000799	ENSSSCG00000000736	5	75603	ENSSSCT00000000799	ENSSSCG00000000736	TEAD4	protein_coding	transcript	ENSSSCT00000000799.5
ENSSSCT00000000800	ENSSSCG00000000736	5	49238	ENSSSCT00000000800	ENSSSCG00000000736	TEAD4	protein_coding	transcript	ENSSSCT00000000800.5
ENSSSCT00000000803	ENSSSCG00000000740	5	7833	ENSSSCT00000000803	ENSSSCG00000000740	TEX52	protein_coding	transcript	ENSSSCT00000000803.5
ENSSSCT00000000805	ENSSSCG00000000741	5	10416	ENSSSCT00000000805	ENSSSCG00000000741	NRIP2	protein_coding	transcript	ENSSSCT00000000805.4
ENSSSCT00000000806	ENSSSCG00000000742	5	13836	ENSSSCT00000000806	ENSSSCG00000000742	ITFG2	protein_coding	transcript	ENSSSCT00000000806.5
ENSSSCT00000000807	ENSSSCG00000000743	5	7608	ENSSSCT00000000807	ENSSSCG00000000743	FKBP4	protein_coding	transcript	ENSSSCT00000000807.5
ENSSSCT00000000808	ENSSSCG00000000744	5	624	ENSSSCT00000000808	ENSSSCG00000000744	NA	protein_coding	transcript	ENSSSCT00000000808.3
ENSSSCT00000000809	ENSSSCG00000000745	5	30854	ENSSSCT00000000809	ENSSSCG00000000745	DDX11	protein_coding	transcript	ENSSSCT00000000809.5
ENSSSCT00000000810	ENSSSCG00000000746	5	17557	ENSSSCT00000000810	ENSSSCG00000000746	WASHC1	protein_coding	transcript	ENSSSCT00000000810.5
ENSSSCT00000000812	ENSSSCG00000000748	5	92705	ENSSSCT00000000812	ENSSSCG00000000748	IQSEC3	protein_coding	transcript	ENSSSCT00000000812.4
ENSSSCT00000000815	ENSSSCG00000000751	5	34216	ENSSSCT00000000815	ENSSSCG00000000751	CCDC77	protein_coding	transcript	ENSSSCT00000000815.4
ENSSSCT00000000818	ENSSSCG00000000754	5	23435	ENSSSCT00000000818	ENSSSCG00000000754	RAD52	protein_coding	transcript	ENSSSCT00000000818.5
ENSSSCT00000000819	ENSSSCG00000000755	5	291034	ENSSSCT00000000819	ENSSSCG00000000755	ERC1	protein_coding	transcript	ENSSSCT00000000819.5
ENSSSCT00000000821	ENSSSCG00000000757	5	51425	ENSSSCT00000000821	ENSSSCG00000000757	ADIPOR2	protein_coding	transcript	ENSSSCT00000000821.4
ENSSSCT00000000823	ENSSSCG00000000759	5	104743	ENSSSCT00000000823	ENSSSCG00000000759	WNT5B	protein_coding	transcript	ENSSSCT00000000823.5
ENSSSCT00000000824	ENSSSCG00000000760	5	13976	ENSSSCT00000000824	ENSSSCG00000000760	LRTM2	protein_coding	transcript	ENSSSCT00000000824.5
ENSSSCT00000000828	ENSSSCG00000000764	5	12327	ENSSSCT00000000828	ENSSSCG00000000764	HDHD5	protein_coding	transcript	ENSSSCT00000000828.3
ENSSSCT00000000830	ENSSSCG00000000766	5	43097	ENSSSCT00000000830	ENSSSCG00000000766	CECR2	protein_coding	transcript	ENSSSCT00000000830.5
ENSSSCT00000000833	ENSSSCG00000000769	5	26837	ENSSSCT00000000833	ENSSSCG00000000769	BID	protein_coding	transcript	ENSSSCT00000000833.5
ENSSSCT00000000834	ENSSSCG00000000770	5	171603	ENSSSCT00000000834	ENSSSCG00000000770	MICAL3	protein_coding	transcript	ENSSSCT00000000834.5
ENSSSCT00000000835	ENSSSCG00000027190	5	9480	ENSSSCT00000000835	ENSSSCG00000027190	PEX26	protein_coding	transcript	ENSSSCT00000000835.5
ENSSSCT00000000837	ENSSSCG00000000190	5	3600	ENSSSCT00000000837	ENSSSCG00000000190	TUBA1B	protein_coding	transcript	ENSSSCT00000000837.4
ENSSSCT00000000841	ENSSSCG00000000777	5	1265	ENSSSCT00000000841	ENSSSCG00000000777	NA	protein_coding	transcript	ENSSSCT00000000841.3
ENSSSCT00000000843	ENSSSCG00000000779	5	140729	ENSSSCT00000000843	ENSSSCG00000000779	KIF21A	protein_coding	transcript	ENSSSCT00000000843.5
ENSSSCT00000000845	ENSSSCG00000000781	5	58399	ENSSSCT00000000845	ENSSSCG00000000781	ABCD2	protein_coding	transcript	ENSSSCT00000000845.5
ENSSSCT00000000848	ENSSSCG00000000783	5	378778	ENSSSCT00000000848	ENSSSCG00000000783	SLC2A13	protein_coding	transcript	ENSSSCT00000000848.5
ENSSSCT00000000849	ENSSSCG00000000784	5	144699	ENSSSCT00000000849	ENSSSCG00000000784	LRRK2	protein_coding	transcript	ENSSSCT00000000849.4
ENSSSCT00000000855	ENSSSCG00000000789	5	135759	ENSSSCT00000000855	ENSSSCG00000000789	CNTN1	protein_coding	transcript	ENSSSCT00000000855.5
ENSSSCT00000000857	ENSSSCG00000000791	5	152905	ENSSSCT00000000857	ENSSSCG00000000791	PDZRN4	protein_coding	transcript	ENSSSCT00000000857.5
ENSSSCT00000000859	ENSSSCG00000000793	5	140098	ENSSSCT00000000859	ENSSSCG00000000793	PPHLN1	protein_coding	transcript	ENSSSCT00000000859.5
ENSSSCT00000000862	ENSSSCG00000000795	5	169588	ENSSSCT00000000862	ENSSSCG00000000795	ADAMTS20	protein_coding	transcript	ENSSSCT00000000862.5
ENSSSCT00000000865	ENSSSCG00000000798	5	12627	ENSSSCT00000000865	ENSSSCG00000000798	TWF1	protein_coding	transcript	ENSSSCT00000000865.5
ENSSSCT00000000866	ENSSSCG00000000799	5	24487	ENSSSCT00000000866	ENSSSCG00000000799	IRAK4	protein_coding	transcript	ENSSSCT00000000866.5
ENSSSCT00000000868	ENSSSCG00000000801	5	485428	ENSSSCT00000000868	ENSSSCG00000000801	TMEM117	protein_coding	transcript	ENSSSCT00000000868.5
ENSSSCT00000000870	ENSSSCG00000000802	5	331225	ENSSSCT00000000870	ENSSSCG00000000802	NELL2	protein_coding	transcript	ENSSSCT00000000870.5
ENSSSCT00000000873	ENSSSCG00000000804	5	220644	ENSSSCT00000000873	ENSSSCG00000000804	ANO6	protein_coding	transcript	ENSSSCT00000000873.5
ENSSSCT00000000875	ENSSSCG00000000806	5	35598	ENSSSCT00000000875	ENSSSCG00000000806	SCAF11	protein_coding	transcript	ENSSSCT00000000875.5
ENSSSCT00000000876	ENSSSCG00000000807	5	48566	ENSSSCT00000000876	ENSSSCG00000000807	SLC38A1	protein_coding	transcript	ENSSSCT00000000876.4
ENSSSCT00000000877	ENSSSCG00000000808	5	14157	ENSSSCT00000000877	ENSSSCG00000000808	SLC38A2	protein_coding	transcript	ENSSSCT00000000877.5
ENSSSCT00000000879	ENSSSCG00000000810	5	3559	ENSSSCT00000000879	ENSSSCG00000000810	AMIGO2	protein_coding	transcript	ENSSSCT00000000879.5
ENSSSCT00000000880	ENSSSCG00000000811	5	13461	ENSSSCT00000000880	ENSSSCG00000000811	PCED1B	protein_coding	transcript	ENSSSCT00000000880.4
ENSSSCT00000000891	ENSSSCG00000034703	5	2685	ENSSSCT00000000891	ENSSSCG00000034703	NA	protein_coding	transcript	ENSSSCT00000000891.3
ENSSSCT00000000893	ENSSSCG00000000820	5	1533	ENSSSCT00000000893	ENSSSCG00000000820	H1-7	protein_coding	transcript	ENSSSCT00000000893.4
ENSSSCT00000000895	ENSSSCG00000034094	5	918	ENSSSCT00000000895	ENSSSCG00000034094	NA	protein_coding	transcript	ENSSSCT00000000895.3
ENSSSCT00000000913	ENSSSCG00000000839	5	65952	ENSSSCT00000000913	ENSSSCG00000000839	ALDH1L2	protein_coding	transcript	ENSSSCT00000000913.5
ENSSSCT00000000914	ENSSSCG00000000840	5	57468	ENSSSCT00000000914	ENSSSCG00000000840	WASHC4	protein_coding	transcript	ENSSSCT00000000914.4
ENSSSCT00000000915	ENSSSCG00000000841	5	56169	ENSSSCT00000000915	ENSSSCG00000000841	APPL2	protein_coding	transcript	ENSSSCT00000000915.5
ENSSSCT00000000923	ENSSSCG00000000846	5	41536	ENSSSCT00000000923	ENSSSCG00000000846	HCFC2	protein_coding	transcript	ENSSSCT00000000923.5
ENSSSCT00000000924	ENSSSCG00000000847	5	19054	ENSSSCT00000000924	ENSSSCG00000000847	TDG	protein_coding	transcript	ENSSSCT00000000924.4
ENSSSCT00000000926	ENSSSCG00000000849	5	19486	ENSSSCT00000000926	ENSSSCG00000000849	HSP90B1	protein_coding	transcript	ENSSSCT00000000926.5
ENSSSCT00000000930	ENSSSCG00000000853	5	41790	ENSSSCT00000000930	ENSSSCG00000000853	NT5DC3	protein_coding	transcript	ENSSSCT00000000930.4
ENSSSCT00000000931	ENSSSCG00000000854	5	164369	ENSSSCT00000000931	ENSSSCG00000000854	NA	protein_coding	transcript	ENSSSCT00000000931.4
ENSSSCT00000000934	ENSSSCG00000000856	5	68356	ENSSSCT00000000934	ENSSSCG00000000856	PAH	protein_coding	transcript	ENSSSCT00000000934.5
ENSSSCT00000000935	ENSSSCG00000000857	5	56277	ENSSSCT00000000935	ENSSSCG00000000857	IGF1	protein_coding	transcript	ENSSSCT00000000935.4
ENSSSCT00000000936	ENSSSCG00000000857	5	71612	ENSSSCT00000000936	ENSSSCG00000000857	IGF1	protein_coding	transcript	ENSSSCT00000000936.5
ENSSSCT00000000937	ENSSSCG00000000858	5	1352	ENSSSCT00000000937	ENSSSCG00000000858	PMCH	protein_coding	transcript	ENSSSCT00000000937.4
ENSSSCT00000000945	ENSSSCG00000000866	5	70508	ENSSSCT00000000945	ENSSSCG00000000866	MYBPC1	protein_coding	transcript	ENSSSCT00000000945.5
ENSSSCT00000000947	ENSSSCG00000000867	5	69505	ENSSSCT00000000947	ENSSSCG00000000867	SPIC	protein_coding	transcript	ENSSSCT00000000947.4
ENSSSCT00000000949	ENSSSCG00000000869	5	99439	ENSSSCT00000000949	ENSSSCG00000000869	UTP20	protein_coding	transcript	ENSSSCT00000000949.5
ENSSSCT00000000950	ENSSSCG00000000870	5	19600	ENSSSCT00000000950	ENSSSCG00000000870	ARL1	protein_coding	transcript	ENSSSCT00000000950.4
ENSSSCT00000000951	ENSSSCG00000000871	5	57874	ENSSSCT00000000951	ENSSSCG00000000871	SLC5A8	protein_coding	transcript	ENSSSCT00000000951.4
ENSSSCT00000000956	ENSSSCG00000000873	5	358483	ENSSSCT00000000956	ENSSSCG00000000873	ANO4	protein_coding	transcript	ENSSSCT00000000956.5
ENSSSCT00000000958	ENSSSCG00000000875	5	44998	ENSSSCT00000000958	ENSSSCG00000000875	NR1H4	protein_coding	transcript	ENSSSCT00000000958.5
ENSSSCT00000000960	ENSSSCG00000000877	5	65463	ENSSSCT00000000960	ENSSSCG00000000877	SCYL2	protein_coding	transcript	ENSSSCT00000000960.5
ENSSSCT00000000963	ENSSSCG00000025682	5	20159	ENSSSCT00000000963	ENSSSCG00000025682	ACTR6	protein_coding	transcript	ENSSSCT00000000963.5
ENSSSCT00000000964	ENSSSCG00000022083	5	1067548	ENSSSCT00000000964	ENSSSCG00000022083	ANKS1B	protein_coding	transcript	ENSSSCT00000000964.5
ENSSSCT00000000965	ENSSSCG00000022083	5	161209	ENSSSCT00000000965	ENSSSCG00000022083	ANKS1B	protein_coding	transcript	ENSSSCT00000000965.4
ENSSSCT00000000966	ENSSSCG00000022083	5	1067359	ENSSSCT00000000966	ENSSSCG00000022083	ANKS1B	protein_coding	transcript	ENSSSCT00000000966.5
ENSSSCT00000000967	ENSSSCG00000000883	5	830	ENSSSCT00000000967	ENSSSCG00000000883	NA	protein_coding	transcript	ENSSSCT00000000967.3
ENSSSCT00000000970	ENSSSCG00000000886	5	8018	ENSSSCT00000000970	ENSSSCG00000000886	SLC25A3	protein_coding	transcript	ENSSSCT00000000970.4
ENSSSCT00000000975	ENSSSCG00000000891	5	32004	ENSSSCT00000000975	ENSSSCG00000000891	LTA4H	protein_coding	transcript	ENSSSCT00000000975.4
ENSSSCT00000000976	ENSSSCG00000000892	5	24914	ENSSSCT00000000976	ENSSSCG00000000892	HAL	protein_coding	transcript	ENSSSCT00000000976.5
ENSSSCT00000000979	ENSSSCG00000000895	5	8754	ENSSSCT00000000979	ENSSSCG00000000895	SNRPF	protein_coding	transcript	ENSSSCT00000000979.5
ENSSSCT00000000980	ENSSSCG00000000896	5	112830	ENSSSCT00000000980	ENSSSCG00000000896	NTN4	protein_coding	transcript	ENSSSCT00000000980.5
ENSSSCT00000000984	ENSSSCG00000000900	5	72764	ENSSSCT00000000984	ENSSSCG00000000900	VEZT	protein_coding	transcript	ENSSSCT00000000984.4
ENSSSCT00000000985	ENSSSCG00000000901	5	110577	ENSSSCT00000000985	ENSSSCG00000000901	FGD6	protein_coding	transcript	ENSSSCT00000000985.5
ENSSSCT00000000986	ENSSSCG00000000902	5	46724	ENSSSCT00000000986	ENSSSCG00000000902	NR2C1	protein_coding	transcript	ENSSSCT00000000986.4
ENSSSCT00000000989	ENSSSCG00000000905	5	24335	ENSSSCT00000000989	ENSSSCG00000000905	NA	protein_coding	transcript	ENSSSCT00000000989.5
ENSSSCT00000000991	ENSSSCG00000000907	5	155691	ENSSSCT00000000991	ENSSSCG00000000907	PLXNC1	protein_coding	transcript	ENSSSCT00000000991.5
ENSSSCT00000000994	ENSSSCG00000053891	5	3492	ENSSSCT00000000994	ENSSSCG00000053891	SOCS2	protein_coding	transcript	ENSSSCT00000000994.5
ENSSSCT00000000995	ENSSSCG00000000910	5	170163	ENSSSCT00000000995	ENSSSCG00000000910	CRADD	protein_coding	transcript	ENSSSCT00000000995.4
ENSSSCT00000001000	ENSSSCG00000000916	5	8714	ENSSSCT00000001000	ENSSSCG00000000916	LUM	protein_coding	transcript	ENSSSCT00000001000.5
ENSSSCT00000001001	ENSSSCG00000000917	5	6145	ENSSSCT00000001001	ENSSSCG00000000917	KERA	protein_coding	transcript	ENSSSCT00000001001.5
ENSSSCT00000001002	ENSSSCG00000000918	5	45692	ENSSSCT00000001002	ENSSSCG00000000918	EPYC	protein_coding	transcript	ENSSSCT00000001002.5
ENSSSCT00000001004	ENSSSCG00000000920	5	90505	ENSSSCT00000001004	ENSSSCG00000000920	POC1B	protein_coding	transcript	ENSSSCT00000001004.5
ENSSSCT00000001005	ENSSSCG00000027898	5	123683	ENSSSCT00000001005	ENSSSCG00000027898	ATP2B1	protein_coding	transcript	ENSSSCT00000001005.5
ENSSSCT00000001006	ENSSSCG00000027898	5	123720	ENSSSCT00000001006	ENSSSCG00000027898	ATP2B1	protein_coding	transcript	ENSSSCT00000001006.4
ENSSSCT00000001009	ENSSSCG00000000924	5	28780	ENSSSCT00000001009	ENSSSCG00000000924	C12orf50	protein_coding	transcript	ENSSSCT00000001009.5
ENSSSCT00000001010	ENSSSCG00000000925	5	16486	ENSSSCT00000001010	ENSSSCG00000000925	C12orf29	protein_coding	transcript	ENSSSCT00000001010.5
ENSSSCT00000001011	ENSSSCG00000000926	5	89921	ENSSSCT00000001011	ENSSSCG00000000926	CEP290	protein_coding	transcript	ENSSSCT00000001011.5
ENSSSCT00000001018	ENSSSCG00000000932	5	12417	ENSSSCT00000001018	ENSSSCG00000000932	NTS	protein_coding	transcript	ENSSSCT00000001018.5
ENSSSCT00000001022	ENSSSCG00000000936	5	55678	ENSSSCT00000001022	ENSSSCG00000000936	SLC6A15	protein_coding	transcript	ENSSSCT00000001022.5
ENSSSCT00000001023	ENSSSCG00000026533	5	1857	ENSSSCT00000001023	ENSSSCG00000026533	MYF6	protein_coding	transcript	ENSSSCT00000001023.5
ENSSSCT00000001024	ENSSSCG00000000937	5	1994	ENSSSCT00000001024	ENSSSCG00000000937	MYF5	protein_coding	transcript	ENSSSCT00000001024.4
ENSSSCT00000001029	ENSSSCG00000000941	5	60112	ENSSSCT00000001029	ENSSSCG00000000941	METTL25	protein_coding	transcript	ENSSSCT00000001029.4
ENSSSCT00000001030	ENSSSCG00000000941	5	67024	ENSSSCT00000001030	ENSSSCG00000000941	METTL25	protein_coding	transcript	ENSSSCT00000001030.5
ENSSSCT00000001032	ENSSSCG00000000943	5	151603	ENSSSCT00000001032	ENSSSCG00000000943	OTOGL	protein_coding	transcript	ENSSSCT00000001032.4
ENSSSCT00000001037	ENSSSCG00000000948	5	344268	ENSSSCT00000001037	ENSSSCG00000000948	SYT1	protein_coding	transcript	ENSSSCT00000001037.5
ENSSSCT00000001040	ENSSSCG00000000951	5	9759	ENSSSCT00000001040	ENSSSCG00000000951	CSRP2	protein_coding	transcript	ENSSSCT00000001040.5
ENSSSCT00000001044	ENSSSCG00000000955	5	258384	ENSSSCT00000001044	ENSSSCG00000000955	TBC1D22A	protein_coding	transcript	ENSSSCT00000001044.4
ENSSSCT00000001046	ENSSSCG00000028869	5	21314	ENSSSCT00000001046	ENSSSCG00000028869	CAND1	protein_coding	transcript	ENSSSCT00000001046.5
ENSSSCT00000001048	ENSSSCG00000000959	AEMK02000361.1	588821	ENSSSCT00000001048	ENSSSCG00000000959	LARGE1	protein_coding	transcript	ENSSSCT00000001048.4
ENSSSCT00000001050	ENSSSCG00000000960	5	1815	ENSSSCT00000001050	ENSSSCG00000000960	NA	protein_coding	transcript	ENSSSCT00000001050.3
ENSSSCT00000001053	ENSSSCG00000000963	5	19777	ENSSSCT00000001053	ENSSSCG00000000963	SYCE3	protein_coding	transcript	ENSSSCT00000001053.5
ENSSSCT00000001054	ENSSSCG00000000964	5	4866	ENSSSCT00000001054	ENSSSCG00000000964	LMF2	protein_coding	transcript	ENSSSCT00000001054.5
ENSSSCT00000001055	ENSSSCG00000000965	5	12005	ENSSSCT00000001055	ENSSSCG00000000965	NCAPH2	protein_coding	transcript	ENSSSCT00000001055.5
ENSSSCT00000001057	ENSSSCG00000000967	5	1907	ENSSSCT00000001057	ENSSSCG00000000967	ODF3B	protein_coding	transcript	ENSSSCT00000001057.3
ENSSSCT00000001058	ENSSSCG00000000968	5	23575	ENSSSCT00000001058	ENSSSCG00000000968	SBF1	protein_coding	transcript	ENSSSCT00000001058.5
ENSSSCT00000001060	ENSSSCG00000000970	5	75914	ENSSSCT00000001060	ENSSSCG00000000970	PPP6R2	protein_coding	transcript	ENSSSCT00000001060.4
ENSSSCT00000001061	ENSSSCG00000000971	5	5484	ENSSSCT00000001061	ENSSSCG00000000971	HDAC10	protein_coding	transcript	ENSSSCT00000001061.4
ENSSSCT00000001062	ENSSSCG00000000972	5	20349	ENSSSCT00000001062	ENSSSCG00000000972	TUBGCP6	protein_coding	transcript	ENSSSCT00000001062.4
ENSSSCT00000001063	ENSSSCG00000000973	5	13233	ENSSSCT00000001063	ENSSSCG00000000973	SELENOO	protein_coding	transcript	ENSSSCT00000001063.5
ENSSSCT00000001064	ENSSSCG00000000974	5	8099	ENSSSCT00000001064	ENSSSCG00000000974	TRABD	protein_coding	transcript	ENSSSCT00000001064.4
ENSSSCT00000001065	ENSSSCG00000000975	5	8629	ENSSSCT00000001065	ENSSSCG00000000975	PANX2	protein_coding	transcript	ENSSSCT00000001065.5
ENSSSCT00000001068	ENSSSCG00000000978	5	19860	ENSSSCT00000001068	ENSSSCG00000000978	MLC1	protein_coding	transcript	ENSSSCT00000001068.5
ENSSSCT00000001070	ENSSSCG00000000980	5	12370	ENSSSCT00000001070	ENSSSCG00000000980	ALG12	protein_coding	transcript	ENSSSCT00000001070.5
ENSSSCT00000001071	ENSSSCG00000000981	5	7727	ENSSSCT00000001071	ENSSSCG00000000981	CRELD2	protein_coding	transcript	ENSSSCT00000001071.5
ENSSSCT00000001072	ENSSSCG00000000982	5	26997	ENSSSCT00000001072	ENSSSCG00000000982	TTLL8	protein_coding	transcript	ENSSSCT00000001072.5
ENSSSCT00000001073	ENSSSCG00000000983	5	15611	ENSSSCT00000001073	ENSSSCG00000000983	NA	protein_coding	transcript	ENSSSCT00000001073.3
ENSSSCT00000001075	ENSSSCG00000000985	7	146360	ENSSSCT00000001075	ENSSSCG00000000985	EXOC2	protein_coding	transcript	ENSSSCT00000001075.5
ENSSSCT00000001081	ENSSSCG00000000991	7	1191	ENSSSCT00000001081	ENSSSCG00000000991	FOXQ1	protein_coding	transcript	ENSSSCT00000001081.3
ENSSSCT00000001084	ENSSSCG00000000994	7	437256	ENSSSCT00000001084	ENSSSCG00000000994	GMDS	protein_coding	transcript	ENSSSCT00000001084.5
ENSSSCT00000001087	ENSSSCG00000000997	7	1062	ENSSSCT00000001087	ENSSSCG00000000997	PPP1R3G	protein_coding	transcript	ENSSSCT00000001087.4
ENSSSCT00000001088	ENSSSCG00000000998	7	14129	ENSSSCT00000001088	ENSSSCG00000000998	RPP40	protein_coding	transcript	ENSSSCT00000001088.5
ENSSSCT00000001090	ENSSSCG00000000999	7	120151	ENSSSCT00000001090	ENSSSCG00000000999	CDYL	protein_coding	transcript	ENSSSCT00000001090.5
ENSSSCT00000001092	ENSSSCG00000001000	7	25266	ENSSSCT00000001092	ENSSSCG00000001000	ECI2	protein_coding	transcript	ENSSSCT00000001092.5
ENSSSCT00000001094	ENSSSCG00000001002	7	30387	ENSSSCT00000001094	ENSSSCG00000001002	PRPF4B	protein_coding	transcript	ENSSSCT00000001094.5
ENSSSCT00000001096	ENSSSCG00000001004	7	143213	ENSSSCT00000001096	ENSSSCG00000001004	SLC22A23	protein_coding	transcript	ENSSSCT00000001096.5
ENSSSCT00000001097	ENSSSCG00000001005	2	913	ENSSSCT00000001097	ENSSSCG00000001005	NA	protein_coding	transcript	ENSSSCT00000001097.4
ENSSSCT00000001098	ENSSSCG00000001379	7	4384	ENSSSCT00000001098	ENSSSCG00000001379	TUBB	protein_coding	transcript	ENSSSCT00000001098.5
ENSSSCT00000001100	ENSSSCG00000001008	7	27135	ENSSSCT00000001100	ENSSSCG00000001008	BPHL	protein_coding	transcript	ENSSSCT00000001100.5
ENSSSCT00000001101	ENSSSCG00000001009	7	38822	ENSSSCT00000001101	ENSSSCG00000001009	RIPK1	protein_coding	transcript	ENSSSCT00000001101.5
ENSSSCT00000001102	ENSSSCG00000001010	7	10896	ENSSSCT00000001102	ENSSSCG00000001010	WRNIP1	protein_coding	transcript	ENSSSCT00000001102.5
ENSSSCT00000001103	ENSSSCG00000001011	7	8766	ENSSSCT00000001103	ENSSSCG00000001011	SERPINB1	protein_coding	transcript	ENSSSCT00000001103.5
ENSSSCT00000001109	ENSSSCG00000026211	7	8779	ENSSSCT00000001109	ENSSSCG00000026211	NRN1	protein_coding	transcript	ENSSSCT00000001109.5
ENSSSCT00000001114	ENSSSCG00000001021	7	16324	ENSSSCT00000001114	ENSSSCG00000001021	NA	protein_coding	transcript	ENSSSCT00000001114.4
ENSSSCT00000001115	ENSSSCG00000001022	7	22924	ENSSSCT00000001115	ENSSSCG00000001022	SSR1	protein_coding	transcript	ENSSSCT00000001115.5
ENSSSCT00000001118	ENSSSCG00000001025	7	52630	ENSSSCT00000001118	ENSSSCG00000001025	DSP	protein_coding	transcript	ENSSSCT00000001118.5
ENSSSCT00000001119	ENSSSCG00000046358	7	16686	ENSSSCT00000001119	ENSSSCG00000046358	SNRNP48	protein_coding	transcript	ENSSSCT00000001119.5
ENSSSCT00000001120	ENSSSCG00000001027	7	151454	ENSSSCT00000001120	ENSSSCG00000001027	BMP6	protein_coding	transcript	ENSSSCT00000001120.4
ENSSSCT00000001126	ENSSSCG00000001033	7	22340	ENSSSCT00000001126	ENSSSCG00000001033	SLC35B3	protein_coding	transcript	ENSSSCT00000001126.5
ENSSSCT00000001134	ENSSSCG00000001040	7	7248	ENSSSCT00000001134	ENSSSCG00000001040	C6orf52	protein_coding	transcript	ENSSSCT00000001134.3
ENSSSCT00000001136	ENSSSCG00000001042	7	56186	ENSSSCT00000001136	ENSSSCG00000001042	MAK	protein_coding	transcript	ENSSSCT00000001136.5
ENSSSCT00000001139	ENSSSCG00000001045	7	110397	ENSSSCT00000001139	ENSSSCG00000001045	ELOVL2	protein_coding	transcript	ENSSSCT00000001139.5
ENSSSCT00000001140	ENSSSCG00000023956	7	50502	ENSSSCT00000001140	ENSSSCG00000023956	NEDD9	protein_coding	transcript	ENSSSCT00000001140.4
ENSSSCT00000001142	ENSSSCG00000001048	7	70278	ENSSSCT00000001142	ENSSSCG00000001048	ADTRP	protein_coding	transcript	ENSSSCT00000001142.5
ENSSSCT00000001143	ENSSSCG00000001049	7	40270	ENSSSCT00000001143	ENSSSCG00000001049	HIVEP1	protein_coding	transcript	ENSSSCT00000001143.5
ENSSSCT00000001147	ENSSSCG00000001053	7	22202	ENSSSCT00000001147	ENSSSCG00000001053	TBC1D7	protein_coding	transcript	ENSSSCT00000001147.5
ENSSSCT00000001150	ENSSSCG00000001056	7	81574	ENSSSCT00000001150	ENSSSCG00000001056	RANBP9	protein_coding	transcript	ENSSSCT00000001150.4
ENSSSCT00000001151	ENSSSCG00000054763	7	23350	ENSSSCT00000001151	ENSSSCG00000054763	MCUR1	protein_coding	transcript	ENSSSCT00000001151.5
ENSSSCT00000001154	ENSSSCG00000001060	7	822	ENSSSCT00000001154	ENSSSCG00000001060	NA	protein_coding	transcript	ENSSSCT00000001154.3
ENSSSCT00000001157	ENSSSCG00000001062	7	117924	ENSSSCT00000001157	ENSSSCG00000001062	DTNBP1	protein_coding	transcript	ENSSSCT00000001157.5
ENSSSCT00000001158	ENSSSCG00000001063	7	20686	ENSSSCT00000001158	ENSSSCG00000001063	MYLIP	protein_coding	transcript	ENSSSCT00000001158.6
ENSSSCT00000001159	ENSSSCG00000001064	7	39964	ENSSSCT00000001159	ENSSSCG00000001064	GMPR	protein_coding	transcript	ENSSSCT00000001159.5
ENSSSCT00000001163	ENSSSCG00000001068	7	139388	ENSSSCT00000001163	ENSSSCG00000001068	CAP2	protein_coding	transcript	ENSSSCT00000001163.5
ENSSSCT00000001167	ENSSSCG00000001072	7	1399	ENSSSCT00000001167	ENSSSCG00000001072	NHLRC1	pseudogene	transcript	ENSSSCT00000001167.2
ENSSSCT00000001168	ENSSSCG00000001073	7	25147	ENSSSCT00000001168	ENSSSCG00000001073	TPMT	protein_coding	transcript	ENSSSCT00000001168.4
ENSSSCT00000001169	ENSSSCG00000001074	7	55314	ENSSSCT00000001169	ENSSSCG00000001074	KDM1B	protein_coding	transcript	ENSSSCT00000001169.5
ENSSSCT00000001170	ENSSSCG00000001075	7	33335	ENSSSCT00000001170	ENSSSCG00000001075	NA	protein_coding	transcript	ENSSSCT00000001170.5
ENSSSCT00000001173	ENSSSCG00000001078	7	110946	ENSSSCT00000001173	ENSSSCG00000001078	MBOAT1	protein_coding	transcript	ENSSSCT00000001173.5
ENSSSCT00000001175	ENSSSCG00000001080	7	660002	ENSSSCT00000001175	ENSSSCG00000001080	CDKAL1	protein_coding	transcript	ENSSSCT00000001175.5
ENSSSCT00000001178	ENSSSCG00000001083	7	1240	ENSSSCT00000001178	ENSSSCG00000001083	NA	protein_coding	transcript	ENSSSCT00000001178.3
ENSSSCT00000001180	ENSSSCG00000001085	7	168909	ENSSSCT00000001180	ENSSSCG00000001085	DCDC2	protein_coding	transcript	ENSSSCT00000001180.4
ENSSSCT00000001184	ENSSSCG00000001088	7	357	ENSSSCT00000001184	ENSSSCG00000001088	NA	processed_pseudogene	transcript	ENSSSCT00000001184.2
ENSSSCT00000001185	ENSSSCG00000001089	7	55446	ENSSSCT00000001185	ENSSSCG00000001089	GPLD1	protein_coding	transcript	ENSSSCT00000001185.5
ENSSSCT00000001186	ENSSSCG00000001090	7	24116	ENSSSCT00000001186	ENSSSCG00000001090	ALDH5A1	protein_coding	transcript	ENSSSCT00000001186.4
ENSSSCT00000001187	ENSSSCG00000001091	7	100155	ENSSSCT00000001187	ENSSSCG00000001091	KIAA0319	protein_coding	transcript	ENSSSCT00000001187.5
ENSSSCT00000001188	ENSSSCG00000001092	7	12867	ENSSSCT00000001188	ENSSSCG00000001092	TDP2	protein_coding	transcript	ENSSSCT00000001188.5
ENSSSCT00000001192	ENSSSCG00000001096	7	3278	ENSSSCT00000001192	ENSSSCG00000001096	ARMH2	protein_coding	transcript	ENSSSCT00000001192.4
ENSSSCT00000001193	ENSSSCG00000001097	7	94146	ENSSSCT00000001193	ENSSSCG00000001097	RIPOR2	protein_coding	transcript	ENSSSCT00000001193.5
ENSSSCT00000001194	ENSSSCG00000001098	7	1417	ENSSSCT00000001194	ENSSSCG00000001098	NA	protein_coding	transcript	ENSSSCT00000001194.3
ENSSSCT00000001195	ENSSSCG00000001099	7	81628	ENSSSCT00000001195	ENSSSCG00000001099	CMAH	protein_coding	transcript	ENSSSCT00000001195.5
ENSSSCT00000001196	ENSSSCG00000001100	7	316477	ENSSSCT00000001196	ENSSSCG00000001100	CARMIL1	protein_coding	transcript	ENSSSCT00000001196.5
ENSSSCT00000001197	ENSSSCG00000001101	7	43486	ENSSSCT00000001197	ENSSSCG00000001101	SCGN	protein_coding	transcript	ENSSSCT00000001197.3
ENSSSCT00000001199	ENSSSCG00000063423	7	384	ENSSSCT00000001199	ENSSSCG00000063423	H2BC1	protein_coding	transcript	ENSSSCT00000001199.2
ENSSSCT00000001201	ENSSSCG00000001105	7	1048	ENSSSCT00000001201	ENSSSCG00000001105	NA	protein_coding	transcript	ENSSSCT00000001201.3
ENSSSCT00000001203	ENSSSCG00000001107	7	49835	ENSSSCT00000001203	ENSSSCG00000001107	SLC17A1	protein_coding	transcript	ENSSSCT00000001203.5
ENSSSCT00000001228	ENSSSCG00000001132	7	7629	ENSSSCT00000001228	ENSSSCG00000001132	BTN1A1	protein_coding	transcript	ENSSSCT00000001228.5
ENSSSCT00000001230	ENSSSCG00000057021	7	384	ENSSSCT00000001230	ENSSSCG00000057021	NA	protein_coding	transcript	ENSSSCT00000001230.3
ENSSSCT00000001254	ENSSSCG00000001156	7	15338	ENSSSCT00000001254	ENSSSCG00000001156	ZNF322	protein_coding	transcript	ENSSSCT00000001254.5
ENSSSCT00000001263	ENSSSCG00000045769	7	748	ENSSSCT00000001263	ENSSSCG00000045769	NA	protein_coding	transcript	ENSSSCT00000001263.4
ENSSSCT00000001267	ENSSSCG00000032609	7	393	ENSSSCT00000001267	ENSSSCG00000032609	NA	protein_coding	transcript	ENSSSCT00000001267.2
ENSSSCT00000001295	ENSSSCG00000056389	7	9802	ENSSSCT00000001295	ENSSSCG00000056389	ZNF165	protein_coding	transcript	ENSSSCT00000001295.5
ENSSSCT00000001300	ENSSSCG00000001202	7	4589	ENSSSCT00000001300	ENSSSCG00000001202	ZNF389	protein_coding	transcript	ENSSSCT00000001300.4
ENSSSCT00000001301	ENSSSCG00000001203	7	7503	ENSSSCT00000001301	ENSSSCG00000001203	ZSCAN9	protein_coding	transcript	ENSSSCT00000001301.5
ENSSSCT00000001302	ENSSSCG00000001204	7	8781	ENSSSCT00000001302	ENSSSCG00000001204	ZKSCAN4	protein_coding	transcript	ENSSSCT00000001302.5
ENSSSCT00000001303	ENSSSCG00000001205	7	1477	ENSSSCT00000001303	ENSSSCG00000001205	NKAPL	protein_coding	transcript	ENSSSCT00000001303.3
ENSSSCT00000001304	ENSSSCG00000001206	7	17635	ENSSSCT00000001304	ENSSSCG00000001206	ZSCAN26	protein_coding	transcript	ENSSSCT00000001304.5
ENSSSCT00000001305	ENSSSCG00000001207	7	18987	ENSSSCT00000001305	ENSSSCG00000001207	PGBD1	protein_coding	transcript	ENSSSCT00000001305.5
ENSSSCT00000001307	ENSSSCG00000001209	7	11460	ENSSSCT00000001307	ENSSSCG00000001209	ZSCAN12	protein_coding	transcript	ENSSSCT00000001307.4
ENSSSCT00000001309	ENSSSCG00000001211	7	945	ENSSSCT00000001309	ENSSSCG00000001211	NA	protein_coding	transcript	ENSSSCT00000001309.4
ENSSSCT00000001311	ENSSSCG00000001213	7	11955	ENSSSCT00000001311	ENSSSCG00000001213	GPX6	protein_coding	transcript	ENSSSCT00000001311.4
ENSSSCT00000001312	ENSSSCG00000001214	7	8742	ENSSSCT00000001312	ENSSSCG00000001214	GPX5	protein_coding	transcript	ENSSSCT00000001312.5
ENSSSCT00000001314	ENSSSCG00000001216	7	19781	ENSSSCT00000001314	ENSSSCG00000001216	ZBED9	protein_coding	transcript	ENSSSCT00000001314.4
ENSSSCT00000001327	ENSSSCG00000056738	7	3949	ENSSSCT00000001327	ENSSSCG00000056738	NA	protein_coding	transcript	ENSSSCT00000001327.5
ENSSSCT00000001329	ENSSSCG00000001229	7	4426	ENSSSCT00000001329	ENSSSCG00000001229	NA	protein_coding	transcript	ENSSSCT00000001329.6
ENSSSCT00000001330	ENSSSCG00000001396	7	2037	ENSSSCT00000001330	ENSSSCG00000001396	NA	protein_coding	transcript	ENSSSCT00000001330.4
ENSSSCT00000001336	ENSSSCG00000001398	7	3972	ENSSSCT00000001336	ENSSSCG00000001398	NA	protein_coding	transcript	ENSSSCT00000001336.5
ENSSSCT00000001339	ENSSSCG00000001232	7	25148	ENSSSCT00000001339	ENSSSCG00000001232	NA	protein_coding	transcript	ENSSSCT00000001339.5
ENSSSCT00000001343	ENSSSCG00000001234	7	14010	ENSSSCT00000001343	ENSSSCG00000001234	TRIM10	protein_coding	transcript	ENSSSCT00000001343.6
ENSSSCT00000001345	ENSSSCG00000001235	7	11374	ENSSSCT00000001345	ENSSSCG00000001235	TRIM15	protein_coding	transcript	ENSSSCT00000001345.5
ENSSSCT00000001349	ENSSSCG00000024259	7	3083	ENSSSCT00000001349	ENSSSCG00000024259	PPP1R11	protein_coding	transcript	ENSSSCT00000001349.4
ENSSSCT00000001357	ENSSSCG00000022261	7	15510	ENSSSCT00000001357	ENSSSCG00000022261	NA	protein_coding	transcript	ENSSSCT00000001357.5
ENSSSCT00000001359	ENSSSCG00000001245	7	4700	ENSSSCT00000001359	ENSSSCG00000001245	POLR1H	protein_coding	transcript	ENSSSCT00000001359.4
ENSSSCT00000001361	ENSSSCG00000001247	7	6940	ENSSSCT00000001361	ENSSSCG00000001247	ZFP57	protein_coding	transcript	ENSSSCT00000001361.4
ENSSSCT00000001362	ENSSSCG00000001248	7	15308	ENSSSCT00000001362	ENSSSCG00000001248	MOG	protein_coding	transcript	ENSSSCT00000001362.5
ENSSSCT00000001368	ENSSSCG00000001253	7	4504	ENSSSCT00000001368	ENSSSCG00000001253	OR2I1P	protein_coding	transcript	ENSSSCT00000001368.4
ENSSSCT00000001369	ENSSSCG00000001254	7	5797	ENSSSCT00000001369	ENSSSCG00000001254	NA	protein_coding	transcript	ENSSSCT00000001369.3
ENSSSCT00000001371	ENSSSCG00000001256	AEMK02000453.1	933	ENSSSCT00000001371	ENSSSCG00000001256	NA	pseudogene	transcript	ENSSSCT00000001371.4
ENSSSCT00000001391	ENSSSCG00000037848	AEMK02000223.1	927	ENSSSCT00000001391	ENSSSCG00000037848	NA	protein_coding	transcript	ENSSSCT00000001391.3
ENSSSCT00000001412	ENSSSCG00000001297	AEMK02000368.1	954	ENSSSCT00000001412	ENSSSCG00000001297	NA	protein_coding	transcript	ENSSSCT00000001412.3
ENSSSCT00000001413	ENSSSCG00000034172	AEMK02000277.1	954	ENSSSCT00000001413	ENSSSCG00000034172	NA	protein_coding	transcript	ENSSSCT00000001413.4
ENSSSCT00000001420	ENSSSCG00000001304	AEMK02000503.1	1075	ENSSSCT00000001420	ENSSSCG00000001304	NA	protein_coding	transcript	ENSSSCT00000001420.2
ENSSSCT00000001424	ENSSSCG00000036861	AEMK02000503.1	954	ENSSSCT00000001424	ENSSSCG00000036861	NA	protein_coding	transcript	ENSSSCT00000001424.4
ENSSSCT00000001425	ENSSSCG00000025314	AEMK02000277.1	953	ENSSSCT00000001425	ENSSSCG00000025314	NA	protein_coding	transcript	ENSSSCT00000001425.2
ENSSSCT00000001460	ENSSSCG00000001372	7	9392	ENSSSCT00000001460	ENSSSCG00000001372	GNL1	protein_coding	transcript	ENSSSCT00000001460.5
ENSSSCT00000001493	ENSSSCG00000001372	7	14535	ENSSSCT00000001493	ENSSSCG00000001372	GNL1	protein_coding	transcript	ENSSSCT00000001493.5
ENSSSCT00000001498	ENSSSCG00000001376	7	18100	ENSSSCT00000001498	ENSSSCG00000001376	DHX16	protein_coding	transcript	ENSSSCT00000001498.6
ENSSSCT00000001501	ENSSSCG00000001379	7	4373	ENSSSCT00000001501	ENSSSCG00000001379	TUBB	protein_coding	transcript	ENSSSCT00000001501.5
ENSSSCT00000001504	ENSSSCG00000001382	7	15869	ENSSSCT00000001504	ENSSSCG00000001382	DDR1	protein_coding	transcript	ENSSSCT00000001504.5
ENSSSCT00000001506	ENSSSCG00000001384	7	11616	ENSSSCT00000001506	ENSSSCG00000001384	VARS2	protein_coding	transcript	ENSSSCT00000001506.5
ENSSSCT00000001510	ENSSSCG00000001388	7	1276	ENSSSCT00000001510	ENSSSCG00000001388	C6orf15	protein_coding	transcript	ENSSSCT00000001510.5
ENSSSCT00000001514	ENSSSCG00000001391	7	13932	ENSSSCT00000001514	ENSSSCG00000001391	CCHCR1	protein_coding	transcript	ENSSSCT00000001514.5
ENSSSCT00000001516	ENSSSCG00000001393	7	5942	ENSSSCT00000001516	ENSSSCG00000001393	NA	protein_coding	transcript	ENSSSCT00000001516.5
ENSSSCT00000001520	ENSSSCG00000001395	7	4176	ENSSSCT00000001520	ENSSSCG00000001395	NA	protein_coding	transcript	ENSSSCT00000001520.3
ENSSSCT00000001522	ENSSSCG00000001396	7	5912	ENSSSCT00000001522	ENSSSCG00000001396	NA	protein_coding	transcript	ENSSSCT00000001522.4
ENSSSCT00000001524	ENSSSCG00000024161	7	2714	ENSSSCT00000001524	ENSSSCG00000024161	NA	protein_coding	transcript	ENSSSCT00000001524.4
ENSSSCT00000001527	ENSSSCG00000056738	7	2796	ENSSSCT00000001527	ENSSSCG00000056738	NA	protein_coding	transcript	ENSSSCT00000001527.4
ENSSSCT00000001529	ENSSSCG00000001400	7	11910	ENSSSCT00000001529	ENSSSCG00000001400	DDX39B	protein_coding	transcript	ENSSSCT00000001529.5
ENSSSCT00000001531	ENSSSCG00000001402	7	11147	ENSSSCT00000001531	ENSSSCG00000001402	NFKBIL1	protein_coding	transcript	ENSSSCT00000001531.4
ENSSSCT00000001538	ENSSSCG00000001407	7	2446	ENSSSCT00000001538	ENSSSCG00000001407	NA	protein_coding	transcript	ENSSSCT00000001538.4
ENSSSCT00000001540	ENSSSCG00000001409	7	15923	ENSSSCT00000001540	ENSSSCG00000001409	PRRC2A	protein_coding	transcript	ENSSSCT00000001540.5
ENSSSCT00000001542	ENSSSCG00000001410	7	11768	ENSSSCT00000001542	ENSSSCG00000001410	BAG6	protein_coding	transcript	ENSSSCT00000001542.5
ENSSSCT00000001547	ENSSSCG00000001411	7	4337	ENSSSCT00000001547	ENSSSCG00000001411	APOM	protein_coding	transcript	ENSSSCT00000001547.6
ENSSSCT00000001555	ENSSSCG00000001418	7	5800	ENSSSCT00000001555	ENSSSCG00000001418	NEU1	protein_coding	transcript	ENSSSCT00000001555.5
ENSSSCT00000001556	ENSSSCG00000001419	7	17467	ENSSSCT00000001556	ENSSSCG00000001419	SLC44A4	protein_coding	transcript	ENSSSCT00000001556.5
ENSSSCT00000001559	ENSSSCG00000001420	7	15764	ENSSSCT00000001559	ENSSSCG00000001420	EHMT2	protein_coding	transcript	ENSSSCT00000001559.4
ENSSSCT00000001560	ENSSSCG00000001420	7	14555	ENSSSCT00000001560	ENSSSCG00000001420	EHMT2	protein_coding	transcript	ENSSSCT00000001560.5
ENSSSCT00000001561	ENSSSCG00000001421	7	2451	ENSSSCT00000001561	ENSSSCG00000001421	ZBTB12	protein_coding	transcript	ENSSSCT00000001561.2
ENSSSCT00000001563	ENSSSCG00000001422	7	13638	ENSSSCT00000001563	ENSSSCG00000001422	C2	protein_coding	transcript	ENSSSCT00000001563.6
ENSSSCT00000001564	ENSSSCG00000001422	7	13305	ENSSSCT00000001564	ENSSSCG00000001422	C2	protein_coding	transcript	ENSSSCT00000001564.6
ENSSSCT00000001565	ENSSSCG00000001423	7	6314	ENSSSCT00000001565	ENSSSCG00000001423	NELFE	protein_coding	transcript	ENSSSCT00000001565.6
ENSSSCT00000001566	ENSSSCG00000001424	7	10606	ENSSSCT00000001566	ENSSSCG00000001424	SKIV2L	protein_coding	transcript	ENSSSCT00000001566.3
ENSSSCT00000001567	ENSSSCG00000001425	7	2321	ENSSSCT00000001567	ENSSSCG00000001425	DXO	protein_coding	transcript	ENSSSCT00000001567.4
ENSSSCT00000001568	ENSSSCG00000001426	7	7932	ENSSSCT00000001568	ENSSSCG00000001426	STK19	protein_coding	transcript	ENSSSCT00000001568.6
ENSSSCT00000001570	ENSSSCG00000001427	7	15040	ENSSSCT00000001570	ENSSSCG00000001427	C4A	protein_coding	transcript	ENSSSCT00000001570.6
ENSSSCT00000001571	ENSSSCG00000001428	7	3103	ENSSSCT00000001571	ENSSSCG00000001428	CYP21A2	protein_coding	transcript	ENSSSCT00000001571.5
ENSSSCT00000001575	ENSSSCG00000001430	7	10367	ENSSSCT00000001575	ENSSSCG00000001430	ATF6B	protein_coding	transcript	ENSSSCT00000001575.5
ENSSSCT00000001582	ENSSSCG00000001434	7	3340	ENSSSCT00000001582	ENSSSCG00000001434	EGFL8	protein_coding	transcript	ENSSSCT00000001582.5
ENSSSCT00000001585	ENSSSCG00000001436	7	2268	ENSSSCT00000001585	ENSSSCG00000001436	RNF5	protein_coding	transcript	ENSSSCT00000001585.6
ENSSSCT00000001586	ENSSSCG00000001437	7	2892	ENSSSCT00000001586	ENSSSCG00000001437	AGER	protein_coding	transcript	ENSSSCT00000001586.3
ENSSSCT00000001590	ENSSSCG00000001438	7	5027	ENSSSCT00000001590	ENSSSCG00000001438	PBX2	protein_coding	transcript	ENSSSCT00000001590.4
ENSSSCT00000001592	ENSSSCG00000001439	7	2222	ENSSSCT00000001592	ENSSSCG00000001439	GPSM3	protein_coding	transcript	ENSSSCT00000001592.5
ENSSSCT00000001593	ENSSSCG00000001440	7	24989	ENSSSCT00000001593	ENSSSCG00000001440	NOTCH4	protein_coding	transcript	ENSSSCT00000001593.3
ENSSSCT00000001595	ENSSSCG00000001441	7	10465	ENSSSCT00000001595	ENSSSCG00000001441	NA	protein_coding	transcript	ENSSSCT00000001595.5
ENSSSCT00000001598	ENSSSCG00000001444	7	70838	ENSSSCT00000001598	ENSSSCG00000001444	NA	protein_coding	transcript	ENSSSCT00000001598.5
ENSSSCT00000001605	ENSSSCG00000025071	7	16819	ENSSSCT00000001605	ENSSSCG00000025071	BTNL2	protein_coding	transcript	ENSSSCT00000001605.5
ENSSSCT00000001607	ENSSSCG00000027921	7	8216	ENSSSCT00000001607	ENSSSCG00000027921	NA	protein_coding	transcript	ENSSSCT00000001607.6
ENSSSCT00000001609	ENSSSCG00000001453	7	10105	ENSSSCT00000001609	ENSSSCG00000001453	HLA-DRA	protein_coding	transcript	ENSSSCT00000001609.6
ENSSSCT00000001610	ENSSSCG00000001455	7	12056	ENSSSCT00000001610	ENSSSCG00000001455	NA	protein_coding	transcript	ENSSSCT00000001610.5
ENSSSCT00000001616	ENSSSCG00000001457	7	14033	ENSSSCT00000001616	ENSSSCG00000001457	SLA-DQB1	protein_coding	transcript	ENSSSCT00000001616.5
ENSSSCT00000001617	ENSSSCG00000001457	7	7880	ENSSSCT00000001617	ENSSSCG00000001457	SLA-DQB1	protein_coding	transcript	ENSSSCT00000001617.6
ENSSSCT00000001619	ENSSSCG00000001459	7	3812	ENSSSCT00000001619	ENSSSCG00000001459	HLA-DOB	protein_coding	transcript	ENSSSCT00000001619.4
ENSSSCT00000001620	ENSSSCG00000025593	7	10616	ENSSSCT00000001620	ENSSSCG00000025593	TAP2	protein_coding	transcript	ENSSSCT00000001620.5
ENSSSCT00000001622	ENSSSCG00000026951	7	3354	ENSSSCT00000001622	ENSSSCG00000026951	PSMB8	protein_coding	transcript	ENSSSCT00000001622.5
ENSSSCT00000001623	ENSSSCG00000026951	7	3781	ENSSSCT00000001623	ENSSSCG00000026951	PSMB8	protein_coding	transcript	ENSSSCT00000001623.5
ENSSSCT00000001625	ENSSSCG00000001463	7	5201	ENSSSCT00000001625	ENSSSCG00000001463	PSMB9	protein_coding	transcript	ENSSSCT00000001625.4
ENSSSCT00000001627	ENSSSCG00000001455	7	11832	ENSSSCT00000001627	ENSSSCG00000001455	NA	protein_coding	transcript	ENSSSCT00000001627.5
ENSSSCT00000001628	ENSSSCG00000001459	7	6503	ENSSSCT00000001628	ENSSSCG00000001459	HLA-DOB	protein_coding	transcript	ENSSSCT00000001628.5
ENSSSCT00000001629	ENSSSCG00000025593	7	10393	ENSSSCT00000001629	ENSSSCG00000025593	TAP2	protein_coding	transcript	ENSSSCT00000001629.5
ENSSSCT00000001630	ENSSSCG00000025618	7	9090	ENSSSCT00000001630	ENSSSCG00000025618	TAP1	protein_coding	transcript	ENSSSCT00000001630.4
ENSSSCT00000001632	ENSSSCG00000001463	7	5201	ENSSSCT00000001632	ENSSSCG00000001463	PSMB9	protein_coding	transcript	ENSSSCT00000001632.5
ENSSSCT00000001633	ENSSSCG00000001469	7	8955	ENSSSCT00000001633	ENSSSCG00000001469	SLA-DMB	protein_coding	transcript	ENSSSCT00000001633.6
ENSSSCT00000001634	ENSSSCG00000001470	7	4470	ENSSSCT00000001634	ENSSSCG00000001470	SLA-DMA	protein_coding	transcript	ENSSSCT00000001634.5
ENSSSCT00000001637	ENSSSCG00000001471	7	10536	ENSSSCT00000001637	ENSSSCG00000001471	BRD2	protein_coding	transcript	ENSSSCT00000001637.3
ENSSSCT00000001638	ENSSSCG00000001472	7	3824	ENSSSCT00000001638	ENSSSCG00000001472	SLA-DOA	protein_coding	transcript	ENSSSCT00000001638.5
ENSSSCT00000001640	ENSSSCG00000001473	7	30359	ENSSSCT00000001640	ENSSSCG00000001473	COL11A2	protein_coding	transcript	ENSSSCT00000001640.5
ENSSSCT00000001642	ENSSSCG00000001474	7	6836	ENSSSCT00000001642	ENSSSCG00000001474	RXRB	protein_coding	transcript	ENSSSCT00000001642.5
ENSSSCT00000001644	ENSSSCG00000001475	7	4434	ENSSSCT00000001644	ENSSSCG00000001475	SLC39A7	protein_coding	transcript	ENSSSCT00000001644.6
ENSSSCT00000001647	ENSSSCG00000001476	7	2173	ENSSSCT00000001647	ENSSSCG00000001476	HSD17B8	protein_coding	transcript	ENSSSCT00000001647.5
ENSSSCT00000001648	ENSSSCG00000001477	7	4036	ENSSSCT00000001648	ENSSSCG00000001477	RING1	protein_coding	transcript	ENSSSCT00000001648.6
ENSSSCT00000001650	ENSSSCG00000001479	7	138801	ENSSSCT00000001650	ENSSSCG00000001479	HMGCLL1	protein_coding	transcript	ENSSSCT00000001650.5
ENSSSCT00000001653	ENSSSCG00000001481	7	103405	ENSSSCT00000001653	ENSSSCG00000001481	HCRTR2	protein_coding	transcript	ENSSSCT00000001653.4
ENSSSCT00000001655	ENSSSCG00000001483	7	79488	ENSSSCT00000001655	ENSSSCG00000001483	FAM83B	protein_coding	transcript	ENSSSCT00000001655.4
ENSSSCT00000001656	ENSSSCG00000001484	7	73597	ENSSSCT00000001656	ENSSSCG00000001484	TINAG	protein_coding	transcript	ENSSSCT00000001656.3
ENSSSCT00000001657	ENSSSCG00000001485	7	100729	ENSSSCT00000001657	ENSSSCG00000001485	MLIP	protein_coding	transcript	ENSSSCT00000001657.5
ENSSSCT00000001658	ENSSSCG00000001486	7	129559	ENSSSCT00000001658	ENSSSCG00000001486	LRRC1	protein_coding	transcript	ENSSSCT00000001658.5
ENSSSCT00000001659	ENSSSCG00000001487	7	44068	ENSSSCT00000001659	ENSSSCG00000001487	KLHL31	protein_coding	transcript	ENSSSCT00000001659.3
ENSSSCT00000001660	ENSSSCG00000001488	7	43966	ENSSSCT00000001660	ENSSSCG00000001488	GCLC	protein_coding	transcript	ENSSSCT00000001660.6
ENSSSCT00000001665	ENSSSCG00000001493	7	275061	ENSSSCT00000001665	ENSSSCG00000001493	PRIM2	protein_coding	transcript	ENSSSCT00000001665.5
ENSSSCT00000001669	ENSSSCG00000001497	7	83366	ENSSSCT00000001669	ENSSSCG00000001497	ZNF451	protein_coding	transcript	ENSSSCT00000001669.5
ENSSSCT00000001670	ENSSSCG00000001498	7	42032	ENSSSCT00000001670	ENSSSCG00000001498	BEND6	protein_coding	transcript	ENSSSCT00000001670.5
ENSSSCT00000001673	ENSSSCG00000001500	7	193948	ENSSSCT00000001673	ENSSSCG00000001500	COL21A1	protein_coding	transcript	ENSSSCT00000001673.5
ENSSSCT00000001674	ENSSSCG00000001501	7	14235	ENSSSCT00000001674	ENSSSCG00000001501	VPS52	protein_coding	transcript	ENSSSCT00000001674.5
ENSSSCT00000001675	ENSSSCG00000001502	7	4079	ENSSSCT00000001675	ENSSSCG00000001502	RPS18	protein_coding	transcript	ENSSSCT00000001675.4
ENSSSCT00000001676	ENSSSCG00000001503	7	5423	ENSSSCT00000001676	ENSSSCG00000001503	B3GALT4	protein_coding	transcript	ENSSSCT00000001676.5
ENSSSCT00000001678	ENSSSCG00000001505	7	1267	ENSSSCT00000001678	ENSSSCG00000001505	PFDN6	protein_coding	transcript	ENSSSCT00000001678.4
ENSSSCT00000001679	ENSSSCG00000001506	7	6633	ENSSSCT00000001679	ENSSSCG00000001506	RGL2	protein_coding	transcript	ENSSSCT00000001679.5
ENSSSCT00000001680	ENSSSCG00000001507	7	9187	ENSSSCT00000001680	ENSSSCG00000001507	TAPBP	protein_coding	transcript	ENSSSCT00000001680.3
ENSSSCT00000001682	ENSSSCG00000001509	7	4253	ENSSSCT00000001682	ENSSSCG00000001509	DAXX	protein_coding	transcript	ENSSSCT00000001682.5
ENSSSCT00000001683	ENSSSCG00000001510	7	18880	ENSSSCT00000001683	ENSSSCG00000001510	KIFC1	protein_coding	transcript	ENSSSCT00000001683.5
ENSSSCT00000001684	ENSSSCG00000001511	7	5689	ENSSSCT00000001684	ENSSSCG00000001511	PHF1	protein_coding	transcript	ENSSSCT00000001684.4
ENSSSCT00000001685	ENSSSCG00000001512	7	1676	ENSSSCT00000001685	ENSSSCG00000001512	CUTA	protein_coding	transcript	ENSSSCT00000001685.4
ENSSSCT00000001686	ENSSSCG00000001513	7	20698	ENSSSCT00000001686	ENSSSCG00000001513	SYNGAP1	protein_coding	transcript	ENSSSCT00000001686.5
ENSSSCT00000001689	ENSSSCG00000001516	7	8141	ENSSSCT00000001689	ENSSSCG00000001516	NA	protein_coding	transcript	ENSSSCT00000001689.4
ENSSSCT00000001690	ENSSSCG00000001517	7	3072	ENSSSCT00000001690	ENSSSCG00000001517	NA	protein_coding	transcript	ENSSSCT00000001690.4
ENSSSCT00000001693	ENSSSCG00000001520	7	12937	ENSSSCT00000001693	ENSSSCG00000001520	LEMD2	protein_coding	transcript	ENSSSCT00000001693.5
ENSSSCT00000001694	ENSSSCG00000001521	7	9539	ENSSSCT00000001694	ENSSSCG00000001521	MLN	protein_coding	transcript	ENSSSCT00000001694.3
ENSSSCT00000001696	ENSSSCG00000001523	7	88411	ENSSSCT00000001696	ENSSSCG00000001523	GRM4	protein_coding	transcript	ENSSSCT00000001696.4
ENSSSCT00000001703	ENSSSCG00000060493	7	7737	ENSSSCT00000001703	ENSSSCG00000060493	RPS10	protein_coding	transcript	ENSSSCT00000001703.5
ENSSSCT00000001706	ENSSSCG00000001531	7	15140	ENSSSCT00000001706	ENSSSCG00000001531	SNRPC	protein_coding	transcript	ENSSSCT00000001706.5
ENSSSCT00000001707	ENSSSCG00000001532	7	71275	ENSSSCT00000001707	ENSSSCG00000001532	UHRF1BP1	protein_coding	transcript	ENSSSCT00000001707.5
ENSSSCT00000001708	ENSSSCG00000001533	7	11791	ENSSSCT00000001708	ENSSSCG00000001533	TAF11	protein_coding	transcript	ENSSSCT00000001708.4
ENSSSCT00000001709	ENSSSCG00000001534	7	182270	ENSSSCT00000001709	ENSSSCG00000001534	ANKS1A	protein_coding	transcript	ENSSSCT00000001709.4
ENSSSCT00000001710	ENSSSCG00000001535	7	26594	ENSSSCT00000001710	ENSSSCG00000001535	TCP11	protein_coding	transcript	ENSSSCT00000001710.4
ENSSSCT00000001711	ENSSSCG00000001536	7	21524	ENSSSCT00000001711	ENSSSCG00000001536	SCUBE3	protein_coding	transcript	ENSSSCT00000001711.3
ENSSSCT00000001713	ENSSSCG00000001538	7	22557	ENSSSCT00000001713	ENSSSCG00000001538	DEF6	protein_coding	transcript	ENSSSCT00000001713.6
ENSSSCT00000001714	ENSSSCG00000001539	7	72617	ENSSSCT00000001714	ENSSSCG00000001539	PPARD	protein_coding	transcript	ENSSSCT00000001714.5
ENSSSCT00000001720	ENSSSCG00000001543	7	6199	ENSSSCT00000001720	ENSSSCG00000001543	RPL10A	protein_coding	transcript	ENSSSCT00000001720.5
ENSSSCT00000001722	ENSSSCG00000001544	7	25037	ENSSSCT00000001722	ENSSSCG00000001544	TEAD3	protein_coding	transcript	ENSSSCT00000001722.5
ENSSSCT00000001727	ENSSSCG00000001549	7	107973	ENSSSCT00000001727	ENSSSCG00000001549	FKBP5	protein_coding	transcript	ENSSSCT00000001727.5
ENSSSCT00000001728	ENSSSCG00000001550	7	12639	ENSSSCT00000001728	ENSSSCG00000001550	ARMC12	protein_coding	transcript	ENSSSCT00000001728.5
ENSSSCT00000001729	ENSSSCG00000001551	7	2767	ENSSSCT00000001729	ENSSSCG00000001551	CLPSL2	protein_coding	transcript	ENSSSCT00000001729.4
ENSSSCT00000001730	ENSSSCG00000001552	7	2213	ENSSSCT00000001730	ENSSSCG00000001552	CLPS	protein_coding	transcript	ENSSSCT00000001730.5
ENSSSCT00000001731	ENSSSCG00000001553	7	17819	ENSSSCT00000001731	ENSSSCG00000001553	LHFPL5	protein_coding	transcript	ENSSSCT00000001731.4
ENSSSCT00000001732	ENSSSCG00000001554	7	53964	ENSSSCT00000001732	ENSSSCG00000001554	SRPK1	protein_coding	transcript	ENSSSCT00000001732.4
ENSSSCT00000001733	ENSSSCG00000001555	7	69351	ENSSSCT00000001733	ENSSSCG00000001555	SLC26A8	protein_coding	transcript	ENSSSCT00000001733.5
ENSSSCT00000001734	ENSSSCG00000001556	7	70660	ENSSSCT00000001734	ENSSSCG00000001556	MAPK14	protein_coding	transcript	ENSSSCT00000001734.6
ENSSSCT00000001738	ENSSSCG00000001559	7	37049	ENSSSCT00000001738	ENSSSCG00000001559	PNPLA1	protein_coding	transcript	ENSSSCT00000001738.4
ENSSSCT00000001739	ENSSSCG00000001560	7	19286	ENSSSCT00000001739	ENSSSCG00000001560	BNIP5	protein_coding	transcript	ENSSSCT00000001739.3
ENSSSCT00000001740	ENSSSCG00000001561	7	9024	ENSSSCT00000001740	ENSSSCG00000001561	ETV7	protein_coding	transcript	ENSSSCT00000001740.5
ENSSSCT00000001741	ENSSSCG00000001562	7	10022	ENSSSCT00000001741	ENSSSCG00000001562	KCTD20	protein_coding	transcript	ENSSSCT00000001741.5
ENSSSCT00000001742	ENSSSCG00000001563	7	45197	ENSSSCT00000001742	ENSSSCG00000001563	STK38	protein_coding	transcript	ENSSSCT00000001742.5
ENSSSCT00000001743	ENSSSCG00000001564	7	9101	ENSSSCT00000001743	ENSSSCG00000001564	SRSF3	protein_coding	transcript	ENSSSCT00000001743.5
ENSSSCT00000001744	ENSSSCG00000001565	7	4307	ENSSSCT00000001744	ENSSSCG00000001565	CDKN1A	protein_coding	transcript	ENSSSCT00000001744.4
ENSSSCT00000001745	ENSSSCG00000001566	7	30137	ENSSSCT00000001745	ENSSSCG00000001566	RAB44	protein_coding	transcript	ENSSSCT00000001745.5
ENSSSCT00000001749	ENSSSCG00000001570	7	14155	ENSSSCT00000001749	ENSSSCG00000001570	PI16	protein_coding	transcript	ENSSSCT00000001749.5
ENSSSCT00000001750	ENSSSCG00000001571	7	18150	ENSSSCT00000001750	ENSSSCG00000001571	MTCH1	protein_coding	transcript	ENSSSCT00000001750.4
ENSSSCT00000001752	ENSSSCG00000001573	7	5588	ENSSSCT00000001752	ENSSSCG00000001573	PIM1	protein_coding	transcript	ENSSSCT00000001752.5
ENSSSCT00000001753	ENSSSCG00000001574	7	513	ENSSSCT00000001753	ENSSSCG00000001574	TMEM217B	protein_coding	transcript	ENSSSCT00000001753.3
ENSSSCT00000001755	ENSSSCG00000001576	7	579	ENSSSCT00000001755	ENSSSCG00000001576	TMEM217	protein_coding	transcript	ENSSSCT00000001755.2
ENSSSCT00000001757	ENSSSCG00000001578	7	37670	ENSSSCT00000001757	ENSSSCG00000001578	RNF8	protein_coding	transcript	ENSSSCT00000001757.4
ENSSSCT00000001758	ENSSSCG00000059332	7	63251	ENSSSCT00000001758	ENSSSCG00000059332	CMTR1	protein_coding	transcript	ENSSSCT00000001758.5
ENSSSCT00000001762	ENSSSCG00000001582	7	58973	ENSSSCT00000001762	ENSSSCG00000001582	MDGA1	protein_coding	transcript	ENSSSCT00000001762.4
ENSSSCT00000001769	ENSSSCG00000001589	7	36869	ENSSSCT00000001769	ENSSSCG00000001589	GLP1R	protein_coding	transcript	ENSSSCT00000001769.4
ENSSSCT00000001772	ENSSSCG00000001592	7	14195	ENSSSCT00000001772	ENSSSCG00000001592	KCNK17	protein_coding	transcript	ENSSSCT00000001772.4
ENSSSCT00000001774	ENSSSCG00000001594	7	177144	ENSSSCT00000001774	ENSSSCG00000001594	NA	protein_coding	transcript	ENSSSCT00000001774.3
ENSSSCT00000001775	ENSSSCG00000001595	7	126054	ENSSSCT00000001775	ENSSSCG00000001595	DAAM2	protein_coding	transcript	ENSSSCT00000001775.4
ENSSSCT00000001776	ENSSSCG00000001596	7	33567	ENSSSCT00000001776	ENSSSCG00000001596	MOCS1	protein_coding	transcript	ENSSSCT00000001776.5
ENSSSCT00000001777	ENSSSCG00000001597	7	190671	ENSSSCT00000001777	ENSSSCG00000001597	LRFN2	protein_coding	transcript	ENSSSCT00000001777.5
ENSSSCT00000001780	ENSSSCG00000001611	7	21857	ENSSSCT00000001780	ENSSSCG00000001611	NFYA	protein_coding	transcript	ENSSSCT00000001780.5
ENSSSCT00000001791	ENSSSCG00000001611	7	19187	ENSSSCT00000001791	ENSSSCG00000001611	NFYA	protein_coding	transcript	ENSSSCT00000001791.4
ENSSSCT00000001793	ENSSSCG00000001613	7	5082	ENSSSCT00000001793	ENSSSCG00000001613	TREML1	protein_coding	transcript	ENSSSCT00000001793.5
ENSSSCT00000001799	ENSSSCG00000001618	7	7346	ENSSSCT00000001799	ENSSSCG00000001618	NA	protein_coding	transcript	ENSSSCT00000001799.4
ENSSSCT00000001800	ENSSSCG00000001619	7	31234	ENSSSCT00000001800	ENSSSCG00000001619	FOXP4	protein_coding	transcript	ENSSSCT00000001800.4
ENSSSCT00000001801	ENSSSCG00000001620	7	16495	ENSSSCT00000001801	ENSSSCG00000001620	MDFI	protein_coding	transcript	ENSSSCT00000001801.5
ENSSSCT00000001802	ENSSSCG00000001621	7	50624	ENSSSCT00000001802	ENSSSCG00000001621	TFEB	protein_coding	transcript	ENSSSCT00000001802.5
ENSSSCT00000001806	ENSSSCG00000001624	7	10011	ENSSSCT00000001806	ENSSSCG00000001624	FRS3	protein_coding	transcript	ENSSSCT00000001806.5
ENSSSCT00000001807	ENSSSCG00000001625	7	29079	ENSSSCT00000001807	ENSSSCG00000001625	PGC	protein_coding	transcript	ENSSSCT00000001807.5
ENSSSCT00000001808	ENSSSCG00000001621	7	50540	ENSSSCT00000001808	ENSSSCG00000001621	TFEB	protein_coding	transcript	ENSSSCT00000001808.5
ENSSSCT00000001810	ENSSSCG00000050940	7	8875	ENSSSCT00000001810	ENSSSCG00000050940	PRICKLE4	protein_coding	transcript	ENSSSCT00000001810.5
ENSSSCT00000001812	ENSSSCG00000001629	7	27342	ENSSSCT00000001812	ENSSSCG00000001629	USP49	protein_coding	transcript	ENSSSCT00000001812.5
ENSSSCT00000001820	ENSSSCG00000001636	7	14018	ENSSSCT00000001820	ENSSSCG00000001636	GUCA1A	protein_coding	transcript	ENSSSCT00000001820.2
ENSSSCT00000001821	ENSSSCG00000001637	7	12263	ENSSSCT00000001821	ENSSSCG00000001637	GUCA1B	protein_coding	transcript	ENSSSCT00000001821.5
ENSSSCT00000001822	ENSSSCG00000001638	7	10822	ENSSSCT00000001822	ENSSSCG00000001638	MRPS10	protein_coding	transcript	ENSSSCT00000001822.5
ENSSSCT00000001825	ENSSSCG00000001641	7	128404	ENSSSCT00000001825	ENSSSCG00000001641	UBR2	protein_coding	transcript	ENSSSCT00000001825.5
ENSSSCT00000001826	ENSSSCG00000026741	7	2187	ENSSSCT00000001826	ENSSSCG00000026741	TBCC	protein_coding	transcript	ENSSSCT00000001826.4
ENSSSCT00000001830	ENSSSCG00000001646	7	109352	ENSSSCT00000001830	ENSSSCG00000001646	BICRAL	protein_coding	transcript	ENSSSCT00000001830.5
ENSSSCT00000001835	ENSSSCG00000001650	7	6144	ENSSSCT00000001835	ENSSSCG00000001650	PTCRA	protein_coding	transcript	ENSSSCT00000001835.4
ENSSSCT00000001836	ENSSSCG00000001651	7	9678	ENSSSCT00000001836	ENSSSCG00000001651	CNPY3	protein_coding	transcript	ENSSSCT00000001836.6
ENSSSCT00000001838	ENSSSCG00000001653	7	12508	ENSSSCT00000001838	ENSSSCG00000001653	PEX6	protein_coding	transcript	ENSSSCT00000001838.5
ENSSSCT00000001840	ENSSSCG00000001654	7	23159	ENSSSCT00000001840	ENSSSCG00000001654	PPP2R5D	protein_coding	transcript	ENSSSCT00000001840.4
ENSSSCT00000001841	ENSSSCG00000001655	7	3585	ENSSSCT00000001841	ENSSSCG00000001655	MEA1	protein_coding	transcript	ENSSSCT00000001841.4
ENSSSCT00000001846	ENSSSCG00000001656	7	7291	ENSSSCT00000001846	ENSSSCG00000001656	RRP36	protein_coding	transcript	ENSSSCT00000001846.3
ENSSSCT00000001847	ENSSSCG00000001657	7	17968	ENSSSCT00000001847	ENSSSCG00000001657	CUL7	protein_coding	transcript	ENSSSCT00000001847.5
ENSSSCT00000001849	ENSSSCG00000001658	7	5380	ENSSSCT00000001849	ENSSSCG00000001658	MRPL2	protein_coding	transcript	ENSSSCT00000001849.5
ENSSSCT00000001850	ENSSSCG00000001659	7	13744	ENSSSCT00000001850	ENSSSCG00000001659	KLC4	protein_coding	transcript	ENSSSCT00000001850.5
ENSSSCT00000001851	ENSSSCG00000001660	7	70001	ENSSSCT00000001851	ENSSSCG00000001660	PTK7	protein_coding	transcript	ENSSSCT00000001851.5
ENSSSCT00000001852	ENSSSCG00000001661	7	8658	ENSSSCT00000001852	ENSSSCG00000001661	SRF	protein_coding	transcript	ENSSSCT00000001852.5
ENSSSCT00000001854	ENSSSCG00000026568	7	3066	ENSSSCT00000001854	ENSSSCG00000026568	DNPH1	protein_coding	transcript	ENSSSCT00000001854.5
ENSSSCT00000001855	ENSSSCG00000001664	7	43105	ENSSSCT00000001855	ENSSSCG00000001664	TTBK1	protein_coding	transcript	ENSSSCT00000001855.5
ENSSSCT00000001859	ENSSSCG00000001667	7	29226	ENSSSCT00000001859	ENSSSCG00000001667	ZNF318	protein_coding	transcript	ENSSSCT00000001859.5
ENSSSCT00000001865	ENSSSCG00000001672	7	2586	ENSSSCT00000001865	ENSSSCG00000001672	CRIP3	protein_coding	transcript	ENSSSCT00000001865.5
ENSSSCT00000001870	ENSSSCG00000001676	7	2948	ENSSSCT00000001870	ENSSSCG00000001676	LRRC73	protein_coding	transcript	ENSSSCT00000001870.5
ENSSSCT00000001875	ENSSSCG00000001680	7	19955	ENSSSCT00000001875	ENSSSCG00000001680	ABCC10	protein_coding	transcript	ENSSSCT00000001875.3
ENSSSCT00000001877	ENSSSCG00000001682	7	4986	ENSSSCT00000001877	ENSSSCG00000001682	DLK2	protein_coding	transcript	ENSSSCT00000001877.4
ENSSSCT00000001884	ENSSSCG00000001688	7	26284	ENSSSCT00000001884	ENSSSCG00000001688	TJAP1	protein_coding	transcript	ENSSSCT00000001884.5
ENSSSCT00000001888	ENSSSCG00000001691	7	15753	ENSSSCT00000001888	ENSSSCG00000001691	RSPH9	protein_coding	transcript	ENSSSCT00000001888.5
ENSSSCT00000001889	ENSSSCG00000001692	7	15312	ENSSSCT00000001889	ENSSSCG00000001692	MRPS18A	protein_coding	transcript	ENSSSCT00000001889.5
ENSSSCT00000001892	ENSSSCG00000001695	7	14564	ENSSSCT00000001892	ENSSSCG00000001695	VEGFA	protein_coding	transcript	ENSSSCT00000001892.4
ENSSSCT00000001895	ENSSSCG00000001696	7	13492	ENSSSCT00000001895	ENSSSCG00000001696	NA	protein_coding	transcript	ENSSSCT00000001895.5
ENSSSCT00000001897	ENSSSCG00000001698	7	22405	ENSSSCT00000001897	ENSSSCG00000001698	CAPN11	protein_coding	transcript	ENSSSCT00000001897.5
ENSSSCT00000001899	ENSSSCG00000001700	7	7649	ENSSSCT00000001899	ENSSSCG00000001700	SLC29A1	protein_coding	transcript	ENSSSCT00000001899.5
ENSSSCT00000001901	ENSSSCG00000001701	7	5464	ENSSSCT00000001901	ENSSSCG00000001701	HSP90AB1	protein_coding	transcript	ENSSSCT00000001901.4
ENSSSCT00000001902	ENSSSCG00000001702	7	6552	ENSSSCT00000001902	ENSSSCG00000001702	SLC35B2	protein_coding	transcript	ENSSSCT00000001902.4
ENSSSCT00000001903	ENSSSCG00000001703	7	8265	ENSSSCT00000001903	ENSSSCG00000001703	NFKBIE	protein_coding	transcript	ENSSSCT00000001903.4
ENSSSCT00000001905	ENSSSCG00000001705	7	23558	ENSSSCT00000001905	ENSSSCG00000001705	TCTE1	protein_coding	transcript	ENSSSCT00000001905.5
ENSSSCT00000001906	ENSSSCG00000001706	7	12644	ENSSSCT00000001906	ENSSSCG00000001706	AARS2	protein_coding	transcript	ENSSSCT00000001906.3
ENSSSCT00000001908	ENSSSCG00000001708	7	46693	ENSSSCT00000001908	ENSSSCG00000001708	CDC5L	protein_coding	transcript	ENSSSCT00000001908.4
ENSSSCT00000001909	ENSSSCG00000001709	7	397231	ENSSSCT00000001909	ENSSSCG00000001709	SUPT3H	protein_coding	transcript	ENSSSCT00000001909.5
ENSSSCT00000001918	ENSSSCG00000001716	7	110354	ENSSSCT00000001918	ENSSSCG00000001716	RCAN2	protein_coding	transcript	ENSSSCT00000001918.5
ENSSSCT00000001920	ENSSSCG00000001718	7	81167	ENSSSCT00000001920	ENSSSCG00000001718	CYP39A1	protein_coding	transcript	ENSSSCT00000001920.5
ENSSSCT00000001922	ENSSSCG00000001718	7	37765	ENSSSCT00000001922	ENSSSCG00000001718	CYP39A1	protein_coding	transcript	ENSSSCT00000001922.5
ENSSSCT00000001923	ENSSSCG00000001720	7	23971	ENSSSCT00000001923	ENSSSCG00000001720	SLC25A27	protein_coding	transcript	ENSSSCT00000001923.5
ENSSSCT00000001927	ENSSSCG00000001723	7	43682	ENSSSCT00000001927	ENSSSCG00000001723	PLA2G7	protein_coding	transcript	ENSSSCT00000001927.5
ENSSSCT00000001928	ENSSSCG00000001724	7	37269	ENSSSCT00000001928	ENSSSCG00000001724	NA	protein_coding	transcript	ENSSSCT00000001928.3
ENSSSCT00000001929	ENSSSCG00000001725	7	128974	ENSSSCT00000001929	ENSSSCG00000001725	ADGRF5	protein_coding	transcript	ENSSSCT00000001929.5
ENSSSCT00000001930	ENSSSCG00000001726	7	47265	ENSSSCT00000001930	ENSSSCG00000001726	ADGRF1	protein_coding	transcript	ENSSSCT00000001930.4
ENSSSCT00000001932	ENSSSCG00000030197	7	69284	ENSSSCT00000001932	ENSSSCG00000030197	CD2AP	protein_coding	transcript	ENSSSCT00000001932.4
ENSSSCT00000001933	ENSSSCG00000001729	7	200132	ENSSSCT00000001933	ENSSSCG00000001729	PTCHD4	protein_coding	transcript	ENSSSCT00000001933.5
ENSSSCT00000001939	ENSSSCG00000001734	7	735	ENSSSCT00000001939	ENSSSCG00000001734	NA	protein_coding	transcript	ENSSSCT00000001939.3
ENSSSCT00000001940	ENSSSCG00000001735	7	26100	ENSSSCT00000001940	ENSSSCG00000001735	RHAG	protein_coding	transcript	ENSSSCT00000001940.5
ENSSSCT00000001941	ENSSSCG00000001736	7	18823	ENSSSCT00000001941	ENSSSCG00000001736	CRISP2	protein_coding	transcript	ENSSSCT00000001941.3
ENSSSCT00000001943	ENSSSCG00000001738	7	1652	ENSSSCT00000001943	ENSSSCG00000001738	PGK2	protein_coding	transcript	ENSSSCT00000001943.4
ENSSSCT00000001944	ENSSSCG00000001739	7	28126	ENSSSCT00000001944	ENSSSCG00000001739	CRISP1	protein_coding	transcript	ENSSSCT00000001944.3
ENSSSCT00000001947	ENSSSCG00000001741	7	10924	ENSSSCT00000001947	ENSSSCG00000001741	DEFB114	protein_coding	transcript	ENSSSCT00000001947.3
ENSSSCT00000001950	ENSSSCG00000001744	7	63282	ENSSSCT00000001950	ENSSSCG00000001744	TFAP2D	protein_coding	transcript	ENSSSCT00000001950.4
ENSSSCT00000001952	ENSSSCG00000001746	7	368250	ENSSSCT00000001952	ENSSSCG00000001746	PKHD1	protein_coding	transcript	ENSSSCT00000001952.5
ENSSSCT00000001954	ENSSSCG00000001748	7	3570	ENSSSCT00000001954	ENSSSCG00000001748	IL17A	protein_coding	transcript	ENSSSCT00000001954.3
ENSSSCT00000001956	ENSSSCG00000001750	7	128323	ENSSSCT00000001956	ENSSSCG00000001750	PAQR8	protein_coding	transcript	ENSSSCT00000001956.4
ENSSSCT00000001961	ENSSSCG00000001755	7	25613	ENSSSCT00000001961	ENSSSCG00000001755	HYKK	protein_coding	transcript	ENSSSCT00000001961.5
ENSSSCT00000001962	ENSSSCG00000001756	7	50537	ENSSSCT00000001962	ENSSSCG00000001756	IREB2	protein_coding	transcript	ENSSSCT00000001962.5
ENSSSCT00000001963	ENSSSCG00000001757	7	18705	ENSSSCT00000001963	ENSSSCG00000001757	WDR61	protein_coding	transcript	ENSSSCT00000001963.5
ENSSSCT00000001965	ENSSSCG00000037646	7	15219	ENSSSCT00000001965	ENSSSCG00000037646	DNAJA4	protein_coding	transcript	ENSSSCT00000001965.4
ENSSSCT00000001967	ENSSSCG00000001760	7	27695	ENSSSCT00000001967	ENSSSCG00000001760	ACSBG1	protein_coding	transcript	ENSSSCT00000001967.4
ENSSSCT00000001968	ENSSSCG00000001760	7	57418	ENSSSCT00000001968	ENSSSCG00000001760	ACSBG1	protein_coding	transcript	ENSSSCT00000001968.5
ENSSSCT00000001970	ENSSSCG00000001762	7	24609	ENSSSCT00000001970	ENSSSCG00000001762	CIB2	protein_coding	transcript	ENSSSCT00000001970.5
ENSSSCT00000001973	ENSSSCG00000001764	7	11249	ENSSSCT00000001973	ENSSSCG00000001764	SH2D7	protein_coding	transcript	ENSSSCT00000001973.4
ENSSSCT00000001974	ENSSSCG00000001765	7	65421	ENSSSCT00000001974	ENSSSCG00000001765	ADAMTS7	protein_coding	transcript	ENSSSCT00000001974.5
ENSSSCT00000001981	ENSSSCG00000001769	7	25652	ENSSSCT00000001981	ENSSSCG00000001769	MORF4L1	protein_coding	transcript	ENSSSCT00000001981.3
ENSSSCT00000001983	ENSSSCG00000001770	7	22469	ENSSSCT00000001983	ENSSSCG00000001770	CTSH	protein_coding	transcript	ENSSSCT00000001983.4
ENSSSCT00000001985	ENSSSCG00000001770	7	20871	ENSSSCT00000001985	ENSSSCG00000001770	CTSH	protein_coding	transcript	ENSSSCT00000001985.4
ENSSSCT00000001986	ENSSSCG00000001771	7	125331	ENSSSCT00000001986	ENSSSCG00000001771	RASGRF1	protein_coding	transcript	ENSSSCT00000001986.4
ENSSSCT00000001988	ENSSSCG00000001773	7	11271	ENSSSCT00000001988	ENSSSCG00000001773	TMED3	protein_coding	transcript	ENSSSCT00000001988.5
ENSSSCT00000001991	ENSSSCG00000001776	7	1287	ENSSSCT00000001991	ENSSSCG00000001776	NA	protein_coding	transcript	ENSSSCT00000001991.4
ENSSSCT00000001994	ENSSSCG00000001779	7	63666	ENSSSCT00000001994	ENSSSCG00000001779	ZFAND6	protein_coding	transcript	ENSSSCT00000001994.5
ENSSSCT00000001995	ENSSSCG00000001780	7	36528	ENSSSCT00000001995	ENSSSCG00000001780	FAH	protein_coding	transcript	ENSSSCT00000001995.5
ENSSSCT00000002001	ENSSSCG00000001786	7	13403	ENSSSCT00000002001	ENSSSCG00000001786	CFAP161	protein_coding	transcript	ENSSSCT00000002001.5
ENSSSCT00000002002	ENSSSCG00000001787	7	128409	ENSSSCT00000002002	ENSSSCG00000001787	IL16	protein_coding	transcript	ENSSSCT00000002002.6
ENSSSCT00000002003	ENSSSCG00000001788	7	11595	ENSSSCT00000002003	ENSSSCG00000001788	STARD5	protein_coding	transcript	ENSSSCT00000002003.4
ENSSSCT00000002005	ENSSSCG00000001789	7	59230	ENSSSCT00000002005	ENSSSCG00000001789	TMC3	protein_coding	transcript	ENSSSCT00000002005.5
ENSSSCT00000002006	ENSSSCG00000001790	7	1230	ENSSSCT00000002006	ENSSSCG00000001790	NA	protein_coding	transcript	ENSSSCT00000002006.3
ENSSSCT00000002008	ENSSSCG00000001792	7	137296	ENSSSCT00000002008	ENSSSCG00000001792	EFL1	protein_coding	transcript	ENSSSCT00000002008.5
ENSSSCT00000002017	ENSSSCG00000001801	7	47516	ENSSSCT00000002017	ENSSSCG00000001801	BTBD1	protein_coding	transcript	ENSSSCT00000002017.4
ENSSSCT00000002021	ENSSSCG00000001805	7	31335	ENSSSCT00000002021	ENSSSCG00000001805	WHAMM	protein_coding	transcript	ENSSSCT00000002021.5
ENSSSCT00000002022	ENSSSCG00000001806	7	49628	ENSSSCT00000002022	ENSSSCG00000001806	FSD2	protein_coding	transcript	ENSSSCT00000002022.5
ENSSSCT00000002023	ENSSSCG00000001807	7	37963	ENSSSCT00000002023	ENSSSCG00000001807	AP3B2	protein_coding	transcript	ENSSSCT00000002023.5
ENSSSCT00000002024	ENSSSCG00000001808	7	55178	ENSSSCT00000002024	ENSSSCG00000001808	CPEB1	protein_coding	transcript	ENSSSCT00000002024.5
ENSSSCT00000002027	ENSSSCG00000001810	7	146011	ENSSSCT00000002027	ENSSSCG00000001810	PDE8A	protein_coding	transcript	ENSSSCT00000002027.5
ENSSSCT00000002028	ENSSSCG00000001808	7	79261	ENSSSCT00000002028	ENSSSCG00000001808	CPEB1	protein_coding	transcript	ENSSSCT00000002028.3
ENSSSCT00000002031	ENSSSCG00000001810	7	146011	ENSSSCT00000002031	ENSSSCG00000001810	PDE8A	protein_coding	transcript	ENSSSCT00000002031.5
ENSSSCT00000002032	ENSSSCG00000001810	7	146867	ENSSSCT00000002032	ENSSSCG00000001810	PDE8A	protein_coding	transcript	ENSSSCT00000002032.5
ENSSSCT00000002033	ENSSSCG00000001814	7	142410	ENSSSCT00000002033	ENSSSCG00000001814	IQGAP1	protein_coding	transcript	ENSSSCT00000002033.5
ENSSSCT00000002035	ENSSSCG00000001816	7	95106	ENSSSCT00000002035	ENSSSCG00000001816	BLM	protein_coding	transcript	ENSSSCT00000002035.5
ENSSSCT00000002037	ENSSSCG00000001818	7	12133	ENSSSCT00000002037	ENSSSCG00000001818	FES	protein_coding	transcript	ENSSSCT00000002037.5
ENSSSCT00000002039	ENSSSCG00000001820	7	2016	ENSSSCT00000002039	ENSSSCG00000001820	HDDC3	protein_coding	transcript	ENSSSCT00000002039.5
ENSSSCT00000002040	ENSSSCG00000001821	7	14980	ENSSSCT00000002040	ENSSSCG00000001821	UNC45A	protein_coding	transcript	ENSSSCT00000002040.5
ENSSSCT00000002041	ENSSSCG00000001822	7	11000	ENSSSCT00000002041	ENSSSCG00000001822	RCCD1	protein_coding	transcript	ENSSSCT00000002041.5
ENSSSCT00000002042	ENSSSCG00000001823	7	46588	ENSSSCT00000002042	ENSSSCG00000001823	UROC1	protein_coding	transcript	ENSSSCT00000002042.5
ENSSSCT00000002044	ENSSSCG00000001825	7	73469	ENSSSCT00000002044	ENSSSCG00000001825	SLC41A3	protein_coding	transcript	ENSSSCT00000002044.5
ENSSSCT00000002046	ENSSSCG00000001826	7	28254	ENSSSCT00000002046	ENSSSCG00000001826	CFAP100	protein_coding	transcript	ENSSSCT00000002046.5
ENSSSCT00000002048	ENSSSCG00000034559	7	16190	ENSSSCT00000002048	ENSSSCG00000034559	NA	protein_coding	transcript	ENSSSCT00000002048.4
ENSSSCT00000002050	ENSSSCG00000001830	7	462	ENSSSCT00000002050	ENSSSCG00000001830	NA	protein_coding	transcript	ENSSSCT00000002050.2
ENSSSCT00000002051	ENSSSCG00000032460	7	45418	ENSSSCT00000002051	ENSSSCG00000032460	NA	protein_coding	transcript	ENSSSCT00000002051.3
ENSSSCT00000002052	ENSSSCG00000001832	7	69379	ENSSSCT00000002052	ENSSSCG00000001832	ACAN	protein_coding	transcript	ENSSSCT00000002052.5
ENSSSCT00000002056	ENSSSCG00000001834	7	14998	ENSSSCT00000002056	ENSSSCG00000001834	MFGE8	protein_coding	transcript	ENSSSCT00000002056.5
ENSSSCT00000002057	ENSSSCG00000001837	7	16872	ENSSSCT00000002057	ENSSSCG00000001837	FANCI	protein_coding	transcript	ENSSSCT00000002057.5
ENSSSCT00000002058	ENSSSCG00000001836	7	15854	ENSSSCT00000002058	ENSSSCG00000001836	RLBP1	protein_coding	transcript	ENSSSCT00000002058.4
ENSSSCT00000002059	ENSSSCG00000001837	7	78972	ENSSSCT00000002059	ENSSSCG00000001837	FANCI	protein_coding	transcript	ENSSSCT00000002059.5
ENSSSCT00000002060	ENSSSCG00000001838	7	17688	ENSSSCT00000002060	ENSSSCG00000001838	POLG	protein_coding	transcript	ENSSSCT00000002060.5
ENSSSCT00000002062	ENSSSCG00000001840	7	19647	ENSSSCT00000002062	ENSSSCG00000001840	KIF7	protein_coding	transcript	ENSSSCT00000002062.5
ENSSSCT00000002063	ENSSSCG00000001841	7	25231	ENSSSCT00000002063	ENSSSCG00000001841	RHCG	protein_coding	transcript	ENSSSCT00000002063.5
ENSSSCT00000002064	ENSSSCG00000040355	7	57401	ENSSSCT00000002064	ENSSSCG00000040355	TICRR	protein_coding	transcript	ENSSSCT00000002064.5
ENSSSCT00000002066	ENSSSCG00000001844	7	11607	ENSSSCT00000002066	ENSSSCG00000001844	PLIN1	protein_coding	transcript	ENSSSCT00000002066.5
ENSSSCT00000002067	ENSSSCG00000001844	7	14450	ENSSSCT00000002067	ENSSSCG00000001844	PLIN1	protein_coding	transcript	ENSSSCT00000002067.5
ENSSSCT00000002069	ENSSSCG00000001846	7	47505	ENSSSCT00000002069	ENSSSCG00000001846	WDR93	protein_coding	transcript	ENSSSCT00000002069.5
ENSSSCT00000002070	ENSSSCG00000001847	7	1266	ENSSSCT00000002070	ENSSSCG00000001847	MESP1	protein_coding	transcript	ENSSSCT00000002070.5
ENSSSCT00000002071	ENSSSCG00000001848	7	2945	ENSSSCT00000002071	ENSSSCG00000001848	MESP2	protein_coding	transcript	ENSSSCT00000002071.5
ENSSSCT00000002072	ENSSSCG00000001849	7	22358	ENSSSCT00000002072	ENSSSCG00000001849	ANPEP	protein_coding	transcript	ENSSSCT00000002072.4
ENSSSCT00000002075	ENSSSCG00000001852	7	21252	ENSSSCT00000002075	ENSSSCG00000001852	IDH2	protein_coding	transcript	ENSSSCT00000002075.4
ENSSSCT00000002083	ENSSSCG00000001858	7	3755	ENSSSCT00000002083	ENSSSCG00000001858	CIB1	protein_coding	transcript	ENSSSCT00000002083.5
ENSSSCT00000002087	ENSSSCG00000001862	7	89729	ENSSSCT00000002087	ENSSSCG00000001862	ETFA	protein_coding	transcript	ENSSSCT00000002087.5
ENSSSCT00000002088	ENSSSCG00000001863	7	128781	ENSSSCT00000002088	ENSSSCG00000001863	TMEM266	protein_coding	transcript	ENSSSCT00000002088.5
ENSSSCT00000002090	ENSSSCG00000001865	7	428594	ENSSSCT00000002090	ENSSSCG00000001865	SCAPER	protein_coding	transcript	ENSSSCT00000002090.5
ENSSSCT00000002091	ENSSSCG00000001866	7	18328	ENSSSCT00000002091	ENSSSCG00000001866	RCN2	protein_coding	transcript	ENSSSCT00000002091.5
ENSSSCT00000002092	ENSSSCG00000001867	7	43995	ENSSSCT00000002092	ENSSSCG00000001867	PSTPIP1	protein_coding	transcript	ENSSSCT00000002092.4
ENSSSCT00000002093	ENSSSCG00000001868	7	25362	ENSSSCT00000002093	ENSSSCG00000001868	TSPAN3	protein_coding	transcript	ENSSSCT00000002093.5
ENSSSCT00000002094	ENSSSCG00000001869	7	279789	ENSSSCT00000002094	ENSSSCG00000001869	PEAK1	protein_coding	transcript	ENSSSCT00000002094.4
ENSSSCT00000002096	ENSSSCG00000001871	7	65549	ENSSSCT00000002096	ENSSSCG00000001871	HMG20A	protein_coding	transcript	ENSSSCT00000002096.4
ENSSSCT00000002097	ENSSSCG00000001872	7	17335	ENSSSCT00000002097	ENSSSCG00000001872	LINGO1	protein_coding	transcript	ENSSSCT00000002097.5
ENSSSCT00000002098	ENSSSCG00000001873	7	38881	ENSSSCT00000002098	ENSSSCG00000001873	CSPG4	protein_coding	transcript	ENSSSCT00000002098.5
ENSSSCT00000002101	ENSSSCG00000042572	7	1129	ENSSSCT00000002101	ENSSSCG00000042572	IMP3	protein_coding	transcript	ENSSSCT00000002101.4
ENSSSCT00000002102	ENSSSCG00000001877	7	26970	ENSSSCT00000002102	ENSSSCG00000001877	SNUPN	protein_coding	transcript	ENSSSCT00000002102.4
ENSSSCT00000002103	ENSSSCG00000001878	7	86017	ENSSSCT00000002103	ENSSSCG00000001878	PTPN9	protein_coding	transcript	ENSSSCT00000002103.4
ENSSSCT00000002104	ENSSSCG00000001879	7	3349	ENSSSCT00000002104	ENSSSCG00000001879	ODF3L1	protein_coding	transcript	ENSSSCT00000002104.4
ENSSSCT00000002106	ENSSSCG00000001881	7	12496	ENSSSCT00000002106	ENSSSCG00000001881	MAN2C1	protein_coding	transcript	ENSSSCT00000002106.4
ENSSSCT00000002109	ENSSSCG00000001884	7	1880	ENSSSCT00000002109	ENSSSCG00000001884	COMMD4	protein_coding	transcript	ENSSSCT00000002109.5
ENSSSCT00000002110	ENSSSCG00000001885	7	5331	ENSSSCT00000002110	ENSSSCG00000001885	C15orf39	protein_coding	transcript	ENSSSCT00000002110.5
ENSSSCT00000002113	ENSSSCG00000001887	7	9111	ENSSSCT00000002113	ENSSSCG00000001887	SCAMP5	protein_coding	transcript	ENSSSCT00000002113.5
ENSSSCT00000002114	ENSSSCG00000001888	7	1536	ENSSSCT00000002114	ENSSSCG00000001888	RPP25	protein_coding	transcript	ENSSSCT00000002114.3
ENSSSCT00000002118	ENSSSCG00000001892	7	26473	ENSSSCT00000002118	ENSSSCG00000001892	SCAMP2	protein_coding	transcript	ENSSSCT00000002118.5
ENSSSCT00000002123	ENSSSCG00000001895	7	4254	ENSSSCT00000002123	ENSSSCG00000001895	CPLX3	protein_coding	transcript	ENSSSCT00000002123.4
ENSSSCT00000002126	ENSSSCG00000001898	7	7202	ENSSSCT00000002126	ENSSSCG00000001898	ULK3	protein_coding	transcript	ENSSSCT00000002126.5
ENSSSCT00000002127	ENSSSCG00000001899	7	12352	ENSSSCT00000002127	ENSSSCG00000001899	LMAN1L	protein_coding	transcript	ENSSSCT00000002127.3
ENSSSCT00000002128	ENSSSCG00000001900	7	18705	ENSSSCT00000002128	ENSSSCG00000001900	CSK	protein_coding	transcript	ENSSSCT00000002128.5
ENSSSCT00000002129	ENSSSCG00000001901	7	6626	ENSSSCT00000002129	ENSSSCG00000001901	CYP1A2	protein_coding	transcript	ENSSSCT00000002129.4
ENSSSCT00000002132	ENSSSCG00000001903	7	69193	ENSSSCT00000002132	ENSSSCG00000001903	EDC3	protein_coding	transcript	ENSSSCT00000002132.5
ENSSSCT00000002134	ENSSSCG00000001905	7	54296	ENSSSCT00000002134	ENSSSCG00000001905	ARID3B	protein_coding	transcript	ENSSSCT00000002134.5
ENSSSCT00000002135	ENSSSCG00000001906	7	6889	ENSSSCT00000002135	ENSSSCG00000001906	CYP1A1	protein_coding	transcript	ENSSSCT00000002135.5
ENSSSCT00000002136	ENSSSCG00000001907	7	13385	ENSSSCT00000002136	ENSSSCG00000001907	UBL7	protein_coding	transcript	ENSSSCT00000002136.5
ENSSSCT00000002137	ENSSSCG00000001908	7	100699	ENSSSCT00000002137	ENSSSCG00000001908	CCDC33	protein_coding	transcript	ENSSSCT00000002137.5
ENSSSCT00000002138	ENSSSCG00000001909	7	29256	ENSSSCT00000002138	ENSSSCG00000001909	STRA6	protein_coding	transcript	ENSSSCT00000002138.5
ENSSSCT00000002139	ENSSSCG00000001910	7	3160	ENSSSCT00000002139	ENSSSCG00000001910	ISLR	protein_coding	transcript	ENSSSCT00000002139.6
ENSSSCT00000002141	ENSSSCG00000001912	7	32809	ENSSSCT00000002141	ENSSSCG00000001912	PML	protein_coding	transcript	ENSSSCT00000002141.5
ENSSSCT00000002142	ENSSSCG00000001913	7	9022	ENSSSCT00000002142	ENSSSCG00000001913	STOML1	protein_coding	transcript	ENSSSCT00000002142.5
ENSSSCT00000002143	ENSSSCG00000001914	7	23738	ENSSSCT00000002143	ENSSSCG00000001914	LOXL1	protein_coding	transcript	ENSSSCT00000002143.4
ENSSSCT00000002144	ENSSSCG00000001915	7	13296	ENSSSCT00000002144	ENSSSCG00000001915	TBC1D21	protein_coding	transcript	ENSSSCT00000002144.5
ENSSSCT00000002145	ENSSSCG00000001916	7	11370	ENSSSCT00000002145	ENSSSCG00000001916	INSYN1	protein_coding	transcript	ENSSSCT00000002145.5
ENSSSCT00000002146	ENSSSCG00000001917	7	26839	ENSSSCT00000002146	ENSSSCG00000001917	CD276	protein_coding	transcript	ENSSSCT00000002146.5
ENSSSCT00000002147	ENSSSCG00000001918	7	71938	ENSSSCT00000002147	ENSSSCG00000001918	NPTN	protein_coding	transcript	ENSSSCT00000002147.5
ENSSSCT00000002149	ENSSSCG00000001920	7	40407	ENSSSCT00000002149	ENSSSCG00000001920	HCN4	protein_coding	transcript	ENSSSCT00000002149.5
ENSSSCT00000002153	ENSSSCG00000001924	7	61413	ENSSSCT00000002153	ENSSSCG00000001924	BBS4	protein_coding	transcript	ENSSSCT00000002153.5
ENSSSCT00000002154	ENSSSCG00000001925	7	4155	ENSSSCT00000002154	ENSSSCG00000001925	ADPGK	protein_coding	transcript	ENSSSCT00000002154.4
ENSSSCT00000002156	ENSSSCG00000001927	7	35056	ENSSSCT00000002156	ENSSSCG00000001927	HEXA	protein_coding	transcript	ENSSSCT00000002156.5
ENSSSCT00000002157	ENSSSCG00000001928	7	16123	ENSSSCT00000002157	ENSSSCG00000001928	CELF6	protein_coding	transcript	ENSSSCT00000002157.5
ENSSSCT00000002162	ENSSSCG00000001931	7	44652	ENSSSCT00000002162	ENSSSCG00000001931	NA	protein_coding	transcript	ENSSSCT00000002162.4
ENSSSCT00000002164	ENSSSCG00000001932	7	9754	ENSSSCT00000002164	ENSSSCG00000001932	NA	protein_coding	transcript	ENSSSCT00000002164.4
ENSSSCT00000002166	ENSSSCG00000001934	7	79457	ENSSSCT00000002166	ENSSSCG00000001934	NA	protein_coding	transcript	ENSSSCT00000002166.4
ENSSSCT00000002170	ENSSSCG00000001938	7	4416	ENSSSCT00000002170	ENSSSCG00000001938	SSTR1	protein_coding	transcript	ENSSSCT00000002170.3
ENSSSCT00000002171	ENSSSCG00000001939	7	226570	ENSSSCT00000002171	ENSSSCG00000001939	TTC6	protein_coding	transcript	ENSSSCT00000002171.4
ENSSSCT00000002174	ENSSSCG00000001942	7	21560	ENSSSCT00000002174	ENSSSCG00000001942	PAX9	protein_coding	transcript	ENSSSCT00000002174.5
ENSSSCT00000002176	ENSSSCG00000001944	7	3112	ENSSSCT00000002176	ENSSSCG00000001944	NKX2-8	protein_coding	transcript	ENSSSCT00000002176.4
ENSSSCT00000002179	ENSSSCG00000001947	7	40569	ENSSSCT00000002179	ENSSSCG00000001947	BRMS1L	protein_coding	transcript	ENSSSCT00000002179.5
ENSSSCT00000002182	ENSSSCG00000001950	7	141894	ENSSSCT00000002182	ENSSSCG00000001950	PRORP	protein_coding	transcript	ENSSSCT00000002182.5
ENSSSCT00000002183	ENSSSCG00000054516	7	25105	ENSSSCT00000002183	ENSSSCG00000054516	PSMA6	protein_coding	transcript	ENSSSCT00000002183.4
ENSSSCT00000002184	ENSSSCG00000001952	7	3456	ENSSSCT00000002184	ENSSSCG00000001952	NFKBIA	protein_coding	transcript	ENSSSCT00000002184.6
ENSSSCT00000002187	ENSSSCG00000001955	7	47968	ENSSSCT00000002187	ENSSSCG00000001955	SRP54	protein_coding	transcript	ENSSSCT00000002187.5
ENSSSCT00000002190	ENSSSCG00000001958	7	100160	ENSSSCT00000002190	ENSSSCG00000001958	BAZ1A	protein_coding	transcript	ENSSSCT00000002190.5
ENSSSCT00000002192	ENSSSCG00000001959	7	3353	ENSSSCT00000002192	ENSSSCG00000001959	CFL2	protein_coding	transcript	ENSSSCT00000002192.5
ENSSSCT00000002193	ENSSSCG00000001960	7	23053	ENSSSCT00000002193	ENSSSCG00000001960	EAPP	protein_coding	transcript	ENSSSCT00000002193.5
ENSSSCT00000002196	ENSSSCG00000001963	7	28008	ENSSSCT00000002196	ENSSSCG00000001963	EGLN3	protein_coding	transcript	ENSSSCT00000002196.5
ENSSSCT00000002197	ENSSSCG00000001964	7	868510	ENSSSCT00000002197	ENSSSCG00000001964	NPAS3	protein_coding	transcript	ENSSSCT00000002197.5
ENSSSCT00000002199	ENSSSCG00000001966	7	99220	ENSSSCT00000002199	ENSSSCG00000001966	ARHGAP5	protein_coding	transcript	ENSSSCT00000002199.4
ENSSSCT00000002201	ENSSSCG00000001968	7	222603	ENSSSCT00000002201	ENSSSCG00000001968	NUBPL	protein_coding	transcript	ENSSSCT00000002201.4
ENSSSCT00000002203	ENSSSCG00000001970	7	48171	ENSSSCT00000002203	ENSSSCG00000001970	HEATR5A	protein_coding	transcript	ENSSSCT00000002203.5
ENSSSCT00000002204	ENSSSCG00000001971	7	103978	ENSSSCT00000002204	ENSSSCG00000001971	HECTD1	protein_coding	transcript	ENSSSCT00000002204.5
ENSSSCT00000002205	ENSSSCG00000001972	7	51253	ENSSSCT00000002205	ENSSSCG00000001972	AP4S1	protein_coding	transcript	ENSSSCT00000002205.5
ENSSSCT00000002206	ENSSSCG00000001973	7	108833	ENSSSCT00000002206	ENSSSCG00000001973	SCFD1	protein_coding	transcript	ENSSSCT00000002206.5
ENSSSCT00000002209	ENSSSCG00000001975	7	345053	ENSSSCT00000002209	ENSSSCG00000001975	PRKD1	protein_coding	transcript	ENSSSCT00000002209.5
ENSSSCT00000002211	ENSSSCG00000001977	7	177976	ENSSSCT00000002211	ENSSSCG00000001977	STXBP6	protein_coding	transcript	ENSSSCT00000002211.4
ENSSSCT00000002212	ENSSSCG00000059880	7	3382	ENSSSCT00000002212	ENSSSCG00000059880	GZMB	protein_coding	transcript	ENSSSCT00000002212.4
ENSSSCT00000002214	ENSSSCG00000001979	7	3002	ENSSSCT00000002214	ENSSSCG00000001979	NA	protein_coding	transcript	ENSSSCT00000002214.4
ENSSSCT00000002218	ENSSSCG00000057160	7	3143	ENSSSCT00000002218	ENSSSCG00000057160	NA	protein_coding	transcript	ENSSSCT00000002218.4
ENSSSCT00000002219	ENSSSCG00000001983	7	2650	ENSSSCT00000002219	ENSSSCG00000001983	SDR39U1	protein_coding	transcript	ENSSSCT00000002219.5
ENSSSCT00000002221	ENSSSCG00000001985	7	3245	ENSSSCT00000002221	ENSSSCG00000001985	CBLN3	protein_coding	transcript	ENSSSCT00000002221.4
ENSSSCT00000002222	ENSSSCG00000001986	7	10617	ENSSSCT00000002222	ENSSSCG00000001986	NFATC4	protein_coding	transcript	ENSSSCT00000002222.5
ENSSSCT00000002223	ENSSSCG00000001987	7	4107	ENSSSCT00000002223	ENSSSCG00000001987	RIPK3	protein_coding	transcript	ENSSSCT00000002223.6
ENSSSCT00000002224	ENSSSCG00000001988	7	15977	ENSSSCT00000002224	ENSSSCG00000001988	ADCY4	protein_coding	transcript	ENSSSCT00000002224.5
ENSSSCT00000002226	ENSSSCG00000001989	7	2921	ENSSSCT00000002226	ENSSSCG00000001989	CIDEB	protein_coding	transcript	ENSSSCT00000002226.5
ENSSSCT00000002227	ENSSSCG00000001989	7	2577	ENSSSCT00000002227	ENSSSCG00000001989	CIDEB	protein_coding	transcript	ENSSSCT00000002227.3
ENSSSCT00000002228	ENSSSCG00000001990	7	7194	ENSSSCT00000002228	ENSSSCG00000001990	NOP9	protein_coding	transcript	ENSSSCT00000002228.4
ENSSSCT00000002229	ENSSSCG00000001991	7	10034	ENSSSCT00000002229	ENSSSCG00000001991	DHRS1	protein_coding	transcript	ENSSSCT00000002229.4
ENSSSCT00000002230	ENSSSCG00000001992	7	7121	ENSSSCT00000002230	ENSSSCG00000001992	RABGGTA	protein_coding	transcript	ENSSSCT00000002230.4
ENSSSCT00000002232	ENSSSCG00000001994	7	5799	ENSSSCT00000002232	ENSSSCG00000001994	TINF2	protein_coding	transcript	ENSSSCT00000002232.4
ENSSSCT00000002237	ENSSSCG00000054655	7	10174	ENSSSCT00000002237	ENSSSCG00000054655	TM9SF1	protein_coding	transcript	ENSSSCT00000002237.5
ENSSSCT00000002238	ENSSSCG00000054655	7	5126	ENSSSCT00000002238	ENSSSCG00000054655	TM9SF1	protein_coding	transcript	ENSSSCT00000002238.5
ENSSSCT00000002239	ENSSSCG00000002001	7	6794	ENSSSCT00000002239	ENSSSCG00000002001	REC8	protein_coding	transcript	ENSSSCT00000002239.5
ENSSSCT00000002240	ENSSSCG00000002002	7	5949	ENSSSCT00000002240	ENSSSCG00000002002	IRF9	protein_coding	transcript	ENSSSCT00000002240.6
ENSSSCT00000002242	ENSSSCG00000002004	7	3902	ENSSSCT00000002242	ENSSSCG00000002004	PSME2	protein_coding	transcript	ENSSSCT00000002242.4
ENSSSCT00000002243	ENSSSCG00000002005	7	2594	ENSSSCT00000002243	ENSSSCG00000002005	EMC9	protein_coding	transcript	ENSSSCT00000002243.5
ENSSSCT00000002244	ENSSSCG00000002006	7	3739	ENSSSCT00000002244	ENSSSCG00000002006	PSME1	protein_coding	transcript	ENSSSCT00000002244.5
ENSSSCT00000002246	ENSSSCG00000002007	7	1334	ENSSSCT00000002246	ENSSSCG00000002007	FITM1	protein_coding	transcript	ENSSSCT00000002246.4
ENSSSCT00000002247	ENSSSCG00000002008	7	11962	ENSSSCT00000002247	ENSSSCG00000002008	DCAF11	protein_coding	transcript	ENSSSCT00000002247.4
ENSSSCT00000002248	ENSSSCG00000002009	7	10124	ENSSSCT00000002248	ENSSSCG00000002009	PCK2	protein_coding	transcript	ENSSSCT00000002248.5
ENSSSCT00000002249	ENSSSCG00000002010	7	3811	ENSSSCT00000002249	ENSSSCG00000002010	NRL	protein_coding	transcript	ENSSSCT00000002249.4
ENSSSCT00000002250	ENSSSCG00000002011	7	5388	ENSSSCT00000002250	ENSSSCG00000002011	CPNE6	protein_coding	transcript	ENSSSCT00000002250.5
ENSSSCT00000002251	ENSSSCG00000002012	7	18715	ENSSSCT00000002251	ENSSSCG00000002012	CARMIL3	protein_coding	transcript	ENSSSCT00000002251.5
ENSSSCT00000002252	ENSSSCG00000002013	7	13475	ENSSSCT00000002252	ENSSSCG00000002013	DHRS4	protein_coding	transcript	ENSSSCT00000002252.5
ENSSSCT00000002253	ENSSSCG00000002014	7	10353	ENSSSCT00000002253	ENSSSCG00000002014	JPH4	protein_coding	transcript	ENSSSCT00000002253.4
ENSSSCT00000002254	ENSSSCG00000002015	7	16287	ENSSSCT00000002254	ENSSSCG00000002015	AP1G2	protein_coding	transcript	ENSSSCT00000002254.5
ENSSSCT00000002255	ENSSSCG00000002016	7	6932	ENSSSCT00000002255	ENSSSCG00000002016	THTPA	protein_coding	transcript	ENSSSCT00000002255.4
ENSSSCT00000002259	ENSSSCG00000002020	7	10444	ENSSSCT00000002259	ENSSSCG00000002020	NA	protein_coding	transcript	ENSSSCT00000002259.4
ENSSSCT00000002265	ENSSSCG00000002025	7	6242	ENSSSCT00000002265	ENSSSCG00000002025	SLC22A17	protein_coding	transcript	ENSSSCT00000002265.5
ENSSSCT00000002266	ENSSSCG00000002026	7	9428	ENSSSCT00000002266	ENSSSCG00000002026	EFS	protein_coding	transcript	ENSSSCT00000002266.6
ENSSSCT00000002268	ENSSSCG00000002028	7	8079	ENSSSCT00000002268	ENSSSCG00000002028	CMTM5	protein_coding	transcript	ENSSSCT00000002268.4
ENSSSCT00000002271	ENSSSCG00000053614	7	24464	ENSSSCT00000002271	ENSSSCG00000053614	MYH7	protein_coding	transcript	ENSSSCT00000002271.5
ENSSSCT00000002275	ENSSSCG00000002033	7	2108	ENSSSCT00000002275	ENSSSCG00000002033	CEBPE	protein_coding	transcript	ENSSSCT00000002275.6
ENSSSCT00000002276	ENSSSCG00000002034	7	10626	ENSSSCT00000002276	ENSSSCG00000002034	NA	protein_coding	transcript	ENSSSCT00000002276.5
ENSSSCT00000002277	ENSSSCG00000002035	7	3188	ENSSSCT00000002277	ENSSSCG00000002035	C14orf119	protein_coding	transcript	ENSSSCT00000002277.4
ENSSSCT00000002278	ENSSSCG00000002036	7	7019	ENSSSCT00000002278	ENSSSCG00000002036	NA	protein_coding	transcript	ENSSSCT00000002278.4
ENSSSCT00000002279	ENSSSCG00000002037	7	10911	ENSSSCT00000002279	ENSSSCG00000002037	CDH24	protein_coding	transcript	ENSSSCT00000002279.5
ENSSSCT00000002280	ENSSSCG00000002038	7	1092	ENSSSCT00000002280	ENSSSCG00000002038	PSMB11	protein_coding	transcript	ENSSSCT00000002280.3
ENSSSCT00000002281	ENSSSCG00000002039	7	11376	ENSSSCT00000002281	ENSSSCG00000002039	MMP14	protein_coding	transcript	ENSSSCT00000002281.4
ENSSSCT00000002282	ENSSSCG00000002040	7	4456	ENSSSCT00000002282	ENSSSCG00000002040	MRPL52	protein_coding	transcript	ENSSSCT00000002282.5
ENSSSCT00000002284	ENSSSCG00000002041	7	34144	ENSSSCT00000002284	ENSSSCG00000002041	SLC7A7	protein_coding	transcript	ENSSSCT00000002284.4
ENSSSCT00000002285	ENSSSCG00000002042	7	35519	ENSSSCT00000002285	ENSSSCG00000002042	OXA1L	protein_coding	transcript	ENSSSCT00000002285.5
ENSSSCT00000002286	ENSSSCG00000059245	7	930	ENSSSCT00000002286	ENSSSCG00000059245	NA	protein_coding	transcript	ENSSSCT00000002286.3
ENSSSCT00000002287	ENSSSCG00000056092	7	930	ENSSSCT00000002287	ENSSSCG00000056092	NA	protein_coding	transcript	ENSSSCT00000002287.4
ENSSSCT00000002288	ENSSSCG00000002045	7	756	ENSSSCT00000002288	ENSSSCG00000002045	NA	processed_pseudogene	transcript	ENSSSCT00000002288.2
ENSSSCT00000002294	ENSSSCG00000002051	7	15106	ENSSSCT00000002294	ENSSSCG00000002051	ABHD4	protein_coding	transcript	ENSSSCT00000002294.5
ENSSSCT00000002295	ENSSSCG00000002052	7	1050	ENSSSCT00000002295	ENSSSCG00000002052	OR6J1	protein_coding	transcript	ENSSSCT00000002295.5
ENSSSCT00000002306	ENSSSCG00000002062	7	602	ENSSSCT00000002306	ENSSSCG00000002062	NA	protein_coding	transcript	ENSSSCT00000002306.3
ENSSSCT00000002315	ENSSSCG00000002071	7	551	ENSSSCT00000002315	ENSSSCG00000002071	NA	protein_coding	transcript	ENSSSCT00000002315.4
ENSSSCT00000002321	ENSSSCG00000061928	7	1283	ENSSSCT00000002321	ENSSSCG00000061928	NA	protein_coding	transcript	ENSSSCT00000002321.5
ENSSSCT00000002336	ENSSSCG00000036513	7	675	ENSSSCT00000002336	ENSSSCG00000036513	NA	protein_coding	transcript	ENSSSCT00000002336.3
ENSSSCT00000002339	ENSSSCG00000035087	AEMK02000555.1	291	ENSSSCT00000002339	ENSSSCG00000035087	NA	TR_V_gene	transcript	ENSSSCT00000002339.4
ENSSSCT00000002343	ENSSSCG00000036734	7	590	ENSSSCT00000002343	ENSSSCG00000036734	NA	protein_coding	transcript	ENSSSCT00000002343.5
ENSSSCT00000002346	ENSSSCG00000002097	7	1877	ENSSSCT00000002346	ENSSSCG00000002097	NA	protein_coding	transcript	ENSSSCT00000002346.3
ENSSSCT00000002348	ENSSSCG00000002099	7	666	ENSSSCT00000002348	ENSSSCG00000002099	NA	protein_coding	transcript	ENSSSCT00000002348.3
ENSSSCT00000002349	ENSSSCG00000002078	7	1811	ENSSSCT00000002349	ENSSSCG00000002078	NA	protein_coding	transcript	ENSSSCT00000002349.4
ENSSSCT00000002355	ENSSSCG00000002105	7	900	ENSSSCT00000002355	ENSSSCG00000002105	OR4E1	protein_coding	transcript	ENSSSCT00000002355.3
ENSSSCT00000002356	ENSSSCG00000002106	7	942	ENSSSCT00000002356	ENSSSCG00000002106	OR4E2	protein_coding	transcript	ENSSSCT00000002356.4
ENSSSCT00000002359	ENSSSCG00000026253	7	960	ENSSSCT00000002359	ENSSSCG00000026253	NA	protein_coding	transcript	ENSSSCT00000002359.3
ENSSSCT00000002382	ENSSSCG00000002129	7	90154	ENSSSCT00000002382	ENSSSCG00000002129	RPGRIP1	protein_coding	transcript	ENSSSCT00000002382.5
ENSSSCT00000002383	ENSSSCG00000002130	7	996	ENSSSCT00000002383	ENSSSCG00000002130	OR6S1	protein_coding	transcript	ENSSSCT00000002383.3
ENSSSCT00000002384	ENSSSCG00000002131	7	438	ENSSSCT00000002384	ENSSSCG00000002131	RNASE12	protein_coding	transcript	ENSSSCT00000002384.5
ENSSSCT00000002387	ENSSSCG00000002134	7	2561	ENSSSCT00000002387	ENSSSCG00000002134	RNASE10	protein_coding	transcript	ENSSSCT00000002387.4
ENSSSCT00000002388	ENSSSCG00000002135	7	22273	ENSSSCT00000002388	ENSSSCG00000002135	PNP	protein_coding	transcript	ENSSSCT00000002388.5
ENSSSCT00000002392	ENSSSCG00000002138	7	7593	ENSSSCT00000002392	ENSSSCG00000002138	OSGEP	protein_coding	transcript	ENSSSCT00000002392.5
ENSSSCT00000002394	ENSSSCG00000002140	7	9621	ENSSSCT00000002394	ENSSSCG00000002140	KLHL33	protein_coding	transcript	ENSSSCT00000002394.5
ENSSSCT00000002396	ENSSSCG00000002142	7	39131	ENSSSCT00000002396	ENSSSCG00000002142	TEP1	protein_coding	transcript	ENSSSCT00000002396.5
ENSSSCT00000002398	ENSSSCG00000002144	7	11341	ENSSSCT00000002398	ENSSSCG00000002144	CCNB1IP1	protein_coding	transcript	ENSSSCT00000002398.4
ENSSSCT00000002399	ENSSSCG00000002145	7	22299	ENSSSCT00000002399	ENSSSCG00000002145	TTC5	protein_coding	transcript	ENSSSCT00000002399.5
ENSSSCT00000002402	ENSSSCG00000002148	7	945	ENSSSCT00000002402	ENSSSCG00000002148	OR11H4	protein_coding	transcript	ENSSSCT00000002402.5
ENSSSCT00000002424	ENSSSCG00000002170	AEMK02000410.1	933	ENSSSCT00000002424	ENSSSCG00000002170	NA	protein_coding	transcript	ENSSSCT00000002424.3
ENSSSCT00000002428	ENSSSCG00000039742	AEMK02000364.1	929	ENSSSCT00000002428	ENSSSCG00000039742	NA	protein_coding	transcript	ENSSSCT00000002428.3
ENSSSCT00000002430	ENSSSCG00000002175	7	939	ENSSSCT00000002430	ENSSSCG00000002175	NA	protein_coding	transcript	ENSSSCT00000002430.4
ENSSSCT00000002437	ENSSSCG00000021523	7	4384	ENSSSCT00000002437	ENSSSCG00000021523	NA	protein_coding	transcript	ENSSSCT00000002437.3
ENSSSCT00000002439	ENSSSCG00000035754	7	951	ENSSSCT00000002439	ENSSSCG00000035754	NA	protein_coding	transcript	ENSSSCT00000002439.3
ENSSSCT00000002442	ENSSSCG00000002187	7	5176	ENSSSCT00000002442	ENSSSCG00000002187	OR4K17	protein_coding	transcript	ENSSSCT00000002442.4
ENSSSCT00000002443	ENSSSCG00000002188	7	938	ENSSSCT00000002443	ENSSSCG00000002188	NA	protein_coding	transcript	ENSSSCT00000002443.3
ENSSSCT00000002444	ENSSSCG00000041836	7	939	ENSSSCT00000002444	ENSSSCG00000041836	NA	protein_coding	transcript	ENSSSCT00000002444.3
ENSSSCT00000002445	ENSSSCG00000002190	7	16995	ENSSSCT00000002445	ENSSSCG00000002190	NA	protein_coding	transcript	ENSSSCT00000002445.5
ENSSSCT00000002446	ENSSSCG00000002191	7	900	ENSSSCT00000002446	ENSSSCG00000002191	NA	protein_coding	transcript	ENSSSCT00000002446.4
ENSSSCT00000002451	ENSSSCG00000039530	AEMK02000253.1	927	ENSSSCT00000002451	ENSSSCG00000039530	NA	protein_coding	transcript	ENSSSCT00000002451.3
ENSSSCT00000002454	ENSSSCG00000054261	7	936	ENSSSCT00000002454	ENSSSCG00000054261	NA	protein_coding	transcript	ENSSSCT00000002454.3
ENSSSCT00000002456	ENSSSCG00000034109	AEMK02000661.1	918	ENSSSCT00000002456	ENSSSCG00000034109	NA	protein_coding	transcript	ENSSSCT00000002456.4
ENSSSCT00000002457	ENSSSCG00000002202	AEMK02000410.1	972	ENSSSCT00000002457	ENSSSCG00000002202	NA	protein_coding	transcript	ENSSSCT00000002457.4
ENSSSCT00000002470	ENSSSCG00000060525	7	936	ENSSSCT00000002470	ENSSSCG00000060525	NA	protein_coding	transcript	ENSSSCT00000002470.4
ENSSSCT00000002496	ENSSSCG00000002241	7	11002	ENSSSCT00000002496	ENSSSCG00000002241	NUTM1	protein_coding	transcript	ENSSSCT00000002496.5
ENSSSCT00000002498	ENSSSCG00000002243	7	74668	ENSSSCT00000002498	ENSSSCG00000002243	SLC12A6	protein_coding	transcript	ENSSSCT00000002498.4
ENSSSCT00000002500	ENSSSCG00000002245	7	62952	ENSSSCT00000002500	ENSSSCG00000002245	KATNBL1	protein_coding	transcript	ENSSSCT00000002500.4
ENSSSCT00000002507	ENSSSCG00000002251	7	13037	ENSSSCT00000002507	ENSSSCG00000002251	NA	protein_coding	transcript	ENSSSCT00000002507.5
ENSSSCT00000002508	ENSSSCG00000002252	7	12782	ENSSSCT00000002508	ENSSSCG00000002252	ARRDC4	protein_coding	transcript	ENSSSCT00000002508.6
ENSSSCT00000002510	ENSSSCG00000002254	7	8332	ENSSSCT00000002510	ENSSSCG00000002254	NR2F2	protein_coding	transcript	ENSSSCT00000002510.5
ENSSSCT00000002515	ENSSSCG00000002258	7	2307	ENSSSCT00000002515	ENSSSCG00000002258	KLHL25	protein_coding	transcript	ENSSSCT00000002515.3
ENSSSCT00000002516	ENSSSCG00000002259	7	113496	ENSSSCT00000002516	ENSSSCG00000002259	NA	protein_coding	transcript	ENSSSCT00000002516.4
ENSSSCT00000002523	ENSSSCG00000002265	7	36021	ENSSSCT00000002523	ENSSSCG00000002265	FAM174B	protein_coding	transcript	ENSSSCT00000002523.4
ENSSSCT00000002524	ENSSSCG00000002266	7	41978	ENSSSCT00000002524	ENSSSCG00000002266	CHD2	protein_coding	transcript	ENSSSCT00000002524.5
ENSSSCT00000002525	ENSSSCG00000002267	7	47289	ENSSSCT00000002525	ENSSSCG00000002267	RGMA	protein_coding	transcript	ENSSSCT00000002525.5
ENSSSCT00000002526	ENSSSCG00000002268	7	8409	ENSSSCT00000002526	ENSSSCG00000002268	AKAP5	protein_coding	transcript	ENSSSCT00000002526.4
ENSSSCT00000002527	ENSSSCG00000002269	7	65921	ENSSSCT00000002527	ENSSSCG00000002269	MTHFD1	protein_coding	transcript	ENSSSCT00000002527.5
ENSSSCT00000002532	ENSSSCG00000002274	7	1910	ENSSSCT00000002532	ENSSSCG00000002274	NA	pseudogene	transcript	ENSSSCT00000002532.3
ENSSSCT00000002533	ENSSSCG00000002275	7	39148	ENSSSCT00000002533	ENSSSCG00000002275	PPP1R36	protein_coding	transcript	ENSSSCT00000002533.5
ENSSSCT00000002534	ENSSSCG00000002276	7	28615	ENSSSCT00000002534	ENSSSCG00000002276	PLEKHG3	protein_coding	transcript	ENSSSCT00000002534.5
ENSSSCT00000002535	ENSSSCG00000002277	7	54894	ENSSSCT00000002535	ENSSSCG00000002277	SPTB	protein_coding	transcript	ENSSSCT00000002535.5
ENSSSCT00000002537	ENSSSCG00000002279	7	4246	ENSSSCT00000002537	ENSSSCG00000002279	GPX2	protein_coding	transcript	ENSSSCT00000002537.5
ENSSSCT00000002539	ENSSSCG00000002281	7	78566	ENSSSCT00000002539	ENSSSCG00000002281	FNTB	protein_coding	transcript	ENSSSCT00000002539.5
ENSSSCT00000002542	ENSSSCG00000002283	7	160760	ENSSSCT00000002542	ENSSSCG00000002283	FUT8	protein_coding	transcript	ENSSSCT00000002542.5
ENSSSCT00000002543	ENSSSCG00000002284	7	137032	ENSSSCT00000002543	ENSSSCG00000002284	CCDC196	protein_coding	transcript	ENSSSCT00000002543.5
ENSSSCT00000002545	ENSSSCG00000002285	7	566903	ENSSSCT00000002545	ENSSSCG00000002285	GPHN	protein_coding	transcript	ENSSSCT00000002545.4
ENSSSCT00000002546	ENSSSCG00000002286	7	18793	ENSSSCT00000002546	ENSSSCG00000002286	GARIN2	protein_coding	transcript	ENSSSCT00000002546.5
ENSSSCT00000002548	ENSSSCG00000002287	7	71198	ENSSSCT00000002548	ENSSSCG00000002287	PALS1	protein_coding	transcript	ENSSSCT00000002548.5
ENSSSCT00000002551	ENSSSCG00000002290	7	23389	ENSSSCT00000002551	ENSSSCG00000002290	PLEK2	protein_coding	transcript	ENSSSCT00000002551.4
ENSSSCT00000002553	ENSSSCG00000002292	7	59121	ENSSSCT00000002553	ENSSSCG00000002292	PLEKHH1	protein_coding	transcript	ENSSSCT00000002553.5
ENSSSCT00000002555	ENSSSCG00000002294	7	41922	ENSSSCT00000002555	ENSSSCG00000002294	ARG2	protein_coding	transcript	ENSSSCT00000002555.6
ENSSSCT00000002556	ENSSSCG00000002295	7	38968	ENSSSCT00000002556	ENSSSCG00000002295	VTI1B	protein_coding	transcript	ENSSSCT00000002556.5
ENSSSCT00000002557	ENSSSCG00000002296	7	37364	ENSSSCT00000002557	ENSSSCG00000002296	RDH11	protein_coding	transcript	ENSSSCT00000002557.5
ENSSSCT00000002558	ENSSSCG00000002297	7	12538	ENSSSCT00000002558	ENSSSCG00000002297	RDH12	protein_coding	transcript	ENSSSCT00000002558.5
ENSSSCT00000002559	ENSSSCG00000002298	7	71998	ENSSSCT00000002559	ENSSSCG00000002298	ZFYVE26	protein_coding	transcript	ENSSSCT00000002559.5
ENSSSCT00000002567	ENSSSCG00000002305	7	59179	ENSSSCT00000002567	ENSSSCG00000002305	EXD2	protein_coding	transcript	ENSSSCT00000002567.5
ENSSSCT00000002568	ENSSSCG00000002306	7	112036	ENSSSCT00000002568	ENSSSCG00000002306	GALNT16	protein_coding	transcript	ENSSSCT00000002568.5
ENSSSCT00000002569	ENSSSCG00000002307	7	15728	ENSSSCT00000002569	ENSSSCG00000002307	ERH	protein_coding	transcript	ENSSSCT00000002569.5
ENSSSCT00000002571	ENSSSCG00000002309	7	34653	ENSSSCT00000002571	ENSSSCG00000002309	PLEKHD1	protein_coding	transcript	ENSSSCT00000002571.5
ENSSSCT00000002572	ENSSSCG00000002310	7	2097	ENSSSCT00000002572	ENSSSCG00000002310	CCDC177	protein_coding	transcript	ENSSSCT00000002572.2
ENSSSCT00000002573	ENSSSCG00000002311	7	90425	ENSSSCT00000002573	ENSSSCG00000002311	SUSD6	protein_coding	transcript	ENSSSCT00000002573.5
ENSSSCT00000002575	ENSSSCG00000002313	7	24378	ENSSSCT00000002575	ENSSSCG00000002313	SLC10A1	protein_coding	transcript	ENSSSCT00000002575.5
ENSSSCT00000002577	ENSSSCG00000002315	7	153299	ENSSSCT00000002577	ENSSSCG00000002315	SLC8A3	protein_coding	transcript	ENSSSCT00000002577.5
ENSSSCT00000002578	ENSSSCG00000002316	7	21460	ENSSSCT00000002578	ENSSSCG00000002316	COX16	protein_coding	transcript	ENSSSCT00000002578.4
ENSSSCT00000002583	ENSSSCG00000058417	7	2361	ENSSSCT00000002583	ENSSSCG00000058417	NA	protein_coding	transcript	ENSSSCT00000002583.3
ENSSSCT00000002584	ENSSSCG00000002322	7	2154	ENSSSCT00000002584	ENSSSCG00000002322	ADAM21	protein_coding	transcript	ENSSSCT00000002584.5
ENSSSCT00000002592	ENSSSCG00000002329	7	77175	ENSSSCT00000002592	ENSSSCG00000002329	MAP3K9	protein_coding	transcript	ENSSSCT00000002592.5
ENSSSCT00000002593	ENSSSCG00000002330	7	168005	ENSSSCT00000002593	ENSSSCG00000002330	PCNX1	protein_coding	transcript	ENSSSCT00000002593.5
ENSSSCT00000002596	ENSSSCG00000002333	7	217973	ENSSSCT00000002596	ENSSSCG00000002333	DPF3	protein_coding	transcript	ENSSSCT00000002596.5
ENSSSCT00000002600	ENSSSCG00000002337	7	56758	ENSSSCT00000002600	ENSSSCG00000002337	ZFYVE1	protein_coding	transcript	ENSSSCT00000002600.5
ENSSSCT00000002603	ENSSSCG00000002340	7	90941	ENSSSCT00000002603	ENSSSCG00000002340	PSEN1	protein_coding	transcript	ENSSSCT00000002603.6
ENSSSCT00000002605	ENSSSCG00000002341	7	26468	ENSSSCT00000002605	ENSSSCG00000002341	PAPLN	protein_coding	transcript	ENSSSCT00000002605.5
ENSSSCT00000002606	ENSSSCG00000022178	7	174290	ENSSSCT00000002606	ENSSSCG00000022178	NUMB	protein_coding	transcript	ENSSSCT00000002606.5
ENSSSCT00000002608	ENSSSCG00000002344	7	4590	ENSSSCT00000002608	ENSSSCG00000002344	RIOX1	protein_coding	transcript	ENSSSCT00000002608.5
ENSSSCT00000002613	ENSSSCG00000002349	7	4468	ENSSSCT00000002613	ENSSSCG00000002349	NA	protein_coding	transcript	ENSSSCT00000002613.4
ENSSSCT00000002614	ENSSSCG00000002350	7	70541	ENSSSCT00000002614	ENSSSCG00000002350	MIDEAS	protein_coding	transcript	ENSSSCT00000002614.4
ENSSSCT00000002615	ENSSSCG00000002351	7	21365	ENSSSCT00000002615	ENSSSCG00000002351	PTGR2	protein_coding	transcript	ENSSSCT00000002615.5
ENSSSCT00000002616	ENSSSCG00000002352	7	45554	ENSSSCT00000002616	ENSSSCG00000002352	ZNF410	protein_coding	transcript	ENSSSCT00000002616.5
ENSSSCT00000002617	ENSSSCG00000002353	7	13513	ENSSSCT00000002617	ENSSSCG00000002353	FAM161B	protein_coding	transcript	ENSSSCT00000002617.5
ENSSSCT00000002618	ENSSSCG00000002354	7	12441	ENSSSCT00000002618	ENSSSCG00000002354	COQ6	protein_coding	transcript	ENSSSCT00000002618.5
ENSSSCT00000002621	ENSSSCG00000002357	7	21221	ENSSSCT00000002621	ENSSSCG00000002357	ALDH6A1	protein_coding	transcript	ENSSSCT00000002621.5
ENSSSCT00000002625	ENSSSCG00000002361	7	9567	ENSSSCT00000002625	ENSSSCG00000002361	VRTN	protein_coding	transcript	ENSSSCT00000002625.3
ENSSSCT00000002627	ENSSSCG00000002363	7	20174	ENSSSCT00000002627	ENSSSCG00000002363	VSX2	protein_coding	transcript	ENSSSCT00000002627.4
ENSSSCT00000002630	ENSSSCG00000002366	7	9816	ENSSSCT00000002630	ENSSSCG00000002366	NPC2	protein_coding	transcript	ENSSSCT00000002630.5
ENSSSCT00000002631	ENSSSCG00000002367	7	3421	ENSSSCT00000002631	ENSSSCG00000002367	ISCA2	protein_coding	transcript	ENSSSCT00000002631.5
ENSSSCT00000002632	ENSSSCG00000002368	7	107019	ENSSSCT00000002632	ENSSSCG00000002368	LTBP2	protein_coding	transcript	ENSSSCT00000002632.4
ENSSSCT00000002636	ENSSSCG00000002372	7	66069	ENSSSCT00000002636	ENSSSCG00000002372	YLPM1	protein_coding	transcript	ENSSSCT00000002636.5
ENSSSCT00000002638	ENSSSCG00000002373	7	9925	ENSSSCT00000002638	ENSSSCG00000002373	PROX2	protein_coding	transcript	ENSSSCT00000002638.4
ENSSSCT00000002639	ENSSSCG00000002374	7	20425	ENSSSCT00000002639	ENSSSCG00000002374	DLST	protein_coding	transcript	ENSSSCT00000002639.4
ENSSSCT00000002640	ENSSSCG00000002375	7	19022	ENSSSCT00000002640	ENSSSCG00000002375	RPS6KL1	protein_coding	transcript	ENSSSCT00000002640.5
ENSSSCT00000002642	ENSSSCG00000050616	7	13748	ENSSSCT00000002642	ENSSSCG00000050616	PGF	protein_coding	transcript	ENSSSCT00000002642.5
ENSSSCT00000002643	ENSSSCG00000002377	7	7499	ENSSSCT00000002643	ENSSSCG00000002377	EIF2B2	protein_coding	transcript	ENSSSCT00000002643.5
ENSSSCT00000002644	ENSSSCG00000002378	7	26571	ENSSSCT00000002644	ENSSSCG00000002378	MLH3	protein_coding	transcript	ENSSSCT00000002644.5
ENSSSCT00000002646	ENSSSCG00000002379	7	15451	ENSSSCT00000002646	ENSSSCG00000002379	NA	protein_coding	transcript	ENSSSCT00000002646.3
ENSSSCT00000002647	ENSSSCG00000002380	7	8078	ENSSSCT00000002647	ENSSSCG00000002380	ZC2HC1C	protein_coding	transcript	ENSSSCT00000002647.5
ENSSSCT00000002648	ENSSSCG00000002381	7	46077	ENSSSCT00000002648	ENSSSCG00000002381	NEK9	protein_coding	transcript	ENSSSCT00000002648.5
ENSSSCT00000002650	ENSSSCG00000002383	7	6192	ENSSSCT00000002650	ENSSSCG00000002383	FOS	protein_coding	transcript	ENSSSCT00000002650.4
ENSSSCT00000002651	ENSSSCG00000025984	7	233908	ENSSSCT00000002651	ENSSSCG00000025984	TTLL5	protein_coding	transcript	ENSSSCT00000002651.5
ENSSSCT00000002653	ENSSSCG00000002386	7	95462	ENSSSCT00000002653	ENSSSCG00000002386	IFT43	protein_coding	transcript	ENSSSCT00000002653.5
ENSSSCT00000002655	ENSSSCG00000002388	7	118065	ENSSSCT00000002655	ENSSSCG00000002388	ESRRB	protein_coding	transcript	ENSSSCT00000002655.5
ENSSSCT00000002656	ENSSSCG00000002389	7	17551	ENSSSCT00000002656	ENSSSCG00000002389	VASH1	protein_coding	transcript	ENSSSCT00000002656.5
ENSSSCT00000002657	ENSSSCG00000002390	7	28734	ENSSSCT00000002657	ENSSSCG00000002390	ANGEL1	protein_coding	transcript	ENSSSCT00000002657.5
ENSSSCT00000002660	ENSSSCG00000002392	7	2351	ENSSSCT00000002660	ENSSSCG00000002392	IRF2BPL	protein_coding	transcript	ENSSSCT00000002660.4
ENSSSCT00000002664	ENSSSCG00000002396	7	8931	ENSSSCT00000002664	ENSSSCG00000002396	GSTZ1	protein_coding	transcript	ENSSSCT00000002664.5
ENSSSCT00000002665	ENSSSCG00000002397	7	41873	ENSSSCT00000002665	ENSSSCG00000002397	POMT2	protein_coding	transcript	ENSSSCT00000002665.5
ENSSSCT00000002666	ENSSSCG00000002398	7	70744	ENSSSCT00000002666	ENSSSCG00000002398	TMEM63C	protein_coding	transcript	ENSSSCT00000002666.5
ENSSSCT00000002667	ENSSSCG00000002399	7	5499	ENSSSCT00000002667	ENSSSCG00000002399	NGB	protein_coding	transcript	ENSSSCT00000002667.5
ENSSSCT00000002668	ENSSSCG00000002400	7	14018	ENSSSCT00000002668	ENSSSCG00000002400	NA	protein_coding	transcript	ENSSSCT00000002668.4
ENSSSCT00000002672	ENSSSCG00000002403	7	23206	ENSSSCT00000002672	ENSSSCG00000002403	VIPAS39	protein_coding	transcript	ENSSSCT00000002672.5
ENSSSCT00000002675	ENSSSCG00000002406	7	9756	ENSSSCT00000002675	ENSSSCG00000002406	AHSA1	protein_coding	transcript	ENSSSCT00000002675.5
ENSSSCT00000002677	ENSSSCG00000002408	7	125252	ENSSSCT00000002677	ENSSSCG00000002408	ADCK1	protein_coding	transcript	ENSSSCT00000002677.5
ENSSSCT00000002679	ENSSSCG00000002410	7	111592	ENSSSCT00000002679	ENSSSCG00000002410	CEP128	protein_coding	transcript	ENSSSCT00000002679.5
ENSSSCT00000002680	ENSSSCG00000002411	7	45857	ENSSSCT00000002680	ENSSSCG00000002411	GTF2A1	protein_coding	transcript	ENSSSCT00000002680.4
ENSSSCT00000002681	ENSSSCG00000002412	7	150029	ENSSSCT00000002681	ENSSSCG00000002412	STON2	protein_coding	transcript	ENSSSCT00000002681.4
ENSSSCT00000002683	ENSSSCG00000002414	7	63667	ENSSSCT00000002683	ENSSSCG00000002414	SEL1L	protein_coding	transcript	ENSSSCT00000002683.5
ENSSSCT00000002693	ENSSSCG00000002424	7	54572	ENSSSCT00000002693	ENSSSCG00000002424	SPATA7	protein_coding	transcript	ENSSSCT00000002693.3
ENSSSCT00000002694	ENSSSCG00000002425	7	80283	ENSSSCT00000002694	ENSSSCG00000002425	PTPN21	protein_coding	transcript	ENSSSCT00000002694.5
ENSSSCT00000002695	ENSSSCG00000002426	7	49695	ENSSSCT00000002695	ENSSSCG00000002426	ZC3H14	protein_coding	transcript	ENSSSCT00000002695.5
ENSSSCT00000002696	ENSSSCG00000002427	7	193366	ENSSSCT00000002696	ENSSSCG00000002427	NA	protein_coding	transcript	ENSSSCT00000002696.5
ENSSSCT00000002697	ENSSSCG00000002428	7	53123	ENSSSCT00000002697	ENSSSCG00000002428	TTC8	protein_coding	transcript	ENSSSCT00000002697.5
ENSSSCT00000002700	ENSSSCG00000002430	7	153980	ENSSSCT00000002700	ENSSSCG00000002430	EFCAB11	protein_coding	transcript	ENSSSCT00000002700.5
ENSSSCT00000002702	ENSSSCG00000002432	7	113118	ENSSSCT00000002702	ENSSSCG00000002432	KCNK13	protein_coding	transcript	ENSSSCT00000002702.5
ENSSSCT00000002703	ENSSSCG00000002433	7	13569	ENSSSCT00000002703	ENSSSCG00000002433	PSMC1	protein_coding	transcript	ENSSSCT00000002703.4
ENSSSCT00000002704	ENSSSCG00000002434	7	52277	ENSSSCT00000002704	ENSSSCG00000002434	NRDE2	protein_coding	transcript	ENSSSCT00000002704.5
ENSSSCT00000002706	ENSSSCG00000002436	7	248912	ENSSSCT00000002706	ENSSSCG00000002436	TTC7B	protein_coding	transcript	ENSSSCT00000002706.5
ENSSSCT00000002707	ENSSSCG00000024377	7	191577	ENSSSCT00000002707	ENSSSCG00000024377	RPS6KA5	protein_coding	transcript	ENSSSCT00000002707.5
ENSSSCT00000002710	ENSSSCG00000002440	7	128149	ENSSSCT00000002710	ENSSSCG00000002440	CCDC88C	protein_coding	transcript	ENSSSCT00000002710.5
ENSSSCT00000002711	ENSSSCG00000002441	7	37623	ENSSSCT00000002711	ENSSSCG00000002441	PPP4R3A	protein_coding	transcript	ENSSSCT00000002711.5
ENSSSCT00000002713	ENSSSCG00000002443	7	52554	ENSSSCT00000002713	ENSSSCG00000002443	TC2N	protein_coding	transcript	ENSSSCT00000002713.4
ENSSSCT00000002714	ENSSSCG00000002444	7	87855	ENSSSCT00000002714	ENSSSCG00000002444	FBLN5	protein_coding	transcript	ENSSSCT00000002714.5
ENSSSCT00000002716	ENSSSCG00000002446	7	21933	ENSSSCT00000002716	ENSSSCG00000002446	ATXN3L	protein_coding	transcript	ENSSSCT00000002716.5
ENSSSCT00000002717	ENSSSCG00000002447	7	29787	ENSSSCT00000002717	ENSSSCG00000002447	CPSF2	protein_coding	transcript	ENSSSCT00000002717.5
ENSSSCT00000002719	ENSSSCG00000002449	7	6897	ENSSSCT00000002719	ENSSSCG00000002449	NDUFB1	protein_coding	transcript	ENSSSCT00000002719.5
ENSSSCT00000002720	ENSSSCG00000002450	7	178720	ENSSSCT00000002720	ENSSSCG00000002450	SLC24A4	protein_coding	transcript	ENSSSCT00000002720.5
ENSSSCT00000002721	ENSSSCG00000002451	7	131187	ENSSSCT00000002721	ENSSSCG00000002451	RIN3	protein_coding	transcript	ENSSSCT00000002721.5
ENSSSCT00000002722	ENSSSCG00000002452	7	36325	ENSSSCT00000002722	ENSSSCG00000002452	LGMN	protein_coding	transcript	ENSSSCT00000002722.4
ENSSSCT00000002723	ENSSSCG00000002452	7	16353	ENSSSCT00000002723	ENSSSCG00000002452	LGMN	protein_coding	transcript	ENSSSCT00000002723.4
ENSSSCT00000002726	ENSSSCG00000002456	7	12771	ENSSSCT00000002726	ENSSSCG00000002456	CHGA	protein_coding	transcript	ENSSSCT00000002726.5
ENSSSCT00000002728	ENSSSCG00000002457	7	158195	ENSSSCT00000002728	ENSSSCG00000002457	ITPK1	protein_coding	transcript	ENSSSCT00000002728.4
ENSSSCT00000002729	ENSSSCG00000002458	7	1745	ENSSSCT00000002729	ENSSSCG00000002458	TMEM251	protein_coding	transcript	ENSSSCT00000002729.5
ENSSSCT00000002731	ENSSSCG00000002460	7	18914	ENSSSCT00000002731	ENSSSCG00000002460	UBR7	protein_coding	transcript	ENSSSCT00000002731.5
ENSSSCT00000002732	ENSSSCG00000002461	7	86189	ENSSSCT00000002732	ENSSSCG00000002461	BTBD7	protein_coding	transcript	ENSSSCT00000002732.4
ENSSSCT00000002736	ENSSSCG00000002464	7	62127	ENSSSCT00000002736	ENSSSCG00000002464	PRIMA1	protein_coding	transcript	ENSSSCT00000002736.5
ENSSSCT00000002739	ENSSSCG00000002467	7	47763	ENSSSCT00000002739	ENSSSCG00000002467	ASB2	protein_coding	transcript	ENSSSCT00000002739.5
ENSSSCT00000002741	ENSSSCG00000002469	7	22184	ENSSSCT00000002741	ENSSSCG00000002469	OTUB2	protein_coding	transcript	ENSSSCT00000002741.5
ENSSSCT00000002742	ENSSSCG00000002470	7	24809	ENSSSCT00000002742	ENSSSCG00000002470	DDX24	protein_coding	transcript	ENSSSCT00000002742.4
ENSSSCT00000002743	ENSSSCG00000035297	7	5016	ENSSSCT00000002743	ENSSSCG00000035297	ISG12(A)	protein_coding	transcript	ENSSSCT00000002743.5
ENSSSCT00000002749	ENSSSCG00000002475	7	17079	ENSSSCT00000002749	ENSSSCG00000002475	SERPINA6	protein_coding	transcript	ENSSSCT00000002749.5
ENSSSCT00000002750	ENSSSCG00000038515	7	10325	ENSSSCT00000002750	ENSSSCG00000038515	SERPINA1	protein_coding	transcript	ENSSSCT00000002750.5
ENSSSCT00000002753	ENSSSCG00000002478	7	13881	ENSSSCT00000002753	ENSSSCG00000002478	SERPINA12	protein_coding	transcript	ENSSSCT00000002753.4
ENSSSCT00000002756	ENSSSCG00000022251	7	10803	ENSSSCT00000002756	ENSSSCG00000022251	UABP-2	protein_coding	transcript	ENSSSCT00000002756.4
ENSSSCT00000002759	ENSSSCG00000062845	7	8634	ENSSSCT00000002759	ENSSSCG00000062845	NA	protein_coding	transcript	ENSSSCT00000002759.5
ENSSSCT00000002760	ENSSSCG00000054220	7	99795	ENSSSCT00000002760	ENSSSCG00000054220	NA	protein_coding	transcript	ENSSSCT00000002760.5
ENSSSCT00000002761	ENSSSCG00000002483	7	8766	ENSSSCT00000002761	ENSSSCG00000002483	NA	protein_coding	transcript	ENSSSCT00000002761.4
ENSSSCT00000002763	ENSSSCG00000002486	7	8900	ENSSSCT00000002763	ENSSSCG00000002486	NA	protein_coding	transcript	ENSSSCT00000002763.5
ENSSSCT00000002764	ENSSSCG00000030371	7	6875	ENSSSCT00000002764	ENSSSCG00000030371	NA	protein_coding	transcript	ENSSSCT00000002764.5
ENSSSCT00000002765	ENSSSCG00000060202	7	11009	ENSSSCT00000002765	ENSSSCG00000060202	SERPINA3-2	protein_coding	transcript	ENSSSCT00000002765.4
ENSSSCT00000002768	ENSSSCG00000002490	7	3012	ENSSSCT00000002768	ENSSSCG00000002490	GSC	protein_coding	transcript	ENSSSCT00000002768.4
ENSSSCT00000002772	ENSSSCG00000002494	7	113475	ENSSSCT00000002772	ENSSSCG00000002494	CLMN	protein_coding	transcript	ENSSSCT00000002772.4
ENSSSCT00000002773	ENSSSCG00000002495	7	75552	ENSSSCT00000002773	ENSSSCG00000002495	SYNE3	protein_coding	transcript	ENSSSCT00000002773.4
ENSSSCT00000002774	ENSSSCG00000002496	7	13123	ENSSSCT00000002774	ENSSSCG00000002496	GLRX5	protein_coding	transcript	ENSSSCT00000002774.4
ENSSSCT00000002775	ENSSSCG00000002497	7	4959	ENSSSCT00000002775	ENSSSCG00000002497	TCL1B	protein_coding	transcript	ENSSSCT00000002775.3
ENSSSCT00000002776	ENSSSCG00000002498	7	4373	ENSSSCT00000002776	ENSSSCG00000002498	TCL1A	protein_coding	transcript	ENSSSCT00000002776.4
ENSSSCT00000002779	ENSSSCG00000002501	7	1061	ENSSSCT00000002779	ENSSSCG00000002501	BDKRB1	pseudogene	transcript	ENSSSCT00000002779.2
ENSSSCT00000002780	ENSSSCG00000002502	7	79519	ENSSSCT00000002780	ENSSSCG00000002502	ATG2B	protein_coding	transcript	ENSSSCT00000002780.5
ENSSSCT00000002782	ENSSSCG00000002504	7	57616	ENSSSCT00000002782	ENSSSCG00000002504	AK7	protein_coding	transcript	ENSSSCT00000002782.5
ENSSSCT00000002783	ENSSSCG00000002505	7	65514	ENSSSCT00000002783	ENSSSCG00000002505	PAPOLA	protein_coding	transcript	ENSSSCT00000002783.4
ENSSSCT00000002784	ENSSSCG00000002506	7	79299	ENSSSCT00000002784	ENSSSCG00000002506	VRK1	protein_coding	transcript	ENSSSCT00000002784.5
ENSSSCT00000002785	ENSSSCG00000002507	7	90806	ENSSSCT00000002785	ENSSSCG00000002507	BCL11B	protein_coding	transcript	ENSSSCT00000002785.5
ENSSSCT00000002786	ENSSSCG00000002508	7	74114	ENSSSCT00000002786	ENSSSCG00000002508	SETD3	protein_coding	transcript	ENSSSCT00000002786.5
ENSSSCT00000002787	ENSSSCG00000002509	7	26809	ENSSSCT00000002787	ENSSSCG00000002509	CCNK	protein_coding	transcript	ENSSSCT00000002787.4
ENSSSCT00000002788	ENSSSCG00000002510	7	33906	ENSSSCT00000002788	ENSSSCG00000002510	CYP46A1	protein_coding	transcript	ENSSSCT00000002788.5
ENSSSCT00000002790	ENSSSCG00000002512	7	18224	ENSSSCT00000002790	ENSSSCG00000002512	DEGS2	protein_coding	transcript	ENSSSCT00000002790.5
ENSSSCT00000002793	ENSSSCG00000002515	7	17925	ENSSSCT00000002793	ENSSSCG00000002515	SLC25A47	protein_coding	transcript	ENSSSCT00000002793.5
ENSSSCT00000002794	ENSSSCG00000002516	7	25126	ENSSSCT00000002794	ENSSSCG00000002516	WARS1	protein_coding	transcript	ENSSSCT00000002794.5
ENSSSCT00000002795	ENSSSCG00000002517	7	138358	ENSSSCT00000002795	ENSSSCG00000002517	WDR25	protein_coding	transcript	ENSSSCT00000002795.5
ENSSSCT00000002799	ENSSSCG00000002520	7	14062	ENSSSCT00000002799	ENSSSCG00000002520	NA	protein_coding	transcript	ENSSSCT00000002799.5
ENSSSCT00000002802	ENSSSCG00000002523	AEMK02000452.1	102167	ENSSSCT00000002802	ENSSSCG00000002523	CDC42BPB	protein_coding	transcript	ENSSSCT00000002802.5
ENSSSCT00000002803	ENSSSCG00000002524	AEMK02000452.1	8782	ENSSSCT00000002803	ENSSSCG00000002524	AMN	protein_coding	transcript	ENSSSCT00000002803.4
ENSSSCT00000002805	ENSSSCG00000002526	AEMK02000452.1	138736	ENSSSCT00000002805	ENSSSCG00000002526	RCOR1	protein_coding	transcript	ENSSSCT00000002805.5
ENSSSCT00000002807	ENSSSCG00000002528	AEMK02000452.1	62013	ENSSSCT00000002807	ENSSSCG00000002528	TECPR2	protein_coding	transcript	ENSSSCT00000002807.5
ENSSSCT00000002809	ENSSSCG00000002530	AEMK02000452.1	11952	ENSSSCT00000002809	ENSSSCG00000002530	CINP	protein_coding	transcript	ENSSSCT00000002809.3
ENSSSCT00000002810	ENSSSCG00000002531	AEMK02000452.1	49749	ENSSSCT00000002810	ENSSSCG00000002531	MOK	protein_coding	transcript	ENSSSCT00000002810.4
ENSSSCT00000002812	ENSSSCG00000002532	AEMK02000452.1	11667	ENSSSCT00000002812	ENSSSCG00000002532	NA	protein_coding	transcript	ENSSSCT00000002812.4
ENSSSCT00000002813	ENSSSCG00000002533	AEMK02000452.1	66894	ENSSSCT00000002813	ENSSSCG00000002533	WDR20	protein_coding	transcript	ENSSSCT00000002813.5
ENSSSCT00000002815	ENSSSCG00000002535	AEMK02000452.1	5593	ENSSSCT00000002815	ENSSSCG00000002535	HSP90AA1	protein_coding	transcript	ENSSSCT00000002815.5
ENSSSCT00000002816	ENSSSCG00000002536	AEMK02000452.1	3823	ENSSSCT00000002816	ENSSSCG00000002536	NA	protein_coding	transcript	ENSSSCT00000002816.3
ENSSSCT00000002821	ENSSSCG00000002540	AEMK02000452.1	54503	ENSSSCT00000002821	ENSSSCG00000002540	PPP2R5C	protein_coding	transcript	ENSSSCT00000002821.4
ENSSSCT00000002825	ENSSSCG00000002544	AEMK02000452.1	93712	ENSSSCT00000002825	ENSSSCG00000002544	PPP1R13B	protein_coding	transcript	ENSSSCT00000002825.5
ENSSSCT00000002829	ENSSSCG00000002546	AEMK02000452.1	12625	ENSSSCT00000002829	ENSSSCG00000002546	XRCC3	protein_coding	transcript	ENSSSCT00000002829.4
ENSSSCT00000002830	ENSSSCG00000002547	AEMK02000452.1	55980	ENSSSCT00000002830	ENSSSCG00000002547	KLC1	protein_coding	transcript	ENSSSCT00000002830.5
ENSSSCT00000002836	ENSSSCG00000002552	AEMK02000452.1	84809	ENSSSCT00000002836	ENSSSCG00000002552	TDRD9	protein_coding	transcript	ENSSSCT00000002836.5
ENSSSCT00000002839	ENSSSCG00000002554	AEMK02000452.1	7074	ENSSSCT00000002839	ENSSSCG00000002554	PLD4	protein_coding	transcript	ENSSSCT00000002839.5
ENSSSCT00000002840	ENSSSCG00000002555	AEMK02000452.1	22265	ENSSSCT00000002840	ENSSSCG00000002555	JAG2	protein_coding	transcript	ENSSSCT00000002840.5
ENSSSCT00000002842	ENSSSCG00000002557	AEMK02000452.1	7326	ENSSSCT00000002842	ENSSSCG00000002557	NUDT14	protein_coding	transcript	ENSSSCT00000002842.5
ENSSSCT00000002843	ENSSSCG00000002558	AEMK02000452.1	25102	ENSSSCT00000002843	ENSSSCG00000002558	CEP170B	protein_coding	transcript	ENSSSCT00000002843.5
ENSSSCT00000002844	ENSSSCG00000002559	AEMK02000452.1	6851	ENSSSCT00000002844	ENSSSCG00000002559	CDCA4	protein_coding	transcript	ENSSSCT00000002844.4
ENSSSCT00000002847	ENSSSCG00000062300	7	1491	ENSSSCT00000002847	ENSSSCG00000062300	NA	protein_coding	transcript	ENSSSCT00000002847.5
ENSSSCT00000002850	ENSSSCG00000034613	7	936	ENSSSCT00000002850	ENSSSCG00000034613	NA	protein_coding	transcript	ENSSSCT00000002850.4
ENSSSCT00000002853	ENSSSCG00000040427	AEMK02000253.1	3035	ENSSSCT00000002853	ENSSSCG00000040427	NA	protein_coding	transcript	ENSSSCT00000002853.4
ENSSSCT00000002857	ENSSSCG00000032675	7	942	ENSSSCT00000002857	ENSSSCG00000032675	NA	protein_coding	transcript	ENSSSCT00000002857.4
ENSSSCT00000002858	ENSSSCG00000002573	7	4293	ENSSSCT00000002858	ENSSSCG00000002573	RTL1	protein_coding	transcript	ENSSSCT00000002858.4
ENSSSCT00000002865	ENSSSCG00000044316	7	1829	ENSSSCT00000002865	ENSSSCG00000044316	NA	protein_coding	transcript	ENSSSCT00000002865.5
ENSSSCT00000002871	ENSSSCG00000002585	7	939	ENSSSCT00000002871	ENSSSCG00000002585	NA	protein_coding	transcript	ENSSSCT00000002871.3
ENSSSCT00000002876	ENSSSCG00000002589	AEMK02000336.1	930	ENSSSCT00000002876	ENSSSCG00000002589	NA	protein_coding	transcript	ENSSSCT00000002876.3
ENSSSCT00000002881	ENSSSCG00000002594	AEMK02000410.1	969	ENSSSCT00000002881	ENSSSCG00000002594	NA	protein_coding	transcript	ENSSSCT00000002881.4
ENSSSCT00000002887	ENSSSCG00000002600	7	940	ENSSSCT00000002887	ENSSSCG00000002600	NA	pseudogene	transcript	ENSSSCT00000002887.5
ENSSSCT00000002888	ENSSSCG00000002601	7	939	ENSSSCT00000002888	ENSSSCG00000002601	NA	protein_coding	transcript	ENSSSCT00000002888.4
ENSSSCT00000002889	ENSSSCG00000048781	7	1098	ENSSSCT00000002889	ENSSSCG00000048781	NA	protein_coding	transcript	ENSSSCT00000002889.5
ENSSSCT00000002892	ENSSSCG00000034005	AEMK02000661.1	16230	ENSSSCT00000002892	ENSSSCG00000034005	NA	protein_coding	transcript	ENSSSCT00000002892.4
ENSSSCT00000002895	ENSSSCG00000002608	7	990	ENSSSCT00000002895	ENSSSCG00000002608	NA	protein_coding	transcript	ENSSSCT00000002895.5
ENSSSCT00000002897	ENSSSCG00000002610	7	969	ENSSSCT00000002897	ENSSSCG00000002610	NA	protein_coding	transcript	ENSSSCT00000002897.4
ENSSSCT00000002901	ENSSSCG00000044667	7	2412	ENSSSCT00000002901	ENSSSCG00000044667	NA	protein_coding	transcript	ENSSSCT00000002901.4
ENSSSCT00000002905	ENSSSCG00000052116	7	1327	ENSSSCT00000002905	ENSSSCG00000052116	NA	protein_coding	transcript	ENSSSCT00000002905.4
ENSSSCT00000002907	ENSSSCG00000002620	7	81025	ENSSSCT00000002907	ENSSSCG00000002620	EFHC1	protein_coding	transcript	ENSSSCT00000002907.5
ENSSSCT00000002909	ENSSSCG00000002622	7	7956	ENSSSCT00000002909	ENSSSCG00000002622	TMEM14A	protein_coding	transcript	ENSSSCT00000002909.4
ENSSSCT00000002911	ENSSSCG00000052947	7	10441	ENSSSCT00000002911	ENSSSCG00000052947	GSTA1	protein_coding	transcript	ENSSSCT00000002911.4
ENSSSCT00000002914	ENSSSCG00000052947	7	9928	ENSSSCT00000002914	ENSSSCG00000052947	GSTA1	protein_coding	transcript	ENSSSCT00000002914.4
ENSSSCT00000002915	ENSSSCG00000002627	7	19514	ENSSSCT00000002915	ENSSSCG00000002627	GSTA4	protein_coding	transcript	ENSSSCT00000002915.5
ENSSSCT00000002916	ENSSSCG00000002628	7	64905	ENSSSCT00000002916	ENSSSCG00000002628	CILK1	protein_coding	transcript	ENSSSCT00000002916.4
ENSSSCT00000002921	ENSSSCG00000002632	7	46053	ENSSSCT00000002921	ENSSSCG00000002632	SLC28A1	protein_coding	transcript	ENSSSCT00000002921.4
ENSSSCT00000002922	ENSSSCG00000002633	6	19171	ENSSSCT00000002922	ENSSSCG00000002633	GAS8	protein_coding	transcript	ENSSSCT00000002922.3
ENSSSCT00000002924	ENSSSCG00000002635	6	32075	ENSSSCT00000002924	ENSSSCG00000002635	SPIRE2	protein_coding	transcript	ENSSSCT00000002924.5
ENSSSCT00000002927	ENSSSCG00000002637	6	3857	ENSSSCT00000002927	ENSSSCG00000002637	DBNDD1	protein_coding	transcript	ENSSSCT00000002927.5
ENSSSCT00000002929	ENSSSCG00000002639	6	9328	ENSSSCT00000002929	ENSSSCG00000002639	TUBB3	protein_coding	transcript	ENSSSCT00000002929.5
ENSSSCT00000002930	ENSSSCG00000002640	6	18911	ENSSSCT00000002930	ENSSSCG00000002640	DEF8	protein_coding	transcript	ENSSSCT00000002930.5
ENSSSCT00000002932	ENSSSCG00000002642	6	15731	ENSSSCT00000002932	ENSSSCG00000002642	CDH15	protein_coding	transcript	ENSSSCT00000002932.5
ENSSSCT00000002935	ENSSSCG00000002645	6	20891	ENSSSCT00000002935	ENSSSCG00000002645	GALNS	protein_coding	transcript	ENSSSCT00000002935.5
ENSSSCT00000002936	ENSSSCG00000002646	6	3472	ENSSSCT00000002936	ENSSSCG00000002646	TRAPPC2L	protein_coding	transcript	ENSSSCT00000002936.4
ENSSSCT00000002938	ENSSSCG00000002648	6	74457	ENSSSCT00000002938	ENSSSCG00000002648	CBFA2T3	protein_coding	transcript	ENSSSCT00000002938.5
ENSSSCT00000002941	ENSSSCG00000002650	6	2446	ENSSSCT00000002941	ENSSSCG00000002650	APRT	protein_coding	transcript	ENSSSCT00000002941.5
ENSSSCT00000002943	ENSSSCG00000002652	6	59456	ENSSSCT00000002943	ENSSSCG00000002652	KLHDC4	protein_coding	transcript	ENSSSCT00000002943.5
ENSSSCT00000002944	ENSSSCG00000002653	6	89717	ENSSSCT00000002944	ENSSSCG00000002653	NA	protein_coding	transcript	ENSSSCT00000002944.4
ENSSSCT00000002946	ENSSSCG00000002655	6	25660	ENSSSCT00000002946	ENSSSCG00000002655	MAP1LC3B	protein_coding	transcript	ENSSSCT00000002946.4
ENSSSCT00000002948	ENSSSCG00000002657	6	187171	ENSSSCT00000002948	ENSSSCG00000002657	NA	protein_coding	transcript	ENSSSCT00000002948.4
ENSSSCT00000002949	ENSSSCG00000002658	6	1017	ENSSSCT00000002949	ENSSSCG00000002658	FOXL1	protein_coding	transcript	ENSSSCT00000002949.3
ENSSSCT00000002957	ENSSSCG00000002666	6	50338	ENSSSCT00000002957	ENSSSCG00000002666	KIAA0513	protein_coding	transcript	ENSSSCT00000002957.5
ENSSSCT00000002958	ENSSSCG00000002667	6	31633	ENSSSCT00000002958	ENSSSCG00000002667	ZDHHC7	protein_coding	transcript	ENSSSCT00000002958.4
ENSSSCT00000002959	ENSSSCG00000002668	6	9986	ENSSSCT00000002959	ENSSSCG00000002668	CIBAR2	protein_coding	transcript	ENSSSCT00000002959.4
ENSSSCT00000002960	ENSSSCG00000002669	6	44438	ENSSSCT00000002960	ENSSSCG00000002669	CRISPLD2	protein_coding	transcript	ENSSSCT00000002960.5
ENSSSCT00000002961	ENSSSCG00000002670	6	66303	ENSSSCT00000002961	ENSSSCG00000002670	USP10	protein_coding	transcript	ENSSSCT00000002961.5
ENSSSCT00000002962	ENSSSCG00000002671	6	72540	ENSSSCT00000002962	ENSSSCG00000002671	ATP2C2	protein_coding	transcript	ENSSSCT00000002962.4
ENSSSCT00000002964	ENSSSCG00000034385	6	6008	ENSSSCT00000002964	ENSSSCG00000034385	ADAD2	protein_coding	transcript	ENSSSCT00000002964.5
ENSSSCT00000002967	ENSSSCG00000002675	6	22538	ENSSSCT00000002967	ENSSSCG00000002675	DNAAF1	protein_coding	transcript	ENSSSCT00000002967.3
ENSSSCT00000002973	ENSSSCG00000002680	6	8311	ENSSSCT00000002973	ENSSSCG00000002680	TAF1C	protein_coding	transcript	ENSSSCT00000002973.5
ENSSSCT00000002975	ENSSSCG00000002682	6	55035	ENSSSCT00000002975	ENSSSCG00000002682	MBTPS1	protein_coding	transcript	ENSSSCT00000002975.5
ENSSSCT00000002977	ENSSSCG00000002684	6	1024043	ENSSSCT00000002977	ENSSSCG00000002684	CDH13	protein_coding	transcript	ENSSSCT00000002977.5
ENSSSCT00000002981	ENSSSCG00000002688	6	169908	ENSSSCT00000002981	ENSSSCG00000002688	PLCG2	protein_coding	transcript	ENSSSCT00000002981.4
ENSSSCT00000002982	ENSSSCG00000002689	6	51967	ENSSSCT00000002982	ENSSSCG00000002689	CMIP	protein_coding	transcript	ENSSSCT00000002982.5
ENSSSCT00000002983	ENSSSCG00000002690	6	56151	ENSSSCT00000002983	ENSSSCG00000002690	GAN	protein_coding	transcript	ENSSSCT00000002983.4
ENSSSCT00000002989	ENSSSCG00000002696	6	162718	ENSSSCT00000002989	ENSSSCG00000002696	VAT1L	protein_coding	transcript	ENSSSCT00000002989.5
ENSSSCT00000002991	ENSSSCG00000002697	6	12001	ENSSSCT00000002991	ENSSSCG00000002697	NUDT7	protein_coding	transcript	ENSSSCT00000002991.5
ENSSSCT00000002995	ENSSSCG00000002701	6	11165	ENSSSCT00000002995	ENSSSCG00000002701	MON1B	protein_coding	transcript	ENSSSCT00000002995.5
ENSSSCT00000002997	ENSSSCG00000002703	6	10152	ENSSSCT00000002997	ENSSSCG00000002703	TERF2IP	protein_coding	transcript	ENSSSCT00000002997.4
ENSSSCT00000002998	ENSSSCG00000002704	6	16223	ENSSSCT00000002998	ENSSSCG00000002704	KARS1	protein_coding	transcript	ENSSSCT00000002998.4
ENSSSCT00000003000	ENSSSCG00000002706	6	27143	ENSSSCT00000003000	ENSSSCG00000002706	ADAT1	protein_coding	transcript	ENSSSCT00000003000.5
ENSSSCT00000003001	ENSSSCG00000002707	6	10521	ENSSSCT00000003001	ENSSSCG00000002707	GABARAPL2	protein_coding	transcript	ENSSSCT00000003001.5
ENSSSCT00000003002	ENSSSCG00000002708	6	23454	ENSSSCT00000003002	ENSSSCG00000002708	TMEM231	protein_coding	transcript	ENSSSCT00000003002.4
ENSSSCT00000003003	ENSSSCG00000002709	6	22573	ENSSSCT00000003003	ENSSSCG00000002709	NA	protein_coding	transcript	ENSSSCT00000003003.4
ENSSSCT00000003006	ENSSSCG00000002712	6	5440	ENSSSCT00000003006	ENSSSCG00000002712	LDHD	protein_coding	transcript	ENSSSCT00000003006.5
ENSSSCT00000003008	ENSSSCG00000002714	6	48976	ENSSSCT00000003008	ENSSSCG00000002714	WDR59	protein_coding	transcript	ENSSSCT00000003008.4
ENSSSCT00000003009	ENSSSCG00000002715	6	41800	ENSSSCT00000003009	ENSSSCG00000002715	RFWD3	protein_coding	transcript	ENSSSCT00000003009.5
ENSSSCT00000003012	ENSSSCG00000002718	6	55398	ENSSSCT00000003012	ENSSSCG00000002718	FA2H	protein_coding	transcript	ENSSSCT00000003012.5
ENSSSCT00000003013	ENSSSCG00000002719	6	1790	ENSSSCT00000003013	ENSSSCG00000002719	EXOSC6	protein_coding	transcript	ENSSSCT00000003013.4
ENSSSCT00000003016	ENSSSCG00000002722	6	31172	ENSSSCT00000003016	ENSSSCG00000002722	NA	protein_coding	transcript	ENSSSCT00000003016.4
ENSSSCT00000003017	ENSSSCG00000002723	6	23054	ENSSSCT00000003017	ENSSSCG00000002723	AARS1	protein_coding	transcript	ENSSSCT00000003017.5
ENSSSCT00000003024	ENSSSCG00000002729	6	107441	ENSSSCT00000003024	ENSSSCG00000002729	NA	protein_coding	transcript	ENSSSCT00000003024.5
ENSSSCT00000003025	ENSSSCG00000002730	6	28807	ENSSSCT00000003025	ENSSSCG00000002730	CALB2	protein_coding	transcript	ENSSSCT00000003025.5
ENSSSCT00000003030	ENSSSCG00000002734	6	9502	ENSSSCT00000003030	ENSSSCG00000002734	MARVELD3	protein_coding	transcript	ENSSSCT00000003030.4
ENSSSCT00000003032	ENSSSCG00000002736	6	12589	ENSSSCT00000003032	ENSSSCG00000002736	TAT	protein_coding	transcript	ENSSSCT00000003032.5
ENSSSCT00000003033	ENSSSCG00000002737	6	8547	ENSSSCT00000003033	ENSSSCG00000002737	CHST4	protein_coding	transcript	ENSSSCT00000003033.3
ENSSSCT00000003034	ENSSSCG00000002738	6	17560	ENSSSCT00000003034	ENSSSCG00000002738	ZNF23	protein_coding	transcript	ENSSSCT00000003034.5
ENSSSCT00000003035	ENSSSCG00000002739	6	82075	ENSSSCT00000003035	ENSSSCG00000002739	PHLPP2	protein_coding	transcript	ENSSSCT00000003035.4
ENSSSCT00000003036	ENSSSCG00000002740	6	89533	ENSSSCT00000003036	ENSSSCG00000002740	AP1G1	protein_coding	transcript	ENSSSCT00000003036.5
ENSSSCT00000003039	ENSSSCG00000002743	6	73927	ENSSSCT00000003039	ENSSSCG00000002743	IST1	protein_coding	transcript	ENSSSCT00000003039.5
ENSSSCT00000003043	ENSSSCG00000002746	6	13065	ENSSSCT00000003043	ENSSSCG00000002746	DHODH	protein_coding	transcript	ENSSSCT00000003043.5
ENSSSCT00000003044	ENSSSCG00000002747	6	47681	ENSSSCT00000003044	ENSSSCG00000002747	PMFBP1	protein_coding	transcript	ENSSSCT00000003044.5
ENSSSCT00000003045	ENSSSCG00000002748	6	18086	ENSSSCT00000003045	ENSSSCG00000002748	DHX38	protein_coding	transcript	ENSSSCT00000003045.5
ENSSSCT00000003046	ENSSSCG00000002749	6	4717	ENSSSCT00000003046	ENSSSCG00000002749	NA	protein_coding	transcript	ENSSSCT00000003046.4
ENSSSCT00000003049	ENSSSCG00000002752	6	165072	ENSSSCT00000003049	ENSSSCG00000002752	ZFHX3	protein_coding	transcript	ENSSSCT00000003049.5
ENSSSCT00000003050	ENSSSCG00000002753	6	11594	ENSSSCT00000003050	ENSSSCG00000002753	NOB1	protein_coding	transcript	ENSSSCT00000003050.4
ENSSSCT00000003051	ENSSSCG00000002754	6	9812	ENSSSCT00000003051	ENSSSCG00000002754	NQO1	protein_coding	transcript	ENSSSCT00000003051.5
ENSSSCT00000003053	ENSSSCG00000033944	6	25939	ENSSSCT00000003053	ENSSSCG00000033944	CYB5B	protein_coding	transcript	ENSSSCT00000003053.3
ENSSSCT00000003056	ENSSSCG00000002759	6	4892	ENSSSCT00000003056	ENSSSCG00000002759	COG8	protein_coding	transcript	ENSSSCT00000003056.5
ENSSSCT00000003058	ENSSSCG00000002761	6	7538	ENSSSCT00000003058	ENSSSCG00000002761	TMED6	protein_coding	transcript	ENSSSCT00000003058.5
ENSSSCT00000003059	ENSSSCG00000002762	6	25959	ENSSSCT00000003059	ENSSSCG00000002762	TERF2	protein_coding	transcript	ENSSSCT00000003059.5
ENSSSCT00000003065	ENSSSCG00000002767	6	21647	ENSSSCT00000003065	ENSSSCG00000002767	TSNAXIP1	protein_coding	transcript	ENSSSCT00000003065.5
ENSSSCT00000003067	ENSSSCG00000002769	6	1867	ENSSSCT00000003067	ENSSSCG00000002769	THAP11	protein_coding	transcript	ENSSSCT00000003067.3
ENSSSCT00000003069	ENSSSCG00000002771	6	12089	ENSSSCT00000003069	ENSSSCG00000002771	EDC4	protein_coding	transcript	ENSSSCT00000003069.5
ENSSSCT00000003072	ENSSSCG00000002774	6	49265	ENSSSCT00000003072	ENSSSCG00000002774	RIPOR1	protein_coding	transcript	ENSSSCT00000003072.5
ENSSSCT00000003073	ENSSSCG00000002775	6	2286	ENSSSCT00000003073	ENSSSCG00000002775	AGRP	protein_coding	transcript	ENSSSCT00000003073.4
ENSSSCT00000003074	ENSSSCG00000002776	6	41803	ENSSSCT00000003074	ENSSSCG00000002776	ATP6V0D1	protein_coding	transcript	ENSSSCT00000003074.5
ENSSSCT00000003075	ENSSSCG00000002777	6	5717	ENSSSCT00000003075	ENSSSCG00000002777	HSD11B2	protein_coding	transcript	ENSSSCT00000003075.4
ENSSSCT00000003076	ENSSSCG00000002778	6	21592	ENSSSCT00000003076	ENSSSCG00000002778	ZDHHC1	protein_coding	transcript	ENSSSCT00000003076.5
ENSSSCT00000003077	ENSSSCG00000002779	6	71804	ENSSSCT00000003077	ENSSSCG00000002779	LRRC36	protein_coding	transcript	ENSSSCT00000003077.5
ENSSSCT00000003078	ENSSSCG00000035983	6	1561	ENSSSCT00000003078	ENSSSCG00000035983	TPPP3	protein_coding	transcript	ENSSSCT00000003078.5
ENSSSCT00000003079	ENSSSCG00000002781	6	34348	ENSSSCT00000003079	ENSSSCG00000002781	KCTD19	protein_coding	transcript	ENSSSCT00000003079.5
ENSSSCT00000003080	ENSSSCG00000002782	6	9338	ENSSSCT00000003080	ENSSSCG00000002782	PLEKHG4	protein_coding	transcript	ENSSSCT00000003080.4
ENSSSCT00000003081	ENSSSCG00000002783	6	19484	ENSSSCT00000003081	ENSSSCG00000002783	SLC9A5	protein_coding	transcript	ENSSSCT00000003081.4
ENSSSCT00000003084	ENSSSCG00000002786	6	4707	ENSSSCT00000003084	ENSSSCG00000002786	ELMO3	protein_coding	transcript	ENSSSCT00000003084.4
ENSSSCT00000003086	ENSSSCG00000002788	6	5103	ENSSSCT00000003086	ENSSSCG00000002788	EXOC3L1	protein_coding	transcript	ENSSSCT00000003086.5
ENSSSCT00000003090	ENSSSCG00000002790	6	13775	ENSSSCT00000003090	ENSSSCG00000002790	NA	protein_coding	transcript	ENSSSCT00000003090.4
ENSSSCT00000003092	ENSSSCG00000040125	6	4752	ENSSSCT00000003092	ENSSSCG00000040125	HSF4	protein_coding	transcript	ENSSSCT00000003092.5
ENSSSCT00000003093	ENSSSCG00000002793	6	4199	ENSSSCT00000003093	ENSSSCG00000002793	FBXL8	protein_coding	transcript	ENSSSCT00000003093.5
ENSSSCT00000003101	ENSSSCG00000021911	6	22349	ENSSSCT00000003101	ENSSSCG00000021911	NDRG4	protein_coding	transcript	ENSSSCT00000003101.5
ENSSSCT00000003102	ENSSSCG00000002802	6	7582	ENSSSCT00000003102	ENSSSCG00000002802	GINS3	protein_coding	transcript	ENSSSCT00000003102.5
ENSSSCT00000003103	ENSSSCG00000002803	6	36166	ENSSSCT00000003103	ENSSSCG00000002803	CCDC113	protein_coding	transcript	ENSSSCT00000003103.5
ENSSSCT00000003104	ENSSSCG00000002804	6	39831	ENSSSCT00000003104	ENSSSCG00000002804	CSNK2A2	protein_coding	transcript	ENSSSCT00000003104.5
ENSSSCT00000003105	ENSSSCG00000002805	6	14423	ENSSSCT00000003105	ENSSSCG00000002805	CFAP20	protein_coding	transcript	ENSSSCT00000003105.5
ENSSSCT00000003106	ENSSSCG00000002806	6	21807	ENSSSCT00000003106	ENSSSCG00000002806	MMP15	protein_coding	transcript	ENSSSCT00000003106.5
ENSSSCT00000003107	ENSSSCG00000002807	6	22007	ENSSSCT00000003107	ENSSSCG00000002807	USB1	protein_coding	transcript	ENSSSCT00000003107.5
ENSSSCT00000003109	ENSSSCG00000002809	6	5709	ENSSSCT00000003109	ENSSSCG00000002809	TEPP	protein_coding	transcript	ENSSSCT00000003109.3
ENSSSCT00000003111	ENSSSCG00000002811	6	72596	ENSSSCT00000003111	ENSSSCG00000002811	NA	protein_coding	transcript	ENSSSCT00000003111.4
ENSSSCT00000003113	ENSSSCG00000002813	6	28570	ENSSSCT00000003113	ENSSSCG00000002813	KATNB1	protein_coding	transcript	ENSSSCT00000003113.5
ENSSSCT00000003114	ENSSSCG00000002814	6	24551	ENSSSCT00000003114	ENSSSCG00000002814	ADGRG3	protein_coding	transcript	ENSSSCT00000003114.5
ENSSSCT00000003115	ENSSSCG00000002815	6	34260	ENSSSCT00000003115	ENSSSCG00000002815	ADGRG1	protein_coding	transcript	ENSSSCT00000003115.5
ENSSSCT00000003117	ENSSSCG00000002817	6	25774	ENSSSCT00000003117	ENSSSCG00000002817	DRC7	protein_coding	transcript	ENSSSCT00000003117.5
ENSSSCT00000003118	ENSSSCG00000002818	6	29436	ENSSSCT00000003118	ENSSSCG00000002818	PLLP	protein_coding	transcript	ENSSSCT00000003118.4
ENSSSCT00000003120	ENSSSCG00000002820	6	50402	ENSSSCT00000003120	ENSSSCG00000002820	RSPRY1	protein_coding	transcript	ENSSSCT00000003120.5
ENSSSCT00000003122	ENSSSCG00000002822	6	46762	ENSSSCT00000003122	ENSSSCG00000002822	AMFR	protein_coding	transcript	ENSSSCT00000003122.5
ENSSSCT00000003125	ENSSSCG00000002825	6	28653	ENSSSCT00000003125	ENSSSCG00000002825	NA	protein_coding	transcript	ENSSSCT00000003125.5
ENSSSCT00000003126	ENSSSCG00000002825	6	28635	ENSSSCT00000003126	ENSSSCG00000002825	NA	protein_coding	transcript	ENSSSCT00000003126.5
ENSSSCT00000003127	ENSSSCG00000057701	AEMK02000576.1	25555	ENSSSCT00000003127	ENSSSCG00000057701	NA	protein_coding	transcript	ENSSSCT00000003127.5
ENSSSCT00000003128	ENSSSCG00000002827	6	49706	ENSSSCT00000003128	ENSSSCG00000002827	SLC6A2	protein_coding	transcript	ENSSSCT00000003128.5
ENSSSCT00000003129	ENSSSCG00000002828	6	58375	ENSSSCT00000003129	ENSSSCG00000002828	LPCAT2	protein_coding	transcript	ENSSSCT00000003129.4
ENSSSCT00000003130	ENSSSCG00000002829	6	28388	ENSSSCT00000003130	ENSSSCG00000002829	MMP2	protein_coding	transcript	ENSSSCT00000003130.5
ENSSSCT00000003131	ENSSSCG00000002830	6	6364	ENSSSCT00000003131	ENSSSCG00000002830	IRX6	protein_coding	transcript	ENSSSCT00000003131.5
ENSSSCT00000003132	ENSSSCG00000002831	6	2909	ENSSSCT00000003132	ENSSSCG00000002831	IRX3	protein_coding	transcript	ENSSSCT00000003132.5
ENSSSCT00000003136	ENSSSCG00000002835	6	115036	ENSSSCT00000003136	ENSSSCG00000002835	TOX3	protein_coding	transcript	ENSSSCT00000003136.5
ENSSSCT00000003137	ENSSSCG00000002836	6	16680	ENSSSCT00000003137	ENSSSCG00000002836	SALL1	protein_coding	transcript	ENSSSCT00000003137.5
ENSSSCT00000003138	ENSSSCG00000040286	6	58550	ENSSSCT00000003138	ENSSSCG00000040286	CYLD	protein_coding	transcript	ENSSSCT00000003138.5
ENSSSCT00000003140	ENSSSCG00000002839	6	16204	ENSSSCT00000003140	ENSSSCG00000002839	C16orf78	protein_coding	transcript	ENSSSCT00000003140.5
ENSSSCT00000003142	ENSSSCG00000002841	6	52470	ENSSSCT00000003142	ENSSSCG00000002841	N4BP1	protein_coding	transcript	ENSSSCT00000003142.5
ENSSSCT00000003144	ENSSSCG00000023391	6	93592	ENSSSCT00000003144	ENSSSCG00000023391	LONP2	protein_coding	transcript	ENSSSCT00000003144.4
ENSSSCT00000003145	ENSSSCG00000002844	6	202320	ENSSSCT00000003145	ENSSSCG00000002844	PHKB	protein_coding	transcript	ENSSSCT00000003145.5
ENSSSCT00000003147	ENSSSCG00000002846	6	16397	ENSSSCT00000003147	ENSSSCG00000002846	DNAJA2	protein_coding	transcript	ENSSSCT00000003147.6
ENSSSCT00000003148	ENSSSCG00000002847	6	44224	ENSSSCT00000003148	ENSSSCG00000002847	GPT2	protein_coding	transcript	ENSSSCT00000003148.5
ENSSSCT00000003151	ENSSSCG00000002850	6	348	ENSSSCT00000003151	ENSSSCG00000002850	NA	protein_coding	transcript	ENSSSCT00000003151.2
ENSSSCT00000003153	ENSSSCG00000002852	6	10618	ENSSSCT00000003153	ENSSSCG00000002852	PLEKHF1	protein_coding	transcript	ENSSSCT00000003153.4
ENSSSCT00000003155	ENSSSCG00000002854	6	26389	ENSSSCT00000003155	ENSSSCG00000002854	POP4	protein_coding	transcript	ENSSSCT00000003155.4
ENSSSCT00000003156	ENSSSCG00000002855	6	13740	ENSSSCT00000003156	ENSSSCG00000002855	NA	protein_coding	transcript	ENSSSCT00000003156.5
ENSSSCT00000003158	ENSSSCG00000002857	6	76290	ENSSSCT00000003158	ENSSSCG00000002857	TDRD12	protein_coding	transcript	ENSSSCT00000003158.5
ENSSSCT00000003160	ENSSSCG00000002859	6	58490	ENSSSCT00000003160	ENSSSCG00000002859	ANKRD27	protein_coding	transcript	ENSSSCT00000003160.5
ENSSSCT00000003163	ENSSSCG00000002862	6	26244	ENSSSCT00000003163	ENSSSCG00000002862	WDR88	protein_coding	transcript	ENSSSCT00000003163.5
ENSSSCT00000003164	ENSSSCG00000002863	6	12940	ENSSSCT00000003164	ENSSSCG00000002863	LRP3	protein_coding	transcript	ENSSSCT00000003164.4
ENSSSCT00000003165	ENSSSCG00000002864	6	15124	ENSSSCT00000003165	ENSSSCG00000002864	SLC7A10	protein_coding	transcript	ENSSSCT00000003165.5
ENSSSCT00000003166	ENSSSCG00000002865	6	46041	ENSSSCT00000003166	ENSSSCG00000002865	GPATCH1	protein_coding	transcript	ENSSSCT00000003166.5
ENSSSCT00000003167	ENSSSCG00000002866	6	2630	ENSSSCT00000003167	ENSSSCG00000002866	CEBPA	protein_coding	transcript	ENSSSCT00000003167.4
ENSSSCT00000003168	ENSSSCG00000002867	6	10072	ENSSSCT00000003168	ENSSSCG00000002867	CEBPG	protein_coding	transcript	ENSSSCT00000003168.5
ENSSSCT00000003173	ENSSSCG00000002873	6	30972	ENSSSCT00000003173	ENSSSCG00000002873	GPI	protein_coding	transcript	ENSSSCT00000003173.5
ENSSSCT00000003175	ENSSSCG00000002873	6	30972	ENSSSCT00000003175	ENSSSCG00000002873	GPI	protein_coding	transcript	ENSSSCT00000003175.5
ENSSSCT00000003177	ENSSSCG00000002875	6	22939	ENSSSCT00000003177	ENSSSCG00000002875	PDCD2L	protein_coding	transcript	ENSSSCT00000003177.4
ENSSSCT00000003178	ENSSSCG00000031169	6	16812	ENSSSCT00000003178	ENSSSCG00000031169	NA	protein_coding	transcript	ENSSSCT00000003178.4
ENSSSCT00000003181	ENSSSCG00000002879	6	14326	ENSSSCT00000003181	ENSSSCG00000002879	GRAMD1A	protein_coding	transcript	ENSSSCT00000003181.4
ENSSSCT00000003184	ENSSSCG00000002882	6	3159	ENSSSCT00000003184	ENSSSCG00000002882	KRTDAP	protein_coding	transcript	ENSSSCT00000003184.5
ENSSSCT00000003186	ENSSSCG00000002884	6	14229	ENSSSCT00000003186	ENSSSCG00000002884	LSR	protein_coding	transcript	ENSSSCT00000003186.5
ENSSSCT00000003187	ENSSSCG00000002885	6	9515	ENSSSCT00000003187	ENSSSCG00000002885	USF2	protein_coding	transcript	ENSSSCT00000003187.4
ENSSSCT00000003190	ENSSSCG00000002887	6	15694	ENSSSCT00000003190	ENSSSCG00000002887	MAG	protein_coding	transcript	ENSSSCT00000003190.4
ENSSSCT00000003191	ENSSSCG00000002888	6	10028	ENSSSCT00000003191	ENSSSCG00000002888	GAPDHS	protein_coding	transcript	ENSSSCT00000003191.5
ENSSSCT00000003195	ENSSSCG00000002891	6	8039	ENSSSCT00000003195	ENSSSCG00000002891	NA	protein_coding	transcript	ENSSSCT00000003195.5
ENSSSCT00000003199	ENSSSCG00000002895	6	19287	ENSSSCT00000003199	ENSSSCG00000002895	KMT2B	protein_coding	transcript	ENSSSCT00000003199.5
ENSSSCT00000003202	ENSSSCG00000002898	6	5891	ENSSSCT00000003202	ENSSSCG00000002898	LIN37	protein_coding	transcript	ENSSSCT00000003202.5
ENSSSCT00000003204	ENSSSCG00000060190	6	10560	ENSSSCT00000003204	ENSSSCG00000060190	PROSER3	protein_coding	transcript	ENSSSCT00000003204.5
ENSSSCT00000003206	ENSSSCG00000002901	6	9506	ENSSSCT00000003206	ENSSSCG00000002901	UPK1A	protein_coding	transcript	ENSSSCT00000003206.5
ENSSSCT00000003207	ENSSSCG00000002902	6	13320	ENSSSCT00000003207	ENSSSCG00000002902	ATP4A	protein_coding	transcript	ENSSSCT00000003207.3
ENSSSCT00000003209	ENSSSCG00000002904	6	13775	ENSSSCT00000003209	ENSSSCG00000002904	HAUS5	protein_coding	transcript	ENSSSCT00000003209.5
ENSSSCT00000003210	ENSSSCG00000002905	6	8675	ENSSSCT00000003210	ENSSSCG00000002905	RBM42	protein_coding	transcript	ENSSSCT00000003210.5
ENSSSCT00000003211	ENSSSCG00000002906	6	2527	ENSSSCT00000003211	ENSSSCG00000002906	ETV2	protein_coding	transcript	ENSSSCT00000003211.5
ENSSSCT00000003212	ENSSSCG00000002907	6	10737	ENSSSCT00000003212	ENSSSCG00000002907	NA	protein_coding	transcript	ENSSSCT00000003212.3
ENSSSCT00000003215	ENSSSCG00000002910	6	5288	ENSSSCT00000003215	ENSSSCG00000002910	ALKBH6	protein_coding	transcript	ENSSSCT00000003215.3
ENSSSCT00000003218	ENSSSCG00000002913	6	14111	ENSSSCT00000003218	ENSSSCG00000002913	PRODH2	protein_coding	transcript	ENSSSCT00000003218.5
ENSSSCT00000003220	ENSSSCG00000002915	6	7772	ENSSSCT00000003220	ENSSSCG00000002915	KIRREL2	protein_coding	transcript	ENSSSCT00000003220.5
ENSSSCT00000003223	ENSSSCG00000002918	6	1743	ENSSSCT00000003223	ENSSSCG00000002918	NA	protein_coding	transcript	ENSSSCT00000003223.4
ENSSSCT00000003224	ENSSSCG00000002919	6	3339	ENSSSCT00000003224	ENSSSCG00000002919	TYROBP	protein_coding	transcript	ENSSSCT00000003224.5
ENSSSCT00000003228	ENSSSCG00000002923	6	55010	ENSSSCT00000003228	ENSSSCG00000002923	WDR62	protein_coding	transcript	ENSSSCT00000003228.4
ENSSSCT00000003232	ENSSSCG00000002926	6	10092	ENSSSCT00000003232	ENSSSCG00000002926	TBCB	protein_coding	transcript	ENSSSCT00000003232.4
ENSSSCT00000003233	ENSSSCG00000002927	6	5354	ENSSSCT00000003233	ENSSSCG00000002927	LRFN3	protein_coding	transcript	ENSSSCT00000003233.5
ENSSSCT00000003242	ENSSSCG00000029170	6	33927	ENSSSCT00000003242	ENSSSCG00000029170	ZNF566	protein_coding	transcript	ENSSSCT00000003242.5
ENSSSCT00000003245	ENSSSCG00000002932	6	27672	ENSSSCT00000003245	ENSSSCG00000002932	ZNF567	protein_coding	transcript	ENSSSCT00000003245.4
ENSSSCT00000003246	ENSSSCG00000002933	6	34946	ENSSSCT00000003246	ENSSSCG00000002933	ZNF382	protein_coding	transcript	ENSSSCT00000003246.5
ENSSSCT00000003248	ENSSSCG00000002935	6	18022	ENSSSCT00000003248	ENSSSCG00000002935	NA	protein_coding	transcript	ENSSSCT00000003248.5
ENSSSCT00000003256	ENSSSCG00000025590	6	14647	ENSSSCT00000003256	ENSSSCG00000025590	NA	protein_coding	transcript	ENSSSCT00000003256.5
ENSSSCT00000003257	ENSSSCG00000029420	6	60931	ENSSSCT00000003257	ENSSSCG00000029420	ZNF569	protein_coding	transcript	ENSSSCT00000003257.5
ENSSSCT00000003258	ENSSSCG00000029875	6	20727	ENSSSCT00000003258	ENSSSCG00000029875	ZNF529	protein_coding	transcript	ENSSSCT00000003258.5
ENSSSCT00000003260	ENSSSCG00000002938	6	19939	ENSSSCT00000003260	ENSSSCG00000002938	NA	protein_coding	transcript	ENSSSCT00000003260.5
ENSSSCT00000003266	ENSSSCG00000002944	6	3273	ENSSSCT00000003266	ENSSSCG00000002944	NA	protein_coding	transcript	ENSSSCT00000003266.5
ENSSSCT00000003272	ENSSSCG00000002950	6	103139	ENSSSCT00000003272	ENSSSCG00000002950	SIPA1L3	protein_coding	transcript	ENSSSCT00000003272.5
ENSSSCT00000003274	ENSSSCG00000002952	6	3636	ENSSSCT00000003274	ENSSSCG00000002952	YIF1B	protein_coding	transcript	ENSSSCT00000003274.4
ENSSSCT00000003278	ENSSSCG00000002955	6	30866	ENSSSCT00000003278	ENSSSCG00000002955	CATSPERG	protein_coding	transcript	ENSSSCT00000003278.5
ENSSSCT00000003280	ENSSSCG00000002957	6	3965	ENSSSCT00000003280	ENSSSCG00000002957	GGN	protein_coding	transcript	ENSSSCT00000003280.4
ENSSSCT00000003282	ENSSSCG00000002959	6	4069	ENSSSCT00000003282	ENSSSCG00000002959	FAM98C	protein_coding	transcript	ENSSSCT00000003282.5
ENSSSCT00000003283	ENSSSCG00000002960	6	11612	ENSSSCT00000003283	ENSSSCG00000002960	RASGRP4	protein_coding	transcript	ENSSSCT00000003283.4
ENSSSCT00000003286	ENSSSCG00000002962	6	17275	ENSSSCT00000003286	ENSSSCG00000002962	MAP4K1	protein_coding	transcript	ENSSSCT00000003286.5
ENSSSCT00000003287	ENSSSCG00000002963	6	11728	ENSSSCT00000003287	ENSSSCG00000002963	NA	protein_coding	transcript	ENSSSCT00000003287.4
ENSSSCT00000003289	ENSSSCG00000002965	6	72037	ENSSSCT00000003289	ENSSSCG00000002965	ACTN4	protein_coding	transcript	ENSSSCT00000003289.4
ENSSSCT00000003291	ENSSSCG00000002967	6	13555	ENSSSCT00000003291	ENSSSCG00000002967	CAPN12	protein_coding	transcript	ENSSSCT00000003291.5
ENSSSCT00000003292	ENSSSCG00000002968	6	4340	ENSSSCT00000003292	ENSSSCG00000002968	NA	protein_coding	transcript	ENSSSCT00000003292.4
ENSSSCT00000003296	ENSSSCG00000002971	6	18571	ENSSSCT00000003296	ENSSSCG00000002971	ACP7	protein_coding	transcript	ENSSSCT00000003296.5
ENSSSCT00000003297	ENSSSCG00000002972	6	11632	ENSSSCT00000003297	ENSSSCG00000002972	SARS2	protein_coding	transcript	ENSSSCT00000003297.5
ENSSSCT00000003304	ENSSSCG00000002977	14	5481	ENSSSCT00000003304	ENSSSCG00000002977	SPMI	protein_coding	transcript	ENSSSCT00000003304.5
ENSSSCT00000003305	ENSSSCG00000002978	14	5755	ENSSSCT00000003305	ENSSSCG00000002978	PSP-I	protein_coding	transcript	ENSSSCT00000003305.5
ENSSSCT00000003307	ENSSSCG00000061335	14	7488	ENSSSCT00000003307	ENSSSCG00000061335	PSP-II	protein_coding	transcript	ENSSSCT00000003307.3
ENSSSCT00000003308	ENSSSCG00000021947	14	6997	ENSSSCT00000003308	ENSSSCG00000021947	NA	protein_coding	transcript	ENSSSCT00000003308.2
ENSSSCT00000003309	ENSSSCG00000002980	14	7147	ENSSSCT00000003309	ENSSSCG00000002980	AWN	protein_coding	transcript	ENSSSCT00000003309.4
ENSSSCT00000003314	ENSSSCG00000002983	6	4710	ENSSSCT00000003314	ENSSSCG00000002983	LGALS13	protein_coding	transcript	ENSSSCT00000003314.4
ENSSSCT00000003317	ENSSSCG00000002986	6	5010	ENSSSCT00000003317	ENSSSCG00000002986	SELENOV	protein_coding	transcript	ENSSSCT00000003317.3
ENSSSCT00000003318	ENSSSCG00000002987	6	7658	ENSSSCT00000003318	ENSSSCG00000002987	DLL3	protein_coding	transcript	ENSSSCT00000003318.5
ENSSSCT00000003319	ENSSSCG00000002988	6	13701	ENSSSCT00000003319	ENSSSCG00000002988	ZNF546	protein_coding	transcript	ENSSSCT00000003319.5
ENSSSCT00000003321	ENSSSCG00000002990	6	1636	ENSSSCT00000003321	ENSSSCG00000002990	CCNP	protein_coding	transcript	ENSSSCT00000003321.5
ENSSSCT00000003322	ENSSSCG00000002991	6	2181	ENSSSCT00000003322	ENSSSCG00000002991	TTC9B	protein_coding	transcript	ENSSSCT00000003322.5
ENSSSCT00000003325	ENSSSCG00000002993	6	7530	ENSSSCT00000003325	ENSSSCG00000002993	CYP2A19	protein_coding	transcript	ENSSSCT00000003325.4
ENSSSCT00000003326	ENSSSCG00000002994	6	12381	ENSSSCT00000003326	ENSSSCG00000002994	CYP2F1	protein_coding	transcript	ENSSSCT00000003326.5
ENSSSCT00000003328	ENSSSCG00000002996	6	2856	ENSSSCT00000003328	ENSSSCG00000002996	RAB4B	protein_coding	transcript	ENSSSCT00000003328.5
ENSSSCT00000003329	ENSSSCG00000002997	6	1700	ENSSSCT00000003329	ENSSSCG00000002997	MIA	protein_coding	transcript	ENSSSCT00000003329.4
ENSSSCT00000003330	ENSSSCG00000002998	6	11105	ENSSSCT00000003330	ENSSSCG00000002998	SNRPA	protein_coding	transcript	ENSSSCT00000003330.5
ENSSSCT00000003332	ENSSSCG00000003000	6	18082	ENSSSCT00000003332	ENSSSCG00000003000	ITPKC	protein_coding	transcript	ENSSSCT00000003332.5
ENSSSCT00000003339	ENSSSCG00000054571	6	67523	ENSSSCT00000003339	ENSSSCG00000054571	CYP2B6B	protein_coding	transcript	ENSSSCT00000003339.5
ENSSSCT00000003340	ENSSSCG00000028794	6	8241	ENSSSCT00000003340	ENSSSCG00000028794	BCKDHA	protein_coding	transcript	ENSSSCT00000003340.5
ENSSSCT00000003346	ENSSSCG00000003013	6	16305	ENSSSCT00000003346	ENSSSCG00000003013	B9D2	protein_coding	transcript	ENSSSCT00000003346.4
ENSSSCT00000003347	ENSSSCG00000057647	6	3562	ENSSSCT00000003347	ENSSSCG00000057647	TMEM91	protein_coding	transcript	ENSSSCT00000003347.5
ENSSSCT00000003348	ENSSSCG00000003015	6	8656	ENSSSCT00000003348	ENSSSCG00000003015	EXOSC5	protein_coding	transcript	ENSSSCT00000003348.5
ENSSSCT00000003349	ENSSSCG00000003016	6	9326	ENSSSCT00000003349	ENSSSCG00000003016	CCDC97	protein_coding	transcript	ENSSSCT00000003349.5
ENSSSCT00000003352	ENSSSCG00000003018	6	16382	ENSSSCT00000003352	ENSSSCG00000003018	LIPE	protein_coding	transcript	ENSSSCT00000003352.4
ENSSSCT00000003356	ENSSSCG00000003022	6	8523	ENSSSCT00000003356	ENSSSCG00000003022	TMEM145	protein_coding	transcript	ENSSSCT00000003356.3
ENSSSCT00000003359	ENSSSCG00000029070	6	18931	ENSSSCT00000003359	ENSSSCG00000029070	PAFAH1B3	protein_coding	transcript	ENSSSCT00000003359.5
ENSSSCT00000003361	ENSSSCG00000003030	6	12021	ENSSSCT00000003361	ENSSSCG00000003030	CIC	protein_coding	transcript	ENSSSCT00000003361.5
ENSSSCT00000003369	ENSSSCG00000003022	6	8693	ENSSSCT00000003369	ENSSSCG00000003022	TMEM145	protein_coding	transcript	ENSSSCT00000003369.5
ENSSSCT00000003371	ENSSSCG00000003035	6	10820	ENSSSCT00000003371	ENSSSCG00000003035	GSK3A	protein_coding	transcript	ENSSSCT00000003371.5
ENSSSCT00000003373	ENSSSCG00000003037	6	3398	ENSSSCT00000003373	ENSSSCG00000003037	ZNF574	protein_coding	transcript	ENSSSCT00000003373.5
ENSSSCT00000003374	ENSSSCG00000003038	6	56425	ENSSSCT00000003374	ENSSSCG00000003038	GRIK5	protein_coding	transcript	ENSSSCT00000003374.5
ENSSSCT00000003377	ENSSSCG00000003040	6	18656	ENSSSCT00000003377	ENSSSCG00000003040	ARHGEF1	protein_coding	transcript	ENSSSCT00000003377.5
ENSSSCT00000003379	ENSSSCG00000003042	6	9394	ENSSSCT00000003379	ENSSSCG00000003042	RPS19	protein_coding	transcript	ENSSSCT00000003379.5
ENSSSCT00000003381	ENSSSCG00000003044	6	13014	ENSSSCT00000003381	ENSSSCG00000003044	LYPD4	protein_coding	transcript	ENSSSCT00000003381.3
ENSSSCT00000003382	ENSSSCG00000003045	6	21787	ENSSSCT00000003382	ENSSSCG00000003045	ATP1A3	protein_coding	transcript	ENSSSCT00000003382.5
ENSSSCT00000003383	ENSSSCG00000003046	6	2865	ENSSSCT00000003383	ENSSSCG00000003046	RABAC1	protein_coding	transcript	ENSSSCT00000003383.4
ENSSSCT00000003385	ENSSSCG00000037422	6	11089	ENSSSCT00000003385	ENSSSCG00000037422	NA	protein_coding	transcript	ENSSSCT00000003385.5
ENSSSCT00000003386	ENSSSCG00000003049	6	18366	ENSSSCT00000003386	ENSSSCG00000003049	ERFL	protein_coding	transcript	ENSSSCT00000003386.5
ENSSSCT00000003388	ENSSSCG00000003051	6	9349	ENSSSCT00000003388	ENSSSCG00000003051	CD177	protein_coding	transcript	ENSSSCT00000003388.5
ENSSSCT00000003389	ENSSSCG00000003052	6	3988	ENSSSCT00000003389	ENSSSCG00000003052	TEX101	protein_coding	transcript	ENSSSCT00000003389.5
ENSSSCT00000003390	ENSSSCG00000003053	6	2030	ENSSSCT00000003390	ENSSSCG00000003053	BSP1	protein_coding	transcript	ENSSSCT00000003390.4
ENSSSCT00000003392	ENSSSCG00000003055	6	22037	ENSSSCT00000003392	ENSSSCG00000003055	XRCC1	protein_coding	transcript	ENSSSCT00000003392.5
ENSSSCT00000003396	ENSSSCG00000003059	6	8491	ENSSSCT00000003396	ENSSSCG00000003059	ZNF428	protein_coding	transcript	ENSSSCT00000003396.5
ENSSSCT00000003398	ENSSSCG00000003061	6	15934	ENSSSCT00000003398	ENSSSCG00000003061	CADM4	protein_coding	transcript	ENSSSCT00000003398.5
ENSSSCT00000003399	ENSSSCG00000003062	6	4178	ENSSSCT00000003399	ENSSSCG00000003062	LYPD3	protein_coding	transcript	ENSSSCT00000003399.5
ENSSSCT00000003401	ENSSSCG00000003064	6	20397	ENSSSCT00000003401	ENSSSCG00000003064	ETHE1	protein_coding	transcript	ENSSSCT00000003401.5
ENSSSCT00000003405	ENSSSCG00000003068	6	18641	ENSSSCT00000003405	ENSSSCG00000003068	SMG9	protein_coding	transcript	ENSSSCT00000003405.5
ENSSSCT00000003406	ENSSSCG00000003069	6	13523	ENSSSCT00000003406	ENSSSCG00000003069	KCNN4	protein_coding	transcript	ENSSSCT00000003406.3
ENSSSCT00000003408	ENSSSCG00000003071	6	23981	ENSSSCT00000003408	ENSSSCG00000003071	ZNF404	protein_coding	transcript	ENSSSCT00000003408.5
ENSSSCT00000003410	ENSSSCG00000003073	6	4322	ENSSSCT00000003410	ENSSSCG00000003073	LYPD5	protein_coding	transcript	ENSSSCT00000003410.5
ENSSSCT00000003413	ENSSSCG00000038289	6	19205	ENSSSCT00000003413	ENSSSCG00000038289	NA	pseudogene	transcript	ENSSSCT00000003413.5
ENSSSCT00000003414	ENSSSCG00000003077	6	53170	ENSSSCT00000003414	ENSSSCG00000003077	ZNF112	protein_coding	transcript	ENSSSCT00000003414.5
ENSSSCT00000003415	ENSSSCG00000003078	6	21376	ENSSSCT00000003415	ENSSSCG00000003078	CEACAM19	protein_coding	transcript	ENSSSCT00000003415.3
ENSSSCT00000003418	ENSSSCG00000003080	6	18796	ENSSSCT00000003418	ENSSSCG00000003080	NA	protein_coding	transcript	ENSSSCT00000003418.5
ENSSSCT00000003423	ENSSSCG00000003085	6	27628	ENSSSCT00000003423	ENSSSCG00000003085	CLPTM1	protein_coding	transcript	ENSSSCT00000003423.5
ENSSSCT00000003424	ENSSSCG00000003086	6	1888	ENSSSCT00000003424	ENSSSCG00000003086	NA	protein_coding	transcript	ENSSSCT00000003424.5
ENSSSCT00000003426	ENSSSCG00000003088	6	3039	ENSSSCT00000003426	ENSSSCG00000003088	APOE	protein_coding	transcript	ENSSSCT00000003426.5
ENSSSCT00000003427	ENSSSCG00000003089	6	10314	ENSSSCT00000003427	ENSSSCG00000003089	TOMM40	protein_coding	transcript	ENSSSCT00000003427.5
ENSSSCT00000003428	ENSSSCG00000003090	6	41224	ENSSSCT00000003428	ENSSSCG00000003090	NA	protein_coding	transcript	ENSSSCT00000003428.5
ENSSSCT00000003429	ENSSSCG00000003090	6	33330	ENSSSCT00000003429	ENSSSCG00000003090	NA	protein_coding	transcript	ENSSSCT00000003429.4
ENSSSCT00000003430	ENSSSCG00000003093	6	27841	ENSSSCT00000003430	ENSSSCG00000003093	SYMPK	protein_coding	transcript	ENSSSCT00000003430.6
ENSSSCT00000003431	ENSSSCG00000003092	6	7661	ENSSSCT00000003431	ENSSSCG00000003092	FOXA3	protein_coding	transcript	ENSSSCT00000003431.5
ENSSSCT00000003432	ENSSSCG00000003093	6	42084	ENSSSCT00000003432	ENSSSCG00000003093	SYMPK	protein_coding	transcript	ENSSSCT00000003432.5
ENSSSCT00000003435	ENSSSCG00000003096	6	417	ENSSSCT00000003435	ENSSSCG00000003096	NANOS2	protein_coding	transcript	ENSSSCT00000003435.2
ENSSSCT00000003437	ENSSSCG00000003098	6	24067	ENSSSCT00000003437	ENSSSCG00000003098	PPP5C	protein_coding	transcript	ENSSSCT00000003437.5
ENSSSCT00000003439	ENSSSCG00000003100	6	23469	ENSSSCT00000003439	ENSSSCG00000003100	CCDC61	protein_coding	transcript	ENSSSCT00000003439.5
ENSSSCT00000003440	ENSSSCG00000003101	6	30174	ENSSSCT00000003440	ENSSSCG00000003101	HIF3A	protein_coding	transcript	ENSSSCT00000003440.5
ENSSSCT00000003441	ENSSSCG00000003102	6	1755	ENSSSCT00000003441	ENSSSCG00000003102	NA	protein_coding	transcript	ENSSSCT00000003441.4
ENSSSCT00000003442	ENSSSCG00000003103	6	9948	ENSSSCT00000003442	ENSSSCG00000003103	FKRP	protein_coding	transcript	ENSSSCT00000003442.5
ENSSSCT00000003443	ENSSSCG00000003104	6	25965	ENSSSCT00000003443	ENSSSCG00000003104	STRN4	protein_coding	transcript	ENSSSCT00000003443.5
ENSSSCT00000003444	ENSSSCG00000003105	6	14022	ENSSSCT00000003444	ENSSSCG00000003105	SLC1A5	protein_coding	transcript	ENSSSCT00000003444.4
ENSSSCT00000003446	ENSSSCG00000003107	6	129388	ENSSSCT00000003446	ENSSSCG00000003107	ARHGAP35	protein_coding	transcript	ENSSSCT00000003446.4
ENSSSCT00000003447	ENSSSCG00000003108	6	30034	ENSSSCT00000003447	ENSSSCG00000003108	NPAS1	protein_coding	transcript	ENSSSCT00000003447.5
ENSSSCT00000003448	ENSSSCG00000003109	6	2363	ENSSSCT00000003448	ENSSSCG00000003109	TMEM160	protein_coding	transcript	ENSSSCT00000003448.4
ENSSSCT00000003449	ENSSSCG00000003110	6	41355	ENSSSCT00000003449	ENSSSCG00000003110	ZC3H4	protein_coding	transcript	ENSSSCT00000003449.5
ENSSSCT00000003450	ENSSSCG00000003111	6	69666	ENSSSCT00000003450	ENSSSCG00000003111	SAE1	protein_coding	transcript	ENSSSCT00000003450.5
ENSSSCT00000003452	ENSSSCG00000003112	6	8582	ENSSSCT00000003452	ENSSSCG00000003112	BBC3	protein_coding	transcript	ENSSSCT00000003452.5
ENSSSCT00000003455	ENSSSCG00000003115	6	12479	ENSSSCT00000003455	ENSSSCG00000003115	MEIS3	protein_coding	transcript	ENSSSCT00000003455.4
ENSSSCT00000003461	ENSSSCG00000003120	6	25881	ENSSSCT00000003461	ENSSSCG00000003120	NAPA	protein_coding	transcript	ENSSSCT00000003461.5
ENSSSCT00000003464	ENSSSCG00000003123	6	2259	ENSSSCT00000003464	ENSSSCG00000003123	BSPH1	protein_coding	transcript	ENSSSCT00000003464.5
ENSSSCT00000003465	ENSSSCG00000003124	6	4587	ENSSSCT00000003465	ENSSSCG00000003124	CRX	protein_coding	transcript	ENSSSCT00000003465.3
ENSSSCT00000003466	ENSSSCG00000003125	6	19402	ENSSSCT00000003466	ENSSSCG00000003125	ELSPBP1	protein_coding	transcript	ENSSSCT00000003466.3
ENSSSCT00000003467	ENSSSCG00000003126	6	8125	ENSSSCT00000003467	ENSSSCG00000003126	CABP5	protein_coding	transcript	ENSSSCT00000003467.4
ENSSSCT00000003469	ENSSSCG00000003128	6	39527	ENSSSCT00000003469	ENSSSCG00000003128	LIG1	protein_coding	transcript	ENSSSCT00000003469.5
ENSSSCT00000003470	ENSSSCG00000003129	6	17714	ENSSSCT00000003470	ENSSSCG00000003129	ZSWIM9	protein_coding	transcript	ENSSSCT00000003470.5
ENSSSCT00000003472	ENSSSCG00000003131	6	9314	ENSSSCT00000003472	ENSSSCG00000003131	SYNGR4	protein_coding	transcript	ENSSSCT00000003472.4
ENSSSCT00000003473	ENSSSCG00000003132	6	8583	ENSSSCT00000003473	ENSSSCG00000003132	KDELR1	protein_coding	transcript	ENSSSCT00000003473.5
ENSSSCT00000003474	ENSSSCG00000003133	6	42616	ENSSSCT00000003474	ENSSSCG00000003133	GRIN2D	protein_coding	transcript	ENSSSCT00000003474.5
ENSSSCT00000003475	ENSSSCG00000003134	6	9534	ENSSSCT00000003475	ENSSSCG00000003134	GRWD1	protein_coding	transcript	ENSSSCT00000003475.5
ENSSSCT00000003476	ENSSSCG00000003135	6	4202	ENSSSCT00000003476	ENSSSCG00000003135	KCNJ14	protein_coding	transcript	ENSSSCT00000003476.5
ENSSSCT00000003477	ENSSSCG00000003136	6	8919	ENSSSCT00000003477	ENSSSCG00000003136	CYTH2	protein_coding	transcript	ENSSSCT00000003477.5
ENSSSCT00000003478	ENSSSCG00000003137	6	26619	ENSSSCT00000003478	ENSSSCG00000003137	PLEKHA4	protein_coding	transcript	ENSSSCT00000003478.5
ENSSSCT00000003479	ENSSSCG00000003139	6	17591	ENSSSCT00000003479	ENSSSCG00000003139	BCAT2	protein_coding	transcript	ENSSSCT00000003479.5
ENSSSCT00000003480	ENSSSCG00000003139	6	35107	ENSSSCT00000003480	ENSSSCG00000003139	BCAT2	protein_coding	transcript	ENSSSCT00000003480.5
ENSSSCT00000003482	ENSSSCG00000003140	6	3863	ENSSSCT00000003482	ENSSSCG00000003140	FGF21	protein_coding	transcript	ENSSSCT00000003482.5
ENSSSCT00000003486	ENSSSCG00000003143	6	5630	ENSSSCT00000003486	ENSSSCG00000003143	MAMSTR	protein_coding	transcript	ENSSSCT00000003486.5
ENSSSCT00000003487	ENSSSCG00000003144	6	6677	ENSSSCT00000003487	ENSSSCG00000003144	DHDH	protein_coding	transcript	ENSSSCT00000003487.5
ENSSSCT00000003489	ENSSSCG00000003145	6	12541	ENSSSCT00000003489	ENSSSCG00000003145	FUT2	protein_coding	transcript	ENSSSCT00000003489.3
ENSSSCT00000003491	ENSSSCG00000003146	6	10502	ENSSSCT00000003491	ENSSSCG00000003146	NTN5	protein_coding	transcript	ENSSSCT00000003491.5
ENSSSCT00000003492	ENSSSCG00000003147	6	5779	ENSSSCT00000003492	ENSSSCG00000003147	CA11	protein_coding	transcript	ENSSSCT00000003492.5
ENSSSCT00000003494	ENSSSCG00000003148	6	6062	ENSSSCT00000003494	ENSSSCG00000003148	DBP	protein_coding	transcript	ENSSSCT00000003494.4
ENSSSCT00000003495	ENSSSCG00000003149	6	10757	ENSSSCT00000003495	ENSSSCG00000003149	TULP2	protein_coding	transcript	ENSSSCT00000003495.5
ENSSSCT00000003496	ENSSSCG00000003150	6	21008	ENSSSCT00000003496	ENSSSCG00000003150	NUCB1	protein_coding	transcript	ENSSSCT00000003496.5
ENSSSCT00000003499	ENSSSCG00000003152	6	8917	ENSSSCT00000003499	ENSSSCG00000003152	RUVBL2	protein_coding	transcript	ENSSSCT00000003499.5
ENSSSCT00000003500	ENSSSCG00000003153	6	1579	ENSSSCT00000003500	ENSSSCG00000003153	FTL	protein_coding	transcript	ENSSSCT00000003500.5
ENSSSCT00000003502	ENSSSCG00000003154	6	17211	ENSSSCT00000003502	ENSSSCG00000003154	GYS1	protein_coding	transcript	ENSSSCT00000003502.4
ENSSSCT00000003504	ENSSSCG00000003155	6	3414	ENSSSCT00000003504	ENSSSCG00000003155	PPP1R15A	protein_coding	transcript	ENSSSCT00000003504.5
ENSSSCT00000003506	ENSSSCG00000003156	6	4247	ENSSSCT00000003506	ENSSSCG00000003156	HRC	protein_coding	transcript	ENSSSCT00000003506.4
ENSSSCT00000003507	ENSSSCG00000003157	6	3601	ENSSSCT00000003507	ENSSSCG00000003157	LIN7B	protein_coding	transcript	ENSSSCT00000003507.5
ENSSSCT00000003508	ENSSSCG00000003144	6	6642	ENSSSCT00000003508	ENSSSCG00000003144	DHDH	protein_coding	transcript	ENSSSCT00000003508.5
ENSSSCT00000003509	ENSSSCG00000003159	6	3323	ENSSSCT00000003509	ENSSSCG00000003159	KCNA7	protein_coding	transcript	ENSSSCT00000003509.5
ENSSSCT00000003510	ENSSSCG00000003160	6	2847	ENSSSCT00000003510	ENSSSCG00000003160	NTF4	protein_coding	transcript	ENSSSCT00000003510.3
ENSSSCT00000003511	ENSSSCG00000003161	6	8366	ENSSSCT00000003511	ENSSSCG00000003161	PRRG2	protein_coding	transcript	ENSSSCT00000003511.5
ENSSSCT00000003515	ENSSSCG00000003165	6	3180	ENSSSCT00000003515	ENSSSCG00000003165	RPS11	protein_coding	transcript	ENSSSCT00000003515.5
ENSSSCT00000003518	ENSSSCG00000003168	6	18677	ENSSSCT00000003518	ENSSSCG00000003168	ALDH16A1	protein_coding	transcript	ENSSSCT00000003518.4
ENSSSCT00000003519	ENSSSCG00000003169	6	11078	ENSSSCT00000003519	ENSSSCG00000003169	PIH1D1	protein_coding	transcript	ENSSSCT00000003519.4
ENSSSCT00000003520	ENSSSCG00000003170	6	10486	ENSSSCT00000003520	ENSSSCG00000003170	SLC17A7	protein_coding	transcript	ENSSSCT00000003520.5
ENSSSCT00000003521	ENSSSCG00000003171	6	5856	ENSSSCT00000003521	ENSSSCG00000003171	PTH2	protein_coding	transcript	ENSSSCT00000003521.4
ENSSSCT00000003522	ENSSSCG00000003172	6	23830	ENSSSCT00000003522	ENSSSCG00000003172	KASH5	protein_coding	transcript	ENSSSCT00000003522.5
ENSSSCT00000003528	ENSSSCG00000003177	6	6886	ENSSSCT00000003528	ENSSSCG00000003177	NA	protein_coding	transcript	ENSSSCT00000003528.4
ENSSSCT00000003530	ENSSSCG00000003178	6	4787	ENSSSCT00000003530	ENSSSCG00000003178	IRF3	protein_coding	transcript	ENSSSCT00000003530.5
ENSSSCT00000003535	ENSSSCG00000003183	6	4120	ENSSSCT00000003535	ENSSSCG00000003183	RRAS	protein_coding	transcript	ENSSSCT00000003535.5
ENSSSCT00000003540	ENSSSCG00000003187	6	9963	ENSSSCT00000003540	ENSSSCG00000003187	FCGRT	protein_coding	transcript	ENSSSCT00000003540.5
ENSSSCT00000003542	ENSSSCG00000003187	6	16592	ENSSSCT00000003542	ENSSSCG00000003187	FCGRT	protein_coding	transcript	ENSSSCT00000003542.5
ENSSSCT00000003544	ENSSSCG00000003189	6	11477	ENSSSCT00000003544	ENSSSCG00000003189	PRMT1	protein_coding	transcript	ENSSSCT00000003544.4
ENSSSCT00000003546	ENSSSCG00000003191	6	18760	ENSSSCT00000003546	ENSSSCG00000003191	TSKS	protein_coding	transcript	ENSSSCT00000003546.5
ENSSSCT00000003547	ENSSSCG00000003192	6	5782	ENSSSCT00000003547	ENSSSCG00000003192	IL4I1	protein_coding	transcript	ENSSSCT00000003547.6
ENSSSCT00000003548	ENSSSCG00000003193	6	16126	ENSSSCT00000003548	ENSSSCG00000003193	TBC1D17	protein_coding	transcript	ENSSSCT00000003548.4
ENSSSCT00000003549	ENSSSCG00000003194	6	9054	ENSSSCT00000003549	ENSSSCG00000003194	AKT1S1	protein_coding	transcript	ENSSSCT00000003549.5
ENSSSCT00000003550	ENSSSCG00000003195	6	6451	ENSSSCT00000003550	ENSSSCG00000003195	PNKP	protein_coding	transcript	ENSSSCT00000003550.5
ENSSSCT00000003551	ENSSSCG00000003196	6	8557	ENSSSCT00000003551	ENSSSCG00000003196	PTOV1	protein_coding	transcript	ENSSSCT00000003551.4
ENSSSCT00000003552	ENSSSCG00000003197	6	18500	ENSSSCT00000003552	ENSSSCG00000003197	MED25	protein_coding	transcript	ENSSSCT00000003552.5
ENSSSCT00000003554	ENSSSCG00000003199	6	37394	ENSSSCT00000003554	ENSSSCG00000003199	AP2A1	protein_coding	transcript	ENSSSCT00000003554.5
ENSSSCT00000003556	ENSSSCG00000003201	6	5019	ENSSSCT00000003556	ENSSSCG00000003201	ATF5	protein_coding	transcript	ENSSSCT00000003556.4
ENSSSCT00000003559	ENSSSCG00000003204	6	47216	ENSSSCT00000003559	ENSSSCG00000003204	VRK3	protein_coding	transcript	ENSSSCT00000003559.5
ENSSSCT00000003562	ENSSSCG00000003207	6	9659	ENSSSCT00000003562	ENSSSCG00000003207	IZUMO2	protein_coding	transcript	ENSSSCT00000003562.4
ENSSSCT00000003566	ENSSSCG00000003211	6	5957	ENSSSCT00000003566	ENSSSCG00000003211	NR1H2	protein_coding	transcript	ENSSSCT00000003566.5
ENSSSCT00000003569	ENSSSCG00000003214	6	12974	ENSSSCT00000003569	ENSSSCG00000003214	KCNC3	protein_coding	transcript	ENSSSCT00000003569.5
ENSSSCT00000003572	ENSSSCG00000003216	6	14393	ENSSSCT00000003572	ENSSSCG00000003216	POLD1	protein_coding	transcript	ENSSSCT00000003572.4
ENSSSCT00000003573	ENSSSCG00000003217	6	3606	ENSSSCT00000003573	ENSSSCG00000003217	JOSD2	protein_coding	transcript	ENSSSCT00000003573.5
ENSSSCT00000003574	ENSSSCG00000003218	6	27726	ENSSSCT00000003574	ENSSSCG00000003218	MYBPC2	protein_coding	transcript	ENSSSCT00000003574.5
ENSSSCT00000003575	ENSSSCG00000003218	6	27613	ENSSSCT00000003575	ENSSSCG00000003218	MYBPC2	protein_coding	transcript	ENSSSCT00000003575.5
ENSSSCT00000003577	ENSSSCG00000003219	6	5642	ENSSSCT00000003577	ENSSSCG00000003219	GARIN5A	protein_coding	transcript	ENSSSCT00000003577.5
ENSSSCT00000003581	ENSSSCG00000003222	6	16225	ENSSSCT00000003581	ENSSSCG00000003222	SYT3	protein_coding	transcript	ENSSSCT00000003581.5
ENSSSCT00000003584	ENSSSCG00000003225	6	10415	ENSSSCT00000003584	ENSSSCG00000003225	NA	protein_coding	transcript	ENSSSCT00000003584.6
ENSSSCT00000003586	ENSSSCG00000003227	6	16374	ENSSSCT00000003586	ENSSSCG00000003227	NA	protein_coding	transcript	ENSSSCT00000003586.5
ENSSSCT00000003587	ENSSSCG00000003228	6	10393	ENSSSCT00000003587	ENSSSCG00000003228	VSIG10L	protein_coding	transcript	ENSSSCT00000003587.4
ENSSSCT00000003588	ENSSSCG00000003229	6	15768	ENSSSCT00000003588	ENSSSCG00000003229	ETFB	protein_coding	transcript	ENSSSCT00000003588.5
ENSSSCT00000003590	ENSSSCG00000003231	6	1739	ENSSSCT00000003590	ENSSSCG00000003231	NKG7	protein_coding	transcript	ENSSSCT00000003590.3
ENSSSCT00000003591	ENSSSCG00000003232	6	7594	ENSSSCT00000003591	ENSSSCG00000003232	LIM2	protein_coding	transcript	ENSSSCT00000003591.5
ENSSSCT00000003592	ENSSSCG00000003233	6	10551	ENSSSCT00000003592	ENSSSCG00000003233	ZNF175	protein_coding	transcript	ENSSSCT00000003592.4
ENSSSCT00000003597	ENSSSCG00000003238	6	9718	ENSSSCT00000003597	ENSSSCG00000003238	SPACA6	protein_coding	transcript	ENSSSCT00000003597.5
ENSSSCT00000003598	ENSSSCG00000003239	6	6381	ENSSSCT00000003598	ENSSSCG00000003239	HAS1	protein_coding	transcript	ENSSSCT00000003598.3
ENSSSCT00000003599	ENSSSCG00000003240	6	2721	ENSSSCT00000003599	ENSSSCG00000003240	NA	protein_coding	transcript	ENSSSCT00000003599.5
ENSSSCT00000003600	ENSSSCG00000003241	6	32571	ENSSSCT00000003600	ENSSSCG00000003241	ZNF614	protein_coding	transcript	ENSSSCT00000003600.5
ENSSSCT00000003608	ENSSSCG00000063476	6	7086	ENSSSCT00000003608	ENSSSCG00000063476	NA	protein_coding	transcript	ENSSSCT00000003608.5
ENSSSCT00000003610	ENSSSCG00000054437	6	10284	ENSSSCT00000003610	ENSSSCG00000054437	NA	protein_coding	transcript	ENSSSCT00000003610.5
ENSSSCT00000003612	ENSSSCG00000032113	6	9212	ENSSSCT00000003612	ENSSSCG00000032113	NA	protein_coding	transcript	ENSSSCT00000003612.5
ENSSSCT00000003613	ENSSSCG00000003253	6	7868	ENSSSCT00000003613	ENSSSCG00000003253	MYADM	protein_coding	transcript	ENSSSCT00000003613.5
ENSSSCT00000003615	ENSSSCG00000003255	6	18798	ENSSSCT00000003615	ENSSSCG00000003255	CACNG8	protein_coding	transcript	ENSSSCT00000003615.5
ENSSSCT00000003617	ENSSSCG00000003256	6	20731	ENSSSCT00000003617	ENSSSCG00000003256	PRKCG	protein_coding	transcript	ENSSSCT00000003617.5
ENSSSCT00000003618	ENSSSCG00000003257	6	20966	ENSSSCT00000003618	ENSSSCG00000003257	CACNG6	protein_coding	transcript	ENSSSCT00000003618.5
ENSSSCT00000003620	ENSSSCG00000003259	6	8333	ENSSSCT00000003620	ENSSSCG00000003259	OSCAR	protein_coding	transcript	ENSSSCT00000003620.4
ENSSSCT00000003621	ENSSSCG00000033542	6	19862	ENSSSCT00000003621	ENSSSCG00000033542	VSTM1	protein_coding	transcript	ENSSSCT00000003621.5
ENSSSCT00000003622	ENSSSCG00000003261	6	10178	ENSSSCT00000003622	ENSSSCG00000003261	NA	protein_coding	transcript	ENSSSCT00000003622.4
ENSSSCT00000003623	ENSSSCG00000003262	6	6679	ENSSSCT00000003623	ENSSSCG00000003262	TFPT	protein_coding	transcript	ENSSSCT00000003623.5
ENSSSCT00000003624	ENSSSCG00000003263	6	16347	ENSSSCT00000003624	ENSSSCG00000003263	PRPF31	protein_coding	transcript	ENSSSCT00000003624.5
ENSSSCT00000003626	ENSSSCG00000003265	6	6068	ENSSSCT00000003626	ENSSSCG00000003265	LENG1	protein_coding	transcript	ENSSSCT00000003626.5
ENSSSCT00000003627	ENSSSCG00000003266	6	14290	ENSSSCT00000003627	ENSSSCG00000003266	TMC4	protein_coding	transcript	ENSSSCT00000003627.4
ENSSSCT00000003628	ENSSSCG00000003267	6	16286	ENSSSCT00000003628	ENSSSCG00000003267	MBOAT7	protein_coding	transcript	ENSSSCT00000003628.5
ENSSSCT00000003629	ENSSSCG00000003268	6	8375	ENSSSCT00000003629	ENSSSCG00000003268	TSEN34	protein_coding	transcript	ENSSSCT00000003629.5
ENSSSCT00000003630	ENSSSCG00000003269	6	2643	ENSSSCT00000003630	ENSSSCG00000003269	LENG9	protein_coding	transcript	ENSSSCT00000003630.4
ENSSSCT00000003632	ENSSSCG00000003271	6	15764	ENSSSCT00000003632	ENSSSCG00000003271	TTYH1	protein_coding	transcript	ENSSSCT00000003632.5
ENSSSCT00000003633	ENSSSCG00000045878	6	1749	ENSSSCT00000003633	ENSSSCG00000045878	NA	protein_coding	transcript	ENSSSCT00000003633.4
ENSSSCT00000003637	ENSSSCG00000034284	6	8040	ENSSSCT00000003637	ENSSSCG00000034284	NA	protein_coding	transcript	ENSSSCT00000003637.5
ENSSSCT00000003641	ENSSSCG00000003278	6	7557	ENSSSCT00000003641	ENSSSCG00000003278	NA	protein_coding	transcript	ENSSSCT00000003641.4
ENSSSCT00000003644	ENSSSCG00000022675	6	6748	ENSSSCT00000003644	ENSSSCG00000022675	NCR1	protein_coding	transcript	ENSSSCT00000003644.5
ENSSSCT00000003646	ENSSSCG00000029231	6	3129	ENSSSCT00000003646	ENSSSCG00000029231	NA	protein_coding	transcript	ENSSSCT00000003646.5
ENSSSCT00000003648	ENSSSCG00000003284	6	9793	ENSSSCT00000003648	ENSSSCG00000003284	FCAR	protein_coding	transcript	ENSSSCT00000003648.3
ENSSSCT00000003649	ENSSSCG00000022675	6	7080	ENSSSCT00000003649	ENSSSCG00000022675	NCR1	protein_coding	transcript	ENSSSCT00000003649.5
ENSSSCT00000003650	ENSSSCG00000003286	6	21315	ENSSSCT00000003650	ENSSSCG00000003286	NA	protein_coding	transcript	ENSSSCT00000003650.4
ENSSSCT00000003652	ENSSSCG00000003288	6	11454	ENSSSCT00000003652	ENSSSCG00000003288	HSPBP1	protein_coding	transcript	ENSSSCT00000003652.4
ENSSSCT00000003653	ENSSSCG00000003289	6	7537	ENSSSCT00000003653	ENSSSCG00000003289	ISOC2	protein_coding	transcript	ENSSSCT00000003653.5
ENSSSCT00000003665	ENSSSCG00000003301	6	22231	ENSSSCT00000003665	ENSSSCG00000003301	PPP6R1	protein_coding	transcript	ENSSSCT00000003665.5
ENSSSCT00000003666	ENSSSCG00000003302	6	2637	ENSSSCT00000003666	ENSSSCG00000003302	NA	protein_coding	transcript	ENSSSCT00000003666.4
ENSSSCT00000003670	ENSSSCG00000003306	6	12700	ENSSSCT00000003670	ENSSSCG00000003306	HELZ2	protein_coding	transcript	ENSSSCT00000003670.5
ENSSSCT00000003671	ENSSSCG00000003307	6	25267	ENSSSCT00000003671	ENSSSCG00000003307	NLRP9	protein_coding	transcript	ENSSSCT00000003671.4
ENSSSCT00000003675	ENSSSCG00000003311	6	829	ENSSSCT00000003675	ENSSSCG00000003311	NA	protein_coding	transcript	ENSSSCT00000003675.4
ENSSSCT00000003679	ENSSSCG00000003315	6	19908	ENSSSCT00000003679	ENSSSCG00000003315	NLRP8	protein_coding	transcript	ENSSSCT00000003679.4
ENSSSCT00000003681	ENSSSCG00000003317	6	23365	ENSSSCT00000003681	ENSSSCG00000003317	ZNF787	protein_coding	transcript	ENSSSCT00000003681.5
ENSSSCT00000003688	ENSSSCG00000003322	6	20094	ENSSSCT00000003688	ENSSSCG00000003322	NA	protein_coding	transcript	ENSSSCT00000003688.4
ENSSSCT00000003692	ENSSSCG00000003326	6	7430	ENSSSCT00000003692	ENSSSCG00000003326	PEG3	protein_coding	transcript	ENSSSCT00000003692.4
ENSSSCT00000003696	ENSSSCG00000003329	6	14124	ENSSSCT00000003696	ENSSSCG00000003329	ACAP3	protein_coding	transcript	ENSSSCT00000003696.5
ENSSSCT00000003699	ENSSSCG00000003332	6	10097	ENSSSCT00000003699	ENSSSCG00000003332	SDF4	protein_coding	transcript	ENSSSCT00000003699.5
ENSSSCT00000003700	ENSSSCG00000003333	6	4469	ENSSSCT00000003700	ENSSSCG00000003333	C1QTNF12	protein_coding	transcript	ENSSSCT00000003700.4
ENSSSCT00000003701	ENSSSCG00000003334	6	12530	ENSSSCT00000003701	ENSSSCG00000003334	UBE2J2	protein_coding	transcript	ENSSSCT00000003701.5
ENSSSCT00000003703	ENSSSCG00000003336	6	14322	ENSSSCT00000003703	ENSSSCG00000003336	TTLL10	protein_coding	transcript	ENSSSCT00000003703.5
ENSSSCT00000003707	ENSSSCG00000003338	6	2952	ENSSSCT00000003707	ENSSSCG00000003338	PUSL1	protein_coding	transcript	ENSSSCT00000003707.5
ENSSSCT00000003708	ENSSSCG00000003339	6	8943	ENSSSCT00000003708	ENSSSCG00000003339	INTS11	protein_coding	transcript	ENSSSCT00000003708.4
ENSSSCT00000003710	ENSSSCG00000003341	6	9820	ENSSSCT00000003710	ENSSSCG00000003341	TAS1R3	protein_coding	transcript	ENSSSCT00000003710.4
ENSSSCT00000003711	ENSSSCG00000003342	6	11125	ENSSSCT00000003711	ENSSSCG00000003342	DVL1	protein_coding	transcript	ENSSSCT00000003711.4
ENSSSCT00000003712	ENSSSCG00000003343	6	20113	ENSSSCT00000003712	ENSSSCG00000003343	ATAD3A	protein_coding	transcript	ENSSSCT00000003712.4
ENSSSCT00000003713	ENSSSCG00000003344	6	5309	ENSSSCT00000003713	ENSSSCG00000003344	VWA1	protein_coding	transcript	ENSSSCT00000003713.4
ENSSSCT00000003715	ENSSSCG00000003346	6	2020	ENSSSCT00000003715	ENSSSCG00000003346	NA	protein_coding	transcript	ENSSSCT00000003715.4
ENSSSCT00000003717	ENSSSCG00000003348	6	26834	ENSSSCT00000003717	ENSSSCG00000003348	NA	protein_coding	transcript	ENSSSCT00000003717.5
ENSSSCT00000003719	ENSSSCG00000003350	6	12901	ENSSSCT00000003719	ENSSSCG00000003350	MIB2	protein_coding	transcript	ENSSSCT00000003719.5
ENSSSCT00000003720	ENSSSCG00000003351	6	3082	ENSSSCT00000003720	ENSSSCG00000003351	MMP23B	protein_coding	transcript	ENSSSCT00000003720.4
ENSSSCT00000003721	ENSSSCG00000003352	6	14899	ENSSSCT00000003721	ENSSSCG00000003352	NA	protein_coding	transcript	ENSSSCT00000003721.5
ENSSSCT00000003723	ENSSSCG00000003354	6	5271	ENSSSCT00000003723	ENSSSCG00000003354	CCNL2	protein_coding	transcript	ENSSSCT00000003723.5
ENSSSCT00000003725	ENSSSCG00000003356	6	36118	ENSSSCT00000003725	ENSSSCG00000003356	MMEL1	protein_coding	transcript	ENSSSCT00000003725.5
ENSSSCT00000003726	ENSSSCG00000003357	6	1134	ENSSSCT00000003726	ENSSSCG00000003357	ACTRT2	protein_coding	transcript	ENSSSCT00000003726.2
ENSSSCT00000003728	ENSSSCG00000003359	6	3527	ENSSSCT00000003728	ENSSSCG00000003359	TPRG1L	protein_coding	transcript	ENSSSCT00000003728.4
ENSSSCT00000003736	ENSSSCG00000000697	5	39182	ENSSSCT00000003736	ENSSSCG00000000697	CHD4	protein_coding	transcript	ENSSSCT00000003736.5
ENSSSCT00000003738	ENSSSCG00000003368	6	9959	ENSSSCT00000003738	ENSSSCG00000003368	RNF207	protein_coding	transcript	ENSSSCT00000003738.5
ENSSSCT00000003739	ENSSSCG00000003369	6	6865	ENSSSCT00000003739	ENSSSCG00000003369	ICMT	protein_coding	transcript	ENSSSCT00000003739.5
ENSSSCT00000003740	ENSSSCG00000003370	6	1811	ENSSSCT00000003740	ENSSSCG00000003370	HES3	protein_coding	transcript	ENSSSCT00000003740.4
ENSSSCT00000003741	ENSSSCG00000003371	6	6556	ENSSSCT00000003741	ENSSSCG00000003371	GPR153	protein_coding	transcript	ENSSSCT00000003741.5
ENSSSCT00000003744	ENSSSCG00000003374	6	32513	ENSSSCT00000003744	ENSSSCG00000003374	ESPN	protein_coding	transcript	ENSSSCT00000003744.5
ENSSSCT00000003745	ENSSSCG00000003376	6	31573	ENSSSCT00000003745	ENSSSCG00000003376	PLEKHG5	protein_coding	transcript	ENSSSCT00000003745.6
ENSSSCT00000003746	ENSSSCG00000003376	6	24246	ENSSSCT00000003746	ENSSSCG00000003376	PLEKHG5	protein_coding	transcript	ENSSSCT00000003746.4
ENSSSCT00000003747	ENSSSCG00000003377	6	100843	ENSSSCT00000003747	ENSSSCG00000003377	ACOT7	protein_coding	transcript	ENSSSCT00000003747.3
ENSSSCT00000003750	ENSSSCG00000003379	6	14191	ENSSSCT00000003750	ENSSSCG00000003379	KLHL21	protein_coding	transcript	ENSSSCT00000003750.5
ENSSSCT00000003751	ENSSSCG00000040001	6	4618	ENSSSCT00000003751	ENSSSCG00000040001	TNFRSF25	protein_coding	transcript	ENSSSCT00000003751.5
ENSSSCT00000003753	ENSSSCG00000003382	6	13783	ENSSSCT00000003753	ENSSSCG00000003382	TAS1R1	protein_coding	transcript	ENSSSCT00000003753.5
ENSSSCT00000003754	ENSSSCG00000003383	6	7720	ENSSSCT00000003754	ENSSSCG00000003383	ZBTB48	protein_coding	transcript	ENSSSCT00000003754.5
ENSSSCT00000003755	ENSSSCG00000003384	6	66554	ENSSSCT00000003755	ENSSSCG00000003384	DNAJC11	protein_coding	transcript	ENSSSCT00000003755.4
ENSSSCT00000003756	ENSSSCG00000003385	6	16303	ENSSSCT00000003756	ENSSSCG00000003385	PARK7	protein_coding	transcript	ENSSSCT00000003756.5
ENSSSCT00000003757	ENSSSCG00000003386	6	19128	ENSSSCT00000003757	ENSSSCG00000003386	TNFRSF9	protein_coding	transcript	ENSSSCT00000003757.5
ENSSSCT00000003759	ENSSSCG00000003388	6	16617	ENSSSCT00000003759	ENSSSCG00000003388	SLC45A1	protein_coding	transcript	ENSSSCT00000003759.5
ENSSSCT00000003761	ENSSSCG00000003390	6	19506	ENSSSCT00000003761	ENSSSCG00000003390	SLC2A7	protein_coding	transcript	ENSSSCT00000003761.4
ENSSSCT00000003762	ENSSSCG00000003391	6	21382	ENSSSCT00000003762	ENSSSCG00000003391	CA6	protein_coding	transcript	ENSSSCT00000003762.4
ENSSSCT00000003764	ENSSSCG00000003393	6	25148	ENSSSCT00000003764	ENSSSCG00000003393	TMEM201	protein_coding	transcript	ENSSSCT00000003764.5
ENSSSCT00000003767	ENSSSCG00000003396	6	78889	ENSSSCT00000003767	ENSSSCG00000003396	CLSTN1	protein_coding	transcript	ENSSSCT00000003767.4
ENSSSCT00000003769	ENSSSCG00000003398	6	116619	ENSSSCT00000003769	ENSSSCG00000003398	UBE4B	protein_coding	transcript	ENSSSCT00000003769.5
ENSSSCT00000003771	ENSSSCG00000003399	6	13147	ENSSSCT00000003771	ENSSSCG00000003399	RBP7	protein_coding	transcript	ENSSSCT00000003771.5
ENSSSCT00000003772	ENSSSCG00000003400	6	38694	ENSSSCT00000003772	ENSSSCG00000003400	NMNAT1	protein_coding	transcript	ENSSSCT00000003772.5
ENSSSCT00000003774	ENSSSCG00000003402	6	16865	ENSSSCT00000003774	ENSSSCG00000003402	PGD	protein_coding	transcript	ENSSSCT00000003774.4
ENSSSCT00000003775	ENSSSCG00000027822	6	1647	ENSSSCT00000003775	ENSSSCG00000027822	CORT	protein_coding	transcript	ENSSSCT00000003775.4
ENSSSCT00000003776	ENSSSCG00000003403	6	10024	ENSSSCT00000003776	ENSSSCG00000003403	CENPS	protein_coding	transcript	ENSSSCT00000003776.4
ENSSSCT00000003777	ENSSSCG00000003404	6	10819	ENSSSCT00000003777	ENSSSCG00000003404	DFFA	protein_coding	transcript	ENSSSCT00000003777.5
ENSSSCT00000003778	ENSSSCG00000003405	6	134168	ENSSSCT00000003778	ENSSSCG00000003405	PEX14	protein_coding	transcript	ENSSSCT00000003778.3
ENSSSCT00000003780	ENSSSCG00000003407	6	26733	ENSSSCT00000003780	ENSSSCG00000003407	CASZ1	protein_coding	transcript	ENSSSCT00000003780.5
ENSSSCT00000003785	ENSSSCG00000003412	6	23435	ENSSSCT00000003785	ENSSSCG00000003412	EXOSC10	protein_coding	transcript	ENSSSCT00000003785.5
ENSSSCT00000003786	ENSSSCG00000003413	6	125900	ENSSSCT00000003786	ENSSSCG00000003413	MTOR	protein_coding	transcript	ENSSSCT00000003786.4
ENSSSCT00000003787	ENSSSCG00000003414	6	5677	ENSSSCT00000003787	ENSSSCG00000003414	ANGPTL7	protein_coding	transcript	ENSSSCT00000003787.5
ENSSSCT00000003790	ENSSSCG00000003417	6	57123	ENSSSCT00000003790	ENSSSCG00000003417	DISP3	protein_coding	transcript	ENSSSCT00000003790.5
ENSSSCT00000003795	ENSSSCG00000003421	6	10858	ENSSSCT00000003795	ENSSSCG00000003421	NA	protein_coding	transcript	ENSSSCT00000003795.5
ENSSSCT00000003797	ENSSSCG00000003423	6	27880	ENSSSCT00000003797	ENSSSCG00000003423	DRAXIN	protein_coding	transcript	ENSSSCT00000003797.5
ENSSSCT00000003807	ENSSSCG00000003429	6	34058	ENSSSCT00000003807	ENSSSCG00000003429	CLCN6	protein_coding	transcript	ENSSSCT00000003807.5
ENSSSCT00000003808	ENSSSCG00000061442	6	2561	ENSSSCT00000003808	ENSSSCG00000061442	NPPA	protein_coding	transcript	ENSSSCT00000003808.5
ENSSSCT00000003809	ENSSSCG00000003431	6	1873	ENSSSCT00000003809	ENSSSCG00000003431	NPPB	protein_coding	transcript	ENSSSCT00000003809.5
ENSSSCT00000003810	ENSSSCG00000003432	6	4940	ENSSSCT00000003810	ENSSSCG00000003432	KIAA2013	protein_coding	transcript	ENSSSCT00000003810.5
ENSSSCT00000003812	ENSSSCG00000003434	6	27931	ENSSSCT00000003812	ENSSSCG00000003434	MFN2	protein_coding	transcript	ENSSSCT00000003812.5
ENSSSCT00000003813	ENSSSCG00000003435	6	10514	ENSSSCT00000003813	ENSSSCG00000003435	MIIP	protein_coding	transcript	ENSSSCT00000003813.5
ENSSSCT00000003816	ENSSSCG00000003438	6	253170	ENSSSCT00000003816	ENSSSCG00000003438	VPS13D	protein_coding	transcript	ENSSSCT00000003816.5
ENSSSCT00000003817	ENSSSCG00000003439	6	42580	ENSSSCT00000003817	ENSSSCG00000003439	DHRS3	protein_coding	transcript	ENSSSCT00000003817.5
ENSSSCT00000003820	ENSSSCG00000003440	6	15449	ENSSSCT00000003820	ENSSSCG00000003440	AADACL4	protein_coding	transcript	ENSSSCT00000003820.5
ENSSSCT00000003821	ENSSSCG00000003441	6	6715	ENSSSCT00000003821	ENSSSCG00000003441	AADACL3	protein_coding	transcript	ENSSSCT00000003821.5
ENSSSCT00000003822	ENSSSCG00000003442	6	12592	ENSSSCT00000003822	ENSSSCG00000003442	CFAP107	protein_coding	transcript	ENSSSCT00000003822.5
ENSSSCT00000003824	ENSSSCG00000003444	6	3013	ENSSSCT00000003824	ENSSSCG00000003444	NA	protein_coding	transcript	ENSSSCT00000003824.4
ENSSSCT00000003825	ENSSSCG00000033480	6	3202	ENSSSCT00000003825	ENSSSCG00000033480	NA	protein_coding	transcript	ENSSSCT00000003825.3
ENSSSCT00000003826	ENSSSCG00000031836	6	5680	ENSSSCT00000003826	ENSSSCG00000031836	NA	protein_coding	transcript	ENSSSCT00000003826.5
ENSSSCT00000003827	ENSSSCG00000063473	6	3363	ENSSSCT00000003827	ENSSSCG00000063473	NA	protein_coding	transcript	ENSSSCT00000003827.4
ENSSSCT00000003829	ENSSSCG00000003448	6	1140	ENSSSCT00000003829	ENSSSCG00000003448	NA	protein_coding	transcript	ENSSSCT00000003829.4
ENSSSCT00000003830	ENSSSCG00000003449	6	26411	ENSSSCT00000003830	ENSSSCG00000003449	LRRC38	protein_coding	transcript	ENSSSCT00000003830.5
ENSSSCT00000003832	ENSSSCG00000003451	6	30940	ENSSSCT00000003832	ENSSSCG00000003451	PDPN	protein_coding	transcript	ENSSSCT00000003832.5
ENSSSCT00000003834	ENSSSCG00000020710	6	121105	ENSSSCT00000003834	ENSSSCG00000020710	PRDM2	protein_coding	transcript	ENSSSCT00000003834.4
ENSSSCT00000003836	ENSSSCG00000003455	6	133917	ENSSSCT00000003836	ENSSSCG00000003455	FHAD1	protein_coding	transcript	ENSSSCT00000003836.5
ENSSSCT00000003841	ENSSSCG00000003458	6	16601	ENSSSCT00000003841	ENSSSCG00000003458	EFHD2	protein_coding	transcript	ENSSSCT00000003841.5
ENSSSCT00000003842	ENSSSCG00000054068	6	6474	ENSSSCT00000003842	ENSSSCG00000054068	CTRC	protein_coding	transcript	ENSSSCT00000003842.4
ENSSSCT00000003844	ENSSSCG00000003459	6	15946	ENSSSCT00000003844	ENSSSCG00000003459	CELA2A	protein_coding	transcript	ENSSSCT00000003844.2
ENSSSCT00000003846	ENSSSCG00000003460	6	23492	ENSSSCT00000003846	ENSSSCG00000003460	CASP9	protein_coding	transcript	ENSSSCT00000003846.5
ENSSSCT00000003849	ENSSSCG00000003463	6	9433	ENSSSCT00000003849	ENSSSCG00000003463	AGMAT	protein_coding	transcript	ENSSSCT00000003849.4
ENSSSCT00000003850	ENSSSCG00000003464	6	39058	ENSSSCT00000003850	ENSSSCG00000003464	DNAJC16	protein_coding	transcript	ENSSSCT00000003850.5
ENSSSCT00000003851	ENSSSCG00000003465	6	29930	ENSSSCT00000003851	ENSSSCG00000003465	FBLIM1	protein_coding	transcript	ENSSSCT00000003851.5
ENSSSCT00000003852	ENSSSCG00000003466	6	4415	ENSSSCT00000003852	ENSSSCG00000003466	TMEM82	protein_coding	transcript	ENSSSCT00000003852.5
ENSSSCT00000003854	ENSSSCG00000003468	6	42799	ENSSSCT00000003854	ENSSSCG00000003468	PLEKHM2	protein_coding	transcript	ENSSSCT00000003854.5
ENSSSCT00000003855	ENSSSCG00000026345	6	13700	ENSSSCT00000003855	ENSSSCG00000026345	NA	protein_coding	transcript	ENSSSCT00000003855.4
ENSSSCT00000003856	ENSSSCG00000003470	6	18754	ENSSSCT00000003856	ENSSSCG00000003470	FAM131C	protein_coding	transcript	ENSSSCT00000003856.4
ENSSSCT00000003857	ENSSSCG00000003471	6	27848	ENSSSCT00000003857	ENSSSCG00000003471	EPHA2	protein_coding	transcript	ENSSSCT00000003857.4
ENSSSCT00000003858	ENSSSCG00000003472	6	17448	ENSSSCT00000003858	ENSSSCG00000003472	ARHGEF19	protein_coding	transcript	ENSSSCT00000003858.3
ENSSSCT00000003859	ENSSSCG00000003473	6	4685	ENSSSCT00000003859	ENSSSCG00000003473	CPLANE2	protein_coding	transcript	ENSSSCT00000003859.5
ENSSSCT00000003862	ENSSSCG00000003476	6	38844	ENSSSCT00000003862	ENSSSCG00000003476	NA	protein_coding	transcript	ENSSSCT00000003862.5
ENSSSCT00000003863	ENSSSCG00000003477	6	19640	ENSSSCT00000003863	ENSSSCG00000003477	NECAP2	protein_coding	transcript	ENSSSCT00000003863.4
ENSSSCT00000003864	ENSSSCG00000003478	6	47195	ENSSSCT00000003864	ENSSSCG00000003478	CROCC	protein_coding	transcript	ENSSSCT00000003864.5
ENSSSCT00000003865	ENSSSCG00000003479	6	8121	ENSSSCT00000003865	ENSSSCG00000003479	MFAP2	protein_coding	transcript	ENSSSCT00000003865.5
ENSSSCT00000003868	ENSSSCG00000003482	6	35281	ENSSSCT00000003868	ENSSSCG00000003482	PADI3	protein_coding	transcript	ENSSSCT00000003868.6
ENSSSCT00000003869	ENSSSCG00000003483	6	30405	ENSSSCT00000003869	ENSSSCG00000003483	PADI4	protein_coding	transcript	ENSSSCT00000003869.6
ENSSSCT00000003870	ENSSSCG00000003484	6	17136	ENSSSCT00000003870	ENSSSCG00000003484	PADI6	protein_coding	transcript	ENSSSCT00000003870.6
ENSSSCT00000003872	ENSSSCG00000003486	6	145542	ENSSSCT00000003872	ENSSSCG00000003486	ARHGEF10L	protein_coding	transcript	ENSSSCT00000003872.4
ENSSSCT00000003874	ENSSSCG00000003488	6	139695	ENSSSCT00000003874	ENSSSCG00000003488	UBR4	protein_coding	transcript	ENSSSCT00000003874.5
ENSSSCT00000003876	ENSSSCG00000003489	6	20122	ENSSSCT00000003876	ENSSSCG00000003489	EMC1	protein_coding	transcript	ENSSSCT00000003876.5
ENSSSCT00000003878	ENSSSCG00000003491	6	7493	ENSSSCT00000003878	ENSSSCG00000003491	AKR7A2	protein_coding	transcript	ENSSSCT00000003878.5
ENSSSCT00000003879	ENSSSCG00000003492	6	16790	ENSSSCT00000003879	ENSSSCG00000003492	SLC66A1	protein_coding	transcript	ENSSSCT00000003879.5
ENSSSCT00000003881	ENSSSCG00000003493	6	81066	ENSSSCT00000003881	ENSSSCG00000003493	CAPZB	protein_coding	transcript	ENSSSCT00000003881.5
ENSSSCT00000003883	ENSSSCG00000003495	6	1184	ENSSSCT00000003883	ENSSSCG00000003495	NA	protein_coding	transcript	ENSSSCT00000003883.3
ENSSSCT00000003886	ENSSSCG00000003498	6	8789	ENSSSCT00000003886	ENSSSCG00000003498	UBXN10	protein_coding	transcript	ENSSSCT00000003886.4
ENSSSCT00000003887	ENSSSCG00000003499	6	11620	ENSSSCT00000003887	ENSSSCG00000003499	NA	protein_coding	transcript	ENSSSCT00000003887.4
ENSSSCT00000003892	ENSSSCG00000003503	6	56968	ENSSSCT00000003892	ENSSSCG00000003503	VWA5B1	protein_coding	transcript	ENSSSCT00000003892.5
ENSSSCT00000003896	ENSSSCG00000003506	6	21451	ENSSSCT00000003896	ENSSSCG00000003506	PINK1	protein_coding	transcript	ENSSSCT00000003896.5
ENSSSCT00000003898	ENSSSCG00000003508	6	55150	ENSSSCT00000003898	ENSSSCG00000003508	KIF17	protein_coding	transcript	ENSSSCT00000003898.5
ENSSSCT00000003899	ENSSSCG00000003509	6	12868	ENSSSCT00000003899	ENSSSCG00000003509	SH2D5	protein_coding	transcript	ENSSSCT00000003899.5
ENSSSCT00000003903	ENSSSCG00000003513	6	47672	ENSSSCT00000003903	ENSSSCG00000003513	ECE1	protein_coding	transcript	ENSSSCT00000003903.5
ENSSSCT00000003906	ENSSSCG00000024197	6	65289	ENSSSCT00000003906	ENSSSCG00000024197	USP48	protein_coding	transcript	ENSSSCT00000003906.5
ENSSSCT00000003912	ENSSSCG00000003521	6	25676	ENSSSCT00000003912	ENSSSCG00000003521	NA	protein_coding	transcript	ENSSSCT00000003912.4
ENSSSCT00000003914	ENSSSCG00000003523	6	33622	ENSSSCT00000003914	ENSSSCG00000003523	EPHA8	protein_coding	transcript	ENSSSCT00000003914.5
ENSSSCT00000003918	ENSSSCG00000003527	6	192828	ENSSSCT00000003918	ENSSSCG00000003527	EPHB2	protein_coding	transcript	ENSSSCT00000003918.4
ENSSSCT00000003920	ENSSSCG00000003529	6	12487	ENSSSCT00000003920	ENSSSCG00000003529	LACTBL1	protein_coding	transcript	ENSSSCT00000003920.3
ENSSSCT00000003921	ENSSSCG00000003530	6	2281	ENSSSCT00000003921	ENSSSCG00000003530	TEX46	protein_coding	transcript	ENSSSCT00000003921.5
ENSSSCT00000003922	ENSSSCG00000003531	6	68450	ENSSSCT00000003922	ENSSSCG00000003531	KDM1A	protein_coding	transcript	ENSSSCT00000003922.5
ENSSSCT00000003923	ENSSSCG00000003531	6	68450	ENSSSCT00000003923	ENSSSCG00000003531	KDM1A	protein_coding	transcript	ENSSSCT00000003923.5
ENSSSCT00000003924	ENSSSCG00000003532	6	93002	ENSSSCT00000003924	ENSSSCG00000003532	LUZP1	protein_coding	transcript	ENSSSCT00000003924.5
ENSSSCT00000003931	ENSSSCG00000003539	6	33471	ENSSSCT00000003931	ENSSSCG00000003539	GRHL3	protein_coding	transcript	ENSSSCT00000003931.4
ENSSSCT00000003933	ENSSSCG00000003541	6	57046	ENSSSCT00000003933	ENSSSCG00000003541	STPG1	protein_coding	transcript	ENSSSCT00000003933.5
ENSSSCT00000003934	ENSSSCG00000024818	6	37869	ENSSSCT00000003934	ENSSSCG00000024818	RCAN3	protein_coding	transcript	ENSSSCT00000003934.4
ENSSSCT00000003935	ENSSSCG00000003543	6	55728	ENSSSCT00000003935	ENSSSCG00000003543	NIPAL3	protein_coding	transcript	ENSSSCT00000003935.5
ENSSSCT00000003939	ENSSSCG00000003546	6	402	ENSSSCT00000003939	ENSSSCG00000003546	NA	processed_pseudogene	transcript	ENSSSCT00000003939.2
ENSSSCT00000003940	ENSSSCG00000024818	6	95274	ENSSSCT00000003940	ENSSSCG00000024818	RCAN3	protein_coding	transcript	ENSSSCT00000003940.5
ENSSSCT00000003942	ENSSSCG00000003549	6	23651	ENSSSCT00000003942	ENSSSCG00000003549	LDLRAP1	protein_coding	transcript	ENSSSCT00000003942.4
ENSSSCT00000003945	ENSSSCG00000003551	6	8420	ENSSSCT00000003945	ENSSSCG00000003551	PAQR7	protein_coding	transcript	ENSSSCT00000003945.5
ENSSSCT00000003946	ENSSSCG00000003552	6	43631	ENSSSCT00000003946	ENSSSCG00000003552	AUNIP	protein_coding	transcript	ENSSSCT00000003946.5
ENSSSCT00000003947	ENSSSCG00000003553	6	14831	ENSSSCT00000003947	ENSSSCG00000003553	MTFR1L	protein_coding	transcript	ENSSSCT00000003947.4
ENSSSCT00000003948	ENSSSCG00000003554	6	15810	ENSSSCT00000003948	ENSSSCG00000003554	SELENON	protein_coding	transcript	ENSSSCT00000003948.5
ENSSSCT00000003951	ENSSSCG00000003557	6	12578	ENSSSCT00000003951	ENSSSCG00000003557	LIN28A	protein_coding	transcript	ENSSSCT00000003951.5
ENSSSCT00000003952	ENSSSCG00000003558	6	42109	ENSSSCT00000003952	ENSSSCG00000003558	RPS6KA1	protein_coding	transcript	ENSSSCT00000003952.3
ENSSSCT00000003953	ENSSSCG00000003559	6	74263	ENSSSCT00000003953	ENSSSCG00000003559	ARID1A	protein_coding	transcript	ENSSSCT00000003953.5
ENSSSCT00000003954	ENSSSCG00000040007	6	9664	ENSSSCT00000003954	ENSSSCG00000040007	PIGV	protein_coding	transcript	ENSSSCT00000003954.5
ENSSSCT00000003956	ENSSSCG00000062214	6	1383	ENSSSCT00000003956	ENSSSCG00000062214	SFN	protein_coding	transcript	ENSSSCT00000003956.4
ENSSSCT00000003958	ENSSSCG00000003564	6	8893	ENSSSCT00000003958	ENSSSCG00000003564	GPATCH3	protein_coding	transcript	ENSSSCT00000003958.5
ENSSSCT00000003959	ENSSSCG00000003565	6	2788	ENSSSCT00000003959	ENSSSCG00000003565	NR0B2	protein_coding	transcript	ENSSSCT00000003959.5
ENSSSCT00000003960	ENSSSCG00000003566	6	13467	ENSSSCT00000003960	ENSSSCG00000003566	NUDC	protein_coding	transcript	ENSSSCT00000003960.5
ENSSSCT00000003961	ENSSSCG00000003567	6	10543	ENSSSCT00000003961	ENSSSCG00000003567	KDF1	protein_coding	transcript	ENSSSCT00000003961.4
ENSSSCT00000003963	ENSSSCG00000003569	6	54349	ENSSSCT00000003963	ENSSSCG00000003569	SLC9A1	protein_coding	transcript	ENSSSCT00000003963.4
ENSSSCT00000003964	ENSSSCG00000003570	6	60036	ENSSSCT00000003964	ENSSSCG00000003570	WDTC1	protein_coding	transcript	ENSSSCT00000003964.4
ENSSSCT00000003967	ENSSSCG00000003573	6	12062	ENSSSCT00000003967	ENSSSCG00000003573	MAP3K6	protein_coding	transcript	ENSSSCT00000003967.5
ENSSSCT00000003970	ENSSSCG00000003576	6	3096	ENSSSCT00000003970	ENSSSCG00000003576	GPR3	protein_coding	transcript	ENSSSCT00000003970.3
ENSSSCT00000003971	ENSSSCG00000003577	6	74628	ENSSSCT00000003971	ENSSSCG00000003577	WASF2	protein_coding	transcript	ENSSSCT00000003971.4
ENSSSCT00000003975	ENSSSCG00000003580	6	90379	ENSSSCT00000003975	ENSSSCG00000003580	EYA3	protein_coding	transcript	ENSSSCT00000003975.5
ENSSSCT00000003977	ENSSSCG00000003582	6	24151	ENSSSCT00000003977	ENSSSCG00000003582	SMPDL3B	protein_coding	transcript	ENSSSCT00000003977.5
ENSSSCT00000003978	ENSSSCG00000003583	6	14166	ENSSSCT00000003978	ENSSSCG00000003583	RPA2	protein_coding	transcript	ENSSSCT00000003978.5
ENSSSCT00000003979	ENSSSCG00000003584	6	16868	ENSSSCT00000003979	ENSSSCG00000003584	THEMIS2	protein_coding	transcript	ENSSSCT00000003979.5
ENSSSCT00000003980	ENSSSCG00000003585	6	822	ENSSSCT00000003980	ENSSSCG00000003585	GJB5	protein_coding	transcript	ENSSSCT00000003980.2
ENSSSCT00000003981	ENSSSCG00000003586	6	107527	ENSSSCT00000003981	ENSSSCG00000003586	EPB41	protein_coding	transcript	ENSSSCT00000003981.5
ENSSSCT00000003984	ENSSSCG00000003589	6	23960	ENSSSCT00000003984	ENSSSCG00000003589	MECR	protein_coding	transcript	ENSSSCT00000003984.5
ENSSSCT00000003985	ENSSSCG00000003590	6	90409	ENSSSCT00000003985	ENSSSCG00000003590	PTPRU	protein_coding	transcript	ENSSSCT00000003985.5
ENSSSCT00000003986	ENSSSCG00000003591	6	139776	ENSSSCT00000003986	ENSSSCG00000003591	PUM1	protein_coding	transcript	ENSSSCT00000003986.5
ENSSSCT00000003991	ENSSSCG00000003596	6	40232	ENSSSCT00000003991	ENSSSCG00000003596	SNRNP40	protein_coding	transcript	ENSSSCT00000003991.5
ENSSSCT00000003994	ENSSSCG00000003599	6	14772	ENSSSCT00000003994	ENSSSCG00000003599	NA	protein_coding	transcript	ENSSSCT00000003994.5
ENSSSCT00000003995	ENSSSCG00000003600	6	10387	ENSSSCT00000003995	ENSSSCG00000003600	TINAGL1	protein_coding	transcript	ENSSSCT00000003995.5
ENSSSCT00000003996	ENSSSCG00000003601	6	15351	ENSSSCT00000003996	ENSSSCG00000003601	HCRTR1	protein_coding	transcript	ENSSSCT00000003996.4
ENSSSCT00000003998	ENSSSCG00000003603	6	50907	ENSSSCT00000003998	ENSSSCG00000003603	COL16A1	protein_coding	transcript	ENSSSCT00000003998.4
ENSSSCT00000003999	ENSSSCG00000003604	6	37185	ENSSSCT00000003999	ENSSSCG00000003604	ADGRB2	protein_coding	transcript	ENSSSCT00000003999.4
ENSSSCT00000004001	ENSSSCG00000003606	6	26884	ENSSSCT00000004001	ENSSSCG00000003606	SPOCD1	protein_coding	transcript	ENSSSCT00000004001.4
ENSSSCT00000004003	ENSSSCG00000003608	6	25739	ENSSSCT00000004003	ENSSSCG00000003608	LCK	protein_coding	transcript	ENSSSCT00000004003.5
ENSSSCT00000004005	ENSSSCG00000003610	6	2678	ENSSSCT00000004005	ENSSSCG00000003610	IQCC	protein_coding	transcript	ENSSSCT00000004005.4
ENSSSCT00000004007	ENSSSCG00000003612	6	9128	ENSSSCT00000004007	ENSSSCG00000003612	EIF3I	protein_coding	transcript	ENSSSCT00000004007.5
ENSSSCT00000004008	ENSSSCG00000003613	6	35778	ENSSSCT00000004008	ENSSSCG00000003613	HDAC1	protein_coding	transcript	ENSSSCT00000004008.5
ENSSSCT00000004011	ENSSSCG00000003616	6	1476	ENSSSCT00000004011	ENSSSCG00000003616	FAM167B	protein_coding	transcript	ENSSSCT00000004011.3
ENSSSCT00000004015	ENSSSCG00000003619	6	39458	ENSSSCT00000004015	ENSSSCG00000003619	AZIN2	protein_coding	transcript	ENSSSCT00000004015.4
ENSSSCT00000004016	ENSSSCG00000003620	6	36269	ENSSSCT00000004016	ENSSSCG00000003620	TRIM62	protein_coding	transcript	ENSSSCT00000004016.4
ENSSSCT00000004017	ENSSSCG00000003621	6	22056	ENSSSCT00000004017	ENSSSCG00000003621	ZSCAN20	protein_coding	transcript	ENSSSCT00000004017.3
ENSSSCT00000004018	ENSSSCG00000003622	6	104358	ENSSSCT00000004018	ENSSSCG00000003622	NA	protein_coding	transcript	ENSSSCT00000004018.5
ENSSSCT00000004019	ENSSSCG00000003623	6	42270	ENSSSCT00000004019	ENSSSCG00000003623	C1orf94	protein_coding	transcript	ENSSSCT00000004019.5
ENSSSCT00000004024	ENSSSCG00000003628	6	61544	ENSSSCT00000004024	ENSSSCG00000003628	CLSPN	protein_coding	transcript	ENSSSCT00000004024.5
ENSSSCT00000004026	ENSSSCG00000003630	6	38950	ENSSSCT00000004026	ENSSSCG00000003630	AGO3	protein_coding	transcript	ENSSSCT00000004026.5
ENSSSCT00000004027	ENSSSCG00000003630	6	177133	ENSSSCT00000004027	ENSSSCG00000003630	AGO3	protein_coding	transcript	ENSSSCT00000004027.5
ENSSSCT00000004028	ENSSSCG00000003632	6	2752	ENSSSCT00000004028	ENSSSCG00000003632	NA	protein_coding	transcript	ENSSSCT00000004028.3
ENSSSCT00000004029	ENSSSCG00000003633	6	4315	ENSSSCT00000004029	ENSSSCG00000003633	TEKT2	protein_coding	transcript	ENSSSCT00000004029.3
ENSSSCT00000004030	ENSSSCG00000003634	6	6535	ENSSSCT00000004030	ENSSSCG00000003634	ADPRS	protein_coding	transcript	ENSSSCT00000004030.5
ENSSSCT00000004032	ENSSSCG00000029954	6	55810	ENSSSCT00000004032	ENSSSCG00000029954	THRAP3	protein_coding	transcript	ENSSSCT00000004032.5
ENSSSCT00000004033	ENSSSCG00000003637	6	26655	ENSSSCT00000004033	ENSSSCG00000003637	MAP7D1	protein_coding	transcript	ENSSSCT00000004033.5
ENSSSCT00000004038	ENSSSCG00000003642	6	58869	ENSSSCT00000004038	ENSSSCG00000003642	INPP5B	protein_coding	transcript	ENSSSCT00000004038.5
ENSSSCT00000004039	ENSSSCG00000003643	6	24729	ENSSSCT00000004039	ENSSSCG00000003643	SF3A3	protein_coding	transcript	ENSSSCT00000004039.4
ENSSSCT00000004040	ENSSSCG00000003644	6	7448	ENSSSCT00000004040	ENSSSCG00000003644	FHL3	protein_coding	transcript	ENSSSCT00000004040.5
ENSSSCT00000004041	ENSSSCG00000003645	6	13306	ENSSSCT00000004041	ENSSSCG00000003645	UTP11	protein_coding	transcript	ENSSSCT00000004041.5
ENSSSCT00000004042	ENSSSCG00000003646	6	1356	ENSSSCT00000004042	ENSSSCG00000003646	POU3F1	protein_coding	transcript	ENSSSCT00000004042.3
ENSSSCT00000004043	ENSSSCG00000003644	6	7932	ENSSSCT00000004043	ENSSSCG00000003644	FHL3	protein_coding	transcript	ENSSSCT00000004043.5
ENSSSCT00000004045	ENSSSCG00000051819	6	8698	ENSSSCT00000004045	ENSSSCG00000051819	MYCBP	protein_coding	transcript	ENSSSCT00000004045.5
ENSSSCT00000004046	ENSSSCG00000003650	6	1548	ENSSSCT00000004046	ENSSSCG00000003650	GJA9	protein_coding	transcript	ENSSSCT00000004046.2
ENSSSCT00000004047	ENSSSCG00000003651	6	42278	ENSSSCT00000004047	ENSSSCG00000003651	RHBDL2	protein_coding	transcript	ENSSSCT00000004047.4
ENSSSCT00000004048	ENSSSCG00000003652	6	14300	ENSSSCT00000004048	ENSSSCG00000003652	AKIRIN1	protein_coding	transcript	ENSSSCT00000004048.5
ENSSSCT00000004049	ENSSSCG00000003653	6	6377	ENSSSCT00000004049	ENSSSCG00000003653	NDUFS5	protein_coding	transcript	ENSSSCT00000004049.4
ENSSSCT00000004051	ENSSSCG00000003655	6	3881	ENSSSCT00000004051	ENSSSCG00000003655	NA	protein_coding	transcript	ENSSSCT00000004051.4
ENSSSCT00000004054	ENSSSCG00000037514	6	32700	ENSSSCT00000004054	ENSSSCG00000037514	NA	protein_coding	transcript	ENSSSCT00000004054.4
ENSSSCT00000004055	ENSSSCG00000003659	6	1472	ENSSSCT00000004055	ENSSSCG00000003659	NA	pseudogene	transcript	ENSSSCT00000004055.3
ENSSSCT00000004056	ENSSSCG00000003660	6	16779	ENSSSCT00000004056	ENSSSCG00000003660	PABPC4	protein_coding	transcript	ENSSSCT00000004056.4
ENSSSCT00000004058	ENSSSCG00000003662	6	23735	ENSSSCT00000004058	ENSSSCG00000003662	NT5C1A	protein_coding	transcript	ENSSSCT00000004058.4
ENSSSCT00000004060	ENSSSCG00000003664	6	23969	ENSSSCT00000004060	ENSSSCG00000003664	PPIE	protein_coding	transcript	ENSSSCT00000004060.5
ENSSSCT00000004061	ENSSSCG00000032082	6	44221	ENSSSCT00000004061	ENSSSCG00000032082	NA	protein_coding	transcript	ENSSSCT00000004061.3
ENSSSCT00000004062	ENSSSCG00000003666	6	799	ENSSSCT00000004062	ENSSSCG00000003666	NA	protein_coding	transcript	ENSSSCT00000004062.4
ENSSSCT00000004063	ENSSSCG00000003667	6	46516	ENSSSCT00000004063	ENSSSCG00000003667	TRIT1	protein_coding	transcript	ENSSSCT00000004063.5
ENSSSCT00000004065	ENSSSCG00000003669	6	14277	ENSSSCT00000004065	ENSSSCG00000003669	MFSD2A	protein_coding	transcript	ENSSSCT00000004065.5
ENSSSCT00000004066	ENSSSCG00000003670	6	93958	ENSSSCT00000004066	ENSSSCG00000003670	RLF	protein_coding	transcript	ENSSSCT00000004066.5
ENSSSCT00000004068	ENSSSCG00000003672	6	28392	ENSSSCT00000004068	ENSSSCG00000003672	CAP1	protein_coding	transcript	ENSSSCT00000004068.5
ENSSSCT00000004070	ENSSSCG00000059665	6	56142	ENSSSCT00000004070	ENSSSCG00000059665	CEP192	protein_coding	transcript	ENSSSCT00000004070.5
ENSSSCT00000004081	ENSSSCG00000038826	6	26376	ENSSSCT00000004081	ENSSSCG00000038826	NDUFV2	protein_coding	transcript	ENSSSCT00000004081.5
ENSSSCT00000004082	ENSSSCG00000003684	6	115605	ENSSSCT00000004082	ENSSSCG00000003684	MTCL1	protein_coding	transcript	ENSSSCT00000004082.4
ENSSSCT00000004085	ENSSSCG00000003687	6	250774	ENSSSCT00000004085	ENSSSCG00000003687	EPB41L3	protein_coding	transcript	ENSSSCT00000004085.5
ENSSSCT00000004088	ENSSSCG00000003690	6	290975	ENSSSCT00000004088	ENSSSCG00000003690	DLGAP1	protein_coding	transcript	ENSSSCT00000004088.5
ENSSSCT00000004090	ENSSSCG00000003691	6	7758	ENSSSCT00000004090	ENSSSCG00000003691	MYL12A	protein_coding	transcript	ENSSSCT00000004090.4
ENSSSCT00000004091	ENSSSCG00000003693	6	141736	ENSSSCT00000004091	ENSSSCG00000003693	MYOM1	protein_coding	transcript	ENSSSCT00000004091.5
ENSSSCT00000004093	ENSSSCG00000003694	6	56302	ENSSSCT00000004093	ENSSSCG00000003694	EMILIN2	protein_coding	transcript	ENSSSCT00000004093.5
ENSSSCT00000004096	ENSSSCG00000003697	6	56727	ENSSSCT00000004096	ENSSSCG00000003697	NDC80	protein_coding	transcript	ENSSSCT00000004096.5
ENSSSCT00000004098	ENSSSCG00000003699	6	271683	ENSSSCT00000004098	ENSSSCG00000003699	GREB1L	protein_coding	transcript	ENSSSCT00000004098.5
ENSSSCT00000004100	ENSSSCG00000003701	6	15552	ENSSSCT00000004100	ENSSSCG00000003701	SNRPD1	protein_coding	transcript	ENSSSCT00000004100.4
ENSSSCT00000004101	ENSSSCG00000003702	6	31778	ENSSSCT00000004101	ENSSSCG00000003702	GATA6	protein_coding	transcript	ENSSSCT00000004101.5
ENSSSCT00000004102	ENSSSCG00000003703	6	423	ENSSSCT00000004102	ENSSSCG00000003703	NA	protein_coding	transcript	ENSSSCT00000004102.2
ENSSSCT00000004103	ENSSSCG00000003704	6	303	ENSSSCT00000004103	ENSSSCG00000003704	NA	processed_pseudogene	transcript	ENSSSCT00000004103.2
ENSSSCT00000004104	ENSSSCG00000003705	6	111301	ENSSSCT00000004104	ENSSSCG00000003705	CABLES1	protein_coding	transcript	ENSSSCT00000004104.5
ENSSSCT00000004106	ENSSSCG00000003707	6	36316	ENSSSCT00000004106	ENSSSCG00000003707	NPC1	protein_coding	transcript	ENSSSCT00000004106.5
ENSSSCT00000004107	ENSSSCG00000003708	6	56067	ENSSSCT00000004107	ENSSSCG00000003708	ANKRD29	protein_coding	transcript	ENSSSCT00000004107.5
ENSSSCT00000004108	ENSSSCG00000003709	6	256976	ENSSSCT00000004108	ENSSSCG00000003709	LAMA3	protein_coding	transcript	ENSSSCT00000004108.5
ENSSSCT00000004109	ENSSSCG00000003710	6	108354	ENSSSCT00000004109	ENSSSCG00000003710	TTC39C	protein_coding	transcript	ENSSSCT00000004109.4
ENSSSCT00000004111	ENSSSCG00000003712	6	220704	ENSSSCT00000004111	ENSSSCG00000003712	OSBPL1A	protein_coding	transcript	ENSSSCT00000004111.5
ENSSSCT00000004114	ENSSSCG00000059661	6	15660	ENSSSCT00000004114	ENSSSCG00000059661	HRH4	protein_coding	transcript	ENSSSCT00000004114.5
ENSSSCT00000004115	ENSSSCG00000003715	6	291185	ENSSSCT00000004115	ENSSSCG00000003715	ZNF521	protein_coding	transcript	ENSSSCT00000004115.5
ENSSSCT00000004117	ENSSSCG00000003717	6	37973	ENSSSCT00000004117	ENSSSCG00000003717	PSMA8	protein_coding	transcript	ENSSSCT00000004117.5
ENSSSCT00000004118	ENSSSCG00000003718	6	116359	ENSSSCT00000004118	ENSSSCG00000003718	TAF4B	protein_coding	transcript	ENSSSCT00000004118.4
ENSSSCT00000004121	ENSSSCG00000003721	6	254763	ENSSSCT00000004121	ENSSSCG00000003721	CHST9	protein_coding	transcript	ENSSSCT00000004121.5
ENSSSCT00000004122	ENSSSCG00000003722	6	231712	ENSSSCT00000004122	ENSSSCG00000003722	CDH2	protein_coding	transcript	ENSSSCT00000004122.4
ENSSSCT00000004124	ENSSSCG00000003726	6	33172	ENSSSCT00000004124	ENSSSCG00000003726	DSC1	protein_coding	transcript	ENSSSCT00000004124.5
ENSSSCT00000004126	ENSSSCG00000003726	6	36376	ENSSSCT00000004126	ENSSSCG00000003726	DSC1	protein_coding	transcript	ENSSSCT00000004126.4
ENSSSCT00000004127	ENSSSCG00000003728	6	91668	ENSSSCT00000004127	ENSSSCG00000003728	TRAPPC8	protein_coding	transcript	ENSSSCT00000004127.4
ENSSSCT00000004129	ENSSSCG00000003729	6	40624	ENSSSCT00000004129	ENSSSCG00000003729	RNF125	protein_coding	transcript	ENSSSCT00000004129.5
ENSSSCT00000004130	ENSSSCG00000003730	6	51078	ENSSSCT00000004130	ENSSSCG00000003730	RNF138	protein_coding	transcript	ENSSSCT00000004130.4
ENSSSCT00000004131	ENSSSCG00000003731	6	224762	ENSSSCT00000004131	ENSSSCG00000003731	GAREM1	protein_coding	transcript	ENSSSCT00000004131.5
ENSSSCT00000004132	ENSSSCG00000003732	6	34771	ENSSSCT00000004132	ENSSSCG00000003732	MEP1B	protein_coding	transcript	ENSSSCT00000004132.4
ENSSSCT00000004133	ENSSSCG00000003733	6	100781	ENSSSCT00000004133	ENSSSCG00000003733	KLHL14	protein_coding	transcript	ENSSSCT00000004133.5
ENSSSCT00000004136	ENSSSCG00000003736	6	183768	ENSSSCT00000004136	ENSSSCG00000003736	ASXL3	protein_coding	transcript	ENSSSCT00000004136.5
ENSSSCT00000004137	ENSSSCG00000003737	6	456115	ENSSSCT00000004137	ENSSSCG00000003737	NOL4	protein_coding	transcript	ENSSSCT00000004137.5
ENSSSCT00000004139	ENSSSCG00000003738	6	43748	ENSSSCT00000004139	ENSSSCG00000003738	MAPRE2	protein_coding	transcript	ENSSSCT00000004139.5
ENSSSCT00000004142	ENSSSCG00000003741	6	23476	ENSSSCT00000004142	ENSSSCG00000003741	NA	protein_coding	transcript	ENSSSCT00000004142.5
ENSSSCT00000004144	ENSSSCG00000003743	6	183463	ENSSSCT00000004144	ENSSSCG00000003743	GALNT1	protein_coding	transcript	ENSSSCT00000004144.5
ENSSSCT00000004145	ENSSSCG00000003744	6	73046	ENSSSCT00000004145	ENSSSCG00000003744	MOCOS	protein_coding	transcript	ENSSSCT00000004145.5
ENSSSCT00000004148	ENSSSCG00000003746	6	881	ENSSSCT00000004148	ENSSSCG00000003746	NA	protein_coding	transcript	ENSSSCT00000004148.4
ENSSSCT00000004149	ENSSSCG00000003747	6	365439	ENSSSCT00000004149	ENSSSCG00000003747	KIAA1328	protein_coding	transcript	ENSSSCT00000004149.5
ENSSSCT00000004151	ENSSSCG00000003749	6	148042	ENSSSCT00000004151	ENSSSCG00000003749	PIK3C3	protein_coding	transcript	ENSSSCT00000004151.3
ENSSSCT00000004155	ENSSSCG00000003753	6	5633	ENSSSCT00000004155	ENSSSCG00000003753	NA	protein_coding	transcript	ENSSSCT00000004155.5
ENSSSCT00000004156	ENSSSCG00000003754	6	17918	ENSSSCT00000004156	ENSSSCG00000003754	NA	protein_coding	transcript	ENSSSCT00000004156.5
ENSSSCT00000004157	ENSSSCG00000003755	6	60522	ENSSSCT00000004157	ENSSSCG00000003755	MCOLN2	protein_coding	transcript	ENSSSCT00000004157.4
ENSSSCT00000004158	ENSSSCG00000003756	6	77554	ENSSSCT00000004158	ENSSSCG00000003756	LPAR3	protein_coding	transcript	ENSSSCT00000004158.3
ENSSSCT00000004159	ENSSSCG00000003757	6	55863	ENSSSCT00000004159	ENSSSCG00000003757	SSX2IP	protein_coding	transcript	ENSSSCT00000004159.5
ENSSSCT00000004160	ENSSSCG00000003758	6	34420	ENSSSCT00000004160	ENSSSCG00000003758	CTBS	protein_coding	transcript	ENSSSCT00000004160.4
ENSSSCT00000004163	ENSSSCG00000003761	6	192049	ENSSSCT00000004163	ENSSSCG00000003761	ADGRL2	protein_coding	transcript	ENSSSCT00000004163.5
ENSSSCT00000004165	ENSSSCG00000003763	6	16589	ENSSSCT00000004165	ENSSSCG00000003763	IFI44	protein_coding	transcript	ENSSSCT00000004165.5
ENSSSCT00000004169	ENSSSCG00000003771	6	37137	ENSSSCT00000004169	ENSSSCG00000003771	FUBP1	protein_coding	transcript	ENSSSCT00000004169.4
ENSSSCT00000004175	ENSSSCG00000003773	6	274651	ENSSSCT00000004175	ENSSSCG00000003773	AK5	protein_coding	transcript	ENSSSCT00000004175.5
ENSSSCT00000004178	ENSSSCG00000003775	6	9139	ENSSSCT00000004178	ENSSSCG00000003775	MSH4	protein_coding	transcript	ENSSSCT00000004178.4
ENSSSCT00000004179	ENSSSCG00000003776	6	30243	ENSSSCT00000004179	ENSSSCG00000003776	ACADM	protein_coding	transcript	ENSSSCT00000004179.5
ENSSSCT00000004181	ENSSSCG00000003778	6	24956	ENSSSCT00000004181	ENSSSCG00000003778	LHX8	protein_coding	transcript	ENSSSCT00000004181.5
ENSSSCT00000004183	ENSSSCG00000003780	6	25584	ENSSSCT00000004183	ENSSSCG00000003780	CRYZ	protein_coding	transcript	ENSSSCT00000004183.5
ENSSSCT00000004184	ENSSSCG00000003781	6	47441	ENSSSCT00000004184	ENSSSCG00000003781	NA	protein_coding	transcript	ENSSSCT00000004184.5
ENSSSCT00000004186	ENSSSCG00000003783	6	7057	ENSSSCT00000004186	ENSSSCG00000003783	FPGT	protein_coding	transcript	ENSSSCT00000004186.5
ENSSSCT00000004187	ENSSSCG00000003784	6	29454	ENSSSCT00000004187	ENSSSCG00000003784	LRRIQ3	protein_coding	transcript	ENSSSCT00000004187.3
ENSSSCT00000004190	ENSSSCG00000003787	6	20269	ENSSSCT00000004190	ENSSSCG00000003787	ZRANB2	protein_coding	transcript	ENSSSCT00000004190.4
ENSSSCT00000004191	ENSSSCG00000003788	6	82893	ENSSSCT00000004191	ENSSSCG00000003788	PTGER3	protein_coding	transcript	ENSSSCT00000004191.5
ENSSSCT00000004193	ENSSSCG00000003789	6	31445	ENSSSCT00000004193	ENSSSCG00000003789	CTH	protein_coding	transcript	ENSSSCT00000004193.5
ENSSSCT00000004194	ENSSSCG00000003790	6	99903	ENSSSCT00000004194	ENSSSCG00000003790	ANKRD13C	protein_coding	transcript	ENSSSCT00000004194.5
ENSSSCT00000004195	ENSSSCG00000003791	6	20150	ENSSSCT00000004195	ENSSSCG00000003791	SRSF11	protein_coding	transcript	ENSSSCT00000004195.3
ENSSSCT00000004196	ENSSSCG00000003792	6	47475	ENSSSCT00000004196	ENSSSCG00000003792	NA	protein_coding	transcript	ENSSSCT00000004196.5
ENSSSCT00000004199	ENSSSCG00000003794	6	23390	ENSSSCT00000004199	ENSSSCG00000003794	RPE65	protein_coding	transcript	ENSSSCT00000004199.5
ENSSSCT00000004200	ENSSSCG00000003795	6	105658	ENSSSCT00000004200	ENSSSCG00000003795	WLS	protein_coding	transcript	ENSSSCT00000004200.5
ENSSSCT00000004202	ENSSSCG00000003797	6	2477	ENSSSCT00000004202	ENSSSCG00000003797	DIRAS3	protein_coding	transcript	ENSSSCT00000004202.3
ENSSSCT00000004203	ENSSSCG00000003798	6	17151	ENSSSCT00000004203	ENSSSCG00000003798	SERBP1	protein_coding	transcript	ENSSSCT00000004203.4
ENSSSCT00000004204	ENSSSCG00000003799	6	68811	ENSSSCT00000004204	ENSSSCG00000003799	IL12RB2	protein_coding	transcript	ENSSSCT00000004204.6
ENSSSCT00000004208	ENSSSCG00000003803	6	52160	ENSSSCT00000004208	ENSSSCG00000003803	C1orf141	protein_coding	transcript	ENSSSCT00000004208.5
ENSSSCT00000004211	ENSSSCG00000003805	6	205889	ENSSSCT00000004211	ENSSSCG00000003805	PDE4B	protein_coding	transcript	ENSSSCT00000004211.6
ENSSSCT00000004217	ENSSSCG00000004829	6	72458	ENSSSCT00000004217	ENSSSCG00000004829	CACHD1	protein_coding	transcript	ENSSSCT00000004217.5
ENSSSCT00000004218	ENSSSCG00000003811	6	446239	ENSSSCT00000004218	ENSSSCG00000003811	ROR1	protein_coding	transcript	ENSSSCT00000004218.5
ENSSSCT00000004219	ENSSSCG00000003812	6	62650	ENSSSCT00000004219	ENSSSCG00000003812	EFCAB7	protein_coding	transcript	ENSSSCT00000004219.5
ENSSSCT00000004221	ENSSSCG00000003812	6	55885	ENSSSCT00000004221	ENSSSCG00000003812	EFCAB7	protein_coding	transcript	ENSSSCT00000004221.5
ENSSSCT00000004222	ENSSSCG00000003815	6	66236	ENSSSCT00000004222	ENSSSCG00000003815	ALG6	protein_coding	transcript	ENSSSCT00000004222.5
ENSSSCT00000004223	ENSSSCG00000003816	6	61856	ENSSSCT00000004223	ENSSSCG00000003816	ATG4C	protein_coding	transcript	ENSSSCT00000004223.5
ENSSSCT00000004225	ENSSSCG00000003818	6	196925	ENSSSCT00000004225	ENSSSCG00000003818	DOCK7	protein_coding	transcript	ENSSSCT00000004225.5
ENSSSCT00000004226	ENSSSCG00000003819	6	13290	ENSSSCT00000004226	ENSSSCG00000003819	ANGPTL3	protein_coding	transcript	ENSSSCT00000004226.5
ENSSSCT00000004227	ENSSSCG00000003820	6	11172	ENSSSCT00000004227	ENSSSCG00000003820	USP1	protein_coding	transcript	ENSSSCT00000004227.5
ENSSSCT00000004232	ENSSSCG00000003823	6	82519	ENSSSCT00000004232	ENSSSCG00000003823	C1orf87	protein_coding	transcript	ENSSSCT00000004232.4
ENSSSCT00000004234	ENSSSCG00000003825	6	31248	ENSSSCT00000004234	ENSSSCG00000003825	NA	protein_coding	transcript	ENSSSCT00000004234.5
ENSSSCT00000004235	ENSSSCG00000003826	6	73426	ENSSSCT00000004235	ENSSSCG00000003826	NA	pseudogene	transcript	ENSSSCT00000004235.5
ENSSSCT00000004236	ENSSSCG00000003828	6	436527	ENSSSCT00000004236	ENSSSCG00000003828	FGGY	protein_coding	transcript	ENSSSCT00000004236.5
ENSSSCT00000004237	ENSSSCG00000003828	6	353470	ENSSSCT00000004237	ENSSSCG00000003828	FGGY	protein_coding	transcript	ENSSSCT00000004237.5
ENSSSCT00000004239	ENSSSCG00000003830	6	12784	ENSSSCT00000004239	ENSSSCG00000003830	MYSM1	protein_coding	transcript	ENSSSCT00000004239.5
ENSSSCT00000004241	ENSSSCG00000003832	6	2011	ENSSSCT00000004241	ENSSSCG00000003832	TACSTD2	protein_coding	transcript	ENSSSCT00000004241.2
ENSSSCT00000004245	ENSSSCG00000003834	6	40502	ENSSSCT00000004245	ENSSSCG00000003834	C8B	protein_coding	transcript	ENSSSCT00000004245.5
ENSSSCT00000004247	ENSSSCG00000003835	6	65621	ENSSSCT00000004247	ENSSSCG00000003835	C8A	protein_coding	transcript	ENSSSCT00000004247.4
ENSSSCT00000004251	ENSSSCG00000003839	6	93404	ENSSSCT00000004251	ENSSSCG00000003839	PLPP3	protein_coding	transcript	ENSSSCT00000004251.5
ENSSSCT00000004255	ENSSSCG00000003843	6	6147	ENSSSCT00000004255	ENSSSCG00000003843	PARS2	protein_coding	transcript	ENSSSCT00000004255.4
ENSSSCT00000004257	ENSSSCG00000003845	6	69457	ENSSSCT00000004257	ENSSSCG00000003845	MROH7	protein_coding	transcript	ENSSSCT00000004257.5
ENSSSCT00000004258	ENSSSCG00000003846	6	226087	ENSSSCT00000004258	ENSSSCG00000003846	GLIS1	protein_coding	transcript	ENSSSCT00000004258.5
ENSSSCT00000004259	ENSSSCG00000003847	6	7823	ENSSSCT00000004259	ENSSSCG00000003847	NA	protein_coding	transcript	ENSSSCT00000004259.5
ENSSSCT00000004260	ENSSSCG00000003848	6	77314	ENSSSCT00000004260	ENSSSCG00000003848	LRP8	protein_coding	transcript	ENSSSCT00000004260.5
ENSSSCT00000004261	ENSSSCG00000003849	6	11422	ENSSSCT00000004261	ENSSSCG00000003849	MAGOH	protein_coding	transcript	ENSSSCT00000004261.5
ENSSSCT00000004262	ENSSSCG00000003850	6	16373	ENSSSCT00000004262	ENSSSCG00000003850	CZIB	protein_coding	transcript	ENSSSCT00000004262.4
ENSSSCT00000004263	ENSSSCG00000003851	6	24906	ENSSSCT00000004263	ENSSSCG00000003851	CPT2	protein_coding	transcript	ENSSSCT00000004263.5
ENSSSCT00000004264	ENSSSCG00000003852	6	47701	ENSSSCT00000004264	ENSSSCG00000003852	SLC1A7	protein_coding	transcript	ENSSSCT00000004264.5
ENSSSCT00000004265	ENSSSCG00000027114	6	106921	ENSSSCT00000004265	ENSSSCG00000027114	PODN	protein_coding	transcript	ENSSSCT00000004265.4
ENSSSCT00000004266	ENSSSCG00000003854	6	20699	ENSSSCT00000004266	ENSSSCG00000003854	ECHDC2	protein_coding	transcript	ENSSSCT00000004266.3
ENSSSCT00000004269	ENSSSCG00000003857	6	72642	ENSSSCT00000004269	ENSSSCG00000003857	ZYG11B	protein_coding	transcript	ENSSSCT00000004269.5
ENSSSCT00000004271	ENSSSCG00000003859	6	100946	ENSSSCT00000004271	ENSSSCG00000003859	TUT4	protein_coding	transcript	ENSSSCT00000004271.5
ENSSSCT00000004273	ENSSSCG00000003861	6	32626	ENSSSCT00000004273	ENSSSCG00000003861	ORC1	protein_coding	transcript	ENSSSCT00000004273.3
ENSSSCT00000004275	ENSSSCG00000003863	6	126872	ENSSSCT00000004275	ENSSSCG00000003863	ZFYVE9	protein_coding	transcript	ENSSSCT00000004275.5
ENSSSCT00000004279	ENSSSCG00000003867	6	31205	ENSSSCT00000004279	ENSSSCG00000003867	TXNDC12	protein_coding	transcript	ENSSSCT00000004279.5
ENSSSCT00000004280	ENSSSCG00000003868	6	859	ENSSSCT00000004280	ENSSSCG00000003868	NA	protein_coding	transcript	ENSSSCT00000004280.4
ENSSSCT00000004282	ENSSSCG00000003870	6	89372	ENSSSCT00000004282	ENSSSCG00000003870	NRDC	protein_coding	transcript	ENSSSCT00000004282.5
ENSSSCT00000004284	ENSSSCG00000003872	6	138562	ENSSSCT00000004284	ENSSSCG00000003872	EPS15	protein_coding	transcript	ENSSSCT00000004284.5
ENSSSCT00000004287	ENSSSCG00000003875	6	29763	ENSSSCT00000004287	ENSSSCG00000003875	TTC39A	protein_coding	transcript	ENSSSCT00000004287.5
ENSSSCT00000004288	ENSSSCG00000003876	6	6233	ENSSSCT00000004288	ENSSSCG00000003876	CDKN2C	protein_coding	transcript	ENSSSCT00000004288.5
ENSSSCT00000004289	ENSSSCG00000003877	6	434878	ENSSSCT00000004289	ENSSSCG00000003877	FAF1	protein_coding	transcript	ENSSSCT00000004289.3
ENSSSCT00000004294	ENSSSCG00000003882	6	18422	ENSSSCT00000004294	ENSSSCG00000003882	SLC5A9	protein_coding	transcript	ENSSSCT00000004294.5
ENSSSCT00000004296	ENSSSCG00000003884	6	978	ENSSSCT00000004296	ENSSSCG00000003884	FOXE3	protein_coding	transcript	ENSSSCT00000004296.3
ENSSSCT00000004297	ENSSSCG00000003885	6	34862	ENSSSCT00000004297	ENSSSCG00000003885	CMPK1	protein_coding	transcript	ENSSSCT00000004297.5
ENSSSCT00000004298	ENSSSCG00000003885	6	34803	ENSSSCT00000004298	ENSSSCG00000003885	CMPK1	protein_coding	transcript	ENSSSCT00000004298.4
ENSSSCT00000004301	ENSSSCG00000003888	6	57599	ENSSSCT00000004301	ENSSSCG00000003888	STIL	protein_coding	transcript	ENSSSCT00000004301.5
ENSSSCT00000004303	ENSSSCG00000003889	6	20198	ENSSSCT00000004303	ENSSSCG00000003889	NA	protein_coding	transcript	ENSSSCT00000004303.4
ENSSSCT00000004304	ENSSSCG00000062158	6	198944	ENSSSCT00000004304	ENSSSCG00000062158	CYP4A24	protein_coding	transcript	ENSSSCT00000004304.4
ENSSSCT00000004306	ENSSSCG00000003892	6	2913	ENSSSCT00000004306	ENSSSCG00000003892	NA	protein_coding	transcript	ENSSSCT00000004306.3
ENSSSCT00000004307	ENSSSCG00000058165	6	17240	ENSSSCT00000004307	ENSSSCG00000058165	CYP4A21	protein_coding	transcript	ENSSSCT00000004307.5
ENSSSCT00000004308	ENSSSCG00000003894	6	19109	ENSSSCT00000004308	ENSSSCG00000003894	CYP4B1	protein_coding	transcript	ENSSSCT00000004308.4
ENSSSCT00000004309	ENSSSCG00000003895	6	43345	ENSSSCT00000004309	ENSSSCG00000003895	EFCAB14	protein_coding	transcript	ENSSSCT00000004309.5
ENSSSCT00000004311	ENSSSCG00000003897	6	8635	ENSSSCT00000004311	ENSSSCG00000003897	MOB3C	protein_coding	transcript	ENSSSCT00000004311.5
ENSSSCT00000004315	ENSSSCG00000003900	6	21793	ENSSSCT00000004315	ENSSSCG00000003900	DMBX1	protein_coding	transcript	ENSSSCT00000004315.4
ENSSSCT00000004316	ENSSSCG00000003901	6	19017	ENSSSCT00000004316	ENSSSCG00000003901	FAAH	protein_coding	transcript	ENSSSCT00000004316.3
ENSSSCT00000004318	ENSSSCG00000003903	6	10464	ENSSSCT00000004318	ENSSSCG00000003903	NA	protein_coding	transcript	ENSSSCT00000004318.4
ENSSSCT00000004319	ENSSSCG00000003904	6	22222	ENSSSCT00000004319	ENSSSCG00000003904	LRRC41	protein_coding	transcript	ENSSSCT00000004319.5
ENSSSCT00000004323	ENSSSCG00000003908	6	5596	ENSSSCT00000004323	ENSSSCG00000003908	TSPAN1	protein_coding	transcript	ENSSSCT00000004323.5
ENSSSCT00000004328	ENSSSCG00000003913	6	187095	ENSSSCT00000004328	ENSSSCG00000003913	MAST2	protein_coding	transcript	ENSSSCT00000004328.4
ENSSSCT00000004329	ENSSSCG00000003914	6	17635	ENSSSCT00000004329	ENSSSCG00000003914	PRDX1	protein_coding	transcript	ENSSSCT00000004329.6
ENSSSCT00000004332	ENSSSCG00000003917	6	125820	ENSSSCT00000004332	ENSSSCG00000003917	TESK2	protein_coding	transcript	ENSSSCT00000004332.3
ENSSSCT00000004333	ENSSSCG00000003918	6	12474	ENSSSCT00000004333	ENSSSCG00000003918	TOE1	protein_coding	transcript	ENSSSCT00000004333.5
ENSSSCT00000004334	ENSSSCG00000003919	6	8840	ENSSSCT00000004334	ENSSSCG00000003919	MUTYH	protein_coding	transcript	ENSSSCT00000004334.5
ENSSSCT00000004335	ENSSSCG00000003920	6	1723	ENSSSCT00000004335	ENSSSCG00000003920	HPDL	protein_coding	transcript	ENSSSCT00000004335.4
ENSSSCT00000004337	ENSSSCG00000003922	6	3368	ENSSSCT00000004337	ENSSSCG00000003922	UROD	protein_coding	transcript	ENSSSCT00000004337.4
ENSSSCT00000004342	ENSSSCG00000003926	6	6615	ENSSSCT00000004342	ENSSSCG00000003926	BTBD19	protein_coding	transcript	ENSSSCT00000004342.5
ENSSSCT00000004344	ENSSSCG00000003928	6	4967	ENSSSCT00000004344	ENSSSCG00000003928	PLK3	protein_coding	transcript	ENSSSCT00000004344.5
ENSSSCT00000004345	ENSSSCG00000003929	6	18010	ENSSSCT00000004345	ENSSSCG00000003929	BEST4	protein_coding	transcript	ENSSSCT00000004345.5
ENSSSCT00000004346	ENSSSCG00000003930	6	3282	ENSSSCT00000004346	ENSSSCG00000003930	RPS8	protein_coding	transcript	ENSSSCT00000004346.5
ENSSSCT00000004347	ENSSSCG00000003931	6	21129	ENSSSCT00000004347	ENSSSCG00000003931	KIF2C	protein_coding	transcript	ENSSSCT00000004347.5
ENSSSCT00000004352	ENSSSCG00000036909	6	96212	ENSSSCT00000004352	ENSSSCG00000036909	ERI3	protein_coding	transcript	ENSSSCT00000004352.5
ENSSSCT00000004358	ENSSSCG00000003940	6	3016	ENSSSCT00000004358	ENSSSCG00000003940	HYI	protein_coding	transcript	ENSSSCT00000004358.5
ENSSSCT00000004359	ENSSSCG00000003941	6	40507	ENSSSCT00000004359	ENSSSCG00000003941	SZT2	protein_coding	transcript	ENSSSCT00000004359.5
ENSSSCT00000004362	ENSSSCG00000003943	6	6230	ENSSSCT00000004362	ENSSSCG00000003943	MED8	protein_coding	transcript	ENSSSCT00000004362.5
ENSSSCT00000004368	ENSSSCG00000003949	6	4314	ENSSSCT00000004368	ENSSSCG00000003949	CDC20	protein_coding	transcript	ENSSSCT00000004368.4
ENSSSCT00000004369	ENSSSCG00000003950	6	21190	ENSSSCT00000004369	ENSSSCG00000003950	TIE1	protein_coding	transcript	ENSSSCT00000004369.4
ENSSSCT00000004370	ENSSSCG00000003951	6	3489	ENSSSCT00000004370	ENSSSCG00000003951	C1orf210	protein_coding	transcript	ENSSSCT00000004370.5
ENSSSCT00000004373	ENSSSCG00000003954	6	12274	ENSSSCT00000004373	ENSSSCG00000003954	FAM183A	protein_coding	transcript	ENSSSCT00000004373.5
ENSSSCT00000004374	ENSSSCG00000003955	6	999	ENSSSCT00000004374	ENSSSCG00000003955	NA	protein_coding	transcript	ENSSSCT00000004374.4
ENSSSCT00000004376	ENSSSCG00000003957	6	12161	ENSSSCT00000004376	ENSSSCG00000003957	NA	protein_coding	transcript	ENSSSCT00000004376.4
ENSSSCT00000004377	ENSSSCG00000003958	6	939	ENSSSCT00000004377	ENSSSCG00000003958	NA	protein_coding	transcript	ENSSSCT00000004377.3
ENSSSCT00000004378	ENSSSCG00000003959	6	948	ENSSSCT00000004378	ENSSSCG00000003959	NA	protein_coding	transcript	ENSSSCT00000004378.3
ENSSSCT00000004379	ENSSSCG00000003960	6	946	ENSSSCT00000004379	ENSSSCG00000003960	NA	protein_coding	transcript	ENSSSCT00000004379.3
ENSSSCT00000004380	ENSSSCG00000039458	6	23663	ENSSSCT00000004380	ENSSSCG00000039458	NA	protein_coding	transcript	ENSSSCT00000004380.4
ENSSSCT00000004381	ENSSSCG00000032230	6	1180	ENSSSCT00000004381	ENSSSCG00000032230	NA	protein_coding	transcript	ENSSSCT00000004381.3
ENSSSCT00000004385	ENSSSCG00000003964	6	18262	ENSSSCT00000004385	ENSSSCG00000003964	PPIH	protein_coding	transcript	ENSSSCT00000004385.4
ENSSSCT00000004386	ENSSSCG00000003965	6	96097	ENSSSCT00000004386	ENSSSCG00000003965	NA	protein_coding	transcript	ENSSSCT00000004386.5
ENSSSCT00000004388	ENSSSCG00000003967	6	25493	ENSSSCT00000004388	ENSSSCG00000003967	ZMYND12	protein_coding	transcript	ENSSSCT00000004388.4
ENSSSCT00000004392	ENSSSCG00000003970	6	2373	ENSSSCT00000004392	ENSSSCG00000003970	GUCA2B	protein_coding	transcript	ENSSSCT00000004392.4
ENSSSCT00000004393	ENSSSCG00000003971	6	189536	ENSSSCT00000004393	ENSSSCG00000003971	SCMH1	protein_coding	transcript	ENSSSCT00000004393.4
ENSSSCT00000004394	ENSSSCG00000003972	6	3808	ENSSSCT00000004394	ENSSSCG00000003972	SLFNL1	protein_coding	transcript	ENSSSCT00000004394.5
ENSSSCT00000004395	ENSSSCG00000003973	6	31266	ENSSSCT00000004395	ENSSSCG00000003973	CTPS1	protein_coding	transcript	ENSSSCT00000004395.5
ENSSSCT00000004397	ENSSSCG00000003975	6	55578	ENSSSCT00000004397	ENSSSCG00000003975	KCNQ4	protein_coding	transcript	ENSSSCT00000004397.4
ENSSSCT00000004398	ENSSSCG00000003976	6	56233	ENSSSCT00000004398	ENSSSCG00000003976	NFYC	protein_coding	transcript	ENSSSCT00000004398.5
ENSSSCT00000004401	ENSSSCG00000003979	6	15301	ENSSSCT00000004401	ENSSSCG00000003979	ZNF684	protein_coding	transcript	ENSSSCT00000004401.5
ENSSSCT00000004403	ENSSSCG00000003981	6	14996	ENSSSCT00000004403	ENSSSCG00000003981	ZFP69B	protein_coding	transcript	ENSSSCT00000004403.5
ENSSSCT00000004405	ENSSSCG00000003983	6	48712	ENSSSCT00000004405	ENSSSCG00000003983	SMAP2	protein_coding	transcript	ENSSSCT00000004405.4
ENSSSCT00000004406	ENSSSCG00000003984	6	8087	ENSSSCT00000004406	ENSSSCG00000003984	NA	protein_coding	transcript	ENSSSCT00000004406.5
ENSSSCT00000004411	ENSSSCG00000003989	6	33740	ENSSSCT00000004411	ENSSSCG00000003989	NA	protein_coding	transcript	ENSSSCT00000004411.4
ENSSSCT00000004415	ENSSSCG00000048774	6	868	ENSSSCT00000004415	ENSSSCG00000048774	NA	protein_coding	transcript	ENSSSCT00000004415.4
ENSSSCT00000004421	ENSSSCG00000003998	6	25720	ENSSSCT00000004421	ENSSSCG00000003998	NA	protein_coding	transcript	ENSSSCT00000004421.4
ENSSSCT00000004424	ENSSSCG00000004001	6	3753	ENSSSCT00000004424	ENSSSCG00000004001	NA	protein_coding	transcript	ENSSSCT00000004424.5
ENSSSCT00000004425	ENSSSCG00000004002	6	6346	ENSSSCT00000004425	ENSSSCG00000004002	RPS5	protein_coding	transcript	ENSSSCT00000004425.4
ENSSSCT00000004427	ENSSSCG00000004004	6	13186	ENSSSCT00000004427	ENSSSCG00000004004	ZNF584	protein_coding	transcript	ENSSSCT00000004427.5
ENSSSCT00000004433	ENSSSCG00000004009	1	11954	ENSSSCT00000004433	ENSSSCG00000004009	DYNLT2	protein_coding	transcript	ENSSSCT00000004433.5
ENSSSCT00000004434	ENSSSCG00000004010	1	25336	ENSSSCT00000004434	ENSSSCG00000004010	ERMARD	protein_coding	transcript	ENSSSCT00000004434.5
ENSSSCT00000004435	ENSSSCG00000030155	1	19795	ENSSSCT00000004435	ENSSSCG00000030155	PHF10	protein_coding	transcript	ENSSSCT00000004435.5
ENSSSCT00000004436	ENSSSCG00000004012	1	27085	ENSSSCT00000004436	ENSSSCG00000004012	THBS2	protein_coding	transcript	ENSSSCT00000004436.5
ENSSSCT00000004441	ENSSSCG00000004016	1	10374	ENSSSCT00000004441	ENSSSCG00000004016	NA	protein_coding	transcript	ENSSSCT00000004441.5
ENSSSCT00000004443	ENSSSCG00000004018	1	80753	ENSSSCT00000004443	ENSSSCG00000004018	AFDN	protein_coding	transcript	ENSSSCT00000004443.5
ENSSSCT00000004444	ENSSSCG00000027404	1	28120	ENSSSCT00000004444	ENSSSCG00000027404	UNC93A	protein_coding	transcript	ENSSSCT00000004444.4
ENSSSCT00000004445	ENSSSCG00000004020	1	16778	ENSSSCT00000004445	ENSSSCG00000004020	SFT2D1	protein_coding	transcript	ENSSSCT00000004445.5
ENSSSCT00000004447	ENSSSCG00000004022	1	318994	ENSSSCT00000004447	ENSSSCG00000004022	RPS6KA2	protein_coding	transcript	ENSSSCT00000004447.5
ENSSSCT00000004448	ENSSSCG00000004023	1	25848	ENSSSCT00000004448	ENSSSCG00000004023	CEP43	protein_coding	transcript	ENSSSCT00000004448.5
ENSSSCT00000004450	ENSSSCG00000004024	1	18150	ENSSSCT00000004450	ENSSSCG00000004024	NA	protein_coding	transcript	ENSSSCT00000004450.5
ENSSSCT00000004453	ENSSSCG00000004027	1	563042	ENSSSCT00000004453	ENSSSCG00000004027	PDE10A	protein_coding	transcript	ENSSSCT00000004453.5
ENSSSCT00000004459	ENSSSCG00000004032	1	1032367	ENSSSCT00000004459	ENSSSCG00000004032	PRKN	protein_coding	transcript	ENSSSCT00000004459.5
ENSSSCT00000004461	ENSSSCG00000004033	1	111074	ENSSSCT00000004461	ENSSSCG00000004033	AGPAT4	protein_coding	transcript	ENSSSCT00000004461.5
ENSSSCT00000004466	ENSSSCG00000004038	1	47137	ENSSSCT00000004466	ENSSSCG00000004038	PLG	protein_coding	transcript	ENSSSCT00000004466.4
ENSSSCT00000004467	ENSSSCG00000004039	1	97328	ENSSSCT00000004467	ENSSSCG00000004039	SLC22A3	protein_coding	transcript	ENSSSCT00000004467.5
ENSSSCT00000004468	ENSSSCG00000004040	1	33316	ENSSSCT00000004468	ENSSSCG00000004040	SLC22A2	protein_coding	transcript	ENSSSCT00000004468.4
ENSSSCT00000004469	ENSSSCG00000004041	1	25385	ENSSSCT00000004469	ENSSSCG00000004041	SLC22A1	protein_coding	transcript	ENSSSCT00000004469.5
ENSSSCT00000004472	ENSSSCG00000004044	1	104446	ENSSSCT00000004472	ENSSSCG00000004044	IGF2R	protein_coding	transcript	ENSSSCT00000004472.4
ENSSSCT00000004474	ENSSSCG00000004046	1	19453	ENSSSCT00000004474	ENSSSCG00000004046	PNLDC1	protein_coding	transcript	ENSSSCT00000004474.5
ENSSSCT00000004475	ENSSSCG00000004047	1	7579	ENSSSCT00000004475	ENSSSCG00000004047	MRPL18	protein_coding	transcript	ENSSSCT00000004475.5
ENSSSCT00000004476	ENSSSCG00000004048	1	11571	ENSSSCT00000004476	ENSSSCG00000004048	TCP1	protein_coding	transcript	ENSSSCT00000004476.4
ENSSSCT00000004477	ENSSSCG00000004049	1	11708	ENSSSCT00000004477	ENSSSCG00000004049	ACAT2	protein_coding	transcript	ENSSSCT00000004477.5
ENSSSCT00000004478	ENSSSCG00000004050	1	18296	ENSSSCT00000004478	ENSSSCG00000004050	WTAP	protein_coding	transcript	ENSSSCT00000004478.5
ENSSSCT00000004480	ENSSSCG00000004052	1	74497	ENSSSCT00000004480	ENSSSCG00000004052	FNDC1	protein_coding	transcript	ENSSSCT00000004480.5
ENSSSCT00000004481	ENSSSCG00000004053	1	10317	ENSSSCT00000004481	ENSSSCG00000004053	TAGAP	protein_coding	transcript	ENSSSCT00000004481.5
ENSSSCT00000004482	ENSSSCG00000004054	11	393	ENSSSCT00000004482	ENSSSCG00000004054	NA	protein_coding	transcript	ENSSSCT00000004482.2
ENSSSCT00000004483	ENSSSCG00000004055	1	21620	ENSSSCT00000004483	ENSSSCG00000004055	RSPH3	protein_coding	transcript	ENSSSCT00000004483.4
ENSSSCT00000004486	ENSSSCG00000004057	1	93248	ENSSSCT00000004486	ENSSSCG00000004057	SYTL3	protein_coding	transcript	ENSSSCT00000004486.4
ENSSSCT00000004487	ENSSSCG00000004058	1	49290	ENSSSCT00000004487	ENSSSCG00000004058	EZR	protein_coding	transcript	ENSSSCT00000004487.5
ENSSSCT00000004493	ENSSSCG00000004064	1	435870	ENSSSCT00000004493	ENSSSCG00000004064	ARID1B	protein_coding	transcript	ENSSSCT00000004493.5
ENSSSCT00000004497	ENSSSCG00000004068	1	56024	ENSSSCT00000004497	ENSSSCG00000004068	NOX3	protein_coding	transcript	ENSSSCT00000004497.4
ENSSSCT00000004500	ENSSSCG00000004071	1	99013	ENSSSCT00000004500	ENSSSCG00000004071	CNKSR3	protein_coding	transcript	ENSSSCT00000004500.5
ENSSSCT00000004503	ENSSSCG00000004074	1	173772	ENSSSCT00000004503	ENSSSCG00000004074	OPRM1	protein_coding	transcript	ENSSSCT00000004503.4
ENSSSCT00000004504	ENSSSCG00000004075	1	101685	ENSSSCT00000004504	ENSSSCG00000004075	RGS17	protein_coding	transcript	ENSSSCT00000004504.5
ENSSSCT00000004505	ENSSSCG00000004076	1	11796	ENSSSCT00000004505	ENSSSCG00000004076	MTRF1L	protein_coding	transcript	ENSSSCT00000004505.5
ENSSSCT00000004507	ENSSSCG00000004078	1	8959	ENSSSCT00000004507	ENSSSCG00000004078	VIP	protein_coding	transcript	ENSSSCT00000004507.4
ENSSSCT00000004510	ENSSSCG00000004081	1	114015	ENSSSCT00000004510	ENSSSCG00000004081	NA	protein_coding	transcript	ENSSSCT00000004510.5
ENSSSCT00000004511	ENSSSCG00000004082	1	50258	ENSSSCT00000004511	ENSSSCG00000004082	NA	protein_coding	transcript	ENSSSCT00000004511.4
ENSSSCT00000004517	ENSSSCG00000025777	1	75048	ENSSSCT00000004517	ENSSSCG00000025777	ESR1	protein_coding	transcript	ENSSSCT00000004517.6
ENSSSCT00000004518	ENSSSCG00000004087	1	93432	ENSSSCT00000004518	ENSSSCG00000004087	CCDC170	protein_coding	transcript	ENSSSCT00000004518.3
ENSSSCT00000004519	ENSSSCG00000004088	1	22709	ENSSSCT00000004519	ENSSSCG00000004088	ARMT1	protein_coding	transcript	ENSSSCT00000004519.5
ENSSSCT00000004520	ENSSSCG00000004089	1	56167	ENSSSCT00000004520	ENSSSCG00000004089	RMND1	protein_coding	transcript	ENSSSCT00000004520.5
ENSSSCT00000004521	ENSSSCG00000004090	1	28697	ENSSSCT00000004521	ENSSSCG00000004090	ZBTB2	protein_coding	transcript	ENSSSCT00000004521.4
ENSSSCT00000004523	ENSSSCG00000004092	1	184152	ENSSSCT00000004523	ENSSSCG00000004092	MTHFD1L	protein_coding	transcript	ENSSSCT00000004523.5
ENSSSCT00000004526	ENSSSCG00000004094	1	81588	ENSSSCT00000004526	ENSSSCG00000004094	PPP1R14C	protein_coding	transcript	ENSSSCT00000004526.5
ENSSSCT00000004529	ENSSSCG00000004096	1	32181	ENSSSCT00000004529	ENSSSCG00000004096	NA	protein_coding	transcript	ENSSSCT00000004529.5
ENSSSCT00000004535	ENSSSCG00000026042	1	5494	ENSSSCT00000004535	ENSSSCG00000026042	ULBP1	protein_coding	transcript	ENSSSCT00000004535.5
ENSSSCT00000004536	ENSSSCG00000004101	1	59474	ENSSSCT00000004536	ENSSSCG00000004101	LRP11	protein_coding	transcript	ENSSSCT00000004536.4
ENSSSCT00000004538	ENSSSCG00000004103	1	51309	ENSSSCT00000004538	ENSSSCG00000004103	PCMT1	protein_coding	transcript	ENSSSCT00000004538.4
ENSSSCT00000004539	ENSSSCG00000004104	1	29904	ENSSSCT00000004539	ENSSSCG00000004104	KATNA1	protein_coding	transcript	ENSSSCT00000004539.5
ENSSSCT00000004540	ENSSSCG00000004105	1	16790	ENSSSCT00000004540	ENSSSCG00000004105	NUP43	protein_coding	transcript	ENSSSCT00000004540.5
ENSSSCT00000004541	ENSSSCG00000004106	1	45635	ENSSSCT00000004541	ENSSSCG00000004106	LATS1	protein_coding	transcript	ENSSSCT00000004541.5
ENSSSCT00000004544	ENSSSCG00000004109	1	33720	ENSSSCT00000004544	ENSSSCG00000004109	ZC3H12D	protein_coding	transcript	ENSSSCT00000004544.4
ENSSSCT00000004548	ENSSSCG00000004113	1	162352	ENSSSCT00000004548	ENSSSCG00000004113	STXBP5	protein_coding	transcript	ENSSSCT00000004548.5
ENSSSCT00000004552	ENSSSCG00000052303	1	22600	ENSSSCT00000004552	ENSSSCG00000052303	RAB32	protein_coding	transcript	ENSSSCT00000004552.4
ENSSSCT00000004553	ENSSSCG00000004114	1	158534	ENSSSCT00000004553	ENSSSCG00000004114	ADGB	protein_coding	transcript	ENSSSCT00000004553.5
ENSSSCT00000004557	ENSSSCG00000061592	1	86575	ENSSSCT00000004557	ENSSSCG00000061592	EPM2A	protein_coding	transcript	ENSSSCT00000004557.5
ENSSSCT00000004558	ENSSSCG00000004123	1	237934	ENSSSCT00000004558	ENSSSCG00000004123	UTRN	protein_coding	transcript	ENSSSCT00000004558.5
ENSSSCT00000004560	ENSSSCG00000004125	1	32131	ENSSSCT00000004560	ENSSSCG00000004125	STX11	protein_coding	transcript	ENSSSCT00000004560.5
ENSSSCT00000004563	ENSSSCG00000004128	1	40344	ENSSSCT00000004563	ENSSSCG00000004128	ZC2HC1B	protein_coding	transcript	ENSSSCT00000004563.5
ENSSSCT00000004567	ENSSSCG00000004132	1	132780	ENSSSCT00000004567	ENSSSCG00000004132	PHACTR2	protein_coding	transcript	ENSSSCT00000004567.5
ENSSSCT00000004568	ENSSSCG00000004133	1	20406	ENSSSCT00000004568	ENSSSCG00000004133	FUCA2	protein_coding	transcript	ENSSSCT00000004568.5
ENSSSCT00000004569	ENSSSCG00000004134	1	34504	ENSSSCT00000004569	ENSSSCG00000004134	PEX3	protein_coding	transcript	ENSSSCT00000004569.5
ENSSSCT00000004571	ENSSSCG00000004136	1	251658	ENSSSCT00000004571	ENSSSCG00000004136	AIG1	protein_coding	transcript	ENSSSCT00000004571.5
ENSSSCT00000004574	ENSSSCG00000004139	1	139793	ENSSSCT00000004574	ENSSSCG00000004139	ADGRG6	protein_coding	transcript	ENSSSCT00000004574.4
ENSSSCT00000004575	ENSSSCG00000004140	1	61115	ENSSSCT00000004575	ENSSSCG00000004140	VTA1	protein_coding	transcript	ENSSSCT00000004575.5
ENSSSCT00000004577	ENSSSCG00000004142	1	1937	ENSSSCT00000004577	ENSSSCG00000004142	CITED2	protein_coding	transcript	ENSSSCT00000004577.3
ENSSSCT00000004578	ENSSSCG00000004143	1	56641	ENSSSCT00000004578	ENSSSCG00000004143	TXLNB	protein_coding	transcript	ENSSSCT00000004578.5
ENSSSCT00000004580	ENSSSCG00000004144	1	47842	ENSSSCT00000004580	ENSSSCG00000004144	HECA	protein_coding	transcript	ENSSSCT00000004580.5
ENSSSCT00000004581	ENSSSCG00000004145	1	14889	ENSSSCT00000004581	ENSSSCG00000004145	ABRACL	protein_coding	transcript	ENSSSCT00000004581.4
[truncated: 58,274 more rows]

## Sheet: Brain
target_id	transcript_id	gene_id	gene_name	3.Control	4.Control	6.Control	7.Control	10.Control	11.Control	2.LPS	8.LPS	12.LPS	14.LPS
ENSSSCT00000000003.4	ENSSSCT00000000003	ENSSSCG00000000002	GTSE1	0.093076	0.0955453	0.287745	0.169849	0.0991846	0.0676358	0.139019	0.233772	0.179252	0.0649837
ENSSSCT00000000004.5	ENSSSCT00000000004	ENSSSCG00000000003	TTC38	0.89853	0.908011	0	1.27818	0.202952	0.559023	0.904227	0.918952	0.662981	0.490693
ENSSSCT00000000006.5	ENSSSCT00000000006	ENSSSCG00000000005	CDPF1	0.918481	1.2658	1.90905	1.67262	0.9252	1.30255	1.1225	0.97731	1.05931	0.860577
ENSSSCT00000000007.5	ENSSSCT00000000007	ENSSSCG00000000006	PPARA	0.585792	0.668724	0.603467	0.54221	0.623748	0.928009	0.62507	0.375626	0.681097	0.847389
ENSSSCT00000000008.5	ENSSSCT00000000008	ENSSSCG00000000007	TRMU	2.60512	2.71676	2.09146	4.11432	2.37843	3.05891	2.57157	2.98761	2.85703	3.09294
ENSSSCT00000000010.5	ENSSSCT00000000010	ENSSSCG00000024718	RIBC2	0.617492	0.263892	1.62936	0.158801	0.13263	0.495887	0.247695	0.497652	0.294553	0.136117
ENSSSCT00000000011.5	ENSSSCT00000000011	ENSSSCG00000000010	FBLN1	0.33571	0	0	0.949691	1.30517	0	0.125684	0.379111	0.243664	3.43028e-07
ENSSSCT00000000015.4	ENSSSCT00000000015	ENSSSCG00000000014	FAM118A	3.96618	2.16426	1.38124	2.92764	3.11854	2.00469	3.20692	2.53998	1.57086	2.4904
ENSSSCT00000000020.5	ENSSSCT00000000020	ENSSSCG00000000019	NUP50	1.48946	2.38255	1.13821	0.858235	1.79943	1.73344	2.72343	1.50769	2.34487	1.35634
ENSSSCT00000000021.4	ENSSSCT00000000021	ENSSSCG00000000020	PHF21B	1.4222	0.36717	0.131834	0	0.399592	2.26608	1.11815	1.0721	0.223823	0.900132
ENSSSCT00000000022.5	ENSSSCT00000000022	ENSSSCG00000000021	ARHGAP8	0.495821	0	0.150243	0.0538298	0.202298	0.200588	0	0.0822633	0.311309	0.111914
ENSSSCT00000000023.4	ENSSSCT00000000023	ENSSSCG00000000022	RTL6	5.61406	5.65945	4.71649	4.64417	5.71852	5.94483	6.45176	4.91649	5.99734	5.48784
ENSSSCT00000000025.5	ENSSSCT00000000025	ENSSSCG00000000024	PARVB	1.31735	1.9447	0.151298	0.683165	1.204	0.388055	1.23504	0.371642	0.793332	0.751698
ENSSSCT00000000026.5	ENSSSCT00000000026	ENSSSCG00000000025	PARVG	0.334308	0.206885	1.23872	0.374473	0.0520114	0.274774	0.0672774	0.14439	0.0585117	0.0237657
ENSSSCT00000000027.5	ENSSSCT00000000027	ENSSSCG00000000026	SULT4A1	29.0378	30.084	19.5421	27.5515	22.325	22.0615	29.3476	27.3239	23.3994	34.3961
ENSSSCT00000000029.5	ENSSSCT00000000029	ENSSSCG00000000028	NA	1.00518	1.19508	1.27295	1.1771	0.481339	0.946633	0.892443	0.67693	0.587022	0.528443
ENSSSCT00000000035.5	ENSSSCT00000000035	ENSSSCG00000000033	TSPO	2.06091	1.26693	1.08655	0.518257	0.400156	0.986465	1.01088	0.481956	0.902338	0.574633
ENSSSCT00000000036.4	ENSSSCT00000000036	ENSSSCG00000000034	TTLL12	17.0112	18.9626	14.567	12.4321	11.4534	15.7254	13.4626	14.0581	17.612	16.3213
ENSSSCT00000000037.5	ENSSSCT00000000037	ENSSSCG00000000035	TTLL1	1.9654	2.09587	1.2187	0.319343	1.67015	0.877994	2.08259	1.22073	1.1598	2.51798
ENSSSCT00000000038.5	ENSSSCT00000000038	ENSSSCG00000000036	PACSIN2	0.358793	0.416287	0.693859	0.363464	0.141098	0.266308	0.255827	0.315106	0.298431	0.140415
ENSSSCT00000000039.5	ENSSSCT00000000039	ENSSSCG00000000037	ARFGAP3	2.36322	1.73363	1.0739	2.06116	1.73906	1.81145	1.648	1.88182	2.27047	1.48683
ENSSSCT00000000040.4	ENSSSCT00000000040	ENSSSCG00000000038	CYB5R3	8.83368	7.60383	11.5079	9.66952	5.71007	9.54499	6.60467	5.06112	3.9967	4.19843
ENSSSCT00000000041.5	ENSSSCT00000000041	ENSSSCG00000000039	POLDIP3	4.20275	4.29476	4.76229	2.18197	3.78464	2.94478	5.17037	3.76858	4.25666	3.51379
ENSSSCT00000000042.5	ENSSSCT00000000042	ENSSSCG00000000040	SEPTIN3	0.0627744	0.157156	0	0	0.0750197	0	0	0	0	0.0456651
ENSSSCT00000000043.4	ENSSSCT00000000043	ENSSSCG00000062925	NA	0.249423	0.299205	0	0.120199	0.157769	0.10008	0.0519486	0.230606	0.440186	0.864814
ENSSSCT00000000048.5	ENSSSCT00000000048	ENSSSCG00000020945	SMDT1	15.7642	20.1593	23.9645	24.5268	16.1495	16.7743	14.5434	17.4174	17.9535	22.9389
ENSSSCT00000000049.4	ENSSSCT00000000049	ENSSSCG00000000045	NDUFA6	22.7144	28.7798	29.9873	33.6294	20.1857	22.2006	21.1558	24.3848	23.4322	35.1082
ENSSSCT00000000051.4	ENSSSCT00000000051	ENSSSCG00000000046	CYP2D6	0.0812899	0.0990329	0.504777	0.0686209	0.154911	0.0882986	0	0	0	0.053313
ENSSSCT00000000064.5	ENSSSCT00000000064	ENSSSCG00000000058	SNU13	2.57371	0.899331	0	6.34679	2.16582	1.29607	0	0	0	3.98648
ENSSSCT00000000065.5	ENSSSCT00000000065	ENSSSCG00000000059	XRCC6	1.34057	2.12652	0.50711	0.463312	1.7512	0.0763805	2.08838	1.56452	0.178566	1.21685
ENSSSCT00000000067.3	ENSSSCT00000000067	ENSSSCG00000000061	PMM1	6.82572	7.27229	9.09517	5.414	5.38091	5.71249	7.18662	5.4101	4.44907	5.38056
ENSSSCT00000000068.5	ENSSSCT00000000068	ENSSSCG00000000062	CSDC2	12.8272	13.3526	6.25481	14.4409	14.2006	16.0107	15.2105	10.4178	12.4955	16.0076
ENSSSCT00000000069.5	ENSSSCT00000000069	ENSSSCG00000000063	POLR3H	0.778759	0.952677	1.00336	0.875544	0.925296	0.874972	0.97739	0.497486	1.05185	1.59858
ENSSSCT00000000070.5	ENSSSCT00000000070	ENSSSCG00000000064	ACO2	51.2028	58.9186	49.1879	44.3887	47.8118	44.4158	50.8914	55.0092	58.3492	59.8021
ENSSSCT00000000072.4	ENSSSCT00000000072	ENSSSCG00000000066	L3MBTL2	0.941742	1.14908	1.18029	0.777957	1.09016	0.938617	0.951952	0.764595	1.07886	1.06304
ENSSSCT00000000077.4	ENSSSCT00000000077	ENSSSCG00000000071	ST13	2.28025	0	0	0	0	0	1.52814	0	7.12807e-08	5.29894
ENSSSCT00000000078.5	ENSSSCT00000000078	ENSSSCG00000000072	SLC25A17	6.98535	4.98708	7.84293	8.1091	7.00865	1.68509	7.22571	6.98347	6.34626	6.31915
ENSSSCT00000000080.5	ENSSSCT00000000080	ENSSSCG00000000074	MCHR1	3.09643	3.37546	5.66704	2.44527	3.99752	2.38459	3.67024	2.31949	2.76654	5.5402
ENSSSCT00000000081.4	ENSSSCT00000000081	ENSSSCG00000000075	MRTFA	2.24931	0.788022	0.340302	0.349874	0.78076	1.23536	2.52633	1.81916	1.88954	1.16829
ENSSSCT00000000082.4	ENSSSCT00000000082	ENSSSCG00000000076	SGSM3	4.28767	5.2844	3.82646	3.86166	3.14104	3.45183	4.46571	3.9679	3.9245	5.05247
ENSSSCT00000000083.5	ENSSSCT00000000083	ENSSSCG00000000077	ADSL	2.23661	4.89752	4.09901	3.68036	2.99829	2.92931	2.58902	3.15001	2.18154	3.02309
ENSSSCT00000000085.4	ENSSSCT00000000085	ENSSSCG00000000079	FAM83F	0.0590613	0.0326491	0.0395718	0.0232943	0.0127151	0.0313503	0.0158123	0.0318274	0.0349415	0.0497243
ENSSSCT00000000086.5	ENSSSCT00000000086	ENSSSCG00000000080	GRAP2	0.140575	0.0910658	0.0904802	0.19271	0.0296355	0.023743	0.119994	0.207703	0.0986608	0.0649078
ENSSSCT00000000087.5	ENSSSCT00000000087	ENSSSCG00000000081	ENTHD1	0	0	0	0.0189025	0	0	0.106967	0.0432749	0.0106226	0
ENSSSCT00000000088.5	ENSSSCT00000000088	ENSSSCG00000000082	CACNA1I	0.119743	0.465222	0.212968	0.0659028	0.111825	0.75135	0.102596	0	0	0.127216
ENSSSCT00000000093.4	ENSSSCT00000000093	ENSSSCG00000000087	TAB1	3.91242	4.06594	1.65318	0.614435	2.52182	0.0712113	7.19928	4.29358	4.90844	3.71528
ENSSSCT00000000098.5	ENSSSCT00000000098	ENSSSCG00000000092	NPTXR	64.3864	54.0378	9.23913	32.586	46.2438	44.549	70.4116	48.2936	46.8433	48.7527
ENSSSCT00000000101.4	ENSSSCT00000000101	ENSSSCG00000000095	GTPBP1	3.06364	2.49321	2.63549	2.02673	1.99342	2.47183	2.85772	2.31409	2.90796	2.50376
ENSSSCT00000000102.4	ENSSSCT00000000102	ENSSSCG00000039555	JOSD1	0	0	0	0	0	0	0	0	0	0
ENSSSCT00000000103.5	ENSSSCT00000000103	ENSSSCG00000000097	TOMM22	22.4499	21.7735	19.7506	20.8196	20.8809	17.8972	22.3369	20.4844	18.7165	18.8132
ENSSSCT00000000109.5	ENSSSCT00000000109	ENSSSCG00000000103	DMC1	0.109606	0	0	0	0	0	0.0472777	0	0.0541086	0.0974259
ENSSSCT00000000110.4	ENSSSCT00000000110	ENSSSCG00000000104	NA	0	0	0	0	0	0	0.101584	0.0961531	0	0.0357646
ENSSSCT00000000111.4	ENSSSCT00000000111	ENSSSCG00000000105	KDELR3	0.452311	0.398378	0.255052	0.295772	0.937358	0.374802	0.151351	0.343912	0.297166	0.304793
ENSSSCT00000000112.4	ENSSSCT00000000112	ENSSSCG00000000106	KCNJ4	21.6416	17.0358	18.5065	16.0336	22.5725	12.6012	24.5099	18.2032	12.4924	19.3992
ENSSSCT00000000113.3	ENSSSCT00000000113	ENSSSCG00000000107	CSNK1E	1.07413	1.15422	0.783943	0.622422	0.824886	0.708585	1.05688	0.748263	0.891482	1.08844
ENSSSCT00000000114.5	ENSSSCT00000000114	ENSSSCG00000000108	TMEM184B	5.2419	5.77997	3.88529	4.88095	4.15379	3.59427	6.93616	6.58865	5.38033	6.21736
ENSSSCT00000000117.3	ENSSSCT00000000117	ENSSSCG00000000111	BAIAP2L2	1.23622	2.25039	1.56532	1.30292	1.79837	1.56009	1.42599	1.2998	1.36395	1.58263
ENSSSCT00000000120.4	ENSSSCT00000000120	ENSSSCG00000000114	PICK1	9.5687	5.12597	8.31907	8.17959	8.22425	5.81699	8.80994	8.0579	4.08636	8.50132
ENSSSCT00000000122.4	ENSSSCT00000000122	ENSSSCG00000000116	POLR2F	30.1494	43.7817	66.744	43.6243	30.4845	33.8646	26.4033	32.8958	26.6259	29.6077
ENSSSCT00000000124.5	ENSSSCT00000000124	ENSSSCG00000000118	MICALL1	0.684398	0.603784	0.608042	1.04599	1.82457	0.421221	2.0455	1.36454	0.90598	1.71867
ENSSSCT00000000125.5	ENSSSCT00000000125	ENSSSCG00000000119	EIF3L	12.0034	13.2512	13.432	7.44584	8.46718	8.56734	11.1936	11.4111	11.9803	12.7903
ENSSSCT00000000126.5	ENSSSCT00000000126	ENSSSCG00000000120	ANKRD54	1.55379	0.830946	0.888649	0.713759	0.309354	1.38409	1.48179	0.477349	1.21744	1.91803
ENSSSCT00000000127.5	ENSSSCT00000000127	ENSSSCG00000000121	GALR3	0.0778667	0.152454	0.139776	0.0379191	0.100001	0.0643406	0.13047	0.0999421	0.145787	0.465702
ENSSSCT00000000128.4	ENSSSCT00000000128	ENSSSCG00000029945	GCAT	1.39457	1.69846	1.26303	2.1318	1.06649	1.5253	1.57128	1.72046	1.39694	1.48231
ENSSSCT00000000136.5	ENSSSCT00000000136	ENSSSCG00000000130	CYTH4	0.342204	0.634607	1.00285	0.376452	0.0652871	0.285431	0.175782	0.300165	0.339158	0.0334519
ENSSSCT00000000137.3	ENSSSCT00000000137	ENSSSCG00000000131	ELFN2	5.64204	6.04395	2.33333	3.34085	3.80359	4.7088	8.23093	4.43489	5.91331	4.19349
ENSSSCT00000000138.5	ENSSSCT00000000138	ENSSSCG00000000132	TEX33	0	0.125968	0.0435529	0	0	0	0	0	0	0
ENSSSCT00000000139.4	ENSSSCT00000000139	ENSSSCG00000000133	TST	6.63373	9.2624	5.92002	3.71712	5.47119	5.0268	3.23854	5.12979	6.00674	3.9749
ENSSSCT00000000141.4	ENSSSCT00000000141	ENSSSCG00000000135	KCTD17	4.07742	4.70427	9.35708	2.75963	3.92913	3.58406	4.20997	2.65977	2.57058	3.5973
ENSSSCT00000000142.5	ENSSSCT00000000142	ENSSSCG00000000136	CSF2RB	0.124295	0.0590673	0.13518	0.0906744	0.0628758	0.058556	0.101941	0.298007	0.26233	0.0887995
ENSSSCT00000000145.4	ENSSSCT00000000145	ENSSSCG00000000139	IFT27	0.107813	0.12844	0	0	0	0	0.0126886	0.025616	0.0172315	0.0455706
ENSSSCT00000000147.5	ENSSSCT00000000147	ENSSSCG00000000141	EIF3D	21.3154	28.5528	26.9175	17.0389	16.9445	18.3277	19.0595	20.0085	18.3472	18.9378
ENSSSCT00000000150.5	ENSSSCT00000000150	ENSSSCG00000000144	TXN2	14.0622	21.0445	24.3585	20.9558	15.9384	22.0708	16.7395	16.3432	15.805	18.9683
ENSSSCT00000000153.5	ENSSSCT00000000153	ENSSSCG00000000146	MYH11	0.0193972	0.0351822	0.0155633	0.0275094	0.0704389	0.0720872	0	0.0264319	0.0389501	0.0578411
ENSSSCT00000000160.5	ENSSSCT00000000160	ENSSSCG00000000152	RBFOX2	1.03003	1.0712	0.645752	1.59375	1.21955	1.91122	0.514101	1.51782	0.644837	1.98658
ENSSSCT00000000164.5	ENSSSCT00000000164	ENSSSCG00000000156	FBXO7	3.05954	1.38335	1.35396	1.07816	2.72111	1.35436	3.67234	1.83235	3.7408	3.7789
ENSSSCT00000000165.5	ENSSSCT00000000165	ENSSSCG00000040453	SYN3	0.371232	6.12821e-06	0	0	0.215745	0.982174	0	0.0771301	9.80419e-06	0
ENSSSCT00000000167.5	ENSSSCT00000000167	ENSSSCG00000000158	RTCB	3.06198	2.36152	2.26628	1.70825	2.46083	1.39493	3.36483	2.55104	2.72722	3.00444
ENSSSCT00000000168.4	ENSSSCT00000000168	ENSSSCG00000000159	ASCL4	0	0	0	0	0	0	0	0.0620723	0	0
ENSSSCT00000000170.5	ENSSSCT00000000170	ENSSSCG00000000161	PWP1	6.22551	4.09608	3.73126	4.13848	5.73463	3.20485	6.47142	5.44451	5.40751	4.5803
ENSSSCT00000000171.3	ENSSSCT00000000171	ENSSSCG00000000162	BTBD11	1.43722	0.346997	0	0	0.280522	0	1.37201	0	0.55106	0.206573
ENSSSCT00000000176.5	ENSSSCT00000000176	ENSSSCG00000000167	RIC8B	0	0	0.0318958	0.0548307	0.074003	0.0498403	0	0.0735224	0.112248	0.0807789
ENSSSCT00000000177.4	ENSSSCT00000000177	ENSSSCG00000052141	RFX4	4.32963	2.07611	1.27456	0.898873	2.54461	3.10398	1.52608	2.23732	6.99962	3.18869
ENSSSCT00000000180.5	ENSSSCT00000000180	ENSSSCG00000000171	CKAP4	2.05434	0.839062	0.452637	0.133867	0.973933	0.307726	1.46953	0.992052	3.22678	0.963734
ENSSSCT00000000184.4	ENSSSCT00000000184	ENSSSCG00000000175	ADCY6	3.01175	2.61942	1.66703	1.35242	1.79162	1.96336	2.65101	2.53581	2.09311	2.11968
ENSSSCT00000000185.5	ENSSSCT00000000185	ENSSSCG00000000176	DDX23	5.8897	3.07783	4.50479	3.99217	2.74371	3.76709	6.094	4.79404	7.15973	7.18799
ENSSSCT00000000188.5	ENSSSCT00000000188	ENSSSCG00000000179	CCDC65	1.31467	1.42898	1.71239	0.803439	1.21775	1.25987	1.40811	1.07548	1.16545	0.784791
ENSSSCT00000000191.5	ENSSSCT00000000191	ENSSSCG00000000182	WNT10B	0.518369	0.127127	0.685836	0.515652	0.143052	0.44718	0.597202	0.43546	0.672508	0.906786
ENSSSCT00000000192.5	ENSSSCT00000000192	ENSSSCG00000000183	WNT1	0.169432	0.187287	0.0906691	0.207255	0.0847192	0.264816	0.361953	0.234701	0.160063	0.102919
ENSSSCT00000000194.5	ENSSSCT00000000194	ENSSSCG00000000184	DDN	59.9882	34.109	33.6931	18.5341	68.8798	41.2007	63.9999	25.8738	46.945	24.049
ENSSSCT00000000195.5	ENSSSCT00000000195	ENSSSCG00000000185	PRKAG1	8.62339	7.39556	8.19624	7.92429	7.03349	7.86853	6.60567	7.97286	7.51755	9.38724
ENSSSCT00000000197.5	ENSSSCT00000000197	ENSSSCG00000000186	RHEBL1	0.255463	0.101078	0.131179	0.348137	0.205694	0.341149	0.386972	0.337868	0.243738	0.350321
ENSSSCT00000000199.5	ENSSSCT00000000199	ENSSSCG00000000188	DHH	0.0455885	0	0.207288	0.0742458	0.0120383	0.0143395	0	0.00999316	0.0792651	0.158949
ENSSSCT00000000200.3	ENSSSCT00000000200	ENSSSCG00000000189	LMBR1L	0.875659	0.31001	0.428522	0.402878	0.329754	0.513555	0.332954	0.538085	0.0530111	0.503345
ENSSSCT00000000201.5	ENSSSCT00000000201	ENSSSCG00000061347	TUBA1A	207.375	214.804	105.352	104.248	189.517	142.795	156.222	149.22	80.2352	51.9755
ENSSSCT00000000203.3	ENSSSCT00000000203	ENSSSCG00000000190	TUBA1B	50.5783	14.107	0	0	59.7422	68.4483	52.9815	39.5583	41.8208	19.8303
ENSSSCT00000000204.5	ENSSSCT00000000204	ENSSSCG00000035856	NA	4.76421	3.83152	3.65934	2.61827	3.26508	2.63846	4.14859	3.94195	4.25806	4.50599
ENSSSCT00000000207.5	ENSSSCT00000000207	ENSSSCG00000000194	NA	0.110557	6.12079e-06	0	0.0947649	0	0.156543	0	0	0.437855	0.2273
ENSSSCT00000000208.4	ENSSSCT00000000208	ENSSSCG00000000195	PRPH	0.83848	2.1019	0.142295	0	0.227141	0.702037	0.132074	0.436143	2.3118	1.02693
ENSSSCT00000000210.5	ENSSSCT00000000210	ENSSSCG00000000197	C1QL4	0.0464601	0.0724016	0	0.0187401	0.110396	0.0442177	0.139735	0.0311498	0.151314	0.0982152
ENSSSCT00000000211.4	ENSSSCT00000000211	ENSSSCG00000000198	DNAJC22	0.167467	0.146961	0.309615	0.211785	0.18566	0.214687	0.291597	0.243239	0.317585	0.340061
ENSSSCT00000000212.5	ENSSSCT00000000212	ENSSSCG00000000199	SPATS2	2.71782	2.6886	1.31126	2.58076	2.2938	2.68639	2.95764	2.34703	3.55168	3.14899
ENSSSCT00000000215.4	ENSSSCT00000000215	ENSSSCG00000000202	MCRS1	2.08308	2.11484	4.02638	1.79569	2.05669	2.45969	1.529	2.80706	2.97796	2.9094
ENSSSCT00000000217.4	ENSSSCT00000000217	ENSSSCG00000000204	PRPF40B	5.49185	5.67433	4.91329	4.38766	4.01613	5.37337	4.68391	3.88674	3.45239	4.6885
ENSSSCT00000000218.4	ENSSSCT00000000218	ENSSSCG00000000205	FAM186B	0.479178	0.840533	0.596	0.535047	0.528939	0.60228	0.757743	0.27341	0.693694	0.53326
ENSSSCT00000000219.4	ENSSSCT00000000219	ENSSSCG00000000206	FAIM2	53.0535	52.6018	34.6415	28.1557	54.023	33.8115	61.0729	57.155	60.9979	71.3295
ENSSSCT00000000220.3	ENSSSCT00000000220	ENSSSCG00000000207	NA	0.472298	0.667369	0.688092	0	0.181377	0.217568	0.276165	0.157436	0.156282	0.323356
ENSSSCT00000000226.4	ENSSSCT00000000226	ENSSSCG00000000211	AQP5	0.342764	0.214647	0.431329	0.417254	0.359801	0.419128	0.137171	0.339258	0.349084	0.328918
ENSSSCT00000000227.4	ENSSSCT00000000227	ENSSSCG00000000212	AQP6	0.0199932	0.11329	0	0.0739122	0.0385741	0.0970008	0	0	0	0.0190527
ENSSSCT00000000229.5	ENSSSCT00000000229	ENSSSCG00000000214	GPD1	2.30259	2.29924	7.87397	4.98726	2.88541	1.80598	2.04165	3.53092	1.74185	2.41841
ENSSSCT00000000230.5	ENSSSCT00000000230	ENSSSCG00000000215	SMARCD1	0	0.590578	0	1.1365e-07	0.450233	0	0	0.312687	0.111097	0.213954
ENSSSCT00000000232.5	ENSSSCT00000000232	ENSSSCG00000000216	ASIC1	5.12173	4.21492	6.84031	4.12738	4.08342	4.49538	5.55952	5.04969	3.90429	4.58459
ENSSSCT00000000233.5	ENSSSCT00000000233	ENSSSCG00000000217	RACGAP1	0.160698	0.205897	0.186439	0.414853	0.137251	0.0825861	0.292637	0	0.106754	0.0744226
ENSSSCT00000000235.5	ENSSSCT00000000235	ENSSSCG00000028516	LARP4	0.0986761	0.654389	0.617129	0.255412	0.583966	0.75488	0.838504	0.518379	0	0.450666
ENSSSCT00000000236.4	ENSSSCT00000000236	ENSSSCG00000000220	POU6F1	2.44018	2.76282	1.48998	3.12375	1.74474	2.56844	2.93947	3.66239	4.82438	4.5492
ENSSSCT00000000245.5	ENSSSCT00000000245	ENSSSCG00000000228	SCN8A	0.0396442	1.54127	0.964187	1.40341	1.46219	0.684046	0.917078	1.24891	0.701539	0.815341
ENSSSCT00000000250.5	ENSSSCT00000000250	ENSSSCG00000000231	NA	0	0	0	0	0	0	0	0	0.0153109	0
ENSSSCT00000000251.5	ENSSSCT00000000251	ENSSSCG00000000232	ACVRL1	0	0.0509213	0	0	0	0.064325	4.95207e-11	0.0283313	0.0211622	0
ENSSSCT00000000252.5	ENSSSCT00000000252	ENSSSCG00000000233	ACVR1B	0	9.73037	6.37073	9.36946	6.89202	0.15777	0.10952	7.74946	4.86463	0.278965
ENSSSCT00000000253.5	ENSSSCT00000000253	ENSSSCG00000000234	TAMALIN	8.75524	6.38258	3.75697	4.74701	7.68954	4.82968	11.4819	5.59196	4.39934	8.11909
ENSSSCT00000000254.4	ENSSSCT00000000254	ENSSSCG00000000235	KRT82	0	0	0	0	0	0	0	0	0	0.0101204
ENSSSCT00000000255.4	ENSSSCT00000000255	ENSSSCG00000000236	KRT75	0	0	0	0	0	0	0	0	0	0
ENSSSCT00000000257.4	ENSSSCT00000000257	ENSSSCG00000000238	NA	0	0	0	0	0	0	0	0	0	0
ENSSSCT00000000258.3	ENSSSCT00000000258	ENSSSCG00000000239	NA	0	0	0.0201344	0.0395206	0	0	0	0	0.0208109	0.0268981
ENSSSCT00000000259.4	ENSSSCT00000000259	ENSSSCG00000000240	KRT85	0	0	0	0	0	0	0	0	0	0
ENSSSCT00000000260.5	ENSSSCT00000000260	ENSSSCG00000000241	KRT84	0	0	0	0	0	0	0	0	0	0
ENSSSCT00000000266.5	ENSSSCT00000000266	ENSSSCG00000000247	KRT71	0	0	0	0	0	0	0	0	0	0
ENSSSCT00000000267.4	ENSSSCT00000000267	ENSSSCG00000062487	KRT5	0.0180393	0	0	0.0890301	0.0290036	0	0.0203949	0.0161245	0.00790767	0.012724
ENSSSCT00000000268.5	ENSSSCT00000000268	ENSSSCG00000000249	KRT72	0	0	0	0	0	0	0	0	0	0
ENSSSCT00000000269.4	ENSSSCT00000000269	ENSSSCG00000000250	KRT73	0	0	0	0	0	0	0	0	0	0
ENSSSCT00000000270.3	ENSSSCT00000000270	ENSSSCG00000000251	KRT1	0.0286054	0.069979	0	0.0753375	0	0.011997	0.0501554	0.00850617	0.041579	0.0229148
ENSSSCT00000000273.5	ENSSSCT00000000273	ENSSSCG00000000263	TNS2	4.87023	5.25039	5.87114	4.13178	3.84628	4.24325	3.68113	3.67472	3.80532	5.66459
ENSSSCT00000000276.4	ENSSSCT00000000276	ENSSSCG00000000257	ITGB7	0.0683851	0	0	0	0	0	0.0203277	0	0.0208408	0
ENSSSCT00000000277.5	ENSSSCT00000000277	ENSSSCG00000000258	RARG	0.416369	0.197106	0.276948	0.309308	0.335915	0	0	0.158335	0.176281	0.146008
ENSSSCT00000000278.5	ENSSSCT00000000278	ENSSSCG00000000259	CSAD	0.311895	0	0	0.483699	0.219961	1.70429	0.225043	0.468998	0.0847632	0.274569
ENSSSCT00000000279.3	ENSSSCT00000000279	ENSSSCG00000000260	SOAT2	0.160784	0.10598	0	0.0416276	0.00895416	0.20297	0.0565048	0.0986256	0.0523364	0.493879
ENSSSCT00000000280.4	ENSSSCT00000000280	ENSSSCG00000000261	IGFBP6	8.05385	1.81872	1.0721	1.01904	0.804063	1.40556	2.00591	1.81281	0.994839	2.50149
ENSSSCT00000000282.5	ENSSSCT00000000282	ENSSSCG00000000263	TNS2	0.236119	0.049723	0.553926	0.189668	0.105728	0.307101	0.0293541	0.06701	0.158409	0.357907
ENSSSCT00000000283.4	ENSSSCT00000000283	ENSSSCG00000000264	MFSD5	0.60758	1.49906	0.907753	1.28731	0.188351	0.831743	0.0961267	0.757769	0	1.04713
ENSSSCT00000000284.4	ENSSSCT00000000284	ENSSSCG00000000265	ESPL1	0.0252528	0.0282477	0.0332434	0	0.0181467	0.00370252	0.0271316	0.020155	0.00247859	0.0832174
ENSSSCT00000000286.5	ENSSSCT00000000286	ENSSSCG00000000267	PFDN5	30.5512	36.9194	38.1864	40.1112	27.6105	29.7641	30.656	27.301	25.0917	32.1778
ENSSSCT00000000287.4	ENSSSCT00000000287	ENSSSCG00000000268	AAAS	0.785769	0	0	0.137226	0	0	0.666816	0.651302	0.0244395	0.397696
ENSSSCT00000000290.3	ENSSSCT00000000290	ENSSSCG00000000271	AMHR2	0	0	0.167987	0	0	0.0676326	0	0.0484997	0.0218021	0.0338563
ENSSSCT00000000292.4	ENSSSCT00000000292	ENSSSCG00000000273	PRR13	17.5503	17.132	18.3128	23.2892	23.8385	22.1036	18.2332	16.1953	17.0072	14.1264
ENSSSCT00000000294.5	ENSSSCT00000000294	ENSSSCG00000000274	PCBP2	0	0	0	0	0	0	0	0.025993	0	0
ENSSSCT00000000295.5	ENSSSCT00000000295	ENSSSCG00000000275	MAP3K12	7.5443	5.52402	4.50823	6.21417	4.42583	5.59027	6.67946	6.64054	7.13782	6.99459
ENSSSCT00000000298.5	ENSSSCT00000000298	ENSSSCG00000000277	NPFF	0.17557	0.351645	0.422418	0.576769	0.0751957	0.320894	0.103649	0.90996	0.30851	2.18144
ENSSSCT00000000299.5	ENSSSCT00000000299	ENSSSCG00000000278	ATF7	0	0	0.031524	0	0	0.0308983	0	0.0334907	0	0
ENSSSCT00000000300.5	ENSSSCT00000000300	ENSSSCG00000000279	HOXC13	0.00946111	0.0358199	0.063634	0.0471402	0.0102658	0.0126963	0.0631834	0.0256427	0.0337585	0.0231649
ENSSSCT00000000302.3	ENSSSCT00000000302	ENSSSCG00000000281	HOXC12	0	0	0	0	0	0	0	0	0	0
ENSSSCT00000000309.5	ENSSSCT00000000309	ENSSSCG00000000288	HNRNPA1	24.7717	14.1877	0	12.8423	14.0044	13.3906	20.8851	17.4989	14.427	6.90074
ENSSSCT00000000311.5	ENSSSCT00000000311	ENSSSCG00000000290	COPZ1	0.362913	0.516282	1.38085	0.148114	5.82962	0.165182	0.170422	0	0.861425	0.850995
ENSSSCT00000000312.4	ENSSSCT00000000312	ENSSSCG00000000291	GPR84	0.0290094	0.0843061	0.0812411	0.015797	0.0314733	0.0761545	0.0576065	0.148556	0.0770096	0.945372
ENSSSCT00000000313.5	ENSSSCT00000000313	ENSSSCG00000000292	ZNF385A	1.92253	2.63045	0.691659	2.31951	2.10411	0.829636	2.59521	5.16657	3.3012	5.53349
ENSSSCT00000000314.5	ENSSSCT00000000314	ENSSSCG00000000293	ITGA5	0.785833	0	0.18937	0.502313	0.0534216	0.0462136	0.907397	0.299054	1.2038	0.451842
ENSSSCT00000000316.3	ENSSSCT00000000316	ENSSSCG00000000295	NCKAP1L	0.106635	0.0440831	0.754973	0.246082	0.0865177	0.0400804	0.121519	0.187287	0.185636	0
ENSSSCT00000000317.5	ENSSSCT00000000317	ENSSSCG00000000296	NA	0	0	0	0	0	0	0	0	0	0
ENSSSCT00000000318.5	ENSSSCT00000000318	ENSSSCG00000000297	PDE1B	6.79714	4.55762	37.2042	4.41418	7.27243	5.16914	8.80078	7.32808	5.29481	7.19324
ENSSSCT00000000319.5	ENSSSCT00000000319	ENSSSCG00000000298	NA	19.0339	36.2984	34.1108	24.1849	24.995	30.9209	28.5656	19.5561	19.058	18.1658
ENSSSCT00000000326.4	ENSSSCT00000000326	ENSSSCG00000050921	NA	0	0	0	0	0	0	0	0	0	0
ENSSSCT00000000332.4	ENSSSCT00000000332	ENSSSCG00000048965	NA	0	0	0	0	0	0	0	0	0	0
ENSSSCT00000000333.3	ENSSSCT00000000333	ENSSSCG00000056758	NA	0	0	0	0	0	0	0	0	0	0
ENSSSCT00000000339.3	ENSSSCT00000000339	ENSSSCG00000000318	NA	0	0	0	0	0	0	0	0	0	0
ENSSSCT00000000344.4	ENSSSCT00000000344	ENSSSCG00000033458	NA	0	0	0	0	0	0	0	0	0	0
ENSSSCT00000000349.2	ENSSSCT00000000349	ENSSSCG00000000327	NA	0	0	0	0	0	0	0	0	0	0
ENSSSCT00000000354.2	ENSSSCT00000000354	ENSSSCG00000054251	NA	0	0	0	0	0	0	0	0	0	0
ENSSSCT00000000355.4	ENSSSCT00000000355	ENSSSCG00000000333	NA	0.0439129	0	0	0.0843684	0	0	0	0.0802299	0.119105	0.00493498
ENSSSCT00000000360.2	ENSSSCT00000000360	ENSSSCG00000054492	NA	0	0	0	0	0	0	0	0	0	0
ENSSSCT00000000371.4	ENSSSCT00000000371	ENSSSCG00000035206	NA	0	0	0	0.0563646	0	0.0656475	0	0	0.0808585	0
ENSSSCT00000000374.5	ENSSSCT00000000374	ENSSSCG00000000352	NA	0	0	0	0	0	0	0	0	0	0
ENSSSCT00000000375.2	ENSSSCT00000000375	ENSSSCG00000000353	NA	0	0	0	0	0	0	0	0	0	0
ENSSSCT00000000381.5	ENSSSCT00000000381	ENSSSCG00000000359	BLOC1S1	36.5345	64.4776	71.6896	53.6457	35.0043	53.7651	31.6888	37.7455	33.4603	42.6022
ENSSSCT00000000384.5	ENSSSCT00000000384	ENSSSCG00000000362	RDH5	0.408193	0.504095	0.240834	0.232827	0.0758117	0.395079	0.241144	0.182324	0.570333	0.337007
ENSSSCT00000000386.5	ENSSSCT00000000386	ENSSSCG00000000363	GDF11	3.04079	3.26971	5.03599	3.22395	4.78143	3.86062	3.75388	3.26492	3.5646	2.9143
ENSSSCT00000000387.5	ENSSSCT00000000387	ENSSSCG00000000364	SARNP	0	0	0	0	0	0	0	0	0	0
ENSSSCT00000000388.5	ENSSSCT00000000388	ENSSSCG00000000365	ORMDL2	7.53013	6.23392	13.082	8.29316	6.28268	7.34917	5.70828	7.33813	6.18121	5.33964
ENSSSCT00000000389.5	ENSSSCT00000000389	ENSSSCG00000000366	DNAJC14	6.71809	5.86987	5.40741	5.04942	5.41424	4.76872	6.60673	6.11578	4.78017	5.62119
ENSSSCT00000000391.4	ENSSSCT00000000391	ENSSSCG00000000368	MMP19	0.338564	0.270896	0.318604	0.0445325	0.233612	0.321428	0.242019	0.502623	0.514066	0.552187
ENSSSCT00000000393.4	ENSSSCT00000000393	ENSSSCG00000000370	DGKA	5.26124	2.59008	0.402642	4.53279	1.83352	4.43254	4.42936	3.77794	3.15471	4.10837
ENSSSCT00000000394.3	ENSSSCT00000000394	ENSSSCG00000000371	PMEL	0	0.0351944	0	0	0	0	0	0	0	0
ENSSSCT00000000398.4	ENSSSCT00000000398	ENSSSCG00000037597	CDK2	0.309461	0.206804	0.290194	0.174095	0.0945958	0.199802	0.122768	0.0741549	0.202697	0.400328
ENSSSCT00000000402.5	ENSSSCT00000000402	ENSSSCG00000000376	SUOX	4.84528	3.89513	2.30591	2.68139	3.06216	3.2879	4.48151	3.75501	3.1388	2.44653
ENSSSCT00000000403.3	ENSSSCT00000000403	ENSSSCG00000000377	NA	2.82652	3.34629	3.51957	4.64719	6.37224	5.14743	3.57706	3.97286	3.45688	3.26592
ENSSSCT00000000405.4	ENSSSCT00000000405	ENSSSCG00000000379	ESYT1	0.390326	0.110448	0	0	0	0.141157	0.327319	0	0	0.00776857
ENSSSCT00000000407.4	ENSSSCT00000000407	ENSSSCG00000063428	MYL6B	38.3211	37.8536	23.0138	31.3635	24.9328	36.6666	30.0958	39.0745	35.9069	46.2419
ENSSSCT00000000408.5	ENSSSCT00000000408	ENSSSCG00000039506	MYL6	119.017	134.845	125.726	128.779	79.5194	94.4057	105.974	104.108	82.778	135.614
ENSSSCT00000000409.5	ENSSSCT00000000409	ENSSSCG00000039506	MYL6	122.251	141.896	161.088	145.63	81.1403	122.745	104.888	99.1302	91.359	179.147
ENSSSCT00000000410.5	ENSSSCT00000000410	ENSSSCG00000000382	SMARCC2	19.1512	21.4075	17.3958	15.1056	17.2076	19.7168	18.636	13.7711	19.2529	16.2923
ENSSSCT00000000413.4	ENSSSCT00000000413	ENSSSCG00000000385	SLC39A5	0	0	0	0	0	0	0	0	0	0.0724495
ENSSSCT00000000419.5	ENSSSCT00000000419	ENSSSCG00000063428	MYL6B	0	0	0	0.343228	0.294797	0.195112	0.417852	0	0.118846	0.287945
ENSSSCT00000000425.3	ENSSSCT00000000425	ENSSSCG00000000394	CNPY2	20.6314	15.6351	20.8	16.1897	12.6657	14.3123	13.6823	14.7824	15.5019	25.0925
ENSSSCT00000000428.4	ENSSSCT00000000428	ENSSSCG00000000396	STAT2	6.27077	5.06591	3.21905	3.36365	4.53274	4.48256	5.80865	6.836	6.38121	3.73008
ENSSSCT00000000430.5	ENSSSCT00000000430	ENSSSCG00000000398	APOF	0.195333	0	0.13842	0	0.0361246	0.0624298	0.0404481	0.047255	0.0458837	0.0996978
ENSSSCT00000000431.5	ENSSSCT00000000431	ENSSSCG00000000399	TIMELESS	0.0876443	0.0268949	0.0525272	0.0260538	0.0171393	0.0208322	0.0122816	0.0825061	0.0143685	0.0638838
ENSSSCT00000000432.3	ENSSSCT00000000432	ENSSSCG00000000400	MIP	0	0.0441518	0.0146492	0	0.00969365	0.0118179	0	0	0.0323171	0.0340854
ENSSSCT00000000433.4	ENSSSCT00000000433	ENSSSCG00000000401	GLS2	2.47218	2.78586	3.13401	1.64101	1.85553	2.01992	2.46866	2.97881	2.43348	3.11154
ENSSSCT00000000438.4	ENSSSCT00000000438	ENSSSCG00000000405	NA	101.783	94.0313	91.8574	81.6534	101.912	64.8184	104.089	108.135	93.4788	147.054
ENSSSCT00000000439.6	ENSSSCT00000000439	ENSSSCG00000000406	PTGES3	17.1817	10.9087	13.6307	18.0171	35.1765	11.4586	22.8184	21.5854	39.5264	29.623
ENSSSCT00000000446.5	ENSSSCT00000000446	ENSSSCG00000025542	NEMP1	0	0	0.1394	0.254964	0.0973625	0.0656929	0	0.17038	0.199554	0.131686
ENSSSCT00000000447.4	ENSSSCT00000000447	ENSSSCG00000000413	MYO1A	0	0	0	0	0	0	0.0355457	0.0469305	0.00123754	0.0427676
ENSSSCT00000000448.5	ENSSSCT00000000448	ENSSSCG00000052675	RDH16	0	0.0636076	0.101696	0.045013	0.0217558	0.0823238	0.0182555	0	0.0203317	0
ENSSSCT00000000449.4	ENSSSCT00000000449	ENSSSCG00000000415	SDR9C7	0.0791483	0.0357011	0.0943841	0.0306334	0.010205	0	0.0224006	0.0349419	0.0257929	0.0717941
ENSSSCT00000000453.5	ENSSSCT00000000453	ENSSSCG00000052399	NA	0.0694579	0.0962942	0.666497	0.189774	0.0670254	0.150328	0.128311	0.0781362	0.0891489	0.102206
ENSSSCT00000000458.4	ENSSSCT00000000458	ENSSSCG00000000413	MYO1A	0	0.0319518	0	0.021147	0	0	0	0	0	0.0065478
ENSSSCT00000000460.4	ENSSSCT00000000460	ENSSSCG00000000411	NAB2	3.02012	2.68079	3.2248	2.92522	2.00159	2.7074	3.89736	3.74995	3.69059	6.46873
ENSSSCT00000000464.5	ENSSSCT00000000464	ENSSSCG00000000444	DCTN2	4.40653	3.12256	2.30152	3.11286	2.74346	1.27539	3.00163	4.1907	3.73931	3.87491
ENSSSCT00000000465.4	ENSSSCT00000000465	ENSSSCG00000000431	MBD6	1.71356	1.70358	2.36486	1.21888	1.1738	1.56436	1.08608	1.36324	1.44636	1.91556
ENSSSCT00000000471.5	ENSSSCT00000000471	ENSSSCG00000000436	PIP4K2C	12.9273	6.8446	3.32632	7.93917	7.80839	4.71745	12.2477	10.2389	11.2444	16.0572
ENSSSCT00000000472.4	ENSSSCT00000000472	ENSSSCG00000000437	ARHGAP9	0.585045	0.476919	0.180158	0.645167	0.291614	0.564949	0.672923	0.85583	0.453858	1.06668
ENSSSCT00000000474.5	ENSSSCT00000000474	ENSSSCG00000000439	KIF5A	0.0161874	0.0306849	0.0433682	0.0373322	0.0617574	0.0213049	0	0	0	0.0534684
ENSSSCT00000000476.5	ENSSSCT00000000476	ENSSSCG00000000435	ARHGEF25	1.26549	0	0.135079	2.73048	0	1.93012	0.402153	0.122588	0.306254	0.157972
ENSSSCT00000000477.4	ENSSSCT00000000477	ENSSSCG00000000442	INHBE	0	0.0366113	0	0	0.0160503	0	0.0840326	0.01307	0.0126622	0.0551675
ENSSSCT00000000478.4	ENSSSCT00000000478	ENSSSCG00000000443	GLI1	0.0139532	0	0	0	0	0	0	0	0.0294484	0.0728458
ENSSSCT00000000479.5	ENSSSCT00000000479	ENSSSCG00000000444	DCTN2	3.54085	1.58722	0.407213	0.371884	1.36811	0.330784	2.32278	1.20626	1.97771	1.97825
ENSSSCT00000000486.5	ENSSSCT00000000486	ENSSSCG00000038732	AGAP2	20.6733	24.1043	18.2807	9.31147	16.8319	11.7916	20.2487	14.0596	15.2965	12.1898
ENSSSCT00000000489.5	ENSSSCT00000000489	ENSSSCG00000000453	ATP23	3.97089	4.33402	3.40117	4.10709	4.14075	4.74428	3.1935	2.92972	3.69933	5.01885
ENSSSCT00000000491.5	ENSSSCT00000000491	ENSSSCG00000000455	LRIG3	0.519057	0.23937	0.261753	0.0353056	0.178731	0.26316	0.105361	0.0653783	0.108428	0.204232
ENSSSCT00000000492.4	ENSSSCT00000000492	ENSSSCG00000000456	SLC16A7	0.116253	0.0399631	0.0651788	0.146223	0.140872	0.1142	0.0885321	0.0835404	0.067508	0.0537065
ENSSSCT00000000493.5	ENSSSCT00000000493	ENSSSCG00000000457	USP15	0.755846	0.802332	0.877446	0.971939	0.806662	1.39131	0.593482	0.758331	1.56095	1.26423
ENSSSCT00000000500.4	ENSSSCT00000000500	ENSSSCG00000000462	RXYLT1	1.18243	1.1124	0.979726	1.98608	3.27461	1.96302	2.66901	2.41413	2.01072	1.7163
ENSSSCT00000000504.5	ENSSSCT00000000504	ENSSSCG00000000466	XPOT	0	0	0	0	0	0	0	0	0	0.00594345
ENSSSCT00000000507.5	ENSSSCT00000000507	ENSSSCG00000000469	LEMD3	0	0	0	0	0	0	0	0	0	0
ENSSSCT00000000513.5	ENSSSCT00000000513	ENSSSCG00000000475	IRAK3	0.0143564	0.188367	0	0.302939	0.198746	0.377712	0.149728	0.13948	0.259005	0.276564
ENSSSCT00000000516.5	ENSSSCT00000000516	ENSSSCG00000000478	GRIP1	0.134494	0	0	1.38595e-06	0.176044	0.117866	0.47757	0.550292	0.615641	0.610158
ENSSSCT00000000520.4	ENSSSCT00000000520	ENSSSCG00000000482	IL22	0	0	0	0	0	0	0	0	0	0.0289068
ENSSSCT00000000521.4	ENSSSCT00000000521	ENSSSCG00000000483	MDM1	0.720107	0.497436	0.38777	0.289633	1.03825	0	1.02187	1.00493	0.975314	0.583665
ENSSSCT00000000524.5	ENSSSCT00000000524	ENSSSCG00000000486	NUP107	0.832183	0.261221	0.357319	0.299368	0	0.227727	0.589699	0.0294387	0.353379	0.285815
ENSSSCT00000000530.6	ENSSSCT00000000530	ENSSSCG00000000492	LYZ	0.719081	0	0.252316	0.300506	0.146524	0.109626	0.0671693	0.151927	0.163894	0.0585043
ENSSSCT00000000535.5	ENSSSCT00000000535	ENSSSCG00000000496	CCT2	8.2551	19.2779	17.744	0	10.2172	8.19106	11.2923	18.6309	17.3437	10.3262
ENSSSCT00000000538.5	ENSSSCT00000000538	ENSSSCG00000000499	BEST3	0	0	0	0.00347825	0	0	0	0	0	0.0197847
ENSSSCT00000000539.5	ENSSSCT00000000539	ENSSSCG00000000500	RAB3IP	1.06604	1.43294	0.654544	0.147902	1.03637	0.424607	0	0.164247	0.651071	0.854011
ENSSSCT00000000543.5	ENSSSCT00000000543	ENSSSCG00000000504	PTPRB	2.72198	0	1.99163e-05	0	0.950493	0	0.308643	0	0.5825	0.663878
ENSSSCT00000000551.5	ENSSSCT00000000551	ENSSSCG00000000512	TBC1D15	0	0.281783	1.57559	0.286736	0.686199	0.210032	0.232182	0	0	0.15583
ENSSSCT00000000553.5	ENSSSCT00000000553	ENSSSCG00000021122	TPH2	0.0369882	0	0.562451	0	0.122882	0.0630315	0.0167563	0.0263984	0.00649222	0.0353155
ENSSSCT00000000557.5	ENSSSCT00000000557	ENSSSCG00000000516	KCNC2	0.10242	0.061644	0	0.0374066	0.0757482	0.038347	0.0802432	0	0.0243031	0.0182226
ENSSSCT00000000559.5	ENSSSCT00000000559	ENSSSCG00000000517	CAPS2	0.584058	0.492022	0.300331	0.0921592	1.01536	1.09969	0.638613	0.859433	0.540252	0.230994
ENSSSCT00000000564.5	ENSSSCT00000000564	ENSSSCG00000000522	NAP1L1	6.11718	4.62588	9.50072	15.1756	21.9048	11.4888	7.52458	9.06637	9.71296	5.26906
ENSSSCT00000000565.4	ENSSSCT00000000565	ENSSSCG00000000523	BBS10	0.197316	0.217708	0.34105	0.27805	0.528968	0.378066	0.314119	0.329298	0.540865	0.197894
ENSSSCT00000000566.5	ENSSSCT00000000566	ENSSSCG00000027503	OSBPL8	0.182484	0	0.0526525	0.073019	0	0.0266388	0.0809783	0.0151762	0.0565143	0.0878133
ENSSSCT00000000569.4	ENSSSCT00000000569	ENSSSCG00000000527	SYT10	0.124487	0.0749115	0.422973	0.201869	0.238575	0.206132	0.103378	0.120583	0.107757	0.151237
ENSSSCT00000000570.4	ENSSSCT00000000570	ENSSSCG00000000528	PKP2	2.27944	0.760889	1.25793	0.842667	1.25391	1.1926	1.07944	0.857699	0.579352	0.913521
ENSSSCT00000000576.4	ENSSSCT00000000576	ENSSSCG00000000534	IPO8	0	0.982672	1.31106	0.290458	0	0	2.14376e-08	0	0	0
ENSSSCT00000000578.5	ENSSSCT00000000578	ENSSSCG00000000536	ERGIC2	5.68661	5.42845	3.84809	4.68736	6.76679	7.45951	7.00679	6.52746	8.37451	7.18232
ENSSSCT00000000582.4	ENSSSCT00000000582	ENSSSCG00000000540	NA	0.0206716	0.0243205	0.0620624	0.0102933	0.0765248	0.0406283	0.0313611	0.0120327	0.0652324	0.101341
ENSSSCT00000000584.5	ENSSSCT00000000584	ENSSSCG00000000536	ERGIC2	0	0	0.444753	0	0	0.0129276	0	0	0	0
ENSSSCT00000000588.5	ENSSSCT00000000588	ENSSSCG00000000545	KLHL42	1.10724	1.28364	1.42283	1.85095	1.71883	1.67473	1.53647	1.28426	1.28321	1.31079
ENSSSCT00000000590.5	ENSSSCT00000000590	ENSSSCG00000000547	MRPS35	2.41605	1.71124	2.5857	3.38588	4.57521	2.33424	2.1983	3.49078	3.96004	2.3008
ENSSSCT00000000592.5	ENSSSCT00000000592	ENSSSCG00000000549	PPFIBP1	0.770192	0.183879	0.0384814	0.24435	0.708045	0.0879445	0.800433	0.336468	0.473335	0.219042
ENSSSCT00000000594.5	ENSSSCT00000000594	ENSSSCG00000000551	ARNTL2	0.00988322	0.0526474	0.0504372	0.0701737	0.0195839	0.0758625	0.0879822	0.0347483	0.0523312	0.0302662
ENSSSCT00000000596.4	ENSSSCT00000000596	ENSSSCG00000000553	TM7SF3	2.4095	1.62311	1.85838	2.0599	3.08463	2.2154	2.17317	2.37118	2.1574	1.63021
ENSSSCT00000000597.5	ENSSSCT00000000597	ENSSSCG00000000554	FGFR1OP2	1.33078	0.477079	0.833983	0.888363	0.80052	0.927645	1.75001	0.923124	1.84932	1.25029
ENSSSCT00000000609.4	ENSSSCT00000000609	ENSSSCG00000000567	SOX5	0.270995	0.136918	0.185624	0.185333	0.389828	0.521655	0.431844	0.0731595	0.21429	0.252389
ENSSSCT00000000610.5	ENSSSCT00000000610	ENSSSCG00000000567	SOX5	0.0391561	0	0	0.0160037	0	0.586279	0	0.254983	0.379066	0.290504
ENSSSCT00000000613.5	ENSSSCT00000000613	ENSSSCG00000000570	C2CD5	1.34172	0.194246	0.453892	0.717716	1.20997	1.46084	1.00659	1.27033	0.523997	1.01298
ENSSSCT00000000614.4	ENSSSCT00000000614	ENSSSCG00000000571	ABCC9	0.12191	0.0484193	0.037685	0.0815863	0.0507932	0.0602802	0.0602142	0.0247445	0.0502583	0.0458291
ENSSSCT00000000620.5	ENSSSCT00000000620	ENSSSCG00000000576	NA	213.096	208.721	152.502	204.189	214.894	182.236	219.218	213.374	182.407	226.801
ENSSSCT00000000621.5	ENSSSCT00000000621	ENSSSCG00000000577	GYS2	0.0878713	0.0612298	0.176015	0.0946485	0.03403	0.165759	0.0406143	0.0520563	0.0842115	0.158495
ENSSSCT00000000623.5	ENSSSCT00000000623	ENSSSCG00000000579	GOLT1B	0.472525	0.175471	0	0	1.50808	0.51972	0.528953	0.678483	0.943858	0.418258
ENSSSCT00000000627.5	ENSSSCT00000000627	ENSSSCG00000000583	PYROXD1	1.38481	1.30443	1.52595	1.68678	1.75801	1.33164	1.28362	1.35913	1.35154	1.28865
ENSSSCT00000000630.4	ENSSSCT00000000630	ENSSSCG00000000585	SLCO1C1	2.79748	1.64286	1.36258	0.209775	10.171	2.07611	6.10246	2.25941	7.28981	3.72961
ENSSSCT00000000632.5	ENSSSCT00000000632	ENSSSCG00000000587	AEBP2	1.09968	0.718247	0.993994	1.69355	1.6919	1.37546	1.12883	0.872002	1.97555	1.16014
ENSSSCT00000000633.5	ENSSSCT00000000633	ENSSSCG00000000588	PLEKHA5	0.381147	0.575014	0.709104	0.223073	0.441416	0.44486	0.551671	0.27755	0.749246	0.559509
ENSSSCT00000000634.3	ENSSSCT00000000634	ENSSSCG00000000589	CAPZA3	0.0362037	0.080286	0.11349	0.135044	0.0699595	0.115639	0.0795613	0.0532547	0.13301	0.217616
ENSSSCT00000000635.4	ENSSSCT00000000635	ENSSSCG00000000590	PLCZ1	0	0	0	0	0	0.0170827	0.021647	0	0	0
ENSSSCT00000000636.5	ENSSSCT00000000636	ENSSSCG00000000591	PIK3C2G	0.0352192	0.188893	0.0910403	0.0469982	0.0812773	0.157221	0.0524184	0.0360095	0.115175	0.239729
ENSSSCT00000000643.4	ENSSSCT00000000643	ENSSSCG00000000598	SLC15A5	0.0248039	0.0830804	0.241613	0.053516	0.0242296	0.0333258	0.00822871	0.0303246	0.0643559	0.0950753
ENSSSCT00000000644.5	ENSSSCT00000000644	ENSSSCG00000000599	DERA	1.68383	0.856345	0.114589	2.12306	0	0.173969	0.726726	0.795551	0.605485	1.34764
ENSSSCT00000000645.5	ENSSSCT00000000645	ENSSSCG00000000600	EPS8	0.36439	0.082334	0	0.223632	0.301071	0.246066	0.258761	0.116265	0.233209	0.253964
ENSSSCT00000000646.5	ENSSSCT00000000646	ENSSSCG00000000601	PTPRO	0.262101	0.720842	0.575559	0.746782	0.564303	0.95576	0.933065	0.171021	0.0652383	0
ENSSSCT00000000647.5	ENSSSCT00000000647	ENSSSCG00000000602	RERG	0.206803	0.215261	0.334191	0.171232	0.0228233	0.0455169	0	0.166603	0.106197	0.0831908
ENSSSCT00000000651.5	ENSSSCT00000000651	ENSSSCG00000000605	ERP27	0	0	0.0221109	0	0	0	0	0	0	0.0270829
ENSSSCT00000000656.3	ENSSSCT00000000656	ENSSSCG00000000610	SMCO3	0	0.201435	0.0501789	0.150212	0	0	0	0	0.0285052	0.0217247
ENSSSCT00000000657.5	ENSSSCT00000000657	ENSSSCG00000000611	NA	0	0.851557	1.06139	0	3.34984	0	0	0	0.686332	0
ENSSSCT00000000669.4	ENSSSCT00000000669	ENSSSCG00000000623	BCL2L14	0.0365619	0.15747	0.322904	0.208852	0.0645985	0.130499	0.368765	0.390578	0.405418	0.137107
ENSSSCT00000000674.4	ENSSSCT00000000674	ENSSSCG00000000629	TP23	0	0.102775	0.0326322	0.131168	0.0316407	0.180444	0	0.0254452	0	0.0046944
ENSSSCT00000000675.4	ENSSSCT00000000675	ENSSSCG00000000629	TP23	0	0	0	0	0	0.0935567	0	0	0	0
ENSSSCT00000000678.2	ENSSSCT00000000678	ENSSSCG00000000631	TAS2R9	0	0	0	0	0	0	0	0	0	0
ENSSSCT00000000680.5	ENSSSCT00000000680	ENSSSCG00000000633	YBX3	6.95345	7.15161	7.52103	4.62447	4.36631	4.39136	9.81701	10.3858	23.5625	25.9119
ENSSSCT00000000681.4	ENSSSCT00000000681	ENSSSCG00000000634	STYK1	0.00773575	0.00906121	0.022783	0.0229415	0.0156902	0.0137087	0.0176922	0.0237362	0.0268116	0.0252963
ENSSSCT00000000682.6	ENSSSCT00000000682	ENSSSCG00000000635	NA	5.79522	5.0944	8.62284	5.94932	4.63247	3.42619	4.21183	4.9447	4.96154	4.48083
ENSSSCT00000000686.3	ENSSSCT00000000686	ENSSSCG00000036743	NA	0	0	0	0.023376	0	0	0	0	0	0
ENSSSCT00000000687.4	ENSSSCT00000000687	ENSSSCG00000000638	NA	0	0	0	0	0.0226397	0	0	0	0	0.015294
ENSSSCT00000000689.5	ENSSSCT00000000689	ENSSSCG00000000640	NA	0	0	0.0625027	0.25159	0	0	0	0	0.873347	0.197886
ENSSSCT00000000691.5	ENSSSCT00000000691	ENSSSCG00000040465	KLRK1	0	0.00737527	0.0548353	0	0.0574483	0.00666671	0	0.133388	0.0808909	0.0575986
ENSSSCT00000000696.5	ENSSSCT00000000696	ENSSSCG00000000645	GABARAPL1	119.959	103.666	107.78	115.321	130.708	96.8304	134.282	127.489	119.284	142.638
ENSSSCT00000000698.4	ENSSSCT00000000698	ENSSSCG00000000647	OLR1	0	0.0621594	0.124789	0.0773107	0.0619147	0	0.235957	0.241217	0.0941388	0
ENSSSCT00000000699.5	ENSSSCT00000000699	ENSSSCG00000000648	CLEC7A	0.102176	0	0	0	0	0	0	0.162819	0	0
ENSSSCT00000000700.6	ENSSSCT00000000700	ENSSSCG00000000648	CLEC7A	0	0	0.10091	0.315305	0.175159	0.128276	0	0	0	0
ENSSSCT00000000701.6	ENSSSCT00000000701	ENSSSCG00000000648	CLEC7A	0.0277689	0	0	0	0	0	0.0309618	0.0368525	0	0
ENSSSCT00000000705.4	ENSSSCT00000000705	ENSSSCG00000000651	CLEC12B	0	0.0397058	0	0.197387	0	0.0402244	0	0.115086	0.0282678	0.0106441
ENSSSCT00000000708.5	ENSSSCT00000000708	ENSSSCG00000000653	CD69	0	0.0740087	0	0	0	0	0.344507	0	0	0.46107
ENSSSCT00000000709.6	ENSSSCT00000000709	ENSSSCG00000000653	CD69	0.030402	0	0.0229134	0	0.016045	0.036262	0.0776616	0.232735	0.492629	0.595574
ENSSSCT00000000715.4	ENSSSCT00000000715	ENSSSCG00000000659	NA	0	0	0	0	0	0	0	0.00941188	0.00458349	0
ENSSSCT00000000717.5	ENSSSCT00000000717	ENSSSCG00000000661	PHC1	0.884601	0.547484	0.741728	0	0.470638	0.492021	0.695394	0	1.26212	1.03309
ENSSSCT00000000718.5	ENSSSCT00000000718	ENSSSCG00000040743	M6PR	7.43029	7.31246	9.90464	8.88805	4.89071	6.23625	8.38602	7.07376	4.82206	4.83542
ENSSSCT00000000719.4	ENSSSCT00000000719	ENSSSCG00000000663	KLRG1	0	0.127378	0.115363	0	0.0357401	0	0	0	0	0
ENSSSCT00000000720.5	ENSSSCT00000000720	ENSSSCG00000000664	A2ML1	0.0743868	0.0647421	0.0673119	0.0721452	0.110253	0.0639465	0.167737	0.056758	0.174818	0.287586
ENSSSCT00000000721.5	ENSSSCT00000000721	ENSSSCG00000000665	RIMKLB	1.57141	0.841586	1.34913	0.796195	1.58509	1.13464	1.09512	1.03926	1.1298	1.45026
ENSSSCT00000000722.5	ENSSSCT00000000722	ENSSSCG00000031712	MFAP5	1.04411	0.171845	0	0	0.0577708	0	0.0851304	0	0	0.0871976
ENSSSCT00000000723.5	ENSSSCT00000000723	ENSSSCG00000000667	AICDA	0.0240502	0.0276189	0.0539042	0.0792641	0.0241312	0.156659	0.044609	0.0516107	0.0411886	0.065953
ENSSSCT00000000724.4	ENSSSCT00000000724	ENSSSCG00000000668	APOBEC1	0.212634	0.226845	0.576743	0.613441	0.5682	0.855802	0.136153	0.225514	0.380513	0.427375
ENSSSCT00000000725.4	ENSSSCT00000000725	ENSSSCG00000000669	GDF3	0	0	0	0	0	0	0	0	0	0
ENSSSCT00000000728.5	ENSSSCT00000000728	ENSSSCG00000000672	CLSTN3	4.77359	1.75676	0.611857	0.587848	2.99541	0.77874	7.94953	2.63691	6.60168	6.1633
ENSSSCT00000000732.5	ENSSSCT00000000732	ENSSSCG00000033913	C1RL	0.056735	0.0411275	0	0.0402642	0.0087429	0.0648382	0.0239627	0.0366255	0.149826	0.228183
ENSSSCT00000000740.5	ENSSSCT00000000740	ENSSSCG00000000679	LRRC23	0.625051	0.468648	1.67175	0.0617095	0.416718	0	0.573785	0.326757	0.497718	1.53244
ENSSSCT00000000741.5	ENSSSCT00000000741	ENSSSCG00000000680	GPR162	3.49096	3.57056	2.07859	3.37262	2.47808	4.08985	4.40872	3.59134	3.96713	4.97625
ENSSSCT00000000742.4	ENSSSCT00000000742	ENSSSCG00000000681	P3H3	1.05149	0.599913	0.189363	0.960214	0.48166	0.275009	0.566921	0.731594	0.990301	1.32623
ENSSSCT00000000743.4	ENSSSCT00000000743	ENSSSCG00000000682	GNB3	0.207154	0.551289	0.267011	0.242419	0.11102	0.256727	0.119377	0.197215	0.793417	6.23797
ENSSSCT00000000744.3	ENSSSCT00000000744	ENSSSCG00000000683	CDCA3	0.276119	0.136686	0.874463	0.211487	0.242332	0.255461	0.217772	0.174039	0.0945293	0.198361
ENSSSCT00000000745.5	ENSSSCT00000000745	ENSSSCG00000000684	USP5	0.139441	0.641357	0.339423	0.160419	0.0221244	0.0703364	0.164166	0.0487242	9.80148e-11	0.0290487
ENSSSCT00000000746.5	ENSSSCT00000000746	ENSSSCG00000000685	TPI1	21.2876	20.4825	10.2214	16.0316	15.8741	13.2344	25.3668	18.4454	15.7197	13.3444
ENSSSCT00000000748.4	ENSSSCT00000000748	ENSSSCG00000000687	CD4	0	0	0	0	0.00467478	0.0488819	0	0	0	0.114612
ENSSSCT00000000749.4	ENSSSCT00000000749	ENSSSCG00000000687	CD4	0.304514	0.153998	0.335966	0.217499	0.110708	0.101021	0.19036	0.167882	0.133305	0.182908
ENSSSCT00000000750.5	ENSSSCT00000000750	ENSSSCG00000000688	LAG3	0.0187321	0.0841025	0.229198	0.17433	0.0201665	0.142661	0.0965509	0.144916	0.10785	0.546264
ENSSSCT00000000752.5	ENSSSCT00000000752	ENSSSCG00000000690	MLF2	0.206395	0.781224	25.5971	0.509678	0.343008	0.204612	0.469142	0.492843	0.713241	0.800996
ENSSSCT00000000753.5	ENSSSCT00000000753	ENSSSCG00000000691	COPS7A	0.59952	2.24291	0.107269	0.457391	0.802573	3.64651	0.588313	0.715934	0.431297	0.672125
ENSSSCT00000000754.5	ENSSSCT00000000754	ENSSSCG00000000692	PIANP	6.19347	3.79751	11.6768	2.75855	4.63207	4.35755	6.52395	4.54454	3.99784	3.41459
ENSSSCT00000000755.3	ENSSSCT00000000755	ENSSSCG00000000693	NCAPD2	0.29839	0.125998	0.325481	0.113249	0.055258	0.154719	0.123	0.145469	0.428041	0.54395
ENSSSCT00000000756.4	ENSSSCT00000000756	ENSSSCG00000000694	GAPDH	911.135	1007.52	937.36	841.492	765.726	734.768	868.84	897.45	678.126	1022.53
ENSSSCT00000000757.5	ENSSSCT00000000757	ENSSSCG00000000695	IFFO1	0.650792	0.684921	0.229547	1.07612	0.0873787	0.306644	1.19864	0.564174	0.308551	2.11379
ENSSSCT00000000758.5	ENSSSCT00000000758	ENSSSCG00000000696	NOP2	3.91758	4.33366	3.74268	2.35198	2.81911	2.35804	3.10582	3.40196	5.02376	7.73249
ENSSSCT00000000761.4	ENSSSCT00000000761	ENSSSCG00000000699	LPAR5	0.079636	0.0500177	0.202584	0.0668225	0.0633363	0.157335	0.0587916	0	0.103558	0.0477248
ENSSSCT00000000762.4	ENSSSCT00000000762	ENSSSCG00000044078	ING4	3.53381	3.162	4.52045	2.88343	3.07672	3.67531	4.02514	3.286	4.70246	5.13863
ENSSSCT00000000764.5	ENSSSCT00000000764	ENSSSCG00000000702	ZNF384	1.29113	1.34941	1.09797	0.614837	0.859609	1.25041	1.70115	1.93234	2.2118	2.76142
ENSSSCT00000000765.5	ENSSSCT00000000765	ENSSSCG00000000703	NA	0.394759	0.444405	3.01833	0.429197	1.06753	0	2.55379	0.142522	0.714574	0.822703
ENSSSCT00000000766.5	ENSSSCT00000000766	ENSSSCG00000000704	TAPBPL	0.34885	0.169897	0.545161	0.139929	0.279885	0.284542	0.267133	0.0440197	0.481453	0.178586
ENSSSCT00000000767.4	ENSSSCT00000000767	ENSSSCG00000000704	TAPBPL	1.06984	0.762062	1.37726	0.279662	1.04794	1.06133	0.547276	0.387487	0.961547	0.84485
ENSSSCT00000000769.4	ENSSSCT00000000769	ENSSSCG00000000707	SCNN1A	0	0	0.203285	0	0	0.013938	0	0	0	0
ENSSSCT00000000771.5	ENSSSCT00000000771	ENSSSCG00000000708	TNFRSF1A	3.78094	4.35996	1.71819	0.551377	1.82594	2.21116	3.09846	3.87997	7.49851	3.1959
ENSSSCT00000000772.4	ENSSSCT00000000772	ENSSSCG00000000709	PLEKHG6	0	0	0.129571	0.0876538	0	0	0	0	0	0
ENSSSCT00000000773.5	ENSSSCT00000000773	ENSSSCG00000022230	CD9	0	0.276143	0.196001	0.491132	0	3.98649	0.576732	0	0	0
ENSSSCT00000000775.5	ENSSSCT00000000775	ENSSSCG00000000712	VWF	3.05863	2.06067	2.0643	1.73826	1.70414	1.7821	1.6096	0.948219	0.790711	1.32694
ENSSSCT00000000776.5	ENSSSCT00000000776	ENSSSCG00000000712	VWF	0.0414631	0.0383441	0.0420505	0.00879967	0.0806753	0.0213039	0.0753269	0.0287448	0	0
ENSSSCT00000000779.3	ENSSSCT00000000779	ENSSSCG00000000716	KCNA1	4.03983	7.90074	9.9749	14.2267	5.87633	4.82008	5.94571	8.53745	5.45943	11.1508
ENSSSCT00000000781.4	ENSSSCT00000000781	ENSSSCG00000000718	GALNT8	0	0.0185066	0.0647218	0.052525	0.0252898	0.122462	0	0.0461612	0.0864545	0.0312891
ENSSSCT00000000782.5	ENSSSCT00000000782	ENSSSCG00000000719	NDUFA9	17.9215	18.4286	16.6193	16.049	15.0023	13.5572	18.7672	20.9423	16.509	23.9657
ENSSSCT00000000784.4	ENSSSCT00000000784	ENSSSCG00000000721	DYRK4	0.127837	0.198577	0.255149	0.152194	0.120266	0.183621	0.105931	0.143022	0.275	0.309419
ENSSSCT00000000785.5	ENSSSCT00000000785	ENSSSCG00000000722	RAD51AP1	0.837029	0.274592	0.01199	0	0.269497	0.134286	0.640932	0.072537	0	0
ENSSSCT00000000786.5	ENSSSCT00000000786	ENSSSCG00000000723	C12orf4	1.70417	1.77183	1.48529	1.83011	1.07515	1.75638	1.3173	1.60842	2.25144	2.35541
ENSSSCT00000000791.5	ENSSSCT00000000791	ENSSSCG00000000728	PARP11	0.0498971	0	0	0	0	0.101249	0.0562913	0	0	0
ENSSSCT00000000793.5	ENSSSCT00000000793	ENSSSCG00000000730	PRMT8	1.21281	0	6.36027	0	0.758138	0	2.56215	1.03807	0	0.529707
ENSSSCT00000000797.5	ENSSSCT00000000797	ENSSSCG00000000734	TSPAN11	1.95875	0.447003	0.901091	0.670098	0.431195	0.591171	0.81256	0.829686	0.67108	0.649345
ENSSSCT00000000798.4	ENSSSCT00000000798	ENSSSCG00000000735	TSPAN9	2.165	0	3.45796	2.43748	1.65085	0.18741	1.12229	2.31684	2.40462	2.31352
ENSSSCT00000000799.5	ENSSSCT00000000799	ENSSSCG00000000736	TEAD4	2.58252e-10	0	0	0.109993	0	0	0.0984379	0	0.339578	7.91102e-05
ENSSSCT00000000800.5	ENSSSCT00000000800	ENSSSCG00000000736	TEAD4	0.137465	0.0716717	0.172883	0	0.0904355	0.116631	0	0.143261	0.0638463	0.359202
ENSSSCT00000000803.5	ENSSSCT00000000803	ENSSSCG00000000740	TEX52	0.170341	0.114651	0.357242	0.201896	0.128543	0.20255	0.0996489	0.116253	0.153687	0.186231
ENSSSCT00000000805.4	ENSSSCT00000000805	ENSSSCG00000000741	NRIP2	2.13293	3.12479	1.00284	3.28341	1.57556	3.17658	2.42905	2.78394	3.29585	3.80373
ENSSSCT00000000806.5	ENSSSCT00000000806	ENSSSCG00000000742	ITFG2	1.45024	1.20673	1.19543	0.85398	0.988616	1.03655	1.21419	1.135	1.54682	1.89227
ENSSSCT00000000807.5	ENSSSCT00000000807	ENSSSCG00000000743	FKBP4	16.2733	16.0148	1.15485	2.86443	7.45839	1.68979	13.376	6.1397	26.2494	29.2586
ENSSSCT00000000808.3	ENSSSCT00000000808	ENSSSCG00000000744	NA	0	0	0	0.0899298	0	0	0	0	0	0.0417061
ENSSSCT00000000809.5	ENSSSCT00000000809	ENSSSCG00000000745	DDX11	1.10234	0.686951	0.581488	0.780532	0.506117	0.311784	0.821509	0.786882	0.599176	1.56261
ENSSSCT00000000810.5	ENSSSCT00000000810	ENSSSCG00000000746	WASHC1	0.168601	0.187997	0.528147	0.344635	0.317053	0.614202	0.430925	0.374919	0.409359	0.469664
ENSSSCT00000000812.4	ENSSSCT00000000812	ENSSSCG00000000748	IQSEC3	1.55411	1.05689	0.112582	0.392136	1.49098	0.856225	2.67008	0.517815	2.15095	0.891041
ENSSSCT00000000815.4	ENSSSCT00000000815	ENSSSCG00000000751	CCDC77	0.257841	0.313363	0.233011	0.208205	0.253714	0.293924	0.243447	0.26831	0.28686	0.306116
ENSSSCT00000000818.5	ENSSSCT00000000818	ENSSSCG00000000754	RAD52	0.368481	0.113824	0.0468823	0.074362	0.0451291	0.0756001	0	0.17675	0.195398	0.0769437
ENSSSCT00000000819.5	ENSSSCT00000000819	ENSSSCG00000000755	ERC1	0.0509482	0.398733	0.136535	0	0.373892	0	0.000800645	0	0.395013	0.0616015
ENSSSCT00000000821.4	ENSSSCT00000000821	ENSSSCG00000000757	ADIPOR2	6.80975	6.34442	8.17202	6.29395	6.41124	4.66697	7.51492	7.79891	4.88676	7.33244
ENSSSCT00000000823.5	ENSSSCT00000000823	ENSSSCG00000000759	WNT5B	0.075888	0	0.057301	0	0	0.0157834	0	0.0208083	0.00917147	0
ENSSSCT00000000824.5	ENSSSCT00000000824	ENSSSCG00000000760	LRTM2	3.96227	3.40719	4.01885	5.038	3.06033	3.44515	5.4708	6.87362	3.98459	4.89145
ENSSSCT00000000828.3	ENSSSCT00000000828	ENSSSCG00000000764	HDHD5	0.16311	0.266014	1.58034	0.766401	1.1775	1.29602	0	0.938171	0	0.154178
ENSSSCT00000000830.5	ENSSSCT00000000830	ENSSSCG00000000766	CECR2	0.0478075	0.010501	0	0	0	0.218959	0	0	0	0.0453963
ENSSSCT00000000833.5	ENSSSCT00000000833	ENSSSCG00000000769	BID	3.46962	3.51745	4.13384	3.56298	3.25605	3.46463	3.67003	2.87129	2.85896	3.49024
ENSSSCT00000000834.5	ENSSSCT00000000834	ENSSSCG00000000770	MICAL3	1.0463	0.137853	0.508736	3.21487	0.142382	0	3.13566	0.811584	0.789592	3.50027
ENSSSCT00000000835.5	ENSSSCT00000000835	ENSSSCG00000027190	PEX26	1.73881	2.71559	2.65014	1.747	1.87723	2.46483	3.11933	1.7751	1.60857	1.25568
ENSSSCT00000000837.4	ENSSSCT00000000837	ENSSSCG00000000190	TUBA1B	303.407	243.175	75.4581	94.344	189.011	96.722	333.294	156.576	106.258	102.297
ENSSSCT00000000841.3	ENSSSCT00000000841	ENSSSCG00000000777	NA	0	0.176207	0.500414	0	0	0	0	0	0	0
ENSSSCT00000000843.5	ENSSSCT00000000843	ENSSSCG00000000779	KIF21A	1.84814	0.715808	0.702468	2.13558	2.63175	1.07162	3.94308	0.480157	1.82563	1.31527
ENSSSCT00000000845.5	ENSSSCT00000000845	ENSSSCG00000000781	ABCD2	1.53589	1.48274	1.10408	1.60896	2.25966	1.92915	1.78872	1.41727	2.05853	1.72093
ENSSSCT00000000848.5	ENSSSCT00000000848	ENSSSCG00000000783	SLC2A13	2.39792	1.79931	2.28861	2.90889	4.18891	3.1052	2.82745	2.52824	2.29092	1.09798
ENSSSCT00000000849.4	ENSSSCT00000000849	ENSSSCG00000000784	LRRK2	0.0325192	0.00667557	0.0372721	0.0420891	0.0176941	0.0178349	0.0166425	0.0126625	0.014155	0
ENSSSCT00000000855.5	ENSSSCT00000000855	ENSSSCG00000000789	CNTN1	0.798547	1.07291	0.561079	0.793983	0.840398	0.728591	0.869964	0.602097	1.61486	1.25093
ENSSSCT00000000857.5	ENSSSCT00000000857	ENSSSCG00000000791	PDZRN4	0.573192	0.346289	0.43121	0.054685	0.429982	0.274177	0.251372	0.120747	0.226228	0.170173
ENSSSCT00000000859.5	ENSSSCT00000000859	ENSSSCG00000000793	PPHLN1	0	0	0.341989	0	0.495806	0	0	0.00114107	0	0
ENSSSCT00000000862.5	ENSSSCT00000000862	ENSSSCG00000000795	ADAMTS20	0.346474	0.344912	0.468381	0.183475	0.35426	0.367076	0.237803	0.357412	0.365172	0.131466
ENSSSCT00000000865.5	ENSSSCT00000000865	ENSSSCG00000000798	TWF1	1.1868	0.0680049	0	0	0.0222048	0	1.63084	0	0.542177	0.43913
ENSSSCT00000000866.5	ENSSSCT00000000866	ENSSSCG00000000799	IRAK4	0.646662	0.277846	0.546832	0.50679	0.917803	0.316805	0.29174	0.59113	1.28887	0.544635
ENSSSCT00000000868.5	ENSSSCT00000000868	ENSSSCG00000000801	TMEM117	1.41107	2.65022	3.66077	4.472	2.2951	1.70885	3.03853	3.43918	1.10167	1.38081
ENSSSCT00000000870.5	ENSSSCT00000000870	ENSSSCG00000000802	NELL2	32.5092	23.2356	6.08438	19.1721	27.8478	19.0398	18.6277	20.8095	14.0255	17.3443
ENSSSCT00000000873.5	ENSSSCT00000000873	ENSSSCG00000000804	ANO6	0	0	0.0312756	0	0.0102634	0	0.0509388	0	0.0123062	0.0247885
ENSSSCT00000000875.5	ENSSSCT00000000875	ENSSSCG00000000806	SCAF11	0.768517	0.655039	0.993442	1.45232	2.2414	1.20009	1.06427	1.29985	1.5031	0.780852
ENSSSCT00000000876.4	ENSSSCT00000000876	ENSSSCG00000000807	SLC38A1	3.3449	3.38128	1.82289	2.31657	2.36234	2.48584	3.27738	2.62666	4.11289	4.37741
ENSSSCT00000000877.5	ENSSSCT00000000877	ENSSSCG00000000808	SLC38A2	5.35185	2.50045	2.83117	4.52145	5.7747	3.46481	5.97261	6.24556	10.4566	8.5477
ENSSSCT00000000879.5	ENSSSCT00000000879	ENSSSCG00000000810	AMIGO2	1.80784	4.01918	2.33205	2.16993	3.27402	3.71233	1.49059	3.52386	4.14329	2.65384
ENSSSCT00000000880.4	ENSSSCT00000000880	ENSSSCG00000000811	PCED1B	0	0.104893	0.171246	0	0.16875	0.046802	0.0607429	0.212757	0.0747455	0.139679
ENSSSCT00000000891.3	ENSSSCT00000000891	ENSSSCG00000034703	NA	0.120504	0.0525145	0.123428	0.0682708	0.0274305	0.056136	0.0130307	0.0777725	0.106377	0.227296
ENSSSCT00000000893.4	ENSSSCT00000000893	ENSSSCG00000000820	H1-7	0	0.0429817	0	0	0	0	0	0	0	0.0325328
ENSSSCT00000000895.3	ENSSSCT00000000895	ENSSSCG00000034094	NA	0	0	0	0	0	0	0	0	0	0
ENSSSCT00000000913.5	ENSSSCT00000000913	ENSSSCG00000000839	ALDH1L2	2.06974	1.81219	1.29275	1.48336	2.91948	2.61357	1.92229	1.58256	2.63647	2.12262
ENSSSCT00000000914.4	ENSSSCT00000000914	ENSSSCG00000000840	WASHC4	1.65071	1.67017	2.50126	2.46115	3.22186	2.47372	1.44572	2.06773	2.19576	1.16955
ENSSSCT00000000915.5	ENSSSCT00000000915	ENSSSCG00000000841	APPL2	0.678195	3.41254	0.610573	2.29817	0.289283	0	0.11522	0.509745	0.3941	0
ENSSSCT00000000923.5	ENSSSCT00000000923	ENSSSCG00000000846	HCFC2	0.638395	0.44776	0.5171	0.666481	1.29798	0.742571	0.858981	0.885013	0.882242	0.522624
ENSSSCT00000000924.4	ENSSSCT00000000924	ENSSSCG00000000847	TDG	1.62372	1.07965	0.855226	1.81296	2.77237	1.58143	1.82488	1.99139	1.6277	0.888132
ENSSSCT00000000926.5	ENSSSCT00000000926	ENSSSCG00000000849	HSP90B1	55.0772	60.9134	50.8319	58.4503	42.2261	56.5163	55.3246	59.856	90.9475	103.354
ENSSSCT00000000930.4	ENSSSCT00000000930	ENSSSCG00000000853	NT5DC3	0	0	0	0	0.00943412	0	0	0	0	0
ENSSSCT00000000931.4	ENSSSCT00000000931	ENSSSCG00000000854	NA	0.112006	0.0772827	0	0.0676678	0.0400468	0.0662389	0.0618957	0.0623414	0.0740621	0.0518513
ENSSSCT00000000934.5	ENSSSCT00000000934	ENSSSCG00000000856	PAH	0.245582	0	0	0	0	0	0	0.170718	0	0
ENSSSCT00000000935.4	ENSSSCT00000000935	ENSSSCG00000000857	IGF1	0.0729122	0	0.116424	0	0	0	0	0.147305	0	0
ENSSSCT00000000936.5	ENSSSCT00000000936	ENSSSCG00000000857	IGF1	0	0.0909347	0	0.361281	0.296752	0.10406	0.0492399	0.115263	0.0983301	0.126961
ENSSSCT00000000937.4	ENSSSCT00000000937	ENSSSCG00000000858	PMCH	0	0	0.082478	0.0791255	0.218355	0.191456	0	0	0	0
ENSSSCT00000000945.5	ENSSSCT00000000945	ENSSSCG00000000866	MYBPC1	0	0	0	0	0	0	0.1261	0.0227813	0.0663137	0
ENSSSCT00000000947.4	ENSSSCT00000000947	ENSSSCG00000000867	SPIC	0.0758229	0.588709	0.415667	0.557722	0.226686	0.314659	0.0932548	0.311233	0.46178	0.237879
ENSSSCT00000000949.5	ENSSSCT00000000949	ENSSSCG00000000869	UTP20	0.59574	0.592894	0.672903	0.594477	0.581983	0.706658	0.571005	0.592556	1.06338	0.817464
ENSSSCT00000000950.4	ENSSSCT00000000950	ENSSSCG00000000870	ARL1	0	2.49418	0	0	0	0	0	0.0823347	0.0733553	0
ENSSSCT00000000951.4	ENSSSCT00000000951	ENSSSCG00000000871	SLC5A8	2.16917e-10	0	0	0.165942	0	0	1.47773e-10	0	0	1.18456e-07
ENSSSCT00000000956.5	ENSSSCT00000000956	ENSSSCG00000000873	ANO4	0.503469	0.143818	0	0	0.402405	0.492687	1.43725	0.885191	0	0.929764
ENSSSCT00000000958.5	ENSSSCT00000000958	ENSSSCG00000000875	NR1H4	0	0	0	0	0.00675929	0.0210462	0	0	0	0
ENSSSCT00000000960.5	ENSSSCT00000000960	ENSSSCG00000000877	SCYL2	0.000117166	0.297753	0.541992	1.01914	1.64674	0.120708	0	0.334998	0.128122	0.246946
ENSSSCT00000000963.5	ENSSSCT00000000963	ENSSSCG00000025682	ACTR6	1.35555	1.26566	1.63624	2.14878	1.64109	1.45402	1.19254	1.70453	3.00367	2.19612
ENSSSCT00000000964.5	ENSSSCT00000000964	ENSSSCG00000022083	ANKS1B	0.773923	0.168083	0.290134	0	0.198795	0.539649	1.19083	0.402922	0.997139	0.679661
ENSSSCT00000000965.4	ENSSSCT00000000965	ENSSSCG00000022083	ANKS1B	1.48197	1.40619	2.1576	0.367871	2.28894	0.0203681	4.14292	2.37147	1.22202	0.234457
ENSSSCT00000000966.5	ENSSSCT00000000966	ENSSSCG00000022083	ANKS1B	0	0.210248	0	0.247563	0.878485	0	0	0.245619	0	0
ENSSSCT00000000967.3	ENSSSCT00000000967	ENSSSCG00000000883	NA	0	0	0	0	0	0	0	0	0	0
ENSSSCT00000000970.4	ENSSSCT00000000970	ENSSSCG00000000886	SLC25A3	109.522	100.542	108.326	126.618	105.706	87.3006	107.549	115.642	84.7964	106.553
ENSSSCT00000000975.4	ENSSSCT00000000975	ENSSSCG00000000891	LTA4H	10.1598	6.76892	6.58846	6.91485	6.89203	6.81551	9.59794	9.36997	8.09862	8.16137
ENSSSCT00000000976.5	ENSSSCT00000000976	ENSSSCG00000000892	HAL	0	0	0	0	0	0	0	0	0	0
ENSSSCT00000000979.5	ENSSSCT00000000979	ENSSSCG00000000895	SNRPF	5.60508	5.24357	6.69742	6.38242	5.75636	5.66169	3.44508	4.37757	4.33218	3.49347
ENSSSCT00000000980.5	ENSSSCT00000000980	ENSSSCG00000000896	NTN4	1.08645	0.493818	0	0.599075	0.72005	0.526799	1.04001	0.450328	0.564258	0.282999
ENSSSCT00000000984.4	ENSSSCT00000000984	ENSSSCG00000000900	VEZT	0.310296	0.409088	0.377258	0.372414	0.530898	0.57182	0.52759	0.42224	0.482739	0.420693
ENSSSCT00000000985.5	ENSSSCT00000000985	ENSSSCG00000000901	FGD6	0.193213	0	0.0974587	0	0.0428722	0.204402	0.172288	0	0	2.81967e-08
ENSSSCT00000000986.4	ENSSSCT00000000986	ENSSSCG00000000902	NR2C1	1.0475	0.658169	0.844992	1.11186	1.23534	1.033	0.891849	1.31476	1.419	0.668128
ENSSSCT00000000989.5	ENSSSCT00000000989	ENSSSCG00000000905	NA	101.988	126.466	106.297	126.361	104.465	120.75	96.2094	112.654	107.937	123.426
ENSSSCT00000000991.5	ENSSSCT00000000991	ENSSSCG00000000907	PLXNC1	2.24532	1.19934	0.72074	0.906196	1.74208	1.60007	1.69705	1.5331	1.92346	0.4316
ENSSSCT00000000994.5	ENSSSCT00000000994	ENSSSCG00000053891	SOCS2	2.3705	2.2547	0.609537	2.50957	1.34287	2.80183	3.31144	3.06944	4.17143	5.39065
ENSSSCT00000000995.4	ENSSSCT00000000995	ENSSSCG00000000910	CRADD	0.929618	0	0	0	0	0	2.42938	0	0	1.81815
ENSSSCT00000001000.5	ENSSSCT00000001000	ENSSSCG00000000916	LUM	1.89327	1.14465	0.552252	1.04098	2.06331	1.78273	1.3846	1.43696	1.08017	0.603448
ENSSSCT00000001001.5	ENSSSCT00000001001	ENSSSCG00000000917	KERA	0	0	0	0	0	0	0	0	0	0
ENSSSCT00000001002.5	ENSSSCT00000001002	ENSSSCG00000000918	EPYC	0.143255	0.0493261	0.28398	0.0997493	0.102032	0.0823832	0.0880122	0.0587209	0.115558	0.150083
ENSSSCT00000001004.5	ENSSSCT00000001004	ENSSSCG00000000920	POC1B	0.280406	0.363784	0.348856	0.433006	0.449647	0.186442	0	0.22038	0.164027	0.119222
ENSSSCT00000001005.5	ENSSSCT00000001005	ENSSSCG00000027898	ATP2B1	0	0	6.44112	4.05813	0	3.43217	0	0	0	5.30895
ENSSSCT00000001006.4	ENSSSCT00000001006	ENSSSCG00000027898	ATP2B1	0.721049	0.415284	2.53346	0.103747	6.64997e-06	0.672117	1.36743	0.253945	0.238362	1.36411
ENSSSCT00000001009.5	ENSSSCT00000001009	ENSSSCG00000000924	C12orf50	0	0	0.204863	0.290348	0.092426	0.139737	0	0	0	0
ENSSSCT00000001010.5	ENSSSCT00000001010	ENSSSCG00000000925	C12orf29	5.1432	4.326	3.50052	6.20492	9.09903	5.82604	5.51043	5.97946	5.66865	3.65602
ENSSSCT00000001011.5	ENSSSCT00000001011	ENSSSCG00000000926	CEP290	0.333834	0.837568	0.69509	0.927538	1.5347	1.80796	0.818599	1.05084	1.22056	0.578327
ENSSSCT00000001018.5	ENSSSCT00000001018	ENSSSCG00000000932	NTS	0.188349	0.0450177	15.7761	0.435725	1.62876	0.399089	0.0873947	0.12897	0.52887	0.437935
ENSSSCT00000001022.5	ENSSSCT00000001022	ENSSSCG00000000936	SLC6A15	0.56704	0.104987	0	0	0.536803	0	1.26286	0.287012	0.34874	0.23949
ENSSSCT00000001023.5	ENSSSCT00000001023	ENSSSCG00000026533	MYF6	0.0180406	0	0.0287482	0	0.0189305	0.0453326	0.0136025	0.0964725	0.0470217	0
ENSSSCT00000001024.4	ENSSSCT00000001024	ENSSSCG00000000937	MYF5	0	0	0	0	0	0	0	0	0	0.0136602
ENSSSCT00000001029.4	ENSSSCT00000001029	ENSSSCG00000000941	METTL25	0.387297	0.215285	0.130624	0	0.201399	0.199584	0.16666	0.181015	0.241929	0.213536
ENSSSCT00000001030.5	ENSSSCT00000001030	ENSSSCG00000000941	METTL25	0.088982	0	0.0297447	0.0702593	0.0716969	0	0.124248	0	0.0510224	0.0504181
ENSSSCT00000001032.4	ENSSSCT00000001032	ENSSSCG00000000943	OTOGL	0	0	0	0	0	0	0	0	0.0512895	0
ENSSSCT00000001037.5	ENSSSCT00000001037	ENSSSCG00000000948	SYT1	113.093	100.835	52.6697	122.634	125.898	114.68	119.616	114.073	97.2805	103.469
ENSSSCT00000001040.5	ENSSSCT00000001040	ENSSSCG00000000951	CSRP2	30.6192	49.0215	25.8887	28.6557	26.5829	34.4466	45.643	37.6834	76.541	85.9137
ENSSSCT00000001044.4	ENSSSCT00000001044	ENSSSCG00000000955	TBC1D22A	1.13753	0.975564	1.18359	0.732521	0.801671	0.421637	1.52874	1.17446	0.905422	0.821474
ENSSSCT00000001046.5	ENSSSCT00000001046	ENSSSCG00000028869	CAND1	0.248385	1.35819	0.873414	2.4385	2.32675	2.28722	1.57632	1.13962	1.72178	1.06294
ENSSSCT00000001048.4	ENSSSCT00000001048	ENSSSCG00000000959	LARGE1	0	0	0.511475	0	0	0	0	0.328456	0	9.90707e-05
ENSSSCT00000001050.3	ENSSSCT00000001050	ENSSSCG00000000960	NA	0	0	0	0	0	0	0	0	0	0.00731295
ENSSSCT00000001053.5	ENSSSCT00000001053	ENSSSCG00000000963	SYCE3	0	0	0	0	0	0	0	0	0	0.112034
ENSSSCT00000001054.5	ENSSSCT00000001054	ENSSSCG00000000964	LMF2	4.31733	5.02985	5.79552	4.56801	2.41501	4.68583	3.04811	3.70146	2.38072	2.17943
ENSSSCT00000001055.5	ENSSSCT00000001055	ENSSSCG00000000965	NCAPH2	1.76848	2.3336	2.81411	1.69898	1.56706	1.70267	1.8541	1.80116	1.32057	1.23588
ENSSSCT00000001057.3	ENSSSCT00000001057	ENSSSCG00000000967	ODF3B	0	0.251885	0.921512	0	0	0.220745	0	0.226676	0	0.103228
ENSSSCT00000001058.5	ENSSSCT00000001058	ENSSSCG00000000968	SBF1	10.7594	14.5489	8.88369	10.2641	8.45145	12.0553	10.1847	9.74346	9.77309	10.1039
ENSSSCT00000001060.4	ENSSSCT00000001060	ENSSSCG00000000970	PPP6R2	2.84592	3.07981	1.97955	2.79071	0.853892	3.27302	1.49336	1.21433	1.70238	1.79913
ENSSSCT00000001061.4	ENSSSCT00000001061	ENSSSCG00000000971	HDAC10	0.137582	0.231549	0	0.119737	0.0269289	0.0302614	0	0	0.0513997	0
ENSSSCT00000001062.4	ENSSSCT00000001062	ENSSSCG00000000972	TUBGCP6	1.0598	0.473988	0.378548	0.197553	0.515063	0.407341	0.548052	0.681215	0.481713	0.367058
ENSSSCT00000001063.5	ENSSSCT00000001063	ENSSSCG00000000973	SELENOO	6.05447	7.15048	5.92397	6.70175	4.43315	4.07699	5.13422	1.60489	2.63067	3.9982
ENSSSCT00000001064.4	ENSSSCT00000001064	ENSSSCG00000000974	TRABD	0.694746	0.190079	1.07954	0.149433	0.205056	0.262052	0.389802	0.364975	0.277582	0.384768
ENSSSCT00000001065.5	ENSSSCT00000001065	ENSSSCG00000000975	PANX2	12.2632	14.8291	7.62835	16.6961	11.7067	12.4812	12.8627	16.7782	18.574	19.1312
ENSSSCT00000001068.5	ENSSSCT00000001068	ENSSSCG00000000978	MLC1	15.5928	12.2065	10.5889	7.12224	14.7138	8.96869	20.661	10.7721	28.7587	21.8735
ENSSSCT00000001070.5	ENSSSCT00000001070	ENSSSCG00000000980	ALG12	1.68229	1.80992	1.86734	1.61563	1.29815	1.49292	1.45936	1.35485	1.14436	1.45347
ENSSSCT00000001071.5	ENSSSCT00000001071	ENSSSCG00000000981	CRELD2	2.52227	1.86261	1.08926	1.05817	0.883678	0.514758	2.4088	1.48688	3.41391	3.62577
ENSSSCT00000001072.5	ENSSSCT00000001072	ENSSSCG00000000982	TTLL8	0	0.0343862	0.183002	0.0438256	0.048029	0.0587025	0	0.0242971	0.11035	0.0531681
ENSSSCT00000001073.3	ENSSSCT00000001073	ENSSSCG00000000983	NA	0.0229481	0.00783983	0.0885285	0.0224682	0	0.0423397	0.0313521	0.0322215	0	0
ENSSSCT00000001075.5	ENSSSCT00000001075	ENSSSCG00000000985	EXOC2	4.71171	3.99885	2.97562	3.52386	4.80818	2.93844	5.40709	5.32461	5.04942	6.60235
ENSSSCT00000001081.3	ENSSSCT00000001081	ENSSSCG00000000991	FOXQ1	0.0818099	0.080978	0.253273	0.219648	0.437774	0.265918	0	0	0.0918501	0.097668
ENSSSCT00000001084.5	ENSSSCT00000001084	ENSSSCG00000000994	GMDS	1.19502	0.902404	1.15087	0.555199	0.824205	0.955557	1.03021	1.27682	1.13091	0.551204
ENSSSCT00000001087.4	ENSSSCT00000001087	ENSSSCG00000000997	PPP1R3G	0.0250388	0	0	0.0871891	0.0282336	0	0.0562689	0.0225531	0	0.0257465
ENSSSCT00000001088.5	ENSSSCT00000001088	ENSSSCG00000000998	RPP40	1.70656	1.68871	2.29535	1.56987	1.70796	2.15757	1.48717	1.32716	2.51024	1.92694
ENSSSCT00000001090.5	ENSSSCT00000001090	ENSSSCG00000000999	CDYL	1.14852	1.45753	0.905831	0.897292	1.14509	1.01506	1.44287	1.5217	1.40299	1.13387
ENSSSCT00000001092.5	ENSSSCT00000001092	ENSSSCG00000001000	ECI2	2.03151	2.1638	1.76758	1.69988	1.58752	1.54777	1.70037	2.36096	2.05161	2.81791
ENSSSCT00000001094.5	ENSSSCT00000001094	ENSSSCG00000001002	PRPF4B	2.30331	2.82335	2.7935	2.46391	2.91895	2.29246	3.22972	2.25248	3.47978	2.74618
ENSSSCT00000001096.5	ENSSSCT00000001096	ENSSSCG00000001004	SLC22A23	3.48803	4.04426	4.81425	4.77618	1.70573	2.94526	3.01428	3.51657	2.54466	2.74991
ENSSSCT00000001097.4	ENSSSCT00000001097	ENSSSCG00000001005	NA	0	0	0	0	0	0	0.578676	0	0	0
ENSSSCT00000001098.5	ENSSSCT00000001098	ENSSSCG00000001379	TUBB	3.44483	2.53209	3.66102	2.37385	4.03285	3.18547	2.77592	2.53581	2.71153	2.63488
ENSSSCT00000001100.5	ENSSSCT00000001100	ENSSSCG00000001008	BPHL	17.672	16.4707	22.0387	13.5704	14.9857	16.923	14.1916	12.3096	11.0328	14.7912
ENSSSCT00000001101.5	ENSSSCT00000001101	ENSSSCG00000001009	RIPK1	1.25093	1.30443	1.39791	0.941289	1.04026	1.10722	1.31005	1.58413	1.43982	1.5283
ENSSSCT00000001102.5	ENSSSCT00000001102	ENSSSCG00000001010	WRNIP1	12.6347	13.2868	11.3438	11.6912	10.0503	11.9128	12.1134	11.002	10.9359	12.1141
ENSSSCT00000001103.5	ENSSSCT00000001103	ENSSSCG00000001011	SERPINB1	0	0	2.81513	0	0	2.89361	0	0	0	0
ENSSSCT00000001109.5	ENSSSCT00000001109	ENSSSCG00000026211	NRN1	38.1974	20.5266	1.25153	20.5576	33.6625	16.724	52.4858	60.9307	39.5342	43.5269
ENSSSCT00000001114.4	ENSSSCT00000001114	ENSSSCG00000001021	NA	0.820205	0.492769	0.682023	0.261648	0.214624	0.476494	0.36375	0.261205	0.252333	0.229156
ENSSSCT00000001115.5	ENSSSCT00000001115	ENSSSCG00000001022	SSR1	0.878603	1.16062	1.39332	0.994238	0.998401	0.90801	1.03736	0.701602	0.986797	1.31238
ENSSSCT00000001118.5	ENSSSCT00000001118	ENSSSCG00000001025	DSP	2.19778	0.0257576	0.0578949	0	0.00806522	0.00325575	0	0.0474567	0.00888142	0.0108456
ENSSSCT00000001119.5	ENSSSCT00000001119	ENSSSCG00000046358	SNRNP48	3.83285	3.31767	4.11257	4.07304	3.16531	4.15077	3.91365	3.82133	5.75543	6.4161
ENSSSCT00000001120.4	ENSSSCT00000001120	ENSSSCG00000001027	BMP6	3.40691	0.42287	4.02407	0.274041	0.340252	0.321916	0.420114	0.219404	0.179591	0.24707
ENSSSCT00000001126.5	ENSSSCT00000001126	ENSSSCG00000001033	SLC35B3	0	0.115685	0	0	0.231824	1.14286	0.357503	0.0792261	0.362671	0.103588
ENSSSCT00000001134.3	ENSSSCT00000001134	ENSSSCG00000001040	C6orf52	0	0.0990791	0	0	0	0.0511836	0	0	0	0
ENSSSCT00000001136.5	ENSSSCT00000001136	ENSSSCG00000001042	MAK	0.0480058	0	0.105874	0.0203958	0.034625	0.00856189	0.0169064	0.170451	0.0539808	0.123262
ENSSSCT00000001139.5	ENSSSCT00000001139	ENSSSCG00000001045	ELOVL2	0	0	0	0	0	0	0	0	0	0
ENSSSCT00000001140.4	ENSSSCT00000001140	ENSSSCG00000023956	NEDD9	0.219843	0.258332	0.066818	0.0598748	0.143105	0.150944	0.37618	0.178647	0.26101	0.172574
ENSSSCT00000001142.5	ENSSSCT00000001142	ENSSSCG00000001048	ADTRP	0	0	0	0	0	0	0	0	0	0
ENSSSCT00000001143.5	ENSSSCT00000001143	ENSSSCG00000001049	HIVEP1	0.59022	0.3482	0.0242731	0	0.0922951	0.0655543	0.306643	0.415658	0.246815	0.0164884
ENSSSCT00000001147.5	ENSSSCT00000001147	ENSSSCG00000001053	TBC1D7	2.83052	4.31133	2.42975	3.35322	2.97756	0.742375	3.167	3.3785	2.55523	5.23366
ENSSSCT00000001150.4	ENSSSCT00000001150	ENSSSCG00000001056	RANBP9	8.73351	6.67636	5.33192	8.11403	10.3993	7.75353	9.07031	9.41261	9.75953	8.69959
ENSSSCT00000001151.5	ENSSSCT00000001151	ENSSSCG00000054763	MCUR1	1.99735	2.44878	0.933646	1.7088	2.10947	1.96941	2.25379	1.79905	2.20876	2.0539
ENSSSCT00000001154.3	ENSSSCT00000001154	ENSSSCG00000001060	NA	0	0	0	0	0	0	0	0	0	0
ENSSSCT00000001157.5	ENSSSCT00000001157	ENSSSCG00000001062	DTNBP1	8.79537	6.63981	6.95374	10.4464	8.15505	14.0272	7.27377	6.00961	8.15993	6.0601
ENSSSCT00000001158.6	ENSSSCT00000001158	ENSSSCG00000001063	MYLIP	2.67562	1.15671	1.02208	1.34923	1.37309	0.913943	1.67002	1.25396	1.29796	1.89387
ENSSSCT00000001159.5	ENSSSCT00000001159	ENSSSCG00000001064	GMPR	15.3873	13.3201	24.507	19.9053	13.8819	12.8869	11.7862	20.6397	15.7173	25.3381
ENSSSCT00000001163.5	ENSSSCT00000001163	ENSSSCG00000001068	CAP2	11.5507	2.37554	2.82691	1.04596	7.2455	4.84398	16.6368	8.00467	8.41575	5.34992
ENSSSCT00000001167.2	ENSSSCT00000001167	ENSSSCG00000001072	NHLRC1	0.683037	0.266323	0.516714	0.355171	0.541752	0.336713	0.794536	0.804279	0.366345	0.433098
ENSSSCT00000001168.4	ENSSSCT00000001168	ENSSSCG00000001073	TPMT	4.57522	5.59265	3.4225	9.80771	9.30692	6.75526	5.23593	5.6922	8.51489	5.74896
ENSSSCT00000001169.5	ENSSSCT00000001169	ENSSSCG00000001074	KDM1B	0.710084	0.343687	0.274778	0.27128	0.659904	0.319527	1.02397	0.708639	0.567152	0.72119
ENSSSCT00000001170.5	ENSSSCT00000001170	ENSSSCG00000001075	NA	6.66534	6.11149	6.35656	8.95035	12.6671	12.1583	5.95583	9.40974	14.2501	5.21933
ENSSSCT00000001173.5	ENSSSCT00000001173	ENSSSCG00000001078	MBOAT1	0	0.0533386	0.0359094	0.0588517	0.0282643	0	0.0682916	0	0.0111628	0.0147113
ENSSSCT00000001175.5	ENSSSCT00000001175	ENSSSCG00000001080	CDKAL1	0.846558	0.888593	1.29105	1.35288	1.20243	1.09228	0.850153	1.22465	1.34041	0.973218
ENSSSCT00000001178.3	ENSSSCT00000001178	ENSSSCG00000001083	NA	0	0.141522	0	0	0	0	0	0	0	0.017816
ENSSSCT00000001180.4	ENSSSCT00000001180	ENSSSCG00000001085	DCDC2	0.887821	1.16084	2.15688	1.36324	0.459515	1.81038	0.593904	0.824257	0.767932	0.736652
ENSSSCT00000001184.2	ENSSSCT00000001184	ENSSSCG00000001088	NA	0	0	0	0	0	0	0	0	0	0
ENSSSCT00000001185.5	ENSSSCT00000001185	ENSSSCG00000001089	GPLD1	0.114396	0	0.0514522	0.0486938	0.205764	0.0612024	0.233724	0.134385	0.089525	0.116764
ENSSSCT00000001186.4	ENSSSCT00000001186	ENSSSCG00000001090	ALDH5A1	0.443537	0.291875	0.66279	0.0373725	0.159491	0.120516	0.885632	0.184409	0.129312	0.198118
ENSSSCT00000001187.5	ENSSSCT00000001187	ENSSSCG00000001091	KIAA0319	0	0	0	0	0	0	0.00721074	0	0	0
ENSSSCT00000001188.5	ENSSSCT00000001188	ENSSSCG00000001092	TDP2	2.40509	2.29974	3.39172	2.79433	2.64821	2.34492	1.68532	3.08078	2.74129	2.8018
ENSSSCT00000001192.4	ENSSSCT00000001192	ENSSSCG00000001096	ARMH2	0	0.120962	0	0.0759925	0.0256336	0.0308033	0	0.0439612	0.0425478	0.0248067
ENSSSCT00000001193.5	ENSSSCT00000001193	ENSSSCG00000001097	RIPOR2	1.19372	1.01004	0.819337	1.84725	1.49718	2.23392	2.02481	0.752934	1.11228	0.661787
ENSSSCT00000001194.3	ENSSSCT00000001194	ENSSSCG00000001098	NA	0	0.0242803	0.0636566	0	0.0413633	0.103925	0	0	0.0867474	0.0406542
ENSSSCT00000001195.5	ENSSSCT00000001195	ENSSSCG00000001099	CMAH	0.173958	0.0233623	0.0552884	0.138269	0.063767	0.0604731	0.237868	0.102416	0.303633	0.125511
ENSSSCT00000001196.5	ENSSSCT00000001196	ENSSSCG00000001100	CARMIL1	2.96185	1.70598	1.32652	0	2.64499	1.40016	2.94436	1.05693	4.29627	3.23779
ENSSSCT00000001197.3	ENSSSCT00000001197	ENSSSCG00000001101	SCGN	0	0.243695	0	0	0.061234	0.0706466	0.111259	0	0	0
ENSSSCT00000001199.2	ENSSSCT00000001199	ENSSSCG00000063423	H2BC1	0	0	0	0	0	0	0	0	0	0
ENSSSCT00000001201.3	ENSSSCT00000001201	ENSSSCG00000001105	NA	0	0	0	0	0	0	0	0	0	0
ENSSSCT00000001203.5	ENSSSCT00000001203	ENSSSCG00000001107	SLC17A1	0.2469	0.294142	0.662392	0.808434	0.633618	1.52863	0.242796	0.546571	0.851992	0.511886
ENSSSCT00000001228.5	ENSSSCT00000001228	ENSSSCG00000001132	BTN1A1	0	0.0954375	0.0980879	0.0311433	0.174226	0.131233	0.494773	0	0	0.0931425
ENSSSCT00000001230.3	ENSSSCT00000001230	ENSSSCG00000057021	NA	0	0	0	0	0	0	0	0	0	0
ENSSSCT00000001254.5	ENSSSCT00000001254	ENSSSCG00000001156	ZNF322	1.11865	0.655569	1.70371	1.82003	1.73613	1.58751	0.866084	1.82138	1.8837	1.16404
ENSSSCT00000001263.4	ENSSSCT00000001263	ENSSSCG00000045769	NA	0	0	0.542018	0	1.88869	0.419876	0.174168	1.18161	0.226271	3.64262
ENSSSCT00000001267.2	ENSSSCT00000001267	ENSSSCG00000032609	NA	0	0	0.187349	0	0	0	0	0	0	0.0368503
ENSSSCT00000001295.5	ENSSSCT00000001295	ENSSSCG00000056389	ZNF165	0.459056	0.467039	0.238754	0.420341	0.613075	0.611657	0.51992	0.375617	0.738184	0.697969
ENSSSCT00000001300.4	ENSSSCT00000001300	ENSSSCG00000001202	ZNF389	0.49161	0.398711	0.914733	0.516073	0.587916	0.609656	0.345006	0.623146	0.918221	0.874858
ENSSSCT00000001301.5	ENSSSCT00000001301	ENSSSCG00000001203	ZSCAN9	0.334055	0.189096	0.44216	0.194965	0.259555	0.28074	0.266984	0.476563	0.312213	0.375531
ENSSSCT00000001302.5	ENSSSCT00000001302	ENSSSCG00000001204	ZKSCAN4	0.439873	0.493459	0.335129	0.40291	0.357099	0.219982	0.383894	0.50978	0.481536	0.547822
ENSSSCT00000001303.3	ENSSSCT00000001303	ENSSSCG00000001205	NKAPL	1.67277	1.38962	1.68272	1.50084	1.47217	2.01247	1.57218	0.925149	2.1017	2.36011
ENSSSCT00000001304.5	ENSSSCT00000001304	ENSSSCG00000001206	ZSCAN26	2.26767	1.24548	2.84905	1.37818	2.24711	2.00424	2.46268	2.93641	2.07673	2.73921
ENSSSCT00000001305.5	ENSSSCT00000001305	ENSSSCG00000001207	PGBD1	1.55542	1.2192	1.74751	1.27571	1.50577	1.62329	1.62393	1.38743	2.12686	2.33835
ENSSSCT00000001307.4	ENSSSCT00000001307	ENSSSCG00000001209	ZSCAN12	0.355921	0.485986	0.674591	0.300994	0.695516	0.46745	0.664149	0.31317	0.566358	0.594851
ENSSSCT00000001309.4	ENSSSCT00000001309	ENSSSCG00000001211	NA	0	0	0	0	0	0	0	0	0	0
ENSSSCT00000001311.4	ENSSSCT00000001311	ENSSSCG00000001213	GPX6	0.0950807	0.0399317	0.0558334	0.0263469	0.296333	0.109517	0.139858	0.0143665	0.0566628	0.0438363
ENSSSCT00000001312.5	ENSSSCT00000001312	ENSSSCG00000001214	GPX5	0	0	0	0	0.017704	0	0	0	0	0
ENSSSCT00000001314.4	ENSSSCT00000001314	ENSSSCG00000001216	ZBED9	0.151586	0.0343994	0.189359	0.0430285	0.280747	0.16407	0.137633	0.0888742	0.037799	0.0456755
ENSSSCT00000001327.5	ENSSSCT00000001327	ENSSSCG00000056738	NA	2.85178	1.68285	1.48766	0.89067	0.768544	0.688063	2.03977	1.64796	1.50031	1.65155
ENSSSCT00000001329.6	ENSSSCT00000001329	ENSSSCG00000001229	NA	17.2259	18.0639	17.0039	13.6273	11.8892	15.0088	13.2175	12.4698	18.5534	17.9988
ENSSSCT00000001330.4	ENSSSCT00000001330	ENSSSCG00000001396	NA	0	0	0	0	0	0.302127	0	0	0	0
ENSSSCT00000001336.5	ENSSSCT00000001336	ENSSSCG00000001398	NA	1.19731	1.68482	3.26162	1.2684	0.809381	1.00894	1.38191	2.25089	1.56782	1.59186
ENSSSCT00000001339.5	ENSSSCT00000001339	ENSSSCG00000001232	NA	0.0322676	0.0261426	0	0.0506981	0.0225855	0.0267324	0	0.0285091	0.0375591	0.108151
ENSSSCT00000001343.6	ENSSSCT00000001343	ENSSSCG00000001234	TRIM10	0.0282406	0.0684636	0.0733522	0.0354612	0.0355539	0.0212702	0.0297435	0.0902171	0.0246912	0.0769587
ENSSSCT00000001345.5	ENSSSCT00000001345	ENSSSCG00000001235	TRIM15	0	0	0	0	0	0	0	0	0	0
ENSSSCT00000001349.4	ENSSSCT00000001349	ENSSSCG00000024259	PPP1R11	3.72987	3.87033	3.21075	1.86285	5.05491	2.99382	5.20983	5.0316	5.20209	3.84779
ENSSSCT00000001357.5	ENSSSCT00000001357	ENSSSCG00000022261	NA	0.121309	0.182574	0.389746	0.119742	0.136874	0.273051	0.170228	0.0935426	0.151731	0.316134
ENSSSCT00000001359.4	ENSSSCT00000001359	ENSSSCG00000001245	POLR1H	2.9377	4.05494	6.23347	3.71812	3.25824	3.75204	2.93445	4.47036	3.20551	4.53651
ENSSSCT00000001361.4	ENSSSCT00000001361	ENSSSCG00000001247	ZFP57	0.232504	0.476282	0.410337	0.620859	0.257909	0.20029	0.256232	0.303924	0.190922	0.341568
ENSSSCT00000001362.5	ENSSSCT00000001362	ENSSSCG00000001248	MOG	3.71109	11.4263	17.8726	19.228	7.95646	3.48603	11.0003	13.2463	2.84169	8.18262
ENSSSCT00000001368.4	ENSSSCT00000001368	ENSSSCG00000001253	OR2I1P	0	0	0.0302431	0	0	0	0	0.0627271	0.015135	0.0117397
ENSSSCT00000001369.3	ENSSSCT00000001369	ENSSSCG00000001254	NA	0	0	0	0	0	0	0	0	0	0
ENSSSCT00000001371.4	ENSSSCT00000001371	ENSSSCG00000001256	NA	0	0	0	0	0	0	0	0	0	0
ENSSSCT00000001391.3	ENSSSCT00000001391	ENSSSCG00000037848	NA	0	0	0	0	0	0	0	0	0	0
ENSSSCT00000001412.3	ENSSSCT00000001412	ENSSSCG00000001297	NA	0	0	0	0	0	0	0	0	0	0
ENSSSCT00000001413.4	ENSSSCT00000001413	ENSSSCG00000034172	NA	0	0	0	0	0	0	0	0	0	0
ENSSSCT00000001420.2	ENSSSCT00000001420	ENSSSCG00000001304	NA	0	0	0	0	0	0	0	0.0467369	0	0
ENSSSCT00000001424.4	ENSSSCT00000001424	ENSSSCG00000036861	NA	0	0	0	0	0	0	0	0	0	0
ENSSSCT00000001425.2	ENSSSCT00000001425	ENSSSCG00000025314	NA	0	0	0	0	0	0	0	0	0	0
ENSSSCT00000001460.5	ENSSSCT00000001460	ENSSSCG00000001372	GNL1	0	0	0	0.0301877	0	0.0267622	0	0	0.0194208	0.0155366
ENSSSCT00000001493.5	ENSSSCT00000001493	ENSSSCG00000001372	GNL1	9.20613	8.95766	9.53435	11.5041	10.2553	11.1583	10.4211	9.85342	10.4023	10.6416
ENSSSCT00000001498.6	ENSSSCT00000001498	ENSSSCG00000001376	DHX16	1.55073e-07	0	0	0.732621	0	0.422311	0	0.0892941	0	0
ENSSSCT00000001501.5	ENSSSCT00000001501	ENSSSCG00000001379	TUBB	63.5976	57.8659	39.9824	40.6236	63.2197	42.9509	62.2558	46.99	43.7069	48.9457
ENSSSCT00000001504.5	ENSSSCT00000001504	ENSSSCG00000001382	DDR1	4.58018	4.20431	4.46333	1.93327	2.1015	1.36423	3.98158	4.3206	5.52058	3.93636
ENSSSCT00000001506.5	ENSSSCT00000001506	ENSSSCG00000001384	VARS2	2.00598	2.35083	2.87928	1.82517	1.58198	1.90112	1.95055	1.69917	2.20169	2.85375
ENSSSCT00000001510.5	ENSSSCT00000001510	ENSSSCG00000001388	C6orf15	0	0.0237098	0	0	0	0	0	0	0	0
ENSSSCT00000001514.5	ENSSSCT00000001514	ENSSSCG00000001391	CCHCR1	0.858056	0.592586	1.41566	0.737571	0.524333	0.931263	0.764004	0.553599	0.369098	0.343524
ENSSSCT00000001516.5	ENSSSCT00000001516	ENSSSCG00000001393	NA	0.0313057	0.0566108	0.0516712	0	0.0493747	0.0399801	0.023762	0.0136936	0.069364	0.324806
ENSSSCT00000001520.3	ENSSSCT00000001520	ENSSSCG00000001395	NA	0.350978	0.349311	0.645042	0.141323	0	0.145603	0.177544	0.168421	0.126962	0.781879
ENSSSCT00000001522.4	ENSSSCT00000001522	ENSSSCG00000001396	NA	0.262356	0	0	0	0	0	0.18728	0.382262	0.557677	0.745101
ENSSSCT00000001524.4	ENSSSCT00000001524	ENSSSCG00000024161	NA	0.0420838	0.379055	0.0452106	0.149482	0.207066	0.12455	0.110114	0	0.187181	0.147932
ENSSSCT00000001527.4	ENSSSCT00000001527	ENSSSCG00000056738	NA	0	0	0	0	0	0	0	0	0.061786	0
ENSSSCT00000001529.5	ENSSSCT00000001529	ENSSSCG00000001400	DDX39B	10.2902	4.83845	5.90186	2.45856	8.67159	5.5448	10.5732	7.3077	6.31628	5.33473
ENSSSCT00000001531.4	ENSSSCT00000001531	ENSSSCG00000001402	NFKBIL1	2.70079	5.91692	3.49308	4.49066	3.09441	4.45126	3.47132	3.23021	6.52371	7.56431
ENSSSCT00000001538.4	ENSSSCT00000001538	ENSSSCG00000001407	NA	0.102038	0.123979	0	0	0	0	0	0	0.0431137	0.0684985
ENSSSCT00000001540.5	ENSSSCT00000001540	ENSSSCG00000001409	PRRC2A	9.60364	9.02014	4.87271	7.02422	8.17595	7.3718	9.7749	8.34409	8.64325	6.61702
ENSSSCT00000001542.5	ENSSSCT00000001542	ENSSSCG00000001410	BAG6	0.804114	0.570338	0.966071	0.51627	1.04635	0.289471	0.315952	0.842681	0.385748	0.34729
ENSSSCT00000001547.6	ENSSSCT00000001547	ENSSSCG00000001411	APOM	0.0677033	0.406441	0.39376	0.022293	0.256383	0.109709	0.235017	0.234228	0.319082	0.172231
ENSSSCT00000001555.5	ENSSSCT00000001555	ENSSSCG00000001418	NEU1	3.46633	2.68678	2.85254	1.97933	2.42074	2.1422	2.83474	3.03906	2.54644	3.44864
ENSSSCT00000001556.5	ENSSSCT00000001556	ENSSSCG00000001419	SLC44A4	0	0.0375888	0	0	0	0	0	0.124249	0	0
ENSSSCT00000001559.4	ENSSSCT00000001559	ENSSSCG00000001420	EHMT2	2.28589	3.12768	2.88359	1.93854	1.46716	2.87761	1.90233	1.62493	2.15592	2.39896
ENSSSCT00000001560.5	ENSSSCT00000001560	ENSSSCG00000001420	EHMT2	5.91309	7.47083	8.64613	6.17127	4.4489	6.01116	5.93661	6.57067	6.37262	6.54014
ENSSSCT00000001561.2	ENSSSCT00000001561	ENSSSCG00000001421	ZBTB12	0.917559	1.12898	1.07973	0.873167	0.764024	1.03063	0.790341	0.594657	0.614322	1.28675
ENSSSCT00000001563.6	ENSSSCT00000001563	ENSSSCG00000001422	C2	0	0.266249	0.270855	0	0.0338158	0.144646	0.01327	0.276002	0.364035	0.0541027
ENSSSCT00000001564.6	ENSSSCT00000001564	ENSSSCG00000001422	C2	0.402363	0.115642	0	0	0	0	0	0	0	0
ENSSSCT00000001565.6	ENSSSCT00000001565	ENSSSCG00000001423	NELFE	1.06969	0.623987	6.67993	5.77546	0.613697	0.25721	2.79936	0.979045	0.207944	0.62361
ENSSSCT00000001566.3	ENSSSCT00000001566	ENSSSCG00000001424	SKIV2L	3.17301	3.75238	4.87975	3.64741	3.09592	3.38416	2.95561	3.98812	3.44636	4.31985
ENSSSCT00000001567.4	ENSSSCT00000001567	ENSSSCG00000001425	DXO	2.79171	2.993	4.85041	3.6776	2.57703	2.17203	2.74982	2.33397	1.92403	1.92932
ENSSSCT00000001568.6	ENSSSCT00000001568	ENSSSCG00000001426	STK19	2.7896	3.01463	3.83978	3.06278	2.49599	2.43508	2.91578	2.98859	2.67514	4.00249
ENSSSCT00000001570.6	ENSSSCT00000001570	ENSSSCG00000001427	C4A	0	0.942507	0.628653	0.639038	0	0	0	0.39687	0.649404	0.348905
ENSSSCT00000001571.5	ENSSSCT00000001571	ENSSSCG00000001428	CYP21A2	0.0191791	0	0	0	0	0	0	0	0	0.0335113
ENSSSCT00000001575.5	ENSSSCT00000001575	ENSSSCG00000001430	ATF6B	3.6491	3.20799	3.66557	2.16007	2.22361	3.04273	3.14675	3.39106	3.11257	2.74087
ENSSSCT00000001582.5	ENSSSCT00000001582	ENSSSCG00000001434	EGFL8	2.78739	2.66818	3.16811	3.10313	2.76542	3.41959	2.15101	1.17141	0.665527	0.818807
ENSSSCT00000001585.6	ENSSSCT00000001585	ENSSSCG00000001436	RNF5	16.052	20.9126	26.7031	21.4222	16.1126	18.4991	15.2291	18.8125	11.4051	13.8058
ENSSSCT00000001586.3	ENSSSCT00000001586	ENSSSCG00000001437	AGER	0	0	0	0.0759687	0	0	0	0	0.0445725	0.0253766
ENSSSCT00000001590.4	ENSSSCT00000001590	ENSSSCG00000001438	PBX2	1.74935	3.70103	0.932103	1.77484	1.9969	1.45616	1.96644	2.613	1.48928	2.2169
ENSSSCT00000001592.5	ENSSSCT00000001592	ENSSSCG00000001439	GPSM3	0.659101	1.36196	1.59768	1.19535	0.423557	0.444241	0.248147	0.582323	0.414081	0.266936
ENSSSCT00000001593.3	ENSSSCT00000001593	ENSSSCG00000001440	NOTCH4	1.92235	2.02054	1.70812	1.47367	1.38741	1.91886	1.11372	0.800605	0.751147	0.683016
ENSSSCT00000001595.5	ENSSSCT00000001595	ENSSSCG00000001441	NA	0	0	0	0	0	0	0	0	0	0
ENSSSCT00000001598.5	ENSSSCT00000001598	ENSSSCG00000001444	NA	0	0	0	0	0	0	0	0	0	0
ENSSSCT00000001605.5	ENSSSCT00000001605	ENSSSCG00000025071	BTNL2	0.0769205	0.198317	0.425092	0.333145	0.185285	0.425272	0.0938832	0.105322	0.200698	0.406942
ENSSSCT00000001607.6	ENSSSCT00000001607	ENSSSCG00000027921	NA	9.68678e-09	0	0	0	0	0	0.00847572	0.010081	0	0
ENSSSCT00000001609.6	ENSSSCT00000001609	ENSSSCG00000001453	HLA-DRA	3.0724	2.42699	1.31422	0.932312	0.945385	0.930759	2.97889	2.77284	6.95659	2.61401
ENSSSCT00000001610.5	ENSSSCT00000001610	ENSSSCG00000001455	NA	0	0	0.139901	0	0	0	0	0	0.161304	0.0486408
ENSSSCT00000001616.5	ENSSSCT00000001616	ENSSSCG00000001457	SLA-DQB1	1.19932	0.782105	0.800871	0.66217	0.429972	0.853111	1.20005	1.22671	1.77895	0.912179
ENSSSCT00000001617.6	ENSSSCT00000001617	ENSSSCG00000001457	SLA-DQB1	8.28846	2.03469	0.987259	1.44454	1.13867	0.693851	3.68962	1.46909	6.66999	0.173546
ENSSSCT00000001619.4	ENSSSCT00000001619	ENSSSCG00000001459	HLA-DOB	0.519289	0	0	0	0.111813	0	0.301408	0	0.281984	0.59483
ENSSSCT00000001620.5	ENSSSCT00000001620	ENSSSCG00000025593	TAP2	2.94052	3.29223	1.70944	1.28004	1.62015	2.66937	3.95741	3.34472	4.34555	3.12055
ENSSSCT00000001622.5	ENSSSCT00000001622	ENSSSCG00000026951	PSMB8	0	0	0	0	0	0.587241	0	0	0	0
ENSSSCT00000001623.5	ENSSSCT00000001623	ENSSSCG00000026951	PSMB8	2.84498	6.66357	3.23063	1.78322	1.37463	2.9454	3.92451	4.78951	7.10884	3.4606
ENSSSCT00000001625.4	ENSSSCT00000001625	ENSSSCG00000001463	PSMB9	3.84552	3.75791	1.69035	0.928532	1.12498	2.37893	5.14884	5.36137	8.19051	3.79204
ENSSSCT00000001627.5	ENSSSCT00000001627	ENSSSCG00000001455	NA	0.431098	2.23743	0.760797	0	0.562531	0.0925584	0.382252	1.85982	2.30119	0.968173
ENSSSCT00000001628.5	ENSSSCT00000001628	ENSSSCG00000001459	HLA-DOB	0.152344	0.463619	0.195153	0.0361977	0.20019	0.00976376	0.124726	0.192304	0.29908	0.30825
ENSSSCT00000001629.5	ENSSSCT00000001629	ENSSSCG00000025593	TAP2	0	0	0	0	0	0.65313	0	0	0.303383	0
ENSSSCT00000001630.4	ENSSSCT00000001630	ENSSSCG00000025618	TAP1	2.92201	2.7931	0.980547	1.34793	1.20278	2.39611	4.02053	4.20325	6.61274	3.5717
ENSSSCT00000001632.5	ENSSSCT00000001632	ENSSSCG00000001463	PSMB9	0	1.19604	0	0	0.426598	0	0	0	3.06486e-07	0
ENSSSCT00000001633.6	ENSSSCT00000001633	ENSSSCG00000001469	SLA-DMB	1.20602	1.21505	1.6079	0.940629	0.376033	0.710243	0.520576	0.599038	0.793776	0.541551
ENSSSCT00000001634.5	ENSSSCT00000001634	ENSSSCG00000001470	SLA-DMA	2.25277	2.75241	1.23683	0.67221	0.195984	0.733406	0.918236	0.997646	1.37953	0.685629
ENSSSCT00000001637.3	ENSSSCT00000001637	ENSSSCG00000001471	BRD2	18.8256	20.461	14.4783	15.5604	17.8098	17.3251	20.4293	18.3798	24.6905	24.8029
ENSSSCT00000001638.5	ENSSSCT00000001638	ENSSSCG00000001472	SLA-DOA	0.606655	0.352794	0.0496731	0.0474017	0.0205141	0.100049	0.0571053	0	0.0507341	0.020213
ENSSSCT00000001640.5	ENSSSCT00000001640	ENSSSCG00000001473	COL11A2	0	1.46941	1.70241	0.742487	0	5.23348e-11	0.447538	0.390352	0	0.385168
ENSSSCT00000001642.5	ENSSSCT00000001642	ENSSSCG00000001474	RXRB	3.76504	4.28836	3.30014	3.83615	2.45574	2.06882	4.26729	3.8828	5.40231	4.79934
ENSSSCT00000001644.6	ENSSSCT00000001644	ENSSSCG00000001475	SLC39A7	15.2307	13.763	10.8446	8.99684	9.9127	6.29132	14.2136	14.6739	12.2622	14.2781
ENSSSCT00000001647.5	ENSSSCT00000001647	ENSSSCG00000001476	HSD17B8	5.30898	6.35256	6.77132	1.56596	4.02976	0.628392	4.70464	5.40695	4.87008	3.97638
ENSSSCT00000001648.6	ENSSSCT00000001648	ENSSSCG00000001477	RING1	10.5275	13.123	15.555	11.6457	8.33691	12.134	8.7762	10.7454	10.6441	13.4473
ENSSSCT00000001650.5	ENSSSCT00000001650	ENSSSCG00000001479	HMGCLL1	6.35548	3.543	1.2658	2.65754	5.68231	3.36239	4.92861	3.66288	4.47157	3.17658
ENSSSCT00000001653.4	ENSSSCT00000001653	ENSSSCG00000001481	HCRTR2	0.101084	0.0823246	0.0555489	0.0683006	0.229785	0.142103	0.144399	0.0374498	0.060802	0.140444
ENSSSCT00000001655.4	ENSSSCT00000001655	ENSSSCG00000001483	FAM83B	0.0116114	0	0	0	0.0116507	0.0068836	0	0	0.00508573	0
ENSSSCT00000001656.3	ENSSSCT00000001656	ENSSSCG00000001484	TINAG	0	0	0	0	0	0	0	0	0	0
ENSSSCT00000001657.5	ENSSSCT00000001657	ENSSSCG00000001485	MLIP	0.0426354	0.181553	0	0.0771235	0.0898679	0.0216825	0.115056	0.128005	0.267255	0.102808
ENSSSCT00000001658.5	ENSSSCT00000001658	ENSSSCG00000001486	LRRC1	1.28707	1.22807	0.904448	0.411247	0.500763	1.07873	1.56239	1.746	1.2004	1.29302
ENSSSCT00000001659.3	ENSSSCT00000001659	ENSSSCG00000001487	KLHL31	0.0388294	0.0266131	0.135041	0.0282855	0.0337707	0.0383843	0.0134513	0.031385	0.0278715	0.0573512
ENSSSCT00000001660.6	ENSSSCT00000001660	ENSSSCG00000001488	GCLC	1.37842	0	0.658736	1.08896	0.670905	0.0963418	1.75346	1.91173	0.0183415	0.383182
ENSSSCT00000001665.5	ENSSSCT00000001665	ENSSSCG00000001493	PRIM2	0	0	0	0.257336	1.15828	0.555659	0.233116	0	0.069757	0.0622346
ENSSSCT00000001669.5	ENSSSCT00000001669	ENSSSCG00000001497	ZNF451	1.40166	1.08241	1.25075	1.74724	2.19894	1.02292	1.59897	1.65715	1.15354	0.897013
ENSSSCT00000001670.5	ENSSSCT00000001670	ENSSSCG00000001498	BEND6	15.7762	17.307	7.52503	19.6602	21.6238	21.3308	24.9479	20.5744	22.2227	19.823
ENSSSCT00000001673.5	ENSSSCT00000001673	ENSSSCG00000001500	COL21A1	0.250496	0	0.136842	0.0314201	0	0.169175	0.114527	0.111216	0.0955459	0.0378707
ENSSSCT00000001674.5	ENSSSCT00000001674	ENSSSCG00000001501	VPS52	8.72656	9.464	7.74944	6.70746	8.29036	6.39166	8.91428	9.78548	7.9286	12.0139
ENSSSCT00000001675.4	ENSSSCT00000001675	ENSSSCG00000001502	RPS18	238.214	330.948	403.474	341.832	245.452	311.16	238.367	254.149	249.365	278.262
ENSSSCT00000001676.5	ENSSSCT00000001676	ENSSSCG00000001503	B3GALT4	0.613104	0.486724	0.784295	0.563178	0.338446	0.486847	0.450881	0.489316	0.359071	0.438512
ENSSSCT00000001678.4	ENSSSCT00000001678	ENSSSCG00000001505	PFDN6	73.5555	108.639	97.5226	97.2501	63.6442	91.5182	71.3912	63.057	53.9585	66.5114
ENSSSCT00000001679.5	ENSSSCT00000001679	ENSSSCG00000001506	RGL2	5.1808	6.4101	10.3712	4.9009	4.20355	5.52484	4.68004	4.75987	4.53287	6.40897
ENSSSCT00000001680.3	ENSSSCT00000001680	ENSSSCG00000001507	TAPBP	6.69615	5.58195	7.72891	3.35304	3.48651	5.35685	4.95282	5.30928	5.76782	4.59651
ENSSSCT00000001682.5	ENSSSCT00000001682	ENSSSCG00000001509	DAXX	2.33099	1.9228	3.04014	2.53328	1.7929	2.3689	3.48801	4.66853	3.54242	3.41155
ENSSSCT00000001683.5	ENSSSCT00000001683	ENSSSCG00000001510	KIFC1	0.227004	0.0566756	0.176317	0.182988	0.0744847	0.0264892	0.00528	0.0173151	0.0821134	0.0311708
ENSSSCT00000001684.4	ENSSSCT00000001684	ENSSSCG00000001511	PHF1	3.02702	3.10543	3.55987	2.97463	2.2772	3.48409	3.39075	2.63357	3.28408	2.84996
ENSSSCT00000001685.4	ENSSSCT00000001685	ENSSSCG00000001512	CUTA	8.59747	14.0862	24.1067	13.8946	4.71006	8.3565	7.2806	7.8892	4.39708	11.5139
ENSSSCT00000001686.5	ENSSSCT00000001686	ENSSSCG00000001513	SYNGAP1	0	0.222587	0.0408265	0	0	0.325073	1.82289	0.316376	0	0.0231646
ENSSSCT00000001689.4	ENSSSCT00000001689	ENSSSCG00000001516	NA	0.464603	0.667291	0.345973	0.282906	0.328774	0.422438	0.625676	0.528274	1.10612	1.33099
ENSSSCT00000001690.4	ENSSSCT00000001690	ENSSSCG00000001517	NA	0.498432	1.58906	1.84959	1.21479	1.21812	1.43872	0.922758	1.13933	0.816161	1.31123
ENSSSCT00000001693.5	ENSSSCT00000001693	ENSSSCG00000001520	LEMD2	0	0	0.0602277	0.0970141	0.0412797	0	0	0	0.346109	0.177101
ENSSSCT00000001694.3	ENSSSCT00000001694	ENSSSCG00000001521	MLN	0	0	0	0	0	0	0	0	0	0
ENSSSCT00000001696.4	ENSSSCT00000001696	ENSSSCG00000001523	GRM4	2.25086	1.68701	4.63597	1.78599	0.594763	2.186	1.5986	2.41668	1.80905	2.08008
ENSSSCT00000001703.5	ENSSSCT00000001703	ENSSSCG00000060493	RPS10	42.0124	63.9291	78.0266	61.4293	44.3306	56.7214	37.3711	36.2206	35.2516	52.8089
ENSSSCT00000001706.5	ENSSSCT00000001706	ENSSSCG00000001531	SNRPC	10.6518	11.6281	13.0933	13.1395	9.64033	10.6532	9.71179	10.7228	7.46279	8.67725
ENSSSCT00000001707.5	ENSSSCT00000001707	ENSSSCG00000001532	UHRF1BP1	0	0	0	0	0.186993	0.0934256	0	0	0	0
ENSSSCT00000001708.4	ENSSSCT00000001708	ENSSSCG00000001533	TAF11	8.02611	7.24482	6.33822	7.42058	7.10483	5.74267	7.79594	7.18339	8.64218	9.29603
ENSSSCT00000001709.4	ENSSSCT00000001709	ENSSSCG00000001534	ANKS1A	0.224258	0.223761	0	0	0.20643	0.170384	0.214098	0	0.0967813	0.189043
ENSSSCT00000001710.4	ENSSSCT00000001710	ENSSSCG00000001535	TCP11	0.0387235	0.163189	0.16337	0.311778	0.127596	0.293909	0.0445171	0.0947963	0.281862	0.0413426
ENSSSCT00000001711.3	ENSSSCT00000001711	ENSSSCG00000001536	SCUBE3	0.0306694	0	0.00938023	0	0.0179968	0	0.00352512	0	0.0142543	8.85302e-11
ENSSSCT00000001713.6	ENSSSCT00000001713	ENSSSCG00000001538	DEF6	1.23752	1.29525	2.29941	0.982942	0.628238	1.30702	0.92391	0.897309	1.10112	2.22332
ENSSSCT00000001714.5	ENSSSCT00000001714	ENSSSCG00000001539	PPARD	3.1534	2.80907	2.13412	2.60342	2.38897	3.8796	2.81648	3.52717	3.46836	3.75576
ENSSSCT00000001720.5	ENSSSCT00000001720	ENSSSCG00000001543	RPL10A	0.264021	0.294046	0.377931	0.301495	0.238151	0.37889	0.244862	0.217786	0.29661	0.531773
ENSSSCT00000001722.5	ENSSSCT00000001722	ENSSSCG00000001544	TEAD3	0.214745	0	0	0.0530448	0.0381903	0.135177	0.0870388	0.227412	0.0353652	0.0247507
ENSSSCT00000001727.5	ENSSSCT00000001727	ENSSSCG00000001549	FKBP5	1.74276	0.313931	0	0	0.065394	0.23583	0.0570376	0	0.209471	0.0240905
ENSSSCT00000001728.5	ENSSSCT00000001728	ENSSSCG00000001550	ARMC12	0.182421	0.118387	0.505096	0.155448	0.202324	0.225056	0.213119	0.179307	0.211663	0.151715
ENSSSCT00000001729.4	ENSSSCT00000001729	ENSSSCG00000001551	CLPSL2	0	0	0	0	0	0	0	0	0	0.0366709
ENSSSCT00000001730.5	ENSSSCT00000001730	ENSSSCG00000001552	CLPS	0	0	0	0	0	0	0	0	0	0
ENSSSCT00000001731.4	ENSSSCT00000001731	ENSSSCG00000001553	LHFPL5	0.95224	0.254103	0.537683	0.440685	0.646232	0.430912	0.730863	0.401742	0.591128	0.447851
ENSSSCT00000001732.4	ENSSSCT00000001732	ENSSSCG00000001554	SRPK1	0	0.0342211	0	0	0.0280298	0.0216265	0	0.0391751	0	0
ENSSSCT00000001733.5	ENSSSCT00000001733	ENSSSCG00000001555	SLC26A8	0.0461184	0	0	0	0	0	0	0	0	0
ENSSSCT00000001734.6	ENSSSCT00000001734	ENSSSCG00000001556	MAPK14	0.00183122	0	0	1.38124	0	0	0.00868237	0.172836	0	0
ENSSSCT00000001738.4	ENSSSCT00000001738	ENSSSCG00000001559	PNPLA1	0	0	0	0	0	0	0	0.021867	0	0.0433051
ENSSSCT00000001739.3	ENSSSCT00000001739	ENSSSCG00000001560	BNIP5	0	0.0160883	0	0	0	0	0	0	0.0024229	5.16161e-10
ENSSSCT00000001740.5	ENSSSCT00000001740	ENSSSCG00000001561	ETV7	0	0.160087	0	0.0311736	0	0.0507112	0.352795	0.183722	0.482426	0.0985204
ENSSSCT00000001741.5	ENSSSCT00000001741	ENSSSCG00000001562	KCTD20	0.0306129	0.0587984	0.0895085	0.0794914	0.0537033	0.211135	0.0385966	0.0256998	0.0831263	0.131068
ENSSSCT00000001742.5	ENSSSCT00000001742	ENSSSCG00000001563	STK38	0.577755	0	0.567585	0.278761	0.253044	0.244609	0.868411	0.216888	0.473053	0.153941
ENSSSCT00000001743.5	ENSSSCT00000001743	ENSSSCG00000001564	SRSF3	11.2946	8.56496	9.09723	16.1334	21.9047	13.6926	11.4714	11.8245	16.338	10.0277
ENSSSCT00000001744.4	ENSSSCT00000001744	ENSSSCG00000001565	CDKN1A	2.15656	1.56305	3.25282	1.11592	1.8416	1.70655	5.67851	8.72184	5.09796	4.23364
ENSSSCT00000001745.5	ENSSSCT00000001745	ENSSSCG00000001566	RAB44	0.094824	0.0827133	0.0353166	0.0929593	0.0437965	0.0601128	0.12062	0.0343616	0.0884135	0.122256
ENSSSCT00000001749.5	ENSSSCT00000001749	ENSSSCG00000001570	PI16	0.338829	0.3219	0.413796	0.148839	0.231054	0.177237	0.207525	0.27948	0.157646	0.294409
ENSSSCT00000001750.4	ENSSSCT00000001750	ENSSSCG00000001571	MTCH1	90.9755	93.5411	40.4597	62.8138	68.7547	96.6693	78.981	76.7293	63.6135	89.0473
ENSSSCT00000001752.5	ENSSSCT00000001752	ENSSSCG00000001573	PIM1	1.01611	0.831792	0.990566	0.781805	0.467766	0.781746	1.48994	2.23551	2.50482	2.55206
ENSSSCT00000001753.3	ENSSSCT00000001753	ENSSSCG00000001574	TMEM217B	0	0	0	0	0	0	0	0	0	0
ENSSSCT00000001755.2	ENSSSCT00000001755	ENSSSCG00000001576	TMEM217	0	0	0	0	0	0.0670856	0.166323	0.0498742	0.047992	0.0367123
ENSSSCT00000001757.4	ENSSSCT00000001757	ENSSSCG00000001578	RNF8	2.21942	3.43612	0.605642	1.5061	2.52736	1.0165	1.95854	3.17129	1.76522	2.09825
ENSSSCT00000001758.5	ENSSSCT00000001758	ENSSSCG00000059332	CMTR1	3.70981	2.19098	2.43258	1.81129	3.12853	1.88401	5.15082	3.21991	3.57219	2.81906
ENSSSCT00000001762.4	ENSSSCT00000001762	ENSSSCG00000001582	MDGA1	1.54016	0.827982	0.0519397	0.410122	0.908847	1.14017	1.94664	0.762543	0.610418	0.682197
ENSSSCT00000001769.4	ENSSSCT00000001769	ENSSSCG00000001589	GLP1R	0	0	0	0	0	0	0	0	0	0
ENSSSCT00000001772.4	ENSSSCT00000001772	ENSSSCG00000001592	KCNK17	0	0	0	0	0	0	0	0	0	0
ENSSSCT00000001774.3	ENSSSCT00000001774	ENSSSCG00000001594	NA	0	0.0807626	0.245356	0.0645868	0.130928	0.132044	0.0932229	0.181793	0.126383	0.0463595
ENSSSCT00000001775.4	ENSSSCT00000001775	ENSSSCG00000001595	DAAM2	6.72979	14.4886	32.7751	23.0402	14.6436	16.1937	13.1772	13.2761	9.8791	8.1072
ENSSSCT00000001776.5	ENSSSCT00000001776	ENSSSCG00000001596	MOCS1	1.27671	0.569455	0.856262	1.01596	0.866447	0.907155	1.11587	0.892129	1.52508	1.31618
ENSSSCT00000001777.5	ENSSSCT00000001777	ENSSSCG00000001597	LRFN2	0.879161	0.224267	0.0534925	0.315103	0.562091	0.450681	1.24444	0.484739	0.498772	0.369006
ENSSSCT00000001780.5	ENSSSCT00000001780	ENSSSCG00000001611	NFYA	0.859199	0.598288	0.82083	0.737211	1.16352	0.742889	1.1602	1.19606	1.35352	1.24911
ENSSSCT00000001791.4	ENSSSCT00000001791	ENSSSCG00000001611	NFYA	0.0277778	0.0189602	0.0372957	0	0.0123197	0.0234294	0.0241282	0.0339953	0.0389271	0.0454526
ENSSSCT00000001793.5	ENSSSCT00000001793	ENSSSCG00000001613	TREML1	0	0	0	0	0	0.0221731	0.0240701	0	0	0
ENSSSCT00000001799.4	ENSSSCT00000001799	ENSSSCG00000001618	NA	0	0	0	0	0	0	0	0	0	0
ENSSSCT00000001800.4	ENSSSCT00000001800	ENSSSCG00000001619	FOXP4	0.383009	0	0	0	0	0.0974078	0.473311	0.373556	0.481306	0.290562
ENSSSCT00000001801.5	ENSSSCT00000001801	ENSSSCG00000001620	MDFI	0.35137	0.284802	0.929614	0.408486	0.277679	0.549412	0.498074	0.248763	0.574893	0.496805
ENSSSCT00000001802.5	ENSSSCT00000001802	ENSSSCG00000001621	TFEB	1.78441	2.18635	1.77885	1.0366	0.676424	1.13505	2.35279	1.79813	1.6936	1.67913
ENSSSCT00000001806.5	ENSSSCT00000001806	ENSSSCG00000001624	FRS3	2.12391	2.59844	2.16819	2.29506	1.22477	2.06374	2.42898	2.1608	1.85936	1.95152
ENSSSCT00000001807.5	ENSSSCT00000001807	ENSSSCG00000001625	PGC	0	0.0359902	0	0	0.0153182	0	0	0	0.010679	0.0417212
ENSSSCT00000001808.5	ENSSSCT00000001808	ENSSSCG00000001621	TFEB	0	0.0178173	0	3.14333	1.16764	0	0	0.653856	0.698067	0
ENSSSCT00000001810.5	ENSSSCT00000001810	ENSSSCG00000050940	PRICKLE4	8.53268	9.13324	10.7623	7.15621	7.9	8.71318	8.54653	8.74197	7.41091	7.54867
ENSSSCT00000001812.5	ENSSSCT00000001812	ENSSSCG00000001629	USP49	0.0682654	0.0239996	0.123746	0.0622157	0.0596474	0.0295942	0.0479048	0.0259253	0.0772072	0.0719806
ENSSSCT00000001820.2	ENSSSCT00000001820	ENSSSCG00000001636	GUCA1A	0.0114422	0	0	0	0.0240785	0	0	0.0304925	0.00993164	0.00789319
ENSSSCT00000001821.5	ENSSSCT00000001821	ENSSSCG00000001637	GUCA1B	0	0	0	0	0.0580231	0.0138428	0	0	0	0
ENSSSCT00000001822.5	ENSSSCT00000001822	ENSSSCG00000001638	MRPS10	11.0067	4.09459	6.60207	10.8249	13.3205	9.3927	8.89286	12.2993	12.7754	10.3091
ENSSSCT00000001825.5	ENSSSCT00000001825	ENSSSCG00000001641	UBR2	0.576473	0.749203	0.344289	0.79975	0.45569	0.26921	0.383496	0.646102	0.44434	0.871163
ENSSSCT00000001826.4	ENSSSCT00000001826	ENSSSCG00000026741	TBCC	2.91839	4.33852	3.95526	3.78365	2.6744	2.91398	3.35375	3.72357	3.06506	4.1611
ENSSSCT00000001830.5	ENSSSCT00000001830	ENSSSCG00000001646	BICRAL	0.883978	3.26276e-08	0.430971	0.000834236	0.761074	0	1.20419	0.82701	0.37166	0.966556
ENSSSCT00000001835.4	ENSSSCT00000001835	ENSSSCG00000001650	PTCRA	0.0169795	0	0	0.0877875	0	0	0	0	0	0.023075
ENSSSCT00000001836.6	ENSSSCT00000001836	ENSSSCG00000001651	CNPY3	2.32723	0.887163	1.39034	0.580524	1.68985	0	1.2542	2.10409	1.99967	1.74282
ENSSSCT00000001838.5	ENSSSCT00000001838	ENSSSCG00000001653	PEX6	1.64602	2.05842	1.77357	0.952172	1.3868	1.81402	2.03905	1.35695	1.70598	1.48439
ENSSSCT00000001840.4	ENSSSCT00000001840	ENSSSCG00000001654	PPP2R5D	0	0	0	0	8.29326	0	0	1.69289	0.400808	0
ENSSSCT00000001841.4	ENSSSCT00000001841	ENSSSCG00000001655	MEA1	8.76454	7.9707	12.6592	12.2688	10.9087	12.4318	14.4775	7.96791	7.00381	6.94092
ENSSSCT00000001846.3	ENSSSCT00000001846	ENSSSCG00000001656	RRP36	4.44964	4.898	5.90035	3.70399	3.14694	4.09303	3.93335	3.69948	4.81941	7.50017
ENSSSCT00000001847.5	ENSSSCT00000001847	ENSSSCG00000001657	CUL7	0.36861	0.32738	0.433853	0.38246	0.325301	0.330867	0.514085	0.622987	0.369117	0.345465
ENSSSCT00000001849.5	ENSSSCT00000001849	ENSSSCG00000001658	MRPL2	0	0	0	0.0587241	0	0	0	0	0	0
ENSSSCT00000001850.5	ENSSSCT00000001850	ENSSSCG00000001659	KLC4	3.02896	1.83263	1.88079	1.31682	2.08651	1.3533	2.03467	1.36475	2.35387	2.13426
ENSSSCT00000001851.5	ENSSSCT00000001851	ENSSSCG00000001660	PTK7	2.4731	0.883099	0	0	0.718806	0	0.977267	0.00115817	0.557285	0.780233
ENSSSCT00000001852.5	ENSSSCT00000001852	ENSSSCG00000001661	SRF	3.43501	2.97311	2.45635	1.17151	2.79545	2.55395	3.79818	2.39252	3.97636	2.4109
ENSSSCT00000001854.5	ENSSSCT00000001854	ENSSSCG00000026568	DNPH1	2.74462	4.08651	2.58855	2.31757	1.99646	2.56787	2.51508	1.86958	1.52181	2.51267
ENSSSCT00000001855.5	ENSSSCT00000001855	ENSSSCG00000001664	TTBK1	2.56473	3.03557	1.97679	2.06716	2.03588	2.31207	3.50956	2.23368	2.72961	3.52787
ENSSSCT00000001859.5	ENSSSCT00000001859	ENSSSCG00000001667	ZNF318	0.275421	0.0704578	0.806307	0.0818087	0.126168	0.14892	0.329038	0.102643	0.149082	0.0208215
ENSSSCT00000001865.5	ENSSSCT00000001865	ENSSSCG00000001672	CRIP3	0	0	0	0	0.115548	0	0	0	0	0
ENSSSCT00000001870.5	ENSSSCT00000001870	ENSSSCG00000001676	LRRC73	6.25569	5.10081	4.48079	4.47902	3.94549	4.04394	8.04536	4.52483	4.4455	6.04215
ENSSSCT00000001875.3	ENSSSCT00000001875	ENSSSCG00000001680	ABCC10	1.01974	1.13118	1.52174	0.966141	0.593359	1.02842	0.713797	0.956917	0.885924	1.64738
ENSSSCT00000001877.4	ENSSSCT00000001877	ENSSSCG00000001682	DLK2	4.01766	3.32373	3.69535	3.2552	2.13186	3.24619	4.17276	3.00364	1.58348	2.75917
ENSSSCT00000001884.5	ENSSSCT00000001884	ENSSSCG00000001688	TJAP1	1.17838	2.05573	1.85871	1.95493	0.919227	1.7038	1.20915	1.03621	0.973854	1.86946
ENSSSCT00000001888.5	ENSSSCT00000001888	ENSSSCG00000001691	RSPH9	2.49801	1.95784	3.06039	1.48368	0.862486	1.12375	1.28025	1.9293	1.42799	2.30585
ENSSSCT00000001889.5	ENSSSCT00000001889	ENSSSCG00000001692	MRPS18A	18.3152	30.4336	24.2172	23.7797	17.8002	22.164	17.292	21.24	21.7375	30.6268
ENSSSCT00000001892.4	ENSSSCT00000001892	ENSSSCG00000001695	VEGFA	0.45662	1.09023	0.0855717	0.224085	0.772701	0.630356	0.794164	1.07432	1.25568	1.20602
ENSSSCT00000001895.5	ENSSSCT00000001895	ENSSSCG00000001696	NA	8.58961	9.73421	13.1994	9.74371	6.13459	6.59171	8.55425	5.49397	4.90175	6.93449
ENSSSCT00000001897.5	ENSSSCT00000001897	ENSSSCG00000001698	CAPN11	0.00814469	0.0310422	0.165096	0	0.0175951	0.0654727	0.0121677	0.0590253	0.0217384	0.0563313
ENSSSCT00000001899.5	ENSSSCT00000001899	ENSSSCG00000001700	SLC29A1	0.0588736	0.0270414	0	0.0962563	0	0.04393	0.0397515	0.0669366	0.0166451	0.0370259
ENSSSCT00000001901.4	ENSSSCT00000001901	ENSSSCG00000001701	HSP90AB1	91.8507	77.44	24.3349	12.3431	67.5411	12.2214	129.626	46.2892	110.686	76.2998
ENSSSCT00000001902.4	ENSSSCT00000001902	ENSSSCG00000001702	SLC35B2	1.47381	1.65264	1.14367	1.93933	0.804056	1.50282	1.48432	1.65509	0.922475	1.09978
ENSSSCT00000001903.4	ENSSSCT00000001903	ENSSSCG00000001703	NFKBIE	3.97146	3.1177	1.64223	3.02242	2.30329	2.25846	5.83354	5.01779	4.61531	4.30853
ENSSSCT00000001905.5	ENSSSCT00000001905	ENSSSCG00000001705	TCTE1	0.0768787	0.0898892	0.091195	0.102019	0.0499485	0.0739825	0.0226472	0.138294	0.0897449	0.130576
ENSSSCT00000001906.3	ENSSSCT00000001906	ENSSSCG00000001706	AARS2	0	0.351009	0	1.01418	0	0	0.168116	0.419749	0.366245	0.709891
ENSSSCT00000001908.4	ENSSSCT00000001908	ENSSSCG00000001708	CDC5L	5.37932	3.56552	4.66957	4.20574	4.8637	4.57233	4.8492	4.86523	4.95056	5.02137
ENSSSCT00000001909.5	ENSSSCT00000001909	ENSSSCG00000001709	SUPT3H	0.153942	0.169253	0.0295616	0.257114	0.52678	0.177829	0.58978	0.315534	0.499048	0.183587
ENSSSCT00000001918.5	ENSSSCT00000001918	ENSSSCG00000001716	RCAN2	9.93248	10.682	12.362	19.1406	10.6186	11.9244	12.1854	14.3025	12.3512	14.0989
ENSSSCT00000001920.5	ENSSSCT00000001920	ENSSSCG00000001718	CYP39A1	1.02769	0.552909	0.752318	0.535974	1.58237	0.842454	0.687074	0.748328	0.533134	0.564577
ENSSSCT00000001922.5	ENSSSCT00000001922	ENSSSCG00000001718	CYP39A1	0.625488	0.458656	0.41198	0.754994	0.752952	0.803945	0.393859	0.481875	0.650065	0.401275
ENSSSCT00000001923.5	ENSSSCT00000001923	ENSSSCG00000001720	SLC25A27	0.247884	0.286559	0.494181	0.209977	0.074933	0.502576	0.0244456	0.104321	0.397981	0.318508
ENSSSCT00000001927.5	ENSSSCT00000001927	ENSSSCG00000001723	PLA2G7	0.400039	0	0.0784143	0.245164	0.426031	0.115106	0.00820637	0.800274	0	0.0222238
ENSSSCT00000001928.3	ENSSSCT00000001928	ENSSSCG00000001724	NA	0	0	0	0	0	0	0	0	0	0
ENSSSCT00000001929.5	ENSSSCT00000001929	ENSSSCG00000001725	ADGRF5	0.414126	0.0821122	0.881875	0.141204	0.251698	0.29676	0.0786226	0.628486	0.0511706	0
ENSSSCT00000001930.4	ENSSSCT00000001930	ENSSSCG00000001726	ADGRF1	0	0.0327937	0.0327794	0.0213015	0	0.0520899	0	0.00585142	0	0
ENSSSCT00000001932.4	ENSSSCT00000001932	ENSSSCG00000030197	CD2AP	0.973255	0	0.0107496	0.0809996	0.0582523	0.194853	0.384503	0	0.199827	0
ENSSSCT00000001933.5	ENSSSCT00000001933	ENSSSCG00000001729	PTCHD4	0.0775166	0.0605315	0.0173876	0.0912469	0.0922328	0.086377	0.0487528	0.0662546	0.0796412	0.141847
ENSSSCT00000001939.3	ENSSSCT00000001939	ENSSSCG00000001734	NA	0.0367629	0.0888524	0.121139	0	0	0.0463234	0	0.192335	0.127513	0.166176
ENSSSCT00000001940.5	ENSSSCT00000001940	ENSSSCG00000001735	RHAG	0	0.0437666	0.256108	0.119542	0.103107	0.108689	0	0.112484	0.0311394	0.0502612
ENSSSCT00000001941.3	ENSSSCT00000001941	ENSSSCG00000001736	CRISP2	0	0	0	0	0.0917962	0	0	0	0.0191246	0.0364869
ENSSSCT00000001943.4	ENSSSCT00000001943	ENSSSCG00000001738	PGK2	0	0	0	0	0.0144503	0	0	0	0	0
ENSSSCT00000001944.3	ENSSSCT00000001944	ENSSSCG00000001739	CRISP1	0	0	0	0	0	0	0	0	0	0
ENSSSCT00000001947.3	ENSSSCT00000001947	ENSSSCG00000001741	DEFB114	0	0	0	0	0	0	0	0	0	0
ENSSSCT00000001950.4	ENSSSCT00000001950	ENSSSCG00000001744	TFAP2D	0	0	0.0336552	0	1.45038	0.399215	0.455074	0	0.0272796	0.0342504
ENSSSCT00000001952.5	ENSSSCT00000001952	ENSSSCG00000001746	PKHD1	0	0.00221412	0	0	0	0	0	0.00324078	0	0
ENSSSCT00000001954.3	ENSSSCT00000001954	ENSSSCG00000001748	IL17A	0	0	0	0	0	0	0	0	0	0
ENSSSCT00000001956.4	ENSSSCT00000001956	ENSSSCG00000001750	PAQR8	2.44421	5.61669	5.60486	6.26051	6.87065	7.18298	3.99012	5.03087	5.69028	4.26762
ENSSSCT00000001961.5	ENSSSCT00000001961	ENSSSCG00000001755	HYKK	0.20252	0.146329	0.167176	0.269822	0.199995	0.223033	0.188008	0.286821	0.125761	0.186529
ENSSSCT00000001962.5	ENSSSCT00000001962	ENSSSCG00000001756	IREB2	1.97178	1.51676	1.69495	2.90429	3.31851	2.94461	2.06616	2.24546	2.91843	1.0292
ENSSSCT00000001963.5	ENSSSCT00000001963	ENSSSCG00000001757	WDR61	10.1124	9.29251	7.42266	11.5342	15.4218	7.68064	13.6593	14.1165	12.9783	12.0337
ENSSSCT00000001965.4	ENSSSCT00000001965	ENSSSCG00000037646	DNAJA4	6.08425	6.30717	4.39248	5.08536	9.01004	5.76839	10.5309	7.31415	10.0671	26.1879
ENSSSCT00000001967.4	ENSSSCT00000001967	ENSSSCG00000001760	ACSBG1	1.96413	0	0.164395	0	1.63482	0	1.48991	0	0.109084	0
ENSSSCT00000001968.5	ENSSSCT00000001968	ENSSSCG00000001760	ACSBG1	11.6784	16.2169	12.516	11.4779	16.4922	19.059	12.3903	12.9673	19.0644	17.1457
ENSSSCT00000001970.5	ENSSSCT00000001970	ENSSSCG00000001762	CIB2	22.3838	34.8794	24.3844	19.2357	23.1201	25.6994	22.7911	22.0571	20.6982	25.6389
ENSSSCT00000001973.4	ENSSSCT00000001973	ENSSSCG00000001764	SH2D7	0	0	0	0	0	0.0167999	0	0	0.00541018	0
ENSSSCT00000001974.5	ENSSSCT00000001974	ENSSSCG00000001765	ADAMTS7	0.130606	0.033166	0.0445907	0.0316054	0.0244019	0.0766492	0.0605129	0.0669704	0.0763229	0.0845705
ENSSSCT00000001981.3	ENSSSCT00000001981	ENSSSCG00000001769	MORF4L1	1.62585	2.3808	0.450812	0.293825	2.50105	0	2.84056	2.06599	1.98439	1.45361
ENSSSCT00000001983.4	ENSSSCT00000001983	ENSSSCG00000001770	CTSH	0.227857	0	0	0.376264	0	0	0.492782	0.260496	0.184314	0.330362
ENSSSCT00000001985.4	ENSSSCT00000001985	ENSSSCG00000001770	CTSH	0.639292	0.407517	0.212617	0	0.256134	0	0.148151	0	0.153451	0
ENSSSCT00000001986.4	ENSSSCT00000001986	ENSSSCG00000001771	RASGRF1	4.96116	2.89313	1.76773	0.312964	5.85689	0.88178	5.90934	5.63725	4.76208	3.86321
ENSSSCT00000001988.5	ENSSSCT00000001988	ENSSSCG00000001773	TMED3	1.96345	2.74309	2.64198	2.79271	2.28198	1.9342	2.3749	2.71735	1.87664	2.56124
ENSSSCT00000001991.4	ENSSSCT00000001991	ENSSSCG00000001776	NA	0.0459191	0.0565562	0.183043	0.0366076	0.0243363	0.149934	0.017177	0.0866263	0.101937	0.181504
ENSSSCT00000001994.5	ENSSSCT00000001994	ENSSSCG00000001779	ZFAND6	0.320514	0.259752	0	0	0.13351	0	0.352963	0	0.0931362	0
ENSSSCT00000001995.5	ENSSSCT00000001995	ENSSSCG00000001780	FAH	0	0.0977008	0.390038	0	1.40768	0.12279	0.476092	0.213319	0	0
ENSSSCT00000002001.5	ENSSSCT00000002001	ENSSSCG00000001786	CFAP161	0.773725	0.667024	1.14042	0.249049	0.444376	0.754563	0.697025	0.456246	0.42209	0.551613
ENSSSCT00000002002.6	ENSSSCT00000002002	ENSSSCG00000001787	IL16	0.123274	0.0868577	0.190502	0.0284059	0.00907136	0.0582105	0.0695782	0.0456098	0.0371692	0.099783
ENSSSCT00000002003.4	ENSSSCT00000002003	ENSSSCG00000001788	STARD5	0.521492	0.694016	0.918052	0.543633	0.585442	0.219665	0.654513	0.573995	0.542883	0.535081
ENSSSCT00000002005.5	ENSSSCT00000002005	ENSSSCG00000001789	TMC3	0.0400539	0.0676422	0.0797186	0.0495891	0.0242842	0.122147	0.0512152	0.0569004	0.0934235	0.111181
ENSSSCT00000002006.3	ENSSSCT00000002006	ENSSSCG00000001790	NA	0	0	0	0	0	0	0	0	0	0
ENSSSCT00000002008.5	ENSSSCT00000002008	ENSSSCG00000001792	EFL1	0	2.79891	3.01048	0	0	2.24002	2.13746	0.984679	0	0.422934
ENSSSCT00000002017.4	ENSSSCT00000002017	ENSSSCG00000001801	BTBD1	6.23408	4.08508	3.04029	5.86068	12.0414	4.7825	10.6585	6.5831	7.43579	3.6292
ENSSSCT00000002021.5	ENSSSCT00000002021	ENSSSCG00000001805	WHAMM	2.07355	2.40774	1.93517	2.07906	2.69786	2.65796	2.29001	2.62235	4.15043	2.63555
ENSSSCT00000002022.5	ENSSSCT00000002022	ENSSSCG00000001806	FSD2	0.0357317	0.0810802	0	0.0132533	0.0439126	0.0590591	0.0214541	0.0138642	0.0474911	0
ENSSSCT00000002023.5	ENSSSCT00000002023	ENSSSCG00000001807	AP3B2	0.610831	0	0.655863	0	0.176046	0	0.0595361	0.341164	0	0
ENSSSCT00000002024.5	ENSSSCT00000002024	ENSSSCG00000001808	CPEB1	0.549325	0	0	0.360033	0.593251	0	0.788554	0.726145	0.733007	0.409703
ENSSSCT00000002027.5	ENSSSCT00000002027	ENSSSCG00000001810	PDE8A	1.66749	0.132855	3.13031	0.924374	1.84881	0.920052	2.83749	2.37342	0.844703	0.445112
ENSSSCT00000002028.3	ENSSSCT00000002028	ENSSSCG00000001808	CPEB1	3.56472	4.02044	2.14484	4.4947	4.05654	4.74534	4.21777	3.04709	3.70634	5.96024
ENSSSCT00000002031.5	ENSSSCT00000002031	ENSSSCG00000001810	PDE8A	0	0	0	0.766227	0	0.370428	0	0	0.517014	0.760836
ENSSSCT00000002032.5	ENSSSCT00000002032	ENSSSCG00000001810	PDE8A	0	2.02401	0	1.36291	0	0	0.000624094	0	0	0
ENSSSCT00000002033.5	ENSSSCT00000002033	ENSSSCG00000001814	IQGAP1	1.80841	0.955056	0.96892	0.700004	1.34239	1.02774	0.871727	0.669088	0.735019	0.527615
ENSSSCT00000002035.5	ENSSSCT00000002035	ENSSSCG00000001816	BLM	0.257276	0.359284	0.276464	0.402002	0.462022	0.566604	0.345045	0.312533	0.450908	0.206312
ENSSSCT00000002037.5	ENSSSCT00000002037	ENSSSCG00000001818	FES	0	0	0.0142077	0.427798	0.218741	1.22631	0	0	0	0.00919065
ENSSSCT00000002039.5	ENSSSCT00000002039	ENSSSCG00000001820	HDDC3	3.95058	4.70844	5.31696	3.65725	3.81994	4.74027	4.42589	4.29742	3.28528	3.60371
ENSSSCT00000002040.5	ENSSSCT00000002040	ENSSSCG00000001821	UNC45A	1.65516	1.07891	0.609377	0.95776	1.11827	0.408361	3.42538	1.16835	2.24933	2.12429
ENSSSCT00000002041.5	ENSSSCT00000002041	ENSSSCG00000001822	RCCD1	0.317064	0.23031	0.459487	0.640619	0.428059	0.350691	0.588103	0.237214	0.330396	0.521829
ENSSSCT00000002042.5	ENSSSCT00000002042	ENSSSCG00000001823	UROC1	0	0.0284417	0.366367	0	0	0.0344043	0.0628587	0.174472	0	0
ENSSSCT00000002044.5	ENSSSCT00000002044	ENSSSCG00000001825	SLC41A3	0	0	0	0	0	0	0	0	0	0.00600116
ENSSSCT00000002046.5	ENSSSCT00000002046	ENSSSCG00000001826	CFAP100	6.95693	6.57401	10.2673	4.21691	3.84054	7.91275	4.47217	4.72518	5.62086	6.63098
ENSSSCT00000002048.4	ENSSSCT00000002048	ENSSSCG00000034559	NA	0	0	0	0	0	0	0	0	0	0
ENSSSCT00000002050.2	ENSSSCT00000002050	ENSSSCG00000001830	NA	0	0	0	0	0	0	0	0	0	0
ENSSSCT00000002051.3	ENSSSCT00000002051	ENSSSCG00000032460	NA	0	0	0	0	0	0	0	0	0	0
ENSSSCT00000002052.5	ENSSSCT00000002052	ENSSSCG00000001832	ACAN	0.0242208	0.0957001	0.0364689	0	0.0434572	0.0157472	0.0131728	0.0713788	0.0440384	0.0624158
ENSSSCT00000002056.5	ENSSSCT00000002056	ENSSSCG00000001834	MFGE8	4.73183	5.25452	5.42143	3.48813	4.51917	4.20663	4.78773	2.80194	4.31716	6.32927
ENSSSCT00000002057.5	ENSSSCT00000002057	ENSSSCG00000001837	FANCI	0	0	0	0	0	0	0	0	0	0
ENSSSCT00000002058.4	ENSSSCT00000002058	ENSSSCG00000001836	RLBP1	2.60759	11.6466	8.88697	13.9757	17.126	14.3245	8.48211	5.7088	11.6653	10.378
ENSSSCT00000002059.5	ENSSSCT00000002059	ENSSSCG00000001837	FANCI	0.312193	0.138683	0.24126	0.180698	0.228475	0.173455	0.186491	0.216552	0.115446	0.163922
ENSSSCT00000002060.5	ENSSSCT00000002060	ENSSSCG00000001838	POLG	3.33092	3.08102	2.90374	2.84149	2.75841	2.69292	3.83058	3.21382	3.12731	3.16589
ENSSSCT00000002062.5	ENSSSCT00000002062	ENSSSCG00000001840	KIF7	0.620222	0.600403	0.663391	0.254064	0.262844	0.595642	0.349385	0.324593	0.812931	0.613083
ENSSSCT00000002063.5	ENSSSCT00000002063	ENSSSCG00000001841	RHCG	0.683624	1.02095	0.695177	0.372	0.297909	0.456775	0.376021	0.253852	0.201975	0.215825
ENSSSCT00000002064.5	ENSSSCT00000002064	ENSSSCG00000040355	TICRR	0.00599258	0	0.0597975	0.0146653	0.00965979	0.0120612	0.0155172	0.0271335	0.00267719	0.00928511
ENSSSCT00000002066.5	ENSSSCT00000002066	ENSSSCG00000001844	PLIN1	0.037588	0.0946539	0.238749	0.048147	0.149684	0.143123	0.0835769	0.0541523	0.104409	0
ENSSSCT00000002067.5	ENSSSCT00000002067	ENSSSCG00000001844	PLIN1	0	0	0	0	0	0	0	0	0	0.144814
ENSSSCT00000002069.5	ENSSSCT00000002069	ENSSSCG00000001846	WDR93	0.301195	0.26972	0.72945	0.253836	0.243403	0.459893	0.223503	0.33081	0.212954	0.171873
ENSSSCT00000002070.5	ENSSSCT00000002070	ENSSSCG00000001847	MESP1	1.64879	1.83715	3.896	1.92232	1.66994	1.84479	1.61556	1.64874	1.65336	2.47757
ENSSSCT00000002071.5	ENSSSCT00000002071	ENSSSCG00000001848	MESP2	2.14169	2.39693	2.11881	2.05996	2.08629	2.39873	2.90059	2.09823	2.24847	3.33106
ENSSSCT00000002072.4	ENSSSCT00000002072	ENSSSCG00000001849	ANPEP	0	0	0	0	0	0	0	0	0	0
ENSSSCT00000002075.4	ENSSSCT00000002075	ENSSSCG00000001852	IDH2	0	0	1.45622	5.06142	0.0908373	5.40372	0	0	0	0
ENSSSCT00000002083.5	ENSSSCT00000002083	ENSSSCG00000001858	CIB1	9.55539	15.8282	22.4869	11.4134	8.26571	8.98511	8.11577	10.1943	9.76778	7.4828
ENSSSCT00000002087.5	ENSSSCT00000002087	ENSSSCG00000001862	ETFA	0.847385	1.44727	0	1.22249	0.890405	1.46512	0.452214	0	0.313055	0.579775
ENSSSCT00000002088.5	ENSSSCT00000002088	ENSSSCG00000001863	TMEM266	1.08964	1.39731	0.383526	1.21745	1.04201	0.989217	1.14645	1.50808	1.17017	1.16096
ENSSSCT00000002090.5	ENSSSCT00000002090	ENSSSCG00000001865	SCAPER	0.853174	2.16655	1.52716	0.627929	0.685884	2.27423	1.09456	0.825016	1.55501	0.84421
ENSSSCT00000002091.5	ENSSSCT00000002091	ENSSSCG00000001866	RCN2	5.60753	3.60099	2.10878	2.59814	6.04744	3.1343	6.71862	5.24209	4.69761	3.3366
ENSSSCT00000002092.4	ENSSSCT00000002092	ENSSSCG00000001867	PSTPIP1	0.00983963	0.0365934	0	0	0.0203498	0	0	0.0174115	0.00858947	0
ENSSSCT00000002093.5	ENSSSCT00000002093	ENSSSCG00000001868	TSPAN3	45.0093	32.9059	22.6747	25.3742	52.765	19.5921	47.4906	38.0656	43.1682	39.6816
ENSSSCT00000002094.4	ENSSSCT00000002094	ENSSSCG00000001869	PEAK1	0.419594	0.392633	0.728116	0.282147	0.552339	0.440744	0.556509	0.309422	0.65348	0.670101
ENSSSCT00000002096.4	ENSSSCT00000002096	ENSSSCG00000001871	HMG20A	6.59068	6.41335	5.81362	7.11859	5.1513	7.33898	5.98433	6.81385	5.03205	5.52724
ENSSSCT00000002097.5	ENSSSCT00000002097	ENSSSCG00000001872	LINGO1	29.889	23.3404	2.27587	8.12907	21.1361	9.703	39.2589	22.0231	15.3439	18.367
ENSSSCT00000002098.5	ENSSSCT00000002098	ENSSSCG00000001873	CSPG4	0.862794	0.693942	0.917499	0.48613	0.762828	0.832724	0.691449	0.600553	0.271467	0.122356
ENSSSCT00000002101.4	ENSSSCT00000002101	ENSSSCG00000042572	IMP3	7.49704	7.29131	13.5026	9.18442	7.87149	8.34249	6.31315	9.87818	6.64095	8.54076
ENSSSCT00000002102.4	ENSSSCT00000002102	ENSSSCG00000001877	SNUPN	7.86164	6.50664	6.40076	5.3893	5.11528	5.08803	6.14323	6.21093	4.58337	6.2249
ENSSSCT00000002103.4	ENSSSCT00000002103	ENSSSCG00000001878	PTPN9	1.68334	1.25983	1.74083	1.08772	1.29814	1.16584	1.5661	1.52532	4.5203	3.0841
ENSSSCT00000002104.4	ENSSSCT00000002104	ENSSSCG00000001879	ODF3L1	0	0	0	0	0	0	0	0	0	0
ENSSSCT00000002106.4	ENSSSCT00000002106	ENSSSCG00000001881	MAN2C1	0.62111	0.777379	1.22632	0	0.46953	0.251701	0.450148	0.717044	0.258983	0.773216
ENSSSCT00000002109.5	ENSSSCT00000002109	ENSSSCG00000001884	COMMD4	0	0	0	3.36089	1.44233	0.411957	0	1.41344	0.929258	0
ENSSSCT00000002110.5	ENSSSCT00000002110	ENSSSCG00000001885	C15orf39	0.190313	0.0453974	0.113418	0.0164598	0.0616388	0.0808599	0.0340832	0.0296554	0.0244239	0.0993172
ENSSSCT00000002113.5	ENSSSCT00000002113	ENSSSCG00000001887	SCAMP5	24.0345	16.2726	9.69954	11.9822	16.2293	7.54712	27.908	19.9095	19.4506	20.117
ENSSSCT00000002114.3	ENSSSCT00000002114	ENSSSCG00000001888	RPP25	2.60694	1.66885	0.642773	2.46353	1.42794	2.40464	2.76735	2.10012	2.21728	2.41527
ENSSSCT00000002118.5	ENSSSCT00000002118	ENSSSCG00000001892	SCAMP2	0	0	0.0962087	0	1.07554	0.043404	0.947193	1.1374	0.500575	0
ENSSSCT00000002123.4	ENSSSCT00000002123	ENSSSCG00000001895	CPLX3	1.02325	2.05687	0.109627	0.622399	0.207879	0.587874	0.726774	1.53152	0.921587	1.13272
ENSSSCT00000002126.5	ENSSSCT00000002126	ENSSSCG00000001898	ULK3	0.662422	0	2.59943	0	0.876978	0.987892	0.544737	1.14481	0.399211	0.133925
ENSSSCT00000002127.3	ENSSSCT00000002127	ENSSSCG00000001899	LMAN1L	0.254741	0.17829	0.0816734	0.0976917	0	0.0963824	0.0171056	0.158654	0.124233	0.74424
ENSSSCT00000002128.5	ENSSSCT00000002128	ENSSSCG00000001900	CSK	2.04669	2.79768	2.09739	1.59511	1.97551	0.656234	1.42287	2.33121	1.57466	2.28797
ENSSSCT00000002129.4	ENSSSCT00000002129	ENSSSCG00000001901	CYP1A2	0	0	0	0.0175533	0.0115031	0	0	0	0.00938913	0.00361496
ENSSSCT00000002132.5	ENSSSCT00000002132	ENSSSCG00000001903	EDC3	0.979569	0.817595	0.380971	0.176854	0.941331	0.531932	1.17837	1.02084	0.875308	1.13965
ENSSSCT00000002134.5	ENSSSCT00000002134	ENSSSCG00000001905	ARID3B	0.44233	0.0895573	0.00691034	0.0858449	0.061792	0.145878	0.16769	0.0656928	0.380052	0.0945776
ENSSSCT00000002135.5	ENSSSCT00000002135	ENSSSCG00000001906	CYP1A1	0.0111628	0.0141656	0.0188122	0	0.0535108	0.0359701	0.0291324	0.0200529	0.00988891	0.051363
ENSSSCT00000002136.5	ENSSSCT00000002136	ENSSSCG00000001907	UBL7	14.962	15.379	10.6746	9.97046	9.75291	9.4365	13.8438	11.5952	10.1638	12.4781
ENSSSCT00000002137.5	ENSSSCT00000002137	ENSSSCG00000001908	CCDC33	0	0	0.0197596	0	0.0103336	0	0	0.114515	0	0.00826775
ENSSSCT00000002138.5	ENSSSCT00000002138	ENSSSCG00000001909	STRA6	1.69135	0.790174	0	0	0.228209	0.37636	0.771577	0	0.673269	0.135929
ENSSSCT00000002139.6	ENSSSCT00000002139	ENSSSCG00000001910	ISLR	2.43085	0.678698	0.301223	0.386103	0.187932	0.453574	0.261408	1.03242	1.41171	0.79452
ENSSSCT00000002141.5	ENSSSCT00000002141	ENSSSCG00000001912	PML	2.90765	2.55196	2.28525	1.65606	1.84287	1.98384	3.04185	3.16027	2.94721	2.55769
ENSSSCT00000002142.5	ENSSSCT00000002142	ENSSSCG00000001913	STOML1	0.571671	0.381931	0.0897633	2.43117	0.312204	2.88422	1.4897	0.506472	0.309884	0.600571
ENSSSCT00000002143.4	ENSSSCT00000002143	ENSSSCG00000001914	LOXL1	1.79469	0.724618	0.485772	0.332889	0.430245	0.527601	0.482962	0.301732	0.51381	0.247545
ENSSSCT00000002144.5	ENSSSCT00000002144	ENSSSCG00000001915	TBC1D21	0	0	0	0	0	0	0	0	0	0
ENSSSCT00000002145.5	ENSSSCT00000002145	ENSSSCG00000001916	INSYN1	13.4375	16.1572	34.4872	14.9796	10.1986	15.7432	13.2024	13.3447	9.29338	10.4688
ENSSSCT00000002146.5	ENSSSCT00000002146	ENSSSCG00000001917	CD276	0	0	0.0405706	0.0679312	0	0.106517	0	0	0	0.0213688
ENSSSCT00000002147.5	ENSSSCT00000002147	ENSSSCG00000001918	NPTN	3.12467	1.48813	1.70981	1.05559	1.61997	0.690677	4.21285	2.92712	2.98734	1.48265
ENSSSCT00000002149.5	ENSSSCT00000002149	ENSSSCG00000001920	HCN4	0.0983225	0.0255959	0.0210489	0.0760072	0.127358	0.101262	0.190738	0.0325151	0.113927	0.133659
ENSSSCT00000002153.5	ENSSSCT00000002153	ENSSSCG00000001924	BBS4	2.36766	0.64943	3.62398	0.762586	1.79637	1.03642	1.54003	2.00158	1.88991	0.149848
ENSSSCT00000002154.4	ENSSSCT00000002154	ENSSSCG00000001925	ADPGK	1.694	3.05135	3.53986	2.12947	2.38169	2.72208	2.30492	2.10885	1.9772	2.57284
ENSSSCT00000002156.5	ENSSSCT00000002156	ENSSSCG00000001927	HEXA	1.29945	1.97125	1.40907	0.805039	0.580641	0.891319	1.34786	1.81373	2.19717	3.77198
ENSSSCT00000002157.5	ENSSSCT00000002157	ENSSSCG00000001928	CELF6	0.0148943	1.66824	0.17246	0.646696	1.31169	1.19506	0.968965	1.22959	0.620174	0.454363
ENSSSCT00000002162.4	ENSSSCT00000002162	ENSSSCG00000001931	NA	0.218538	0	0.0111765	0.0218076	0.0791318	0.149508	0.222933	0.241069	0.271853	0.415537
ENSSSCT00000002164.4	ENSSSCT00000002164	ENSSSCG00000001932	NA	0	0	0	0	0.221825	0	0	0	0.0392671	0.0154102
ENSSSCT00000002166.4	ENSSSCT00000002166	ENSSSCG00000001934	NA	0.640678	0.799594	0.299141	0	0.547043	0.144889	0.802936	0.396171	1.08098	0.459221
ENSSSCT00000002170.3	ENSSSCT00000002170	ENSSSCG00000001938	SSTR1	1.80763	0.936048	0.114032	1.33588	1.1483	0.976	2.88868	2.02198	2.03268	2.19268
ENSSSCT00000002171.4	ENSSSCT00000002171	ENSSSCG00000001939	TTC6	0	0	0	0	0	0	0	0	0	0
ENSSSCT00000002174.5	ENSSSCT00000002174	ENSSSCG00000001942	PAX9	0.00554907	0	0	0	0	0	0	0	0.00484781	0.0019066
ENSSSCT00000002176.4	ENSSSCT00000002176	ENSSSCG00000001944	NKX2-8	0	0.0235637	0.0943842	0.0619361	0	0	0.021061	0.00844253	0.00831158	0.0323977
ENSSSCT00000002179.5	ENSSSCT00000002179	ENSSSCG00000001947	BRMS1L	2.61708	1.63842	1.78368	2.7672	4.91596	3.12057	3.34474	2.56827	3.54481	1.62969
ENSSSCT00000002182.5	ENSSSCT00000002182	ENSSSCG00000001950	PRORP	0.804513	0	0.250099	0.0888427	0.382061	0.252641	0.892291	0.776851	0.717315	0.3947
ENSSSCT00000002183.4	ENSSSCT00000002183	ENSSSCG00000054516	PSMA6	39.9707	36.7991	27.6406	26.8084	45.8014	37.8665	45.6538	42.5313	32.5866	32.0977
ENSSSCT00000002184.6	ENSSSCT00000002184	ENSSSCG00000001952	NFKBIA	13.3094	13.6058	14.4553	12.0168	9.47592	10.989	34.6867	25.5353	18.3949	16.6443
ENSSSCT00000002187.5	ENSSSCT00000002187	ENSSSCG00000001955	SRP54	2.55027	0.0675981	0.32052	0.584047	0.988716	0	3.6316	1.99787	3.07858	1.01622
ENSSSCT00000002190.5	ENSSSCT00000002190	ENSSSCG00000001958	BAZ1A	0.161594	0.32794	0.868587	0.41048	0.24325	0.593521	0.836845	0.364773	1.37621	0.650188
ENSSSCT00000002192.5	ENSSSCT00000002192	ENSSSCG00000001959	CFL2	1.99251	2.35925	4.37278	10.9113	8.55533	5.30152	2.90832	5.99238	5.53948	2.41862
ENSSSCT00000002193.5	ENSSSCT00000002193	ENSSSCG00000001960	EAPP	8.02186	6.28657	5.73358	7.64753	9.97035	7.27426	8.10683	7.60259	8.31786	9.27753
ENSSSCT00000002196.5	ENSSSCT00000002196	ENSSSCG00000001963	EGLN3	3.64584	1.53737	1.16511	2.424	2.35592	1.49954	1.8782	2.35437	2.3897	1.29793
ENSSSCT00000002197.5	ENSSSCT00000002197	ENSSSCG00000001964	NPAS3	0.659917	0.305956	0.479508	0.374806	0.127086	0.0933342	0.394218	0.522745	0.463107	0.309699
ENSSSCT00000002199.4	ENSSSCT00000002199	ENSSSCG00000001966	ARHGAP5	3.42972	3.76347	4.38404	6.67467	6.11411	6.85601	3.6219	3.97953	5.36803	2.70174
ENSSSCT00000002201.4	ENSSSCT00000002201	ENSSSCG00000001968	NUBPL	0	0	0	0	0	0	0	0	0	0
ENSSSCT00000002203.5	ENSSSCT00000002203	ENSSSCG00000001970	HEATR5A	0.667545	0.405538	0.567168	0.570835	0.715534	0.589643	0.549881	0.678688	0.690532	0.407397
ENSSSCT00000002204.5	ENSSSCT00000002204	ENSSSCG00000001971	HECTD1	2.60165	1.43048	1.57492	2.2881	3.30753	2.06043	3.0537	2.49863	3.12702	2.30319
ENSSSCT00000002205.5	ENSSSCT00000002205	ENSSSCG00000001972	AP4S1	0.746384	0.378233	0.283502	0.469633	0.883525	0.635995	0.530344	0.551585	0.703943	0.400923
ENSSSCT00000002206.5	ENSSSCT00000002206	ENSSSCG00000001973	SCFD1	2.56842	1.16381	1.18605	3.18904	4.47283	3.43756	3.25137	2.62787	2.86972	0.836334
ENSSSCT00000002209.5	ENSSSCT00000002209	ENSSSCG00000001975	PRKD1	0	0	0	0	0	0	0.146107	0.137335	0.146773	0
ENSSSCT00000002211.4	ENSSSCT00000002211	ENSSSCG00000001977	STXBP6	0.749354	0	0.375961	0	0	0	0	1.49054	0	0.0880687
ENSSSCT00000002212.4	ENSSSCT00000002212	ENSSSCG00000059880	GZMB	0.805456	0.51171	1.65818	0.960376	0.35285	0.662877	0.313177	0.319282	0.659133	0.604974
ENSSSCT00000002214.4	ENSSSCT00000002214	ENSSSCG00000001979	NA	0.0272275	0	0	0	0	0	0	0.0725213	0	0
ENSSSCT00000002218.4	ENSSSCT00000002218	ENSSSCG00000057160	NA	0	0	1.73114	0.293573	1.05985	0.211507	0.516461	0.587778	1.3838	1.1468
ENSSSCT00000002219.5	ENSSSCT00000002219	ENSSSCG00000001983	SDR39U1	0	0	0	1.57612	0	0.00256743	0	0	0	0
ENSSSCT00000002221.4	ENSSSCT00000002221	ENSSSCG00000001985	CBLN3	0.105121	0.177894	0.0613217	0.0583949	0.175709	0.214103	0.383838	0.159176	0.204975	0.0880147
ENSSSCT00000002222.5	ENSSSCT00000002222	ENSSSCG00000001986	NFATC4	0.535031	0.344235	0.26775	0.117338	0.296201	0.396846	0.312358	0.236371	0.516917	0.213191
[truncated: 45,470 more rows]

## Sheet: Kidney
target_id	transcript_id	gene_id	gene_name	3.Control	4.Control	6.Control	7.Control	10.Control	11.Control	2.LPS	8.LPS	12.LPS	14.LPS
[truncated: 46,369 more rows]

[truncated: 1 more sheets: Blood]
