# Supplementary material for: Commonly disrupted pathways in brain and kidney in a pig model of systemic endotoxemia
Source: J Neuroinflammation. 2024 Jan 4;21:9. doi: 10.1186/s12974-023-03002-6 (PMC10765757; doi:10.1186/s12974-023-03002-6)
Supplement: Supplementary file 12 — Additional file 12: Table S11. Isoform-level transcripts per million (TPM) data for each tissue. Filtered to remove lowly expressed and keep only protein coding transcripts, isoform-level transcripts per million (TPM) data for each tissue. This is the counts data used for the isoform-level differential expression analysis with Kallisto/Sleuth pipeline. [file 12974_2023_3002_MOESM12_ESM.xlsx]

## Sheet: KEY
Counts per million (CPM)
Each tab contains the the CPM gene-level counts data for each tissue post filtering to remove lowly expressed genes and to keep only protein coding genes.
Column name	Description
Gene_id
SampleID

## Sheet: Brain
Gene_id	3.Control	4.Control	6.Control	7.Control	10.Control	11.Control	2.LPS	8.LPS	12.LPS	14.LPS
ENSSSCG00000028996	101.209	48.0635	24.0067	34.7423	37.1658	59.2915	42.2882	115.928	100.826	39.9975
ENSSSCG00000005267	42.416	32.1854	40.8339	32.0698	40.7031	37.4598	45.5611	65.4968	67.4475	31.9081
ENSSSCG00000005268	10.1415	15.1271	11.5546	32.3022	15.9421	36.3861	16.9361	17.8105	27.7415	31.9331
ENSSSCG00000005269	4.24845	2.41391	4.03851	3.60205	3.10119	4.7123	3.63658	7.53277	5.39418	6.36665
ENSSSCG00000031382	14.8696	17.4338	16.1541	22.658	31.0119	19.2668	13.8709	17.9382	19.5894	11.5099
ENSSSCG00000005271	7.94871	5.9543	22.7727	14.5244	26.6024	15.7474	8.20828	10.7885	16.3448	7.93958
ENSSSCG00000005272	1.91865	1.60927	2.01926	4.6478	5.9601	4.05616	2.07804	2.36197	3.97466	1.79764
ENSSSCG00000005273	15.4178	24.4073	31.2985	26.9572	18.5102	20.6387	11.8968	18.7681	19.0216	13.9567
ENSSSCG00000023520	3.70026	2.14569	1.90708	1.85912	1.84133	2.08773	1.40268	1.34058	3.73131	1.97241
ENSSSCG00000037277	22.2701	21.1887	16.715	22.4256	34.9853	23.5615	23.1182	26.9392	18.1293	19.0001
ENSSSCG00000005277	3.49469	3.00397	1.23399	1.85912	2.4228	3.75791	3.27292	2.36197	1.94677	2.27202
ENSSSCG00000039009	7.12643	3.59404	1.00963	3.13727	5.13634	2.32633	8.88364	3.51104	5.19139	3.47045
ENSSSCG00000005282	17.1308	8.58277	8.97448	16.2673	26.5055	16.2843	16.8322	13.6611	15.4119	8.4639
ENSSSCG00000004361	36.523	45.9715	68.4304	37.2986	42.6414	54.2213	36.106	36.0679	41.5311	40.1473
ENSSSCG00000004349	64.412	65.9801	43.7506	68.3227	67.2086	61.2003	48.4184	48.963	55.6858	73.179
ENSSSCG00000004272	66.6732	73.4364	87.9499	101.438	107.96	68.8354	79.1215	105.523	69.4754	66.1882
ENSSSCG00000037594	152.327	184.959	222.006	228.439	183.358	300.752	127.228	154.294	226.839	228.875
ENSSSCG00000044472	3.90583	3.32582	1.68271	6.39073	4.07031	5.01055	5.29901	6.83056	6.61091	5.36796
ENSSSCG00000004351	6.57824	5.41788	6.39431	13.13	12.8409	9.00706	8.62388	10.7246	10.5856	5.59266
ENSSSCG00000004262	4.04288	3.96953	4.03851	6.85551	16.8627	8.64916	5.61072	4.46859	8.88214	2.27202
ENSSSCG00000038757	16.3771	14.2689	11.3303	29.2811	37.7957	34.9545	19.0661	24.9603	29.161	13.1328
ENSSSCG00000004353	24.3943	23.9781	23.1093	45.897	47.9715	38.5932	24.6248	34.2805	44.4107	40.5468
ENSSSCG00000005284	4.86516	6.59801	6.05777	3.95063	10.5634	8.17197	5.66267	7.34126	23.5235	15.6045
ENSSSCG00000004263	5.34482	4.61324	4.37506	6.27453	7.9468	7.39652	5.45487	5.10696	9.40939	5.6426
ENSSSCG00000021802	17.0623	15.6099	22.2118	27.422	32.6594	12.8246	27.7938	32.6845	17.8048	12.8332
ENSSSCG00000031105	3.2206	5.84701	7.51612	11.0385	9.5943	4.23511	6.70169	6.12835	4.7047	4.31933
ENSSSCG00000034919	141.706	57.1827	21.6509	51.242	131.897	66.0915	134.969	83.7542	75.194	52.581
ENSSSCG00000023834	0.479664	0.482781	3.92633	0.23239	0.581473	0.775442	0.207804	1.59593	0.0405577	0.0749017
ENSSSCG00000025941	40.0177	35.7258	39.7121	74.1324	110.964	69.3722	57.4579	48.6438	64.4057	31.5087
ENSSSCG00000030268	198.855	157.065	190.483	310.125	330.907	253.152	244.638	351.295	258.109	211.273
ENSSSCG00000027002	6.78381	4.02318	6.73086	15.8025	13.81	7.33687	6.70169	10.5969	10.7072	7.3154
ENSSSCG00000004247	12.6083	17.2192	21.8753	33.348	32.4656	28.0352	15.2217	20.6832	35.1635	27.0146
ENSSSCG00000004249	10.6211	9.70926	13.2374	26.9572	23.162	26.8422	12.5722	16.7891	35.0013	19.4994
ENSSSCG00000005288	26.7241	22.2079	76.1709	31.8374	25.924	23.5615	26.1314	29.6842	20.4411	22.9948
ENSSSCG00000035934	16.103	9.22648	8.86229	15.9187	26.0694	21.5931	14.91	22.0238	22.9962	12.3588
ENSSSCG00000062089	1.30194	0.482781	1.34617	1.16195	1.64751	1.37194	0.831218	0.893718	0.932828	0.674116
ENSSSCG00000005036	5.61892	3.91589	4.48724	6.50692	9.20666	5.84564	5.14316	8.1073	7.34095	5.29306
ENSSSCG00000004241	285.674	264.028	217.294	210.313	466.487	344.714	191.544	225.6	390.814	167.73
ENSSSCG00000005037	41.3196	32.9364	44.1993	53.6821	66.1426	45.2739	41.0933	45.3881	42.9506	35.7032
ENSSSCG00000004242	19.5292	20.7059	25.0164	24.0524	25.5848	31.0773	15.897	21.9599	20.6033	18.0513
ENSSSCG00000035799	0.479664	0.429139	0.336543	0.23239	0.629929	0.536845	0.363658	0.702207	1.41952	2.52169
ENSSSCG00000005291	78.3907	57.1827	58.6706	56.7032	66.5302	58.1582	63.4323	61.5389	60.7149	74.8518
ENSSSCG00000005038	59.4098	50.1556	62.8213	105.04	107.088	83.867	65.7701	81.9029	83.4678	58.8228
ENSSSCG00000004245	15.3492	15.7172	12.1155	13.5948	24.5672	17.5966	20.6246	20.1725	37.0292	25.5665
ENSSSCG00000033805	0.959327	4.50596	6.28213	3.13727	1.50214	1.25264	2.64951	2.42581	1.46008	1.67281
ENSSSCG00000037497	0.20557	1.07285	1.00963	0.116195	0.290736	0.119299	0.779267	0.63837	0.243346	0.0249672
ENSSSCG00000033763	58.7931	31.5953	33.7665	52.404	110.092	64.9582	64.7311	67.2204	84.5223	44.0921
ENSSSCG00000004344	1.23342	0.643708	0.673086	1.27815	2.762	0.238598	0.571462	0.63837	0.52725	0.224705
ENSSSCG00000005286	6.85234	5.31059	9.19884	9.99277	11.2418	8.70881	8.46803	10.9161	10.4639	6.99083
ENSSSCG00000004274	9.6618	19.6867	15.1444	15.9187	7.1715	9.9018	4.10414	8.618	8.27378	9.16298
ENSSSCG00000005039	3.01503	4.23774	3.58979	7.66887	12.9862	6.50178	4.7795	3.51104	6.00254	3.14587
ENSSSCG00000005040	6.71529	5.9543	7.17958	7.66887	16.0874	8.17197	8.88364	9.19253	10.91	7.3903
ENSSSCG00000004250	53.4482	49.7801	67.0842	64.953	106.943	66.4494	70.6535	62.7518	35.7314	41.0711
ENSSSCG00000005287	170.486	189.197	160.419	177.081	297.278	302.065	166.244	209.577	268.817	206.604
ENSSSCG00000005041	53.5168	64.4781	62.4848	65.0692	100.837	91.9794	55.224	56.8788	90.9304	59.9463
ENSSSCG00000020885	20.6255	14.2152	16.715	34.1613	44.2404	30.0036	24.7287	28.6628	30.4994	16.1039
ENSSSCG00000004253	25.9018	24.6218	17.2759	29.2811	29.2675	25.8878	27.7419	26.237	35.0013	30.2104
ENSSSCG00000004364	21.996	11.3722	12.6764	15.2215	27.2808	14.5545	23.378	20.9385	23.8885	15.6045
ENSSSCG00000005043	39.2639	42.4311	34.4396	56.3546	50.8304	41.9932	47.9509	64.6031	51.265	49.4102
ENSSSCG00000004254	6.92086	4.1841	3.81415	4.06683	5.13634	4.89125	7.1173	3.19185	2.109	3.49541
ENSSSCG00000005045	16.7882	10.5675	11.6668	6.62312	6.63848	8.41056	6.18218	11.1076	9.12549	14.6558
ENSSSCG00000005047	3.83731	2.84304	2.9167	4.764	4.11877	4.35441	2.96121	4.40475	3.85298	2.79633
ENSSSCG00000004366	1.64456	1.7702	1.23399	1.16195	2.51972	2.02808	1.35073	1.97895	1.70342	1.14849
ENSSSCG00000027256	58.8616	61.8496	92.8858	159.42	175.847	96.3338	87.3818	89.1165	96.2029	57.8491
ENSSSCG00000004255	0.479664	1.18013	0.336543	1.16195	0.387649	0.477195	1.19488	1.02139	0.324462	0.773985
ENSSSCG00000004367	0.0685234	0.160927	0.336543	1.16195	0.775297	0.536845	0.831218	0.574533	0.486693	1.523
ENSSSCG00000004368	72.5663	65.9801	66.0746	79.5936	60.0371	59.1125	73.8225	72.1358	54.9963	72.0305
ENSSSCG00000026294	51.187	57.5046	80.7703	162.673	339.726	134.629	79.1735	77.1151	118.915	48.1868
ENSSSCG00000035648	13.0194	17.4874	13.013	23.5876	29.4128	15.4492	21.4039	21.6407	18.4943	9.31278
ENSSSCG00000038522	0.274094	0.375496	0.560905	0.348585	0.726841	1.07369	0.727316	0.510696	0.973385	0.699083
ENSSSCG00000035259	68.9345	64.4781	56.0905	60.5376	71.5696	56.9055	63.1206	64.6669	72.7606	76.7493
ENSSSCG00000021451	7.12643	10.2457	9.53538	18.475	18.6071	20.4001	8.00047	14.108	15.777	13.1328
ENSSSCG00000038507	156.781	255.016	275.516	260.161	177.979	242.773	155.438	163.423	173.263	231.122
ENSSSCG00000042849	0.61671	0.643708	0.785267	1.04576	0.629929	0.894741	0.571462	0.383022	0.567808	0.574247
ENSSSCG00000004339	18.5013	23.4953	27.8209	39.6225	38.9587	31.3159	20.8843	26.9392	26.1597	20.5231
ENSSSCG00000005004	2.87798	1.12649	2.13144	2.90488	2.71354	2.80352	1.55853	4.14941	2.23067	2.02235
ENSSSCG00000004244	15.2122	5.63245	5.49687	7.20409	7.21996	7.81407	4.98731	4.46859	6.0431	1.523
ENSSSCG00000004347	8.83952	8.52913	7.51612	6.9717	12.0656	7.87372	7.63681	12.2567	7.17872	4.31933
ENSSSCG00000005006	135.608	192.898	169.954	178.824	158.645	176.86	132.164	144.335	136.517	147.731
ENSSSCG00000004275	12.6768	9.60198	9.4232	14.292	23.162	14.1966	10.5461	12.8951	15.6958	10.1367
ENSSSCG00000035611	24.1202	20.9742	24.1189	23.239	19.867	23.8001	22.7026	22.2791	20.9683	19.6742
ENSSSCG00000058931	2.32979	5.41788	10.9937	8.13365	6.54157	6.74038	4.25999	5.42615	7.05704	6.71619
ENSSSCG00000005008	0.959327	0.69735	1.57053	0.69717	0.726841	0.417546	0.623413	1.14907	0.52725	0
ENSSSCG00000004358	20.7626	17.0583	12.1155	16.0349	25.7786	17.2983	28.729	21.0024	27.1737	19.075
ENSSSCG00000004270	80.5835	56.8609	60.4655	48.9181	72.248	58.0985	94.4991	67.1565	72.8822	68.2105
ENSSSCG00000032489	3.56322	2.14569	3.36543	2.4401	4.60333	2.80352	3.06512	2.9365	4.29912	2.52169
ENSSSCG00000004990	43.5809	38.1397	22.9971	37.1824	25.1002	33.1054	39.7426	38.1745	39.341	32.6322
ENSSSCG00000004340	4.1114	1.66291	2.80452	4.06683	6.68694	3.40002	4.05219	2.48964	2.63625	2.9711
ENSSSCG00000005009	56.0521	39.3735	44.648	64.6044	78.0627	55.7722	55.0162	52.4102	57.1864	44.966
ENSSSCG00000035240	6.85234	4.13046	6.28213	3.71824	8.81901	4.23511	7.2212	3.63871	8.35489	6.76612
ENSSSCG00000005011	109.912	143.654	152.005	210.313	153.945	169.703	99.0708	131.76	126.256	122.414
ENSSSCG00000032312	96.8921	81.8582	79.4241	125.839	191.256	120.194	107.227	105.842	90.7682	70.907
ENSSSCG00000004342	8.90804	11.2112	8.52575	10.9223	17.8318	9.6632	13.6112	11.5545	14.4385	15.0053
ENSSSCG00000056101	15.2807	23.8708	20.4169	21.4961	9.44894	24.5159	16.5724	19.4065	14.763	29.5612
ENSSSCG00000005012	32.206	31.9708	27.8209	40.5521	49.9098	36.5651	44.1065	41.6217	48.4259	33.531
ENSSSCG00000005029	43.2383	41.3046	50.4814	82.6147	72.781	67.2249	49.4575	62.7518	64.2434	53.9542
ENSSSCG00000005030	25.4222	12.6059	9.53538	14.873	18.5587	16.165	12.5722	9.12869	5.35362	4.99345
ENSSSCG00000004939	10.8952	12.9278	6.61868	6.73931	9.20666	15.4492	8.57193	8.1073	4.90748	2.79633
ENSSSCG00000005027	15.0066	7.02715	6.39431	9.4118	10.8057	10.3193	11.741	10.5331	6.89481	7.1656
ENSSSCG00000028092	196.319	191.074	82.2286	176.152	570.134	304.629	307.914	175.105	177.764	100.768
ENSSSCG00000004941	20.8996	10.0311	11.1059	14.4082	20.2546	14.2562	21.6117	16.9168	15.8581	11.2852
ENSSSCG00000004942	13.1565	6.3298	11.5546	11.9681	16.3782	13.2422	10.598	13.1504	10.6667	4.54404
ENSSSCG00000004943	197.347	163.931	126.54	251.33	321.894	161.65	337.215	233.516	210.332	222.808
ENSSSCG00000036735	10.2785	8.42185	8.63793	25.0981	28.2014	17.6562	14.3905	18.3851	19.7922	16.7031
ENSSSCG00000005015	15.6919	18.292	19.2951	30.9079	32.8532	24.2177	21.3	22.5983	30.6211	21.322
ENSSSCG00000005016	15.4178	6.81258	11.8912	18.9398	33.6285	18.1931	14.4944	11.8098	25.0241	12.3588
ENSSSCG00000031354	10.2785	11.694	19.5195	21.3799	24.9064	15.6281	11.637	15.257	14.5197	10.8608
ENSSSCG00000038941	7.332	10.2993	12.2277	11.7357	7.75297	8.52986	9.03949	7.5966	7.05704	6.24181
ENSSSCG00000004945	741.354	1118.07	984.837	940.599	774.667	967.334	687.937	725.571	752.751	914.001
ENSSSCG00000005787	32.6171	36.5841	37.3563	29.3973	27.5231	25.5299	38.4438	32.9399	38.3676	51.5074
ENSSSCG00000034516	13.6362	8.69006	9.08666	7.0879	23.2589	13.6001	17.6114	11.2353	17.6426	9.86206
ENSSSCG00000027654	31.8634	40.2318	38.2537	28.4678	41.2846	40.6212	36.6775	20.5555	26.687	27.0146
ENSSSCG00000036634	18.0902	22.4225	24.792	38.6929	43.5136	23.8598	22.8065	26.8754	28.3904	15.8542
ENSSSCG00000005785	10.4841	12.6059	26.4747	24.7495	9.20666	3.63861	24.0014	34.1528	3.44741	8.6886
ENSSSCG00000004946	13.1565	14.8053	17.6124	19.8694	15.8936	18.6703	11.637	13.7888	15.7364	15.3049
ENSSSCG00000048049	0.20557	0.590066	0.560905	0.580975	0.775297	1.25264	0.415609	0	0.689481	0.249672
ENSSSCG00000005020	88.1211	66.6238	61.0264	82.6147	109.462	69.0143	121.202	93.9042	59.1332	50.0094
ENSSSCG00000005786	24.3943	27.1967	27.4843	23.7038	20.1093	23.4422	19.7934	22.0238	22.3473	24.2682
ENSSSCG00000004948	5.00221	2.95033	2.01926	2.67249	2.13207	2.50527	0.415609	0.383022	3.65019	3.34561
ENSSSCG00000004971	31.9319	38.1397	24.2311	29.5135	43.6105	42.0528	50.6523	37.4085	35.3663	41.7452
ENSSSCG00000005021	18.981	13.0887	14.6957	14.0596	16.8627	16.6422	14.2866	15.9593	17.8454	15.7793
ENSSSCG00000038767	3749.87	16071.1	39292.4	31215.7	20474.2	8087.68	17430.3	12205.6	7796.9	13650.4
ENSSSCG00000004963	137.732	143.01	175.675	203.109	166.883	161.948	143.853	176.509	170.748	148.405
ENSSSCG00000005022	32.2745	40.0172	39.1511	53.9145	45.791	53.1476	36.106	42.5154	54.4285	69.4089
ENSSSCG00000026078	31.1096	10.943	35.6735	20.9151	31.981	20.9966	22.5987	18.1935	13.8302	5.29306
ENSSSCG00000005024	93.74	135.554	92.2127	87.3787	106.894	140.832	83.6932	99.7772	120.335	132.002
ENSSSCG00000004969	1.30194	0.536423	1.68271	0.580975	0.775297	0.536845	1.55853	0.510696	0.52725	0.499345
ENSSSCG00000004970	464.246	713.658	956.791	879.48	558.892	679.049	459.092	439.645	458.343	535.223
ENSSSCG00000023533	13.2935	8.85099	11.6668	10.6899	13.6646	12.2281	13.4034	9.25637	16.0609	12.2589
ENSSSCG00000004952	55.2984	34.3847	58.2219	35.4395	39.1525	48.9125	72.7316	57.5171	97.9063	66.1632
ENSSSCG00000004859	6.98938	4.02318	4.48724	1.97532	4.16722	4.17546	8.15632	2.48964	3.69075	6.71619
ENSSSCG00000005025	144.653	149.072	88.7351	196.021	175.411	226.429	166.555	182.702	260.259	215.068
ENSSSCG00000004856	5.07073	2.89669	7.6283	3.95063	2.08361	3.28072	2.96121	2.61732	2.02789	3.84496
ENSSSCG00000004951	124.713	109.967	94.9051	117.125	146.677	110.888	147.022	136.42	122.484	114.45
ENSSSCG00000038422	15.1437	9.33377	12.6764	18.475	36.0998	18.551	12.8839	18.1935	24.4157	10.9606
ENSSSCG00000004954	5.20778	7.29536	6.61868	9.99277	7.84989	8.11232	7.06535	7.85195	9.2066	12.5336
ENSSSCG00000005002	16.5141	15.5026	16.3784	24.0524	25.0033	26.544	20.6765	22.9175	24.4969	16.2537
ENSSSCG00000004955	25.4907	27.9477	29.2792	31.6051	28.2499	24.337	27.7938	30.5141	37.5565	40.397
ENSSSCG00000030679	6.1671	2.46755	3.81415	6.9717	7.99525	4.593	4.36389	5.55382	4.25856	1.94744
ENSSSCG00000004996	14.4584	11.3722	9.75974	18.475	25.1972	15.7474	11.5331	15.5124	15.6553	10.0119
ENSSSCG00000027765	22.6812	14.2152	15.1444	19.7532	34.3069	19.3264	20.3648	20.1725	25.3891	12.6834
ENSSSCG00000004857	35.0154	42.7529	41.1704	39.2739	39.0556	34.8352	41.0933	38.3022	45.3435	45.5902
ENSSSCG00000004997	11.786	8.7437	11.779	20.1017	25.1972	17.4773	14.3905	15.9593	28.5121	12.7333
ENSSSCG00000021217	111.488	112.381	97.0365	155.004	155.98	124.608	120.734	131.887	110.885	78.1475
ENSSSCG00000004958	40.1547	43.7721	46.2185	61.932	70.649	67.4038	42.8597	49.6652	55.5641	42.1447
ENSSSCG00000005000	1.85013	2.19934	2.58016	5.80975	4.84561	4.53335	2.02609	2.9365	4.05577	1.64784
ENSSSCG00000004858	11.649	18.8285	24.2311	14.5244	24.6157	23.6212	17.9231	14.1718	18.4943	29.6361
ENSSSCG00000026517	4.1114	2.89669	3.58979	3.02107	1.88979	2.62457	0.883169	2.10662	1.74398	1.69777
ENSSSCG00000004957	38.3731	39.0516	71.2349	47.2914	30.915	35.6107	31.7941	34.089	27.0114	28.2629
ENSSSCG00000004861	14.1158	13.0351	16.0419	13.5948	17.5411	18.1931	15.3775	17.619	18.4943	22.1459
ENSSSCG00000032488	40.9085	45.2205	59.0072	46.3618	41.2361	39.0107	40.0024	48.2608	44.0862	55.2525
ENSSSCG00000053589	2.67241	1.44834	1.23399	1.51054	1.79287	1.43159	3.37682	1.53209	2.39291	1.523
ENSSSCG00000004999	2.74094	1.3947	3.47761	4.53161	5.23326	3.51931	2.28585	2.80883	5.7592	2.7464
ENSSSCG00000004869	0.20557	1.28742	2.80452	5.11258	1.59905	1.49123	0.623413	1.7236	1.66287	2.07228
ENSSSCG00000022419	27.6834	17.702	16.2662	34.5099	56.5482	27.9756	37.145	33.8336	38.2054	20.0237
ENSSSCG00000004961	6.98938	3.27218	21.09	5.69356	1.40523	1.78948	3.94828	8.55416	4.82637	5.49279
ENSSSCG00000004962	279.849	369.488	440.422	410.285	229.536	243.966	331.812	383.852	286.175	395.132
ENSSSCG00000004870	118.957	150.306	117.566	91.2131	133.981	118.046	137.618	118.865	146.86	142.588
ENSSSCG00000039486	2.0557	6.16887	4.15069	4.18302	5.08789	6.68073	4.41584	2.17046	3.20406	1.42313
ENSSSCG00000004973	44.9513	23.1735	34.2152	30.6755	41.2846	30.5405	26.3912	26.62	25.0241	21.1972
ENSSSCG00000004847	27.6149	27.0357	26.3625	43.8055	34.4523	36.3265	27.6899	35.1104	37.9215	30.6847
ENSSSCG00000035696	21.2422	13.0887	20.6413	18.9398	26.5055	21.4141	16.6244	20.747	16.8315	12.4087
ENSSSCG00000004849	155	128.527	61.9239	114.568	112.418	104.327	152.944	138.909	137.166	183.459
ENSSSCG00000004850	57.4226	51.6039	61.4752	38.6929	53.3017	49.6283	71.0691	60.9643	52.725	45.1158
ENSSSCG00000004854	90.3138	60.6695	76.6196	83.7766	93.9079	83.2109	64.7311	82.9881	64.284	57.1251
ENSSSCG00000004974	73.0459	90.4946	76.9561	105.97	73.8955	55.7125	94.3952	100.543	59.2548	110.805
ENSSSCG00000004976	32.8227	30.2543	32.5325	51.0096	52.9625	47.8388	30.1316	42.0048	47.3309	35.3786
ENSSSCG00000036984	0.342617	1.82384	0.785267	0.69717	0.678385	1.37194	1.24683	0.255348	0.851712	0.27464
ENSSSCG00000004980	22.8868	4.66688	2.3558	3.02107	2.81045	5.0702	2.02609	3.57487	5.84031	8.11435
ENSSSCG00000004875	41.7307	50.3165	70.0009	60.8862	82.4722	78.5582	45.1455	52.4102	71.5438	44.6414
ENSSSCG00000037781	7.67462	4.82781	7.40394	6.85551	9.01283	6.68073	10.2344	6.63905	6.24589	5.26809
ENSSSCG00000005781	11.8545	11.855	11.8912	19.8694	18.9463	13.8387	17.4036	12.6397	11.8429	9.08808
ENSSSCG00000004979	21.996	12.9814	16.4906	11.6195	21.9991	22.1299	30.807	13.4058	25.5108	16.2786
ENSSSCG00000020859	13.9102	44.094	12.7886	29.9783	26.1178	27.6773	47.5872	16.9168	11.1128	22.3956
ENSSSCG00000004843	0.959327	1.44834	0.897448	0.46478	1.30831	0.95439	0.675364	0.319185	0.405577	2.32195
ENSSSCG00000025616	7.74314	6.00794	9.08666	11.8519	15.1183	14.972	7.68876	10.0862	10.6667	7.98952
ENSSSCG00000026167	6.03006	6.54437	10.9937	9.64419	6.88076	11.3334	6.8056	6.00068	7.62485	9.88703
ENSSSCG00000004985	23.5035	21.8861	23.6702	31.9536	38.5226	29.944	25.5599	34.7273	30.7833	31.5836
ENSSSCG00000004844	25.4907	29.9861	39.1511	54.0307	43.8043	36.3265	33.2487	42.4516	35.4069	32.807
ENSSSCG00000004986	26.6556	25.4265	39.7121	40.0873	51.5573	36.4458	37.197	36.9616	37.4753	28.8871
ENSSSCG00000004845	53.5853	47.2589	47.2282	44.8513	47.3416	45.7511	48.2106	43.473	50.0077	54.129
ENSSSCG00000022828	122.931	167.847	169.618	153.377	123.951	167.436	108.266	130.547	156.026	172.499
ENSSSCG00000032494	21.6534	22.4225	21.09	16.1511	26.8447	20.3404	17.6634	22.8536	21.1306	24.1933
ENSSSCG00000004873	1.30194	2.14569	12.5643	1.85912	3.10119	2.14738	1.92219	1.78744	1.74398	3.24574
ENSSSCG00000004983	13.225	15.2344	14.0226	17.1969	17.2988	12.5264	15.4295	15.3209	19.8733	13.9817
ENSSSCG00000032214	8.56542	7.40264	8.18921	13.4786	15.4575	8.58951	8.57193	8.87334	12.0051	13.3325
ENSSSCG00000032574	4.24845	3.91589	8.86229	7.66887	4.02185	4.35441	3.89633	7.5966	3.1635	2.67149
ENSSSCG00000028977	8.90804	10.8894	4.37506	10.5737	28.2984	22.0106	20.7804	3.95789	13.6274	10.4113
ENSSSCG00000005782	9.73032	10.943	10.545	13.2462	13.7131	9.00706	12.4683	12.5121	10.2205	16.6032
ENSSSCG00000040252	18.6384	17.8093	18.3977	18.2426	20.5938	16.7018	16.9361	21.4492	15.9797	12.5585
ENSSSCG00000004989	26.313	22.9589	33.0934	39.3901	32.3202	31.0773	20.0012	29.4927	35.7314	26.9896
ENSSSCG00000004075	4.65959	3.54039	4.7116	4.41541	9.49739	4.29476	8.93559	4.78778	6.93537	2.52169
ENSSSCG00000004076	14.2529	14.0006	11.5546	20.5665	18.704	20.8176	13.2475	17.0445	19.6299	22.7701
ENSSSCG00000004077	0.753757	0.160927	0.336543	0.580975	0.775297	0.357896	0.311707	0.829881	1.37896	0.823919
ENSSSCG00000004101	103.059	75.3675	52.9494	91.6779	135.532	77.6039	133.151	106.033	113.724	62.3432
ENSSSCG00000004103	142.049	123.592	116.668	212.637	216.986	148.825	201.051	196.682	158.337	152.5
ENSSSCG00000004105	8.70247	8.95827	8.52575	8.59843	11.5325	10.379	9.09144	11.4907	10.9506	7.14063
ENSSSCG00000004405	29.6706	33.9556	30.5132	32.4184	36.1482	34.4773	34.028	31.4078	22.7529	24.8923
ENSSSCG00000004071	19.2551	21.9934	26.8112	41.5978	42.1083	42.8283	27.3263	31.6632	30.0127	62.8675
ENSSSCG00000046319	48.9942	53.1059	55.8661	89.2378	57.8566	41.0984	68.1599	61.2197	52.0761	76.25
ENSSSCG00000004074	1.71308	0.750993	1.23399	0.348585	1.25986	1.96843	0.883169	0.702207	0.811154	0.674116
ENSSSCG00000004406	1.85013	0.858277	9.9841	0.116195	0.290736	1.07369	0.883169	0.383022	0.89227	0.44941
ENSSSCG00000004113	33.1653	23.0662	9.4232	43.3407	59.0195	22.2492	44.5221	28.4713	36.7453	23.4442
ENSSSCG00000004404	41.4566	42.6457	32.1959	24.401	50.6366	24.158	53.094	37.6	24.3346	30.4101
ENSSSCG00000004403	19.6662	13.4106	21.5387	27.7706	24.8095	25.351	21.1961	16.7891	25.9164	23.0198
ENSSSCG00000004402	3.70026	2.84304	3.36543	4.06683	3.9734	3.87721	2.85731	2.74499	2.75793	3.24574
ENSSSCG00000004401	14.3899	11.0503	20.9778	15.9187	21.3207	23.0247	11.689	12.7036	23.564	7.68991
ENSSSCG00000004399	1.64456	0.536423	0.336543	1.51054	1.88979	0.596494	2.18195	1.40441	0.811154	1.2983
ENSSSCG00000037803	181.655	122.948	181.06	132.23	289.961	215.096	142.45	168.913	175.574	62.9674
ENSSSCG00000004388	15.5548	12.1232	12.0034	14.9892	14.4884	14.7334	17.7153	16.3423	13.5463	15.0802
ENSSSCG00000004390	73.183	56.2708	86.3793	64.6044	96.0884	74.0249	57.5099	75.0723	62.9456	47.4877
ENSSSCG00000004114	2.19275	1.50199	7.6283	4.41541	4.84561	2.80352	1.19488	3.12801	1.62231	1.49803
ENSSSCG00000052903	1.71308	1.93112	4.26288	2.90488	2.32589	4.4737	0.675364	2.48964	3.04183	2.92117
ENSSSCG00000004391	1.57604	1.3947	1.7949	2.09151	3.58575	2.56492	1.87024	1.27674	6.08366	3.19581
ENSSSCG00000052303	6.71529	5.84701	9.31102	3.71824	13.6646	6.56143	8.00047	5.74533	6.52979	4.61894
ENSSSCG00000004415	2.46684	1.55563	5.83341	0.92956	1.84133	1.49123	2.18195	3.19185	1.17617	1.39817
ENSSSCG00000004119	23.5035	11.0503	10.8816	8.71463	43.2228	16.7018	30.6512	11.4907	14.398	8.11435
ENSSSCG00000004414	35.6322	24.7828	35.0005	65.3016	89.8376	48.0774	26.4951	41.0472	58.4031	31.3339
ENSSSCG00000004120	12.1972	8.58277	9.08666	14.9892	14.4884	12.4071	13.0917	11.8098	14.2763	9.06311
ENSSSCG00000004413	4.93368	3.11126	5.2725	4.99639	1.88979	6.02459	2.49365	7.53277	7.01649	4.06966
ENSSSCG00000004121	11.3749	6.38344	8.75011	13.3624	26.9416	19.0878	12.8839	12.4482	20.8872	17.7517
ENSSSCG00000004078	22.0645	17.9702	1.23399	18.9398	16.4266	46.5265	21.7156	24.7049	25.3486	6.64129
ENSSSCG00000004408	10.6211	9.49469	11.3303	8.94702	4.70024	8.64916	7.89657	7.40509	5.55641	6.74116
ENSSSCG00000004412	8.42838	8.42185	8.07703	13.3624	6.54157	7.75442	9.66291	10.5331	6.97593	23.0198
ENSSSCG00000031536	5.13925	2.52119	3.58979	4.6478	7.41378	5.78599	1.55853	0.957555	1.46008	3.07097
ENSSSCG00000004081	42.8271	54.6079	54.2956	59.1433	61.0062	69.2529	52.055	42.5793	70.7732	58.8478
ENSSSCG00000004411	5.2763	4.72053	4.37506	6.04214	4.65178	4.4737	5.66267	4.97929	4.38023	3.69515
ENSSSCG00000033392	1.98718	1.28742	0.785267	2.4401	1.59905	2.02808	1.97414	0.893718	1.74398	1.4481
ENSSSCG00000049158	3.42617	4.77417	6.39431	3.60205	5.08789	4.9509	4.93536	3.38336	5.96199	5.9422
ENSSSCG00000004382	129.509	131.424	109.489	158.722	199.639	170.717	135.437	149.123	176.588	117.795
ENSSSCG00000004082	141.021	149.233	212.246	130.138	211.365	134.271	150.191	157.614	158.013	211.972
ENSSSCG00000004383	23.1609	19.204	19.856	29.8621	48.7468	28.2142	23.43	24.3857	21.4145	14.0066
ENSSSCG00000004384	27.5464	42.6993	32.869	23.5876	49.3283	60.8424	30.2875	30.5779	49.6832	42.669
ENSSSCG00000004385	166.306	164.628	151.22	255.048	299.652	268.184	190.193	243.857	324.381	226.353
ENSSSCG00000040199	12.6768	11.4258	14.4713	20.7989	17.2019	20.8176	11.1695	14.4272	22.3067	15.5047
ENSSSCG00000004387	111.145	73.4364	71.908	80.5232	99.7226	90.0706	93.2003	106.289	108.573	86.2369
ENSSSCG00000025777	1.64456	1.44834	5.38469	2.90488	2.22898	1.90878	2.75341	1.59593	2.63625	2.44679
ENSSSCG00000004432	57.8337	68.2867	82.7895	89.7026	98.8989	86.4916	68.6274	70.8591	68.9887	66.7125
ENSSSCG00000004087	5.96153	5.52516	4.26288	5.34497	9.20666	7.03863	7.48096	5.48998	7.78708	3.39554
ENSSSCG00000004433	3.15208	3.59404	11.779	7.0879	6.00855	3.69826	6.02633	4.34092	2.47402	1.77267
ENSSSCG00000004434	0.20557	0.965562	1.34617	0.69717	0.823753	0.715793	0.675364	0.893718	0.811154	0.324574
ENSSSCG00000004088	20.42	19.9013	14.6957	39.0415	41.963	21.5931	31.5863	40.7918	32.7706	25.8411
ENSSSCG00000037424	30.6985	43.6649	51.4911	70.7628	49.8613	50.0458	37.9243	58.8577	46.398	38.3996
ENSSSCG00000004089	11.3064	8.63642	5.60905	11.6195	11.1449	6.02459	10.0266	8.93718	12.3701	9.41265
ENSSSCG00000004392	43.7179	30.8443	32.7568	93.537	108.881	69.8494	71.8484	70.2845	75.3968	38.075
ENSSSCG00000004090	9.11361	6.81258	4.93596	10.6899	10.4181	10.8562	7.1173	10.0862	16.9531	19.4245
ENSSSCG00000031733	81.4058	65.9801	30.5132	35.2071	30.6727	46.1686	118.968	76.9236	156.472	150.028
ENSSSCG00000004393	22.8868	24.89	31.4107	38.8091	45.1611	33.7019	21.9753	31.9823	33.014	19.6742
ENSSSCG00000004092	42.8271	29.1814	12.3399	22.5418	24.5188	23.9791	44.8858	33.7698	30.4588	27.4889
ENSSSCG00000004394	13.088	13.7324	11.6668	21.0313	15.0698	16.6422	16.8322	18.6404	19.3055	13.9817
ENSSSCG00000004419	2.39832	1.28742	5.38469	5.22878	2.81045	2.62457	3.84438	6.70289	5.67808	7.04076
ENSSSCG00000041409	2.39832	0.965562	1.23399	0.92956	2.22898	1.31229	2.85731	2.36197	2.06844	1.2983
ENSSSCG00000025703	19.118	8.15364	10.545	16.0349	18.0741	18.6703	19.7414	14.6825	15.0064	8.16429
ENSSSCG00000004420	7.74314	7.93907	5.94559	5.69356	3.77957	7.57547	7.32511	8.74567	13.1813	13.1577
ENSSSCG00000004421	204.2	213.765	198.672	210.894	210.881	186.106	214.039	235.942	163.61	199.139
ENSSSCG00000032778	12.3342	8.26092	8.41357	9.2956	12.114	9.6632	10.9617	16.5338	24.0507	25.5415
ENSSSCG00000004094	18.6384	17.1655	8.18921	14.4082	19.6247	17.2387	22.1312	14.8102	12.4918	14.0566
ENSSSCG00000004423	2.80946	2.46755	3.92633	3.48585	2.95582	5.1895	1.97414	2.42581	2.59569	2.9711
ENSSSCG00000035574	0.959327	1.0192	1.34617	0.69717	0.533017	0.835091	1.87024	0.893718	1.13562	0.948755
ENSSSCG00000036621	1.23342	1.71655	3.58979	1.85912	1.50214	2.86317	1.29878	1.34058	1.3384	1.67281
ENSSSCG00000004425	20.42	7.88542	5.83341	7.66887	8.43136	7.15793	11.9488	14.2357	22.834	24.5678
ENSSSCG00000024361	9.6618	12.1768	15.2566	12.0843	10.9026	8.64916	10.5461	8.68183	9.73385	9.58742
ENSSSCG00000004065	47.8978	31.5417	11.1059	32.3022	49.3767	22.7264	57.7177	61.9857	54.3473	70.3827
ENSSSCG00000004070	40.2917	32.6682	30.0645	33.2318	47.8262	35.73	43.7428	44.1114	47.2903	39.0488
ENSSSCG00000004370	16.9938	10.2457	10.4328	22.8904	30.3335	20.1615	19.4817	23.7474	26.8898	16.9278
ENSSSCG00000005533	7.94871	4.39867	15.2566	4.99639	2.56817	3.16142	3.11707	3.76638	2.96071	3.96979
ENSSSCG00000026382	73.8682	70.5397	74.6003	119.681	119.638	123.772	70.0301	83.3711	95.7162	70.7072
ENSSSCG00000004106	32.6171	32.7755	25.9138	39.2739	45.4033	27.3791	26.8587	36.834	55.2802	19.2497
ENSSSCG00000038554	17.8161	18.3993	23.8945	25.5629	32.7563	21.6527	23.6378	29.0458	19.6705	13.1577
ENSSSCG00000004104	15.4863	17.0046	22.4362	17.4293	21.0784	22.1896	16.1048	15.5762	21.1306	16.6032
ENSSSCG00000004369	1.43899	1.82384	1.57053	1.04576	1.59905	1.31229	18.7024	13.2143	12.7757	13.707
ENSSSCG00000005575	43.1697	35.7258	37.3563	51.3582	73.7986	49.8669	46.4443	46.9202	58.5654	46.8885
ENSSSCG00000022804	25.0796	20.2232	12.6764	10.109	14.2461	17.7159	35.0151	34.2166	53.0089	38.5744
ENSSSCG00000030067	15.0066	16.8973	23.2215	35.2071	39.8794	29.3475	12.8839	16.3423	29.0799	12.0592
ENSSSCG00000028867	34.4673	28.5914	30.0645	41.8302	41.0423	46.8844	32.3136	33.8336	34.9608	30.51
ENSSSCG00000034726	1.09637	0.536423	0.897448	0.580975	2.90736	0.357896	4.31194	0.766044	1.94677	1.27333
ENSSSCG00000004371	10.5526	1.60927	0.560905	1.74293	2.08361	2.02808	4.31194	4.14941	2.79848	1.523
ENSSSCG00000004110	39.7436	32.6682	31.5228	46.2456	59.8917	51.4178	40.8336	43.6645	53.374	40.7965
ENSSSCG00000005167	44.6087	33.902	32.0838	93.4208	63.6713	33.6423	74.0823	86.6268	102.205	122.24
ENSSSCG00000038036	4.45402	4.93509	4.48724	5.46117	6.15392	5.78599	11.4812	5.55382	6.57035	11.3601
ENSSSCG00000028974	63.7953	50.7457	71.2349	57.7489	29.9943	42.8283	77.9267	78.5195	61.3233	66.0384
ENSSSCG00000034213	3.76879	1.07285	1.45835	0.69717	2.66508	2.38598	4.51975	1.40441	1.13562	1.92248
ENSSSCG00000005528	101.963	131.746	132.374	104.111	86.1065	101.285	95.4861	98.8835	82.5755	122.789
ENSSSCG00000005169	401.41	569.521	708.423	503.938	438.576	512.269	350.462	387.235	364.006	394.482
ENSSSCG00000033175	99.2219	112.917	120.595	131.533	125.017	134.092	108.214	112.736	120.619	130.054
ENSSSCG00000005529	0.20557	0.321854	3.92633	0.116195	0.290736	0.95439	0.779267	1.7236	0.486693	1.3732
ENSSSCG00000004373	24.1888	17.5947	17.7246	25.3305	24.325	20.4597	22.7546	23.6835	24.3346	27.414
ENSSSCG00000005530	21.3793	20.0086	16.9393	21.0313	14.1007	29.4071	25.4041	14.874	27.0926	28.0881
ENSSSCG00000048240	1.57604	1.7702	1.57053	2.4401	1.35677	4.35441	1.97414	1.34058	1.54119	1.49803
ENSSSCG00000005170	16.3771	6.9735	10.9937	11.8519	17.9772	15.3299	9.61096	9.12869	15.777	7.96455
ENSSSCG00000004374	12.6083	8.3682	9.53538	10.6899	16.039	10.6176	18.7024	13.2781	15.0875	13.9567
ENSSSCG00000056379	49.5424	32.1854	17.6124	57.9813	31.0119	73.6073	41.2492	34.0251	25.7947	26.1407
ENSSSCG00000037985	23.0239	32.3463	28.494	32.8832	30.7212	27.6177	28.1056	21.6407	31.0672	38.1
ENSSSCG00000034120	0.61671	0.643708	0.560905	0.46478	0.726841	1.07369	0.311707	0.383022	0.52725	0.624181
ENSSSCG00000031159	2.39832	1.98477	2.46798	0.580975	2.37435	3.45966	2.70146	1.91511	1.70342	3.77005
ENSSSCG00000036168	10.0729	12.6596	8.41357	12.0843	13.4708	12.2281	8.26023	9.38404	11.4778	10.1117
ENSSSCG00000030089	30.3559	27.5722	21.5387	54.3793	55.5307	41.0984	47.5353	48.8353	53.0901	41.2209
ENSSSCG00000005532	33.1653	24.7291	25.8016	21.3799	26.4086	22.0703	24.3651	31.5993	24.2941	28.6374
ENSSSCG00000005130	23.1609	22.3152	7.51612	42.4112	35.4699	33.0458	29.1446	26.62	35.123	16.4284
ENSSSCG00000004379	73.2515	64.7999	20.4169	34.5099	46.3725	46.109	92.473	58.347	48.507	40.0225
ENSSSCG00000005586	74.4849	102.403	53.2859	59.8404	75.2523	112.737	72.4718	76.4129	88.9836	98.0214
ENSSSCG00000059436	1.02785	0.69735	6.39431	1.39434	1.59905	2.74387	1.40268	2.87267	3.1635	1.94744
ENSSSCG00000005587	67.6326	55.8953	47.3404	62.1643	89.0623	83.5688	63.5362	68.1141	79.047	61.0948
ENSSSCG00000037071	7.19495	8.7437	9.9841	8.24985	5.81473	7.39652	5.19511	6.8944	6.48924	5.16822
ENSSSCG00000005590	164.867	205.987	182.294	171.736	145.417	157.295	158.711	148.038	127.351	161.638
ENSSSCG00000028558	11.8545	7.7245	8.75011	21.3799	33.8223	14.0773	13.2995	14.8102	16.9937	6.94089
ENSSSCG00000005112	1.91865	2.41391	2.46798	3.60205	4.02185	3.81756	2.49365	4.02173	3.69075	1.3732
ENSSSCG00000005122	25.9018	10.8358	12.1155	12.4329	18.4618	14.9123	10.1305	3.25569	6.16477	3.54535
ENSSSCG00000005589	2.32979	3.00397	4.82378	2.4401	2.13207	2.62457	1.55853	1.2129	2.35235	2.67149
ENSSSCG00000061592	17.4735	18.8821	17.949	23.4714	19.7216	19.7439	17.0919	21.6407	17.3993	11.3102
ENSSSCG00000005593	36.7285	7.83178	6.95522	9.52799	13.4708	6.02459	6.75364	13.5334	5.84031	8.8384
ENSSSCG00000005124	14.5955	11.3185	13.2374	41.9464	32.6594	36.3861	16.2607	20.9385	25.5514	11.41
ENSSSCG00000034227	477.745	847.763	809.61	656.386	462.949	704.579	403.556	455.732	457.369	522.29
ENSSSCG00000005596	78.3222	91.3529	94.3442	83.1956	78.2081	77.067	79.745	80.0516	72.8011	100.094
ENSSSCG00000005126	27.2723	20.6523	21.8753	39.8549	44.6281	32.6282	30.1316	30.961	27.3765	17.527
ENSSSCG00000005597	10.1415	10.4066	16.3784	11.1547	14.2461	11.9895	11.637	10.1501	16.507	14.0815
ENSSSCG00000035863	9.52475	8.85099	9.19884	8.83082	10.0304	5.42809	6.8056	9.06486	12.4107	7.83971
ENSSSCG00000005576	17.542	13.5179	13.3495	25.7953	28.2984	20.9369	16.0009	20.8747	18.6971	15.255
ENSSSCG00000032575	7.67462	4.77417	9.4232	9.64419	11.8717	8.88776	5.29901	7.97963	12.3701	8.36403
ENSSSCG00000022337	1.02785	0.643708	0	0.116195	0.0484561	0.95439	1.40268	0.574533	0.283904	0.0249672
ENSSSCG00000020743	99.8386	93.2304	74.0394	79.7098	97.2029	83.2705	96.5252	94.9256	98.5553	89.5076
ENSSSCG00000005173	9.45623	9.87019	12.5643	10.8061	16.3782	12.5264	8.98754	14.2995	18.5349	9.41265
ENSSSCG00000005582	71.3328	88.4026	52.725	114.685	116.343	114.527	96.0057	87.5844	111.453	136.696
ENSSSCG00000035941	8.97656	9.65562	11.5546	5.11258	14.1976	9.7825	11.637	4.46859	3.77187	2.07228
ENSSSCG00000025744	31.7948	30.2006	31.635	40.0873	53.6409	33.4633	43.2233	40.4088	40.8416	26.64
ENSSSCG00000040366	8.90804	4.5596	1.00963	3.60205	2.95582	6.80003	11.8968	8.23497	7.0976	4.31933
ENSSSCG00000004896	91.2731	124.289	97.7096	117.589	114.841	129.26	112.682	113.566	107.762	102.491
ENSSSCG00000005164	1.37047	3.11126	3.02889	2.55629	1.55059	3.04212	0.779267	1.34058	1.50064	0.349541
ENSSSCG00000028406	41.8678	36.3695	49.3596	47.64	41.1877	35.9686	55.8994	44.8774	42.7478	52.8806
ENSSSCG00000004897	19.118	12.2841	14.4713	14.873	20.1093	14.3755	19.5856	18.5766	26.7681	35.9528
ENSSSCG00000004898	7.40053	3.37947	5.2725	3.13727	7.12304	3.87721	4.25999	2.74499	3.40685	4.76874
ENSSSCG00000004921	1.50751	0.858277	1.7949	1.27815	1.01758	2.26668	3.22097	1.7236	2.47402	1.5979
ENSSSCG00000005166	37.2082	25.7483	30.8498	33.6966	44.5311	41.7546	31.6382	30.1311	35.1635	32.6072
ENSSSCG00000061715	0.959327	2.19934	5.72123	3.95063	2.32589	5.48774	1.61048	1.34058	2.96071	3.07097
ENSSSCG00000005135	9.73032	4.45231	7.74049	9.06321	13.0831	9.5439	4.00024	8.87334	6.61091	4.31933
ENSSSCG00000005584	12.1286	14.7516	21.9875	9.87658	10.5634	25.0527	12.3124	11.0438	11.924	8.66363
ENSSSCG00000038071	17.9531	20.1159	24.792	18.7074	14.5368	18.6703	15.0139	13.5334	13.9924	9.86206
ENSSSCG00000035506	1.85013	1.44834	1.7949	1.74293	0.581473	1.78948	1.66244	1.53209	1.3384	2.79633
ENSSSCG00000004926	13.7732	17.5947	16.9393	21.3799	14.343	17.4773	12.6241	17.5552	17.3587	18.0263
ENSSSCG00000043817	5.82449	4.72053	7.74049	3.25346	4.31259	6.14389	3.22097	4.53243	6.52979	18.4758
ENSSSCG00000004927	35.9748	26.4457	36.2344	54.8441	75.5915	51.2985	42.5999	48.3885	50.4132	27.464
ENSSSCG00000005585	110.186	110.342	83.7992	71.8085	88.7715	86.6109	109.045	83.052	110.804	93.4774
ENSSSCG00000004928	4.24845	0.858277	2.13144	1.27815	0.484561	0.775442	0.259756	1.2129	0.52725	1.34823
ENSSSCG00000004929	11.9916	9.17284	4.59942	9.06321	10.0789	9.48425	10.9617	8.17114	12.7351	11.1604
ENSSSCG00000054127	12.9509	17.2192	23.4458	8.24985	7.80143	18.551	8.05242	9.06486	5.35362	7.06573
ENSSSCG00000005128	3.70026	4.82781	6.05777	3.13727	2.95582	1.61053	3.63658	3.31952	1.90621	3.67018
ENSSSCG00000005174	147.188	117.584	140.675	133.043	144.593	123.653	152.061	155.89	111.169	117.671
ENSSSCG00000004931	23.0924	19.7404	18.1733	14.5244	22.2413	23.144	19.6375	17.1083	19.1027	12.3338
ENSSSCG00000004934	63.0415	60.5622	67.3086	98.1848	109.511	92.3969	67.4325	84.5202	85.9013	57.0751
ENSSSCG00000005498	0.0685234	0.91192	4.26288	1.16195	0.484561	0.596494	1.29878	4.08557	0.689481	0.923788
ENSSSCG00000005150	36.7971	26.9285	28.6061	42.6436	69.2437	38.8914	48.9899	43.2815	44.289	24.7176
ENSSSCG00000005502	31.5208	32.6145	25.0164	56.1222	27.62	27.2001	37.0411	61.1559	53.0495	64.6652
ENSSSCG00000004935	129.167	114.151	135.515	120.843	165.381	160.457	128.995	152.634	146.332	106.51
ENSSSCG00000005501	37.8249	31.7026	32.869	29.165	37.3112	31.4352	47.4314	34.5997	38.1243	42.3944
ENSSSCG00000004936	12.4713	11.5331	10.6572	11.0385	13.6646	9.9018	12.78	15.0655	15.493	19.075
ENSSSCG00000005503	3.76879	2.09205	2.9167	0.813365	1.84133	2.50527	2.96121	5.74533	10.7884	4.81868
ENSSSCG00000005504	156.713	122.626	77.2927	149.078	179.239	108.025	199.544	223.557	160.406	165.358
ENSSSCG00000028117	30.63	33.2582	37.6928	39.6225	22.3867	35.2528	25.9236	38.6214	46.4791	62.7427
ENSSSCG00000004886	11.1008	5.14966	2.69234	10.2252	17.0081	8.88776	13.7151	16.0231	18.6971	6.89096
ENSSSCG00000004937	1.78161	1.71655	3.70197	2.78868	2.22898	1.84913	2.02609	1.7236	1.46008	1.34823
ENSSSCG00000053029	9.59327	7.88542	8.63793	7.78507	13.9069	6.85968	9.29925	11.1076	13.6274	9.18795
ENSSSCG00000004938	28.5057	22.5298	21.09	34.7423	49.7159	40.2037	36.9372	36.834	54.5907	33.0566
ENSSSCG00000004899	42.416	31.3271	27.4843	46.0132	65.9972	42.4107	56.7826	44.5582	50.4944	39.2235
ENSSSCG00000004901	8.4969	4.29139	7.40394	7.32029	9.40048	6.91933	4.41584	9.95857	6.85425	4.46914
ENSSSCG00000004903	39.9491	32.0245	53.6225	46.9428	58.0988	45.0353	51.3277	49.4737	36.5019	31.6085
ENSSSCG00000004885	0.548187	1.50199	2.69234	3.13727	1.64751	0.715793	2.07804	2.29813	0.608366	0.823919
ENSSSCG00000026454	1.30194	1.3947	2.13144	2.3239	2.762	1.84913	11.7929	10.5969	11.3156	8.73853
ENSSSCG00000004907	4.59107	0.268212	0	0.813365	4.36105	5.0702	2.4417	5.23463	1.90621	1.2983
ENSSSCG00000004908	47.8293	50.2092	47.4525	91.2131	76.4152	75.3968	44.8858	65.3053	69.8404	43.9673
ENSSSCG00000034415	42.0048	50.5311	71.4593	117.473	122.061	92.3969	54.7045	61.8581	78.9253	44.0422
ENSSSCG00000037300	4.3855	6.06158	0.336543	0.348585	0.436105	6.56143	4.10414	1.02139	0.851712	0.349541
ENSSSCG00000004508	57.08	52.5695	67.9817	47.2914	67.257	51.6564	56.1072	50.0482	54.6718	53.1802
ENSSSCG00000004912	81.8854	91.8893	100.851	115.963	112.273	102.537	90.0832	107.885	94.7834	94.2014
ENSSSCG00000034704	61.8766	58.5238	78.751	84.2414	87.7055	74.86	84.4206	85.4139	72.3955	94.526
ENSSSCG00000004517	33.5765	32.8291	36.6832	25.6791	20.9815	26.7826	25.7158	31.0248	27.9848	32.033
ENSSSCG00000004917	12.1286	12.1768	23.4458	22.7742	18.7525	25.351	15.4295	11.8098	23.8479	17.3273
ENSSSCG00000004518	1.02785	1.07285	1.68271	1.62673	3.14965	1.61053	1.19488	1.14907	1.29785	0.973722
ENSSSCG00000028076	31.5208	18.453	13.2374	15.2215	10.1758	23.7405	32.0019	39.7066	32.6895	16.5283
ENSSSCG00000004506	158.426	166.72	86.6037	135.251	143.818	132.004	181.205	159.72	195.123	198.839
ENSSSCG00000004489	3173.73	3893.95	5153.37	3619.24	4278.72	3503.92	3360.56	3251.98	2916.95	3216.21
ENSSSCG00000004487	26.6556	22.9053	27.0356	24.9819	27.7169	25.5896	27.4302	25.0241	25.4702	25.8661
ENSSSCG00000004918	2.80946	1.71655	1.57053	1.04576	0.872209	1.25264	1.92219	0.957555	1.74398	1.49803
ENSSSCG00000021383	1.43899	0.804635	1.12181	1.85912	1.9867	2.68422	2.49365	3.70255	3.00127	4.31933
ENSSSCG00000004502	8.63395	10.2993	5.60905	7.32029	7.02613	13.8387	9.1434	7.08591	12.1673	14.9554
ENSSSCG00000035007	596.222	661.517	736.019	751.317	805.098	856.327	637.648	623.368	685.872	643.905
ENSSSCG00000004919	158.769	157.065	154.361	168.25	205.115	156.102	217.052	164.061	153.349	182.136
ENSSSCG00000004503	0	0.750993	1.23399	0.580975	0.290736	0.596494	0.675364	0.127674	0.324462	3.12091
ENSSSCG00000032053	17.4735	27.3576	38.0293	51.7068	27.5715	16.4632	41.6128	45.5796	34.5552	46.0146
ENSSSCG00000034730	37.8249	28.2159	27.7087	45.0837	56.4513	48.7932	42.8597	43.6645	55.8885	36.0277
ENSSSCG00000022643	0.890804	0.858277	0.112181	0.348585	0.920666	0.835091	0.623413	0.63837	0.486693	0.27464
ENSSSCG00000005771	49.8165	40.9827	54.8565	46.478	69.6798	44.0212	64.5752	61.6666	63.9595	49.2853
ENSSSCG00000060420	16.5141	14.3761	12.6764	32.9994	34.1131	23.4422	17.3517	21.0024	26.4031	11.0855
ENSSSCG00000004500	22.1331	23.2808	23.558	19.1722	28.9283	22.3685	22.3909	33.3868	43.7618	33.4561
ENSSSCG00000040836	3.76879	4.98874	27.0356	3.60205	6.10547	4.65265	5.71462	6.44754	5.02916	6.64129
ENSSSCG00000004520	28.0261	18.6675	26.4747	11.7357	15.6029	19.4457	39.6907	14.4272	20.1977	19.5743
ENSSSCG00000004507	7.6061	4.39867	10.9937	2.20771	4.26414	4.23511	4.20804	3.4472	5.23195	7.04076
ENSSSCG00000004505	22.4757	19.7404	15.0322	20.9151	31.4965	29.4071	23.7936	21.7046	28.1065	25.2918
ENSSSCG00000004485	6.71529	3.64768	4.93596	7.43648	6.54157	6.44213	4.62365	6.70289	5.79975	4.99345
ENSSSCG00000004486	14.527	11.9622	13.9104	22.5418	21.2238	16.2246	14.2866	14.3633	14.4385	14.6308
ENSSSCG00000004490	8.35985	8.20728	9.64756	5.69356	8.67364	8.05267	11.1175	6.8944	12.5323	17.6768
ENSSSCG00000005506	60.5747	44.1476	37.5806	57.2842	77.8689	45.3932	66.4455	65.6244	47.0064	40.1973
ENSSSCG00000004491	0.274094	0.590066	0.897448	0.69717	0.726841	0.298247	1.09097	0.255348	0.486693	0.199738
ENSSSCG00000005508	8.97656	6.86622	4.7116	6.15834	9.83658	7.03863	13.4034	7.53277	9.53106	7.91462
ENSSSCG00000004492	114.228	163.824	171.3	91.4455	200.463	157.594	61.5621	96.9046	128.406	60.9201
ENSSSCG00000005507	21.9275	21.8324	14.9201	29.5135	37.6988	28.6317	32.6253	27.3222	27.0114	20.5231
ENSSSCG00000004493	1.30194	1.3947	0.673086	0.348585	1.11449	1.13334	0.987071	1.2129	0.405577	0.72405
ENSSSCG00000021072	7.67462	3.91589	6.16995	4.6478	7.41378	6.02459	9.40315	6.12835	9.16605	9.53749
ENSSSCG00000004499	630.072	533.634	476.657	538.68	691.226	461.627	696.716	660.458	586.384	735.485
ENSSSCG00000039972	60.095	51.443	66.7477	78.0831	82.5692	55.8318	71.9003	68.3056	53.0495	57.6494
ENSSSCG00000005510	16.7197	9.87019	8.97448	5.92595	12.1625	18.372	13.0397	10.2778	13.668	15.7294
ENSSSCG00000004498	13.1565	13.6252	10.7694	16.7321	15.5059	11.572	12.6241	16.2784	11.3156	9.78716
ENSSSCG00000005511	14.7325	24.5145	49.1353	17.6616	18.9463	27.1405	49.3536	44.4944	62.2155	59.0475
ENSSSCG00000004521	6.92086	10.9967	13.7983	7.78507	9.83658	14.9123	3.89633	7.78812	8.71991	6.61632
ENSSSCG00000005512	2.32979	1.23377	2.3558	2.67249	3.92494	2.62457	1.76634	2.61732	3.04183	1.89751
ENSSSCG00000004522	46.9385	40.9291	53.0616	49.8477	70.1159	60.902	44.678	54.7083	54.1851	30.6348
ENSSSCG00000032297	8.56542	10.353	10.4328	5.11258	4.79715	7.87372	5.81852	8.49032	7.05704	5.7175
ENSSSCG00000024479	9.3877	7.13443	10.8816	11.1547	11.1934	11.6316	6.64974	5.873	7.78708	6.26678
ENSSSCG00000004524	20.0774	19.043	18.622	23.4714	41.0423	31.7335	20.5207	21.3216	36.5019	25.941
ENSSSCG00000034427	21.1737	21.1351	19.0708	23.9362	36.5359	23.6808	29.6121	28.7905	29.6071	16.4784
ENSSSCG00000004510	14.1843	13.8397	24.3433	14.5244	17.2988	13.7194	17.04	16.5338	10.9911	14.1315
ENSSSCG00000004511	5.96153	2.84304	3.58979	1.74293	11.1934	1.19299	5.19511	2.74499	6.8137	5.31802
ENSSSCG00000055973	8.22281	15.7172	19.5195	14.0596	10.9026	16.8808	8.83169	10.8523	20.6844	27.0645
ENSSSCG00000004516	58.656	51.6576	56.8757	54.1469	63.8167	57.502	56.2631	50.1121	51.3461	43.7176
ENSSSCG00000049462	0.890804	0.482781	2.01926	1.04576	0.629929	1.67018	0.259756	0.893718	2.06844	0.773985
ENSSSCG00000060601	1.85013	0.804635	1.34617	0.69717	1.2114	2.50527	1.09097	2.17046	1.50064	0.99869
ENSSSCG00000004893	27.889	21.8324	28.3818	37.4148	39.8794	28.9896	23.378	30.0672	21.2117	12.3338
ENSSSCG00000004884	22.9553	19.3649	18.2855	26.7249	47.7292	23.3229	30.0797	27.8329	32.9329	17.8016
ENSSSCG00000004888	6.98938	6.06158	1.34617	6.62312	7.84989	6.62108	7.84462	4.21324	6.28645	5.44286
ENSSSCG00000004891	3.2206	1.18013	0.224362	7.0879	0.872209	3.93686	4.4678	10.6608	5.23195	4.54404
ENSSSCG00000062696	23.2294	29.9324	33.8786	23.9362	34.6946	40.0844	19.8973	28.7905	36.0558	29.3365
ENSSSCG00000005514	12.4713	6.65165	7.85267	6.62312	13.8584	7.45617	16.4685	11.8098	11.6806	5.8673
ENSSSCG00000034749	53.8594	61.2059	65.9624	113.29	120.704	87.7443	50.9121	77.3066	67.1636	53.3051
ENSSSCG00000037508	216.054	142.206	250.724	167.321	89.4015	87.3864	97.772	129.781	77.6275	132.801
ENSSSCG00000036639	42.4845	22.5298	25.3529	22.1933	22.4352	21.2948	30.2875	18.4489	32.8112	25.5415
ENSSSCG00000005518	19.5292	15.8781	20.1926	19.4046	22.0475	27.1405	16.7802	18.7681	25.7542	12.6834
ENSSSCG00000005524	78.9389	77.4059	90.9787	57.6327	58.7772	57.4424	90.9144	73.9233	100.543	65.1395
ENSSSCG00000058119	0.342617	1.55563	2.01926	3.36966	2.03516	1.49123	0.779267	1.2129	0.567808	1.02366
ENSSSCG00000004634	11.9916	10.4066	13.5739	16.6159	14.7306	11.6316	10.8058	11.746	11.8834	8.63867
ENSSSCG00000004635	14.0473	17.8629	15.5932	28.8164	36.0513	20.8773	16.1048	19.0234	27.1331	12.6834
ENSSSCG00000004636	19.5292	12.0695	22.5484	30.7917	31.5449	28.93	17.4556	25.5348	38.0026	25.2668
ENSSSCG00000004639	76.8147	101.384	127.662	177.546	114.211	149.601	73.7706	96.9046	107.965	104.288
ENSSSCG00000004645	6.85234	4.77417	7.0674	6.62312	11.1449	6.50178	8.31218	7.66044	15.493	13.5822
ENSSSCG00000004658	31.2467	4.61324	7.0674	2.3239	4.21568	4.05616	4.7795	3.89406	6.12422	7.56507
ENSSSCG00000004647	6.64677	4.23774	7.0674	13.2462	8.86746	9.24566	6.07828	6.12835	13.1813	5.39292
ENSSSCG00000004648	1.23342	0.321854	0.224362	1.04576	0.678385	0.715793	0.311707	1.59593	1.50064	0.923788
ENSSSCG00000004652	48.8572	41.841	44.4237	95.6285	136.113	88.46	63.2245	79.6048	107.154	62.5929
ENSSSCG00000004653	72.7718	90.2801	146.845	265.389	213.594	99.7338	129.358	156.592	97.5008	64.8399
ENSSSCG00000056133	10.347	11.7477	8.07703	11.6195	19.334	26.7826	12.4163	11.6822	30.1344	12.4587
ENSSSCG00000004657	1.98718	1.18013	1.23399	1.39434	0.920666	1.49123	1.97414	2.42581	1.54119	0.674116
ENSSSCG00000004644	2.12422	0.643708	0	0.69717	0.24228	1.31229	1.76634	3.06418	0.770597	1.09856
ENSSSCG00000004595	52.4204	37.1205	36.6832	70.0656	76.7544	63.4073	41.3531	39.7066	51.3055	28.6125
ENSSSCG00000004596	1.64456	2.84304	1.12181	2.3239	1.9867	4.65265	3.27292	1.40441	2.02789	2.84627
ENSSSCG00000025578	17.6105	2.46755	2.13144	0.46478	0.484561	0.715793	4.10414	0.766044	1.21673	0.973722
ENSSSCG00000030605	30.2188	30.6834	28.494	46.1294	72.3934	43.7827	45.6131	47.3671	57.1864	41.92
ENSSSCG00000004598	1.1649	0.858277	0.448724	1.04576	2.22898	1.55088	1.40268	1.34058	1.90621	1.54797
ENSSSCG00000035038	45.0199	39.4271	26.4747	22.0771	43.7558	46.0493	25.0924	19.2788	20.0355	17.2274
ENSSSCG00000004600	23.1609	22.5298	29.167	40.5521	40.3639	32.6282	29.6121	29.8757	32.0406	19.075
ENSSSCG00000005378	6.30415	5.20331	3.92633	3.83444	2.4228	6.62108	4.6756	3.51104	5.88087	6.69122
ENSSSCG00000005375	27.8205	17.3801	6.84304	14.0596	14.1007	11.3334	26.6509	16.4699	12.0051	11.2602
ENSSSCG00000005376	3.15208	2.03841	3.92633	0.69717	1.64751	3.16142	1.92219	2.74499	3.9341	4.16953
ENSSSCG00000027558	614.792	523.12	44.1993	506.146	418.031	479.283	674.481	596.748	487.544	368.516
ENSSSCG00000029687	71.1273	48.5463	41.1704	80.5232	83.7321	63.7055	84.0049	72.3273	65.379	62.8425
ENSSSCG00000005399	56.0521	66.141	63.4944	60.0728	58.1473	61.6775	48.4704	47.5586	52.8062	59.8964
ENSSSCG00000005400	31.6578	27.5722	9.4232	19.7532	19.7216	30.3019	36.3138	18.3212	21.4956	12.5585
ENSSSCG00000005382	6.98938	4.66688	9.08666	5.46117	8.57673	6.56143	5.09121	7.53277	6.40812	3.59528
ENSSSCG00000005403	29.6021	29.6106	26.2503	65.4178	40.3639	54.5792	26.0275	38.0469	33.3384	23.2695
ENSSSCG00000005305	63.0415	42.4847	9.75974	32.8832	35.0822	31.137	57.7696	44.3667	51.3461	64.3156
ENSSSCG00000041181	0.20557	0.643708	2.46798	1.51054	1.30831	1.61053	1.29878	1.14907	1.09506	1.4481
ENSSSCG00000043390	0.0685234	1.44834	1.34617	1.16195	1.16295	1.31229	0.415609	0.574533	0.486693	0.848886
ENSSSCG00000026960	11.8545	7.24172	13.4617	20.6827	31.1573	18.8492	11.5331	16.4061	18.4132	8.21422
ENSSSCG00000058998	0.274094	0.858277	0.785267	2.3239	0.969122	1.78948	0.623413	0.191511	1.62231	0.27464
ENSSSCG00000004601	12.4713	15.5563	29.8401	28.9326	31.6418	42.6493	12.78	19.981	22.6718	12.3588
ENSSSCG00000004602	0.61671	0.858277	1.23399	1.27815	1.50214	2.32633	0.93512	0.63837	1.54119	0.848886
ENSSSCG00000004603	12.1972	7.08079	9.9841	11.3871	20.6907	11.7509	14.3905	14.5548	16.7909	14.0066
ENSSSCG00000037499	6.85234	6.86622	6.28213	8.01746	9.10974	6.91933	5.55877	6.51138	5.35362	4.04469
ENSSSCG00000004617	28.5057	23.1735	32.1959	44.9675	46.4209	41.0984	27.7419	42.8346	30.0127	26.7899
ENSSSCG00000053937	196.045	223.957	363.354	296.065	339.338	288.643	210.454	195.788	239.696	149.504
ENSSSCG00000048649	0.0685234	0.750993	0.560905	0.92956	0.581473	0.835091	0.311707	0.383022	1.25729	0.798952
ENSSSCG00000004622	226.675	187.748	194.522	152.099	225.66	190.461	251.288	213.024	186.282	195.768
ENSSSCG00000004624	41.4566	31.5417	31.0741	60.189	69.4376	56.488	55.276	46.0265	53.8201	27.6887
ENSSSCG00000004625	33.3709	28.9132	28.7183	32.3022	35.5183	33.4037	34.028	29.3012	30.9861	24.4679
ENSSSCG00000004626	27.752	35.9404	25.8016	22.4256	32.8532	26.6036	18.4426	14.9379	22.1851	17.4771
ENSSSCG00000004628	269.571	202.661	118.575	320.466	515.137	359.686	380.906	319.185	388.867	233.194
ENSSSCG00000004629	26.9982	23.8708	18.1733	35.2071	44.725	34.4177	33.6643	31.0248	39.9088	30.5349
ENSSSCG00000004630	330.146	339.02	226.045	367.525	545.615	503.5	335.812	388.001	499.063	313.963
ENSSSCG00000032517	50.9129	31.8635	22.0996	57.8651	91.6789	47.9581	69.3028	56.8149	50.4132	33.6558
ENSSSCG00000004632	8.70247	17.4338	2.46798	4.06683	5.42708	5.60704	5.87048	6.25603	22.2662	3.69515
ENSSSCG00000031794	9.11361	7.99271	1.7949	3.60205	23.2589	9.60355	17.6634	5.93684	6.327	8.63867
ENSSSCG00000004607	5.82449	4.66688	5.94559	7.20409	11.1449	8.64916	3.94828	5.48998	6.00254	4.39423
ENSSSCG00000004608	5.07073	6.86622	10.8816	11.2709	10.9511	14.4948	4.36389	6.3837	7.0976	5.21815
ENSSSCG00000004610	148.216	171.816	203.496	356.603	239.955	269.913	136.528	173.828	202.302	163.111
ENSSSCG00000032619	3.08355	1.55563	1.23399	4.29922	5.03943	5.36845	2.02609	3.25569	5.23195	4.36927
ENSSSCG00000004612	4.1114	1.3947	3.02889	1.97532	3.68266	2.98247	2.5456	3.4472	2.83904	1.62287
ENSSSCG00000024983	83.9411	111.093	103.206	135.367	149.002	115.302	91.2781	116.63	85.5362	87.0608
ENSSSCG00000004614	19.3236	12.9814	14.3592	44.9675	200.947	110.59	64.1596	32.2377	73.4906	38.1999
ENSSSCG00000004656	72.7718	57.1827	68.0938	61.351	73.5563	57.0248	85.8752	76.9236	51.0216	51.5324
ENSSSCG00000024660	1.91865	1.60927	4.15069	3.60205	3.14965	2.44562	1.50658	3.38336	2.39291	3.32064
ENSSSCG00000059295	2.32979	3.37947	4.93596	6.27453	4.79715	4.65265	3.84438	2.48964	3.04183	3.09594
ENSSSCG00000004651	13.1565	16.0927	25.8016	19.1722	27.4261	21.1755	17.3517	18.7042	18.616	22.5954
ENSSSCG00000004620	130.674	93.284	72.4689	133.043	227.744	158.727	183.232	131.951	167.747	113.926
ENSSSCG00000005383	8.29133	7.40264	8.07703	9.52799	8.28599	7.39652	9.03949	9.00102	8.88214	6.19188
ENSSSCG00000038914	20.1459	26.0702	29.728	44.1541	35.0822	39.4282	25.9756	26.1093	28.5121	21.9712
ENSSSCG00000005385	5.96153	2.68212	1.23399	2.3239	1.93824	2.20703	6.28608	9.63939	12.0862	11.6098
ENSSSCG00000005386	15.4863	9.22648	9.4232	12.0843	18.8494	15.9264	13.6112	14.2357	18.7377	14.8555
ENSSSCG00000040634	47.5552	39.6417	45.4333	65.6502	58.438	55.5336	42.1324	51.8995	58.9709	46.0646
ENSSSCG00000005388	14.1843	15.2344	16.2662	11.5033	14.2461	16.7018	15.2217	13.5334	16.7503	13.2077
ENSSSCG00000030168	8.15428	4.77417	2.9167	2.4401	33.9193	6.56143	8.88364	4.27708	4.50191	2.34692
ENSSSCG00000005389	6.57824	5.31059	7.0674	5.46117	7.1715	4.9509	6.8056	5.10696	8.96326	7.06573
ENSSSCG00000055769	9.25066	7.45628	14.3592	12.3167	11.3872	10.2597	11.8449	11.363	8.43601	10.7359
ENSSSCG00000005391	23.1609	21.296	34.8883	60.4214	70.019	30.1229	35.0151	42.1324	24.0507	15.1801
ENSSSCG00000037954	6.30415	3.59404	8.97448	5.34497	6.25083	3.63861	5.61072	5.74533	3.40685	4.29437
ENSSSCG00000005393	23.1609	14.4298	41.2826	12.7815	24.9064	17.2387	18.4426	20.747	28.5932	12.7832
ENSSSCG00000027974	13.7732	15.2344	12.0034	13.5948	22.7744	16.2843	13.9748	16.2784	16.3042	12.3838
ENSSSCG00000034239	15.0751	18.453	24.0067	31.8374	33.4832	26.2457	27.4821	29.9396	26.2814	20.3982
ENSSSCG00000038300	13.7047	52.7304	39.8242	9.52799	10.3211	20.6983	0.779267	3.70255	11.7617	5.6426
ENSSSCG00000005379	1.64456	2.36026	3.81415	3.36966	2.03516	1.78948	3.94828	1.97895	1.01394	1.54797
ENSSSCG00000005380	11.1693	4.5596	3.14107	4.29922	1.69596	7.93337	2.80536	4.72394	4.78581	3.96979
ENSSSCG00000005361	20.1459	9.97747	15.1444	16.8483	16.7173	14.6737	16.4166	17.0445	16.4664	12.8332
ENSSSCG00000005360	7.81167	4.29139	34.7761	1.97532	7.41378	5.78599	5.03926	6.76672	3.12294	3.09594
ENSSSCG00000045508	1.43899	1.34106	11.8912	2.55629	1.40523	2.50527	2.28585	1.85127	1.50064	0.973722
ENSSSCG00000053078	38.5101	41.5192	49.4718	42.295	50.0551	34.9545	51.016	47.4309	51.5083	46.7636
ENSSSCG00000005366	31.7263	29.7179	38.3659	40.5521	46.0817	40.9195	42.4441	44.6859	48.8315	30.1854
ENSSSCG00000005367	23.2979	19.3112	21.9875	24.0524	30.7696	26.544	23.5339	22.6621	27.6604	25.2918
ENSSSCG00000005368	16.1715	15.1808	20.4169	27.6544	21.8052	28.5124	15.949	16.9168	21.3739	23.1446
ENSSSCG00000005371	13.7732	15.3954	21.9875	13.5948	13.9554	15.7474	14.1827	15.3209	17.5209	20.4482
ENSSSCG00000062892	126.22	224.761	302.552	259.347	218.246	184.853	147.489	146.761	143.655	157.643
ENSSSCG00000033222	28.1631	18.3457	16.2662	11.5033	13.1316	18.6106	22.3909	28.982	23.4018	11.41
ENSSSCG00000022044	0.890804	0.107285	1.90708	0.580975	0.823753	0.298247	1.35073	0.319185	0.52725	1.17346
ENSSSCG00000005296	287.935	249.276	146.845	204.736	305.031	215.096	354.151	274.882	285.405	302.004
ENSSSCG00000005297	79.7612	91.4065	53.6225	98.882	87.7055	83.2705	102.032	88.3504	64.5679	118.295
ENSSSCG00000005300	378.249	381.343	297.953	337.198	334.008	314.591	400.959	361.701	295.301	352.612
ENSSSCG00000034874	24.1888	25.1046	32.4203	21.2637	18.5587	25.4703	17.5075	21.8323	17.237	15.5296
ENSSSCG00000005303	29.191	27.0357	29.8401	18.2426	25.8271	15.6878	30.0277	25.0879	27.0926	27.7136
ENSSSCG00000039782	54.202	38.8907	36.2344	42.295	36.0998	35.6703	46.4443	47.8778	40.1521	59.3971
ENSSSCG00000005301	44.6772	49.7264	39.9364	45.0837	42.1568	50.9406	45.1975	32.11	43.8023	40.4969
ENSSSCG00000005308	238.53	217.573	184.762	218.795	170.614	190.162	244.898	229.622	218.282	282.28
ENSSSCG00000005310	92.7807	105.139	75.2734	75.5268	51.9449	72.5337	83.5893	91.6699	72.4361	144.111
ENSSSCG00000005311	1.30194	0.536423	1.90708	0.580975	0.339193	0.417546	0.103902	0.957555	0.608366	0.773985
ENSSSCG00000005313	11.0323	18.5066	23.7824	16.6159	10.7088	13.4808	11.1695	11.5545	4.42079	9.06311
ENSSSCG00000059309	8.22281	7.13443	16.1541	14.1758	8.23753	9.9018	5.61072	9.76706	7.01649	9.01317
ENSSSCG00000005316	53.3797	44.6841	30.7376	26.9572	26.2147	26.6633	28.8329	34.7912	31.3106	46.2643
ENSSSCG00000005317	125.398	118.013	137.983	78.7802	67.5478	74.681	72.0042	89.308	73.1661	81.6179
ENSSSCG00000005318	113.132	107.07	104.104	98.5334	80.4855	86.4916	103.435	101.309	87.2397	114.849
ENSSSCG00000005319	100.866	126.059	74.7125	103.53	82.7145	85.5969	96.3174	110.374	110.804	147.956
ENSSSCG00000005320	28.7113	27.6258	22.0996	21.7285	27.5715	21.5334	28.6251	31.0248	20.6439	24.8923
ENSSSCG00000005322	39.7436	34.5457	30.6254	19.637	24.7126	27.6773	32.1058	35.8764	29.4043	43.2932
ENSSSCG00000025842	60.3006	65.6046	80.4337	64.1397	47.2931	51.3581	42.4441	41.8132	33.1357	46.5639
ENSSSCG00000005324	4.65959	4.23774	5.2725	4.99639	3.77957	4.17546	2.70146	3.83022	3.52852	7.49017
ENSSSCG00000005325	55.641	47.4198	49.1353	60.4214	40.8	43.1862	59.1723	56.5596	42.5045	51.9069
ENSSSCG00000005338	11.3064	5.52516	7.74049	9.99277	10.3696	5.90529	8.26023	10.0862	9.08493	8.28912
ENSSSCG00000031236	13.9102	30.7907	27.8209	20.3341	14.2461	10.2	20.5726	21.5131	11.8429	9.46258
ENSSSCG00000037131	222.016	242.249	193.736	198.229	164.896	171.373	196.947	194.703	173.668	235.566
ENSSSCG00000037468	28.5057	29.7179	29.5036	31.0241	26.457	32.8668	24.8326	26.9392	26.6464	26.2655
ENSSSCG00000005343	62.5618	42.1629	32.4203	49.2667	94.7801	51.0599	60.3152	50.3036	54.9557	44.2669
ENSSSCG00000036086	2.12422	2.19934	0	0.69717	1.35677	2.26668	2.96121	1.02139	0.52725	0.599214
ENSSSCG00000005346	12.0601	8.20728	11.5546	12.8976	9.78813	11.1544	7.89657	7.91579	18.251	13.1827
ENSSSCG00000005349	28.3002	27.5722	23.7824	18.475	25.391	17.9545	33.0409	14.8102	24.0507	30.3102
ENSSSCG00000036340	14.0473	11.0503	10.9937	11.8519	12.8893	12.1088	14.5983	11.2353	11.3562	12.4087
ENSSSCG00000005347	56.5318	29.0205	31.2985	41.8302	43.7558	36.923	41.5609	49.6652	45.303	42.1447
ENSSSCG00000005350	23.0924	19.0967	22.324	16.4997	21.0784	19.8632	22.6507	17.6829	19.8327	18.0263
ENSSSCG00000058091	27.0667	29.2351	37.1319	46.0132	35.7121	46.2879	25.9756	33.0037	34.5552	31.4837
ENSSSCG00000005352	3.28912	3.64768	4.48724	6.39073	2.95582	4.89125	5.45487	7.91579	4.86693	4.24443
ENSSSCG00000005354	12.5398	8.15364	13.4617	16.9645	11.5325	13.0036	6.54584	10.4693	9.77441	13.1827
ENSSSCG00000005355	8.08576	10.6212	7.85267	13.9434	8.67364	11.572	7.63681	9.00102	12.4107	12.4087
ENSSSCG00000005356	26.45	14.5371	12.4521	30.5593	51.2665	27.9159	30.5992	31.8547	34.5146	19.3496
ENSSSCG00000032554	49.8165	53.7496	44.4237	51.1258	79.0319	48.1967	62.2374	55.0913	52.1978	40.9962
ENSSSCG00000005358	17.8161	18.1311	46.3307	14.292	18.0257	17.4176	24.1053	25.854	27.0114	28.5625
ENSSSCG00000055084	1.23342	1.34106	0.897448	1.16195	0.920666	0.775442	1.03902	0.893718	1.66287	4.1945
ENSSSCG00000058329	5.48187	2.89669	1.68271	1.74293	2.61663	2.14738	1.71439	1.65976	3.85298	3.79502
ENSSSCG00000063066	40.7029	38.998	51.3789	38.9253	59.5525	32.9265	37.6646	30.0672	53.0089	56.0265
ENSSSCG00000005373	29.8077	57.9337	40.8339	22.8904	33.677	30.1229	45.717	21.3216	24.4563	27.1893
ENSSSCG00000031703	44.7458	60.294	55.9783	57.8651	25.9725	47.8985	55.1201	66.3905	62.0128	45.0409
ENSSSCG00000037372	4.17993	3.86225	2.58016	2.55629	3.39193	2.08773	6.13023	4.34092	4.66414	4.91855
ENSSSCG00000027257	141.021	131.585	159.073	150.705	128.312	125.801	128.319	135.59	109.019	126.709
ENSSSCG00000004046	1.37047	0.536423	0.673086	2.20771	0.339193	1.25264	1.24683	2.04278	2.51458	3.89489
ENSSSCG00000004013	0.685234	1.66291	0	1.62673	1.40523	1.25264	2.5456	3.00034	2.23067	0.524312
ENSSSCG00000004047	47.8293	67.7503	66.7477	60.8862	45.9364	54.102	45.0416	60.3898	55.5641	103.764
ENSSSCG00000004048	130.331	124.826	95.1294	119.216	127.1	99.7338	159.334	125.44	158.783	217.14
ENSSSCG00000004049	128.687	138.505	84.8088	131.3	111.11	104.685	112.526	121.354	85.0495	91.1554
ENSSSCG00000030535	54.202	44.4159	65.2893	57.9813	43.7558	42.5897	49.7692	64.5392	50.5349	40.3471
ENSSSCG00000004050	70.2365	69.0913	78.4145	76.2239	73.8955	82.1372	84.5245	82.3497	84.8873	86.3617
ENSSSCG00000040317	58.7931	39.9635	27.26	38.9253	61.0062	49.8669	129.047	96.1385	154.647	87.2355
ENSSSCG00000004052	6.85234	7.77814	0.673086	1.39434	2.56817	9.6632	6.07828	3.00034	2.8796	1.62287
ENSSSCG00000033107	18.1587	28.8596	33.7665	19.637	18.704	26.2457	14.0788	15.0655	16.0203	16.6032
ENSSSCG00000024876	118.271	105.514	56.7636	111.082	136.452	101.643	130.345	127.291	87.8075	73.5036
ENSSSCG00000031776	27.4094	19.5795	17.2759	11.2709	30.2851	22.1896	33.0929	14.874	28.3498	17.2773
ENSSSCG00000024019	30.63	37.0669	45.7698	61.0024	38.7649	50.523	32.1058	33.2591	35.6097	39.5231
ENSSSCG00000012314	26.2445	26.0702	26.4747	35.6719	32.8048	26.544	22.6507	19.598	24.2535	23.1946
ENSSSCG00000012315	96.2068	78.0496	113.751	106.551	116.925	66.9863	115.228	145.995	110.479	77.5982
ENSSSCG00000004017	6.98938	8.90463	25.5773	27.1896	8.04371	5.54739	9.81876	11.4907	3.12294	8.91331
ENSSSCG00000004016	0.685234	1.0192	0.785267	0.69717	0.339193	0.835091	0.883169	0.383022	0.283904	0.199738
ENSSSCG00000004018	97.3717	109.806	89.6326	85.171	68.6138	104.506	82.6023	71.3059	96.5679	100.593
ENSSSCG00000004010	20.42	19.0967	30.0645	22.4256	20.0608	19.0282	20.8843	20.4917	15.2091	13.682
ENSSSCG00000030155	43.5123	52.8913	83.3504	67.6255	90.419	75.5161	56.1072	49.9205	54.3879	40.7965
ENSSSCG00000038931	32.8227	24.4073	29.6158	47.64	51.6057	36.0282	28.4692	37.217	31.7161	21.0474
ENSSSCG00000004008	7.19495	6.11523	7.85267	6.15834	5.1848	5.96494	5.14316	5.10696	4.33968	6.29175
ENSSSCG00000004012	26.3815	6.75893	21.6509	12.5491	7.46224	5.36845	6.59779	10.7246	4.82637	3.37058
ENSSSCG00000029697	60.3691	48.9218	37.805	39.2739	50.0067	43.2458	57.8216	56.3681	50.4944	55.5771
ENSSSCG00000049216	1.30194	1.23377	1.90708	1.39434	1.2114	1.90878	0.415609	0.957555	0.405577	2.09725
ENSSSCG00000027726	5.82449	6.43708	10.0963	2.4401	6.05701	5.48774	5.92243	11.9375	7.34095	10.8358
ENSSSCG00000004053	3.90583	6.59801	14.0226	4.6478	2.13207	3.81756	3.37682	3.31952	1.41952	0.649148
ENSSSCG00000004055	3.56322	3.21854	3.70197	3.48585	3.14965	3.34037	2.80536	2.10662	2.51458	2.92117
ENSSSCG00000004058	123.959	98.6483	63.831	50.8934	103.696	109.158	84.0049	87.5205	107.154	83.5154
ENSSSCG00000004029	258.47	366.592	495.503	795.471	978.813	584.803	400.335	519.889	499.631	254.042
ENSSSCG00000038153	6.50972	4.34503	7.29176	3.36966	7.26841	5.96494	9.3512	7.02207	6.89481	4.61894
ENSSSCG00000004032	6.71529	7.24172	8.30139	5.69356	10.6119	6.44213	6.64974	5.74533	7.50318	7.66494
ENSSSCG00000004033	37.7564	66.892	51.0423	72.7381	41.9145	38.0563	54.9123	60.709	33.0545	72.9293
ENSSSCG00000004037	81.0632	66.3019	61.1386	53.7983	55.3853	57.9196	66.8611	71.6251	72.2333	90.0818
ENSSSCG00000004039	3.28912	0.160927	0.897448	0.580975	1.06603	0.775442	1.24683	0.766044	0.446135	0.149803
ENSSSCG00000004024	20.557	20.8132	52.8372	31.0241	10.9995	9.3053	9.87071	19.0873	8.63879	2.57163
ENSSSCG00000004022	74.2793	113.132	149.762	100.393	134.611	90.846	128.527	93.5851	97.7036	111.154
ENSSSCG00000032916	94.2882	93.5522	129.681	148.149	109.947	115.064	92.0054	125.823	110.723	140.091
ENSSSCG00000004020	18.981	21.0814	34.4396	50.0801	36.1482	31.7335	19.4817	30.5779	26.0381	22.7202
ENSSSCG00000004027	9.86737	11.104	38.9268	14.7568	18.2195	7.75442	19.118	9.8309	11.7212	13.0079
ENSSSCG00000035027	108.747	150.359	257.343	156.747	179.384	103.909	144.268	117.971	58.7276	92.6285
ENSSSCG00000060508	6.64677	3.27218	4.48724	3.60205	4.79715	4.89125	7.74072	3.70255	4.50191	5.26809
ENSSSCG00000004064	46.5274	33.5265	49.0231	46.478	52.1387	44.6774	53.9253	45.6435	59.4982	53.4549
ENSSSCG00000004040	11.786	0.590066	3.25325	0.23239	0.339193	1.07369	0	0.191511	0.202789	0.349541
ENSSSCG00000004041	0.822281	1.66291	2.9167	0	0.581473	0.835091	0.0519511	0.191511	0.689481	0.72405
ENSSSCG00000004044	69.7568	41.3582	47.6769	54.1469	42.7867	42.9476	61.1984	56.7511	57.8759	68.7099
ENSSSCG00000032403	0.20557	0.69735	2.58016	0.348585	0.145368	0.298247	0.727316	0.191511	0.202789	0.72405
ENSSSCG00000004023	19.8718	24.5682	18.2855	23.239	21.1753	22.6071	25.1443	23.3643	25.1458	27.4889
ENSSSCG00000038527	1.37047	1.60927	1.23399	1.51054	1.11449	1.61053	1.66244	1.02139	1.17617	1.54797
ENSSSCG00000059431	3.01503	1.93112	0	1.62673	5.52399	1.01404	4.93536	3.00034	2.55514	2.9711
ENSSSCG00000062590	1.50751	1.87748	2.01926	1.51054	0.581473	0.596494	0.415609	0.893718	0.283904	0.0749017
ENSSSCG00000004484	28.5057	4.72053	1.23399	4.29922	2.56817	4.23511	4.93536	3.89406	4.50191	5.99214
ENSSSCG00000004454	60.8488	68.0721	38.7024	76.2239	116.392	88.9969	96.6291	65.2414	70.1649	64.8899
ENSSSCG00000032015	56.1206	18.9894	30.9619	30.3269	81.4062	22.965	39.9504	37.9192	35.0824	34.3549
ENSSSCG00000004469	3.42617	4.45231	7.40394	5.57736	6.88076	8.52986	4.20804	4.6601	8.27378	7.36534
ENSSSCG00000004470	49.4054	52.6768	60.6899	55.7736	62.9929	64.0634	34.1319	45.2604	41.6528	28.0132
ENSSSCG00000004473	35.084	37.3351	47.5647	57.0518	45.9848	66.4494	25.0924	38.3022	49.886	46.1145
ENSSSCG00000004478	36.7285	65.0145	85.4819	78.5478	97.6875	82.1969	45.1455	62.1134	73.7745	63.9411
ENSSSCG00000020702	40.4973	35.4576	35.5614	49.3829	63.3321	59.1722	40.6777	41.4941	80.8315	48.6362
ENSSSCG00000029129	22.1331	15.7172	27.1478	26.8411	20.0608	15.4492	22.339	22.5345	17.3587	13.707
ENSSSCG00000004456	10.9637	10.1384	10.545	6.15834	15.8451	12.1088	13.7151	11.746	11.1128	10.9856
ENSSSCG00000004457	32.9597	26.9285	31.2985	32.767	31.8841	33.344	36.0541	35.9402	31.7973	28.6874
ENSSSCG00000026346	2.53537	1.87748	3.58979	3.25346	2.81045	2.74387	2.64951	1.97895	2.27123	1.54797
ENSSSCG00000004458	1.37047	14.9126	4.82378	18.7074	8.09217	8.52986	7.53291	5.04312	4.38023	15.0552
ENSSSCG00000004460	28.7113	17.9165	26.4747	43.4569	43.9012	43.4248	24.1053	33.0037	33.1762	15.4048
ENSSSCG00000004472	7.88019	5.04238	7.29176	6.04214	9.98195	5.54739	6.9095	6.3837	8.35489	3.86992
ENSSSCG00000034152	1.09637	0.107285	1.23399	0.23239	0.969122	0.536845	0.93512	0.574533	0.486693	0.199738
ENSSSCG00000004446	44.3346	51.7112	50.3692	106.318	77.4813	86.432	34.2358	53.3039	72.9228	62.8925
ENSSSCG00000043963	4.1114	3.1649	4.82378	3.48585	5.28171	5.36845	3.74048	4.27708	5.79975	7.19057
ENSSSCG00000062898	9.59327	16.1463	12.0034	12.5491	19.334	15.5685	10.4941	10.7246	6.85425	10.5112
ENSSSCG00000004453	286.633	274.81	139.665	470.822	423.312	437.469	340.955	320.462	307.144	307.122
ENSSSCG00000004452	6.64677	3.11126	0.897448	1.16195	4.60333	6.02459	8.67584	1.2129	1.37896	0.44941
ENSSSCG00000004479	45.431	37.0132	73.2542	36.369	85.2342	40.2037	32.989	29.3012	27.3359	18.326
ENSSSCG00000033155	204.131	135.822	146.845	302.456	487.323	238.478	244.898	251.135	237.141	148.58
ENSSSCG00000004480	130.537	169.51	161.541	229.137	198.573	162.127	149.827	177.85	152.619	214.194
ENSSSCG00000004435	10.8267	9.33377	10.9937	16.7321	18.4618	10.4983	13.1436	15.257	20.2789	11.5099
ENSSSCG00000004438	32.6171	18.292	14.6957	10.9223	18.2679	14.5545	43.2233	16.2784	25.9569	13.5322
ENSSSCG00000004441	3.15208	1.28742	3.02889	2.90488	1.93824	2.32633	2.18195	3.19185	3.97466	6.66625
ENSSSCG00000031898	5.34482	2.03841	1.7949	3.13727	3.05273	2.14738	1.45463	1.46825	4.46135	3.09594
ENSSSCG00000004464	9.6618	4.1841	8.18921	2.20771	4.16722	4.4737	5.24706	3.12801	5.31306	4.74378
ENSSSCG00000004465	17.1308	14.6444	17.0515	15.1054	23.7435	17.4176	17.4036	17.0445	13.8707	15.3798
ENSSSCG00000004466	0.753757	0.69735	1.57053	0.92956	2.13207	1.19299	0.675364	1.53209	0.89227	1.32326
ENSSSCG00000028080	51.1184	46.1324	56.9879	86.3329	75.8822	71.6986	57.1462	58.2832	67.8936	63.4168
ENSSSCG00000004475	3.76879	0.375496	3.47761	0.116195	1.55059	0.119299	1.45463	0.127674	0.648924	0.099869
ENSSSCG00000047800	516.735	414.923	391.063	616.182	671.214	489.602	676.196	640.285	584.721	560.465
ENSSSCG00000054854	0.61671	0.69735	0.897448	0.69717	0.678385	1.43159	0.519511	0.191511	0.0405577	1.77267
ENSSSCG00000004317	33.9876	33.3655	28.494	39.9711	50.5397	46.5862	36.8853	35.8764	45.303	34.1802
ENSSSCG00000004318	87.3673	97.6291	119.809	120.494	136.598	155.745	90.1352	98.8835	94.1345	66.8872
ENSSSCG00000004322	26.3815	19.7404	19.856	14.4082	27.1354	44.0212	22.7026	13.5334	14.763	15.0053
ENSSSCG00000004324	23.8461	17.4338	17.5002	26.8411	52.2841	27.558	26.9107	30.5779	26.3625	23.1446
ENSSSCG00000004328	62.2192	74.1874	66.972	63.7911	57.1782	66.2108	57.9774	60.9643	70.2054	93.777
ENSSSCG00000004334	33.4394	27.5185	27.26	49.3829	55.8214	33.4633	39.8465	38.3022	36.1369	32.5823
ENSSSCG00000004291	20.9682	20.9742	17.7246	19.5208	28.153	24.8738	21.3	22.2153	19.1027	25.5914
ENSSSCG00000004293	52.2148	19.9013	30.401	87.9596	117.264	74.4424	72.5757	69.327	82.7783	35.1039
ENSSSCG00000004294	74.2108	58.0947	64.1675	99.9277	132.43	91.7408	77.4591	75.7107	99.5692	57.8491
ENSSSCG00000004311	14.0473	12.2305	19.0708	15.3377	21.8052	15.2702	12.8839	15.4486	23.7263	14.6058
ENSSSCG00000039953	25.2851	24.4073	31.0741	33.6966	48.02	35.9089	27.3782	33.5783	36.9886	29.2616
ENSSSCG00000032781	6.4412	5.47152	4.7116	8.59843	8.77055	10.2597	8.41608	6.3837	4.9886	2.87123
ENSSSCG00000004314	14.1158	16.3609	17.6124	14.4082	24.2765	14.2562	16.6763	18.6404	19.0621	18.6505
ENSSSCG00000024249	0.0685234	0	2.46798	0.69717	1.2114	2.74387	0.103902	0.127674	1.21673	0.099869
ENSSSCG00000022994	9.18213	5.14966	6.28213	7.66887	12.6955	7.63512	11.2214	9.8309	15.2497	7.83971
ENSSSCG00000026943	2.87798	1.3947	1.7949	1.51054	5.76627	2.80352	9.19535	2.61732	4.62358	3.84496
ENSSSCG00000004289	10.21	10.2993	14.5835	23.0066	18.8494	22.5475	8.41608	13.3419	16.7909	11.9843
ENSSSCG00000004290	6.71529	0.804635	1.45835	0.580975	1.79287	1.37194	0.727316	1.34058	2.19012	1.47307
ENSSSCG00000051834	19.2551	24.7828	27.0356	25.5629	21.2722	24.6352	19.7414	22.6621	14.9658	15.8292
ENSSSCG00000026246	26.7926	27.6258	19.0708	25.6791	38.9587	39.1896	46.3404	33.6421	28.0254	26.0658
ENSSSCG00000004279	45.568	34.1702	32.9812	45.3161	30.5758	27.9159	32.3655	33.0676	25.8353	15.8292
ENSSSCG00000035251	7.74314	5.84701	2.13144	5.46117	7.75297	3.87721	4.72755	5.29847	7.05704	10.9357
ENSSSCG00000025434	0.822281	1.60927	0.112181	1.39434	0.823753	1.01404	1.24683	0.893718	0.324462	2.67149
ENSSSCG00000035281	17.9531	9.28012	14.4713	20.3341	29.1221	25.2317	16.3126	18.0659	26.4842	11.6597
ENSSSCG00000004300	3.90583	3.86225	3.92633	4.29922	5.57245	4.35441	4.15609	4.27708	4.58302	6.26678
ENSSSCG00000055021	2.60389	0.91192	1.12181	1.62673	2.762	3.57896	0.831218	2.87267	1.46008	1.94744
ENSSSCG00000004302	2.60389	1.87748	3.36543	1.74293	1.84133	3.16142	2.02609	2.80883	2.35235	1.84758
ENSSSCG00000004304	18.981	11.855	14.247	20.9151	22.3383	23.5615	14.2866	18.2574	26.8898	11.5598
ENSSSCG00000004303	8.15428	5.79337	7.40394	5.11258	8.86746	8.70881	8.93559	9.70323	10.1394	9.06311
ENSSSCG00000004306	18.7754	14.6444	18.5099	20.4503	26.4086	16.7615	22.9104	21.1301	15.2091	10.2116
ENSSSCG00000004307	60.3006	55.0907	48.4622	70.0656	80.0979	85.8355	79.4852	69.8377	81.0343	72.3051
ENSSSCG00000004309	61.1914	57.3437	135.066	31.2565	87.2694	81.3021	54.1331	40.0258	40.5983	37.4509
ENSSSCG00000050040	19.3236	9.92383	20.5291	8.36604	31.0119	24.8738	19.2219	15.3209	11.924	9.31278
ENSSSCG00000004331	11.786	10.353	17.0515	18.475	19.1886	19.4457	12.5202	14.6187	16.0203	11.1354
ENSSSCG00000004332	6.1671	5.73973	6.61868	3.25346	5.47554	3.87721	7.0134	3.83022	7.0976	8.11435
ENSSSCG00000004280	144.721	160.82	76.0587	217.866	236.514	250.229	222.351	206.002	244.806	175.719
ENSSSCG00000004281	65.9195	64.0489	44.648	72.7381	90.8552	61.4389	105.669	69.9015	55.8885	64.815
ENSSSCG00000004336	39.9491	69.7887	51.1545	74.8296	126.034	68.0003	64.6791	83.052	52.2789	54.3038
ENSSSCG00000029003	4.04288	3.54039	4.82378	2.20771	1.55059	2.74387	2.2339	3.38336	2.51458	2.39686
ENSSSCG00000004276	92.0954	91.4602	68.7669	115.033	126.616	117.808	112.942	84.3925	91.0115	98.1462
ENSSSCG00000039025	3.08355	1.50199	0	0.580975	0.678385	1.49123	0.675364	1.78744	1.37896	0.798952
ENSSSCG00000035730	12.9509	7.24172	4.93596	15.8025	25.2456	11.393	15.5853	14.7463	14.9252	7.3903
ENSSSCG00000005177	220.097	132.389	39.3755	161.627	125.114	135.523	253.158	212.577	190.053	206.155
ENSSSCG00000005178	8.35985	4.50596	8.86229	11.5033	11.9202	11.2141	5.19511	6.95823	6.48924	3.69515
ENSSSCG00000005182	0.959327	1.07285	1.57053	2.09151	2.66508	3.45966	1.92219	2.42581	3.1635	4.14456
ENSSSCG00000005183	228.525	330.383	395.774	444.678	327.272	468.128	203.337	277.819	283.215	292.167
ENSSSCG00000005184	18.981	16.3073	16.9393	19.056	25.9725	19.7439	23.7936	21.2577	20.0761	19.3496
ENSSSCG00000005186	15.0751	8.47549	9.31102	19.5208	28.5891	13.8983	16.2087	17.0445	20.1977	10.3864
ENSSSCG00000005194	107.65	96.5026	85.8184	139.202	75.6884	120.611	86.2388	110.757	110.723	92.0542
ENSSSCG00000060403	0	0.858277	0.673086	1.39434	1.25986	1.13334	0	0.446859	0.648924	0.149803
ENSSSCG00000005196	7.332	9.38741	9.9841	10.2252	10.6119	7.69477	8.93559	10.2139	6.40812	9.13801
ENSSSCG00000005190	125.124	136.895	94.4564	216.588	128.36	212.65	122.553	154.486	111.493	189.077
ENSSSCG00000005191	49.4054	39.8563	39.5999	39.5063	72.6357	46.6458	48.9379	38.1745	44.938	43.3681
ENSSSCG00000036360	2.12422	1.0192	1.23399	0.92956	1.69596	1.13334	1.40268	1.08523	1.86566	1.2983
ENSSSCG00000046197	1.30194	0.321854	1.68271	2.90488	2.13207	7.99302	0.46756	1.91511	2.79848	0.898821
ENSSSCG00000041506	0.479664	0.965562	0.224362	1.39434	1.69596	4.35441	0.519511	0.127674	1.54119	0.649148
ENSSSCG00000005459	98.5366	95.2151	94.232	105.273	124.096	91.6215	116.994	100.224	101.151	107.883
ENSSSCG00000037744	26.0389	27.7867	25.5773	39.9711	23.5981	35.8493	19.2739	29.5565	41.7745	50.6086
ENSSSCG00000021386	3.70026	4.5596	3.47761	6.27453	2.61663	3.40002	2.96121	6.63905	5.84031	11.6098
ENSSSCG00000005460	12.4713	10.192	14.1348	21.0313	17.8803	18.6106	6.28608	13.2781	18.3726	16.1538
ENSSSCG00000046439	13.1565	21.7251	19.9682	26.0277	33.144	32.8072	15.4295	21.5131	39.2599	18.5257
ENSSSCG00000022780	11.7175	9.92383	9.9841	19.9855	22.3383	16.7018	17.7153	12.6397	15.4119	10.2366
ENSSSCG00000005466	8.35985	6.54437	11.1059	9.87658	27.3777	13.1229	7.0134	10.1501	17.7643	5.96717
ENSSSCG00000005467	26.3815	37.6033	40.1608	41.4816	52.9625	40.2633	26.599	37.6	36.3397	26.8897
ENSSSCG00000005469	3.15208	4.5596	5.2725	5.34497	3.1981	3.51931	3.11707	3.89406	2.75793	4.66887
ENSSSCG00000026194	20.0088	29.9861	32.5325	34.0451	39.3463	23.4422	23.6897	31.4716	35.8936	31.234
ENSSSCG00000005471	6.98938	6.06158	7.74049	9.87658	9.30357	6.08424	13.1436	10.0862	5.7592	10.6111
ENSSSCG00000005472	4.72811	6.75893	5.04814	4.06683	3.73112	6.56143	4.6756	5.42615	7.25983	4.39423
ENSSSCG00000005474	2.60389	10.0848	3.70197	4.18302	5.28171	3.93686	2.80536	3.06418	4.90748	5.89227
ENSSSCG00000047560	0.548187	3.21854	0.897448	1.85912	6.78385	1.78948	0.623413	1.02139	2.51458	1.64784
ENSSSCG00000005475	8.08576	8.85099	11.2181	16.0349	14.343	16.2843	9.2473	10.6608	12.1268	8.66363
ENSSSCG00000005440	19.2551	31.3271	28.2696	39.3901	31.2057	26.3054	33.8721	23.1728	28.9988	21.2971
ENSSSCG00000005441	34.6728	26.0702	21.09	45.897	44.3373	33.2247	40.6258	31.0886	30.3777	19.2497
ENSSSCG00000005444	31.1781	33.2582	28.9427	32.3022	32.6594	28.5124	31.5343	29.8119	39.5438	31.5586
ENSSSCG00000038824	5.20778	4.39867	1.7949	1.39434	3.92494	2.80352	7.27316	2.9365	6.8137	7.06573
ENSSSCG00000005446	69.7568	79.337	66.6355	62.0481	65.7064	84.1056	84.992	90.0102	73.3689	62.6927
ENSSSCG00000005449	19.7347	14.6444	9.75974	14.7568	38.1349	15.6281	28.677	18.002	31.3106	24.5927
ENSSSCG00000033120	124.644	101.116	61.6995	131.765	161.359	135.822	143.593	143.442	166.571	119.893
ENSSSCG00000005453	82.7762	91.782	92.1006	150.821	151.425	138.029	94.551	92.3722	97.8252	91.9044
ENSSSCG00000005455	2.39832	5.63245	2.46798	4.41541	9.5943	4.35441	5.40292	2.42581	2.67681	6.49148
ENSSSCG00000005457	28.5742	59.0066	75.2734	114.104	74.6224	49.9265	45.9767	49.5375	26.8492	22.5954
ENSSSCG00000053039	10.1415	9.33377	8.52575	10.2252	12.114	11.6316	10.65	10.7246	13.6274	15.7044
ENSSSCG00000005424	4.1114	5.5788	4.93596	9.52799	6.3962	6.62108	4.72755	6.31986	5.67808	6.06704
ENSSSCG00000005423	21.5163	7.99271	17.388	8.71463	18.1226	13.5404	11.1695	11.4907	8.63879	5.91724
ENSSSCG00000005425	38.7157	79.9271	105.338	157.444	72.9749	40.9791	72.1601	123.652	32.9734	41.4207
ENSSSCG00000005426	21.4478	13.8934	14.8079	27.7706	38.4257	22.0703	25.4041	21.1939	26.4031	19.3496
ENSSSCG00000039896	8.08576	7.40264	14.0226	10.8061	13.7131	10.0211	9.66291	9.8309	10.8289	6.44155
ENSSSCG00000031592	30.904	38.5688	60.5777	37.9958	45.9848	45.5125	36.7814	33.3868	50.8594	78.0226
ENSSSCG00000005436	78.9389	62.3324	46.8916	133.857	160.923	116.615	92.2132	97.3514	119.929	69.7834
ENSSSCG00000005437	13.2935	1.87748	2.46798	2.3239	7.99525	5.3088	5.66267	3.95789	4.78581	2.49672
ENSSSCG00000005487	34.0561	40.2854	32.869	35.2071	31.0603	32.4493	23.378	31.727	23.1179	61.744
ENSSSCG00000023894	4.72811	5.20331	11.1059	3.36966	3.05273	2.08773	3.22097	4.02173	2.67681	2.27202
ENSSSCG00000005490	15.9659	15.3954	45.4333	6.50692	9.49739	12.3474	14.2866	12.8951	8.35489	12.4337
ENSSSCG00000053522	47.1441	48.6	62.1482	52.404	60.2794	40.6212	49.4575	54.3253	44.0862	42.6191
ENSSSCG00000005249	6.09858	6.70529	7.51612	4.6478	6.15392	6.56143	3.84438	3.12801	4.09633	7.19057
ENSSSCG00000005229	45.6366	37.9251	46.7795	57.7489	46.6632	30.6598	55.7955	58.0278	44.5324	34.5297
ENSSSCG00000059646	0.61671	0.858277	2.58016	1.51054	0.920666	0.894741	0.727316	0.574533	0.0811154	0.474378
ENSSSCG00000036457	0.685234	0.536423	0.785267	0.92956	0.145368	0.417546	0.103902	0.829881	1.13562	0.44941
ENSSSCG00000005494	46.5959	118.979	30.6254	13.711	14.7791	38.1756	37.6126	30.3226	131.934	31.4837
ENSSSCG00000041522	0.41114	0.750993	1.23399	0.23239	0.339193	0.596494	0.415609	0.255348	1.13562	0.27464
ENSSSCG00000005232	180.491	180.828	105.787	198.81	207.731	253.391	171.543	208.045	196.34	156.769
ENSSSCG00000005465	1.43899	0.69735	4.03851	0.348585	2.4228	1.49123	1.24683	0.510696	0.973385	1.07359
ENSSSCG00000005477	38.3731	44.5231	51.6032	36.95	38.571	35.3124	43.7428	39.6428	32.4056	28.5126
ENSSSCG00000005198	26.0389	26.392	24.0067	23.4714	19.7701	24.337	32.2616	24.1942	28.0659	32.5823
ENSSSCG00000005199	16.7197	10.7821	10.7694	10.109	26.8447	17.4773	15.7412	9.89474	15.0064	14.8305
ENSSSCG00000005201	11.4434	5.63245	7.6283	8.59843	15.9905	8.94741	12.9358	9.70323	16.3853	13.0828
ENSSSCG00000005204	40.0177	22.8516	23.6702	61.351	91.582	57.2038	41.457	47.5586	51.2244	22.5954
ENSSSCG00000005203	15.8974	16.1463	14.9201	16.0349	29.9459	28.1545	14.3385	18.8958	20.3194	17.0277
ENSSSCG00000005233	0.959327	0.643708	0.673086	2.55629	0.484561	2.26668	3.27292	1.40441	0.811154	2.69646
ENSSSCG00000005235	67.6326	43.5576	37.5806	30.6755	60.667	46.8248	49.5094	49.346	123.539	70.5824
ENSSSCG00000005484	6.09858	4.98874	8.30139	3.13727	6.63848	7.09828	7.68876	5.80917	4.58302	9.01317
ENSSSCG00000023714	2.39832	2.52119	3.81415	2.90488	3.53729	2.26668	2.49365	4.27708	3.20406	4.1945
ENSSSCG00000005240	4.3855	5.04238	13.9104	6.15834	2.762	4.17546	2.18195	3.83022	3.24462	1.07359
ENSSSCG00000034278	24.7369	25.1583	31.1863	27.1896	35.9544	31.137	26.9626	23.875	26.4842	16.8779
ENSSSCG00000004233	6.64677	7.83178	4.26288	9.52799	9.54585	8.17197	6.33804	5.36231	5.63752	5.24312
ENSSSCG00000033177	20.1459	24.1927	25.2407	18.7074	20.6907	22.965	20.157	18.3851	21.2928	28.9121
ENSSSCG00000024648	24.3943	17.7556	29.3914	19.8694	30.0912	17.5369	24.6248	22.5983	23.1585	42.4193
ENSSSCG00000004234	323.156	438.955	332.617	315.934	401.362	548.595	255.911	251.39	264.152	186.505
ENSSSCG00000004236	6.98938	12.5523	6.95522	8.59843	35.0337	17.5369	14.8061	8.49032	8.27378	6.19188
ENSSSCG00000027688	0.685234	1.55563	5.72123	1.97532	1.55059	1.67018	1.40268	1.78744	2.31179	5.04338
ENSSSCG00000020987	16.4456	13.6788	37.9172	24.7495	13.3254	15.0316	18.2868	21.1301	13.9519	16.004
ENSSSCG00000005241	7.46905	7.40264	5.38469	7.78507	11.6779	9.24566	7.48096	9.70323	10.8289	6.79109
ENSSSCG00000004237	564.496	474.037	517.603	876.459	1158.49	652.206	698.119	787.876	665.349	499.669
ENSSSCG00000039861	12.9509	17.3265	15.7053	10.109	10.8542	11.9299	10.1305	8.74567	4.82637	7.44024
ENSSSCG00000032787	29.4651	40.9291	36.2344	34.5099	27.62	31.1966	36.7294	40.4088	24.213	47.4877
ENSSSCG00000005478	51.4611	61.5814	66.4111	72.9705	70.7943	69.3126	56.8865	65.9436	52.2383	46.514
ENSSSCG00000038420	11.5805	4.13046	2.69234	6.04214	2.85891	5.0702	3.11707	3.70255	1.86566	1.49803
ENSSSCG00000004238	17.0623	12.6596	11.6668	18.0102	24.8095	17.358	15.7412	19.2149	25.3486	20.5231
ENSSSCG00000004172	5.96153	4.45231	3.14107	4.29922	8.04371	6.68073	3.74048	5.23463	7.66541	4.14456
ENSSSCG00000005243	8.15428	6.11523	8.52575	2.3239	2.71354	2.50527	3.27292	3.31952	1.54119	1.24836
ENSSSCG00000053708	52.6945	50.2629	49.6962	61.1186	41.8661	33.9405	48.0028	66.1351	38.6515	58.4233
ENSSSCG00000021149	5.34482	3.05761	5.72123	4.18302	5.71782	7.93337	3.32487	4.59626	7.42206	8.28912
ENSSSCG00000022387	22.8868	27.3039	32.7568	41.9464	59.1649	38.4142	25.508	30.5779	42.9506	35.9528
ENSSSCG00000036607	65.851	67.6966	53.0616	130.487	146.095	109.874	103.591	80.8815	59.0115	28.6374
ENSSSCG00000027161	57.217	41.3582	7.29176	35.3233	55.6276	40.8002	77.4072	68.8163	57.1053	43.1684
ENSSSCG00000027613	1.43899	2.14569	7.85267	3.13727	4.31259	3.99651	2.28585	0.829881	0.648924	0.149803
ENSSSCG00000034139	7.332	7.56357	12.1155	3.83444	14.4399	15.6281	8.72779	14.1718	13.0596	14.5309
ENSSSCG00000032999	23.435	20.6523	17.8368	19.4046	19.6247	24.337	21.4039	19.2788	22.834	25.7912
ENSSSCG00000005247	37.962	41.5192	39.039	54.9603	40.1216	31.4352	39.3789	58.0917	37.597	52.6309
ENSSSCG00000004154	3.35765	2.30662	3.25325	2.67249	3.05273	2.14738	51.8472	27.2584	20.9683	16.9278
ENSSSCG00000004232	25.8333	31.3808	21.9875	65.6502	65.2219	35.2528	37.9243	43.856	48.3448	28.188
ENSSSCG00000004146	37.7564	38.5688	47.7891	47.8724	53.9801	57.681	35.5865	45.1966	68.2586	64.3406
ENSSSCG00000004177	336.792	512.928	572.123	480.583	419.823	488.409	364.801	309.035	305.075	393.159
ENSSSCG00000004178	5.96153	3.48675	5.38469	6.15834	8.67364	9.60355	7.06535	5.48998	4.94804	5.9422
ENSSSCG00000004148	18.4328	16.8437	23.8945	15.5701	22.4836	17.1194	15.0139	16.4061	20.1572	23.4692
ENSSSCG00000004149	19.7347	21.8861	18.1733	12.0843	21.466	25.5299	17.8192	12.0652	32.8923	23.0947
ENSSSCG00000004150	10.4841	8.42185	6.73086	13.3624	5.91164	6.44213	4.31194	15.1294	10.5044	9.88703
ENSSSCG00000054150	3.28912	3.64768	4.93596	7.66887	5.28171	7.33687	6.33804	1.97895	4.25856	3.14587
ENSSSCG00000022968	11.5805	5.9543	9.9841	12.4329	9.83658	13.1229	15.1697	7.66044	20.6033	22.3956
ENSSSCG00000004193	13.5676	1.0192	2.80452	1.74293	1.88979	0.894741	1.45463	2.04278	1.41952	1.74771
ENSSSCG00000021443	44.3346	36.3159	53.959	40.6683	47.4385	31.9124	49.4575	57.5171	24.6591	26.8897
ENSSSCG00000004534	2.0557	0.804635	1.00963	1.39434	2.37435	1.96843	0.675364	0.255348	0.243346	0.299607
ENSSSCG00000004528	6.71529	6.38344	10.8816	9.87658	8.18908	7.57547	5.92243	7.72428	8.43601	8.33906
ENSSSCG00000025992	5.75596	0.750993	0.224362	1.16195	0.290736	0.298247	1.66244	0.446859	0.202789	0.0499345
ENSSSCG00000004529	7.12643	6.75893	9.08666	12.6653	12.7439	11.6913	9.66291	9.70323	10.7478	7.63998
ENSSSCG00000032835	14.8696	11.9622	9.53538	7.32029	11.3387	8.47021	15.5334	10.9161	12.7351	13.682
ENSSSCG00000004196	16.1715	11.104	14.6957	17.1969	21.1753	15.2702	19.6895	20.364	19.8733	14.6058
ENSSSCG00000005480	10.0044	15.1808	16.2662	16.8483	15.6998	9.4246	13.4553	8.42649	6.77314	8.96324
ENSSSCG00000004142	36.7971	26.7139	24.3433	35.6719	51.6057	29.944	30.859	27.5138	32.4867	29.6861
ENSSSCG00000004143	0.753757	0.321854	2.3558	1.39434	2.03516	1.49123	0.259756	1.08523	0.162231	0.0499345
ENSSSCG00000004530	0.548187	0.590066	0.448724	1.97532	1.59905	1.19299	0.415609	0.63837	1.62231	0.848886
ENSSSCG00000004531	1.98718	2.73576	5.72123	3.95063	7.1715	6.62108	4.36389	2.61732	4.09633	2.34692
ENSSSCG00000004144	26.3815	22.6371	29.5036	38.3444	57.2751	46.9441	28.4173	26.4924	46.7631	26.3155
ENSSSCG00000004145	6.98938	6.81258	8.18921	7.55268	13.7615	10.4983	9.2473	10.1501	7.30039	6.26678
ENSSSCG00000060550	3.2206	0.590066	1.7949	1.97532	3.92494	2.32633	3.68853	1.78744	3.60964	2.32195
ENSSSCG00000005250	184.122	222.401	97.5974	136.297	217.616	167.197	243.599	176.573	178.251	161.987
ENSSSCG00000028115	0.274094	1.3947	1.12181	0.580975	0.24228	1.19299	0.103902	0.127674	2.43346	2.64653
ENSSSCG00000005252	12.8139	10.0848	18.5099	30.9079	15.9905	25.8282	10.4422	14.9379	14.6008	12.8831
ENSSSCG00000035243	7.88019	4.98874	3.58979	8.94702	20.3031	13.779	10.7019	6.31986	7.66541	3.72012
ENSSSCG00000004589	23.9832	14.7516	16.2662	19.4046	34.6461	18.9089	30.6512	22.9813	27.6198	19.1998
ENSSSCG00000036250	0.685234	0.321854	0.112181	0.116195	2.81045	0.596494	1.71439	0.510696	0.365019	0.224705
ENSSSCG00000035668	2.19275	1.93112	3.92633	3.02107	3.24656	3.16142	1.87024	3.89406	3.85298	2.47176
ENSSSCG00000030655	6.57824	1.18013	1.00963	3.25346	3.68266	1.67018	2.02609	1.59593	1.29785	1.17346
ENSSSCG00000004123	53.3112	36.3159	33.3177	53.5659	85.5734	59.8283	53.9772	34.7273	77.7492	56.7755
ENSSSCG00000005255	13.225	9.28012	9.31102	21.0313	28.8798	17.0001	12.0527	16.853	17.1154	9.18795
ENSSSCG00000004592	69.4142	93.5522	85.4819	112.942	83.3929	120.134	67.6403	87.7759	98.7986	109.431
ENSSSCG00000021646	105.046	61.2595	81.7799	120.029	123.563	80.2881	117.202	142.612	141.06	99.9189
ENSSSCG00000005257	16.3086	10.4066	12.7886	13.8272	23.0166	21.4141	13.0397	10.0224	39.8277	21.0224
ENSSSCG00000004125	0.822281	0.590066	0.673086	0.23239	0.872209	0.775442	14.9619	8.49032	6.65147	5.29306
ENSSSCG00000004127	6.03006	5.14966	6.95522	2.4401	5.33017	5.54739	3.89633	4.72394	6.93537	4.09463
ENSSSCG00000024131	13.0194	9.97747	12.1155	20.5665	18.0741	31.0177	8.93559	9.8309	14.6413	10.6111
ENSSSCG00000024257	25.3537	13.4106	10.6572	19.637	27.8622	20.758	47.3275	50.6227	65.2574	44.4667
ENSSSCG00000004576	10.9637	9.49469	11.4425	21.1475	16.572	20.4597	11.741	11.1076	23.4424	23.9935
ENSSSCG00000005225	4.52254	3.75496	2.3558	0.92956	5.81473	3.45966	3.89633	2.80883	4.29912	3.44548
ENSSSCG00000004224	13.5676	14.0543	18.0611	17.6616	17.9772	14.793	13.5073	12.5121	13.4246	17.6019
ENSSSCG00000004225	18.981	25.5338	152.903	16.4997	66.3364	24.9931	20.157	14.4272	12.5323	14.3312
ENSSSCG00000005227	24.6684	30.147	28.6061	33.1156	31.3995	36.2668	31.898	27.8329	38.8543	36.2774
ENSSSCG00000005221	5.20778	4.13046	11.3303	4.18302	5.1848	6.02459	3.58463	7.21358	6.00254	4.06966
ENSSSCG00000005222	32.2745	18.7212	15.8175	22.7742	56.1121	23.2633	42.7038	34.9188	37.1103	18.0014
ENSSSCG00000040918	20.8311	19.7404	18.9586	22.658	27.9107	23.6212	24.5729	26.8754	19.3866	22.0461
ENSSSCG00000005224	13.9102	17.702	12.2277	12.4329	23.4043	32.151	14.0788	12.0652	18.251	14.6308
ENSSSCG00000004577	7.05791	7.24172	7.74049	10.2252	10.4665	10.2597	7.53291	7.91579	11.4778	6.49148
ENSSSCG00000004132	38.236	29.5033	27.0356	29.3973	65.9972	41.2177	19.7414	21.2577	32.2028	25.4666
ENSSSCG00000005205	97.0291	111.63	130.13	223.675	205.066	239.552	96.8888	138.462	205.749	119.568
ENSSSCG00000004578	111.693	92.533	66.5233	92.0265	37.9411	39.4282	49.5094	55.9212	55.848	52.4062
ENSSSCG00000005207	27.3408	25.5874	29.8401	52.0554	37.2143	26.9615	27.1185	43.6645	25.6325	19.6742
ENSSSCG00000004133	57.5596	66.141	69.44	36.369	44.6281	55.1757	30.1836	58.6662	64.1218	71.8058
ENSSSCG00000005208	12.8139	10.0311	11.8912	18.475	19.334	11.0351	15.6892	15.9593	18.3726	8.91331
ENSSSCG00000004134	15.8974	14.3761	14.5835	30.2107	28.7345	27.558	14.5983	20.2363	23.564	13.9567
ENSSSCG00000036790	14.7325	17.2192	9.75974	25.2143	35.1791	19.1475	21.3	21.7684	17.886	19.0001
ENSSSCG00000039598	4.86516	4.61324	4.15069	4.764	6.29929	5.72634	3.22097	4.85161	5.35362	7.51514
ENSSSCG00000032561	2.19275	0.965562	1.00963	1.04576	0.484561	1.01404	0.93512	0.893718	2.92016	1.19843
ENSSSCG00000004136	50.4332	53.1059	72.1323	70.4142	46.5178	55.9511	44.4702	53.1762	33.744	42.6191
ENSSSCG00000005211	1.71308	2.73576	0.560905	0.348585	1.50214	2.20703	12.0527	10.7246	26.5248	13.1577
ENSSSCG00000044542	0.274094	0.965562	0.785267	1.04576	0.581473	1.96843	0.727316	1.02139	2.71737	4.74378
ENSSSCG00000004138	48.1719	54.5543	25.9138	31.0241	60.7639	39.0704	100.214	61.7304	76.1268	86.6363
ENSSSCG00000005212	7.40053	7.77814	8.63793	9.99277	11.1934	9.96145	8.62388	10.0862	12.8568	11.41
ENSSSCG00000004199	162.332	215.857	276.302	195.324	196.344	216.229	143.697	205.747	190.581	168.754
ENSSSCG00000004139	11.5805	2.09205	2.46798	3.71824	9.01283	12.1685	21.8714	6.31986	9.85553	8.8384
ENSSSCG00000004582	16.6512	13.0887	17.6124	17.894	24.6157	21.1755	15.0658	13.0866	20.36	14.1564
ENSSSCG00000004583	15.0751	16.8437	22.9971	27.5382	37.0689	24.337	15.6373	17.2998	22.6312	12.6584
ENSSSCG00000004140	46.5959	39.4808	28.0452	89.354	101.322	83.6284	55.6396	62.3688	64.1623	42.2695
ENSSSCG00000005215	8.97656	7.24172	9.53538	10.6899	18.1226	9.96145	10.7019	11.2992	17.7643	9.03814
ENSSSCG00000004586	58.5875	59.9185	22.6606	59.6081	109.801	94.425	57.9255	42.3239	67.9747	46.2393
ENSSSCG00000004587	42.8271	48.9755	70.2253	61.1186	39.0071	39.7861	59.3801	60.2621	36.3397	44.4417
ENSSSCG00000004156	52.9686	48.6536	49.0231	62.0481	55.2399	61.1406	50.4965	52.9209	58.5654	56.4509
ENSSSCG00000004588	0.479664	0.69735	2.3558	0.69717	0.678385	0.298247	0.883169	0.191511	0.324462	0.249672
ENSSSCG00000005217	8.35985	8.31456	7.74049	8.13365	11.4356	7.87372	11.2734	12.5759	11.5184	8.18926
ENSSSCG00000004157	1.57604	0.590066	0.336543	1.16195	0.629929	1.19299	0.363658	0.893718	0.0811154	0.44941
ENSSSCG00000023595	24.874	20.1695	23.558	37.4148	59.8917	35.1335	23.1702	34.2166	47.8176	26.9397
ENSSSCG00000004160	4.59107	3.00397	3.47761	4.06683	7.55915	4.17546	9.3512	4.91545	3.85298	3.81999
ENSSSCG00000004535	92.2325	104.12	71.7958	98.301	72.0057	122.102	70.3938	81.7114	110.56	133.525
ENSSSCG00000005219	23.2979	18.9357	22.324	45.1999	58.9711	32.33	27.2224	29.0458	45.8302	26.1407
ENSSSCG00000026041	41.7307	25.051	31.635	26.6087	20.1577	25.6492	40.3141	40.345	44.4107	29.7859
ENSSSCG00000004223	4.72811	4.66688	2.13144	4.88019	6.25083	6.68073	3.37682	3.83022	6.12422	11.0855
ENSSSCG00000057474	10.8267	9.44105	10.8816	5.34497	8.91592	7.87372	11.2734	11.0438	8.1521	9.13801
ENSSSCG00000004190	29.6021	21.7788	24.2311	18.475	31.6418	27.9756	41.0414	29.365	25.7136	15.5296
ENSSSCG00000005220	1.64456	0.429139	0.448724	0.580975	1.06603	0.596494	1.45463	1.02139	1.01394	0.374509
ENSSSCG00000039049	45.9792	67.5893	73.9272	98.301	78.8865	56.309	71.9003	76.4767	65.2979	78.0476
ENSSSCG00000004191	20.42	26.0165	13.1252	11.7357	38.7164	30.4212	29.1446	12.9589	48.0203	36.7018
ENSSSCG00000004192	81.6113	21.4569	98.9436	14.9892	36.6813	16.7018	10.65	71.5613	24.0913	26.665
ENSSSCG00000004201	9.93589	6.75893	0.785267	11.2709	9.20666	11.6913	15.949	10.5331	10.3828	7.59004
ENSSSCG00000005062	13.4306	17.1119	21.5387	20.5665	21.7083	18.7896	20.0012	19.5341	17.7643	14.481
ENSSSCG00000004537	81.6113	66.892	61.6995	117.822	134.272	94.0671	82.0828	95.1171	101.354	73.154
ENSSSCG00000004209	69.8253	56.3245	29.8401	60.77	106.264	55.8318	101.512	71.1144	59.701	41.6454
ENSSSCG00000057314	6.78381	3.05761	2.9167	3.25346	3.1981	4.11581	12.0527	3.83022	7.62485	9.41265
ENSSSCG00000058562	3.15208	0.750993	1.68271	1.27815	1.84133	0.835091	4.00024	1.78744	2.51458	2.27202
ENSSSCG00000005096	51.2555	37.6569	31.5228	41.714	95.3131	60.4845	60.8867	74.4978	139.802	62.7427
ENSSSCG00000004538	97.7829	68.6085	46.1064	88.5406	133.012	91.6811	131.436	107.948	113.846	79.0213
ENSSSCG00000005097	11.4434	13.3569	13.1252	15.8025	18.4618	19.3861	11.8968	13.9165	28.1876	21.6965
ENSSSCG00000038971	26.8612	26.392	55.193	29.8621	49.5706	44.2598	54.9123	24.9603	52.2789	41.121
ENSSSCG00000005098	28.9169	37.496	42.6288	50.3125	34.3069	29.0493	18.4426	26.0455	24.1318	41.6953
ENSSSCG00000004540	2.12422	1.82384	11.1059	8.59843	3.10119	6.62108	3.16902	5.48998	9.53106	13.3075
ENSSSCG00000041512	0.61671	0.536423	0.897448	1.85912	0.484561	1.13334	0.779267	0.446859	0.770597	0.324574
ENSSSCG00000004541	57.6967	47.9562	55.3052	43.6893	57.0328	52.4318	62.2374	59.7514	59.8632	49.56
ENSSSCG00000037043	93.0547	54.8225	71.0105	110.037	157.628	146.201	67.7443	99.2666	119.483	61.4194
ENSSSCG00000024867	0.61671	1.23377	0	0	0.0969122	0.596494	1.35073	3.19185	4.9886	2.72143
ENSSSCG00000023408	41.2511	91.2456	158.96	143.501	93.3749	76.9477	109.305	55.7935	123.62	102.391
ENSSSCG00000004542	158.906	154.061	132.261	232.622	273.05	208.415	191.44	198.15	220.269	186.605
ENSSSCG00000035715	0.890804	1.28742	1.68271	0.813365	1.84133	1.31229	5.24706	4.21324	3.89354	3.19581
ENSSSCG00000005102	11.3064	15.0199	12.5643	13.13	10.2242	10.8562	18.5985	18.1935	19.8327	22.071
ENSSSCG00000004543	14.8011	19.204	13.3495	24.0524	18.7525	18.2527	18.1829	21.3216	28.3904	25.2918
ENSSSCG00000004544	34.9469	26.7675	34.103	30.2107	31.6418	32.6879	27.8977	33.3229	30.9455	41.121
ENSSSCG00000038602	38.236	35.1357	38.5902	40.0873	52.3326	44.3195	56.2111	42.2601	42.6262	61.5692
ENSSSCG00000005066	25.6963	20.7596	22.324	49.6153	66.5787	45.4528	31.2746	36.0679	38.3676	13.0079
ENSSSCG00000004545	1.1649	1.23377	1.12181	0.813365	1.01758	1.43159	0.831218	0.957555	1.8251	2.07228
ENSSSCG00000004215	107.445	104.442	109.04	142.339	163.442	142.98	144.528	151.421	107.316	167.056
ENSSSCG00000004216	48.0349	54.0715	68.3182	59.0271	72.8779	74.2038	42.1324	64.6669	48.0609	59.1724
ENSSSCG00000004547	25.4907	32.0781	19.5195	26.6087	28.8314	25.4106	25.1443	24.4496	27.0926	38.2248
ENSSSCG00000004217	83.2559	78.9615	73.2542	113.639	125.695	103.492	79.745	92.436	92.8366	108.707
ENSSSCG00000004163	142.529	141.777	184.65	264.344	221.832	235.078	119.799	135.271	144.345	81.2434
ENSSSCG00000004218	22.0645	20.7059	5.38469	6.73931	10.2242	19.2071	8.88364	3.06418	4.17745	6.49148
ENSSSCG00000057184	1.78161	1.07285	0.897448	2.3239	3.53729	2.80352	2.70146	2.2343	1.74398	1.17346
ENSSSCG00000004220	7.332	3.54039	6.84304	8.24985	7.55915	9.5439	4.51975	7.46893	8.59824	4.96848
ENSSSCG00000004221	27.889	46.1324	40.4973	40.3197	43.3197	48.6143	21.6636	28.7267	37.7592	13.9068
ENSSSCG00000004222	105.937	131.799	98.8314	224.489	177.592	172.745	147.593	143.314	163.691	169.652
ENSSSCG00000004549	5.2763	4.72053	3.36543	2.90488	3.92494	3.04212	4.7795	4.72394	3.60964	3.77005
ENSSSCG00000004165	30.3559	22.5834	80.4337	28.2354	39.8309	42.1721	23.5339	32.8761	48.6693	36.8516
ENSSSCG00000004550	154.589	141.401	178.929	144.314	153.315	157.057	140.268	134.568	134.854	144.386
ENSSSCG00000004551	59.6839	61.5814	60.5777	46.7104	51.7026	57.1441	66.8611	50.4951	74.5045	90.5312
ENSSSCG00000004552	9.52475	7.56357	9.64756	6.04214	8.52827	7.87372	9.29925	10.5331	9.6933	9.16298
ENSSSCG00000004166	168.088	231.842	224.362	315.353	250.227	356.524	163.906	249.603	298.667	293.016
ENSSSCG00000004203	13.7047	13.7861	8.30139	15.9187	14.876	19.8632	10.1824	13.2781	17.7237	17.0277
ENSSSCG00000004558	27.9575	26.8748	35.6735	26.0277	38.7164	28.5721	29.716	23.2367	29.0799	33.4062
ENSSSCG00000004205	7.12643	6.00794	12.5643	12.7815	9.83658	7.93337	7.53291	7.91579	8.1521	4.96848
ENSSSCG00000034137	196.182	264.94	264.747	239.943	152.491	197.797	167.438	200.001	157.729	196.018
ENSSSCG00000004170	1.85013	3.11126	2.46798	2.78868	4.16722	2.50527	2.3378	3.31952	2.92016	2.39686
ENSSSCG00000062397	55.0243	63.5125	94.3442	54.8441	48.553	50.8809	47.5353	50.7504	36.9075	46.6388
ENSSSCG00000037275	78.8019	83.843	141.124	88.8892	91.2913	92.039	82.5503	70.093	29.1204	8.38899
ENSSSCG00000004207	17.2679	16.1463	22.8849	11.1547	11.1934	14.972	12.5202	10.4054	16.9937	23.9686
ENSSSCG00000042703	96.9606	120.856	131.14	114.104	107.766	93.2916	89.4079	121.801	74.7073	80.2447
ENSSSCG00000033894	5.96153	2.25298	4.48724	3.25346	3.92494	2.50527	2.96121	2.04278	4.9886	5.7175
ENSSSCG00000005065	12.3342	6.9735	11.4425	9.87658	17.1535	9.3053	11.1175	11.1076	14.6819	10.3614
ENSSSCG00000031332	18.1587	8.04635	12.0034	27.6544	40.9938	23.2633	15.6373	17.8105	28.3093	9.86206
ENSSSCG00000005067	0.137047	0.965562	1.34617	0.23239	0.872209	1.19299	2.13	0	0.162231	0.149803
ENSSSCG00000005068	1.71308	1.44834	0.336543	0.92956	1.74442	2.14738	2.07804	2.04278	1.21673	2.19712
ENSSSCG00000034124	18.1587	22.4761	29.6158	29.165	23.695	24.6352	20.0012	23.492	18.1699	20.3233
ENSSSCG00000005078	49.4054	68.9304	43.1897	72.1571	75.01	90.3688	54.3928	53.6869	62.3372	53.5298
ENSSSCG00000004169	36.0433	31.5417	30.9619	52.7525	66.9663	37.8774	43.535	44.3029	37.3131	40.3471
ENSSSCG00000021588	1.37047	4.72053	4.03851	7.78507	3.10119	2.80352	3.68853	4.02173	1.17617	2.12222
ENSSSCG00000037854	7.74314	7.56357	7.40394	4.53161	5.9601	6.97898	6.8056	6.06452	6.48924	2.9711
ENSSSCG00000034798	23.6406	15.9854	19.6317	39.8549	40.5577	24.8738	21.9753	29.8757	29.4043	20.9975
ENSSSCG00000004561	136.156	97.1999	109.825	105.505	108.542	103.193	143.333	116.949	127.432	168.704
ENSSSCG00000027678	3.49469	1.60927	4.48724	3.13727	6.68694	13.7194	0.831218	2.61732	7.50318	3.02104
ENSSSCG00000025013	599.374	493.67	231.429	559.247	800.252	450.949	663.104	521.676	400.224	447.014
ENSSSCG00000028737	7.40053	9.22648	8.75011	9.76038	12.9378	9.84215	9.87071	9.57555	13.9113	16.004
ENSSSCG00000005052	5.61892	4.39867	6.16995	5.57736	6.83231	6.02459	5.03926	7.08591	7.38151	5.26809
ENSSSCG00000004822	2.19275	2.95033	2.69234	3.02107	1.79287	2.44562	2.18195	1.02139	0.973385	0.549279
ENSSSCG00000032332	8.4969	9.28012	12.2277	24.401	33.1924	22.7264	11.741	16.4699	20.6844	8.58873
ENSSSCG00000004825	10.0729	9.49469	9.87192	10.2252	15.1668	10.8562	9.71486	10.9161	12.0051	7.46521
ENSSSCG00000037292	14.2529	15.6099	7.29176	15.1054	23.162	18.2527	20.1051	17.5552	16.3853	13.707
ENSSSCG00000005054	21.5849	23.0126	22.6606	26.0277	46.2756	33.7019	25.7158	26.0455	41.6122	19.2497
ENSSSCG00000004795	43.1697	52.4622	137.309	42.0626	73.6532	65.1371	37.7165	44.1752	34.2307	41.6204
ENSSSCG00000005055	8.70247	4.88145	6.84304	3.60205	3.00428	6.56143	3.53268	6.76672	3.36629	4.36927
ENSSSCG00000053306	7.26348	2.89669	5.2725	3.48585	3.14965	4.23511	4.72755	6.12835	2.71737	2.94613
ENSSSCG00000023975	49.0627	82.9847	143.479	129.79	96.9606	71.1021	89.8754	77.2428	59.3359	101.866
ENSSSCG00000004779	7.94871	8.7437	13.6861	5.57736	3.53729	4.7123	3.42877	2.61732	5.51585	5.5677
ENSSSCG00000005057	45.2254	32.7218	22.2118	45.3161	69.3891	33.8809	54.0811	54.836	38.5704	41.5705
ENSSSCG00000040895	2.19275	2.25298	2.58016	1.27815	2.08361	2.26668	1.71439	2.68115	1.78454	2.04731
ENSSSCG00000005058	5.89301	5.14966	4.82378	5.69356	7.12304	6.20354	6.64974	7.78812	6.93537	7.36534
ENSSSCG00000032949	21.3108	20.4914	27.0356	18.5912	25.7786	24.9334	18.9102	23.9389	21.0089	20.8976
ENSSSCG00000004781	139.034	125.738	48.2378	88.0758	128.166	145.962	130.034	104.118	110.885	100.293
ENSSSCG00000004782	1.23342	0.160927	2.58016	0.92956	1.55059	0.835091	0.675364	0.893718	0.851712	0.649148
ENSSSCG00000004565	3.35765	9.54834	57.661	4.99639	3.14965	4.65265	4.41584	3.06418	3.08239	4.24443
ENSSSCG00000005060	87.984	88.939	111.283	205.433	187.428	154.909	98.0837	126.908	124.309	64.8649
ENSSSCG00000026571	20.557	18.8821	21.6509	38.5768	68.7107	44.1405	19.118	25.0241	32.8923	14.2813
ENSSSCG00000004744	172.131	156.475	208.432	134.786	169.402	130.751	213	115.545	85.5768	102.89
ENSSSCG00000035584	1.37047	2.30662	1.12181	1.85912	1.93824	1.25264	3.11707	1.97895	2.39291	2.42182
ENSSSCG00000040204	3.35765	3.59404	1.12181	4.88019	6.59003	5.78599	4.05219	4.72394	5.84031	2.77136
ENSSSCG00000023158	12.8824	22.4225	24.6798	23.82	26.2632	25.351	12.1046	15.0017	17.9265	16.3785
ENSSSCG00000004827	96.618	120.588	115.546	107.597	155.738	94.0671	125.41	55.8574	42.3423	58.5981
ENSSSCG00000004661	36.66	38.7834	39.8242	68.7875	61.9269	76.053	33.8202	48.8353	41.7339	32.2577
ENSSSCG00000004569	4.04288	4.61324	4.82378	8.13365	11.4841	9.6632	5.50682	8.1073	8.84158	3.86992
ENSSSCG00000038547	163.086	149.501	163.448	184.634	218.343	181.871	177.881	128.121	142.763	137.594
ENSSSCG00000004570	240.243	173.211	103.767	234.598	218.246	213.664	202.09	235.75	251.296	300.231
ENSSSCG00000004807	247.301	213.443	120.37	262.485	223.867	213.127	279.081	263.392	188.512	241.733
ENSSSCG00000004820	12.3342	10.0311	7.74049	9.06321	10.2727	13.1229	8.31218	9.89474	11.7617	17.0277
ENSSSCG00000033800	1.43899	1.44834	1.90708	0.580975	1.16295	1.37194	2.3378	0.766044	2.27123	3.57032
ENSSSCG00000004821	10.8267	7.61721	8.75011	12.3167	12.5501	8.11232	9.81876	9.89474	9.85553	10.4113
ENSSSCG00000005071	44.7458	91.4602	33.3177	82.1499	79.8072	54.6388	72.9394	34.855	37.7187	48.3615
ENSSSCG00000004839	19.3236	10.8894	7.17958	16.9645	22.0475	16.7018	25.1443	17.5552	19.1838	13.9317
ENSSSCG00000049460	1.02785	1.50199	1.34617	0.813365	0.969122	1.67018	0.779267	0.766044	1.41952	1.09856
ENSSSCG00000022299	53.4482	40.8218	40.0486	58.3299	81.6	44.4388	66.6013	57.2618	52.8062	36.2524
ENSSSCG00000004826	27.2038	32.8828	32.869	28.7002	33.8223	20.579	33.4046	33.6421	35.0824	31.5336
ENSSSCG00000005072	60.9858	65.7655	66.972	103.878	113	92.9337	70.4457	87.6482	90.2815	59.2473
ENSSSCG00000004823	8.42838	7.02715	10.0963	4.88019	4.36105	6.20354	4.83145	2.29813	2.96071	3.91986
ENSSSCG00000005073	187.069	202.124	161.989	296.414	226.096	301.229	143.541	204.087	211.63	196.667
ENSSSCG00000030560	36.9341	30.9516	33.4299	17.1969	29.3644	28.93	33.1448	29.4289	45.6274	73.8281
ENSSSCG00000004663	44.1976	55.6271	64.3919	110.966	109.608	70.9231	59.2243	79.2217	91.0521	64.3905
ENSSSCG00000024088	217.425	192.093	134.393	155.004	147.791	160.278	204.947	140.952	140.857	168.404
ENSSSCG00000026900	4.65959	4.72053	8.86229	3.02107	7.02613	4.41405	6.33804	6.3837	6.97593	6.11697
ENSSSCG00000027270	19.1865	18.7212	18.2855	31.9536	31.7387	31.1966	17.8192	24.3857	31.6756	21.5717
ENSSSCG00000020666	6.37267	3.27218	3.02889	4.41541	6.49311	3.99651	8.88364	5.93684	7.98987	6.34168
ENSSSCG00000005076	7.26348	4.50596	4.26288	6.62312	10.6603	9.06671	7.0134	7.27742	10.91	8.31409
ENSSSCG00000043519	0.274094	0.590066	0.224362	0.46478	0.629929	0.596494	0.623413	0.191511	0.0811154	0.199738
ENSSSCG00000004572	1.57604	0.482781	1.34617	0.348585	0.436105	0.775442	9.61096	3.63871	1.8251	1.92248
ENSSSCG00000004573	0.822281	1.3947	2.01926	0.69717	0.920666	1.37194	1.19488	0.63837	0.851712	0.524312
ENSSSCG00000004830	27.4779	20.1695	14.1348	21.2637	23.8888	22.8457	16.9361	10.5331	6.327	3.79502
ENSSSCG00000036431	21.1052	16.3609	16.4906	20.1017	23.5497	22.4878	19.17	17.1083	21.1711	18.4758
ENSSSCG00000031856	6.09858	7.67085	3.14107	4.99639	6.00855	7.45617	7.0134	6.3837	7.21927	20.1735
ENSSSCG00000054906	8.90804	11.3722	8.41357	14.0596	8.14062	14.8527	7.63681	8.93718	10.7478	13.3075
ENSSSCG00000004737	15.4863	14.9126	32.5325	13.13	10.5634	15.8071	9.40315	11.8098	13.9519	15.9541
ENSSSCG00000005103	10.1415	10.2993	10.4328	9.4118	13.7615	9.18601	13.9229	16.0231	15.5336	14.6558
ENSSSCG00000004832	89.9027	79.8198	105.899	179.986	176.574	139.818	93.0444	105.586	122.565	85.3131
ENSSSCG00000037343	63.9323	78.9079	56.427	77.6183	58.2442	63.8845	58.9126	66.7097	56.943	91.1804
ENSSSCG00000057430	6.1671	6.16887	13.6861	6.04214	4.45796	5.24915	4.25999	6.06452	5.59697	7.71488
ENSSSCG00000005105	30.0132	36.5304	35.4492	23.239	30.2851	26.4247	26.0795	29.6204	23.7668	31.8083
ENSSSCG00000004738	41.6622	37.7642	40.8339	29.0488	34.0162	36.2072	33.976	35.4934	32.9734	23.3693
ENSSSCG00000005106	76.7462	90.9238	86.6037	64.7206	51.0727	89.7127	74.0823	67.0289	81.2371	100.718
ENSSSCG00000004840	24.3258	30.9516	12.1155	21.2637	22.5805	17.8352	33.3526	26.6839	33.1357	50.1842
ENSSSCG00000026006	179.394	206.362	151.893	183.007	250.469	182.825	246.924	185.127	187.458	136.646
ENSSSCG00000035223	6.85234	2.09205	2.80452	0.92956	2.56817	5.42809	4.8834	3.70255	6.40812	4.39423
ENSSSCG00000026442	96.4124	127.722	90.7544	118.17	230.796	150.436	99.0708	89.8187	99.2447	87.3354
ENSSSCG00000005683	29.2595	42.9675	38.7024	41.9464	26.6508	35.6703	36.0021	39.8343	35.2041	41.171
ENSSSCG00000004739	20.9682	17.1655	26.4747	19.8694	18.9463	27.1405	17.8192	14.4272	25.0241	32.1079
ENSSSCG00000004813	3.70026	3.54039	1.23399	1.27815	3.73112	2.98247	5.19511	2.29813	6.73258	4.96848
ENSSSCG00000005749	97.6458	107.124	126.989	77.0373	83.5867	109.457	75.2772	78.328	80.8721	86.5115
ENSSSCG00000005109	0.890804	0.750993	0.112181	0.580975	0.726841	0.894741	1.35073	0.063837	0.365019	0.199738
ENSSSCG00000056777	2.46684	1.82384	3.14107	4.6478	4.7487	6.02459	2.07804	2.74499	4.01521	1.64784
ENSSSCG00000005723	27.6149	51.9258	13.7983	31.4889	76.4152	51.716	70.7574	26.6839	28.3904	25.5665
ENSSSCG00000004745	23.0239	23.7099	23.4458	22.0771	15.9905	19.7439	22.9104	23.492	23.6452	29.4364
ENSSSCG00000005724	39.8806	36.2086	49.0231	30.4431	43.8043	38.5335	43.1714	44.5582	41.6933	36.8516
ENSSSCG00000028771	150.203	112.703	112.293	230.88	234.431	165.05	143.541	190.107	190.135	134.573
ENSSSCG00000005725	17.1308	25.4801	29.3914	15.6863	13.4223	17.2387	15.6373	17.1083	23.6452	26.3654
ENSSSCG00000035284	15.4178	8.69006	19.9682	11.1547	10.4665	9.3053	11.8968	8.93718	9.00381	14.8305
ENSSSCG00000004785	66.3306	78.586	97.5974	82.4985	57.6143	64.4213	58.7048	66.6458	47.9392	54.2538
ENSSSCG00000005110	41.5937	19.9013	40.1608	23.1228	28.6375	26.7229	25.9236	14.2357	21.2522	23.5691
ENSSSCG00000034518	39.1954	52.6768	43.3018	43.3407	36.972	40.5616	37.5607	43.0261	40.3955	55.0278
ENSSSCG00000030487	10.6896	9.65562	11.8912	7.78507	10.0789	11.6913	9.1434	9.51171	10.8695	9.31278
ENSSSCG00000022891	0.20557	0.858277	0.897448	0.69717	0.484561	0.775442	0.831218	0.766044	0.52725	0.424443
ENSSSCG00000039061	31.1781	35.6722	45.6576	37.6472	33.6285	43.723	33.5604	33.8336	42.829	36.3773
ENSSSCG00000038452	6.64677	3.48675	1.68271	6.9717	6.83231	6.02459	10.1305	7.53277	8.96326	11.6597
ENSSSCG00000005729	22.3386	21.4569	24.1189	25.0981	22.7259	23.6808	29.4563	25.5986	25.2269	25.2668
ENSSSCG00000033657	1.43899	1.66291	0.336543	2.20771	2.18052	1.49123	3.42877	1.08523	0.851712	1.92248
ENSSSCG00000005731	37.962	31.9172	36.1223	31.6051	35.6637	30.7194	41.1453	32.8761	34.8391	28.6624
ENSSSCG00000044690	3.42617	3.32582	2.13144	4.41541	1.35677	2.26668	2.07804	1.97895	2.83904	3.32064
ENSSSCG00000005719	107.513	95.4834	80.7703	78.4317	96.1369	89.8916	119.955	99.9688	110.52	98.6705
ENSSSCG00000027232	1.37047	0.590066	0.336543	0.69717	0.775297	0.95439	1.45463	0.383022	0.52725	1.07359
ENSSSCG00000004787	44.3346	25.2119	20.9778	22.4256	37.4081	34.6563	39.8985	25.7263	31.7161	23.8437
ENSSSCG00000035254	3.97436	3.21854	4.03851	6.73931	7.46224	5.90529	4.4678	5.873	4.42079	3.27071
ENSSSCG00000005720	36.3859	38.1397	37.1319	32.8832	32.8048	29.7054	36.106	36.3871	32.2434	39.8977
ENSSSCG00000040418	4.93368	5.25695	8.52575	7.20409	6.29929	12.9439	4.5717	4.53243	5.63752	3.67018
ENSSSCG00000005081	2.74094	2.95033	4.93596	5.46117	5.86319	4.89125	3.84438	8.55416	5.55641	3.94482
ENSSSCG00000004802	16.5141	15.5563	16.715	11.9681	18.8494	16.7615	16.0529	13.8526	16.8315	11.8844
ENSSSCG00000004789	24.6684	5.20331	4.48724	2.90488	7.99525	4.7123	56.4189	38.3022	126.135	53.5797
ENSSSCG00000005688	3.2206	4.02318	2.69234	3.36966	3.58575	2.56492	4.7795	4.40475	6.44868	3.72012
ENSSSCG00000005742	1.1649	1.07285	0.897448	0.348585	1.06603	1.55088	0.883169	0.510696	0.770597	0.499345
ENSSSCG00000005082	18.7754	15.2881	21.6509	36.2529	36.0029	30.1826	20.157	28.3436	32.6084	13.2576
ENSSSCG00000004791	156.713	193.488	99.5045	327.205	291.803	174.117	258.197	222.408	163.083	179.115
ENSSSCG00000005740	2.32979	9.28012	4.03851	4.88019	2.762	4.77195	1.55853	1.59593	2.47402	1.69777
ENSSSCG00000005083	27.2038	40.1245	35.8979	60.0728	60.5701	52.7897	33.976	42.6431	40.5577	29.3615
ENSSSCG00000004799	10.0044	6.3298	8.86229	17.5455	19.8185	16.0457	7.58486	11.5545	9.12549	4.01973
ENSSSCG00000004792	23.3665	26.3384	26.2503	40.5521	35.8575	35.1335	24.5729	31.344	28.9988	26.2156
ENSSSCG00000005084	22.4071	15.0199	16.0419	21.9609	36.4874	23.5615	33.6124	28.4713	33.3384	22.4206
ENSSSCG00000005743	54.9558	48.439	21.7631	34.9747	49.4737	52.2529	45.7689	31.9823	42.5045	30.9594
ENSSSCG00000004803	2.26127	3.64768	2.13144	1.74293	1.40523	4.23511	2.5456	1.65976	0.932828	2.04731
ENSSSCG00000039393	41.6622	31.2735	28.6061	57.9813	77.4328	59.0529	46.756	54.3253	70.6516	33.3313
ENSSSCG00000005598	2.94651	1.34106	2.69234	9.4118	3.77957	5.3088	5.45487	2.10662	5.88087	3.64522
ENSSSCG00000005089	1.85013	0.107285	0.224362	0.69717	0.339193	0.656143	0.311707	3.38336	6.00254	19.8739
ENSSSCG00000005090	12.4027	12.1768	9.4232	13.8272	17.7834	16.2843	13.8709	15.8954	18.6971	12.983
ENSSSCG00000036219	2.67241	1.55563	0.224362	2.67249	2.03516	2.80352	6.13023	1.7236	1.94677	2.37189
ENSSSCG00000005600	54.2705	52.7841	62.0361	107.132	122.642	83.0916	59.7957	88.5419	85.9013	56.7006
ENSSSCG00000004806	1.91865	1.98477	4.82378	6.73931	4.55487	2.26668	4.31194	2.17046	3.08239	2.79633
ENSSSCG00000024529	13.5676	10.6748	9.9841	13.13	13.81	12.2281	15.2217	12.3205	13.1813	8.16429
ENSSSCG00000004834	123.205	117.477	171.637	94.0018	129.572	114.408	100.837	96.2662	56.8214	64.1159
ENSSSCG00000005599	8.56542	13.7861	8.75011	11.7357	11.048	9.48425	10.3902	12.5121	11.559	14.6807
ENSSSCG00000005092	2.74094	1.93112	2.24362	6.27453	6.00855	4.11581	2.18195	4.59626	4.58302	3.91986
ENSSSCG00000005601	272.175	300.022	164.009	191.373	267.914	219.39	362.151	331.314	603.093	541.365
ENSSSCG00000005095	14.2529	12.9814	17.1637	6.85551	11.1449	12.1088	10.3902	4.6601	10.8289	10.636
ENSSSCG00000005602	52.4204	46.2933	44.0871	52.1716	56.2575	54.9967	56.8345	57.1341	54.9152	48.1868
ENSSSCG00000032928	0.753757	1.23377	0.560905	0.46478	0.678385	1.19299	1.45463	0.510696	0.648924	0.299607
ENSSSCG00000060230	0.479664	0.69735	1.12181	0.348585	0.629929	0.477195	0.779267	0.829881	0.608366	0.649148
ENSSSCG00000051349	0.137047	0.375496	0.336543	0.46478	0.629929	0.656143	0.311707	0.63837	0.851712	0.249672
ENSSSCG00000061900	2.0557	1.0192	0.224362	0	0.0969122	0.298247	0.831218	0.63837	0.770597	0.749017
ENSSSCG00000034771	37.3452	35.7794	30.5132	55.425	43.5136	36.5651	44.5741	52.5379	38.611	39.5231
ENSSSCG00000004716	12.2657	12.2841	5.94559	12.8976	11.7264	12.7053	12.8839	16.0869	16.6287	17.0027
ENSSSCG00000004814	23.2294	18.9894	22.2118	28.9326	37.3112	29.2879	22.2351	22.2153	25.8758	18.5756
ENSSSCG00000004717	13.5676	11.5331	14.4713	22.7742	27.0385	24.0984	17.5075	20.364	36.2586	32.6821
ENSSSCG00000004718	15.0066	11.9086	13.6861	32.186	19.5278	20.4001	16.7802	16.853	25.3891	21.7465
ENSSSCG00000005678	23.0924	34.4384	27.1478	28.584	18.3649	19.9825	25.0404	24.2581	27.2142	44.0921
ENSSSCG00000004719	12.1972	13.0351	18.5099	12.3167	9.44894	14.2562	9.92266	12.4482	9.04437	8.73853
ENSSSCG00000022039	6.92086	7.7245	11.8912	8.36604	6.7354	8.82811	7.37706	8.87334	4.218	9.86206
ENSSSCG00000005679	26.7241	23.9245	20.1926	23.4714	25.7302	16.6422	29.9238	24.8964	20.1166	23.1446
ENSSSCG00000044105	1.50751	0.69735	2.80452	2.20771	0.920666	1.25264	1.14292	1.53209	0.811154	1.74771
ENSSSCG00000044127	1.02785	2.41391	1.90708	1.27815	1.25986	1.96843	1.09097	1.7236	1.09506	2.04731
ENSSSCG00000026425	21.1052	20.9742	14.1348	21.6123	12.5501	18.551	18.3907	22.7898	17.9265	28.6125
ENSSSCG00000030426	69.0716	60.4013	39.5999	42.0626	53.8347	51.9546	67.5884	58.1555	60.9583	64.4654
ENSSSCG00000035719	9.73032	10.5139	11.8912	11.6195	17.2019	12.4667	9.03949	12.1929	11.8023	11.435
ENSSSCG00000029169	54.4761	74.7238	72.6933	53.9145	64.3012	63.288	60.2633	55.8574	65.7035	74.7769
ENSSSCG00000004726	21.7219	24.5145	15.0322	33.2318	34.0162	27.4387	21.6117	27.8329	22.7123	27.2642
ENSSSCG00000038735	9.31918	8.52913	10.2085	12.7815	14.6822	11.393	10.3902	12.5759	10.6261	9.28781
ENSSSCG00000005604	7.6061	2.46755	20.6413	2.09151	6.34775	4.41405	2.70146	3.19185	3.69075	3.09594
ENSSSCG00000036926	164.113	214.677	180.275	185.796	159.227	153.12	195.856	166.295	96.0812	115.249
ENSSSCG00000032752	33.645	28.645	31.2985	43.2246	35.0822	38.7125	26.0275	40.9834	38.327	40.8963
ENSSSCG00000031426	13.0194	10.4066	14.3592	13.4786	16.6204	12.2281	11.2734	13.5973	12.9379	13.3325
ENSSSCG00000005607	40.4973	32.1854	36.6832	27.422	38.8618	32.2703	36.5736	42.0686	39.8682	27.9883
ENSSSCG00000004725	69.1401	74.1337	79.5363	84.59	89.7407	87.9828	74.6537	69.6462	78.4792	74.2775
ENSSSCG00000004728	2.39832	4.61324	7.0674	2.90488	1.84133	1.78948	1.24683	2.2343	1.58175	1.34823
ENSSSCG00000005608	22.0645	23.0662	19.6317	22.8904	23.2589	14.3159	24.9365	23.1728	10.3422	13.2576
ENSSSCG00000005701	11.2378	36.8523	30.6254	10.6899	15.0698	17.4773	7.16925	8.36265	6.48924	10.8358
ENSSSCG00000005702	29.2595	28.8059	33.2056	36.6014	41.0908	34.7159	33.1968	38.8767	30.0127	29.6111
ENSSSCG00000004729	17.4049	16.0927	16.6028	14.5244	12.6955	16.5825	16.3646	24.0666	23.6857	26.5402
ENSSSCG00000004730	43.3068	44.7377	57.2123	79.245	69.6798	51.9546	40.6258	68.0503	46.7225	40.5468
ENSSSCG00000004731	102.168	99.8284	91.6518	71.1114	82.0846	78.6775	90.291	96.6492	93.7289	103.939
ENSSSCG00000004746	35.4266	32.239	45.5455	22.3094	23.5981	22.4282	44.5741	36.0041	21.7795	32.782
ENSSSCG00000039188	12.7453	14.3761	17.388	9.76038	10.8057	11.5123	9.3512	13.7888	10.2205	9.78716
ENSSSCG00000022250	2.26127	2.84304	12.0034	3.83444	3.00428	2.56492	3.79243	3.57487	4.94804	4.59397
ENSSSCG00000004747	220.782	273.2	264.074	245.055	205.987	270.152	184.53	223.813	180.32	216.091
ENSSSCG00000046003	112.241	97.1463	104.889	87.7273	85.6704	103.074	111.02	92.819	89.3487	96.8729
ENSSSCG00000032141	35.1525	39.749	57.661	54.7279	45.8879	48.1371	35.067	32.6207	26.6059	34.305
ENSSSCG00000004659	1.78161	1.55563	0.336543	1.16195	1.88979	2.98247	1.87024	3.31952	3.52852	1.77267
ENSSSCG00000005704	29.191	20.7596	18.622	17.7778	14.1976	22.7861	15.7412	18.7042	24.4969	39.9975
ENSSSCG00000004772	39.6065	43.343	56.0905	34.3937	32.7563	41.2177	52.4187	41.9409	41.1661	54.903
ENSSSCG00000004748	31.0411	20.9742	25.2407	25.6791	44.1919	29.765	36.0541	32.4292	30.7833	25.167
ENSSSCG00000035544	22.5442	23.7636	21.7631	28.8164	29.4128	27.9159	26.0795	26.0455	32	28.0881
ENSSSCG00000005706	62.8359	74.241	90.53	66.5798	52.1872	42.6493	60.7309	75.0085	39.2599	66.8123
ENSSSCG00000004750	0.0685234	0.160927	0.897448	1.04576	0.726841	0.417546	0.571462	0.383022	0.405577	0.224705
ENSSSCG00000032110	37.962	40.6072	54.1834	31.0241	25.5848	33.4037	28.0016	34.9188	32.7706	40.2722
ENSSSCG00000005707	17.4735	9.01191	1.12181	4.53161	5.08789	12.1685	11.3253	6.3837	4.7047	4.31933
ENSSSCG00000004751	97.5773	69.145	68.8791	95.7447	124.144	105.937	110.292	101.629	92.6744	81.4681
ENSSSCG00000005710	26.5871	29.3424	26.026	25.5629	20.1577	19.8036	22.6507	21.0024	20.8872	32.6072
ENSSSCG00000004752	1.43899	1.98477	2.13144	3.83444	2.51972	2.68422	1.35073	2.36197	1.74398	1.24836
ENSSSCG00000028671	1.71308	3.96953	0.673086	0	3.29501	0	1.24683	1.97895	0	1.74771
ENSSSCG00000004753	32.7542	36.1013	38.4781	31.3727	31.9326	35.2528	26.7548	28.4075	37.6376	41.0961
ENSSSCG00000038521	18.0902	16.5755	14.5835	21.7285	15.0214	16.9404	23.43	20.4917	34.9608	126.01
ENSSSCG00000034178	55.5725	170.314	230.981	243.08	184.569	102.358	138.761	158.699	71.0166	104.563
ENSSSCG00000004755	5.2763	5.36423	3.14107	4.6478	3.58575	9.24566	4.8834	6.31986	7.01649	8.13932
ENSSSCG00000004757	33.7135	32.4	32.4203	33.1156	31.6903	26.7826	39.0153	34.472	29.3232	30.7846
ENSSSCG00000004758	6.4412	4.34503	2.13144	3.71824	2.51972	7.75442	4.98731	3.63871	3.20406	7.68991
ENSSSCG00000005738	60.9858	107.07	108.255	91.4455	57.6143	68.5371	99.7981	106.097	99.772	145.16
ENSSSCG00000004761	28.9854	29.7715	34.3274	24.2848	22.4352	31.6738	29.8719	25.6625	27.1331	44.6664
ENSSSCG00000004762	12.7453	17.5947	19.6317	12.3167	9.69122	12.586	13.3514	12.3844	9.9772	9.66232
ENSSSCG00000005711	53.7909	50.5847	42.18	36.95	38.7649	36.5054	47.8989	37.9192	44.8163	44.1671
ENSSSCG00000032022	5.20778	8.7437	9.64756	3.83444	5.81473	7.57547	4.8834	4.53243	4.66414	5.59266
ENSSSCG00000061289	3.90583	5.20331	7.29176	6.04214	5.03943	6.62108	3.84438	4.21324	3.20406	4.54404
ENSSSCG00000004765	24.5999	23.1735	22.7727	24.1686	20.2546	21.5931	18.5465	25.0241	21.3739	21.347
ENSSSCG00000004766	0.959327	0.160927	1.23399	0.69717	0.290736	0.477195	0.727316	0.383022	0.770597	0.124836
ENSSSCG00000042522	0.41114	0.160927	0.673086	1.04576	1.01758	0.596494	0.93512	0.829881	0.52725	0.174771
ENSSSCG00000036700	6.85234	5.9543	7.6283	7.66887	6.78385	6.44213	3.63658	7.08591	7.21927	8.93827
ENSSSCG00000038033	38.0305	37.7106	35.5614	35.6719	39.0556	34.537	42.2363	37.6638	27.4981	31.8832
ENSSSCG00000004771	2.53537	1.44834	3.36543	1.85912	1.2114	2.62457	1.09097	0.63837	0.730039	2.24705
ENSSSCG00000004666	45.0199	64.1562	53.1738	42.5274	57.4205	55.5932	51.1199	45.835	93.3639	134.798
ENSSSCG00000037384	29.4651	28.5914	32.3081	52.0554	58.9711	39.0107	31.3265	37.2808	35.3258	24.4679
ENSSSCG00000004668	17.1308	11.1576	6.95522	9.64419	23.3074	13.0632	19.118	15.9593	17.3993	9.9869
ENSSSCG00000031532	11.9916	12.8205	16.4906	12.6653	9.25511	14.1966	9.81876	13.5973	10.0178	11.9843
ENSSSCG00000004670	1.02785	0.69735	0.336543	1.51054	1.16295	1.72983	1.71439	1.65976	2.59569	4.96848
ENSSSCG00000004671	5.34482	3.11126	1.57053	2.90488	7.21996	3.87721	9.19535	5.1708	5.23195	2.14718
ENSSSCG00000004672	33.0283	43.2357	47.4525	32.767	53.5924	43.0072	35.1709	35.6211	28.1065	21.1223
ENSSSCG00000028172	5.96153	7.56357	14.0226	6.73931	3.14965	6.50178	9.2473	7.97963	8.43601	12.8082
ENSSSCG00000005713	20.42	20.545	16.9393	21.4961	12.0656	18.2527	20.157	23.8112	15.3714	23.3194
ENSSSCG00000004674	32.5486	44.1476	18.622	22.4256	17.105	27.0212	35.2748	24.3857	20.7656	18.9002
ENSSSCG00000005715	519.613	457.408	366.72	326.74	470.363	424.405	579.359	402.748	456.68	416.004
ENSSSCG00000004675	2.80946	2.19934	1.00963	1.62673	3.10119	2.14738	2.90926	2.29813	2.27123	3.12091
ENSSSCG00000005716	62.0137	60.5622	48.7987	50.8934	31.8356	54.6985	44.5741	55.3467	53.5768	65.6139
ENSSSCG00000004676	1.57604	0.91192	0.448724	0.92956	1.01758	1.01404	1.40268	0.829881	0.689481	0.149803
ENSSSCG00000004678	1.43899	1.18013	0.224362	0.46478	1.25986	1.96843	0.415609	1.08523	0.648924	0.798952
ENSSSCG00000004679	35.8377	39.3198	38.4781	43.2246	33.6285	22.7861	35.4826	38.4937	23.4018	31.234
ENSSSCG00000005717	66.3992	79.0688	57.661	57.5165	57.4205	81.1232	70.186	48.1969	57.5108	63.8163
ENSSSCG00000024912	40.3603	50.9066	46.4429	45.5485	33.8223	38.2949	43.3272	44.9413	44.5729	57.2998
ENSSSCG00000004687	59.2042	64.3708	61.0264	87.8434	68.0808	79.274	49.6133	69.327	74.4234	54.903
ENSSSCG00000038220	41.3196	35.243	39.3755	32.0698	37.1658	45.6318	36.6255	30.6418	32.8923	29.9857
ENSSSCG00000005751	54.0649	32.9364	27.8209	22.3094	22.1929	34.0002	27.4821	24.5772	37.4348	42.5192
ENSSSCG00000051899	135.95	174.928	183.079	183.704	128.845	179.485	136.943	164.955	194.393	191.599
ENSSSCG00000004684	38.8528	33.6337	28.6061	40.6683	50.6851	48.7336	50.6523	39.6428	52.6845	40.8714
ENSSSCG00000029715	1624.62	1563.57	916.743	1351.93	1674.84	1456.1	1574.64	1348.05	1069.06	1676.53
ENSSSCG00000005663	17.1994	23.2808	22.0996	18.7074	15.9905	20.8176	23.0143	26.4285	27.9848	35.029
ENSSSCG00000005664	120.19	148.589	93.4467	115.033	115.955	102.955	143.281	125.44	137.653	144.885
ENSSSCG00000005665	14.527	32.0781	23.7824	12.3167	13.1801	17.1194	10.2344	17.9382	21.9012	24.2182
ENSSSCG00000005667	48.1719	46.8834	50.1449	41.0168	37.6504	44.3195	54.1331	56.2404	58.8493	73.4536
ENSSSCG00000005668	213.587	230.984	187.679	193.93	167.706	181.155	237.988	209.832	169.166	200.961
ENSSSCG00000004691	109.363	140.328	149.649	275.382	204.339	234.243	96.1096	160.039	194.799	156.969
ENSSSCG00000035827	25.0796	16.0391	21.7631	32.8832	40.1216	28.2142	25.456	28.9182	36.6236	17.527
ENSSSCG00000023996	52.4204	46.7761	41.6191	76.6887	86.6879	61.0213	61.3023	65.7521	48.0609	38.9239
ENSSSCG00000005669	46.5959	54.3933	67.1964	46.7104	40.5577	41.9335	55.0162	52.6017	46.033	50.6585
ENSSSCG00000004694	25.6277	39.588	33.5421	43.2246	37.9896	28.3931	38.7555	43.3453	32.2028	36.7268
ENSSSCG00000031669	17.1308	14.0543	13.4617	18.0102	15.1668	15.2106	18.5465	17.9382	15.128	14.3312
ENSSSCG00000005671	103.265	140.704	95.466	107.597	100.837	118.881	121.306	121.865	127.311	119.693
ENSSSCG00000004695	4.52254	2.73576	2.3558	2.67249	3.14965	2.98247	3.27292	4.53243	4.13689	2.24705
ENSSSCG00000040383	90.3823	97.9509	88.9595	72.7381	78.6927	86.6109	75.7447	77.3705	75.8024	78.5469
ENSSSCG00000054394	79.213	104.227	96.8122	87.7273	70.5036	92.9934	68.9911	75.3915	77.8303	125.56
ENSSSCG00000024263	147.188	247.238	281.013	198.345	118.281	203.285	141.411	146.314	135.868	195.643
ENSSSCG00000004699	0.959327	1.66291	1.68271	1.04576	0.872209	1.25264	1.55853	0.957555	1.17617	1.97241
ENSSSCG00000004700	220.508	216.34	217.407	216.007	191.014	210.026	210.922	238.878	254.135	198.789
ENSSSCG00000004701	8.83952	9.54834	12.5643	11.1547	11.6295	11.6913	7.84462	8.80951	10.3828	9.28781
ENSSSCG00000004702	1.23342	3.37947	3.02889	1.62673	0.920666	1.67018	2.38975	2.80883	2.79848	4.84364
ENSSSCG00000005672	196.594	206.845	177.807	197.88	158.064	170.776	192.427	187.936	200.477	210.374
ENSSSCG00000004703	230.102	212.102	220.211	173.363	136.501	114.586	228.689	206.64	114.494	179.739
ENSSSCG00000004704	74.2108	59.5966	55.3052	56.4708	48.3107	60.1266	74.8096	62.3049	62.5806	68.3603
ENSSSCG00000031407	1.85013	0.858277	0.897448	2.20771	1.40523	0.835091	1.40268	1.2129	1.41952	1.5979
ENSSSCG00000004705	2004.45	3357.69	2191.12	3161.43	2050.81	2689.41	2143.92	2406.78	2722.4	4100.3
ENSSSCG00000023173	35.9748	44.845	36.7954	31.8374	30.1397	33.8212	41.2492	39.2598	33.0545	42.5941
ENSSSCG00000021241	5.2763	3.80861	13.2374	5.69356	3.1981	4.29476	3.48072	4.21324	4.62358	3.94482
ENSSSCG00000031949	66.9473	53.5351	47.2282	45.7808	62.1692	51.4178	79.4852	50.3674	63.8379	68.8347
ENSSSCG00000040709	15.8974	21.1351	19.9682	24.5172	15.8936	21.772	20.4168	17.8105	14.3574	17.2024
ENSSSCG00000024166	25.2851	33.2582	17.7246	25.5629	19.6732	22.965	26.1314	28.982	24.9024	40.2472
ENSSSCG00000032106	55.2984	50.9602	46.1064	49.6153	40.6062	51.4178	47.5353	54.836	47.0064	58.1487
ENSSSCG00000031941	19.8718	24.7828	23.6702	17.5455	14.9245	17.7159	13.767	20.0448	22.1851	27.3641
ENSSSCG00000035904	853.733	1236.35	1223.56	1101.76	812.899	1080.73	821.503	846.734	816.914	981.412
ENSSSCG00000043356	4.86516	9.06555	9.4232	10.6899	3.87649	8.47021	6.02633	5.93684	5.96199	8.71357
ENSSSCG00000035727	56.9429	86.9542	91.4275	87.1463	61.733	75.1582	51.3277	69.4547	63.0673	88.5838
ENSSSCG00000004710	20.9682	15.0199	16.6028	18.5912	25.1002	20.6387	19.17	16.7891	21.9417	14.0815
ENSSSCG00000038459	25.5592	29.4496	35.7857	26.4925	20.1093	23.9194	26.9107	22.1514	15.3714	17.6019
ENSSSCG00000040710	62.0137	53.3205	57.9975	56.1222	50.6851	48.1371	68.1599	62.6241	61.4044	66.5127
ENSSSCG00000004709	4.31697	5.20331	3.36543	3.71824	5.28171	4.53335	5.92243	5.48998	3.77187	3.37058
ENSSSCG00000063043	3.56322	2.41391	3.36543	2.55629	2.27744	1.72983	4.36389	4.14941	2.96071	2.37189
ENSSSCG00000053436	2.53537	0.321854	2.13144	0.348585	1.64751	0.775442	4.31194	0.766044	1.01394	0.499345
ENSSSCG00000005609	87.1617	113.668	66.8598	136.064	60.8608	86.9092	121.825	120.652	93.8506	153.748
ENSSSCG00000005610	13.5676	14.9662	8.18921	14.6406	9.01283	9.12636	16.1568	16.4061	15.6958	19.3746
ENSSSCG00000005611	16.5141	14.7516	16.4906	16.9645	11.3872	13.6597	17.2997	14.491	16.1825	27.2143
ENSSSCG00000033019	345.015	522.155	512.218	396.922	354.408	454.648	319.447	302.779	290.191	303.152
ENSSSCG00000004776	16.5141	12.7132	4.93596	8.71463	9.01283	8.47021	28.0536	8.80951	11.4778	11.7096
ENSSSCG00000004774	97.7829	107.124	77.7414	73.2029	98.6566	99.6145	109.617	92.5637	120.619	97.4721
ENSSSCG00000005613	27.2038	26.8212	29.8401	24.5172	25.8271	24.8141	32.8851	24.9603	24.7808	28.962
ENSSSCG00000004708	25.2166	29.0205	21.5387	27.8868	20.3516	26.4247	26.1834	25.4071	24.9836	23.619
ENSSSCG00000005614	34.9469	33.3655	21.9875	13.3624	18.5587	19.0878	22.8585	20.8747	38.4082	24.8923
ENSSSCG00000005617	791.925	855.703	427.185	724.127	713.758	602.996	915.015	891.42	594.13	861.744
ENSSSCG00000005615	4.65959	3.00397	3.70197	3.60205	3.1981	3.81756	3.94828	2.29813	3.65019	3.27071
ENSSSCG00000005616	1.57604	1.28742	2.58016	0.813365	1.2114	1.55088	1.61048	0.957555	0.730039	1.34823
ENSSSCG00000005619	8.63395	9.17284	12.2277	10.2252	8.14062	10.0807	10.4941	10.6608	6.89481	10.0868
ENSSSCG00000005620	26.3815	20.7596	7.85267	15.5701	16.1843	16.2843	22.5987	16.2146	23.6046	41.146
ENSSSCG00000005621	209.887	225.995	197.999	177.546	140.91	213.843	153.567	178.361	161.42	207.802
ENSSSCG00000005626	19.9403	15.2344	30.8498	15.6863	13.277	15.0316	12.0007	14.4272	13.5057	9.48755
ENSSSCG00000005625	34.6728	43.5039	41.0582	23.82	28.5406	28.3931	20.157	17.1722	49.156	50.3839
ENSSSCG00000005627	161.03	180.614	133.944	142.339	110.48	142.622	129.67	157.741	131.204	184.832
ENSSSCG00000005623	128.344	157.816	164.345	111.663	158.112	168.51	168.062	114.204	156.147	149.129
ENSSSCG00000005628	19.3921	26.7675	32.6447	20.6827	17.105	20.1615	23.5339	30.4503	22.7123	23.7438
ENSSSCG00000005629	4.24845	2.03841	1.00963	2.4401	2.13207	2.98247	2.49365	4.08557	4.17745	5.51776
ENSSSCG00000032481	33.5765	32.6145	42.9653	29.8621	21.9021	33.2247	30.7551	28.9182	21.4145	21.7465
ENSSSCG00000005631	98.3996	136.305	194.858	126.536	95.3616	119.895	126.969	123.461	80.1015	93.4774
ENSSSCG00000005636	39.2639	43.7721	35.2248	33.2318	26.1178	33.7616	52.4187	68.3056	65.9874	140.965
ENSSSCG00000022655	37.2767	60.1331	49.584	54.2631	33.0955	47.7792	48.5223	59.5599	44.2485	68.0108
ENSSSCG00000005638	83.53	5.5788	3.36543	2.67249	1.45368	4.7123	5.40292	2.48964	2.39291	9.43762
ENSSSCG00000022295	195.977	280.013	143.928	170.574	146.822	235.019	225.364	178.105	145.805	204.157
ENSSSCG00000005640	61.4655	58.3092	90.9787	49.9639	36.972	48.8528	55.5877	54.836	51.6705	71.8557
ENSSSCG00000005641	1336.55	1174.02	511.882	823.707	842.845	750.509	1340.96	1129.53	943.413	1356.47
ENSSSCG00000005643	127.316	133.784	104.889	112.012	99.7711	116.495	118.085	118.098	106.626	126.459
ENSSSCG00000032748	41.3196	57.8264	46.3307	54.6117	33.4832	45.0949	35.7424	41.2387	32.649	53.1303
ENSSSCG00000005645	34.1932	40.1781	52.1641	39.1577	27.62	33.4037	29.716	47.1756	34.3929	59.9963
ENSSSCG00000005646	61.6025	69.3059	85.4819	72.1571	51.2665	72.3547	51.1199	49.9205	61.9316	61.9437
ENSSSCG00000005648	44.1976	42.7529	36.0101	35.3233	32.2233	31.6142	42.1324	32.493	36.4208	50.1342
ENSSSCG00000005649	44.1976	71.1297	81.4434	65.3016	53.3986	67.881	54.237	64.4754	54.7529	65.2144
ENSSSCG00000005650	6.64677	7.13443	15.7053	10.8061	5.62091	5.66669	8.41608	8.618	4.78581	13.0828
ENSSSCG00000005651	39.3324	37.4424	56.2027	33.348	29.7036	33.6423	41.7167	27.3861	34.5146	36.9016
ENSSSCG00000005652	21.0367	12.7669	18.9586	15.4539	18.3649	16.4632	12.8839	15.7039	16.7909	17.6518
ENSSSCG00000005654	1553.15	1482.14	862.223	973.017	1163.67	1162.27	1531.26	1291.81	1291.76	1713.05
ENSSSCG00000005655	22.2701	34.0629	43.8627	31.4889	19.7701	35.73	19.4817	25.7902	24.4157	29.0619
ENSSSCG00000005656	260.32	245.092	274.843	314.54	349.756	301.17	275.393	267.669	273.927	198.714
ENSSSCG00000005657	4.59107	8.85099	6.73086	5.92595	3.82803	6.14389	2.07804	0.893718	0.486693	0.549279
ENSSSCG00000063201	10.5526	14.4298	16.3784	17.3131	9.01283	10.3193	9.87071	7.85195	5.11027	6.29175
ENSSSCG00000005660	46.5274	48.3317	40.4973	34.5099	35.5668	40.9791	40.2621	31.5355	38.3676	40.9712
ENSSSCG00000005661	6.03006	2.41391	1.7949	3.25346	2.4228	3.81756	3.42877	2.04278	1.3384	1.67281
ENSSSCG00000005662	15.1437	20.6523	25.4651	17.0807	14.5853	16.6422	17.9231	14.108	16.7098	21.4219
ENSSSCG00000024341	46.3903	47.5271	44.1993	43.2246	35.0822	45.6318	49.8731	45.8988	43.924	61.719
ENSSSCG00000005689	101.963	137.11	170.291	147.335	132.818	119.478	127.176	149.379	133.719	136.496
ENSSSCG00000038868	102.237	115.921	104.665	94.0018	101.37	88.8179	125.774	94.9895	110.033	91.5798
ENSSSCG00000039311	915.609	1089.96	570.216	759.799	923.331	1064.5	1018.03	707.25	1154.35	917.696
ENSSSCG00000005699	5.55039	0.0536423	0.560905	1.39434	0.290736	1.07369	0.415609	1.14907	0.283904	2.34692
ENSSSCG00000055491	21.6534	26.8212	23.3336	23.0066	21.3691	16.4036	24.7287	23.492	20.4411	19.075
ENSSSCG00000005666	13.9788	9.87019	11.8912	9.06321	8.28599	9.18601	11.741	7.46893	7.98987	6.89096
ENSSSCG00000005673	8.70247	8.47549	6.73086	9.64419	2.37435	7.45617	9.76681	8.55416	19.995	49.8096
ENSSSCG00000005659	55.9836	42.5384	30.7376	22.8904	40.5577	28.3931	61.9777	38.2384	52.36	40.8464
ENSSSCG00000024623	33.2338	28.1622	29.0549	46.8266	47.6808	35.2528	36.2619	43.2815	51.0216	25.0671
ENSSSCG00000032702	25.0796	10.7821	8.30139	15.1054	17.3957	25.5896	14.7022	13.0228	15.5336	14.7556
ENSSSCG00000012014	17.1994	11.2112	8.30139	10.4576	18.801	16.7615	16.0009	14.2357	22.0634	15.6794
ENSSSCG00000012000	14.4584	11.104	15.0322	20.6827	29.4613	22.3089	16.0529	22.9175	32.0406	15.0802
ENSSSCG00000012001	35.2895	12.3377	20.4169	12.7815	27.2808	21.1159	24.7287	13.0228	16.9126	8.21422
ENSSSCG00000012002	65.6454	55.0907	41.5069	66.8121	155.253	85.1793	102.759	42.707	42.0584	28.5875
ENSSSCG00000037517	6.23563	4.5596	1.90708	6.50692	13.9069	6.08424	10.0785	3.00034	3.28518	1.67281
ENSSSCG00000012006	1.78161	4.13046	6.73086	9.06321	3.39193	2.20703	6.85755	6.3837	7.42206	3.74509
ENSSSCG00000012007	39.4695	20.3841	20.7535	44.2703	89.1107	32.0317	60.9387	43.9199	41.5717	12.8581
ENSSSCG00000038062	4.1114	5.9543	6.50649	4.99639	3.1981	5.60704	1.61048	6.12835	10.0178	0.474378
ENSSSCG00000021038	15.6233	10.8358	9.31102	15.8025	23.5012	11.9895	22.4429	20.3002	22.9962	15.3549
ENSSSCG00000033025	8.22281	11.4795	19.5195	27.8868	15.9421	10.2597	14.2346	24.0666	8.59824	8.91331
ENSSSCG00000012018	3.2206	6.06158	10.2085	9.76038	7.80143	5.72634	4.93536	5.93684	2.92016	3.86992
ENSSSCG00000011491	53.3112	47.098	57.3245	104.692	104.277	99.6145	72.1601	85.5416	91.3765	57.924
ENSSSCG00000011493	22.1331	25.3192	26.2503	29.0488	26.4086	37.5791	21.5078	29.5565	28.1876	35.803
ENSSSCG00000011494	59.958	47.098	49.584	58.6785	65.7064	57.9792	65.7182	61.1559	53.6173	49.1605
ENSSSCG00000011495	174.735	121.232	96.9243	129.557	252.941	163.559	165.724	141.207	184.538	288.821
ENSSSCG00000011487	27.3408	30.2006	4.37506	18.7074	4.02185	15.3895	13.8709	15.5124	11.6806	18.8253
ENSSSCG00000011489	109.706	100.472	67.0842	161.511	169.79	131.169	151.541	127.61	130.961	116.622
ENSSSCG00000027617	91.0676	72.4172	229.747	88.0758	158.645	147.453	139.748	76.1576	83.5895	46.6638
ENSSSCG00000035818	3.70026	5.25695	5.49687	3.60205	3.87649	3.63861	4.51975	1.97895	4.13689	5.24312
ENSSSCG00000054111	0.959327	0.268212	0.897448	0.116195	0.436105	0.596494	1.03902	0.255348	0.811154	0.99869
ENSSSCG00000011485	47.4182	23.9781	17.949	27.7706	68.6623	40.8002	37.4048	36.0679	45.7086	22.0461
ENSSSCG00000011486	8.35985	5.73973	7.0674	10.4576	9.64276	11.4527	9.61096	8.36265	8.07099	7.36534
ENSSSCG00000011497	69.9624	60.7768	40.7217	54.4955	114.259	88.7583	97.3044	55.9212	82.535	90.8308
ENSSSCG00000011498	14.664	12.8205	15.5932	11.9681	11.8717	11.393	12.8839	13.7888	12.9379	12.3089
ENSSSCG00000011499	79.2816	106.265	105.114	70.879	77.8205	110.888	87.0181	113.311	245.739	128.681
ENSSSCG00000011496	6.57824	1.18013	2.13144	1.27815	1.59905	1.49123	5.45487	3.83022	8.35489	3.52038
ENSSSCG00000011500	5.07073	3.86225	5.60905	13.2462	13.8584	8.58951	4.8834	7.72428	6.93537	2.69646
ENSSSCG00000011501	46.5274	56.9145	63.9431	53.5659	95.41	74.3231	46.2884	61.2835	70.5704	57.3997
ENSSSCG00000042118	29.9447	16.951	0.560905	24.1686	73.2171	37.2212	43.3792	30.2587	16.7098	12.2589
ENSSSCG00000033199	4.52254	4.77417	2.9167	14.7568	19.4309	5.36845	5.35096	8.74567	11.0317	8.6137
ENSSSCG00000011504	9.04509	8.58277	12.1155	10.5737	15.5059	11.7509	8.10437	9.12869	8.39545	5.59266
ENSSSCG00000011510	16.7882	13.6252	12.9008	23.7038	27.8622	20.4001	22.8065	24.0666	27.9848	14.7806
ENSSSCG00000011506	36.7971	28.0549	23.8945	50.7772	67.5478	41.8739	41.2492	45.1328	43.0723	26.1657
ENSSSCG00000033154	162.058	175.732	158.512	221.119	224.691	209.847	187.907	187.042	161.663	133.725
ENSSSCG00000011511	12.0601	14.3761	29.2792	24.5172	20.933	11.4527	30.807	27.4499	7.38151	13.2077
ENSSSCG00000011577	95.5216	52.7304	36.3466	27.3058	65.125	37.5791	151.334	88.2866	126.5	83.7651
ENSSSCG00000011538	14.3899	9.60198	8.97448	8.01746	7.84989	9.9018	3.22097	2.29813	2.63625	4.11959
ENSSSCG00000021585	0.20557	0.750993	0.897448	0.116195	0.24228	0.119299	0.571462	0.510696	0.324462	0.749017
ENSSSCG00000023891	28.7798	19.3649	18.8464	25.2143	28.7829	25.8282	31.7421	33.0037	32.8923	30.3851
ENSSSCG00000039010	3.83731	4.66688	6.05777	2.90488	5.91164	7.15793	7.89657	4.08557	3.00127	3.02104
ENSSSCG00000036136	83.8726	52.8377	26.026	77.3859	33.6285	61.3792	98.9149	190.617	149.455	226.128
ENSSSCG00000011535	102.031	76.7085	80.6581	184.053	204.388	141.011	115.487	144.144	156.066	104.962
ENSSSCG00000044623	0.137047	0.107285	1.00963	0.92956	1.11449	1.72983	0.155853	0.255348	1.3384	0.798952
ENSSSCG00000034197	25.6963	21.3496	20.8657	17.6616	19.2371	15.9264	29.2485	27.5776	25.7136	17.7767
ENSSSCG00000011609	16.4456	15.8245	31.1863	26.9572	12.0171	7.03863	21.3	31.0886	8.23322	14.8555
ENSSSCG00000028031	65.0287	91.031	116.219	94.3504	77.3844	80.2284	88.6805	72.1997	63.7973	86.861
ENSSSCG00000011610	8.97656	8.85099	10.9937	5.46117	5.76627	7.63512	5.66267	8.1073	4.82637	4.76874
ENSSSCG00000026158	6.57824	3.70132	5.60905	7.55268	8.18908	5.60704	5.14316	9.25637	7.25983	6.81606
ENSSSCG00000033624	185.287	201.695	134.281	188.236	213.788	216.229	203.856	210.917	232.355	233.044
ENSSSCG00000011542	15.6919	13.8397	13.7983	14.6406	22.7259	15.9264	16.8322	17.4275	23.6452	20.0986
ENSSSCG00000011540	92.5066	94.8933	82.7895	113.755	81.6	111.008	93.1483	81.9029	151.28	192.273
ENSSSCG00000011543	87.6414	78.8542	74.9369	66.2312	78.2081	65.8529	85.4596	77.562	60.8366	76.5496
ENSSSCG00000011546	42.6901	43.8794	48.35	30.3269	34.5007	36.5054	41.8206	36.1317	33.5007	44.7413
ENSSSCG00000054876	16.103	33.2582	6.84304	24.5172	4.79715	22.0703	31.0668	21.5131	24.1318	43.418
ENSSSCG00000011548	23.2979	25.802	24.1189	20.4503	19.2855	17.2983	27.7938	29.8119	25.308	25.117
ENSSSCG00000011549	3.2206	2.62847	2.3558	1.39434	2.08361	1.13334	1.87024	1.91511	1.50064	1.69777
ENSSSCG00000011550	42.6215	38.4079	24.0067	25.4467	30.2366	22.7264	36.7294	27.4499	23.2801	36.5271
ENSSSCG00000011552	236.611	246.487	271.366	176.152	205.308	212.173	240.17	205.172	174.398	188.303
ENSSSCG00000011551	42.8956	49.2973	36.571	25.2143	36.2451	27.2001	56.9904	36.7701	45.3435	59.6717
ENSSSCG00000011555	21.9275	16.8437	15.9297	13.3624	18.171	10.9755	20.5207	14.108	15.777	15.3798
ENSSSCG00000011557	1.85013	1.55563	0.673086	0.69717	1.11449	0.894741	0.259756	0.127674	0.0405577	0.0749017
ENSSSCG00000032623	1.64456	0.804635	0.336543	0.92956	1.40523	0.536845	2.70146	0.702207	1.37896	1.64784
ENSSSCG00000011560	88.4637	74.0264	42.7409	61.0024	63.6228	48.9721	98.0837	73.2849	78.6009	140.591
ENSSSCG00000011561	75.2387	68.0721	46.8916	75.4106	54.0285	57.0248	87.6935	77.562	68.5425	82.4668
ENSSSCG00000011562	129.509	137.861	170.515	155.818	148.518	140.355	135.021	145.931	128.122	158.742
ENSSSCG00000011563	4.65959	2.84304	7.96485	1.74293	6.63848	2.56492	5.71462	3.95789	2.79848	4.94351
ENSSSCG00000011565	173.433	205.397	287.744	238.432	239.082	204.538	178.348	177.339	145.44	141.539
ENSSSCG00000011567	14.5955	14.5371	24.4554	14.873	36.2936	19.3861	16.2087	16.4699	13.8302	15.0053
ENSSSCG00000011570	8.90804	7.02715	17.2759	9.4118	8.52827	6.20354	20.3648	24.4496	20.2383	10.4613
ENSSSCG00000011569	25.8333	22.8516	23.3336	22.5418	23.162	19.9825	30.4953	24.5772	23.2801	25.8161
ENSSSCG00000011572	66.5362	79.6589	89.0717	66.9283	52.8171	63.7652	59.1204	61.9219	57.3486	65.4391
ENSSSCG00000023084	402.917	482.674	458.596	570.401	413.476	364.04	673.442	694.866	515.61	705.574
ENSSSCG00000039850	94.2882	92.694	59.1194	84.009	115.374	106.653	143.021	105.969	190.256	145.584
ENSSSCG00000011600	19.4606	20.5987	20.9778	22.1933	21.8052	21.6527	18.2348	24.6411	20.4411	19.3246
ENSSSCG00000011601	15.1437	17.9702	21.8753	28.9326	25.5848	23.0247	14.1307	12.7036	18.5754	14.7057
ENSSSCG00000011602	47.007	41.09	53.1738	40.2035	36.0029	33.7019	33.5085	37.1531	34.5146	38.4496
ENSSSCG00000011603	32.8912	21.5106	23.8945	26.9572	31.8841	23.8598	30.4434	26.4285	28.431	23.7438
ENSSSCG00000011604	31.1781	37.8178	51.7154	40.5521	40.2185	38.8914	33.5085	36.8978	29.4043	41.6204
ENSSSCG00000011576	16.1715	25.9092	14.247	23.82	18.3164	23.8001	29.1446	27.8968	56.8619	37.2761
ENSSSCG00000011575	33.645	34.3847	33.0934	30.9079	31.981	33.8809	43.1714	38.366	39.9899	48.8859
ENSSSCG00000030581	80.3094	93.8204	75.61	81.5689	74.9131	82.4951	87.6415	81.073	91.5793	123.987
ENSSSCG00000011578	7.81167	7.77814	7.0674	6.39073	9.78813	8.64916	8.93559	6.70289	9.16605	12.5336
ENSSSCG00000023225	221.262	176.269	86.8281	109.572	180.16	140.892	258.924	127.419	116.887	125.735
ENSSSCG00000033000	7.05791	6.65165	7.96485	5.46117	7.84989	5.78599	5.19511	5.74533	2.63625	0.99869
ENSSSCG00000011579	1.09637	0.482781	1.00963	0.23239	0.0969122	0.119299	0.519511	1.2129	6.48924	0.324574
ENSSSCG00000011580	13.225	9.87019	6.50649	7.32029	8.43136	10.4386	8.77974	7.34126	10.9506	9.9869
ENSSSCG00000029877	17.4049	12.8742	15.481	18.1264	18.5102	16.9404	18.9102	18.5766	18.6971	17.7018
ENSSSCG00000024453	55.8466	54.7688	52.8372	42.6436	49.2798	39.0107	56.1592	47.6224	63.3512	78.0226
ENSSSCG00000056163	0.274094	0.0536423	0.673086	0.46478	0.629929	0.715793	0.363658	0.63837	0.405577	0.848886
ENSSSCG00000011583	1.57604	1.28742	0.897448	1.04576	1.11449	0.417546	1.61048	2.04278	0.89227	1.42313
ENSSSCG00000011582	40.2232	31.3271	33.9908	34.3937	32.8048	40.6212	37.7685	38.0469	41.45	67.4116
ENSSSCG00000035811	446.361	610.182	704.496	610.837	579.292	694.2	446	474.373	478.054	518.12
ENSSSCG00000011587	1.1649	1.34106	2.58016	0.580975	1.11449	1.01404	0.311707	1.46825	0.52725	0.249672
ENSSSCG00000033303	22.2016	18.3457	24.4554	20.9151	29.3644	24.4562	29.0926	28.9182	26.7275	18.0763
ENSSSCG00000011589	52.2148	40.7145	52.1641	32.9994	35.6637	45.2142	43.1714	45.7073	39.7871	56.4759
ENSSSCG00000011592	64.6175	34.9748	54.0712	31.3727	37.1174	44.6774	59.1723	41.0472	36.3803	38.0501
ENSSSCG00000011593	34.6728	31.5953	31.2985	34.5099	47.6323	28.6317	46.808	45.6435	41.7745	42.4693
ENSSSCG00000044894	0.137047	0.429139	1.34617	1.16195	0.24228	0.596494	0.103902	0.702207	0.121673	0.324574
ENSSSCG00000055507	4.59107	2.52119	1.00963	1.16195	2.51972	1.72983	3.16902	1.46825	1.46008	2.59659
ENSSSCG00000036643	62.4248	60.2403	77.8536	84.8224	82.1815	78.7968	68.3677	67.0927	76.2485	77.6981
ENSSSCG00000034318	31.6578	41.1437	47.0038	39.8549	33.8708	39.0704	27.586	33.3229	32.7301	39.7478
ENSSSCG00000011594	43.0327	26.8748	27.9331	40.2035	58.4865	48.1371	46.808	40.6003	53.739	34.8293
ENSSSCG00000011598	12.3342	12.4987	7.6283	6.62312	12.0656	13.2422	6.96145	2.17046	6.327	7.56507
ENSSSCG00000040702	35.0154	41.7874	39.7121	52.7525	35.7606	47.6002	37.5087	38.9406	42.0989	41.5205
ENSSSCG00000011599	15.5548	17.3265	5.2725	17.1969	6.34775	12.8246	19.118	13.7888	16.5881	17.7767
ENSSSCG00000027812	206.804	236.885	129.345	225.535	148.033	172.088	234.923	232.175	199.787	239.885
ENSSSCG00000023354	48.0349	50.6384	37.3563	34.7423	41.4299	34.7159	49.3016	36.5148	39.9899	50.5337
ENSSSCG00000024552	5.00221	9.28012	16.715	3.83444	5.62091	11.9895	6.44194	6.95823	4.74525	3.69515
ENSSSCG00000011735	0.548187	0.375496	0.336543	0.92956	1.55059	0.775442	1.71439	0.702207	0.932828	0.374509
ENSSSCG00000011736	46.0477	50.6384	41.8435	48.5695	54.5131	64.0038	36.8333	39.1321	52.1572	59.1224
ENSSSCG00000023393	1.98718	1.0192	3.81415	2.4401	1.35677	2.86317	0.519511	2.29813	3.24462	1.82261
ENSSSCG00000011746	23.3665	19.3649	18.1733	36.7176	64.1559	28.5124	31.4824	22.8536	29.8099	17.7517
ENSSSCG00000040946	6.1671	6.75893	6.16995	24.9819	31.3995	9.3053	8.20828	13.5973	14.033	5.24312
ENSSSCG00000036114	14.9381	11.3185	12.6764	23.1228	21.7568	23.5615	8.83169	13.1504	17.7643	10.4363
ENSSSCG00000011738	0.0685234	0.750993	4.93596	0.92956	0.436105	0.715793	0.311707	0.766044	0.202789	0.27464
ENSSSCG00000011739	13.9102	12.0695	16.1541	27.1896	34.6946	20.2808	24.417	19.8533	32.7706	12.8831
ENSSSCG00000011740	108.541	120.91	39.3755	151.286	394.384	156.878	131.488	82.0306	96.4057	97.8466
ENSSSCG00000011741	42.3474	44.2549	56.8757	43.1084	46.2756	40.7405	40.1582	52.091	56.7403	43.6178
ENSSSCG00000035525	9.31918	6.3298	12.6764	5.92595	7.12304	9.6632	4.72755	8.29881	7.50318	5.7924
ENSSSCG00000011743	10.2785	7.7245	7.0674	9.87658	10.7088	9.96145	3.84438	4.34092	3.97466	3.24574
ENSSSCG00000026829	12.6768	14.2689	15.7053	24.9819	32.8532	21.2948	17.6634	18.3212	25.1863	15.8542
ENSSSCG00000029608	408.605	537.711	464.429	693.684	605.023	706.905	360.956	484.97	483.691	383.347
ENSSSCG00000030467	8.01724	7.29536	10.0963	10.2252	23.8888	11.0351	14.0268	7.91579	13.2624	15.1551
ENSSSCG00000011745	28.0261	16.6828	16.715	33.348	53.1079	30.958	35.8982	30.5141	36.867	19.025
ENSSSCG00000020927	0.61671	0.590066	0.897448	1.27815	0.726841	1.07369	0.311707	0.957555	0.365019	0.474378
ENSSSCG00000028905	97.9884	94.1423	104.777	108.759	143.818	137.074	116.059	99.7134	159.676	135.048
ENSSSCG00000011750	21.9275	3.70132	10.2085	6.9717	8.43136	4.41405	6.02633	8.23497	2.71737	3.24574
ENSSSCG00000011752	9.25066	2.57483	2.58016	1.74293	3.10119	2.80352	4.41584	2.87267	7.13816	5.26809
ENSSSCG00000020906	54.2705	25.7483	11.4425	16.0349	62.363	63.288	64.0557	60.6452	21.8606	2.8213
ENSSSCG00000011755	61.3284	38.5688	45.882	60.4214	87.2694	50.523	66.1338	76.2214	76.1268	52.5061
ENSSSCG00000026579	0.61671	1.34106	1.68271	2.09151	1.11449	2.26668	0.831218	1.27674	1.8251	0.848886
ENSSSCG00000035746	1.37047	1.07285	1.90708	1.39434	2.47126	2.08773	1.76634	2.48964	2.14956	1.32326
ENSSSCG00000029352	32.7542	26.4457	36.0101	37.6472	27.8138	35.551	41.0414	56.5596	48.5476	52.0317
ENSSSCG00000011726	1.30194	3.21854	5.04814	4.6478	5.37862	8.17197	3.74048	1.91511	1.29785	0.599214
ENSSSCG00000011727	4.04288	4.39867	4.15069	3.02107	6.05701	4.9509	5.81852	2.87267	2.63625	1.79764
ENSSSCG00000011756	40.9085	22.7444	25.5773	26.3763	54.5615	39.0107	42.496	41.2387	38.7732	21.6716
ENSSSCG00000024205	11.5119	19.0967	12.5643	11.2709	22.1929	24.0984	18.2868	11.2992	26.9709	25.4167
ENSSSCG00000011747	143.831	139.577	321.959	409.007	204.242	73.3687	182.972	318.866	41.45	79.3209
ENSSSCG00000011748	4.04288	5.84701	4.03851	3.36966	3.10119	4.11581	11.5331	2.9365	7.34095	6.14194
ENSSSCG00000024916	46.2533	37.3887	44.9846	73.6677	83.5383	62.0354	41.8726	55.0275	71.6655	40.9463
ENSSSCG00000062384	5.75596	4.88145	16.6028	7.78507	6.49311	13.0036	1.66244	3.70255	14.6413	3.046
ENSSSCG00000023582	0.753757	0.429139	3.47761	0.116195	1.35677	0.894741	1.19488	0.63837	0.648924	0.174771
ENSSSCG00000011723	11.5119	2.09205	23.3336	1.39434	3.1981	3.40002	1.87024	1.40441	1.29785	0.674116
ENSSSCG00000026718	9.73032	19.204	2.9167	17.894	6.59003	15.7474	30.7551	8.23497	8.59824	12.7583
ENSSSCG00000011666	10.0729	9.01191	2.46798	8.36604	11.581	8.47021	20.209	10.4054	12.8568	14.1564
ENSSSCG00000027467	11.1008	9.01191	19.1829	5.57736	10.8542	11.393	7.27316	10.5331	9.12549	5.99214
ENSSSCG00000031098	8.29133	4.93509	5.60905	5.46117	7.41378	5.01055	6.75364	6.06452	7.17872	5.76743
ENSSSCG00000036610	43.1697	42.9139	37.0197	50.5448	60.4247	48.4353	48.2106	53.9423	50.2105	42.8688
ENSSSCG00000025316	24.9425	23.2271	23.558	32.9994	47.8262	31.4352	25.5599	33.0676	34.8391	18.1762
ENSSSCG00000028855	30.3559	18.0775	20.6413	30.3269	37.6988	27.9756	38.1321	34.089	38.6921	24.0934
ENSSSCG00000025810	29.7391	20.2768	76.283	23.7038	13.81	25.7685	35.6904	20.4278	21.9417	19.3246
ENSSSCG00000047110	0.20557	0.160927	1.7949	0.580975	0.726841	2.14738	0.415609	0	0.811154	0.898821
ENSSSCG00000030567	34.6043	36.6914	48.1256	52.5202	52.9625	49.2107	35.2229	39.3236	44.3701	37.4758
ENSSSCG00000027646	24.1888	17.2728	36.3466	31.3727	35.6637	27.4984	30.2875	39.2598	34.5146	45.1408
ENSSSCG00000011997	23.572	20.2232	27.9331	59.7242	58.7288	39.6668	34.2877	36.834	25.7542	14.8305
ENSSSCG00000011733	11.3749	5.63245	11.5546	15.5701	21.6599	14.1369	15.897	16.7253	19.0216	7.44024
ENSSSCG00000032398	2.12422	1.93112	1.90708	1.27815	2.56817	2.62457	1.50658	1.91511	2.02789	1.523
ENSSSCG00000034645	28.9169	23.4953	27.5965	48.9181	64.7858	46.8844	25.7158	34.5997	44.9785	24.0934
ENSSSCG00000036885	7.46905	4.98874	4.37506	11.2709	17.5896	10.9755	9.29925	10.0862	15.9797	6.84102
ENSSSCG00000011731	13.8417	11.5867	20.5291	27.7706	31.2057	31.0773	12.3644	16.0231	24.6997	8.5388
ENSSSCG00000032182	57.8337	50.9602	68.0938	105.737	120.753	97.6461	64.1596	77.0513	88.1319	62.3182
ENSSSCG00000011999	13.088	10.2993	9.08666	15.1054	27.6684	15.6878	21.3	17.4913	22.9557	13.5822
ENSSSCG00000027432	2.87798	1.82384	1.00963	2.3239	2.32589	1.67018	4.51975	1.91511	1.25729	0.798952
ENSSSCG00000027571	12.6083	12.0159	17.949	17.1969	15.6029	21.0562	7.89657	13.2781	19.8733	17.6768
ENSSSCG00000011732	11.9231	16.4682	44.7602	49.9639	31.3026	20.2211	18.1309	40.4088	15.0875	15.5546
ENSSSCG00000031077	61.0543	57.3973	62.7091	93.4208	115.471	84.7021	67.3806	66.582	84.0356	58.2236
ENSSSCG00000023434	20.557	17.1119	9.64756	32.6508	40.5093	34.1195	29.1446	27.0031	31.5945	22.2957
ENSSSCG00000025463	29.2595	13.1424	14.8079	11.0385	23.4527	18.372	15.949	13.1504	29.6477	11.1853
ENSSSCG00000021774	31.6578	16.4146	18.3977	31.1403	49.3767	34.7159	39.8465	31.6632	24.3346	16.5533
ENSSSCG00000022952	18.7754	13.7861	10.9937	24.1686	36.9235	22.0703	21.4558	26.8115	20.8467	12.4087
ENSSSCG00000029080	4.17993	2.95033	6.73086	9.99277	11.581	4.593	4.4678	7.78812	8.47656	6.01711
ENSSSCG00000011720	57.7652	48.3854	73.3663	87.9596	97.8813	67.3442	55.276	72.3273	81.2371	44.1671
ENSSSCG00000037044	3.15208	2.30662	11.2181	0.348585	2.03516	2.56492	1.40268	3.25569	1.54119	1.2983
ENSSSCG00000011624	3.97436	3.43311	5.2725	3.13727	3.77957	2.08773	5.03926	3.19185	1.70342	1.77267
ENSSSCG00000058656	16.5141	6.00794	38.1415	9.06321	11.5325	5.3088	6.28608	16.5976	8.07099	2.8962
ENSSSCG00000011623	28.7113	27.143	24.792	27.422	14.6822	26.4247	24.3131	23.6835	24.4563	48.811
ENSSSCG00000027556	23.5035	40.5536	48.4622	50.3125	27.0869	36.3861	26.4431	31.8547	25.3891	25.117
ENSSSCG00000025651	38.7157	27.6794	28.3818	33.8128	46.5663	27.6773	38.0282	41.8132	41.0444	35.4785
ENSSSCG00000033185	15.0066	14.8589	15.7053	15.6863	28.2499	16.2843	14.0788	17.0445	14.2763	6.36665
ENSSSCG00000011650	12.8139	8.3682	14.9201	19.2884	24.3734	19.2071	12.4163	14.108	29.4449	17.9015
ENSSSCG00000011653	17.3364	22.6371	21.8753	18.3588	18.9948	23.4422	19.7934	19.8533	27.052	19.4994
ENSSSCG00000020984	5.00221	23.4953	5.49687	12.5491	80.2433	40.9791	68.8352	6.70289	7.8682	11.5349
ENSSSCG00000028623	12.7453	4.93509	4.15069	3.02107	8.77055	11.6913	16.4685	2.04278	2.02789	2.39686
ENSSSCG00000026018	26.0389	21.5106	29.8401	39.6225	49.3767	35.3124	22.339	30.0672	29.891	12.4587
ENSSSCG00000026130	5.07073	0.804635	4.59942	2.3239	3.77957	3.57896	3.37682	1.27674	1.94677	0.773985
ENSSSCG00000011729	137.115	106.265	88.062	109.223	190.142	108.562	127.28	111.332	95.2295	116.048
ENSSSCG00000038366	5.48187	5.5788	7.85267	3.36966	4.84561	3.87721	5.61072	3.70255	6.00254	3.49541
ENSSSCG00000035935	3.97436	2.89669	0.673086	3.25346	7.80143	2.80352	5.92243	4.91545	3.73131	2.57163
ENSSSCG00000011652	17.2679	15.2881	16.4906	15.2215	21.2238	20.5194	14.91	15.257	26.4436	18.5756
ENSSSCG00000059095	8.01724	6.06158	13.2374	7.66887	11.1934	7.99302	7.42901	8.618	7.74652	7.0158
ENSSSCG00000021508	19.5292	18.292	8.63793	18.0102	25.9725	26.1264	19.118	19.4065	21.2117	14.0566
ENSSSCG00000025701	23.5035	22.8516	18.9586	29.8621	34.1131	26.8422	18.2868	23.3643	35.9341	23.1946
ENSSSCG00000060620	0.685234	0.268212	0.224362	0.69717	0.290736	1.67018	0.415609	0.319185	1.0545	2.72143
ENSSSCG00000027443	316.921	453.278	403.066	400.757	514.313	451.904	498.055	369.68	585.37	513.926
ENSSSCG00000027505	14.7325	7.83178	11.5546	8.59843	7.46224	8.29127	13.819	13.3419	7.82764	9.81213
ENSSSCG00000026746	4.59107	5.84701	8.18921	11.7357	12.0171	11.0948	5.50682	7.78812	9.61218	5.24312
ENSSSCG00000023814	11.7175	16.5218	13.1252	18.9398	17.2504	18.3124	13.767	17.8744	15.0875	14.3562
ENSSSCG00000021203	13.1565	10.6748	7.17958	21.3799	24.9064	16.5825	17.1958	15.6401	21.5767	10.4363
ENSSSCG00000035771	42.553	35.6722	41.3948	47.1752	55.143	45.5125	44.8858	40.6003	55.3207	46.8635
ENSSSCG00000011662	74.3479	70.0569	65.5137	61.8158	88.3839	70.267	92.1093	74.3063	71.7061	58.5232
ENSSSCG00000024001	120.259	85.4522	23.6702	61.5834	52.2357	74.86	107.902	101.948	79.8582	60.2959
ENSSSCG00000031557	47.4182	67.6966	82.3408	51.7068	38.8133	51.4178	51.5355	40.9834	34.2713	49.7597
ENSSSCG00000023929	55.4354	43.7721	19.7438	48.8019	34.4523	41.4563	51.8472	52.2825	50.4132	53.7794
ENSSSCG00000056342	1.78161	0.536423	0.560905	0.580975	0.775297	1.31229	1.40268	0.766044	2.109	1.64784
ENSSSCG00000028724	5.55039	5.52516	9.19884	4.41541	5.28171	5.36845	4.93536	4.08557	4.9886	3.89489
ENSSSCG00000011628	30.2873	26.2847	26.1382	32.767	33.0955	29.8843	33.3526	36.1317	38.1648	24.5678
ENSSSCG00000030528	20.6255	20.4377	21.9875	47.64	58.3896	35.6703	31.0668	34.3443	41.2472	18.7504
ENSSSCG00000011664	46.2533	31.4344	203.945	36.4852	25.8271	24.0984	10.8058	7.97963	13.2218	12.159
ENSSSCG00000031142	0.959327	1.34106	2.01926	1.39434	1.88979	1.67018	0.623413	1.27674	1.0545	2.07228
ENSSSCG00000011629	17.0623	19.6331	23.3336	15.5701	23.2105	25.6492	15.4295	18.4489	19.7516	15.6045
ENSSSCG00000011631	24.2573	31.1662	34.103	44.1541	48.3107	40.3826	37.8724	42.7708	35.2852	25.0421
ENSSSCG00000057067	3.76879	9.28012	5.94559	5.22878	8.57673	6.44213	7.32511	5.80917	6.48924	5.19319
ENSSSCG00000027594	48.0349	49.8874	48.7987	90.1673	79.1288	81.7793	44.8338	50.8781	64.8924	48.6362
ENSSSCG00000011632	10.6211	11.855	14.0226	11.3871	13.0831	12.6457	10.3383	9.76706	8.88214	4.64391
ENSSSCG00000026761	216.397	192.469	162.775	204.038	227.55	164.752	242.456	210.981	194.88	264.952
ENSSSCG00000011635	44.5402	42.2165	20.7535	31.4889	32.1748	30.1229	37.4568	40.9834	26.0381	40.0974
ENSSSCG00000011636	4.65959	4.61324	5.04814	2.09151	6.20238	4.11581	4.31194	2.61732	3.48796	3.07097
ENSSSCG00000027294	66.9473	58.041	78.751	53.5659	79.3711	59.1125	82.5503	62.6879	85.2118	58.4483
ENSSSCG00000021966	53.9279	42.4311	33.6543	70.7628	87.0756	62.0354	68.4716	71.6251	59.4982	39.0488
ENSSSCG00000028203	5.82449	2.19934	4.37506	3.36966	0.823753	1.61053	1.61048	3.38336	2.27123	1.02366
ENSSSCG00000012021	32.5486	21.9397	36.571	52.1716	46.5178	38.3546	31.4824	40.4088	38.2865	26.4153
ENSSSCG00000023028	100.181	77.7277	71.6836	69.9494	104.568	105.162	72.8355	95.8194	116.928	90.681
ENSSSCG00000011640	125.124	394.432	887.688	874.484	249.549	87.6846	566.683	870.354	46.3575	260.583
ENSSSCG00000011639	63.2471	60.1867	61.8117	56.8194	62.4599	58.8143	54.6006	61.2197	65.8252	68.4352
ENSSSCG00000036503	998.934	997.426	521.08	816.619	1131.4	778.902	1205.63	1069.21	1000.32	1246.31
ENSSSCG00000038399	134.923	159.532	154.473	190.676	146.095	154.313	152.58	158.571	145.237	172.199
ENSSSCG00000011641	10.8267	6.86622	8.63793	4.764	6.78385	5.96494	3.58463	4.02173	5.19139	5.36796
ENSSSCG00000037655	11.1693	6.65165	9.08666	14.7568	19.6732	12.8843	10.8578	14.108	13.0596	11.2852
ENSSSCG00000012020	83.7356	68.0185	30.1767	101.671	117.845	86.253	100.733	90.8401	73.3284	55.2275
ENSSSCG00000011642	43.3753	38.247	50.3692	61.2348	51.7996	42.4704	35.6385	47.1117	38.1243	28.6874
ENSSSCG00000011643	30.2873	23.9781	28.6061	18.3588	25.0518	16.9404	30.5473	23.0452	45.9113	81.8426
ENSSSCG00000033057	38.236	39.2125	38.2537	40.5521	39.5886	35.551	36.6775	39.0044	35.6502	35.054
ENSSSCG00000012029	11.5805	10.9967	12.4521	13.13	17.0081	10.8562	14.4424	14.8102	16.2636	13.0329
ENSSSCG00000025119	21.6534	18.1311	4.03851	46.8266	18.171	44.3195	33.7163	45.0689	39.3815	31.3339
ENSSSCG00000011645	33.1653	39.8563	45.882	44.1541	39.0556	43.902	32.2097	38.7491	45.4652	38.9489
ENSSSCG00000012026	9.73032	4.61324	2.58016	2.78868	4.84561	5.0702	13.9748	15.7039	41.5717	37.2012
ENSSSCG00000011646	13.0194	11.9086	12.3399	11.6195	8.43136	13.3615	16.0529	20.6194	14.1952	6.66625
ENSSSCG00000012022	1158.52	914.548	781.452	1115.59	1063.37	883.288	1308.7	1201.99	951.322	933.4
ENSSSCG00000024492	33.3709	28.4304	61.4752	46.8266	13.8584	25.351	37.7685	62.7518	43.0317	30.51
ENSSSCG00000024000	5.82449	8.26092	10.7694	4.6478	5.91164	7.57547	2.4417	2.80883	1.21673	2.39686
ENSSSCG00000031176	5.96153	4.98874	2.69234	5.11258	5.42708	5.3088	3.42877	3.31952	2.109	1.99738
ENSSSCG00000037568	21.3793	30.6834	24.3433	19.1722	16.7173	23.4422	30.5992	29.1097	29.161	22.2458
ENSSSCG00000038900	34.9469	24.0854	32.6447	23.82	28.4922	26.4247	31.9499	27.5776	32.2839	37.5258
ENSSSCG00000040879	235.104	228.731	273.722	376.472	373.79	387.125	230.04	336.804	323.651	262.531
ENSSSCG00000037935	15.3492	10.7285	13.1252	12.6653	19.4793	15.2702	9.2473	4.27708	4.90748	7.29043
ENSSSCG00000011616	226.333	212.477	165.691	167.669	174.151	146.081	220.792	218.131	176.751	226.528
ENSSSCG00000011611	27.6149	27.7331	42.2922	21.9609	22.5805	27.8563	18.079	26.7477	23.4018	28.3378
ENSSSCG00000011615	333.435	403.551	400.935	427.133	378.83	344.475	361.58	412.196	321.744	387.816
ENSSSCG00000012083	19.5292	8.3682	3.25325	9.87658	11.0964	9.00706	22.0792	18.7681	16.0203	17.6518
ENSSSCG00000035037	20.0774	17.7556	20.7535	22.7742	19.4309	28.3335	54.4448	56.8149	46.033	67.9109
ENSSSCG00000022568	1.23342	1.66291	1.45835	1.27815	0.969122	1.96843	0.571462	0.574533	0.446135	5.29306
ENSSSCG00000040779	35.9063	33.0437	27.1478	22.0771	45.6941	32.5089	24.7807	28.0244	38.3676	61.5193
ENSSSCG00000011612	236.954	260.541	234.458	213.45	199.058	197.439	215.545	247.815	181.212	209.3
ENSSSCG00000022246	7.19495	9.1192	16.9393	7.20409	4.21568	5.0702	7.1173	8.23497	6.28645	4.4192
ENSSSCG00000011618	13.088	13.1424	10.545	10.3414	11.7748	14.0176	0.93512	0.383022	8.39545	13.4074
ENSSSCG00000011619	19.5292	19.6331	21.4266	14.292	11.6295	13.3615	15.3775	16.5338	15.9392	24.2182
ENSSSCG00000038089	90.999	30.2543	32.1959	21.2637	27.5231	28.93	26.0275	23.3643	28.3093	31.3339
ENSSSCG00000011620	109.226	109.377	99.9532	89.7026	90.7582	80.2284	108.682	104.31	78.1953	94.6758
ENSSSCG00000011621	68.9345	87.4907	83.9113	70.6466	63.7197	60.902	67.2767	72.5188	87.0774	76.7243
ENSSSCG00000025294	2.46684	0.965562	1.57053	0.580975	2.90736	2.32633	0.155853	1.59593	0.52725	0.898821
ENSSSCG00000011622	1.64456	4.82781	1.7949	0.813365	2.90736	3.93686	4.05219	0.893718	1.13562	1.69777
ENSSSCG00000030696	6.98938	10.5675	7.17958	4.764	4.45796	9.72285	4.72755	7.40509	4.86693	4.91855
ENSSSCG00000024134	243.189	393.681	201.589	323.255	234.237	381.1	302.979	280.244	328.071	322.027
ENSSSCG00000028197	66.1251	69.1986	54.0712	33.6966	48.8922	54.2213	56.5228	51.7718	44.6946	50.7334
ENSSSCG00000024827	26.45	24.4609	13.6861	29.8621	10.7572	28.3931	12.4163	25.854	22.2662	26.5901
ENSSSCG00000021397	68.6604	67.5357	49.584	72.9705	50.9273	63.288	65.3025	69.6462	55.7263	67.3117
ENSSSCG00000024500	20.6255	20.3841	25.1285	23.239	11.0964	20.9966	15.949	19.7256	19.5488	30.4351
ENSSSCG00000061599	186.932	176.001	263.737	172.782	129.765	170.299	131.696	165.721	113.399	160.614
ENSSSCG00000023762	47.5552	47.5808	34.2152	41.4816	24.6157	34.7159	42.2882	47.8778	44.8568	63.3419
ENSSSCG00000033653	62.2878	74.3483	98.9436	89.8188	63.429	81.7197	53.6135	64.7946	64.6896	80.8439
ENSSSCG00000012089	104.224	146.658	138.543	137.575	188.107	148.05	150.554	142.74	151.361	155.196
ENSSSCG00000011514	11.1693	10.2993	26.026	17.894	17.2019	11.0948	10.8058	13.7888	14.4791	17.7767
ENSSSCG00000012084	14.1158	14.1616	12.4521	11.0385	13.0347	12.6457	17.3517	12.9589	14.3169	14.7057
ENSSSCG00000033898	3.97436	1.60927	2.13144	1.97532	8.91592	2.92282	2.90926	2.68115	3.77187	2.59659
ENSSSCG00000011978	22.8868	19.5258	23.6702	33.8128	49.3283	23.3229	35.6904	39.0044	29.7694	21.4219
ENSSSCG00000025821	45.2254	45.4887	57.2123	43.2246	59.8433	43.7827	46.8599	44.6859	38.6515	48.7111
ENSSSCG00000011949	13.9102	13.8934	17.8368	23.0066	26.0694	16.2246	19.6375	24.1304	16.3042	16.753
ENSSSCG00000011952	348.578	529.879	596.69	492.783	334.832	469.142	311.031	368.914	318.54	394.907
ENSSSCG00000022988	0.342617	1.07285	1.23399	0.580975	1.16295	0.477195	1.61048	1.14907	0.121673	0.199738
ENSSSCG00000011953	19.3236	12.2305	13.4617	16.9645	33.144	19.5054	26.7548	20.4917	40.2738	39.2735
ENSSSCG00000011529	14.4584	13.3033	20.1926	25.5629	29.8489	27.0808	22.339	21.3854	31.2294	21.1473
ENSSSCG00000036491	90.0397	93.7132	107.357	160.001	194.115	139.46	98.4993	117.013	120.903	89.7572
ENSSSCG00000011956	9.25066	8.52913	7.85267	20.5665	17.6865	15.6281	9.2473	13.6611	10.8695	8.01448
ENSSSCG00000011530	54.8872	47.5271	75.3856	92.2589	95.3131	67.6424	59.3801	71.4336	68.6237	57.6993
ENSSSCG00000028677	1.98718	1.71655	2.46798	1.27815	2.4228	1.01404	0.883169	2.42581	1.13562	1.57294
ENSSSCG00000021791	11.1008	9.17284	7.85267	17.0807	16.7658	12.2878	10.7539	9.70323	13.1407	5.66756
ENSSSCG00000023806	27.9575	30.4152	56.8757	33.929	85.0404	33.6423	40.8855	43.3453	28.431	23.1946
ENSSSCG00000011531	5.34482	9.87019	6.73086	6.62312	6.05701	7.63512	6.85755	7.53277	6.69202	8.33906
ENSSSCG00000023041	13.4306	16.1463	10.2085	15.5701	11.9202	12.4667	16.4166	13.2781	11.275	16.2287
ENSSSCG00000011532	28.6428	23.3881	26.8112	21.0313	23.9373	21.1159	23.5339	21.7046	18.8188	19.025
ENSSSCG00000031273	0.479664	0	0.673086	0	0.484561	0.417546	0.987071	0.63837	0.365019	0.699083
ENSSSCG00000027675	75.2387	87.3834	158.848	93.1884	53.3501	97.3478	53.7694	71.3698	94.824	117.521
ENSSSCG00000022486	8.97656	6.00794	6.05777	9.06321	13.81	8.94741	7.32511	6.95823	12.5323	8.36403
ENSSSCG00000011946	68.729	35.2967	72.2445	58.6785	115.422	57.3827	76.1084	64.1562	52.1978	27.0645
ENSSSCG00000011977	12.1972	9.97747	11.1059	18.0102	19.7216	11.9299	16.8841	20.1087	14.3574	13.1577
ENSSSCG00000034493	15.3492	22.1006	20.3048	43.9217	28.3953	25.8282	16.9361	29.748	27.6604	18.9501
ENSSSCG00000011951	4.1114	3.70132	7.0674	5.92595	6.68694	5.1895	12.8839	10.9161	14.6819	39.1736
ENSSSCG00000022506	91.8213	26.9821	43.0775	45.0837	56.4998	43.0072	34.3916	39.962	46.398	99.7941
ENSSSCG00000011516	68.6604	67.4284	70.3375	81.5689	108.396	69.1933	87.3818	86.6268	76.6135	62.8675
ENSSSCG00000011950	36.66	35.0821	27.5965	46.3618	46.6632	38.4739	37.9243	39.6428	32.4462	28.5875
ENSSSCG00000011527	37.2082	29.0205	49.8083	53.1011	55.2884	39.3089	69.7703	37.9192	41.7339	36.1276
ENSSSCG00000027165	29.8077	37.2278	26.3625	28.7002	32.7079	26.9615	44.678	42.7708	36.9075	42.2695
ENSSSCG00000011959	55.0243	24.0318	23.8945	10.5737	46.6632	27.2598	37.8724	30.7694	49.6021	15.8292
ENSSSCG00000035795	75.2387	94.5178	78.751	71.6923	71.4727	79.6916	85.3557	76.4767	78.3575	77.773
ENSSSCG00000031249	109.158	125.899	126.428	110.385	82.8599	111.962	85.5635	101.948	80.8721	89.1081
ENSSSCG00000025133	9.04509	10.4603	25.6894	12.6653	4.55487	4.35441	6.49389	10.3416	7.78708	1.77267
ENSSSCG00000023437	54.6817	63.7271	76.3952	75.062	124.532	67.5231	102.707	53.8146	69.3131	54.7781
ENSSSCG00000054999	1.1649	0.91192	0.785267	0.580975	0.823753	0.835091	2.18195	1.7236	2.06844	2.29699
ENSSSCG00000022290	0.890804	0.482781	2.58016	0.116195	0.629929	0.656143	0.46756	1.46825	1.41952	0.99869
ENSSSCG00000025053	35.2895	28.9669	29.2792	53.6821	68.4684	56.1301	42.4441	46.0903	69.5159	52.9805
ENSSSCG00000011518	7.12643	6.70529	9.08666	5.80975	9.01283	4.89125	8.31218	8.04346	9.12549	10.4862
ENSSSCG00000011519	12.0601	1.23377	0.897448	2.67249	2.03516	1.90878	1.45463	0.766044	3.81243	1.97241
ENSSSCG00000011961	56.5318	56.9682	53.3981	67.9741	64.5435	52.1336	59.5879	65.2414	61.4855	68.0857
ENSSSCG00000037216	41.7307	32.7755	29.167	65.4178	75.8822	56.6073	48.4704	49.2183	62.5806	39.3234
ENSSSCG00000012074	6.09858	8.31456	2.80452	6.62312	4.60333	6.56143	12.3644	9.06486	21.9823	23.9186
ENSSSCG00000011521	11.2378	9.33377	9.64756	9.06321	15.3121	11.1544	12.4163	13.4696	14.1546	12.6085
ENSSSCG00000012076	9.59327	10.7821	4.7116	4.06683	45.5003	17.6562	109.669	131.121	108.33	17.552
ENSSSCG00000047927	0.342617	0.214569	1.00963	1.16195	0.436105	1.01404	0.103902	0	0.689481	0.574247
ENSSSCG00000011522	10.9637	9.38741	1.23399	6.73931	21.5145	7.63512	12.5202	7.85195	10.7072	5.54273
ENSSSCG00000011964	0.41114	0.375496	1.12181	0	33.9677	0.298247	0.883169	0	0.608366	0.249672
ENSSSCG00000011524	136.91	77.1377	25.9138	96.9067	168.579	118.583	159.022	94.9256	101.354	56.6007
ENSSSCG00000011963	81.2687	52.8913	122.165	84.3576	159.954	76.053	104.162	83.1796	95.189	57.1251
ENSSSCG00000012077	169.595	201.91	63.831	62.0481	153.267	143.934	270.146	333.293	256.771	98.8453
ENSSSCG00000024336	5.34482	5.84701	7.74049	3.13727	2.85891	3.99651	2.64951	5.36231	5.23195	2.44679
ENSSSCG00000038152	8.56542	3.59404	1.45835	3.36966	6.29929	7.21758	16.4685	3.06418	7.13816	3.79502
ENSSSCG00000012088	57.2855	59.9185	62.0361	58.5623	40.7516	54.0423	65.2506	51.708	50.9405	61.6691
ENSSSCG00000011968	27.6834	34.8675	46.3307	44.0379	38.1349	36.923	27.7938	34.1528	26.2814	20.9225
ENSSSCG00000036580	8.15428	6.9735	6.28213	4.53161	5.33017	4.65265	8.62388	6.25603	5.11027	5.01842
ENSSSCG00000027745	47.6923	30.3616	55.193	42.4112	48.6499	39.9054	60.575	47.6862	37.962	40.4469
ENSSSCG00000030486	23.0924	24.6218	17.7246	42.4112	59.2133	34.2387	27.4302	34.855	28.6338	19.1998
ENSSSCG00000027357	86.0654	101.813	115.883	91.2131	63.3806	92.218	61.2504	72.6465	57.592	78.4221
ENSSSCG00000037061	28.5057	41.7337	32.3081	36.4852	24.6641	36.0282	27.1704	33.5144	23.8479	35.7781
ENSSSCG00000011970	20.1459	16.0391	15.5932	18.3588	20.1093	15.5088	22.3909	17.5552	15.6958	13.1328
ENSSSCG00000011972	10.5526	6.27615	6.84304	6.62312	7.41378	5.60704	13.6631	11.9375	13.8707	16.6532
ENSSSCG00000011973	23.2979	1.71655	0.673086	0.813365	2.18052	1.43159	1.71439	1.27674	2.06844	0.973722
ENSSSCG00000011980	34.0561	34.4384	48.6865	96.5581	77.1905	43.902	50.6004	69.71	50.3321	39.3484
ENSSSCG00000034501	19.3921	20.8669	27.3722	23.1228	21.466	21.951	21.0922	21.3216	24.4157	19.7741
ENSSSCG00000022895	8.29133	6.3298	15.1444	11.1547	7.51069	5.12985	9.559	14.3633	7.42206	9.76219
ENSSSCG00000027278	19.8718	18.0238	27.5965	28.4678	30.6242	26.4247	19.6375	19.5341	22.104	16.2037
ENSSSCG00000038081	164.182	197.136	160.194	182.891	184.715	167.913	198.557	216.28	229.597	188.353
ENSSSCG00000039085	47.5552	53.9105	48.5743	53.9145	55.6276	49.0318	55.7955	52.4102	51.4272	48.3615
ENSSSCG00000046262	0.479664	0.482781	0.785267	0.92956	0.581473	0.417546	0.155853	0.255348	1.46008	0.649148
ENSSSCG00000022164	23.3665	27.894	25.4651	21.4961	22.1929	21.772	27.2224	25.2795	29.526	27.7636
ENSSSCG00000021698	16.103	18.0238	23.3336	9.99277	13.3739	13.8387	16.1568	16.0231	14.2358	14.2313
ENSSSCG00000034758	310.479	342.399	262.391	232.274	257.35	349.844	286.043	304.247	376.213	325.872
ENSSSCG00000028571	28.1631	41.9483	38.5902	48.4533	26.5055	38.0563	27.7419	32.4292	31.0672	48.8609
ENSSSCG00000029627	30.63	29.1278	36.0101	25.5629	25.924	24.2773	35.8982	34.5997	26.4436	29.7859
ENSSSCG00000025525	84.2838	93.2304	113.415	100.044	78.2081	105.818	73.4589	83.1796	79.2498	94.6508
ENSSSCG00000040224	5.75596	5.90066	17.5002	5.11258	5.23326	7.39652	7.2212	7.85195	4.218	13.2826
ENSSSCG00000012087	72.6348	56.6999	44.1993	39.9711	58.1473	71.9968	64.8869	46.601	52.5222	42.694
ENSSSCG00000030016	12.6083	9.44105	12.9008	7.20409	10.1273	16.3439	14.1307	6.44754	5.19139	9.83709
ENSSSCG00000023078	7.05791	8.20728	6.61868	8.36604	5.08789	7.45617	5.29901	8.74567	7.46262	8.7635
ENSSSCG00000021991	60.6432	71.7198	59.0072	68.6713	57.4205	64.8389	64.4194	67.9864	57.1864	80.3196
ENSSSCG00000037663	60.3691	67.2138	102.646	51.1258	50.9273	66.3898	45.8209	50.5589	69.1915	85.363
ENSSSCG00000011178	85.0375	84.0575	6.73086	145.825	96.2338	95.3197	127.436	213.088	132.543	116.947
ENSSSCG00000036855	55.641	34.5993	34.7761	67.2769	90.3706	53.1476	51.5875	65.6244	61.161	51.3826
ENSSSCG00000034369	1.64456	1.18013	2.24362	2.90488	1.35677	1.49123	2.28585	1.78744	0.689481	0.399476
ENSSSCG00000011693	4.24845	0.858277	0.336543	0.348585	0.823753	0.596494	1.09097	0.510696	0.932828	1.74771
ENSSSCG00000011195	57.1485	36.2622	94.3442	36.6014	56.9844	40.323	34.6514	24.9603	23.1585	23.3943
ENSSSCG00000011692	22.3386	6.49072	6.39431	3.02107	4.07031	2.98247	0.779267	3.63871	3.60964	4.04469
ENSSSCG00000035537	2.67241	1.55563	3.25325	1.51054	1.55059	1.31229	1.50658	4.59626	4.86693	2.69646
ENSSSCG00000011179	26.0389	18.292	25.2407	33.4642	55.8699	35.1335	44.1584	33.8336	40.6388	34.0054
ENSSSCG00000032424	40.2917	45.7033	54.8565	40.3197	54.077	42.3511	54.8084	42.4516	42.2611	34.3549
ENSSSCG00000011181	5.61892	3.59404	3.36543	1.74293	3.53729	3.40002	4.00024	3.19185	5.06972	3.12091
ENSSSCG00000012050	68.5919	54.8225	55.0808	54.3793	111.934	80.3477	87.2259	65.8798	113.278	118.944
ENSSSCG00000011182	2.46684	2.73576	5.2725	2.67249	3.24656	3.45966	1.81829	4.02173	3.44741	2.59659
ENSSSCG00000011698	93.2603	77.1913	75.61	94.3504	114.453	83.1512	93.6679	101.756	91.8227	87.3354
ENSSSCG00000011183	110.597	83.5748	59.9046	108.41	167.319	92.2776	151.905	110.63	127.108	81.7178
ENSSSCG00000025293	40.2232	38.6225	51.9398	78.4317	73.5563	74.681	45.7689	57.5171	57.6325	33.9804
ENSSSCG00000029094	20.4885	19.1503	16.9393	18.9398	21.7568	18.372	25.3521	20.4278	25.0241	19.2997
ENSSSCG00000011704	34.4673	54.9298	72.5811	26.9572	61.4908	64.0634	48.9379	32.6845	90.5248	32.2327
ENSSSCG00000037430	0.274094	1.34106	0.336543	0.92956	0.678385	0.894741	0.363658	0.446859	0.283904	0.524312
ENSSSCG00000011699	20.2144	13.1424	19.6317	21.7285	32.0295	22.2492	22.2351	21.3216	20.3194	18.1013
ENSSSCG00000028883	7.12643	6.43708	8.52575	5.80975	6.92922	7.27723	5.03926	7.53277	7.38151	8.18926
ENSSSCG00000011700	7.19495	10.4603	30.5132	45.7808	14.6337	4.8316	12.78	37.217	4.05577	5.59266
ENSSSCG00000038948	70.1679	45.2205	62.8213	49.9639	65.658	61.2599	104.526	103.224	124.026	102.191
ENSSSCG00000012066	1.09637	1.50199	3.02889	0.813365	0.387649	1.19299	0.103902	0.510696	0.811154	1.3732
ENSSSCG00000022318	10.4156	13.1424	14.4713	19.5208	13.9069	19.565	11.741	10.1501	16.6692	16.3785
ENSSSCG00000037110	51.2555	158.084	1302.42	264.808	169.742	78.0811	72.9394	91.6061	79.1281	233.244
ENSSSCG00000011933	13.088	15.3954	9.87192	16.2673	24.7126	21.5334	10.7539	10.4693	12.8162	10.4862
ENSSSCG00000029811	62.7674	43.0212	72.0202	37.8796	33.9677	38.7125	62.8608	59.4961	57.5514	53.355
ENSSSCG00000011701	0.548187	0.321854	0.785267	1.04576	1.30831	1.13334	1.40268	1.34058	0.770597	0.773985
ENSSSCG00000012049	1.98718	1.98477	0.224362	3.83444	0.969122	0.596494	0.831218	2.29813	1.09506	2.14718
ENSSSCG00000011199	24.8055	24.0318	21.9875	29.6297	27.9592	28.0352	24.2612	27.8968	27.5793	24.9922
ENSSSCG00000030335	0.61671	1.34106	0.560905	1.51054	0.726841	0.835091	1.81829	1.59593	1.0545	0.199738
ENSSSCG00000062206	13.1565	18.6675	24.792	28.584	14.1976	19.7439	12.8839	16.2784	26.322	27.9633
ENSSSCG00000033018	41.3196	26.3384	25.8016	28.003	24.7126	32.151	101.824	71.9443	45.668	20.0237
ENSSSCG00000033733	79.6927	84.594	113.078	94.3504	106.846	117.808	68.2638	70.1569	101.029	85.8124
ENSSSCG00000011689	11.0323	13.3569	15.7053	18.5912	21.8052	14.4948	11.7929	19.0234	14.6413	6.24181
ENSSSCG00000037381	59.2727	67.1602	88.2864	126.188	113.92	71.1021	67.5884	78.2003	62.9861	48.8609
ENSSSCG00000011201	73.32	52.7841	14.5835	49.6153	34.5976	54.3406	64.8869	49.9205	56.0913	37.9252
ENSSSCG00000029219	24.4628	18.8285	19.1829	18.1264	19.7216	19.0878	24.7807	18.7681	22.3067	22.5205
ENSSSCG00000049233	2.19275	4.72053	5.49687	3.71824	2.85891	5.78599	1.55853	1.7236	4.218	3.19581
ENSSSCG00000011212	21.1052	11.5867	37.1319	23.7038	13.9069	13.4211	14.4424	16.2146	17.6021	21.8713
ENSSSCG00000011208	31.8634	39.0516	48.6865	51.4744	32.3687	48.6143	27.586	34.5997	53.374	38.3996
ENSSSCG00000037190	340.698	352.806	227.952	323.371	236.175	277.787	309.369	307.886	241.197	355.434
ENSSSCG00000011705	13.1565	16.5755	15.481	17.4293	18.704	18.8492	13.9229	17.4275	16.0203	12.933
ENSSSCG00000034450	12.4027	12.0159	12.1155	13.5948	19.1402	13.4211	13.5073	12.1929	13.3435	10.5362
ENSSSCG00000011213	117.929	104.173	91.764	101.322	161.795	119.12	144.632	133.356	121.349	75.2013
ENSSSCG00000026981	30.4244	34.8675	38.8146	43.9217	36.8751	37.2212	28.6251	31.4716	31.0267	42.1447
ENSSSCG00000027459	47.6923	57.8264	80.3216	142.107	98.172	50.1055	64.5233	101.437	55.7263	48.3865
ENSSSCG00000030697	34.7414	28.8059	30.401	34.3937	31.6903	32.33	28.0536	30.3226	36.7453	26.0159
ENSSSCG00000034167	1.09637	1.07285	0.897448	0.813365	1.93824	1.61053	1.97414	1.2129	6.93537	11.2602
ENSSSCG00000012065	14.4584	11.5867	1.23399	19.4046	18.4618	15.8071	20.3129	14.2357	19.4677	21.2971
ENSSSCG00000056685	12.6768	7.29536	3.02889	14.292	31.1573	7.93337	20.4168	15.3209	17.6832	9.21291
ENSSSCG00000024938	54.4761	73.8655	87.1646	102.484	73.7502	65.0178	74.7057	71.4975	46.9658	83.3407
ENSSSCG00000011216	9.25066	9.17284	4.03851	5.46117	9.69122	9.48425	10.1824	4.97929	6.44868	9.33775
ENSSSCG00000030260	288.004	238.065	192.503	401.338	514.216	350.917	366.359	342.805	378.89	276.612
ENSSSCG00000011217	5.68744	1.93112	8.07703	2.20771	5.37862	3.69826	5.50682	4.21324	2.67681	1.94744
ENSSSCG00000027820	84.969	68.394	76.6196	88.6568	99.9164	99.6741	88.4208	99.5219	77.7086	66.4878
ENSSSCG00000011190	17.8161	19.9013	20.3048	17.6616	19.4793	16.5229	17.9751	19.7256	19.8327	20.7228
ENSSSCG00000012034	79.4871	49.5119	51.2667	77.3859	208.361	76.5302	64.7311	81.1368	77.6275	56.5758
ENSSSCG00000011708	12.4027	9.06555	11.5546	11.5033	14.4399	12.9439	14.5983	14.1718	18.7377	13.8069
ENSSSCG00000058735	51.5981	51.6039	64.2797	75.1782	110.189	91.0846	40.0024	61.4112	104.314	63.9411
ENSSSCG00000026622	73.6626	90.9774	135.178	123.283	120.462	97.0496	107.331	93.6489	92.8366	107.883
ENSSSCG00000011218	8.63395	7.18807	14.5835	13.4786	9.9335	9.24566	10.5461	7.14975	8.31433	4.16953
ENSSSCG00000021355	394.695	509.441	398.579	498.477	424.281	374.658	475.301	412.898	337.075	449.585
ENSSSCG00000028911	0.0685234	0.69735	0.336543	0.813365	0.0969122	0.656143	0.311707	0.063837	0.0405577	0.749017
ENSSSCG00000011710	44.6087	37.7642	41.2826	50.0801	56.6452	50.9406	48.2626	53.5593	49.6427	40.8963
ENSSSCG00000021023	44.9513	49.0291	49.584	36.4852	38.8618	39.0107	46.1326	46.601	62.5806	63.1422
ENSSSCG00000011192	11.4434	11.9622	12.7886	11.6195	10.8057	13.6001	8.10437	10.6608	13.3435	17.1775
ENSSSCG00000011193	33.5079	24.6755	26.3625	19.8694	27.5231	21.8317	21.248	27.1946	15.8581	15.5296
ENSSSCG00000011194	36.1118	27.8404	46.1064	47.059	61.4908	41.337	50.4965	50.9419	25.9569	23.2944
ENSSSCG00000029392	1.98718	2.46755	1.90708	0.813365	1.64751	3.40002	2.49365	3.00034	10.6261	8.88834
ENSSSCG00000034229	2.0557	0.965562	2.46798	3.13727	2.61663	1.49123	2.02609	1.7236	2.31179	1.74771
ENSSSCG00000032024	20.6255	22.7444	25.6894	15.3377	20.1093	15.0316	23.7417	19.1511	23.0773	25.0921
ENSSSCG00000021598	10.2785	30.147	38.9268	30.2107	17.1535	14.8527	25.5599	30.0672	21.3739	34.6795
ENSSSCG00000040827	47.8978	55.037	41.6191	48.4533	55.8699	48.8528	47.3794	58.0278	54.5907	70.1829
ENSSSCG00000012035	110.665	74.1337	43.1897	100.044	184.666	95.9759	202.09	105.523	133.557	103.115
ENSSSCG00000053786	70.5106	52.2476	66.2989	118.635	166.544	90.3688	75.9006	96.6492	92.3094	63.5666
ENSSSCG00000011943	61.4655	87.1152	130.466	126.188	94.344	109.755	57.7177	82.9881	84.644	96.6981
ENSSSCG00000031388	14.1843	21.2424	18.5099	14.4082	16.7173	14.972	16.3646	20.1087	21.3739	42.8937
ENSSSCG00000012037	16.7197	14.2689	17.6124	21.6123	23.4043	20.9966	13.6112	18.002	21.6578	15.0552
ENSSSCG00000052958	0.274094	1.71655	0.448724	0.92956	0.145368	0.178948	0.727316	0.702207	0.202789	0.699083
ENSSSCG00000011714	14.3899	13.947	13.6861	16.0349	18.1226	19.3264	20.4168	16.1508	26.4031	24.9173
ENSSSCG00000012038	1.1649	0.858277	2.9167	0.813365	0.484561	0.835091	0.883169	1.7236	0.608366	1.92248
ENSSSCG00000011942	121.286	93.6595	107.021	205.317	200.172	161.411	155.697	181.808	203.032	107.434
ENSSSCG00000012046	12.5398	15.2344	30.2889	15.3377	14.9245	20.1018	11.1175	13.6611	15.6147	14.7057
ENSSSCG00000012071	0	15.9854	2.46798	11.5033	2.95582	11.1544	1.40268	1.02139	13.1813	10.636
ENSSSCG00000012072	55.9151	41.3582	16.0419	37.1824	33.0955	32.6282	55.1201	59.5599	46.6008	67.4615
ENSSSCG00000036844	0.479664	0.375496	0.785267	0.69717	0.387649	0.357896	0.571462	0.191511	0.770597	0.299607
ENSSSCG00000011712	9.45623	10.0848	16.715	16.3835	18.0257	13.7194	9.09144	9.3202	9.85553	7.71488
ENSSSCG00000032162	0.548187	2.84304	1.00963	1.85912	0.581473	1.55088	0.415609	0.383022	0.121673	0.249672
ENSSSCG00000011713	3.2206	6.81258	23.2215	21.6123	8.18908	9.12636	4.5717	7.72428	5.23195	0.27464
ENSSSCG00000036556	19.6662	18.6675	26.4747	20.1017	14.7791	20.3404	19.4297	27.8968	45.5869	30.8345
ENSSSCG00000011690	7.26348	6.9735	12.4521	5.69356	6.97768	7.99302	5.87048	7.14975	7.42206	2.94613
ENSSSCG00000041289	6.50972	7.18807	8.52575	6.62312	7.12304	5.60704	7.37706	11.6183	19.6299	15.28
ENSSSCG00000033115	149.175	131.692	100.29	125.026	135.725	158.131	109.773	119.439	151.443	141.964
ENSSSCG00000035634	3.42617	2.57483	4.59942	2.3239	4.11877	3.45966	8.57193	9.19253	8.19266	1.69777
ENSSSCG00000034378	56.8744	68.0721	37.6928	65.6502	46.8086	54.6985	63.9518	79.4771	66.3119	60.5456
ENSSSCG00000034624	69.7568	58.9529	60.4655	98.0686	111.788	98.2425	74.1342	82.6689	84.7251	67.9858
ENSSSCG00000028192	18.1587	14.0006	12.7886	19.056	20.8361	15.6878	15.949	14.7463	22.9557	14.506
ENSSSCG00000030677	26.5871	30.7907	28.0452	31.7212	30.3335	32.4493	20.9882	30.0034	33.1762	28.0632
ENSSSCG00000011940	37.0026	28.9132	37.0197	67.8579	55.0461	64.4213	30.1836	37.4723	39.5843	30.5849
ENSSSCG00000023674	367.491	388.585	464.99	505.1	396.032	463.416	332.747	399.492	399.94	425.791
ENSSSCG00000050552	4.45402	4.29139	3.02889	2.55629	5.13634	9.7825	3.22097	3.19185	5.59697	4.69384
ENSSSCG00000033593	0.959327	1.28742	1.45835	3.25346	3.10119	4.11581	1.40268	2.10662	2.23067	0.99869
ENSSSCG00000022175	1.57604	1.28742	1.57053	0.580975	0.581473	1.31229	2.07804	1.85127	0.567808	0.72405
ENSSSCG00000027089	15.6919	14.0006	15.9297	19.7532	19.0432	20.2808	13.5592	18.5127	24.4969	20.9225
ENSSSCG00000011670	20.0774	16.6291	16.715	19.5208	22.0475	19.8036	27.9497	22.726	21.1306	18.7005
ENSSSCG00000028377	26.7926	15.7172	12.0034	24.6333	33.8708	23.4422	20.3129	23.492	22.3879	11.9593
ENSSSCG00000022073	56.7374	45.2205	47.116	58.4461	76.4152	52.0739	63.1206	64.1562	75.5996	111.753
ENSSSCG00000011672	13.225	12.1232	9.08666	19.5208	18.704	19.3264	11.2214	12.1929	22.469	11.46
ENSSSCG00000029774	89.2174	116.136	127.325	175.222	138.536	103.193	98.9669	115.992	85.009	82.8912
ENSSSCG00000024614	38.1675	47.4198	33.8786	37.6472	43.8043	54.3406	34.7553	31.9823	86.9558	72.9543
ENSSSCG00000011676	103.128	51.8185	57.8854	93.6532	81.8423	66.6284	72.8874	78.3918	59.5387	57.8491
ENSSSCG00000056217	38.236	39.3735	57.661	88.3082	75.1554	59.0529	51.3797	62.9433	47.412	49.7347
ENSSSCG00000011197	8.15428	8.79734	9.75974	4.764	6.92922	7.03863	7.1173	9.57555	14.2358	9.83709
ENSSSCG00000037647	28.0261	24.6755	33.5421	27.7706	32.6594	27.9756	27.5341	24.1942	27.6198	26.9646
ENSSSCG00000011198	12.1972	13.7324	16.9393	8.36604	7.75297	9.5439	13.1956	9.06486	9.53106	9.46258
ENSSSCG00000011204	0.685234	0.536423	0.673086	0.813365	0.24228	0.357896	0.519511	0.957555	1.01394	1.27333
ENSSSCG00000037653	114.091	119.73	128.447	224.954	220.088	191.236	120.111	156.081	143.818	90.6561
ENSSSCG00000012042	182.478	194.239	200.916	253.886	217.035	208.892	215.285	210.279	181.658	217.59
ENSSSCG00000024621	61.3969	63.2443	75.2734	115.73	124.677	120.909	71.9003	86.4991	100.908	49.2853
ENSSSCG00000011677	7.332	4.5596	4.37506	6.9717	10.9511	5.1895	5.45487	6.76672	8.35489	6.84102
ENSSSCG00000020706	48.0349	50.3165	76.3952	65.534	44.3858	44.2598	41.5609	46.8564	30.6616	57.1251
ENSSSCG00000011678	8.35985	7.18807	7.0674	9.87658	12.4532	10.2	13.767	13.4696	13.1001	7.3154
ENSSSCG00000031392	62.973	59.4894	42.0679	75.4106	72.5388	64.0634	69.043	67.7311	60.3499	63.6165
ENSSSCG00000011679	9.93589	5.68609	7.51612	7.66887	9.06129	9.3053	7.94852	8.49032	8.39545	6.36665
ENSSSCG00000041813	7.26348	6.75893	11.779	14.0596	9.35202	10.7965	9.61096	9.70323	9.57162	6.91593
ENSSSCG00000028258	41.7993	37.6033	31.7472	50.3125	67.4509	42.53	50.2887	57.7725	56.0913	41.8201
ENSSSCG00000038376	4.52254	2.30662	4.15069	3.60205	4.99098	5.24915	2.64951	4.46859	4.33968	2.77136
ENSSSCG00000036381	9.93589	6.00794	4.37506	15.9187	9.88504	14.793	7.37706	9.51171	11.3156	5.49279
ENSSSCG00000012053	3.70026	4.88145	2.13144	6.62312	1.84133	2.20703	1.35073	3.12801	1.0545	3.34561
ENSSSCG00000012054	19.8718	14.0006	4.48724	16.6159	14.4884	16.9404	24.469	16.5976	16.507	18.7504
ENSSSCG00000011226	47.007	18.7748	21.6509	18.1264	21.8537	21.2352	18.4946	14.8102	17.8048	20.2984
ENSSSCG00000012055	13.088	10.353	7.0674	14.6406	19.0917	12.0492	16.8841	19.2149	21.5767	8.33906
ENSSSCG00000025374	78.3907	59.2211	47.116	47.7562	59.1164	65.1968	63.6401	72.0081	77.3841	78.1225
ENSSSCG00000024437	726.211	803.294	527.587	605.609	612.097	554.083	831.166	706.931	585.856	791.736
ENSSSCG00000038607	1.71308	4.07682	1.57053	2.67249	6.88076	1.37194	8.62388	2.10662	1.58175	1.92248
ENSSSCG00000012056	6.1671	2.89669	2.13144	2.3239	5.08789	2.20703	6.44194	5.48998	2.67681	2.7464
ENSSSCG00000011214	18.2957	14.2689	19.2951	19.4046	25.6817	24.0387	29.9238	29.2374	31.5133	21.5967
ENSSSCG00000012059	25.0796	32.0781	58.4463	62.9777	55.9183	34.358	39.8465	37.8553	25.9975	30.8096
ENSSSCG00000012061	17.1994	19.6331	40.946	32.0698	19.2855	21.1755	13.0917	16.5976	16.5476	27.6138
ENSSSCG00000011215	7.94871	6.06158	6.16995	11.2709	9.54585	9.6632	9.19535	8.68183	7.62485	6.71619
ENSSSCG00000028856	68.1808	63.0297	61.6995	62.6291	63.7197	50.9406	84.5245	70.9868	71.8277	96.1488
ENSSSCG00000026488	50.6388	46.9907	41.6191	80.2908	87.1725	77.7828	54.7565	62.6241	68.7859	49.4601
ENSSSCG00000012062	424.571	407.843	443.676	634.425	591.988	680.778	544.136	371.914	530.049	391.436
ENSSSCG00000011762	7.67462	13.0887	16.3784	12.5491	11.9687	12.9439	5.81852	14.5548	17.4398	13.3075
ENSSSCG00000024296	132.867	152.183	105.114	166.507	145.078	157.474	119.384	154.677	113.115	146.158
ENSSSCG00000027275	3.83731	4.1841	2.3558	1.04576	1.55059	2.38598	0.675364	1.02139	1.98733	1.67281
ENSSSCG00000037030	608.693	522.637	587.043	795.471	940	826.8	607.672	597.451	695.93	520.617
ENSSSCG00000011941	60.5747	76.1721	65.2893	69.3684	52.1387	53.6845	63.5882	57.4533	57.4297	89.183
ENSSSCG00000012063	27.6149	35.9404	35.8979	30.3269	35.0337	37.4002	38.5477	28.2798	29.6883	33.3313
ENSSSCG00000027017	50.3647	31.7563	37.805	70.6466	94.4409	94.3653	67.0689	68.4971	71.8683	55.0528
ENSSSCG00000011912	4.3855	4.29139	4.15069	3.36966	6.83231	3.51931	6.13023	4.21324	8.67935	4.96848
ENSSSCG00000011763	17.7476	24.7828	18.9586	37.7634	28.0076	34.4177	17.5595	29.8757	32.5273	30.5349
ENSSSCG00000036033	135.128	100.258	43.0775	100.509	99.3834	128.843	153.671	97.2238	113.359	91.7546
ENSSSCG00000011764	37.1397	34.0092	32.7568	63.2101	61.2	44.3791	42.496	47.5586	51.0622	56.2262
ENSSSCG00000030480	88.4637	73.0072	59.7924	83.1956	97.7359	97.3478	80.8879	87.7121	100.38	80.9188
ENSSSCG00000011913	23.9147	39.9099	40.946	44.2703	30.6727	51.4774	18.4426	28.5351	39.4221	36.3024
ENSSSCG00000011229	49.8165	37.8178	31.635	51.7068	102.049	48.4353	75.485	57.3256	60.3904	30.6098
ENSSSCG00000011914	1.91865	3.11126	3.36543	2.78868	4.4095	2.32633	3.06512	1.27674	2.59569	2.57163
ENSSSCG00000011915	6.71529	1.98477	8.52575	5.22878	9.35202	9.72285	2.02609	4.08557	2.39291	1.69777
ENSSSCG00000012039	8.97656	8.04635	10.8816	8.01746	8.23753	4.9509	13.7151	14.5548	5.79975	6.11697
ENSSSCG00000012040	187.548	278.189	406.432	443.981	274.068	248.44	258.768	302.396	106.991	128.856
ENSSSCG00000011765	46.9385	38.7834	27.0356	60.6538	43.6589	47.7195	47.0677	55.8574	40.5577	46.0146
ENSSSCG00000011916	165.964	87.1688	80.3216	120.029	270.433	107.667	216.792	148.102	167.098	106.785
ENSSSCG00000050754	0.685234	0.590066	3.81415	0.348585	0.775297	1.61053	0.155853	0.957555	0.770597	0.44941
ENSSSCG00000011766	91.6158	93.6595	29.3914	167.321	92.5027	123.594	136.372	118.162	105.977	115.024
ENSSSCG00000011917	42.2789	39.588	42.4044	63.6749	89.5468	61.4389	39.4309	51.7718	73.0039	46.8885
ENSSSCG00000011230	7.19495	3.75496	5.60905	7.90126	9.88504	6.08424	10.1305	7.02207	6.77314	7.73985
ENSSSCG00000021977	38.5787	29.0205	33.4299	31.8374	46.6632	36.0879	28.4173	28.6628	24.6591	21.2721
ENSSSCG00000011918	11.7175	17.1119	15.481	14.9892	15.3606	13.0632	11.0136	13.5973	20.4816	23.8437
ENSSSCG00000022618	1.30194	0.858277	1.12181	0.580975	2.22898	2.26668	0.727316	1.34058	0.486693	0.399476
ENSSSCG00000024429	15.4178	9.65562	1.57053	3.95063	20.0124	8.17197	14.858	8.17114	9.32828	9.16298
ENSSSCG00000011234	1.85013	1.34106	4.82378	2.4401	1.50214	1.67018	1.19488	1.2129	0.202789	0.44941
ENSSSCG00000038362	2.60389	2.03841	1.7949	2.09151	2.4228	2.26668	3.74048	2.74499	2.92016	2.54666
ENSSSCG00000011233	31.2467	16.951	18.2855	41.133	56.4513	28.2738	35.2748	33.3229	32	17.2274
ENSSSCG00000024663	4.93368	5.20331	6.28213	3.83444	3.34347	4.11581	2.80536	2.48964	3.48796	2.84627
ENSSSCG00000021271	3.49469	2.68212	7.51612	3.71824	5.23326	4.9509	2.02609	5.1708	2.31179	3.86992
ENSSSCG00000032220	31.1781	21.6715	27.7087	29.9783	24.3734	26.9019	27.3782	24.4496	30.6616	28.4627
ENSSSCG00000048278	0.959327	1.07285	0.448724	0.813365	0.872209	1.72983	0.987071	1.53209	3.69075	1.22339
ENSSSCG00000025826	9.04509	11.104	24.2311	7.90126	8.14062	9.96145	6.18218	11.363	12.3701	26.3404
ENSSSCG00000036952	9.86737	10.2457	6.73086	13.0138	22.629	16.3439	13.5592	15.6401	16.2636	9.53749
ENSSSCG00000011923	3.56322	5.41788	4.7116	6.15834	5.9601	6.38248	4.15609	4.21324	9.16605	5.7924
ENSSSCG00000021042	33.3024	24.3	32.9812	30.3269	37.1658	31.4949	36.106	27.6414	38.4082	28.3129
ENSSSCG00000011767	17.1308	21.4569	23.2215	42.0626	41.6722	49.2107	15.6373	21.5769	51.1027	29.4863
ENSSSCG00000011680	1.50751	0.107285	1.7949	1.74293	2.56817	1.37194	0.207804	1.14907	2.31179	1.3732
ENSSSCG00000011768	0.959327	0.214569	1.00963	1.39434	2.03516	1.49123	1.03902	2.48964	1.01394	0.399476
ENSSSCG00000011928	35.6322	42.1629	49.8083	16.6159	5.13634	18.4913	14.2866	17.3637	24.1318	15.9541
ENSSSCG00000011929	13.9788	11.6404	10.0963	12.6653	15.8936	11.6913	14.3905	15.0017	12.8162	8.81344
ENSSSCG00000011681	16.3771	18.8285	22.8849	28.3516	38.7649	19.9229	21.7156	25.6625	21.3739	15.5296
ENSSSCG00000011930	45.1569	63.5125	66.7477	86.6815	73.944	57.681	65.0428	75.0085	54.8746	59.447
ENSSSCG00000011683	5.82449	6.65165	3.02889	5.92595	4.99098	6.50178	5.29901	7.85195	11.6401	10.2615
ENSSSCG00000011684	89.286	96.3953	122.614	176.152	156.416	175.19	79.9008	107.246	96.9735	80.2197
ENSSSCG00000024119	24.5314	15.5026	11.2181	9.64419	10.515	8.23162	13.9229	11.746	12.7757	13.0828
ENSSSCG00000011769	65.1657	61.4205	67.1964	80.8717	105.925	79.9898	93.3562	80.0516	128.365	127.682
ENSSSCG00000037371	6.30415	5.73973	3.70197	6.27453	4.45796	1.43159	6.02633	7.53277	2.67681	5.59266
ENSSSCG00000051838	58.1078	42.2702	35.0005	31.9536	37.1658	47.6002	37.8204	31.5993	32.6084	24.7425
ENSSSCG00000039358	4.59107	3.37947	1.34617	3.02107	3.39193	4.4737	2.07804	3.63871	3.04183	3.44548
ENSSSCG00000039802	48.5146	33.4728	16.1541	31.6051	48.6984	41.3967	44.0026	30.6418	29.4449	24.7925
ENSSSCG00000027941	199.883	334.621	214.266	360.902	368.605	406.272	236.274	279.351	338.535	333.013
ENSSSCG00000011686	13.2935	20.7596	15.1444	16.2673	19.5278	15.6281	20.3129	15.7677	14.3169	15.4048
ENSSSCG00000011860	4.45402	2.25298	1.45835	4.764	2.22898	2.38598	4.98731	5.55382	4.54246	4.51907
ENSSSCG00000036206	7.81167	6.38344	4.03851	13.4786	18.4133	8.23162	5.40292	3.31952	6.00254	2.22208
ENSSSCG00000011235	57.1485	50.9066	48.7987	70.298	104.181	92.2776	76.7318	66.7097	89.6326	58.1986
ENSSSCG00000041863	1.71308	2.36026	1.34617	1.74293	2.37435	1.37194	1.97414	2.74499	1.09506	0.524312
ENSSSCG00000011859	58.7931	31.8099	24.0067	33.5804	36.7782	38.7721	25.3521	27.1946	31.0267	25.3168
ENSSSCG00000022031	69.6198	82.5019	80.6581	72.3895	125.259	109.397	96.1615	90.7124	82.535	56.3261
ENSSSCG00000031244	837.904	1211.03	689.576	787.338	1187.37	1072.73	837.971	560.617	607.92	691.568
ENSSSCG00000026113	58.8616	91.2993	141.236	87.6111	60.8608	91.5618	34.8592	51.708	57.7542	98.8952
ENSSSCG00000035267	6.30415	11.3722	13.7983	10.5737	8.86746	10.0807	3.42877	6.31986	7.58429	9.28781
ENSSSCG00000011236	198.033	155.295	138.543	227.51	346.219	198.215	281.056	259.944	240.872	175.595
ENSSSCG00000029267	0.274094	1.0192	2.01926	0.348585	0.387649	0.417546	0.831218	0.702207	0.973385	0.624181
ENSSSCG00000011911	0.41114	0.375496	8.18921	0.92956	1.2114	0.656143	0.831218	0.574533	2.23067	0.99869
ENSSSCG00000044995	0.685234	0.858277	1.00963	1.97532	0.678385	1.72983	1.71439	1.97895	3.40685	3.94482
ENSSSCG00000055145	0.41114	0.804635	0.224362	0.580975	0.872209	1.55088	0.259756	0.063837	0.243346	0.599214
ENSSSCG00000057742	0.548187	0.69735	1.00963	0.813365	0.678385	0.656143	0.46756	0.446859	0.730039	0.923788
ENSSSCG00000024302	9.45623	14.9662	7.40394	6.04214	7.99525	10.9755	8.57193	6.51138	7.01649	7.73985
ENSSSCG00000011770	42.7586	45.1668	64.6162	96.9067	71.8604	72.2354	42.4441	64.0924	48.7098	46.1145
ENSSSCG00000037905	63.3156	72.4172	81.5555	58.2137	52.7687	59.0529	53.2499	60.4536	54.6718	69.9582
ENSSSCG00000011813	7.46905	8.31456	6.50649	6.62312	4.99098	5.78599	6.18218	7.21358	9.04437	16.753
ENSSSCG00000011864	19.7347	20.2768	18.3977	16.3835	21.4176	15.0913	22.3909	15.3847	20.7656	13.682
ENSSSCG00000026185	46.4589	42.7529	10.4328	75.2944	34.0162	48.3757	34.3397	51.7718	63.6756	112.353
ENSSSCG00000021319	8.83952	12.8742	9.08666	9.17941	6.3962	6.44213	7.84462	12.129	9.61218	10.6111
ENSSSCG00000021206	4.86516	1.82384	0.224362	0.92956	3.77957	1.67018	5.45487	3.57487	4.29912	2.29699
ENSSSCG00000030362	17.0623	11.8013	13.013	15.4539	17.3473	17.7755	17.0919	14.9379	21.1711	21.6466
ENSSSCG00000054583	0.61671	1.23377	3.58979	1.27815	0.290736	0.596494	0.779267	0.957555	0.283904	1.09856
ENSSSCG00000053887	157.261	171.226	64.7284	205.084	143.236	191.057	161.464	200.831	199.625	216.017
ENSSSCG00000011825	27.6149	18.7748	22.8849	45.4323	45.791	29.765	36.106	39.3236	30.8644	16.004
ENSSSCG00000022081	15.4178	1.82384	3.47761	3.36966	3.68266	2.74387	3.53268	2.55348	5.7592	4.39423
ENSSSCG00000021656	51.5296	36.9059	9.64756	21.2637	41.8661	24.6352	88.213	42.4516	45.5058	35.853
ENSSSCG00000011237	66.8103	58.9529	60.4655	77.9669	101.855	77.9618	75.5369	85.6054	86.7935	68.2854
ENSSSCG00000059588	6.85234	4.29139	1.23399	3.83444	4.94252	3.93686	11.2734	3.12801	6.8137	5.04338
ENSSSCG00000046387	220.44	187.48	169.393	155.004	201.868	146.201	282.822	180.531	219.782	242.732
ENSSSCG00000028717	0.753757	1.12649	9.9841	0	2.08361	1.07369	0.727316	1.14907	0.202789	0.599214
ENSSSCG00000011821	9.79884	15.1808	13.1252	8.01746	13.81	17.0001	11.3773	10.7885	23.8479	19.799
ENSSSCG00000025349	12.6768	10.4603	10.8816	10.3414	12.4048	11.2141	10.4941	12.9589	11.3562	7.83971
ENSSSCG00000011867	30.0818	28.7523	23.2215	29.6297	18.3164	18.0141	22.9104	25.2156	13.1813	14.481
ENSSSCG00000011822	59.4098	52.945	52.8372	85.171	113.726	62.9301	76.472	92.2445	63.919	46.5389
ENSSSCG00000034786	35.5636	45.7033	60.6899	96.5581	55.4822	51.2388	50.2367	62.4326	49.7238	53.4798
ENSSSCG00000027952	121.903	133.14	838.44	106.899	116.198	109.993	143.385	88.7973	89.1864	96.1239
ENSSSCG00000030255	209.887	192.683	156.268	141.642	187.622	151.211	233.364	192.277	221.607	210.174
ENSSSCG00000024904	11.7175	6.43708	5.38469	14.873	21.466	12.9439	14.0788	14.6825	14.8441	9.13801
ENSSSCG00000011837	0.548187	0.643708	0.112181	0.46478	0.387649	1.01404	0.623413	0.63837	0.567808	1.09856
ENSSSCG00000053702	178.777	173.801	82.453	193.349	131.704	137.134	198.661	159.848	103.544	110.305
ENSSSCG00000021581	15.4863	18.453	20.5291	25.7953	16.2328	15.8071	24.8326	22.0876	13.3029	27.1893
ENSSSCG00000011819	7.53757	5.41788	3.47761	10.4576	7.1715	8.23162	9.71486	11.5545	8.47656	7.3903
ENSSSCG00000029291	3.15208	0.643708	0.336543	1.04576	1.06603	1.43159	5.03926	2.10662	2.83904	1.99738
ENSSSCG00000027323	68.6604	95.2151	113.639	106.783	83.7321	97.3478	67.1728	82.2859	81.8049	80.4944
ENSSSCG00000011811	2.39832	1.12649	1.23399	1.16195	1.84133	2.14738	0.727316	0.63837	2.59569	2.92117
ENSSSCG00000011841	55.9151	51.9258	61.1386	87.3787	80.534	73.4284	59.5879	77.3066	63.554	56.1014
ENSSSCG00000022507	54.339	61.3668	48.9109	72.1571	49.4737	59.7687	53.9253	57.581	57.1864	85.5877
ENSSSCG00000023909	20.9682	18.292	3.02889	12.6653	4.84561	18.4317	11.3773	8.93718	9.49051	14.0566
ENSSSCG00000011843	47.6237	44.5768	64.6162	79.4774	73.5079	69.7301	42.8597	53.8146	52.0356	37.4009
ENSSSCG00000025270	30.6985	24.6755	6.05777	29.7459	4.31259	19.9825	19.2219	18.6404	10.3017	22.3457
ENSSSCG00000026934	3.15208	3.21854	4.03851	7.0879	5.37862	4.77195	4.4678	3.38336	7.38151	4.66887
ENSSSCG00000011810	29.7391	35.1357	25.5773	15.9187	40.2185	33.1054	30.3394	43.7284	63.8379	100.793
ENSSSCG00000057729	50.8443	49.941	37.3563	59.3757	48.8922	59.709	48.7301	57.198	57.1458	73.8781
ENSSSCG00000023527	2.60389	1.18013	2.46798	1.74293	2.51972	2.14738	1.76634	0.957555	1.01394	1.74771
ENSSSCG00000035414	26.6556	14.4298	16.0419	16.7321	22.6774	17.358	21.3	22.726	15.6147	12.1341
ENSSSCG00000033030	10.5526	7.13443	5.49687	27.8868	34.5492	28.6317	18.7024	19.3426	27.1737	8.48886
ENSSSCG00000036536	7.53757	5.84701	8.18921	10.109	8.67364	8.47021	9.03949	7.72428	8.19266	10.686
ENSSSCG00000031147	25.9704	22.2079	34.7761	38.4606	57.7112	28.0949	26.2873	32.3015	35.2447	24.4429
ENSSSCG00000034711	31.1781	36.2086	43.8627	57.168	49.9098	45.5721	35.3268	39.962	42.4639	39.4482
ENSSSCG00000011760	35.9063	27.0357	29.8401	56.2384	103.163	50.0458	49.0938	36.7063	44.7757	28.4876
ENSSSCG00000011761	0.61671	0.536423	0.785267	0.813365	1.9867	1.49123	1.87024	1.08523	1.01394	0.72405
ENSSSCG00000021380	11.3749	12.1232	13.2374	23.5876	23.8888	22.4878	11.3253	13.725	23.7668	13.9817
ENSSSCG00000033860	9.86737	4.72053	2.3558	10.9223	11.7748	11.3334	10.8578	9.57555	11.8023	7.86468
ENSSSCG00000030413	8.4969	7.56357	7.29176	12.4329	18.704	11.7509	12.728	10.98	20.4411	11.3102
ENSSSCG00000056643	15.3492	11.694	11.779	14.7568	17.0081	17.179	12.9878	12.129	13.7085	11.3851
ENSSSCG00000038443	7.53757	5.25695	2.80452	15.8025	17.4442	11.572	12.0007	9.44788	17.5209	7.76481
ENSSSCG00000039285	26.1759	27.4112	29.0549	42.5274	56.9844	43.4844	37.197	36.3871	55.483	29.9357
ENSSSCG00000029268	1.78161	3.21854	6.39431	4.18302	3.39193	9.24566	1.50658	5.29847	9.53106	2.07228
ENSSSCG00000037583	46.3218	80.1417	76.8439	93.537	222.171	107.071	82.9659	48.7076	48.3042	29.0619
ENSSSCG00000011848	33.645	22.9053	25.8016	62.9777	104.374	66.9863	26.9626	40.728	48.142	21.8963
ENSSSCG00000011776	25.2166	24.9973	35.2248	18.0102	35.0337	24.8141	30.3394	22.5345	23.6046	25.167
ENSSSCG00000039249	65.2343	60.0794	213.032	81.2203	128.215	73.3091	66.8611	65.4968	59.4982	42.5691
ENSSSCG00000011849	199.814	291.975	192.39	206.13	159.081	217.124	243.547	242.389	213.334	285.625
ENSSSCG00000011264	4.31697	4.45231	6.84304	5.57736	5.62091	5.90529	17.8192	26.9392	24.0507	30.4101
ENSSSCG00000032328	14.7325	23.6563	43.5262	34.0451	33.4347	14.3159	28.2095	28.7267	12.5729	13.7819
ENSSSCG00000031304	18.7069	19.9549	21.8753	24.5172	33.1924	31.3756	25.8717	19.1511	30.5805	17.6269
ENSSSCG00000033424	12.1972	10.1384	9.9841	9.87658	13.5677	8.82811	12.78	13.3419	12.3295	10.2615
ENSSSCG00000024556	34.8784	24.0318	29.5036	33.2318	50.3943	33.4633	39.275	34.2805	34.109	34.7544
ENSSSCG00000011831	194.743	804.528	1441.86	1298.36	389.005	141.727	537.954	758.575	115.103	369.54
ENSSSCG00000022195	8.29133	8.63642	11.6668	8.94702	7.89834	6.50178	5.92243	4.91545	6.85425	6.34168
ENSSSCG00000011304	18.1587	12.445	16.3784	18.9398	22.9197	23.2036	13.0917	16.7253	23.1585	13.4823
ENSSSCG00000040904	0.41114	0.590066	0.224362	0.69717	0.24228	0.894741	0.519511	0.829881	1.54119	0.973722
ENSSSCG00000062141	17.7476	15.0199	21.09	12.3167	15.6998	18.372	14.2346	9.44788	10.4233	19.5993
ENSSSCG00000032080	5.89301	4.45231	4.7116	3.48585	5.91164	5.60704	7.32511	3.76638	5.79975	5.46783
ENSSSCG00000031356	13.9788	29.2887	21.5387	25.0981	17.2019	30.3019	13.767	17.9382	15.8175	19.7491
ENSSSCG00000011306	6.30415	4.1841	4.7116	8.48224	8.3829	9.36495	6.07828	6.70289	7.54374	4.91855
ENSSSCG00000011826	4.93368	5.09602	6.05777	3.36966	2.71354	5.36845	4.72755	1.78744	2.19012	3.42051
ENSSSCG00000011307	5.07073	4.66688	5.60905	4.88019	10.0789	8.47021	6.33804	7.14975	7.62485	6.94089
ENSSSCG00000032344	8.4969	8.63642	12.3399	14.0596	15.0214	14.0773	9.09144	9.70323	11.5995	9.26285
ENSSSCG00000011309	1.57604	0.429139	0.897448	0.580975	0.290736	0.715793	1.24683	0.766044	0.446135	0.699083
ENSSSCG00000011827	47.6923	46.6688	49.2474	74.1324	44.1919	42.1721	52.2628	75.3277	72.72	91.455
ENSSSCG00000031576	8.4969	11.9622	14.5835	11.0385	8.72209	9.4246	10.5461	6.70289	4.86693	11.7596
ENSSSCG00000011301	48.3775	43.2357	44.5358	39.3901	50.6366	39.0704	57.3021	49.2183	54.0634	49.1605
ENSSSCG00000011795	7.67462	3.37947	5.38469	3.25346	5.62091	4.11581	4.05219	4.72394	7.38151	3.94482
ENSSSCG00000011783	76.1295	73.7046	73.2542	69.2522	70.1644	59.1722	87.3298	72.7742	64.3245	74.727
ENSSSCG00000011300	72.4292	68.8768	93.2224	86.6815	93.9563	90.3092	83.5374	81.5199	84.2384	58.698
ENSSSCG00000026516	17.3364	15.6636	14.3592	11.3871	9.83658	13.958	19.4297	12.1929	11.8834	16.5033
ENSSSCG00000011853	23.2979	21.5642	21.7631	27.0734	30.5758	25.351	31.3265	27.3222	37.7187	32.8319
ENSSSCG00000011299	34.4673	33.4728	67.8695	30.3269	24.5672	26.4843	19.8973	10.3416	4.25856	2.02235
ENSSSCG00000024024	6.64677	7.93907	33.5421	13.8272	4.4095	4.65265	1.09097	5.48998	1.62231	0.0499345
ENSSSCG00000029708	43.9235	43.2357	44.1993	35.3233	39.2979	34.2387	42.3402	40.4727	33.379	40.4469
ENSSSCG00000027139	38.099	26.553	31.1863	57.5165	77.3844	44.2002	50.7043	57.7087	41.8961	25.2918
ENSSSCG00000022773	15.0751	9.97747	15.7053	9.87658	9.78813	10.3193	9.71486	11.4268	10.7884	6.76612
ENSSSCG00000011788	47.1441	44.4695	53.0616	39.3901	52.6718	45.8704	53.7175	49.2183	51.0216	47.9121
ENSSSCG00000037236	373.521	540.983	722.67	404.591	407.661	472.96	378.983	357.104	370.86	360.677
ENSSSCG00000061137	179.737	676.913	1551.24	1242.24	921.78	419.097	880.26	631.093	326.49	550.553
ENSSSCG00000011269	52.0778	42.4847	25.4651	42.9922	76.2699	58.7546	68.3677	40.7918	46.2358	32.782
ENSSSCG00000011877	1.50751	3.27218	2.9167	1.97532	1.40523	2.26668	1.14292	3.51104	1.94677	0.324574
ENSSSCG00000055503	0.479664	1.0192	1.7949	1.74293	1.06603	1.49123	0.571462	0.191511	0.648924	0.424443
ENSSSCG00000030305	46.8015	45.9178	41.1704	54.9603	139.844	96.632	71.8484	60.4536	102.773	52.556
ENSSSCG00000011270	115.667	96.3416	60.0168	129.093	146.58	110.351	106.448	119.567	146.251	146.982
ENSSSCG00000011772	28.3002	20.1695	14.6957	31.9536	40.9454	25.1124	36.9372	28.8543	30.6211	18.276
ENSSSCG00000025783	42.6901	42.1092	47.6769	57.7489	31.5934	41.4563	50.9121	59.1131	47.4525	67.7112
ENSSSCG00000011272	365.504	583.307	587.043	608.165	434.312	549.669	349.475	382.128	392.031	444.816
ENSSSCG00000056224	2.94651	1.71655	5.72123	1.62673	2.81045	2.98247	2.38975	2.74499	2.31179	4.79371
ENSSSCG00000011470	63.11	60.9377	50.2571	84.3576	76.5122	63.1091	75.0174	91.3508	71.7061	76.7743
ENSSSCG00000030225	90.725	63.0834	82.5652	119.332	143.188	117.986	101.253	100.799	156.877	125.835
ENSSSCG00000011880	2.0557	1.28742	2.01926	1.39434	3.10119	5.12985	1.35073	1.78744	2.02789	2.27202
ENSSSCG00000011881	6.57824	6.27615	7.17958	6.9717	8.62518	6.62108	9.4551	8.04346	7.34095	7.71488
ENSSSCG00000026550	0.890804	2.19934	2.9167	0.580975	1.50214	1.37194	1.87024	1.65976	1.90621	3.81999
ENSSSCG00000025942	45.9792	32.4536	43.5262	44.8513	67.887	53.5652	38.1841	53.4954	55.2802	46.0895
ENSSSCG00000011405	94.6308	116.618	89.8569	89.2378	94.9739	116.137	114.76	76.9874	72.3144	77.4484
ENSSSCG00000011274	315.139	208.722	201.477	204.968	375.147	269.436	316.954	251.262	297.937	170.302
ENSSSCG00000011882	90.6564	95.7516	111.283	109.921	109.414	96.2741	103.591	101.692	107.559	146.233
ENSSSCG00000011407	28.9169	33.5801	35.5614	32.186	24.2765	30.4808	33.8721	34.3443	38.8949	68.585
ENSSSCG00000011408	21.7219	30.6298	27.7087	30.9079	17.3957	20.6983	21.248	29.1097	23.0773	42.2945
ENSSSCG00000023229	81.4743	87.437	74.8247	95.7447	142.073	108.622	161.568	117.524	204.451	165.383
ENSSSCG00000057050	62.4933	62.7079	56.2027	45.7808	45.5487	48.316	62.0816	48.5161	36.5019	53.5547
ENSSSCG00000011884	19.5977	21.7788	21.8753	23.9362	8.14062	12.1685	14.3385	18.4489	9.32828	11.1104
ENSSSCG00000011410	6.03006	7.08079	6.73086	5.34497	4.94252	3.40002	5.97438	6.44754	4.33968	7.41527
ENSSSCG00000043195	76.061	75.4211	67.0842	58.7947	50.4912	53.6845	62.8608	65.816	53.2117	58.7479
ENSSSCG00000011412	28.8483	28.6987	39.9364	30.0945	14.5368	25.6492	22.9104	24.2581	28.8365	45.2406
ENSSSCG00000022550	48.1034	68.5013	53.8469	52.5202	74.9131	51.0599	66.2377	39.8981	35.4069	66.2631
ENSSSCG00000040431	1.50751	6.81258	1.23399	1.74293	0.969122	3.16142	2.49365	1.65976	11.7617	6.69122
ENSSSCG00000025408	5.00221	2.84304	5.2725	2.3239	2.32589	4.593	2.80536	5.61766	2.79848	3.09594
ENSSSCG00000011797	15.0751	13.0351	9.75974	13.8272	11.581	15.0316	15.0658	14.874	20.6844	16.803
ENSSSCG00000035452	19.8033	9.44105	13.4617	17.894	28.2499	17.8948	19.2219	20.4917	22.4284	13.8568
ENSSSCG00000011798	48.2405	57.29	36.9075	42.9922	46.1786	46.6458	51.5875	49.7929	87.6452	87.4353
ENSSSCG00000011474	23.3665	21.9934	30.0645	32.3022	32.3687	33.523	24.5209	31.344	49.2371	49.2354
ENSSSCG00000011278	98.8107	91.782	85.3697	87.7273	115.568	118.165	142.398	106.799	105.126	89.7822
ENSSSCG00000011277	359.953	474.52	33.7665	441.076	606.864	404.781	442.623	377.213	236.654	403.945
ENSSSCG00000025881	58.1078	51.0675	37.1319	47.64	71.8119	45.2142	70.6016	55.8574	64.4462	47.0882
ENSSSCG00000011280	20.2144	18.1311	4.37506	18.475	18.171	18.1334	26.3912	14.108	14.1546	11.5848
ENSSSCG00000011803	813.921	617.37	578.629	1024.96	1160.52	883.05	943.692	1018.97	945.238	730.916
ENSSSCG00000022131	15.6233	11.5331	9.75974	21.9609	16.2812	20.579	11.2734	18.6404	14.6819	9.46258
ENSSSCG00000011477	9.45623	5.63245	6.50649	5.69356	7.46224	5.96494	3.89633	5.10696	5.43473	4.69384
ENSSSCG00000011804	5.48187	4.34503	4.7116	6.85551	6.78385	5.72634	3.89633	5.93684	6.69202	6.41658
ENSSSCG00000034200	6.98938	8.69006	6.28213	6.62312	11.5325	6.80003	10.2344	6.83056	8.27378	8.26416
ENSSSCG00000033189	417.033	317.241	453.66	253.305	449.963	420.528	229.26	258.348	241.724	299.232
ENSSSCG00000055190	25.4222	30.898	32.4203	45.6646	44.9188	41.1581	28.0016	32.3654	31.0267	31.6085
ENSSSCG00000011284	47.6237	45.4887	56.6514	59.3757	53.8347	71.6389	42.0804	52.7932	72.3955	63.4667
ENSSSCG00000025770	20.8311	15.2344	17.2759	14.9892	17.0081	16.9404	18.027	12.8951	11.3967	8.86337
ENSSSCG00000011482	9.73032	7.83178	5.2725	5.92595	9.10974	6.56143	8.51998	8.55416	9.44995	6.81606
ENSSSCG00000030065	244.971	324.858	281.125	346.958	314.771	330.935	336.591	306.928	282.444	324.724
ENSSSCG00000037108	5.41335	4.77417	2.80452	5.69356	8.62518	10.6176	8.88364	7.02207	5.55641	8.26416
ENSSSCG00000011286	10.5526	27.7331	15.8175	23.0066	17.7834	15.6878	11.5331	25.854	24.2941	19.849
ENSSSCG00000011806	16.9253	19.6867	9.75974	7.43648	12.8409	11.8702	8.15632	10.5331	12.4918	13.732
ENSSSCG00000011287	6.85234	12.7132	9.53538	9.76038	7.89834	10.8562	7.58486	11.9375	8.51712	13.3075
ENSSSCG00000021749	59.4098	50.5847	30.5132	47.64	62.6537	54.4599	63.8479	48.6438	85.1712	59.3471
ENSSSCG00000011432	3.90583	4.23774	6.50649	4.29922	5.23326	5.01055	6.64974	3.19185	2.83904	3.27071
ENSSSCG00000028184	0.61671	0.268212	6.28213	0.23239	0.145368	0.417546	0.155853	2.42581	0.365019	0.624181
ENSSSCG00000050245	3.28912	3.27218	4.26288	2.20771	3.05273	4.35441	3.89633	4.08557	4.01521	3.59528
ENSSSCG00000011290	89.2174	101.76	102.421	219.492	248.725	169.285	114.033	169.423	168.639	99.5444
ENSSSCG00000031154	2.87798	3.1649	2.80452	2.78868	3.53729	3.16142	3.32487	2.80883	5.88087	3.27071
ENSSSCG00000061023	13.1565	14.1079	9.64756	11.0385	33.5801	19.8632	21.5078	31.0886	19.0216	5.31802
ENSSSCG00000011438	207.763	237.475	227.952	156.166	168.385	178.292	223.182	187.425	214.023	178.191
ENSSSCG00000011292	15.0066	13.4642	12.4521	11.7357	17.9772	20.9966	13.5073	12.8951	18.1293	10.2116
ENSSSCG00000024393	0.890804	0.268212	0.560905	0.116195	1.01758	0.95439	0.779267	1.34058	1.01394	0.324574
ENSSSCG00000011294	11.8545	19.794	15.481	9.99277	3.9734	10.4983	2.49365	7.91579	9.61218	2.49672
[truncated: 12,999 more rows]

## Sheet: Kidney
Gene_id	3.Control	4.Control	6.Control	7.Control	10.Control	11.Control	2.LPS	8.LPS	12.LPS	14.LPS
ENSSSCG00000028996	559.745	394.983	285.602	294.565	561.097	469.852	615.708	436.738	382.56	230.946
ENSSSCG00000005267	57.8169	54.0659	79.2517	106.725	60.63	59.873	87.6573	162.657	102.198	60.6362
ENSSSCG00000005269	52.9401	53.7482	126.21	65.8682	45.4425	68.5244	114.599	182.909	166.25	399.629
ENSSSCG00000031382	8.61564	10.0083	11.6285	12.4199	8.34413	12.9084	9.25732	8.79446	16.614	13.4295
ENSSSCG00000005271	14.7929	16.9452	15.1837	17.3022	27.1334	20.8045	18.77	16.1366	7.54189	9.56342
ENSSSCG00000005272	5.68957	6.88401	4.66622	4.28272	7.14353	9.06334	4.40521	3.87279	1.53024	3.86606
ENSSSCG00000005273	38.4723	51.6301	46.7363	48.1377	48.9242	45.5914	37.3485	43.9723	40.2234	31.7424
ENSSSCG00000023520	12.1919	13.8739	15.0356	12.5912	7.38365	11.1232	14.1733	16.54	8.74422	10.5808
ENSSSCG00000037277	29.1523	35.7968	30.96	44.8829	32.6561	34.1249	70.5472	90.6878	54.6514	75.083
ENSSSCG00000005277	5.14771	4.50108	11.8507	5.9958	6.42318	7.20948	3.25602	5.32508	3.27908	2.23825
ENSSSCG00000005282	9.26587	9.90238	13.9987	11.5633	12.2461	15.5175	19.0892	15.4912	8.74422	16.0747
ENSSSCG00000004361	2.16746	0.95317	0.962871	0.685235	1.98098	1.16725	0.383062	0.322732	0.983725	1.83129
ENSSSCG00000004349	37.3344	38.6034	35.7744	23.7263	37.6386	40.5104	31.6026	21.7037	26.7792	32.1494
ENSSSCG00000004272	35.8172	22.982	15.9244	24.9254	27.1334	19.2253	42.8391	43.0041	30.3862	18.9234
ENSSSCG00000037594	247.253	305.014	708.451	435.809	296.006	388.213	279.443	241.404	535.365	1002.53
ENSSSCG00000004351	8.3447	12.2324	14.9615	10.5355	10.2651	11.3292	6.89511	7.18079	5.46514	5.69736
ENSSSCG00000004262	4.11817	4.50108	6.66603	3.85445	8.04398	6.93483	3.9583	2.17844	2.40466	2.03477
ENSSSCG00000038757	15.4431	10.8555	20.3684	8.73674	18.129	15.7922	10.7257	9.03651	1.74884	3.25563
ENSSSCG00000004353	27.9602	28.5422	34.8115	45.0542	42.6811	30.8978	48.4573	46.3928	59.6793	77.9317
ENSSSCG00000005284	14.1426	7.73127	11.5545	8.90805	12.4261	6.31688	4.46905	6.45465	3.06048	8.74951
ENSSSCG00000004263	6.99004	7.25468	6.88823	5.91015	8.7043	6.93483	3.25602	7.50353	9.29074	5.2904
ENSSSCG00000021802	10.2954	12.2853	9.25838	11.7346	11.1655	9.54398	11.9388	24.3663	12.1326	8.34256
ENSSSCG00000031105	3.5763	3.28314	4.74029	2.56963	5.28261	4.18836	1.0215	1.69434	2.62327	2.44172
ENSSSCG00000025941	75.9151	58.567	72.5116	148.782	125.042	85.2778	235.455	234.788	191.171	204.087
ENSSSCG00000030268	86.048	59.0966	83.2513	92.935	94.6668	81.6388	177.932	349.438	114.44	41.9163
ENSSSCG00000027002	3.68467	1.90634	1.99981	0.428272	2.88142	1.71654	1.21303	4.43757	1.63954	2.03477
ENSSSCG00000005266	2.16746	2.17111	5.92536	3.76879	1.80089	2.74647	2.68143	3.55006	0.983725	2.44172
ENSSSCG00000004246	2.0049	1.3768	1.48134	2.56963	2.04101	1.99119	1.65993	1.53298	0.218606	2.44172
ENSSSCG00000004247	15.0096	14.8271	14.6653	22.6127	18.189	16.2042	9.76807	8.06831	16.5047	16.6851
ENSSSCG00000004249	5.09352	4.7129	10.6657	11.0494	7.38365	8.17074	5.10749	8.55241	7.21398	14.4469
ENSSSCG00000005288	19.5613	17.1571	25.6272	16.5313	15.3676	18.1267	21.0045	23.3174	13.007	16.4816
ENSSSCG00000035934	6.61074	4.23631	5.99943	3.76879	6.12303	2.47182	6.0013	4.19552	1.20233	2.23825
ENSSSCG00000062089	1.46303	1.53566	1.18507	2.48398	6.24309	2.74647	2.10684	11.1343	1.20233	0
ENSSSCG00000004241	14.1426	18.0043	24.6643	42.2276	32.5961	15.1056	46.2228	68.4999	20.221	17.499
ENSSSCG00000005037	24.5464	27.9067	25.7753	25.1824	23.5316	21.2851	27.8997	38.9699	34.3211	34.5911
ENSSSCG00000004242	8.01959	8.47262	19.6278	9.50763	15.8478	14.0756	12.641	16.3787	5.90235	9.15647
ENSSSCG00000005291	61.339	52.5832	52.3654	60.0437	36.7382	48.6125	34.2202	58.8986	47.8746	54.5318
ENSSSCG00000005038	46.6003	39.8213	38.8852	58.9302	64.2318	44.6988	61.226	49.378	77.8236	43.3406
ENSSSCG00000004245	0.541864	0.794308	0.74067	0.256963	1.0205	0.617955	1.91531	1.21025	1.53024	1.42434
ENSSSCG00000033805	1.02954	1.21794	0.666603	0.685235	0.420208	0.343308	0.383062	0	0.437211	0.610431
ENSSSCG00000033763	16.9062	13.6092	21.3313	16.9596	24.5521	13.3204	15.2586	19.6867	21.9699	26.2485
ENSSSCG00000004344	1.89652	1.00612	1.18507	1.28482	4.02199	1.4419	1.21303	2.98527	1.42094	0.406954
ENSSSCG00000005286	7.64028	6.19561	6.0735	5.56753	9.66478	6.72885	6.83127	6.2126	3.9349	3.05216
ENSSSCG00000005039	5.14771	5.50721	7.6289	10.8781	10.025	8.2394	7.27817	13.232	8.85353	9.7669
ENSSSCG00000005040	12.8964	9.10807	12.5914	7.36627	13.0264	11.1919	11.3003	8.63309	10.3838	11.1912
ENSSSCG00000004250	0.487678	0.476585	0.222201	2.65528	1.44071	0.617955	1.34072	3.7921	0.218606	0.406954
ENSSSCG00000005287	173.722	112.527	69.9193	74.1767	244.561	135.607	151.501	111.101	28.8559	90.1403
ENSSSCG00000005041	67.6246	76.5184	88.5101	109.209	98.2086	88.3676	86.5081	65.1112	57.7119	66.3335
ENSSSCG00000020885	21.6204	17.7396	18.5908	30.4929	26.5331	23.8256	33.901	31.2244	25.9048	25.8416
ENSSSCG00000004253	29.0981	25.259	30.2934	35.8035	34.8172	29.6619	38.6892	36.2267	46.563	39.2711
ENSSSCG00000004364	6.66493	7.57241	11.1841	9.33632	12.4261	7.69011	7.98045	10.9729	5.68375	4.06954
ENSSSCG00000005043	15.4973	19.1164	12.0729	24.0689	16.148	12.7711	29.4319	31.6278	31.042	27.8764
ENSSSCG00000004254	11.4333	10.2201	12.4433	7.02366	12.4862	7.00349	17.9401	12.5866	6.77677	11.1912
ENSSSCG00000005045	27.7976	26.0533	30.6638	40.5145	24.192	22.3151	34.3479	52.444	26.1234	16.6851
ENSSSCG00000005047	1.67978	2.17111	3.85149	2.91225	4.08202	3.43308	5.55439	6.53533	4.70002	4.27302
ENSSSCG00000004366	0.162559	1.32385	1.48134	0.0856543	5.10252	2.67781	0.893811	7.10011	2.51396	4.88345
ENSSSCG00000027256	25.0341	25.3649	21.9238	32.72	36.498	21.1478	23.3668	24.6083	20.221	22.586
ENSSSCG00000004367	1.46303	1.85339	1.99981	0.685235	5.64279	4.25703	4.21368	12.9093	17.1605	16.4816
ENSSSCG00000039333	3.95561	5.34834	5.25876	1.37047	4.80237	6.66018	3.19218	1.53298	0.546514	0.813908
ENSSSCG00000004368	53.211	53.6953	40.5887	54.8188	50.0648	52.1142	53.5009	50.1042	59.0235	52.4971
ENSSSCG00000026294	13.5466	14.2446	20.4425	32.8056	22.4511	16.8221	23.4944	32.1119	25.1396	42.1197
ENSSSCG00000035648	23.0292	17.8455	16.6651	19.4435	26.293	16.2728	34.7948	36.6301	16.7233	10.7843
ENSSSCG00000038522	6.50237	6.40742	7.11043	6.938	6.18306	4.60033	5.17133	10.7308	2.07675	1.42434
ENSSSCG00000035259	112.491	69.6873	105.694	109.209	89.9245	93.8605	63.4605	66.7249	112.035	153.829
ENSSSCG00000021451	11.8126	12.0735	15.5541	19.3579	14.7673	10.2306	9.38501	14.6843	16.7233	33.3702
ENSSSCG00000038507	443.136	551.886	488.472	508.273	406.521	611.913	530.987	470.221	559.849	568.311
ENSSSCG00000042849	0.487678	0.688401	1.40727	0	0.780386	0.343308	0.191531	0.726148	0.874422	1.42434
ENSSSCG00000004339	35.5463	38.0739	53.3283	49.6795	42.501	52.2516	38.8169	38.1631	26.0141	22.9929
ENSSSCG00000005004	3.73886	2.70065	3.40708	2.39832	3.36166	4.25703	1.72378	0.968197	2.62327	2.6452
ENSSSCG00000004244	10.2412	11.2262	6.59197	15.5891	10.205	6.31688	16.7909	38.0824	19.2373	9.7669
ENSSSCG00000004347	13.6008	15.0389	14.369	15.2465	9.54472	13.801	8.93811	7.10011	4.26281	3.25563
ENSSSCG00000004357	21.0785	13.3444	12.2211	11.5633	25.6927	18.47	11.9388	35.0165	16.614	14.4469
ENSSSCG00000005006	178.815	217.588	248.791	282.145	213.105	230.085	215.281	285.779	398.627	238.882
ENSSSCG00000004275	12.0294	10.5908	9.11024	13.9617	19.2695	18.3327	14.8756	12.5866	2.95118	5.08693
ENSSSCG00000035611	79.8166	83.2435	90.7321	114.092	94.9069	94.0665	55.927	57.4464	76.6213	83.0186
ENSSSCG00000058931	14.9554	19.4341	18.0724	20.3001	19.0294	20.0492	6.38436	5.08303	23.7187	28.6903
ENSSSCG00000004358	23.0292	12.2853	14.9615	29.6364	20.6502	19.7059	21.1322	23.5595	18.8001	26.452
ENSSSCG00000032489	2.54676	1.48271	3.11082	1.97005	3.8419	3.2271	1.4684	0.726148	0.874422	2.03477
ENSSSCG00000004340	2.22164	3.3361	5.11063	3.34052	7.14353	2.40316	1.65993	1.53298	2.07675	10.9878
ENSSSCG00000005009	51.4229	39.08	40.2925	36.4031	47.9037	49.2304	33.071	28.9652	28.9652	39.0676
ENSSSCG00000035240	0.812796	0.476585	1.18507	0.513926	0.720356	0.549294	1.08534	1.85571	0.327908	1.62782
ENSSSCG00000005011	94.5011	114.857	195.241	179.617	131.345	154.008	106.363	104.243	144.498	295.449
ENSSSCG00000032312	76.8905	70.6405	77.5482	85.1404	100.61	73.8113	72.7179	88.4287	111.598	92.7855
ENSSSCG00000004342	6.33981	7.57241	6.44383	15.2465	8.04398	4.05104	5.55439	5.88986	8.30701	6.91822
ENSSSCG00000005012	87.782	86.5796	91.4728	138.846	94.0065	78.343	142.754	186.943	118.156	70.81
ENSSSCG00000005029	102.087	98.3354	101.101	131.222	157.818	138.285	152.075	183.07	212.047	171.124
ENSSSCG00000005030	74.2354	54.0659	51.4025	75.3758	88.4838	46.7586	104.767	92.3821	48.4211	27.6729
ENSSSCG00000021862	1.08373	2.01225	1.18507	1.62743	2.16107	0.892602	0.383062	0.806831	1.09303	4.27302
ENSSSCG00000005027	10.0245	12.7089	12.2951	24.4115	13.2666	9.26933	55.097	91.0105	35.742	28.0798
ENSSSCG00000028092	15.118	19.6459	31.1822	53.7053	25.7527	21.6284	26.8782	67.0476	100.231	103.57
ENSSSCG00000004941	13.2757	9.26693	10.1472	10.9638	10.025	11.7411	6.19283	8.22967	6.33956	5.69736
ENSSSCG00000004942	2.65513	2.22406	3.48115	5.65319	3.60178	2.40316	7.78892	18.7185	1.42094	0.203477
ENSSSCG00000004943	37.7679	34.6318	36.2188	53.1057	36.7382	34.8115	92.7648	125.059	66.1282	53.9214
ENSSSCG00000036735	4.66003	3.17723	5.62909	3.76879	8.2841	7.07215	2.42606	3.55006	6.23026	6.51127
ENSSSCG00000005015	19.182	19.7518	27.8492	25.4393	27.7937	21.0791	18.9616	22.3492	30.8234	21.1616
ENSSSCG00000005016	20.1573	17.9514	22.2201	15.5891	27.0734	24.7869	17.1101	13.5548	5.46514	7.9356
ENSSSCG00000031354	12.7338	14.5623	12.9617	15.5891	16.9884	14.3503	14.684	10.2468	10.821	8.54604
ENSSSCG00000038941	12.8422	17.21	14.2209	17.3878	15.0675	18.1953	10.4065	7.18079	12.4605	8.74951
ENSSSCG00000004945	1349.46	1523.11	1294.17	1619.12	1391.61	1421.23	1798.79	1872.82	2475.82	1589.36
ENSSSCG00000005787	54.078	50.571	51.6247	50.3648	45.0223	51.4276	57.4593	44.6984	74.5445	60.2292
ENSSSCG00000034516	137.254	118.458	129.543	57.5597	136.928	149.477	72.9732	42.1166	14.2094	32.1494
ENSSSCG00000036634	14.7929	11.5439	15.8503	23.1267	22.3911	14.8309	8.68273	15.8139	10.9303	7.32517
ENSSSCG00000005785	5.09352	2.48883	2.88861	7.79455	4.68232	1.57922	1.59609	5.56713	3.16978	7.32517
ENSSSCG00000004946	7.36935	9.5317	16.9613	22.3558	15.1875	13.595	14.1094	7.18079	12.4605	17.0921
ENSSSCG00000005786	31.2655	35.6909	31.2563	51.1356	27.6137	39.8238	38.1785	53.5736	87.3329	54.5318
ENSSSCG00000004948	20.1573	26.8476	36.6632	26.6385	23.2915	23.9629	5.04365	5.08303	13.007	3.66259
ENSSSCG00000004971	123.111	69.5285	65.1049	59.3585	89.2641	85.5525	63.0136	59.3021	110.068	96.4481
ENSSSCG00000005021	23.3543	22.3995	29.4787	48.2234	33.0764	27.808	46.6697	49.5394	47.2188	29.3007
ENSSSCG00000038767	210.026	133.126	173.687	1830.86	170.124	139.658	129.283	164.997	95.5306	69.7926
ENSSSCG00000004963	137.417	159.656	163.688	126.426	123.421	149.477	87.4019	54.7031	98.2632	156.677
ENSSSCG00000005022	30.7779	34.2082	44.6624	46.7673	37.5186	36.1847	37.8593	59.2214	46.2351	48.0206
ENSSSCG00000026078	12.6796	11.2262	12.7395	12.5055	19.9299	12.3591	12.641	17.1048	6.33956	3.25563
ENSSSCG00000004968	38.2556	26.2122	19.0352	17.9018	24.9723	16.4101	41.3707	25.0924	10.6024	12.0051
ENSSSCG00000005024	96.0183	92.5634	62.7348	80.9434	87.4632	73.1934	125.453	103.194	71.1561	65.3161
ENSSSCG00000004969	3.25118	3.91859	3.99962	5.31057	3.60178	4.18836	2.68143	2.90459	4.15351	4.47649
ENSSSCG00000004970	924.582	1203.59	1145.67	1132.69	1121.17	1170.61	1069.57	1155.38	1557.89	1353.73
ENSSSCG00000023533	19.3987	17.3159	17.4058	10.3642	16.7483	15.8609	12.3857	22.1878	14.6466	23.3999
ENSSSCG00000004952	62.0434	44.6931	36.8854	43.2554	50.7851	39.2745	289.275	134.499	45.9072	28.4868
ENSSSCG00000004859	7.9654	3.442	3.55522	3.08356	4.68232	5.21829	9.44885	9.76265	1.85815	3.25563
ENSSSCG00000005025	0.433491	1.05908	1.99981	4.36837	0.720356	1.02993	0.510749	1.53298	2.18606	1.01739
ENSSSCG00000004856	33.4872	22.1347	24.8125	14.7325	24.7322	24.3062	13.9179	4.67962	6.55817	6.71474
ENSSSCG00000004951	68.7083	61.2147	66.4381	68.0096	77.3783	61.8642	100.618	80.7638	108.428	64.0953
ENSSSCG00000038422	15.985	13.2385	10.6657	20.0431	16.268	14.8996	18.8339	18.4764	15.0838	19.9407
ENSSSCG00000004954	5.63539	5.93084	5.70316	1.19916	3.18157	6.24821	1.91531	1.85571	2.29536	4.47649
ENSSSCG00000005002	2.22164	1.95929	2.88861	2.56963	2.10104	1.7852	3.25602	3.71142	0.76512	2.23825
ENSSSCG00000004955	26.3346	25.5767	23.7014	18.5013	20.4701	21.0105	27.4528	24.447	34.5397	42.1197
ENSSSCG00000030679	2.60095	3.17723	2.29608	4.8823	3.48172	4.1197	1.59609	3.63074	1.63954	0.813908
ENSSSCG00000004996	8.23633	9.42579	10.6657	8.47978	9.18454	10.6426	4.46905	7.10011	5.79305	3.45911
ENSSSCG00000027765	21.512	16.3098	25.1087	20.4714	29.0544	22.4524	21.2599	21.139	18.1443	19.3303
ENSSSCG00000004857	31.7532	22.6113	33.4042	21.7562	26.293	24.0316	26.942	25.1731	27.435	40.6954
ENSSSCG00000004997	23.6795	21.4463	27.627	17.2165	29.1744	31.3097	17.2378	24.6083	26.1234	36.6259
ENSSSCG00000021217	37.2802	41.2511	40.4406	43.1698	52.2859	44.4241	47.5635	53.3315	36.7257	27.8764
ENSSSCG00000004958	40.7482	28.0126	45.0328	39.9149	44.0618	40.3044	46.2866	58.5759	40.5513	20.9581
ENSSSCG00000005000	0.975355	0.741355	0.592536	1.11351	1.0205	0.82394	0.638436	1.37161	0.218606	0.813908
ENSSSCG00000004858	10.0245	14.7212	6.88823	2.0557	7.20356	8.03342	2.23453	1.04888	5.02793	2.44172
ENSSSCG00000026517	63.8858	62.6445	43.0329	36.0605	58.8291	52.7322	59.7576	48.3292	34.2118	28.4868
ENSSSCG00000004957	77.92	89.0155	37.7001	66.6391	48.2639	56.9892	69.2065	62.5294	38.8025	30.1146
ENSSSCG00000004861	30.8862	27.0594	25.8494	26.2959	36.1979	27.396	21.643	18.073	43.5025	69.7926
ENSSSCG00000032488	139.909	164.687	127.543	101.243	138.128	148.447	104.193	71.8886	149.198	211.006
ENSSSCG00000053589	3.46793	2.54179	5.18469	4.11141	1.68083	2.74647	1.4684	2.74322	1.74884	5.49388
ENSSSCG00000004999	6.12306	3.97154	4.29589	6.42408	4.56226	4.53167	3.63909	10.0047	5.13723	3.66259
ENSSSCG00000004869	139.476	281.874	176.502	101.5	179.789	267.506	385.807	342.903	205.926	356.492
ENSSSCG00000022419	17.5564	13.1855	13.0358	24.4971	19.5697	18.1267	13.471	20.4128	11.6954	6.91822
ENSSSCG00000004961	3.90142	7.57241	5.18469	6.25277	4.98246	4.18836	5.23518	2.17844	3.16978	2.23825
ENSSSCG00000004962	17.719	34.473	35.5522	35.4609	23.4716	26.7094	11.6195	15.8139	7.10468	12.8191
ENSSSCG00000004870	415.339	413.782	291.528	224.5	332.144	389.792	733.627	710.899	790.478	961.632
ENSSSCG00000004973	65.0779	57.0843	74.2152	75.5471	68.3738	64.2673	59.4384	58.8986	55.8537	48.631
ENSSSCG00000004847	28.4479	28.701	39.6999	66.2965	31.3355	38.7939	34.284	60.1089	71.3747	72.0309
ENSSSCG00000035696	47.088	34.5789	31.7748	33.1482	48.8041	40.5791	39.9023	44.3757	11.8047	16.2782
ENSSSCG00000004849	4.98515	2.38293	2.37014	2.82659	3.36166	5.28695	1.21303	1.85571	1.20233	0.813908
ENSSSCG00000004854	125.658	75.6182	101.324	86.3396	84.1616	69.3483	76.8677	101.499	58.477	64.0953
ENSSSCG00000004974	8.61564	11.9146	9.85091	14.5612	10.4452	11.1919	12.7049	16.1366	16.3954	9.97037
ENSSSCG00000004976	2.22164	0.95317	0.370335	1.28482	1.50074	0.892602	2.043	0.726148	0.874422	1.01739
ENSSSCG00000036984	0.216746	1.58862	1.92574	1.11351	2.58128	0.892602	0	0	0	0
ENSSSCG00000004980	8.61564	6.93696	11.3323	8.05151	9.54472	5.21829	5.74593	10.5695	3.27908	4.47649
ENSSSCG00000004875	679.985	556.228	498.916	360.947	857.824	651.188	777.168	667.572	519.625	584.996
ENSSSCG00000037781	5.31027	4.97767	7.85111	5.56753	4.32214	4.46301	4.21368	2.58186	5.57444	4.06954
ENSSSCG00000005781	5.9605	7.62536	3.70335	2.31267	3.8419	3.29576	3.31987	10.2468	2.18606	0.406954
ENSSSCG00000004979	22.8667	13.1855	22.8867	21.2423	20.7703	18.8133	13.2795	20.7356	16.2861	26.859
ENSSSCG00000025616	13.8175	16.8923	20.4425	14.3043	21.4906	17.9207	6.51205	9.35924	14.9745	18.3129
ENSSSCG00000026167	6.50237	10.6437	10.0731	9.67894	10.4452	8.92602	4.66058	6.61601	5.24653	4.27302
ENSSSCG00000004985	18.4776	19.8577	17.2576	18.33	29.2945	24.5809	18.1316	12.1831	25.2489	20.5512
ENSSSCG00000004844	71.0925	42.6808	54.2911	88.7379	72.0957	52.5262	46.1589	46.6348	32.0257	41.5093
ENSSSCG00000004986	21.2411	18.1632	33.108	30.4929	27.4336	23.4136	26.942	23.4788	21.2047	23.1964
ENSSSCG00000004845	39.0142	37.1736	43.107	34.2617	33.5566	39.2745	26.3674	21.3003	26.1234	36.6259
ENSSSCG00000022828	209.43	250.79	453.957	358.977	202.78	293.529	209.599	274.403	418.52	591.915
ENSSSCG00000032494	30.6695	30.5544	21.4054	18.0731	30.7952	23.7569	20.813	12.5059	30.7141	38.2537
ENSSSCG00000004873	2.81769	1.32385	1.92574	1.62743	2.64131	2.12851	2.93681	3.55006	6.77677	7.9356
ENSSSCG00000004983	210.189	114.645	91.8431	92.5067	109.614	127.093	242.095	142.97	110.287	100.314
ENSSSCG00000032214	17.448	17.4218	20.2203	18.2444	24.4321	24.0316	21.0684	31.305	45.3607	56.3631
ENSSSCG00000032574	7.91121	7.09582	9.70278	8.56543	5.58276	11.3292	4.40521	4.92167	6.99538	9.97037
ENSSSCG00000038398	1.08373	0.688401	1.62947	1.02785	1.0205	1.64788	1.85146	2.58186	0.327908	0.610431
ENSSSCG00000028977	0.812796	0	1.25914	1.54178	2.34116	0.617955	1.72378	1.85571	3.38839	2.44172
ENSSSCG00000005782	8.3447	9.58466	9.62871	8.22282	8.52422	7.96476	6.63974	12.5866	11.1489	8.34256
ENSSSCG00000040252	11.7584	12.8678	10.8879	10.1929	11.5257	13.7323	2.80912	4.92167	8.63492	9.56342
ENSSSCG00000004989	25.6302	31.8253	42.6626	33.4052	50.4249	37.2146	56.5016	58.4146	39.6769	48.8345
ENSSSCG00000004076	8.94076	10.5378	9.70278	18.5013	13.7468	9.6813	8.81042	9.92402	22.2978	6.10431
ENSSSCG00000004077	0.270932	1.80043	1.18507	2.0557	1.68083	0.755279	0.638436	0.806831	0.874422	0.610431
ENSSSCG00000004101	24.9799	30.7662	32.071	29.2938	22.9313	19.0193	29.4319	33.4028	23.2815	47.8171
ENSSSCG00000004103	32.8911	33.308	34.293	42.0563	39.9798	29.5245	46.4143	48.0064	50.2793	56.1597
ENSSSCG00000004105	7.42354	5.18948	6.22163	6.50973	6.42318	6.24821	4.08599	3.46937	6.44886	1.62782
ENSSSCG00000004405	31.699	25.259	30.7378	26.8955	36.5581	30.8978	28.2827	19.6867	13.2256	14.2434
ENSSSCG00000004071	37.6054	26.1592	57.1797	52.5918	33.0163	35.3608	45.712	73.6637	29.8397	84.443
ENSSSCG00000046319	3.5763	4.0245	4.29589	4.45403	4.50223	3.36442	1.78762	6.37396	2.84187	0.813908
ENSSSCG00000026042	1.08373	0.900216	0.814737	0.513926	0.240119	0.549294	0.446905	0.322732	0.655817	2.03477
ENSSSCG00000004113	11.6501	7.36059	11.6285	8.90805	13.1465	11.6038	11.1726	10.0854	19.8931	10.3773
ENSSSCG00000004404	1.24629	0.900216	1.99981	1.71309	0.600297	0.480632	1.21303	0.564782	0.983725	1.83129
ENSSSCG00000004403	15.8224	11.1203	26.1457	24.5828	19.0894	21.9031	26.6228	30.6596	37.8188	76.3039
ENSSSCG00000004402	4.7684	3.49496	5.25876	2.31267	6.66329	4.669	9.83192	5.64782	1.31163	4.06954
ENSSSCG00000004401	97.373	102.254	95.1761	43.3411	94.4267	117	99.8514	72.5341	80.7748	47.0032
ENSSSCG00000004399	2.3842	5.66607	3.40708	5.56753	5.94294	1.37323	17.0462	4.59894	9.18143	20.3477
ENSSSCG00000037803	28.6646	37.2266	49.4768	79.7442	54.0267	47.1706	61.0345	128.69	97.7167	37.8467
ENSSSCG00000004388	2.22164	0.95317	1.55541	1.02785	1.50074	1.7852	0.446905	0.322732	0.218606	0.406954
ENSSSCG00000004390	19.5071	18.4809	23.4792	11.7346	18.8493	15.4489	3.5114	4.59894	5.57444	3.25563
ENSSSCG00000004114	5.63539	4.65994	13.6283	8.65109	6.90341	8.2394	6.76742	4.03415	2.29536	6.71474
ENSSSCG00000052903	2.76351	5.56016	17.9242	6.08146	1.92095	4.46301	0.574593	0.242049	4.37211	3.45911
ENSSSCG00000004391	0.325118	1.58862	0.444402	0.342617	1.38068	0.617955	0.638436	0.161366	1.20233	2.23825
ENSSSCG00000052303	52.9401	34.7378	30.3675	35.9748	56.7281	41.0597	45.9674	31.6278	51.7002	43.1371
ENSSSCG00000032525	0	0.582493	0.074067	1.19916	0.960475	0.343308	0.70228	1.29093	5.68375	6.71474
ENSSSCG00000004415	2.27583	2.27702	2.51828	2.14136	1.74086	2.26584	3.06449	1.21025	1.20233	3.25563
ENSSSCG00000004414	135.683	117.611	64.4383	114.092	136.568	79.2356	208.769	183.877	128.759	146.3
ENSSSCG00000004120	8.66982	7.73127	12.3692	12.5055	12.7863	12.7711	6.95895	5.2444	5.35584	14.0399
ENSSSCG00000004413	1.89652	1.16499	1.48134	1.28482	2.64131	1.37323	1.91531	0.726148	1.20233	1.42434
ENSSSCG00000004121	10.7831	10.0612	10.8138	10.0216	11.6458	7.82743	7.0228	17.3469	10.0559	5.2904
ENSSSCG00000004408	45.4082	44.0576	50.2915	40.8571	34.2169	58.6371	38.37	31.305	29.8397	31.132
ENSSSCG00000004412	11.325	9.21398	20.0722	24.1545	8.88439	11.2605	10.0873	10.5695	8.63492	11.8017
ENSSSCG00000031536	8.12796	7.25468	14.1468	10.4498	17.8888	9.54398	1.91531	4.11484	9.72795	13.8364
ENSSSCG00000004081	6.66493	4.18336	7.25857	4.96795	8.04398	2.67781	1.34072	5.08303	0.655817	3.66259
ENSSSCG00000004411	7.85703	5.13653	7.70297	14.3043	7.86389	7.3468	6.32052	8.22967	3.71629	9.15647
ENSSSCG00000033392	1.1921	1.3768	4.66622	1.62743	1.74086	2.26584	1.4684	2.17844	1.63954	1.83129
ENSSSCG00000049158	2.3842	2.80656	3.25895	0.770889	1.26062	1.99119	2.17068	3.22732	0.76512	0.813908
ENSSSCG00000004382	133.732	97.4881	130.951	174.478	122.04	117.411	209.662	271.095	310.311	359.747
ENSSSCG00000004082	42.4279	53.6953	65.9197	49.3369	54.3869	41.5403	32.3687	49.7008	23.1722	35.812
ENSSSCG00000004383	26.2804	28.2244	32.6636	44.2833	33.1964	30.4858	47.2443	59.8668	33.3374	54.1249
ENSSSCG00000004384	1.73396	0.529539	1.11101	1.79874	1.08053	1.4419	2.93681	2.09776	1.63954	1.83129
ENSSSCG00000004385	97.8606	96.5879	81.77	98.4168	131.585	110.82	130.305	129.335	203.303	245.19
ENSSSCG00000040199	17.2855	16.7334	14.5912	14.3899	14.3471	18.6073	17.557	8.95582	10.9303	17.906
ENSSSCG00000004387	120.402	74.8768	88.8804	68.4378	93.3462	78.2743	118.558	117.959	89.9562	69.9961
ENSSSCG00000025777	1.40885	0.476585	0.666603	1.54178	2.34116	0.480632	0.446905	0	0.327908	0.406954
ENSSSCG00000004432	56.3539	49.353	75.4002	96.3611	70.3548	64.0614	66.9081	51.0724	62.9584	73.0483
ENSSSCG00000004087	1.30047	1.05908	1.62947	1.71309	2.34116	0.205985	0.510749	1.04888	0.983725	1.42434
ENSSSCG00000004434	5.47283	6.61924	2.96268	2.82659	7.0835	2.40316	10.7896	36.7108	12.1326	2.03477
ENSSSCG00000004088	4.3891	4.87176	5.77723	8.47978	8.82436	7.3468	5.74593	7.74558	4.48141	7.52865
ENSSSCG00000037424	18.8569	24.5706	31.2563	21.8419	20.4101	21.0105	12.258	9.43992	20.6582	21.9755
ENSSSCG00000004089	18.7485	17.7925	16.4429	13.9617	18.249	17.5774	10.2788	8.63309	6.77677	7.1217
ENSSSCG00000004392	24.4923	21.6052	33.7746	56.3606	38.8392	23.7569	30.5811	43.4075	31.042	27.4694
ENSSSCG00000004090	7.85703	8.68444	9.92498	10.9638	9.78484	7.75877	7.66123	9.11719	14.9745	12.0051
ENSSSCG00000031733	75.1023	64.9744	67.4751	325.658	76.5979	86.2391	143.01	158.946	167.889	251.498
ENSSSCG00000004393	13.4382	12.7619	14.5912	17.7304	15.3676	12.8397	10.0873	14.523	12.0233	14.0399
ENSSSCG00000004092	5.25608	7.04287	6.22163	22.1845	6.42318	6.66018	10.0873	13.1513	15.4117	9.15647
ENSSSCG00000004394	14.3594	17.4748	14.1468	34.433	16.8083	18.1267	19.6638	33.1607	39.7862	36.8293
ENSSSCG00000004419	58.3587	71.7525	86.3622	80.3438	66.3928	86.3078	212.472	171.694	97.9353	83.4256
ENSSSCG00000041409	1.30047	1.80043	1.48134	2.31267	1.56077	1.23591	1.53225	0.242049	0.546514	0.203477
ENSSSCG00000025703	12.2461	6.88401	10.2953	13.1051	12.2461	12.1531	11.2365	18.6378	7.21398	9.35994
ENSSSCG00000004420	22.4874	18.7457	15.7763	38.2018	21.0704	21.5598	63.1413	133.288	95.312	46.1893
ENSSSCG00000004421	22.1622	23.4586	41.996	44.112	28.0939	28.5633	26.5589	47.1996	37.4909	32.3528
ENSSSCG00000032778	29.369	25.3649	42.7367	53.6196	30.8553	30.6231	25.9843	83.4263	64.598	42.3232
ENSSSCG00000004093	55.812	42.6279	22.5904	19.8718	63.8116	26.2288	80.6345	66.8056	48.2025	27.2659
ENSSSCG00000004423	1.84234	1.53566	2.96268	2.9979	2.8214	3.70773	0.957654	2.82391	1.09303	2.23825
ENSSSCG00000004425	15.5515	16.7864	21.1091	22.9554	36.1979	20.3925	33.2625	66.5635	131.382	71.4204
ENSSSCG00000024361	13.2757	14.6682	17.9983	19.9575	15.2475	17.852	15.514	7.74558	15.0838	9.15647
ENSSSCG00000004065	2.22164	1.58862	2.66641	0.685235	2.10104	1.23591	2.4899	6.2126	3.71629	1.42434
ENSSSCG00000004070	48.8761	37.7561	33.3302	43.2554	39.3795	36.3907	32.1133	45.7473	41.0979	46.5962
ENSSSCG00000004370	12.5712	15.3037	16.591	20.7284	22.271	16.6848	24.8352	27.5936	33.8839	32.1494
ENSSSCG00000005533	4.93096	3.28314	5.03656	11.649	10.2651	7.82743	3.12834	4.7603	7.7605	7.32517
ENSSSCG00000026382	52.2899	60.1556	93.6948	83.3417	87.7034	87.6123	71.7602	92.7049	123.621	125.342
ENSSSCG00000004106	33.9207	37.862	35.0337	44.0263	33.8567	24.1689	24.9629	44.7791	56.4002	25.4346
ENSSSCG00000038554	23.7878	21.1286	32.071	30.3216	28.8743	30.4171	13.471	9.84334	15.3024	16.0747
ENSSSCG00000004104	27.2016	22.982	32.6636	34.2617	31.7557	32.683	28.0273	34.1289	33.7746	25.6381
ENSSSCG00000004369	4.7684	7.73127	9.25838	9.42198	5.52273	8.58271	89.2534	111.907	30.6048	10.5808
ENSSSCG00000005575	28.773	21.7111	36.5891	30.9212	32.296	31.9964	30.6449	45.1825	31.3699	30.3181
ENSSSCG00000022804	15.3347	15.0919	33.9227	65.6112	24.5521	16.4101	61.4814	100.773	72.7957	68.5718
ENSSSCG00000030067	58.6839	59.5731	45.4772	71.6927	69.5144	53.8308	103.746	97.9493	83.8352	82.0012
ENSSSCG00000028867	26.8223	22.2936	35.1818	35.2039	26.1129	27.808	20.6853	22.0265	17.2698	15.2608
ENSSSCG00000004371	58.142	38.1798	24.8125	72.121	22.5111	22.0404	74.6332	256.492	109.412	38.8641
ENSSSCG00000004109	1.1921	0.741355	2.59235	1.45612	0.360178	0.961264	0.255374	1.77503	1.31163	0.406954
ENSSSCG00000004110	50.0682	36.5911	44.4402	53.277	66.9331	45.5914	48.2658	67.9352	81.4306	87.2916
ENSSSCG00000028974	17.7731	12.5501	12.147	13.7047	14.6472	7.07215	14.8756	34.613	20.9861	17.499
ENSSSCG00000034213	4.93096	2.64769	4.14775	1.11351	2.10104	2.47182	10.1511	8.87514	1.42094	2.23825
ENSSSCG00000005528	132.973	180.414	91.695	80.3438	132.546	135.538	128.134	94.8833	87.9887	100.518
ENSSSCG00000005169	1092.13	1241.77	983.462	1250.21	1090.86	1186.2	1452.06	1507.08	1915.42	1350.48
ENSSSCG00000033175	73.7477	62.2208	69.2527	76.6606	65.6124	61.7955	90.211	180.569	61.5375	37.0328
ENSSSCG00000004373	24.8174	29.1246	21.9979	16.1887	36.9783	30.1425	22.7922	21.2197	17.4884	16.0747
ENSSSCG00000005530	1.84234	5.03062	8.07331	7.70889	7.80386	3.2271	1.4684	0.645465	0.218606	0
ENSSSCG00000048240	22.5957	19.3811	26.9604	32.2917	13.9269	22.2464	22.9837	35.3392	8.74422	13.0225
ENSSSCG00000005170	19.0736	15.1448	21.035	17.4735	22.5111	17.2341	18.5146	27.4322	25.2489	20.5512
ENSSSCG00000004374	29.0439	22.3995	18.9612	17.7304	28.7542	22.1777	23.3029	18.7185	16.0675	17.7025
ENSSSCG00000056379	117.097	173.424	87.9176	461.334	148.633	105.876	267.888	453.197	209.971	159.933
ENSSSCG00000037985	46.3836	53.3775	49.5508	48.9943	45.4425	53.3501	32.8156	35.5812	77.7143	92.1751
ENSSSCG00000031159	6.66493	6.88401	4.88842	8.47978	8.7043	6.17955	0.893811	3.38869	7.21398	15.0573
ENSSSCG00000036168	19.5071	16.3628	16.6651	16.8739	16.208	17.3027	20.9407	17.5889	11.5861	10.5808
ENSSSCG00000030089	20.8076	23.0879	28.6639	27.6664	32.5961	30.3485	43.4137	40.5029	23.5001	35.812
ENSSSCG00000005532	26.6055	27.9067	21.6276	18.6726	29.5946	21.7658	39.0084	27.1902	32.9001	27.8764
ENSSSCG00000043730	0.75861	1.42976	1.77761	0.428272	0.180089	1.16725	0	0	0.437211	2.44172
ENSSSCG00000004379	2.43839	2.11816	1.40727	3.76879	1.98098	1.23591	2.42606	1.37161	3.16978	2.03477
ENSSSCG00000059436	0	0.158862	2.81455	0.0856543	1.0205	1.37323	0.70228	0.242049	0.76512	1.22086
ENSSSCG00000005587	35.8172	33.0962	34.8856	38.4588	53.9067	28.3573	66.525	55.9941	43.8304	92.5821
ENSSSCG00000037071	64.2109	69.1048	66.8825	51.05	65.8526	72.9874	40.5407	48.8939	33.228	33.5737
ENSSSCG00000005590	148.687	171.677	125.025	155.463	152.956	150.026	207.045	189.525	267.901	167.462
ENSSSCG00000028558	15.7682	13.8739	14.2949	16.4456	20.7102	12.6338	18.5146	19.2833	12.1326	14.4469
ENSSSCG00000005112	5.20189	3.70677	4.51809	1.45612	5.10252	5.21829	3.89446	7.66489	2.73257	2.6452
ENSSSCG00000005122	33.7581	30.5544	50.4396	33.0626	78.0986	33.5069	12.1303	9.92402	5.35584	2.44172
ENSSSCG00000005589	2.0049	4.18336	8.44364	4.19706	3.60178	4.87498	3.5114	4.2762	10.3838	5.49388
ENSSSCG00000061592	6.7733	6.93696	7.1845	11.0494	6.18306	8.03342	5.42671	4.7603	2.95118	0.813908
ENSSSCG00000005593	15.4431	17.263	26.4419	17.4735	48.444	18.6073	7.08664	10.0047	2.95118	4.06954
ENSSSCG00000005124	11.1624	9.95533	15.0356	12.0773	15.4877	15.7922	7.91661	9.35924	10.2745	5.69736
ENSSSCG00000034227	634.956	739.978	595.721	706.477	576.705	705.842	769.379	778.672	1041.44	795.799
ENSSSCG00000005125	64.5902	56.8195	32.5154	36.0605	49.2844	47.0333	119.962	88.1059	49.2956	26.2485
ENSSSCG00000005596	42.8614	49.4589	49.9952	98.5882	54.7471	46.8959	81.2091	99.1595	116.407	85.8673
ENSSSCG00000005126	26.3346	26.2651	32.2932	43.5124	33.0764	36.6653	26.8143	36.7108	23.2815	10.3773
ENSSSCG00000005597	18.315	17.1041	25.9235	19.7005	15.1875	18.1267	10.8534	14.2809	16.3954	33.9807
ENSSSCG00000035863	146.357	124.706	167.91	135.676	125.942	43.1195	546.501	1271.48	1781.09	776.672
ENSSSCG00000005576	6.99004	7.99604	5.55503	5.05361	9.72481	6.79751	6.4482	6.93875	8.63492	5.08693
ENSSSCG00000032575	9.80774	6.67219	9.18431	7.36627	9.36463	9.95595	5.49055	4.19552	7.9791	6.30779
ENSSSCG00000020743	65.7823	48.5058	42.8848	47.7951	54.3869	51.153	55.0332	75.8421	68.7515	43.951
ENSSSCG00000005173	10.2954	12.0735	9.92498	9.67894	9.78484	10.6426	13.0241	11.699	14.9745	12.4121
ENSSSCG00000005582	78.6786	83.6142	77.4	55.4184	82.3007	77.7937	90.6579	62.6908	54.4328	91.1577
ENSSSCG00000035941	4.44328	3.70677	4.96249	5.48188	3.48172	4.53167	3.38371	11.5377	8.52562	8.95299
ENSSSCG00000025744	42.3738	37.915	63.031	64.926	44.7821	32.065	59.8853	64.6271	58.0398	49.038
ENSSSCG00000040366	3.41374	2.17111	3.55522	3.59748	4.8624	1.64788	1.27687	1.77503	0.437211	1.62782
ENSSSCG00000004896	20.8618	17.8455	21.035	16.1887	18.0689	17.3714	18.8339	23.3981	21.642	11.3947
ENSSSCG00000005164	2.16746	3.54791	4.44402	5.39622	2.34116	2.88379	0.638436	2.33981	0.437211	0.203477
ENSSSCG00000028406	23.4627	22.8761	24.0718	16.1887	26.353	19.9806	27.3251	20.3321	13.6628	20.5512
ENSSSCG00000004897	26.8223	23.2468	33.9968	21.4992	30.0148	26.7781	27.1974	37.3563	42.4095	64.9092
ENSSSCG00000004898	3.52212	3.81268	4.81436	4.45403	5.34264	2.47182	2.10684	1.53298	1.42094	1.01739
ENSSSCG00000004921	11.5959	18.5868	16.8132	22.5271	21.9108	19.3626	22.1537	28.8845	13.2256	16.2782
ENSSSCG00000005166	5.68957	7.04287	9.92498	4.53968	10.9254	4.60033	8.17198	5.56713	6.88608	6.30779
ENSSSCG00000061715	0.325118	0.95317	4.51809	2.31267	1.38068	0.82394	0.319218	0.806831	0.546514	3.45911
ENSSSCG00000005135	18.5859	16.4687	13.7024	20.1288	16.9284	11.3292	31.2195	51.1531	21.642	23.1964
ENSSSCG00000004923	80.2501	41.4099	18.4427	40.0862	51.0853	58.6371	56.1185	23.156	10.9303	70.6065
ENSSSCG00000005584	42.9698	45.8051	95.4724	71.4357	39.0193	48.5438	36.7739	50.0235	19.5652	25.0277
ENSSSCG00000038071	8.07377	5.98379	8.96211	7.36627	9.54472	4.60033	5.80977	3.71142	1.74884	3.25563
ENSSSCG00000035506	1.30047	0.741355	1.40727	0.256963	1.20059	1.16725	1.0215	0.484098	1.85815	1.83129
ENSSSCG00000004926	14.9013	15.7273	27.5529	19.9575	22.5712	24.7869	9.76807	20.5742	23.6094	32.5563
ENSSSCG00000043817	15.118	24.6765	34.1449	11.9916	15.0675	20.8045	8.61889	16.298	10.3838	49.8519
ENSSSCG00000004927	81.2796	54.4896	89.7692	67.0674	106.193	95.6457	79.0384	79.4728	36.5071	24.2138
ENSSSCG00000005585	87.9987	65.7687	46.2178	49.0799	55.3474	60.8343	89.9556	73.825	59.2421	43.951
ENSSSCG00000004928	1.62559	2.43588	1.62947	2.65528	2.28113	1.92253	1.34072	2.50118	0.76512	1.62782
ENSSSCG00000004929	13.4382	14.2446	14.8875	11.7346	14.7673	9.47531	15.8971	10.8922	14.6466	13.8364
ENSSSCG00000005128	3.46793	2.96542	1.33321	1.62743	1.32065	2.26584	1.78762	0.968197	1.42094	4.06954
ENSSSCG00000005174	66.4867	59.2025	52.6617	69.0374	78.6389	59.7357	47.1166	42.1973	38.8025	19.7373
ENSSSCG00000004931	1.73396	1.16499	2.88861	2.0557	2.94145	1.99119	3.12834	0.484098	0.655817	0
ENSSSCG00000004934	44.2161	39.2918	44.8846	41.4567	52.586	45.66	38.3062	44.3757	38.8025	33.9807
ENSSSCG00000005498	19.778	8.1549	6.81417	4.19706	9.84487	6.86617	6.83127	13.7161	3.16978	13.226
ENSSSCG00000005150	25.0883	21.6581	29.7749	28.0946	33.4365	31.859	19.9831	32.3539	21.7513	11.8017
ENSSSCG00000005502	3.14281	4.23631	2.44421	4.79664	3.78187	4.60033	3.5114	2.33981	1.63954	0.813908
ENSSSCG00000004935	70.2256	46.7583	28.738	39.8293	50.4249	38.5192	79.5491	48.8133	44.2676	37.6433
ENSSSCG00000005501	22.7041	19.6989	13.1099	8.99371	12.4862	15.2429	2.55374	5.97055	11.4768	6.51127
ENSSSCG00000004936	14.1968	9.74352	6.36976	9.25067	13.0865	12.4964	10.7896	9.68197	17.7071	13.0225
ENSSSCG00000005503	13.7633	13.0267	12.4433	23.2123	21.7307	11.4665	46.2866	142.083	82.9608	27.2659
ENSSSCG00000028117	22.3248	18.428	25.1087	14.9895	18.3691	19.0193	16.2801	9.35924	11.5861	16.4816
ENSSSCG00000004937	2.87188	3.70677	6.9623	3.25487	2.94145	5.21829	2.23453	2.66254	0.546514	5.90083
ENSSSCG00000053029	7.64028	6.56628	8.07331	7.10931	8.52422	6.4542	8.10814	8.79446	7.8698	8.13908
ENSSSCG00000004938	14.6303	9.31989	14.5912	20.814	17.5287	11.6725	61.4176	60.3509	11.914	10.5808
ENSSSCG00000004899	34.2458	33.308	34.3671	32.8913	40.3399	37.0087	27.2612	32.6766	27.6536	13.8364
ENSSSCG00000004901	7.74865	7.99604	6.66603	11.4777	8.82436	7.55279	12.8326	14.3616	9.18143	5.69736
ENSSSCG00000004902	26.5513	19.1693	33.7005	12.7625	25.8128	24.5122	15.8971	5.97055	7.8698	6.10431
ENSSSCG00000026454	4.00979	4.34222	3.70335	4.28272	4.80237	7.62145	106.427	119.088	40.6606	12.6156
ENSSSCG00000004907	9.91611	27.0594	22.8126	13.5334	22.331	34.7428	8.0443	8.79446	21.7513	9.35994
ENSSSCG00000004908	73.26	99.1827	101.842	109.124	86.923	87.9556	92.0625	87.8639	72.4678	59.2118
ENSSSCG00000034415	79.1121	63.227	51.2544	54.7331	90.1646	68.4557	107.002	77.6978	55.0886	75.49
ENSSSCG00000004509	4.06398	7.83718	3.18488	14.2186	3.12154	2.88379	17.2378	33.5642	21.7513	15.8712
ENSSSCG00000004508	30.236	30.0249	29.7009	27.495	32.1759	32.271	34.1563	31.7085	26.9978	44.7649
ENSSSCG00000004912	61.4474	61.8502	52.8098	72.7205	71.1952	59.8043	66.6527	84.6366	81.212	90.5473
ENSSSCG00000034704	19.182	19.3811	24.8125	20.1288	19.3896	16.3415	10.7896	12.2638	18.035	40.4919
ENSSSCG00000004517	79.4914	78.4777	76.4372	68.1809	64.5919	84.5912	47.8827	33.2414	61.5375	70.1996
ENSSSCG00000004917	10.3496	19.487	19.5537	15.5034	17.2885	25.1988	15.7694	19.848	20.3303	17.2955
ENSSSCG00000004518	0.866982	0.582493	0.962871	0.856543	1.08053	0.617955	0.383062	0.806831	1.09303	1.42434
ENSSSCG00000028076	6.93586	4.50108	5.8513	17.9018	4.32214	5.83624	1.21303	6.37396	5.57444	3.05216
ENSSSCG00000004506	53.5903	34.2612	31.0341	23.2123	36.5581	32.4083	34.2202	27.1095	27.8722	31.9459
ENSSSCG00000004489	6904.81	7258.76	5998.02	5898.16	7568.48	6288.72	8491.84	8975.19	10962.2	10496.8
ENSSSCG00000004487	20.4825	16.3628	18.9612	13.0195	15.1275	21.1478	21.7707	21.9458	21.7513	22.7894
ENSSSCG00000004918	2.70932	4.44813	4.88842	1.37047	1.6208	3.57041	2.36221	2.42049	1.09303	1.22086
ENSSSCG00000021383	2.16746	2.96542	6.0735	5.9958	3.48172	4.669	30.6449	53.8156	26.5606	40.2885
ENSSSCG00000035007	793.776	988.385	1077.38	1140.4	1066.49	1165.46	1047.74	1157.4	1197.41	1232.26
ENSSSCG00000004919	146.032	121.582	82.8069	69.1231	89.0841	98.1176	120.09	145.472	80.7748	99.5003
ENSSSCG00000032053	6.71911	4.28927	4.59216	4.02575	3.96196	3.84505	3.63909	2.58186	2.62327	2.23825
ENSSSCG00000034730	47.5215	30.6074	34.5893	38.2018	58.5289	47.3766	48.1381	54.3804	34.8676	39.678
ENSSSCG00000022643	1.40885	1.53566	1.85168	0.59958	1.6208	2.19717	1.08534	2.98527	2.51396	0.406954
ENSSSCG00000005771	24.4923	23.7233	19.85	15.4178	30.9153	22.0404	20.6853	24.5277	25.7955	19.1268
ENSSSCG00000060420	23.9504	24.5177	20.7388	29.4651	32.296	26.8467	21.7068	35.7426	36.2885	36.4224
ENSSSCG00000004500	25.4676	25.8945	26.2938	22.0988	28.1539	27.602	30.198	37.1142	32.5722	23.8068
ENSSSCG00000004520	1.51722	1.32385	2.37014	0.513926	1.38068	0.961264	0.574593	0.161366	0	0.610431
ENSSSCG00000004507	8.07377	6.67219	7.33264	3.16921	6.60327	5.42427	1.14919	7.01943	4.0442	3.66259
ENSSSCG00000004505	23.1918	24.3588	27.2567	29.2081	32.1759	26.0228	17.557	25.98	42.6281	34.3876
ENSSSCG00000004485	10.6205	13.1326	10.8138	6.16711	7.20356	7.69011	14.4925	10.2468	10.821	59.8222
ENSSSCG00000004486	24.2213	22.6113	13.5543	16.36	17.4086	16.9594	25.6651	20.9776	25.6862	21.5686
ENSSSCG00000004490	17.1771	8.47262	13.3321	11.2207	10.5052	12.1531	21.1322	15.0877	7.54189	20.9581
ENSSSCG00000005506	27.8518	19.2752	34.219	33.8335	33.0764	22.1777	27.8997	22.5106	22.5164	44.7649
ENSSSCG00000005508	21.8371	8.68444	25.8494	12.5912	23.8318	15.4489	14.7479	15.5718	10.821	17.499
ENSSSCG00000005507	27.039	17.0512	20.0722	19.2722	28.214	20.9418	21.9622	16.2173	14.9745	18.7199
ENSSSCG00000021072	11.3791	6.67219	13.5543	7.8802	6.96344	8.85736	8.0443	8.47172	7.7605	15.2608
ENSSSCG00000004499	909.952	787.107	521.136	563.606	958.614	728.501	1068.93	957.708	676.912	557.527
ENSSSCG00000039972	41.2358	31.4546	38.8111	21.071	31.4556	36.94	21.8984	16.7821	31.1513	26.2485
ENSSSCG00000005510	3.63049	5.77197	7.4067	7.79455	8.94442	4.32569	4.21368	6.37396	10.1652	21.5686
ENSSSCG00000004498	7.5861	7.99604	7.77704	11.7346	9.3046	7.27814	6.38436	7.58421	10.1652	2.6452
ENSSSCG00000005511	14.4678	32.3019	78.8073	30.9212	27.6137	49.4364	55.9908	81.732	115.861	95.8377
ENSSSCG00000005512	33.3788	25.1531	25.4791	28.009	34.1569	30.9664	246.181	137	323.318	237.661
ENSSSCG00000004522	28.1769	24.8883	23.5533	27.752	28.5741	26.8467	33.5179	28.4004	17.4884	15.8712
ENSSSCG00000032297	12.7338	8.26081	12.2211	10.5355	8.10401	10.5052	7.4697	9.03651	10.6024	9.56342
ENSSSCG00000024479	7.09842	10.9085	13.1839	7.53758	6.78335	10.6426	3.19218	5.08303	5.57444	3.05216
ENSSSCG00000004524	35.5463	22.3995	28.2936	34.5187	41.3605	29.1126	40.413	45.828	36.9443	52.2936
ENSSSCG00000034427	20.1573	17.1041	16.591	22.4414	25.2725	16.7535	66.3974	62.368	28.4187	20.3477
ENSSSCG00000004510	120.185	121.741	86.14	88.6522	135.847	95.3024	195.872	166.933	65.4724	96.8551
ENSSSCG00000004511	104.796	57.2432	56.9575	44.7972	80.4398	60.8343	96.8508	91.8173	52.9026	117.203
ENSSSCG00000045942	1.62559	3.12428	7.55484	1.11351	1.56077	3.02111	2.043	2.58186	2.07675	10.9878
ENSSSCG00000055973	12.5171	24.1999	45.6994	21.1566	19.3896	22.521	26.3674	22.1878	62.084	363.41
ENSSSCG00000004516	75.59	67.9399	90.2877	70.9218	69.2142	82.1194	61.2899	74.1478	57.9305	40.4919
ENSSSCG00000060601	0.921169	0.476585	0.518469	0.428272	1.14056	0.961264	2.80912	1.77503	0.437211	0.610431
ENSSSCG00000004893	43.1866	36.9089	55.9947	63.1273	53.1863	52.7322	46.4143	53.2508	25.6862	17.499
ENSSSCG00000004884	10.9457	9.58466	10.5916	10.5355	12.5462	9.20067	17.557	22.7526	14.3187	10.3773
ENSSSCG00000004888	2.60095	3.442	4.51809	11.7346	4.98246	3.63907	5.29902	10.9729	9.07213	3.05216
ENSSSCG00000004890	0.59605	1.00612	0	4.79664	0	0.0686617	2.10684	1.61366	0.109303	0
ENSSSCG00000004891	0.487678	0.582493	1.11101	1.79874	1.14056	0.961264	0.319218	0.645465	0.546514	2.03477
ENSSSCG00000062696	91.6292	126.189	139.542	198.375	143.651	173.851	58.1615	80.8444	52.2467	58.6014
ENSSSCG00000005514	12.2461	6.61924	6.88823	6.938	10.8053	6.79751	11.9388	8.22967	10.7117	9.7669
ENSSSCG00000034749	43.024	49.1942	38.2186	55.8466	60.4499	49.2304	51.2026	45.5859	65.0352	42.9337
ENSSSCG00000037508	135.249	180.785	260.42	201.63	290.244	180.58	134.71	123.364	64.9259	59.6188
ENSSSCG00000036639	316.611	280.073	165.095	210.367	211.124	211.135	437.776	449.324	222.431	203.274
ENSSSCG00000005518	52.8317	60.6322	56.7353	67.5813	61.0502	61.3149	141.541	142.164	175.322	145.486
ENSSSCG00000005524	38.2014	26.4769	22.7386	33.4052	32.2359	23.9629	39.9661	60.1896	30.6048	18.9234
ENSSSCG00000004634	20.2657	18.5339	19.924	21.8419	20.7703	21.3538	22.9199	17.4275	13.8815	10.9878
ENSSSCG00000004635	45.7875	39.6625	39.4037	56.7888	41.4805	44.7674	88.1042	137.726	130.726	93.396
ENSSSCG00000004636	42.4279	38.9741	38.0705	35.5466	49.1043	37.7639	56.5016	52.6054	50.9351	33.1668
ENSSSCG00000004639	101.816	133.973	229.756	165.912	130.865	182.228	122.963	117.959	151.056	335.33
ENSSSCG00000004645	11.2166	10.5908	9.25838	13.2764	12.4261	11.1232	24.7075	26.5447	23.0629	31.3355
ENSSSCG00000004658	34.8419	27.9597	42.3663	35.2896	53.3664	24.0316	19.9192	47.2803	19.2373	12.6156
ENSSSCG00000004647	5.36445	5.50721	8.66584	11.3064	10.5652	9.74996	3.44756	5.7285	8.52562	7.9356
ENSSSCG00000004648	2.98025	2.91246	2.81455	1.54178	2.70134	3.36442	2.42606	2.50118	0.218606	2.44172
ENSSSCG00000056997	1.02954	2.38293	0.444402	3.51183	1.38068	0.82394	1.85146	5.08303	9.18143	9.15647
ENSSSCG00000004652	50.0682	40.8275	50.1434	59.7011	69.0942	56.3026	68.6319	68.0158	74.6538	101.128
ENSSSCG00000004653	56.8957	38.6034	57.7723	59.1015	59.4294	49.7797	57.6508	75.1159	63.6142	55.9562
ENSSSCG00000004657	0.75861	1.27089	2.66641	2.22701	2.10104	3.29576	7.59739	11.0536	4.59072	0.406954
ENSSSCG00000004643	159.362	85.8383	38.3667	57.8167	98.0285	70.6529	305.364	203.16	94.0004	97.262
ENSSSCG00000004646	0.75861	0.158862	0.518469	2.0557	0.360178	1.37323	0.255374	0.403415	0.437211	2.6452
ENSSSCG00000004595	26.2804	28.1185	35.9225	41.2854	40.2199	28.2886	27.3251	28.9652	25.0303	30.725
ENSSSCG00000004596	2.3842	2.22406	3.62928	2.39832	2.2211	2.67781	3.38371	2.09776	0.76512	0.406954
ENSSSCG00000025578	28.9897	50.571	81.2515	60.6433	34.0368	30.3485	24.4521	31.305	43.9397	31.132
ENSSSCG00000030605	31.2114	33.6257	39.4037	53.6196	53.3664	36.6653	39.2	47.2803	55.963	66.537
ENSSSCG00000004598	7.91121	6.03674	5.55503	11.392	6.18306	6.52286	4.21368	6.2126	4.15351	6.51127
ENSSSCG00000035038	470.121	334.298	352.115	280.09	337.667	269.772	648.587	461.427	481.042	608.193
ENSSSCG00000004600	26.9306	20.4402	28.5899	41.7137	34.0969	29.2499	37.7954	28.2391	27.2164	29.7076
ENSSSCG00000005378	36.1423	32.7255	30.96	22.1845	25.8128	29.3185	14.4287	17.4275	44.3769	86.4777
ENSSSCG00000005375	0.75861	0.741355	1.11101	0.428272	2.16107	0.755279	1.0215	1.85571	1.74884	1.01739
ENSSSCG00000005376	5.63539	5.87788	6.36976	8.65109	5.70282	4.05104	0.383062	2.25913	5.90235	7.9356
ENSSSCG00000027558	2.22164	4.87176	2.88861	7.45193	2.04101	1.30457	3.12834	1.69434	0.983725	0.813908
ENSSSCG00000029687	26.4971	22.929	24.5903	24.5828	26.0529	23.9629	19.0892	11.2956	18.8001	27.2659
ENSSSCG00000005399	79.5456	90.4982	112.286	102.785	89.5643	101.619	46.2228	35.904	83.398	114.761
ENSSSCG00000005382	13.8717	11.8617	8.73991	18.6726	13.0264	12.5651	11.9388	13.7161	11.8047	5.69736
ENSSSCG00000005403	25.0883	24.0411	31.4785	40.1719	33.5566	31.5844	17.9401	27.1095	22.0792	26.2485
ENSSSCG00000005305	44.4328	30.9251	35.404	41.7137	30.1949	28.7693	40.9238	54.5418	40.7699	33.7772
ENSSSCG00000005307	1.08373	1.42976	1.18507	0.428272	0.600297	1.09859	17.8124	0.968197	0.218606	0
ENSSSCG00000041181	2.0049	3.23019	6.14756	4.19706	2.10104	4.32569	1.59609	1.53298	3.16978	3.86606
ENSSSCG00000043390	1.62559	1.00612	4.96249	3.51183	1.74086	2.40316	0.191531	1.53298	1.42094	5.08693
ENSSSCG00000026960	10.458	11.0674	13.3321	12.3342	12.9664	14.1443	7.4697	7.26148	7.9791	11.8017
ENSSSCG00000004601	8.07377	7.51945	16.2947	11.7346	12.4261	10.8485	7.21433	3.30801	4.0442	2.23825
ENSSSCG00000004602	5.52701	2.80656	4.51809	5.31057	6.84338	6.38554	2.87296	1.93639	1.74884	0.813908
ENSSSCG00000004603	15.2264	9.5317	11.3323	5.56753	11.5857	8.37673	5.23518	6.2126	7.43259	8.95299
ENSSSCG00000037499	6.28562	5.18948	9.55465	10.1929	8.7043	7.62145	3.70293	6.77738	5.90235	3.86606
ENSSSCG00000004617	34.8419	20.4402	31.1822	18.2444	34.1569	29.8678	23.3029	12.7479	8.41632	8.34256
ENSSSCG00000053937	68.9251	74.8768	72.956	109.809	85.9625	67.8378	83.8905	82.2161	90.3934	56.7701
ENSSSCG00000004621	66.7035	53.2187	28.1455	20.2144	41.3004	39.8924	59.9492	45.828	35.3048	73.0483
ENSSSCG00000004622	31.7532	44.3224	30.0712	36.4888	49.9447	45.7287	54.1394	60.4316	21.8606	81.3908
ENSSSCG00000004624	72.1763	60.3674	137.468	108.952	103.731	99.7654	161.652	173.872	80.0096	127.377
ENSSSCG00000004625	39.1768	29.0187	27.1826	34.69	31.9958	33.2323	36.327	46.9576	27.2164	25.8416
ENSSSCG00000004626	42.2112	79.6956	75.6224	62.442	63.4514	54.2427	44.9459	64.5465	55.0886	57.584
ENSSSCG00000004628	0.270932	0.688401	1.77761	3.59748	2.46122	0.549294	1.08534	0.806831	0.218606	0.406954
ENSSSCG00000004629	0.75861	1.90634	0.962871	1.54178	0.720356	1.51056	1.0215	0.968197	1.53024	1.01739
ENSSSCG00000004630	0.704423	0.370677	1.18507	5.39622	1.56077	0.82394	0.446905	0.726148	0.76512	0.406954
ENSSSCG00000032517	11.8668	8.26081	10.4435	3.68314	8.04398	9.88728	11.7472	11.7797	6.33956	15.6677
ENSSSCG00000004632	3.08862	3.23019	3.92555	1.54178	4.14205	1.85387	1.34072	3.22732	0.109303	1.01739
ENSSSCG00000031794	0	0.582493	0.296268	1.19916	0.720356	0.205985	0.191531	0.403415	4.26281	1.01739
ENSSSCG00000004607	2.70932	3.07133	4.22182	5.65319	5.16255	5.21829	1.21303	2.01708	4.59072	4.06954
ENSSSCG00000004608	2.76351	2.0652	4.14775	1.8844	2.88142	5.14963	1.14919	0.968197	2.07675	1.83129
ENSSSCG00000004610	131.348	147.847	272.567	177.904	184.351	180.58	129.858	111.101	137.503	115.982
ENSSSCG00000032619	3.52212	2.11816	4.59216	6.33842	2.76137	2.81513	2.74528	6.93875	7.32329	24.0103
ENSSSCG00000004612	9.26587	7.25468	12.2211	20.8997	12.9664	8.17074	20.5576	54.7838	27.7629	13.0225
ENSSSCG00000024983	34.4084	43.1045	50.7359	78.0311	51.2653	42.0896	55.7993	67.209	58.2584	58.1944
ENSSSCG00000004614	1.46303	0.635447	0.888804	1.11351	0.300148	0.961264	1.34072	1.61366	0.218606	0
ENSSSCG00000004615	17.1229	16.2568	20.6647	10.1929	13.3266	23.4823	27.9635	28.9652	22.5164	24.0103
ENSSSCG00000004656	15.1722	12.9208	11.9989	11.1351	12.4862	11.4665	5.74593	5.7285	5.90235	7.52865
ENSSSCG00000024660	2.3842	2.64769	4.51809	4.8823	6.12303	3.36442	3.76677	7.42284	5.90235	5.2904
ENSSSCG00000059295	3.52212	2.64769	2.29608	2.22701	3.66181	3.91372	2.29837	2.25913	6.23026	4.27302
ENSSSCG00000004651	54.945	48.9294	39.4037	37.0883	54.9272	49.2304	56.9485	38.8892	26.7792	31.3355
ENSSSCG00000004620	12.8422	8.52558	11.6285	21.8419	12.8464	9.06334	13.2156	20.2515	14.6466	14.8538
ENSSSCG00000005383	16.9603	15.0389	13.5543	17.3022	14.107	11.3978	12.7049	18.8798	11.6954	10.1739
ENSSSCG00000038914	61.339	82.6081	53.1061	94.9907	85.0621	69.417	70.3557	89.3162	116.735	94.4133
ENSSSCG00000005385	0.975355	3.17723	1.70354	4.28272	3.78187	6.52286	55.927	30.6596	22.6257	33.1668
ENSSSCG00000005386	15.7682	12.1264	16.3688	10.9638	16.3881	16.1355	20.9407	21.139	42.956	33.1668
ENSSSCG00000040634	58.5755	59.9968	51.6247	73.3201	69.0942	54.792	104.001	108.761	133.021	129.818
ENSSSCG00000005388	19.9406	18.9045	20.1462	16.9596	28.5141	17.7147	18.8977	17.9116	19.0187	20.7547
ENSSSCG00000005389	6.88167	7.83718	9.33245	14.3899	9.9049	8.58271	6.12899	11.6184	11.1489	5.49388
ENSSSCG00000055769	4.06398	6.14265	2.88861	2.39832	5.10252	5.63026	3.12834	1.12956	2.07675	2.84868
ENSSSCG00000005391	0.704423	0.635447	1.40727	4.45403	1.0205	1.02993	0.383062	0.806831	0.546514	0.406954
ENSSSCG00000005393	2.43839	4.0245	3.99962	2.22701	1.68083	2.12851	2.36221	1.93639	0.874422	0.406954
ENSSSCG00000042524	7.26098	8.10195	14.5912	6.59538	14.0469	6.4542	6.63974	3.95347	2.40466	9.97037
ENSSSCG00000038171	14.0343	12.1264	11.2582	7.79455	9.06448	2.54048	2.4899	7.34216	0.109303	3.45911
ENSSSCG00000005398	125.116	53.0598	130.506	87.7957	85.4823	52.0456	46.0312	55.8327	3.8256	0
ENSSSCG00000027974	29.5858	30.1837	28.8861	21.4992	33.3765	30.6918	31.5387	43.7302	44.9234	49.4449
ENSSSCG00000034239	16.852	13.6092	14.8134	13.619	19.0894	17.9894	10.215	22.4299	13.007	6.10431
ENSSSCG00000038300	6579.91	5622.64	4557.34	3138.46	6084.07	6579.23	8054.19	6436.57	5090.89	4559.11
ENSSSCG00000005379	8.61564	7.51945	4.96249	4.62533	6.30312	4.87498	8.4912	5.00235	3.71629	2.03477
ENSSSCG00000005380	46.1668	44.799	42.6626	59.2728	99.169	53.4188	42.6475	38.7279	30.0583	30.725
ENSSSCG00000005361	278.572	154.837	97.1019	64.2408	209.924	177.353	83.1244	32.7573	17.2698	31.3355
ENSSSCG00000005360	5.68957	0.476585	1.55541	1.97005	7.80386	1.09859	3.63909	6.61601	1.20233	1.62782
ENSSSCG00000040711	15.6599	10.326	4.07369	1.79874	20.7703	3.84505	24.9629	24.6083	48.0932	142.637
ENSSSCG00000045508	2.16746	4.23631	6.0735	1.71309	6.12303	2.47182	8.10814	11.457	3.38839	111.912
ENSSSCG00000053078	19.6155	20.9168	16.8873	21.6705	25.5126	18.4013	54.5863	123.929	64.8166	51.2762
ENSSSCG00000005366	19.6697	25.3649	19.9981	32.206	25.6927	21.9717	33.9648	35.5006	37.7095	26.859
ENSSSCG00000005367	44.5954	36.75	43.107	63.9838	46.1028	45.7974	33.2625	36.3881	33.556	32.7598
ENSSSCG00000005368	24.2755	24.7295	35.1078	20.7284	29.6547	33.5756	13.5987	10.5695	17.5977	19.3303
ENSSSCG00000005371	28.8813	30.8721	33.3302	28.6942	22.9313	24.4436	15.0032	17.2662	24.921	32.1494
ENSSSCG00000062892	295.37	361.569	570.39	633.5	342.89	455.09	290.552	332.979	513.177	731.5
ENSSSCG00000033222	7.04423	11.3851	13.8505	9.50763	8.76433	13.5264	25.9205	87.5411	57.4933	11.8017
ENSSSCG00000005297	8.56145	10.8026	9.48058	23.298	12.066	8.03342	11.3003	22.7526	40.3327	33.7772
ENSSSCG00000005300	314.986	309.145	238.792	311.268	323.74	290.988	348.012	355.006	499.514	286.699
ENSSSCG00000034874	32.837	38.6034	30.5897	21.2423	28.6942	41.403	27.5166	30.0141	14.8652	9.15647
ENSSSCG00000005303	40.694	32.9903	39.6999	27.8377	27.0134	36.734	26.6228	27.5936	17.2698	21.9755
ENSSSCG00000039782	68.1665	67.5692	62.3644	66.3821	71.4954	62.8255	64.0351	67.4511	54.7607	53.7179
ENSSSCG00000005301	15.2806	16.2039	21.7016	28.8655	14.3471	17.7147	14.8117	16.4593	22.735	23.6033
ENSSSCG00000005308	63.7774	75.4064	62.0682	52.2492	60.3298	63.3747	23.3029	14.4423	44.1583	65.3161
ENSSSCG00000005310	47.684	46.4935	39.1074	51.307	36.0778	44.7674	43.3498	49.9428	67.7677	148.742
ENSSSCG00000005311	1.35466	1.00612	3.40708	2.65528	0.660327	3.29576	8.23583	20.1708	6.12096	2.03477
ENSSSCG00000005312	2.27583	3.49496	3.40708	0.942198	1.50074	2.54048	0.957654	0.403415	0.546514	0
ENSSSCG00000005313	19.778	26.6888	25.1828	21.1566	19.2095	28.7693	15.7694	15.3298	8.85353	7.52865
ENSSSCG00000005314	3.46793	5.98379	5.48096	1.71309	4.68232	3.2271	1.27687	1.29093	1.09303	1.83129
ENSSSCG00000059309	17.719	19.54	17.3317	10.7924	29.3545	13.595	14.684	18.073	7.32329	7.1217
ENSSSCG00000005316	140.776	216.952	163.17	256.278	155.957	176.186	109.109	97.3038	164.61	110.488
ENSSSCG00000005317	464.323	463.347	427.515	539.622	408.262	435.384	422.772	467.397	414.476	322.715
ENSSSCG00000005318	165.648	126.93	112.952	139.445	117.418	124.69	207.236	204.935	212.703	139.585
ENSSSCG00000005319	331.025	362.205	349.522	228.354	266.352	366.516	374.954	288.603	202.429	391.083
ENSSSCG00000005320	21.7829	15.2507	25.7753	19.7862	16.9884	23.345	10.4065	12.1025	18.8001	40.2885
ENSSSCG00000038905	1.73396	3.75973	8.36957	12.3342	3.30163	3.91372	3.06449	1.85571	0.655817	2.6452
ENSSSCG00000005322	17.6106	21.5522	30.7378	21.6705	21.3105	13.8697	16.344	15.7332	9.18143	19.9407
ENSSSCG00000025842	162.884	162.727	120.655	115.034	131.885	155.656	144.67	133.208	101.324	96.2446
ENSSSCG00000005324	1.13791	2.70065	1.55541	1.02785	0.840416	1.71654	0.957654	0.403415	1.31163	2.03477
ENSSSCG00000005325	5.03933	6.72515	11.7767	4.8823	6.12303	7.96476	3.5114	2.90459	5.57444	5.49388
ENSSSCG00000005338	7.80284	4.07745	7.33264	6.42408	7.50371	4.53167	5.49055	6.2126	3.06048	1.42434
ENSSSCG00000031236	8.29052	13.7151	15.6281	20.7284	10.145	16.3415	15.8971	35.6619	32.9001	18.1095
ENSSSCG00000037131	311.247	280.338	193.315	208.397	251.945	233.381	358.099	324.991	420.597	344.487
ENSSSCG00000037468	17.1229	19.6989	21.9979	21.071	18.129	17.852	26.6866	20.8969	29.8397	39.4745
ENSSSCG00000005343	40.5856	30.8721	36.7372	44.2833	46.2829	27.0527	31.1557	39.2927	32.0257	26.452
ENSSSCG00000005344	0.487678	0.582493	0.518469	0.59958	1.80089	1.30457	0.127687	1.4523	0.327908	1.83129
ENSSSCG00000005346	9.37425	10.0612	8.36957	11.8203	10.3851	11.0545	9.89576	17.4275	18.4722	12.2086
ENSSSCG00000005349	90.0578	50.3062	55.3281	33.6622	65.8526	56.7832	64.482	53.4122	16.3954	31.5389
ENSSSCG00000036340	31.8616	24.094	24.4421	14.6469	24.252	25.2675	32.7518	47.1189	27.9815	14.0399
ENSSSCG00000005347	28.3937	26.7947	27.0345	33.2339	29.3545	29.7992	35.2417	25.1731	23.6094	5.90083
ENSSSCG00000005350	8.3447	8.20785	11.4804	7.96585	5.28261	15.3802	6.57589	3.63074	5.24653	6.91822
ENSSSCG00000058091	39.2851	49.6708	35.7003	36.8314	45.0223	57.3325	41.626	34.9358	38.3653	38.8641
ENSSSCG00000005352	4.3891	6.24856	3.11082	0.942198	2.46122	5.21829	0.957654	1.04888	0.437211	0
ENSSSCG00000005354	11.054	15.4096	22.7386	25.6963	15.3676	17.9207	8.36351	7.90694	15.9582	15.6677
ENSSSCG00000005355	8.50726	9.42579	9.85091	10.5355	9.24457	9.88728	8.17198	11.2956	20.1117	12.0051
ENSSSCG00000005356	14.7929	13.5032	18.2205	14.133	21.9709	17.9207	20.1746	23.8015	20.221	20.5512
ENSSSCG00000032554	48.8219	47.7644	51.1063	49.6795	61.5905	56.5772	27.8358	28.5618	29.6211	24.2138
ENSSSCG00000005358	80.2501	68.893	33.9227	119.659	85.5423	50.947	146.266	345.243	300.583	220.366
ENSSSCG00000055084	1.1921	0.847262	2.51828	1.37047	1.14056	1.02993	0	0	0.327908	1.42434
ENSSSCG00000058329	4.06398	6.14265	8.14737	5.65319	4.02199	5.14963	0.70228	0.242049	3.38839	3.86606
ENSSSCG00000063066	0.325118	0.370677	0.296268	2.48398	0.900445	0.892602	3.57524	2.58186	2.62327	2.44172
ENSSSCG00000005373	10.3496	17.4748	13.1099	18.0731	15.7278	12.7711	21.0684	14.0389	51.7002	41.3058
ENSSSCG00000031703	2.05908	2.38293	0.888804	0	3.06151	2.74647	0.574593	0.645465	0.983725	0.406954
ENSSSCG00000037372	4.66003	2.17111	1.99981	3.76879	2.40119	2.40316	2.36221	2.66254	3.38839	3.45911
ENSSSCG00000027257	135.899	137.098	122.433	134.563	145.032	141.306	135.412	158.22	200.68	136.533
ENSSSCG00000004013	23.7336	29.4953	12.2951	28.5229	74.4368	9.20067	22.7283	38.2438	18.6908	4.67997
ENSSSCG00000004047	55.6494	62.8563	47.9954	35.7179	53.7266	59.461	50.9472	45.5859	121.107	153.829
ENSSSCG00000004048	118.343	122.324	83.8439	134.22	114.116	98.4609	188.402	166.53	251.943	201.849
ENSSSCG00000004049	11.7043	9.00216	10.2953	40.0862	13.3266	8.44539	37.2208	50.9917	35.9606	18.7199
ENSSSCG00000030535	90.3287	69.3167	70.5859	98.5882	92.6858	73.056	128.006	187.83	116.954	59.4153
ENSSSCG00000004050	100.299	98.0706	118.359	133.621	100.97	92.6933	366.398	539.447	360.699	240.306
ENSSSCG00000040317	89.4617	84.4085	61.1053	94.0485	110.094	73.6053	829.456	1792.46	2684.15	1688.45
ENSSSCG00000004052	16.4185	11.0144	12.4433	8.13716	11.8859	12.1531	6.4482	5.80918	10.0559	4.47649
ENSSSCG00000033107	27.2016	38.2857	24.7384	35.2896	30.255	26.9154	29.4957	15.6525	37.7095	31.3355
ENSSSCG00000024876	30.0734	30.4485	16.8873	17.4735	22.5712	20.5985	24.7713	14.765	19.8931	22.9929
ENSSSCG00000031776	5.25608	3.07133	3.70335	1.02785	5.64279	2.12851	2.87296	4.11484	2.62327	3.66259
ENSSSCG00000024019	25.5218	31.4017	28.2936	22.7841	31.8157	35.3608	34.1563	23.7208	31.2606	33.1668
ENSSSCG00000012314	12.788	14.4035	19.4056	23.4693	22.7513	20.9418	9.89576	11.8604	18.9094	21.5686
ENSSSCG00000012315	11.1082	14.8271	27.4789	25.6963	25.2125	13.5264	7.72508	12.8286	57.0561	13.633
ENSSSCG00000004017	118.939	151.872	204.499	143.557	105.172	174.263	88.1042	66.4022	20.4396	51.0727
ENSSSCG00000004018	132.269	174.748	247.976	202.316	122.401	172.204	138.604	116.99	195.543	374.601
ENSSSCG00000004010	28.2853	37.0677	56.1428	28.7799	25.2725	52.1142	18.77	22.5106	19.2373	14.6503
ENSSSCG00000030155	105.609	157.061	116.137	90.708	92.8059	152.91	93.8501	87.7832	126.245	173.159
ENSSSCG00000038931	43.4575	37.4914	28.1455	41.4567	45.2024	35.8414	39.0723	32.4346	38.5839	21.772
ENSSSCG00000004008	11.1082	13.4503	10.0731	4.11141	7.56374	10.9172	12.3857	9.92402	4.15351	3.86606
ENSSSCG00000004012	27.2016	33.7846	27.8492	31.5208	28.1539	25.4735	23.7498	32.9187	37.9281	17.0921
ENSSSCG00000029697	51.5854	39.9272	31.9229	26.8098	34.397	51.7709	41.3068	33.2414	27.2164	56.3631
ENSSSCG00000049216	2.87188	1.58862	4.36995	4.8823	1.68083	3.15844	0.893811	2.25913	0.983725	4.47649
ENSSSCG00000027726	7.64028	14.7741	9.92498	14.0473	6.18306	7.3468	30.1342	46.9576	56.2909	19.9407
ENSSSCG00000004053	3.63049	6.7781	5.25876	6.16711	2.34116	10.1619	9.38501	12.2638	4.48141	0.610431
ENSSSCG00000004055	7.74865	5.61311	7.1845	6.50973	4.26211	7.75877	3.57524	1.21025	2.84187	2.44172
ENSSSCG00000004058	395.127	318.677	309.896	360.605	414.145	274.921	460.823	469.737	321.678	889.195
ENSSSCG00000004057	3.73886	4.76585	4.07369	4.19706	5.28261	5.76758	7.08664	11.457	7.54189	7.52865
ENSSSCG00000004029	75.2107	77.6304	75.9928	113.835	86.6228	76.7638	92.7648	101.499	93.5632	94.0064
ENSSSCG00000038153	1.30047	0.847262	1.77761	1.45612	1.98098	1.02993	1.40456	1.21025	0.327908	0
ENSSSCG00000004032	9.26587	6.03674	3.70335	4.45403	8.04398	6.04223	9.5127	7.18079	4.80932	1.62782
ENSSSCG00000004033	34.6793	38.2327	30.5156	32.72	23.9518	33.3696	52.8625	34.6937	62.4119	61.0431
ENSSSCG00000004037	41.8861	35.8498	34.5152	31.9491	36.378	35.7727	32.3049	26.9481	49.7328	63.2814
ENSSSCG00000004038	4.55166	2.48883	2.07388	3.08356	5.64279	4.25703	10.0873	4.2762	11.8047	4.67997
ENSSSCG00000004039	1.78815	3.07133	0.962871	4.62533	3.2416	2.47182	2.55374	8.06831	4.70002	10.1739
ENSSSCG00000004024	42.8073	58.2493	26.1457	27.752	34.8772	26.4348	72.5263	43.1654	41.9723	10.7843
ENSSSCG00000004022	4.17235	6.61924	7.55484	10.5355	6.063	5.49294	2.42606	1.37161	0.983725	3.25563
ENSSSCG00000032916	267.247	324.078	310.267	229.468	315.036	394.599	215.919	243.905	157.177	280.391
ENSSSCG00000004020	35.4921	38.0209	20.1462	34.7757	37.0983	30.6918	57.6508	54.7031	52.2467	45.1719
ENSSSCG00000004027	2.27583	1.11203	1.40727	3.76879	2.94145	2.67781	1.65993	0.968197	0.983725	5.49388
ENSSSCG00000035027	4.55166	5.18948	4.14775	19.8718	3.06151	4.46301	2.4899	1.77503	10.6024	2.6452
ENSSSCG00000060508	2.33001	1.95929	2.37014	2.65528	2.2211	1.92253	2.29837	1.04888	1.42094	0.813908
ENSSSCG00000004064	63.4523	49.5119	76.4372	49.6795	47.8437	57.1952	48.1381	61.5612	46.4537	57.584
ENSSSCG00000004040	152.047	131.167	72.6598	44.1976	192.575	94.9591	265.909	159.833	70.5003	40.085
ENSSSCG00000004041	376.487	253.702	126.284	127.197	214.306	225.142	472.57	225.993	119.14	210.395
ENSSSCG00000004044	193.12	143.664	135.098	97.389	136.808	138.834	276.06	224.46	113.894	169.089
ENSSSCG00000027404	8.56145	10.5378	5.18469	2.9979	17.8288	5.97357	4.91596	10.4081	3.8256	2.84868
ENSSSCG00000004023	16.7978	20.5461	15.6281	17.3022	21.0104	19.6372	15.3863	7.66489	24.0466	18.1095
ENSSSCG00000062590	0.216746	1.05908	1.40727	1.37047	0.960475	2.12851	6.19283	4.67962	0.983725	0.813908
ENSSSCG00000004484	110.432	108.714	70.5859	72.3779	112.135	54.1741	68.9511	57.7691	83.8352	87.4951
ENSSSCG00000004454	14.9013	5.4013	3.62928	10.0216	16.7483	6.17955	39.3915	38.8892	12.4605	7.73213
ENSSSCG00000032015	72.0137	46.3347	47.477	45.6538	84.0416	46.484	83.9543	96.0129	85.4748	41.5093
ENSSSCG00000004469	2.11327	1.95929	2.74048	0.942198	2.10104	1.02993	0.70228	1.12956	0.218606	2.44172
ENSSSCG00000004470	65.999	46.1228	40.8109	43.9407	61.1102	50.329	49.415	48.8939	41.4258	32.1494
ENSSSCG00000004473	33.6498	47.2878	89.2508	76.6606	51.1453	59.255	43.669	59.8668	97.2795	137.144
ENSSSCG00000004478	192.091	202.655	422.256	340.733	221.81	271.832	256.651	258.105	180.787	305.826
ENSSSCG00000020702	65.1862	53.5893	53.5505	67.4956	83.7414	72.8501	95.8293	70.1943	130.945	96.6516
ENSSSCG00000029129	6.55655	4.28927	4.66622	5.73884	5.34264	4.80632	1.34072	1.85571	1.96745	1.01739
ENSSSCG00000004456	11.5417	14.7212	6.59197	10.4498	12.7263	12.6338	9.5127	13.8775	9.50934	6.51127
ENSSSCG00000004457	26.9306	19.8577	25.6272	25.9533	20.3501	22.0404	37.9231	60.9157	26.4513	27.6729
ENSSSCG00000026346	3.95561	6.24856	4.59216	4.62533	4.02199	3.77639	2.87296	1.77503	0.76512	0.813908
ENSSSCG00000004458	1.46303	3.23019	4.96249	5.31057	3.36166	2.3345	2.4899	1.12956	6.33956	2.84868
ENSSSCG00000004460	56.7873	45.964	47.9214	59.8724	73.8965	69.0737	60.9068	52.3633	20.8768	26.859
ENSSSCG00000004472	4.60584	4.92471	4.59216	5.9958	7.92392	5.0123	1.08534	4.19552	6.99538	0.203477
ENSSSCG00000004446	81.6589	106.014	122.211	159.06	151.935	135.813	120.728	128.044	138.924	174.176
ENSSSCG00000004453	3.73886	3.3361	2.59235	10.3642	1.56077	2.74647	2.61759	1.12956	0.218606	0.406954
ENSSSCG00000004452	4.06398	0.794308	0.74067	2.39832	1.20059	0.549294	2.23453	2.66254	0.109303	0
ENSSSCG00000004479	10.5663	9.26693	23.3311	24.7541	24.252	13.1144	40.0938	51.0724	18.1443	20.7547
ENSSSCG00000033155	134.762	100.983	95.9909	150.495	157.638	96.3324	134.774	200.094	88.5353	51.8866
ENSSSCG00000004480	170.687	215.311	150.504	205.57	250.084	226.034	237.817	239.709	223.087	217.11
ENSSSCG00000004435	31.5365	25.7356	12.5914	10.5355	34.1569	26.0228	23.4944	10.8115	8.41632	12.2086
ENSSSCG00000004438	27.3099	15.1448	24.7384	18.587	16.148	16.1355	7.4697	8.63309	6.12096	6.10431
ENSSSCG00000004441	7.85703	6.46038	6.66603	18.7583	7.86389	6.93483	10.3427	29.9334	25.6862	25.8416
ENSSSCG00000036064	0.325118	0.741355	0.148134	0.171309	0.660327	2.3345	1.91531	14.0389	14.5373	6.71474
ENSSSCG00000031898	6.39399	5.98379	21.3313	15.6747	10.3851	8.37673	9.12964	16.7014	22.1885	17.7025
ENSSSCG00000004464	61.2306	68.0458	79.9183	47.0242	45.0823	87.681	73.6117	72.5341	51.3723	76.3039
ENSSSCG00000004465	98.836	52.3185	39.4037	42.9985	88.4838	60.8343	108.662	92.3821	42.4095	30.3181
ENSSSCG00000004466	0.704423	0.529539	0.444402	1.19916	1.26062	0.755279	1.0215	2.09776	1.53024	1.22086
ENSSSCG00000028080	2.60095	1.74748	2.37014	5.05361	1.92095	1.57922	1.08534	1.12956	0.655817	0.203477
ENSSSCG00000004475	5.03933	5.29539	2.74048	6.16711	7.62377	7.69011	1.53225	1.04888	1.42094	2.84868
ENSSSCG00000047800	26.3346	22.3465	23.4052	18.33	15.9079	18.8133	4.72443	4.51825	8.19771	10.5808
ENSSSCG00000004317	64.6986	69.3167	69.623	54.6475	86.6829	82.1194	72.1433	71.3238	51.263	69.7926
ENSSSCG00000004318	99.5404	133.762	123.692	72.121	116.938	111.369	75.0162	45.0212	25.3582	29.3007
ENSSSCG00000004322	10.6747	9.05512	12.9617	12.5912	7.80386	12.5651	9.76807	8.63309	16.1768	29.7076
ENSSSCG00000004324	22.3248	16.8923	13.4802	15.5034	26.6532	20.5298	12.9603	11.2956	11.2582	10.7843
ENSSSCG00000004328	99.2695	95.8995	132.506	164.028	75.0971	129.565	189.999	228.575	257.189	660.08
ENSSSCG00000004334	28.8272	20.5991	25.405	31.6065	30.0148	26.9154	41.8176	48.3292	27.3257	32.3528
ENSSSCG00000004291	0.325118	2.38293	3.70335	2.48398	1.74086	2.12851	0.510749	0.887514	0.218606	0
ENSSSCG00000004293	17.6648	12.3383	18.2205	21.6705	24.192	18.1953	19.5361	17.9116	27.8722	22.3825
ENSSSCG00000004294	81.2796	72.2291	97.6944	157.69	104.091	100.315	101.128	122.074	132.038	113.133
ENSSSCG00000004311	22.3248	18.1102	17.4058	16.103	22.9914	17.4401	25.729	35.904	36.2885	23.8068
ENSSSCG00000039953	54.0238	49.0353	57.1057	55.9323	64.3518	51.3589	182.21	286.102	146.794	137.55
ENSSSCG00000032781	1.84234	2.32997	3.40708	7.70889	3.72184	7.20948	2.87296	5.2444	2.29536	1.22086
ENSSSCG00000004314	89.245	99.0767	81.6219	39.658	126.543	64.1987	104.448	68.5806	48.0932	69.5891
ENSSSCG00000022994	3.68467	2.38293	3.33302	2.65528	4.80237	4.25703	3.76677	3.55006	3.9349	5.49388
ENSSSCG00000026943	0	0	0.74067	0.0856543	0.900445	0.549294	2.61759	10.8115	1.96745	3.05216
ENSSSCG00000004289	17.5564	15.1448	27.4789	21.8419	17.5287	24.1689	12.641	8.79446	18.5815	26.2485
ENSSSCG00000051834	17.2855	20.1225	10.4435	14.7325	13.4466	15.9295	15.2586	7.01943	7.32329	8.74951
ENSSSCG00000004279	21.9997	22.929	29.3305	23.5549	23.4716	15.9295	14.301	18.7992	16.3954	9.97037
ENSSSCG00000025434	0.379305	1.05908	1.11101	0.59958	1.32065	1.09859	0.70228	0.403415	0	0
ENSSSCG00000035281	17.1229	16.3098	27.0345	26.2959	22.151	19.5686	12.0026	12.3445	22.735	22.179
ENSSSCG00000004300	7.20679	9.5317	6.14756	5.91015	6.84338	10.7799	4.78827	4.19552	7.21398	6.10431
ENSSSCG00000055021	1.46303	0.741355	1.11101	1.02785	0.660327	0.82394	0.127687	0.403415	0	0
ENSSSCG00000004304	17.6648	22.1347	17.4058	31.8634	32.416	21.6284	25.8567	50.1042	48.749	9.97037
ENSSSCG00000004303	17.719	17.1041	15.9985	20.7284	20.23	19.8432	21.0684	22.3492	18.1443	15.4643
ENSSSCG00000004306	45.5166	33.4669	31.8488	38.7158	24.0719	21.4224	39.0084	29.1266	6.88608	12.6156
ENSSSCG00000004307	52.7234	46.9172	52.3654	81.7142	70.1747	74.7039	100.171	139.743	104.931	61.4501
ENSSSCG00000004309	0.59605	1.48271	5.03656	1.79874	3.12154	1.85387	0.191531	0.564782	0.437211	0
ENSSSCG00000004331	10.9457	11.9146	18.2205	17.5591	14.7073	11.1232	3.19218	6.45465	12.8977	25.6381
ENSSSCG00000004330	0.866982	0.741355	1.18507	0.59958	0.480237	0.755279	0	0.322732	1.31163	0.406954
ENSSSCG00000004332	4.17235	1.90634	7.77704	7.53758	3.36166	2.40316	9.19348	19.6867	6.99538	5.90083
ENSSSCG00000004280	2.05908	0.741355	2.37014	2.39832	1.86092	1.16725	0.574593	0.806831	0.76512	1.01739
ENSSSCG00000004281	0.866982	1.16499	0.74067	2.65528	1.14056	0.343308	1.21303	1.37161	0	0
ENSSSCG00000004336	4.44328	5.03062	8.81398	9.25067	12.7263	6.11089	2.80912	7.90694	2.51396	2.44172
ENSSSCG00000029003	6.61074	4.34222	7.25857	2.14136	3.54175	5.49294	4.02215	7.26148	8.08841	4.27302
ENSSSCG00000033562	12.6254	10.6967	1.18507	3.16921	2.94145	6.66018	9.32117	7.50353	3.9349	0.406954
ENSSSCG00000004276	35.6546	40.5627	57.6241	68.3522	54.0267	61.5209	46.4143	47.2803	68.5329	82.2047
ENSSSCG00000039025	42.4821	20.3873	10.0731	17.3022	23.3515	23.4823	30.198	27.3516	3.71629	5.90083
ENSSSCG00000039169	3.46793	5.50721	2.22201	0.770889	2.40119	3.36442	4.40521	3.46937	0.983725	1.22086
ENSSSCG00000035730	4.49747	5.08357	4.29589	6.68104	5.40267	4.32569	6.95895	14.523	12.1326	4.27302
ENSSSCG00000005177	52.9401	33.4139	25.405	23.8976	39.7997	38.7252	57.7146	30.2562	18.8001	24.8242
ENSSSCG00000005178	16.581	13.1855	18.1464	19.8718	19.9899	16.5475	20.4938	17.2662	9.94655	7.1217
ENSSSCG00000005180	13.0047	9.37284	13.4802	9.59329	6.72332	12.8397	9.38501	21.381	4.80932	7.9356
ENSSSCG00000005182	0.921169	0.211816	1.18507	0.770889	0.360178	0.137323	0.319218	1.12956	0.109303	1.01739
ENSSSCG00000005183	56.679	77.4716	134.728	121.544	78.6389	83.3553	58.0338	53.6542	81.3213	133.074
ENSSSCG00000005184	9.59099	13.9798	8.22144	11.4777	10.025	10.0933	9.76807	4.92167	9.07213	6.91822
ENSSSCG00000005186	21.9997	14.4564	12.5173	12.2486	13.2065	21.4224	16.5993	10.8922	2.73257	4.47649
ENSSSCG00000005194	163.372	132.808	196.574	137.989	87.9435	200.423	141.605	173.227	111.27	119.644
ENSSSCG00000060403	0.975355	1.85339	3.99962	1.79874	1.74086	1.92253	1.08534	0.0806831	0.327908	1.01739
ENSSSCG00000005196	9.86192	14.4035	16.2207	9.33632	15.1875	12.3591	8.68273	5.00235	6.77677	6.71474
ENSSSCG00000062923	0.162559	0.688401	1.25914	0.942198	0.240119	0.961264	0	0.161366	0.655817	1.62782
ENSSSCG00000005190	58.0878	69.4755	83.3995	67.9239	72.876	78.137	76.9316	33.0801	31.9164	29.5042
ENSSSCG00000005191	42.7531	40.2979	49.699	43.7694	40.6401	42.5703	36.0716	45.9087	51.9188	77.3213
ENSSSCG00000036360	2.0049	2.91246	1.92574	1.8844	2.04101	1.16725	1.65993	3.30801	1.74884	0.406954
ENSSSCG00000005459	123.166	99.2886	103.916	100.73	105.352	100.246	125.517	144.584	125.808	209.988
ENSSSCG00000037744	0.325118	1.16499	2.07388	1.54178	1.50074	1.7852	0.319218	0.484098	0.437211	5.69736
ENSSSCG00000021386	49.4722	78.2659	43.6995	57.6454	57.8086	76.0772	88.8703	66.967	40.7699	45.3754
ENSSSCG00000042365	0.162559	1.21794	2.14794	0.942198	2.04101	1.51056	0	1.4523	1.53024	3.25563
ENSSSCG00000005460	29.2065	36.2205	40.4406	79.3159	45.8627	40.2358	61.6091	50.2656	55.8537	57.7875
ENSSSCG00000046439	20.2115	35.1084	33.5524	45.7394	45.6826	38.2446	68.9511	89.4775	128.759	87.2916
ENSSSCG00000022780	10.0245	7.67832	10.4435	22.9554	6.90341	10.0246	44.0521	50.7497	41.863	15.8712
ENSSSCG00000005466	41.561	32.6726	41.0331	43.2554	57.4484	34.7428	55.2247	84.3138	43.0653	43.1371
ENSSSCG00000005467	221.08	221.083	244.421	142.358	251.344	351.136	227.156	230.834	169.529	119.441
ENSSSCG00000005469	8.3447	9.00216	6.9623	8.05151	7.26359	6.79751	6.51205	4.51825	6.66747	6.30779
ENSSSCG00000026194	34.6793	36.2734	23.7014	40.3432	36.498	31.653	34.9863	41.6325	50.4979	62.0605
ENSSSCG00000005471	20.6992	16.8393	18.5168	12.6768	20.4701	21.0105	16.344	9.84334	12.4605	32.7598
ENSSSCG00000005472	4.82259	6.0897	12.2951	3.76879	4.38217	19.5686	14.4287	12.2638	9.29074	1.42434
ENSSSCG00000005475	0.812796	1.95929	2.81455	5.13926	2.52125	1.71654	0.127687	1.12956	1.42094	0.203477
ENSSSCG00000005440	14.9013	22.7702	12.8877	20.8997	20.17	21.7658	17.4931	6.77738	13.4442	7.52865
ENSSSCG00000005441	27.9602	18.375	16.5169	23.4693	28.1539	24.6495	19.0892	11.8604	10.2745	10.3773
ENSSSCG00000005444	58.3046	52.848	57.7723	53.534	76.9581	56.1653	55.097	71.1625	57.0561	65.1127
ENSSSCG00000005446	22.4332	22.5054	11.8507	14.9039	21.9709	20.3239	15.5778	15.9753	23.5001	20.3477
ENSSSCG00000005449	57.3292	42.6279	45.6994	34.0048	43.5816	41.1284	64.8013	52.2826	57.8212	41.1024
ENSSSCG00000033120	141.914	107.602	164.577	250.111	174.686	132.792	254.928	355.732	266.699	210.599
ENSSSCG00000005453	132.594	138.316	106.953	152.636	178.948	125.033	205.321	287.716	614.5	317.221
ENSSSCG00000005455	44.7038	60.6852	48.1436	36.8314	31.9358	41.3343	32.0495	24.3663	40.442	42.5267
ENSSSCG00000005457	9.1575	10.5908	5.70316	20.8997	9.18454	5.49294	5.87361	4.67962	14.9745	9.56342
ENSSSCG00000053039	16.3101	20.2284	13.8505	9.16502	19.2095	16.7535	21.1961	19.4446	12.5698	28.4868
ENSSSCG00000005424	13.1673	12.8678	13.3321	12.1629	14.9474	16.6161	10.8534	14.765	7.7605	19.5338
ENSSSCG00000005423	12.5171	10.9085	14.8875	14.0473	19.3896	10.7799	43.9244	81.0058	20.3303	10.9878
ENSSSCG00000005425	34.1374	44.0576	39.0333	54.1335	43.5215	31.7904	37.9231	51.0724	39.349	45.3754
ENSSSCG00000005426	17.9899	11.7028	9.11024	5.05361	11.7058	10.4366	13.7902	13.3127	2.84187	3.86606
ENSSSCG00000039896	5.90632	5.45425	5.11063	8.05151	7.14353	6.04223	4.46905	5.00235	15.0838	8.34256
ENSSSCG00000031592	53.211	42.0983	69.1786	72.5492	41.1804	46.3466	51.9687	81.8126	140.345	360.154
ENSSSCG00000005436	49.9057	47.8703	60.9572	70.9218	76.838	63.5807	63.2052	51.7179	63.2863	64.7057
ENSSSCG00000005437	5.25608	11.0144	12.2951	14.133	24.8523	11.1919	10.2788	20.0901	10.6024	15.6677
ENSSSCG00000005487	6.01469	9.21398	11.9989	15.4178	11.1055	7.69011	9.57654	15.8139	20.3303	22.586
ENSSSCG00000023894	4.33491	5.66607	6.9623	7.53758	3.2416	6.11089	8.61889	16.7014	6.33956	7.9356
ENSSSCG00000005490	12.6254	9.47875	4.74029	0.856543	9.42466	9.61264	11.1088	4.2762	4.91863	12.0051
ENSSSCG00000053522	220.159	200.642	165.984	177.304	253.145	196.853	238.775	224.864	146.684	231.76
ENSSSCG00000005249	11.7584	7.78422	11.5545	8.90805	5.70282	5.76758	3.38371	5.7285	0.76512	0.203477
ENSSSCG00000005229	15.4973	12.603	11.9248	11.4777	20.0499	12.2218	6.83127	4.35689	13.9908	21.3651
ENSSSCG00000059646	0.162559	0.582493	0.444402	1.28482	0.240119	0.205985	17.3655	68.1772	5.90235	5.69736
ENSSSCG00000036457	1.02954	1.00612	1.11101	0.256963	1.26062	0.892602	0.957654	1.61366	0.655817	0.406954
ENSSSCG00000005494	4.87678	11.0674	3.03675	22.3558	21.2505	6.86617	37.0293	240.355	111.38	13.226
ENSSSCG00000041522	1.84234	1.27089	6.88823	2.91225	2.88142	2.3345	4.46905	5.00235	3.49769	5.69736
ENSSSCG00000005232	143.486	128.413	148.43	127.796	125.462	163.827	166.696	117.152	129.852	186.385
ENSSSCG00000005465	4.98515	3.442	4.07369	3.85445	2.8214	2.60914	7.40586	12.1831	2.40466	3.05216
ENSSSCG00000005477	103.767	88.6978	79.6221	71.0075	78.6389	103.954	87.1465	80.1183	46.563	19.1268
ENSSSCG00000005198	17.0687	15.3037	13.3321	13.876	17.4086	13.7323	16.9824	21.6231	18.3629	22.7894
ENSSSCG00000005201	18.5859	15.4625	18.739	16.5313	19.4496	17.2341	18.6423	23.3174	18.6908	28.4868
ENSSSCG00000005204	21.512	16.6275	19.4056	21.3279	24.5521	21.9717	19.7277	24.3663	15.3024	9.56342
ENSSSCG00000005203	4.82259	6.83105	30.2193	43.6837	26.1129	14.419	11.8111	25.3345	19.3466	9.7669
ENSSSCG00000005233	23.6253	14.8271	15.3319	12.8482	16.4481	15.6549	4.21368	9.43992	7.9791	4.27302
ENSSSCG00000005235	155.19	86.3149	90.2877	82.6564	87.4032	76.0772	83.3159	71.3238	29.1838	73.6587
ENSSSCG00000005484	22.7583	26.9535	24.9606	13.5334	16.3281	24.9929	20.3023	36.3074	29.949	34.3876
ENSSSCG00000005485	11.921	9.74352	15.7022	7.62324	6.54324	12.9771	9.00195	15.9753	10.6024	25.6381
ENSSSCG00000023714	163.535	161.298	97.3241	53.6196	70.775	135.744	85.9335	59.1407	69.6259	57.177
ENSSSCG00000005240	67.6788	43.9517	45.7734	46.5103	53.6065	55.822	55.4801	52.3633	22.0792	38.4572
ENSSSCG00000005486	119.589	143.346	207.314	69.0374	105.112	203.17	99.8514	105.049	45.3607	54.1249
ENSSSCG00000034278	176.052	125.183	46.1438	80.8577	111.595	102.1	334.157	242.775	147.887	101.942
ENSSSCG00000004233	67.8414	40.5627	25.7753	25.6106	46.9432	37.2146	112.62	117.555	32.0257	65.9266
ENSSSCG00000033177	47.955	45.964	35.33	19.6148	42.501	40.9224	47.8827	21.2197	82.1957	81.5943
ENSSSCG00000024648	43.3491	47.2878	49.3286	30.4929	46.6431	49.8484	45.0097	28.1584	58.9142	45.3754
ENSSSCG00000004236	0.216746	1.53566	0.74067	2.74094	1.86092	0.755279	0.957654	2.66254	2.18606	1.22086
ENSSSCG00000027688	19.0736	14.986	31.5526	69.9796	26.353	31.859	78.5276	62.0453	118.047	67.3509
ENSSSCG00000020987	16.2559	13.8739	13.4802	13.0195	15.9079	21.0105	16.6632	10.9729	11.2582	7.73213
ENSSSCG00000005241	27.5809	19.6459	14.9615	16.103	25.1524	28.014	30.3257	20.5742	20.3303	17.7025
ENSSSCG00000004237	161.096	158.332	148.43	198.461	193.236	132.105	213.302	222.201	222.54	100.925
ENSSSCG00000021173	13.2215	8.41967	8.22144	16.2743	13.7468	10.7112	24.0052	36.4688	30.8234	17.0921
ENSSSCG00000039861	79.4373	58.3552	40.4406	43.6837	57.6285	63.3061	68.3127	49.0553	89.6283	72.4378
ENSSSCG00000032787	80.0875	61.3206	52.1432	53.6196	71.6154	67.4944	49.6065	48.8939	34.1025	45.9858
ENSSSCG00000005478	55.812	58.567	70.3637	85.1404	62.3108	61.8642	50.9472	49.2974	80.6655	71.217
ENSSSCG00000038420	85.5603	108.979	104.36	159.745	117.538	98.3922	200.341	144.181	104.384	101.942
ENSSSCG00000004238	7.09842	6.19561	8.29551	6.76669	11.2856	7.55279	5.87361	5.64782	10.6024	7.73213
ENSSSCG00000004172	10.6747	7.67832	5.03656	6.42408	8.82436	8.85736	13.4072	38.4051	42.0816	5.69736
ENSSSCG00000005243	7.5861	11.3851	7.77704	7.96585	12.5462	6.59152	13.2156	7.98763	2.29536	1.42434
ENSSSCG00000053708	14.7929	13.8739	23.3311	20.8997	22.5712	16.6848	5.23518	7.34216	10.821	7.52865
ENSSSCG00000021149	10.1329	8.63149	14.6653	15.2465	10.8053	16.8908	9.00195	13.1513	12.8977	18.3129
ENSSSCG00000022387	7.20679	9.31989	11.1841	11.5633	12.066	8.44539	18.4508	21.2197	19.4559	29.0972
ENSSSCG00000037125	6.23144	1.11203	3.11082	1.79874	1.14056	0.686617	20.0469	12.8286	6.12096	5.08693
ENSSSCG00000027161	13.1673	12.0205	4.36995	4.53968	5.52273	4.80632	17.4931	15.9753	3.71629	5.49388
ENSSSCG00000027613	18.2066	2.01225	6.44383	9.7646	23.4116	13.389	23.4306	14.765	9.29074	27.4694
ENSSSCG00000033258	35.3837	57.6668	51.7729	36.917	40.3399	47.0333	26.7505	37.1142	21.642	10.3773
ENSSSCG00000034139	2.0049	0.794308	1.85168	1.19916	0.480237	0.41197	0.255374	1.21025	0.76512	1.01739
ENSSSCG00000032999	15.7141	24.5177	18.2946	29.0368	14.8874	23.551	18.1316	19.3639	42.4095	43.1371
ENSSSCG00000005247	108.427	72.5468	59.1796	90.7936	94.5468	76.2831	138.668	171.532	125.698	116.999
ENSSSCG00000004154	10.0787	5.18948	11.6285	14.133	8.04398	8.7887	719.454	625.697	162.096	65.3161
ENSSSCG00000004146	41.6693	37.3325	41.3294	45.1398	48.0838	52.0456	48.0742	41.3097	30.8234	37.4398
ENSSSCG00000004177	621.084	791.025	934.8	989.565	730.681	839.527	760.058	854.595	859.339	862.336
ENSSSCG00000004178	6.66493	4.65994	4.81436	6.50973	7.32362	7.3468	3.31987	2.25913	3.9349	14.0399
ENSSSCG00000004179	0	0.476585	0.814737	1.62743	0.780386	0	1.78762	12.9093	10.9303	3.86606
ENSSSCG00000004148	37.0093	39.1329	35.4781	19.5292	37.1584	38.9998	40.0299	22.1878	31.4792	33.1668
ENSSSCG00000004149	81.2254	42.469	34.5152	22.0132	28.8142	33.9875	52.3518	46.3121	22.6257	29.7076
ENSSSCG00000004150	24.6548	23.5115	18.9612	31.3495	27.4336	12.3591	14.7479	21.3003	18.2536	13.633
ENSSSCG00000004181	82.1466	56.8725	37.0335	34.0904	62.4909	61.4522	144.478	115.7	69.8445	44.7649
ENSSSCG00000054150	0.325118	0.741355	1.40727	2.39832	1.20059	1.7852	0.127687	0.403415	0.327908	0.813908
ENSSSCG00000022968	0.921169	0.688401	0.518469	1.02785	0.780386	0.205985	0	0	0.109303	0
ENSSSCG00000004193	84.8559	72.6527	72.8079	80.1725	57.6285	43.3942	71.6964	93.9151	54.3235	44.358
ENSSSCG00000021443	267.41	171.041	120.877	117.946	203.501	190.33	31.4111	47.2803	32.3536	27.8764
ENSSSCG00000004534	1.57141	1.05908	1.92574	0.685235	1.80089	2.26584	3.38371	2.74322	0.327908	1.22086
ENSSSCG00000004528	25.5218	19.5929	25.1828	42.0563	29.8348	27.7393	44.4352	54.2997	94.9841	64.9092
ENSSSCG00000025992	25.8469	37.2795	24.0718	22.3558	15.1275	22.4524	71.9518	115.78	66.5654	10.9878
ENSSSCG00000004529	5.79794	7.4665	8.44364	44.9685	5.52273	9.26933	22.6006	68.8227	52.4653	21.772
ENSSSCG00000032835	5.90632	6.46038	3.70335	5.9958	6.72332	5.97357	14.4925	13.9582	23.3908	21.5686
ENSSSCG00000004196	21.9997	16.5216	23.6274	19.7005	21.6707	23.2077	12.4495	29.2073	10.821	8.95299
ENSSSCG00000005480	7.20679	10.8555	19.2574	11.0494	15.6677	9.88728	0.638436	3.71142	4.0442	6.51127
ENSSSCG00000004142	52.1273	39.6095	64.4383	40.6002	55.5275	42.7076	34.7309	40.5836	12.4605	29.9111
ENSSSCG00000004531	1.40885	3.442	6.2957	3.25487	3.42169	3.98238	2.10684	1.53298	2.29536	3.25563
ENSSSCG00000004144	21.0243	16.1509	37.1816	24.4971	23.5917	20.9418	19.2808	26.8675	25.5769	15.8712
ENSSSCG00000004145	23.8962	15.4625	14.9615	26.0389	19.0894	20.1179	20.813	23.8015	23.0629	11.8017
ENSSSCG00000060550	3.08862	3.442	3.03675	3.42617	6.42318	5.42427	2.4899	7.34216	3.16978	3.25563
ENSSSCG00000005250	4.55166	3.3361	2.96268	3.68314	3.30163	4.87498	6.19283	3.46937	0.874422	0.203477
ENSSSCG00000028115	306.153	224.683	325.525	165.313	257.107	290.576	170.973	71.3238	30.8234	29.0972
ENSSSCG00000005252	8.39889	11.0674	21.2572	22.0988	11.4056	18.47	8.81042	9.19787	18.1443	24.2138
ENSSSCG00000035243	2.11327	1.16499	2.44421	0.856543	2.2211	1.64788	2.4899	2.58186	0.655817	1.01739
ENSSSCG00000004589	19.8864	14.1387	13.3321	17.5591	15.7878	14.3503	14.0456	21.139	13.1163	10.1739
ENSSSCG00000035668	0.59605	1.05908	1.18507	0.942198	0.720356	0.41197	0.383062	0.726148	0.327908	0.610431
ENSSSCG00000030655	4.44328	2.22406	1.33321	1.45612	7.92392	0.961264	2.17068	2.90459	0.437211	0
ENSSSCG00000004123	59.6592	46.3347	65.9197	67.5813	85.6023	37.7639	45.9036	80.6024	36.1792	82.2047
ENSSSCG00000005255	18.1524	11.9146	19.9981	18.6726	23.5316	21.5598	24.899	25.0924	9.40004	13.226
ENSSSCG00000004592	125.496	125.395	203.684	224.157	147.253	172.959	148.756	177.019	226.803	415.297
ENSSSCG00000021646	190.14	100.983	168.799	112.721	198.758	146.043	106.3	151.765	47.9839	23.3999
ENSSSCG00000005257	25.305	19.8577	25.9235	12.4199	22.7513	26.6407	10.0873	7.34216	8.52562	8.74951
ENSSSCG00000004125	1.62559	1.58862	3.18488	5.91015	2.58128	3.02111	204.555	203.886	44.049	10.3773
ENSSSCG00000004127	20.5366	16.6275	20.2203	26.2959	14.7673	14.007	28.155	32.0312	13.007	10.5808
ENSSSCG00000024131	7.26098	10.5378	18.4427	14.0473	14.5872	17.5774	12.258	10.0047	9.94655	23.8068
ENSSSCG00000024257	16.6894	18.322	16.0725	23.041	20.5302	24.6495	101.894	165.562	47.656	25.4346
ENSSSCG00000004576	13.655	12.8678	17.1836	8.22282	19.3296	18.7446	13.3433	16.2173	13.5535	16.6851
ENSSSCG00000005225	1.24629	1.00612	1.18507	0.685235	0.840416	1.71654	0.829967	4.11484	1.09303	1.83129
ENSSSCG00000004224	6.93586	11.7028	9.33245	13.7903	10.025	12.3591	8.68273	8.87514	33.1187	48.2241
ENSSSCG00000004225	13.655	7.09582	8.22144	3.76879	9.18454	10.7112	19.4085	11.2149	2.07675	3.25563
ENSSSCG00000005227	57.8169	45.4344	49.4027	88.3096	68.6139	66.0526	47.6912	49.4587	71.8119	104.587
ENSSSCG00000005221	4.44328	4.87176	7.48077	3.85445	4.4422	6.31688	3.83062	5.00235	1.85815	3.66259
ENSSSCG00000005222	35.8714	19.487	12.5173	15.8461	21.1304	20.7358	61.9921	49.6201	32.4629	24.0103
ENSSSCG00000040918	35.7088	26.9535	37.3298	57.8167	35.8978	45.3167	51.458	62.368	40.8792	45.5789
ENSSSCG00000005224	42.6447	36.75	48.1436	155.206	44.6021	43.6002	46.2228	48.3292	100.012	101.739
ENSSSCG00000004577	10.187	7.99604	12.147	8.73674	11.7058	10.5739	11.2365	14.3616	11.914	17.906
ENSSSCG00000004132	130.914	136.25	223.608	117.175	153.316	167.878	104.065	64.7885	37.1629	53.5145
ENSSSCG00000005205	75.3733	82.9788	129.765	125.655	107.453	105.602	71.8879	94.1572	92.6888	127.173
ENSSSCG00000004578	128.693	144.723	117.618	444.803	205.241	101.345	279.316	555.584	550.121	356.085
ENSSSCG00000005207	65.7281	62.6445	55.254	32.463	61.6505	57.6072	53.1179	68.0158	28.2001	33.9807
ENSSSCG00000004195	0	0.423631	0.370335	0.428272	0.180089	0.343308	2.043	8.22967	1.85815	2.23825
ENSSSCG00000004133	118.777	98.2295	80.659	105.269	121.8	93.7232	157.247	127.157	134.224	246.614
ENSSSCG00000005208	13.5466	15.1448	14.8134	16.2743	17.5287	14.6936	14.9394	30.0948	15.1931	10.7843
ENSSSCG00000004134	17.3396	11.9676	16.5169	17.0452	21.6107	17.852	11.1088	14.6036	7.6512	11.3947
ENSSSCG00000036790	12.2461	8.68444	13.1839	16.7026	18.9694	15.3116	21.8984	23.0754	6.55817	6.91822
ENSSSCG00000039598	3.14281	5.71902	7.55484	6.59538	5.10252	6.66018	1.34072	1.93639	4.15351	5.49388
ENSSSCG00000032561	0.866982	1.53566	3.92555	4.19706	1.98098	4.94364	12.5772	22.9947	24.5931	26.2485
ENSSSCG00000004136	36.9551	35.7439	29.7749	35.9748	40.6401	38.9998	45.0736	48.4905	30.7141	31.7424
ENSSSCG00000005211	2.43839	2.38293	4.44402	15.2465	2.64131	4.80632	720.986	626.181	285.171	74.6761
ENSSSCG00000044542	0.541864	1.3768	2.59235	1.79874	1.80089	1.09859	6.19283	20.3321	7.43259	19.5338
ENSSSCG00000004138	27.0932	14.933	16.8873	20.9853	28.6342	12.4278	137.136	239.548	28.9652	29.7076
ENSSSCG00000005212	22.7041	26.371	17.4798	17.1309	27.0734	25.5422	40.3492	44.7791	47.4374	31.132
ENSSSCG00000004199	39.7186	47.4996	67.9195	73.6627	66.4529	56.1653	50.5003	104.565	60.1165	59.8222
ENSSSCG00000004139	7.85703	4.50108	5.70316	41.9706	9.9049	7.62145	48.585	144.584	71.484	100.111
ENSSSCG00000004582	17.0687	16.9982	25.7013	32.206	25.4526	23.551	13.0241	22.7526	15.6303	22.586
ENSSSCG00000004583	17.0145	25.4179	15.2578	26.5528	23.8318	24.1689	25.4098	31.063	26.0141	19.3303
ENSSSCG00000004140	24.3839	24.3588	23.1089	36.0605	32.1759	29.1126	27.6443	35.5812	43.9397	33.5737
ENSSSCG00000005215	16.2559	13.8739	25.2569	43.9407	19.2095	21.4224	36.9016	96.5776	62.084	64.9092
ENSSSCG00000004586	52.6692	41.6747	46.366	45.7394	47.1833	41.3343	31.9856	18.7992	6.99538	13.4295
ENSSSCG00000004587	93.309	89.0685	111.841	137.218	85.3022	76.0772	104.001	185.329	45.0328	51.0727
ENSSSCG00000004156	27.1474	31.4017	26.8123	48.7373	29.9548	29.4559	93.2117	142.083	99.9028	40.2885
ENSSSCG00000004588	2.49257	4.0245	4.36995	2.65528	6.12303	5.97357	3.9583	2.58186	5.13723	7.52865
ENSSSCG00000005217	27.906	21.3404	31.6266	27.2381	28.334	27.6707	30.9003	49.7008	49.1863	36.2189
ENSSSCG00000023595	83.8805	55.4957	62.4385	51.2213	85.3022	73.7427	84.7205	81.8933	55.3072	61.4501
ENSSSCG00000004160	15.6057	8.1549	10.6657	7.10931	14.8273	10.5052	10.0234	13.5548	4.91863	8.95299
ENSSSCG00000004535	16.0934	29.6012	52.3654	39.3153	27.4336	30.5545	20.4938	52.5247	46.7816	49.4449
ENSSSCG00000005219	13.384	13.9269	15.7022	12.1629	21.6707	16.6848	28.5381	40.0995	26.0141	27.2659
ENSSSCG00000026041	58.4129	31.7194	39.0333	49.6795	48.8642	45.454	92.7009	180.73	65.8003	42.7302
ENSSSCG00000033538	11.2708	20.5461	8.96211	7.45193	12.0059	15.3116	4.72443	3.71142	1.31163	2.03477
ENSSSCG00000004223	0.704423	1.05908	1.85168	0.428272	3.96196	0.961264	0.893811	2.09776	1.31163	0
ENSSSCG00000052990	1.51722	1.05908	3.18488	3.25487	1.6208	1.37323	0.70228	0.403415	1.20233	0.406954
ENSSSCG00000046709	0.433491	0.688401	0.666603	1.37047	0.120059	0.41197	0.957654	0.564782	1.09303	5.49388
ENSSSCG00000057474	13.8175	10.2731	8.88804	8.30847	10.205	9.47531	11.428	7.90694	10.6024	7.1217
ENSSSCG00000004190	28.9355	21.9229	30.3675	31.8634	24.252	29.6619	28.3466	34.613	25.2489	20.5512
ENSSSCG00000005220	2.3842	2.43588	1.33321	1.54178	0.900445	0.961264	2.17068	0.887514	1.63954	1.42434
ENSSSCG00000039049	262.533	198.683	341.375	221.759	185.492	270.458	419.516	216.795	180.24	278.357
ENSSSCG00000004191	0.650237	0.847262	1.85168	1.71309	5.16255	0.686617	0.510749	0.403415	1.09303	0.610431
ENSSSCG00000004192	109.023	79.4308	144.134	147.069	102.591	87.4063	32.0495	26.7061	106.352	67.7579
ENSSSCG00000005062	27.906	28.2774	33.7746	30.7499	32.9563	32.4083	26.8143	25.0924	31.6978	20.5512
ENSSSCG00000004537	81.5505	69.2107	69.0305	76.9176	99.2291	77.3131	133.625	111.504	134.989	122.29
ENSSSCG00000004209	65.132	41.5159	33.0339	40.9428	55.2873	31.5844	90.4026	78.1819	86.7864	79.763
ENSSSCG00000057314	10.3496	4.1304	5.92536	4.71099	6.063	7.75877	5.04365	4.43757	1.31163	4.47649
ENSSSCG00000058562	3.41374	2.70065	2.29608	2.91225	3.12154	3.08978	4.21368	2.09776	2.51396	1.62782
ENSSSCG00000005096	39.6103	25.9474	20.8128	85.9113	60.63	28.9066	62.6306	150.555	65.8003	40.8989
ENSSSCG00000004538	23.4085	11.1203	13.1839	11.906	17.8888	17.7147	17.0462	16.6207	10.821	6.10431
ENSSSCG00000005097	6.01469	5.66607	7.03637	9.33632	5.52273	5.35561	7.15048	17.3469	20.221	16.6851
ENSSSCG00000041512	0.325118	0.582493	0.666603	0.685235	0.720356	0.755279	0.574593	0.484098	0.655817	0.813908
ENSSSCG00000004541	44.2703	33.308	38.663	33.0626	49.7046	31.7904	37.8593	46.07	18.2536	19.3303
ENSSSCG00000024867	0.487678	0.476585	1.18507	0.59958	0.300148	1.64788	11.8111	33.6448	18.9094	2.44172
ENSSSCG00000023408	17.3396	13.5032	25.3309	65.3543	27.9738	17.0968	53.9479	144.261	66.0189	37.0328
ENSSSCG00000004542	114.984	108.344	116.952	187.326	133.686	122.492	191.339	195.899	175.54	263.706
ENSSSCG00000035715	6.23144	7.51945	6.81417	9.7646	7.74383	8.17074	26.0482	56.4782	18.6908	12.4121
ENSSSCG00000005102	20.3199	20.9697	18.4427	50.8787	25.2125	23.4136	70.2918	149.022	88.8632	36.6259
ENSSSCG00000004543	15.0096	10.8026	14.5171	14.0473	15.0074	16.2042	16.8547	10.0047	19.6745	12.0051
ENSSSCG00000004544	31.5907	28.9128	25.9235	23.5549	32.9563	30.0738	25.1544	17.6696	25.9048	30.9285
ENSSSCG00000005066	26.8223	24.2529	31.3304	35.6322	43.3414	35.2921	35.8801	48.0871	20.6582	23.8068
ENSSSCG00000004216	72.8265	69.8462	51.3285	56.8745	74.4368	64.1987	92.7648	72.9375	50.8258	61.6535
ENSSSCG00000004547	11.4875	17.5807	16.2207	23.9832	11.4657	21.4224	9.06579	7.66489	6.33956	2.6452
ENSSSCG00000004217	51.5313	52.1066	56.5131	54.3049	64.9521	53.2815	35.3694	53.7349	57.7119	47.6136
ENSSSCG00000004163	127.609	116.34	296.564	321.632	183.691	216.902	160.439	295.381	169.966	167.055
ENSSSCG00000004218	1.95071	4.50108	7.11043	4.02575	1.98098	2.60914	0.574593	2.98527	11.6954	17.0921
ENSSSCG00000057184	0.866982	1.11203	1.62947	1.8844	1.56077	1.4419	2.87296	0.968197	0.546514	0
ENSSSCG00000004220	7.85703	5.82493	4.88842	12.4199	10.4452	7.3468	9.5127	14.523	8.96283	4.27302
ENSSSCG00000004221	5.68957	12.656	13.1099	21.2423	8.82436	13.183	6.70358	20.9776	36.835	16.8886
ENSSSCG00000004222	68.8167	65.1333	85.6215	101.329	96.8879	82.8747	284.679	337.739	133.131	449.481
ENSSSCG00000004549	54.2948	41.5159	27.5529	33.6622	38.5391	43.3942	41.243	33.6448	30.3862	21.772
ENSSSCG00000004165	12.1919	16.7864	13.0358	19.1866	15.4877	13.6637	7.15048	11.3763	7.10468	9.35994
ENSSSCG00000004550	79.8166	116.604	144.801	110.066	106.973	109.515	61.7368	79.5535	90.612	62.8744
ENSSSCG00000004551	74.6147	60.2086	85.1771	66.6391	56.7881	60.9716	57.5231	77.9399	94.4376	109.471
ENSSSCG00000004552	14.7929	11.5439	13.7024	12.1629	14.4672	11.3978	9.5127	11.8604	14.3187	8.95299
ENSSSCG00000004166	22.4874	31.2428	53.1061	65.6969	39.6196	43.8748	41.6899	61.4805	49.7328	96.4481
ENSSSCG00000004554	1.13791	0.688401	2.88861	2.39832	2.40119	2.19717	1.21303	2.42049	1.53024	0.406954
ENSSSCG00000004203	12.1378	16.098	17.7761	17.5591	14.8874	14.5563	8.61889	4.84098	28.9652	37.6433
ENSSSCG00000004558	24.1129	26.6358	30.96	30.0647	27.3735	24.5122	24.8352	27.1095	41.2072	33.7772
ENSSSCG00000004205	76.2403	52.3714	66.5122	65.6112	69.2142	67.4944	57.14	120.541	30.6048	39.678
ENSSSCG00000034137	299.055	363.74	196.796	299.019	251.344	239.767	369.655	328.864	659.97	559.155
ENSSSCG00000004170	7.26098	5.24244	5.40689	4.28272	7.50371	4.94364	1.27687	1.61366	2.62327	2.44172
ENSSSCG00000062397	79.1121	92.8811	56.2169	69.38	78.879	71.7515	71.3133	62.126	88.9725	85.2569
ENSSSCG00000037275	3.63049	4.87176	4.51809	7.8802	2.28113	4.73766	8.4912	8.47172	7.43259	12.2086
ENSSSCG00000004207	47.9008	53.1128	70.5859	35.4609	61.3503	38.6565	32.5602	29.288	12.0233	11.8017
ENSSSCG00000042703	116.663	89.1744	85.5474	103.385	107.453	100.727	108.343	108.438	96.4051	73.8622
ENSSSCG00000033894	11.325	4.28927	7.1845	4.45403	10.025	4.05104	4.14983	6.37396	0.109303	3.25563
ENSSSCG00000005065	23.4085	19.5929	19.9981	19.5292	25.5726	24.5122	27.5166	31.1437	20.9861	26.859
ENSSSCG00000031332	16.3101	13.3973	15.1097	17.3022	19.8098	19.6372	13.0241	20.0094	20.5489	18.5164
ENSSSCG00000005067	95.3681	97.8588	87.7694	76.0611	105.292	119.059	96.4039	62.5294	40.1141	110.081
ENSSSCG00000042942	0.108373	0.741355	3.99962	1.71309	1.44071	2.05985	0.893811	0.726148	0	0.406954
ENSSSCG00000047502	1.13791	0.688401	1.03694	2.39832	0.420208	0	0.446905	1.37161	0.655817	1.83129
ENSSSCG00000034124	46.1126	54.2248	33.7005	30.8356	45.2624	43.4629	43.2221	23.5595	30.9327	31.132
ENSSSCG00000005078	43.891	43.2104	54.7355	80.772	45.3824	51.2216	68.1211	59.4634	61.5375	60.0257
ENSSSCG00000004169	24.5464	19.3811	22.072	26.2959	25.4526	23.345	27.5804	21.139	19.2373	26.859
ENSSSCG00000021588	5.31027	5.13653	7.1845	6.42408	7.6838	12.2218	3.70293	1.85571	4.80932	4.67997
ENSSSCG00000037854	28.2853	20.1754	12.0729	16.8739	24.0719	17.2341	27.5166	11.0536	4.48141	3.66259
ENSSSCG00000034798	21.7829	19.8577	15.4059	25.525	24.4321	19.6372	27.4528	17.0241	22.2978	8.54604
ENSSSCG00000004561	68.329	46.3347	71.4747	49.4226	53.3064	55.204	45.1374	37.8404	24.8117	62.0605
ENSSSCG00000025013	0.866982	0.635447	3.03675	6.50973	0.900445	0.617955	0.510749	4.92167	1.85815	0.406954
ENSSSCG00000028737	26.0095	17.3689	22.4423	20.9853	24.3721	23.6196	30.0703	29.7721	29.4025	30.9285
ENSSSCG00000005052	2.98025	2.32997	2.96268	3.85445	2.76137	2.26584	1.78762	2.25913	1.85815	0.610431
ENSSSCG00000004822	11.7043	14.7741	34.4412	105.783	26.7732	30.9664	45.2013	113.279	22.5164	12.0051
ENSSSCG00000032332	11.8126	9.79647	19.85	21.3279	17.3486	16.8908	11.428	15.8946	14.3187	9.7669
ENSSSCG00000004825	7.80284	7.14878	8.81398	10.4498	13.0865	10.7799	19.4723	25.98	23.6094	8.95299
ENSSSCG00000005054	63.3439	64.5508	49.0324	79.2303	62.611	60.285	98.5107	120.621	83.5073	59.2118
ENSSSCG00000004795	11.921	16.5216	30.886	16.9596	25.2725	18.676	5.23518	5.7285	6.33956	11.1912
ENSSSCG00000005055	74.2354	78.2129	47.9214	227.755	82.0606	59.0491	164.206	144.423	124.824	59.6188
ENSSSCG00000053306	4.87678	6.61924	9.55465	7.96585	6.24309	7.3468	2.10684	3.87279	2.62327	2.6452
ENSSSCG00000023975	48.0091	45.0108	74.4374	56.1036	43.4615	46.278	22.5368	27.1902	31.6978	149.352
ENSSSCG00000005056	0.704423	1.95929	1.70354	1.97005	3.06151	2.26584	0.127687	0.726148	1.74884	1.62782
ENSSSCG00000004779	2.60095	10.1142	12.5173	14.133	3.18157	9.61264	2.55374	1.37161	3.8256	12.6156
ENSSSCG00000005057	11.4875	7.41355	8.07331	10.5355	9.96493	9.81862	8.68273	11.457	10.6024	7.9356
ENSSSCG00000040895	3.08862	3.97154	4.36995	5.13926	5.16255	3.84505	5.49055	5.64782	4.0442	3.05216
ENSSSCG00000059505	1.1921	1.32385	1.11101	1.71309	0.840416	1.16725	0.446905	0.564782	1.31163	4.47649
ENSSSCG00000005058	9.21169	3.81268	7.85111	4.11141	5.16255	6.66018	6.32052	5.40577	5.68375	6.51127
ENSSSCG00000032949	9.75355	6.40742	5.70316	6.68104	10.3251	8.03342	7.85276	7.34216	1.74884	1.22086
ENSSSCG00000004781	26.443	20.8638	9.77685	16.7883	11.1655	11.8785	49.9257	27.5936	17.8164	11.1912
ENSSSCG00000004782	0.59605	1.69452	2.88861	4.71099	3.54175	2.26584	1.40456	1.37161	0.655817	0.203477
ENSSSCG00000004565	690.443	652.286	420.553	176.619	447.701	526.155	619.921	232.448	264.185	475.119
ENSSSCG00000005060	98.7818	97.647	136.431	222.958	140.89	127.024	176.655	233.578	189.64	239.086
ENSSSCG00000026571	11.8126	12.3912	17.3317	21.1566	22.6312	13.8697	14.9394	36.8722	21.4233	13.226
ENSSSCG00000004744	47.6298	70.2698	126.358	92.1641	39.8597	57.8818	23.5583	17.831	7.21398	4.47649
ENSSSCG00000023158	83.2303	104.743	86.9547	90.194	116.157	115.077	82.2306	71.4852	61.4282	74.8795
ENSSSCG00000004661	19.3445	15.1448	24.8125	31.6921	26.7132	38.7252	26.3036	26.4641	7.6512	10.7843
ENSSSCG00000004569	25.6302	16.3098	26.7382	32.8056	36.498	27.4647	71.3772	95.6901	57.6026	21.9755
ENSSSCG00000004570	357.143	311.74	397.073	1122.76	461.988	368.645	338.882	466.671	293.369	282.019
ENSSSCG00000004807	20.9701	26.0533	15.48	20.3001	17.6487	14.007	27.7081	24.3663	16.8326	8.34256
ENSSSCG00000004820	11.5959	12.8148	12.147	10.1072	11.3456	15.9295	8.55504	7.74558	14.3187	16.6851
ENSSSCG00000033800	7.53191	3.75973	5.99943	4.71099	6.36315	7.07215	5.68208	4.11484	1.42094	8.34256
ENSSSCG00000004821	19.6697	14.933	16.5169	13.9617	19.9899	20.4612	13.471	7.50353	13.8815	12.8191
ENSSSCG00000005071	2.98025	3.70677	3.55522	4.53968	3.96196	3.57041	2.80912	5.16372	1.85815	1.62782
ENSSSCG00000022299	65.0237	65.3451	51.4766	53.534	73.0561	62.9628	62.3752	51.3951	32.0257	24.0103
ENSSSCG00000004826	33.9207	44.9049	51.4766	81.9712	48.444	47.3079	67.9296	112.311	109.084	111.709
ENSSSCG00000005072	66.1616	67.2515	53.1061	77.3459	88.3037	72.9187	105.087	131.594	184.831	126.97
ENSSSCG00000004823	17.2313	19.2752	27.2567	19.4435	18.7293	24.0316	11.6834	10.8115	8.63492	13.8364
ENSSSCG00000005073	62.7478	73.4471	130.358	113.92	80.0796	81.6388	63.9075	83.3456	93.7818	114.558
ENSSSCG00000030560	131.944	70.111	60.2906	61.4142	76.6579	74.0173	183.103	125.866	117.938	179.06
ENSSSCG00000004663	13.1673	16.9982	25.2569	14.2186	32.7162	20.8732	7.0228	21.139	14.5373	31.132
ENSSSCG00000024088	77.4865	75.4593	92.0653	41.9706	55.5275	75.1846	93.1478	48.9746	158.27	280.798
ENSSSCG00000026900	5.25608	10.326	7.48077	3.9401	11.4657	5.0123	5.42671	6.53533	6.99538	5.69736
ENSSSCG00000027270	18.7485	20.0166	17.9983	29.979	26.353	25.9541	15.8332	13.232	17.5977	15.2608
ENSSSCG00000020666	29.3148	20.0166	34.5152	37.8592	39.6796	15.5862	38.9446	97.6265	34.1025	40.2885
ENSSSCG00000005076	5.90632	5.45425	4.96249	4.8823	6.42318	5.0123	2.93681	1.12956	2.73257	3.25563
ENSSSCG00000004736	4.60584	3.28314	13.4802	5.31057	7.62377	5.14963	4.78827	4.03415	0.76512	6.30779
ENSSSCG00000046767	0.433491	0.847262	1.18507	1.02785	0.660327	0.205985	1.21303	0.484098	0.874422	0.203477
ENSSSCG00000004572	0.75861	1.3768	0.074067	5.39622	0.480237	1.64788	217.26	136.839	12.2419	20.1442
ENSSSCG00000004573	1.73396	2.0652	2.29608	7.28062	1.6208	2.3345	4.9798	15.8139	9.83725	4.27302
ENSSSCG00000004830	9.69936	13.5562	14.5171	11.5633	6.24309	7.89609	18.9616	52.0406	11.914	4.06954
ENSSSCG00000036431	24.9257	18.6927	29.9231	22.0132	22.5712	26.0914	18.8977	40.3415	38.3653	27.2659
ENSSSCG00000031856	13.7092	18.9045	14.9615	17.6448	16.148	13.801	4.14983	4.51825	11.2582	9.35994
ENSSSCG00000054906	1.35466	2.11816	1.77761	0.256963	1.26062	1.30457	1.27687	1.69434	2.18606	2.03477
ENSSSCG00000004737	14.522	20.652	28.0714	9.42198	13.3866	20.1865	15.3225	10.9729	13.7722	13.226
ENSSSCG00000005103	8.7782	9.95533	11.1101	10.3642	14.9474	7.00349	18.1316	25.2538	28.528	18.9234
ENSSSCG00000004832	67.1911	77.4716	102.435	122.314	116.518	87.269	73.6117	73.6637	78.1515	81.1873
ENSSSCG00000037343	47.1963	48.5587	40.1443	42.9985	50.3649	39.3432	37.4762	29.8527	76.512	185.978
ENSSSCG00000057430	5.20189	6.61924	4.88842	6.938	4.92243	6.31688	6.51205	5.64782	7.32329	7.32517
ENSSSCG00000005105	33.8123	31.031	19.7018	29.0368	32.5361	29.0439	28.0273	27.2709	33.556	36.6259
ENSSSCG00000004738	31.97	35.0555	23.3311	13.7047	21.1304	31.7217	23.5583	14.2809	19.0187	16.2782
ENSSSCG00000005106	1.62559	5.45425	7.77704	1.45612	3.66181	4.1197	2.55374	2.25913	2.18606	1.01739
ENSSSCG00000004840	1.89652	1.58862	1.03694	2.56963	1.0205	2.67781	0.638436	1.12956	0.76512	2.03477
ENSSSCG00000026006	71.0925	67.728	65.6975	74.0054	67.0532	49.1618	55.5439	61.9646	53.777	66.7405
ENSSSCG00000035223	3.30537	0.847262	4.66622	1.28482	1.44071	1.4419	0.446905	0.403415	0.218606	0.610431
ENSSSCG00000005683	50.1224	49.9885	40.8109	47.1955	39.4395	55.7533	50.0534	50.2656	58.6956	36.0154
ENSSSCG00000004739	28.7188	25.5767	55.3281	41.4567	32.5961	40.5104	18.4508	16.3787	27.8722	77.3213
ENSSSCG00000004813	4.06398	1.58862	2.59235	1.28482	3.54175	3.36442	5.93746	7.18079	6.33956	8.74951
ENSSSCG00000005749	105.826	129.155	150.949	97.3033	113.996	108.211	69.398	41.9552	93.3446	94.6168
ENSSSCG00000056777	4.66003	3.07133	8.44364	7.96585	8.16404	6.17955	5.04365	5.40577	2.62327	3.25563
ENSSSCG00000004745	30.236	25.6826	31.997	23.5549	23.6517	34.8115	31.9218	38.2438	35.742	30.725
ENSSSCG00000005724	38.4723	36.9089	45.7734	50.7074	55.6475	45.0421	88.5511	217.522	106.57	50.4623
ENSSSCG00000028771	52.6692	46.5465	51.8469	48.9943	65.0722	52.5262	52.0325	34.371	35.8513	24.2138
ENSSSCG00000005725	30.3986	37.915	55.6984	32.72	31.6356	41.6776	35.944	33.5642	68.2049	74.2691
ENSSSCG00000035284	52.2899	33.361	46.2178	23.5549	39.3795	28.7006	66.8443	78.3433	38.6932	25.2312
ENSSSCG00000005727	1.89652	1.21794	2.59235	0.0856543	2.34116	0.549294	4.66058	4.59894	0.437211	0.203477
ENSSSCG00000004785	38.364	37.0677	34.8856	44.9685	38.359	37.5579	44.0521	40.0995	52.2467	48.2241
ENSSSCG00000005110	160.554	134.185	159.244	211.052	138.909	129.839	172.505	179.843	113.128	267.369
ENSSSCG00000034518	50.881	60.7911	36.5891	52.8487	50.4249	47.7199	68.2488	45.7473	96.6237	88.9195
ENSSSCG00000030487	16.6352	14.88	19.5537	12.9338	13.9269	15.5175	5.10749	4.43757	12.3512	10.7843
ENSSSCG00000039061	32.0242	55.4427	87.251	75.9754	38.6591	62.7568	50.628	36.146	46.8909	72.2343
ENSSSCG00000038452	1.46303	0.476585	0.666603	2.0557	1.38068	1.51056	0.574593	1.77503	2.73257	5.2904
ENSSSCG00000005729	31.1572	29.3894	24.4421	23.3836	28.4541	41.0597	51.3941	26.4641	31.9164	29.9111
ENSSSCG00000033657	22.9208	18.8516	6.5179	13.9617	34.0969	14.213	29.6873	82.2161	6.66747	5.08693
ENSSSCG00000005731	24.1129	20.2284	14.5171	15.5034	20.4101	20.5985	30.2619	29.3686	21.9699	16.6851
ENSSSCG00000044690	4.87678	4.07745	4.88842	3.34052	3.66181	4.60033	5.04365	4.35689	3.27908	4.27302
ENSSSCG00000005719	59.1174	52.0537	55.1799	45.5681	55.5875	61.1776	57.6508	48.1678	69.0794	62.8744
ENSSSCG00000027232	1.35466	0.847262	0.74067	1.02785	1.26062	1.30457	1.65993	0.726148	0.437211	0.406954
ENSSSCG00000004787	4.06398	2.59474	4.44402	2.82659	5.16255	4.46301	3.25602	2.66254	1.96745	2.23825
ENSSSCG00000035254	6.12306	5.4013	5.33283	5.13926	7.20356	7.89609	3.76677	6.85806	3.16978	2.23825
ENSSSCG00000005720	19.3987	18.322	14.2949	22.4414	17.5887	15.3802	24.899	25.4959	30.3862	18.5164
ENSSSCG00000040418	3.46793	3.442	5.70316	4.28272	3.72184	5.83624	3.00065	1.77503	1.42094	2.23825
ENSSSCG00000004802	18.5859	12.0205	14.2209	16.103	17.2285	15.7235	18.4508	18.9605	17.9257	14.8538
ENSSSCG00000004789	416.368	249.731	198.426	919.756	277.637	199.874	2720.82	2885.55	947.437	579.299
ENSSSCG00000005680	0.379305	1.69452	2.29608	1.02785	0.480237	1.37323	2.74528	2.74322	4.15351	2.23825
ENSSSCG00000005688	48.8219	57.5079	32.5895	29.2938	65.6725	52.1829	74.2501	113.037	69.4073	30.3181
ENSSSCG00000005082	27.4183	23.7763	26.7382	26.2959	30.315	33.3696	23.686	25.1731	12.8977	15.0573
ENSSSCG00000004791	10.9998	5.03062	7.70297	5.73884	16.5682	6.24821	5.17133	7.26148	3.60699	4.27302
ENSSSCG00000005740	208.834	186.133	190.352	99.616	149.594	193.42	259.205	141.518	51.4816	25.6381
ENSSSCG00000005083	127.284	87.6387	41.4035	76.0611	97.128	69.417	170.462	152.652	89.0818	96.4481
ENSSSCG00000004799	11.8126	10.379	11.8507	10.6211	12.8464	12.7711	4.72443	7.58421	2.62327	3.05216
ENSSSCG00000004792	27.6892	26.4769	30.4415	28.009	31.0954	31.4471	30.3257	26.5447	27.7629	34.9981
ENSSSCG00000005084	42.6989	38.1798	39.3296	44.2833	52.586	37.352	36.6462	35.3392	51.4816	56.1597
ENSSSCG00000005743	63.1271	56.237	61.4016	42.6559	51.3854	60.4223	54.0755	62.6101	34.7583	37.2363
ENSSSCG00000004803	7.69447	4.60699	4.59216	2.0557	3.78187	6.24821	6.0013	3.06596	1.74884	1.83129
ENSSSCG00000039393	11.8126	14.0328	15.4059	18.5013	16.6883	12.3591	10.5342	19.4446	9.29074	6.51127
ENSSSCG00000005598	0.59605	0.476585	0.814737	1.02785	0.720356	0.617955	0.510749	0.242049	0	1.62782
ENSSSCG00000005087	1.84234	3.75973	2.22201	6.33842	0.780386	2.60914	12.5772	21.4617	5.13723	1.62782
ENSSSCG00000005089	5.85213	8.04899	7.33264	5.9958	3.8419	5.49294	8.36351	20.7356	27.2164	36.0154
ENSSSCG00000005090	16.2559	12.5501	12.8136	17.8161	14.5872	14.1443	19.4085	17.4275	13.7722	16.2782
ENSSSCG00000005600	55.4869	42.2043	42.6626	52.7631	65.6725	51.8396	55.1609	53.2508	63.8328	37.0328
ENSSSCG00000004806	2.3842	2.22406	5.40689	6.68104	4.56226	4.1197	1.08534	1.85571	7.32329	5.69736
ENSSSCG00000024529	7.31516	7.20173	6.59197	14.9039	11.2856	9.40665	5.87361	8.14899	7.54189	1.22086
ENSSSCG00000004834	21.7287	25.9474	19.0352	23.041	23.5316	22.4524	13.8541	11.457	29.7304	15.0573
ENSSSCG00000005599	8.88657	10.6967	10.0731	11.392	9.42466	14.007	10.1511	8.87514	9.61865	8.74951
ENSSSCG00000005092	7.04423	6.61924	6.81417	9.42198	11.2856	10.3679	12.5772	20.1708	7.9791	7.9356
ENSSSCG00000005601	335.197	379.838	211.313	302.445	292.945	210.036	882.51	1001.36	3881.23	2781.73
ENSSSCG00000005095	11.7584	12.8678	26.516	31.9491	20.4101	19.0193	12.9603	9.03651	11.6954	8.54604
ENSSSCG00000005602	81.7131	75.83	91.4728	94.6481	86.0225	89.5349	77.6338	87.6218	77.3864	78.3387
ENSSSCG00000032928	2.16746	0.370677	1.40727	0.685235	0.420208	0.755279	0.829967	0	1.20233	0.203477
ENSSSCG00000060230	1.35466	1.58862	1.18507	1.19916	1.20059	1.09859	1.08534	0.806831	1.42094	1.22086
ENSSSCG00000061900	7.9654	3.07133	0.296268	2.0557	2.46122	0.755279	6.57589	7.66489	3.38839	0.610431
ENSSSCG00000034771	38.5807	39.8743	40.4406	40.0862	44.7221	39.4805	42.7114	39.3733	35.4141	20.7547
ENSSSCG00000004716	15.9308	19.54	14.7393	15.7604	13.7468	19.6372	36.3909	47.9258	38.3653	24.6207
ENSSSCG00000004814	38.2556	33.0432	40.0703	37.0883	53.2463	39.3432	37.4124	37.1949	27.8722	24.4172
ENSSSCG00000004717	22.2164	20.9168	21.4794	25.525	24.6722	22.1777	42.6475	64.4658	67.0026	100.111
ENSSSCG00000004718	7.53191	6.51333	15.3319	8.65109	9.66478	12.1531	12.1941	10.7308	9.18143	12.8191
ENSSSCG00000005678	20.5366	35.7968	25.6272	33.1482	28.334	25.8168	33.3264	27.6743	48.8583	55.3458
ENSSSCG00000004719	28.8813	29.4424	50.5878	22.4414	27.3735	40.0298	14.1094	16.54	14.8652	14.2434
ENSSSCG00000022039	4.44328	6.40742	11.036	6.68104	5.52273	5.08097	2.55374	3.14664	1.53024	1.83129
ENSSSCG00000005679	11.9752	10.5908	12.3692	14.0473	13.2666	12.7024	11.8749	6.77738	11.914	7.9356
ENSSSCG00000044105	1.84234	1.95929	2.14794	1.37047	0.900445	1.23591	0	0.564782	0.218606	0
ENSSSCG00000044127	0.650237	0.423631	1.85168	3.68314	1.20059	1.99119	1.0215	0.0806831	0.874422	2.6452
ENSSSCG00000026425	6.50237	9.05512	6.66603	12.3342	8.2841	8.30807	9.57654	3.63074	4.91863	3.25563
ENSSSCG00000030426	64.3193	64.6567	62.2904	74.1767	66.813	67.8378	55.1609	49.378	80.5562	72.0309
ENSSSCG00000035719	5.68957	8.94921	5.40689	10.3642	9.24457	7.48412	6.0013	5.2444	9.50934	10.7843
ENSSSCG00000029169	76.6737	61.6383	52.2913	54.7331	68.3138	58.9117	98.8299	55.9134	82.0864	75.6935
ENSSSCG00000004726	16.1475	14.1387	21.6276	22.6127	17.1085	17.1654	24.899	21.9458	14.9745	14.4469
ENSSSCG00000038735	45.5166	32.4078	32.2192	31.2638	45.3224	34.4682	103.044	99.2402	41.3165	45.7823
ENSSSCG00000005604	27.2558	20.705	22.7386	22.4414	26.5931	27.5333	36.9655	21.381	17.7071	21.3651
ENSSSCG00000036926	37.9847	33.7846	20.5906	20.8997	22.9914	28.3573	24.7713	12.3445	9.72795	10.5808
ENSSSCG00000035968	9.10331	8.47262	13.1099	4.36837	3.2416	3.63907	3.38371	3.87279	0.655817	2.03477
ENSSSCG00000032752	21.1327	23.1938	29.849	28.7799	31.1554	29.4559	27.7081	38.0017	31.9164	22.3825
ENSSSCG00000031426	12.7338	10.1671	10.5175	10.9638	12.066	14.7623	13.5987	17.9116	14.3187	14.4469
ENSSSCG00000005607	23.7878	16.6805	14.5912	13.2764	18.6092	19.4313	18.7062	21.3003	20.8768	10.3773
ENSSSCG00000004725	34.1374	36.1675	50.2174	48.2234	35.7177	42.3643	36.0716	47.8451	35.8513	62.6709
ENSSSCG00000004728	1.30047	2.96542	2.14794	4.19706	1.20059	2.26584	0.191531	0.726148	0.218606	1.22086
ENSSSCG00000005608	103.333	102.678	131.247	121.629	85.002	66.1212	73.8032	99.0788	33.9932	32.3528
ENSSSCG00000005701	4156.91	2908.23	2007.29	1597.11	3159.6	3424.36	4728.77	4304.52	2828.97	2946.14
ENSSSCG00000005702	40.694	36.3793	37.1816	30.9212	44.1818	39.0685	40.413	38.2438	30.8234	34.7946
ENSSSCG00000004729	27.4725	27.8008	24.294	8.30847	18.3091	23.8256	30.3257	19.848	21.4233	15.8712
ENSSSCG00000004730	41.2358	43.0515	54.6615	59.1872	50.0047	44.9047	55.6716	58.9793	34.2118	46.3928
ENSSSCG00000004731	70.6591	61.3736	60.5128	41.371	52.8261	73.5367	65.6951	56.3975	56.2909	48.4275
ENSSSCG00000004746	0.59605	1.42976	0.592536	0.685235	0.480237	0.892602	0.319218	0.806831	1.96745	1.62782
ENSSSCG00000039188	9.37425	7.62536	7.11043	5.05361	10.4452	9.74996	9.19348	7.98763	3.49769	2.6452
ENSSSCG00000004747	133.786	142.87	189.982	207.54	139.629	154.146	117.664	173.549	208.878	158.305
ENSSSCG00000046003	112.979	102.36	119.692	76.575	89.6243	120.227	77.953	66.2408	104.166	106.418
ENSSSCG00000032141	67.1369	101.724	107.693	96.5324	101.69	113.36	104.831	70.6784	101.652	133.481
ENSSSCG00000004659	398.866	192.646	151.541	99.873	760.456	194.656	437.776	620.937	152.915	84.6464
ENSSSCG00000005704	28.9897	37.2795	41.3294	36.6601	34.457	33.9875	22.3453	17.9116	28.9652	65.3161
ENSSSCG00000004772	41.29	48.8235	48.5139	42.7415	41.7206	48.6125	48.585	32.3539	78.4794	118.424
ENSSSCG00000005737	0	0.105908	0.370335	0	0	0.274647	2.87296	6.61601	56.7281	18.7199
ENSSSCG00000004748	33.9207	28.0126	21.4054	19.5292	32.2359	28.4946	28.7296	19.7674	14.8652	21.772
ENSSSCG00000035544	19.182	14.7741	19.0352	25.0967	23.4116	23.551	18.387	24.7697	41.3165	32.3528
ENSSSCG00000005706	83.8264	66.616	49.699	67.2387	60.63	50.2604	63.7159	69.6295	65.1445	60.6362
ENSSSCG00000004750	1.1921	1.21794	0.370335	0.342617	1.92095	1.02993	1.0215	0.645465	1.53024	2.84868
ENSSSCG00000032110	31.9158	28.4892	41.2553	41.0284	24.192	35.2921	20.813	28.3198	41.7537	31.9459
ENSSSCG00000004751	127.446	107.179	93.5467	101.843	144.431	108.005	174.612	174.114	136.41	159.729
ENSSSCG00000005710	27.3641	31.8253	31.6266	29.7221	38.9593	24.6495	15.7694	25.4959	14.6466	7.52865
ENSSSCG00000004752	3.03444	2.01225	4.22182	1.71309	2.70134	3.36442	0.638436	0.887514	0.874422	1.83129
ENSSSCG00000028671	4.49747	3.17723	0.518469	0.428272	4.74235	0.274647	1.53225	1.53298	0.76512	0.610431
ENSSSCG00000004753	36.2507	33.361	59.1796	68.2665	40.8202	37.6266	40.413	65.676	60.8817	84.443
ENSSSCG00000038521	0.541864	1.80043	1.03694	2.48398	1.0205	0.686617	6.63974	16.3787	64.0514	135.312
ENSSSCG00000034178	352.32	322.807	275.974	289.769	254.526	248.212	272.293	301.916	111.27	113.744
ENSSSCG00000004755	26.5513	40.245	47.551	44.7972	25.6927	37.352	77.8254	83.2649	65.9096	14.8538
ENSSSCG00000004757	35.3837	32.3548	21.4794	25.268	29.2345	30.6231	25.2182	30.4982	26.9978	25.2312
ENSSSCG00000004758	1.35466	1.21794	2.07388	4.28272	1.38068	1.85387	15.2586	6.45465	7.10468	7.1217
ENSSSCG00000004759	103.008	106.808	46.9585	83.0847	62.2508	64.2673	241.329	252.457	302.55	252.718
ENSSSCG00000004760	4.28073	3.65382	3.77742	1.54178	3.72184	3.36442	5.68208	7.90694	6.23026	6.10431
ENSSSCG00000005738	21.512	25.4708	26.0716	42.9985	22.6912	24.6495	440.585	236.079	144.608	45.1719
ENSSSCG00000004761	10.9998	23.8822	19.924	10.5355	12.4862	18.47	24.5159	42.52	42.1909	76.7108
ENSSSCG00000004762	18.7485	20.0166	16.5169	7.19497	15.1875	19.4313	17.1101	20.8969	25.1396	12.0051
ENSSSCG00000005711	53.9696	51.5771	50.1434	41.885	43.2214	53.8994	47.4996	41.0677	59.7886	49.4449
ENSSSCG00000032022	5.90632	12.656	7.25857	3.16921	7.98395	5.5616	3.00065	2.82391	3.71629	4.47649
ENSSSCG00000061289	19.6697	17.263	12.9617	13.619	16.3881	12.9771	15.8971	11.8604	4.48141	6.30779
ENSSSCG00000004765	13.7092	12.3912	9.85091	9.50763	10.025	11.8785	14.9394	10.8115	8.19771	11.8017
ENSSSCG00000004766	0.433491	1.42976	1.55541	1.62743	1.50074	0.617955	0.510749	0.726148	0.76512	0
ENSSSCG00000042522	0.59605	0.370677	1.40727	1.37047	1.92095	1.09859	0.383062	0.564782	0.109303	0.610431
ENSSSCG00000036700	8.07377	8.26081	8.88804	16.4456	10.205	9.6813	7.66123	14.523	12.1326	10.1739
ENSSSCG00000038033	20.049	22.6643	21.7016	19.7005	23.5917	22.5897	11.4919	11.0536	17.4884	15.6677
ENSSSCG00000004771	2.54676	4.97767	5.55503	4.11141	3.36166	4.46301	0.446905	0.322732	2.40466	1.01739
ENSSSCG00000004666	41.1275	65.0274	51.6247	39.4867	41.1804	56.3026	73.8671	37.4369	186.908	356.695
ENSSSCG00000037384	28.8272	31.7723	40.2184	40.7715	40.3399	38.0386	38.1785	39.5347	29.7304	50.6658
ENSSSCG00000004668	20.2115	12.0205	20.0722	19.1009	24.7322	19.2939	24.899	31.063	14.5373	14.6503
ENSSSCG00000031532	15.6057	24.6765	22.4423	23.298	13.6868	23.6196	50.3726	33.5642	32.4629	25.0277
ENSSSCG00000004670	1.13791	2.64769	1.48134	2.22701	1.50074	4.39435	5.36286	34.8551	29.7304	17.499
ENSSSCG00000004671	5.03933	3.49496	4.14775	4.45403	4.50223	4.32569	3.38371	1.4523	4.48141	1.22086
ENSSSCG00000004672	1286.87	602.298	724.746	519.408	1556.21	1464.69	2532.17	1596.23	502.465	370.939
ENSSSCG00000004673	4.82259	3.70677	1.55541	1.62743	3.60178	1.99119	2.87296	5.08303	1.63954	3.25563
ENSSSCG00000028172	3.41374	4.28927	8.29551	2.9979	3.00148	4.94364	1.27687	0.968197	9.40004	18.5164
ENSSSCG00000005713	0.921169	2.7536	3.18488	0.513926	1.20059	1.51056	1.0215	0.726148	1.31163	1.01739
ENSSSCG00000004674	3.63049	7.14878	5.8513	7.8802	4.56226	5.97357	3.00065	5.56713	11.3675	10.5808
ENSSSCG00000005715	205.746	156.902	179.02	143.728	162.44	141.649	137.902	198.964	162.096	120.662
ENSSSCG00000004675	0.75861	0.847262	1.85168	0.342617	0.300148	0.41197	0	0.403415	0.983725	2.84868
ENSSSCG00000005716	53.482	61.4265	49.0324	20.814	47.7836	52.3889	52.7348	42.3586	27.7629	78.7456
ENSSSCG00000004676	0.541864	0.264769	0.592536	1.71309	0.720356	0.480632	1.91531	1.61366	4.80932	8.54604
ENSSSCG00000004679	642.109	661.394	336.635	219.189	561.218	459.209	685.617	465.945	363.432	477.561
ENSSSCG00000005717	45.2998	50.9946	45.1809	42.9985	43.8817	41.5403	44.1798	26.0606	66.4561	63.2814
ENSSSCG00000024912	43.9452	49.9885	42.8848	47.1099	45.7426	49.2991	44.9459	29.6107	61.8654	52.0901
ENSSSCG00000004687	149.392	206.944	249.754	270.496	224.691	230.978	348.458	467.72	477.435	315.389
ENSSSCG00000038220	138.121	135.562	93.1023	75.5471	109.434	98.9415	67.1635	29.3686	39.1304	61.6535
ENSSSCG00000005751	54.8908	61.4265	78.0666	78.7163	62.0107	51.6336	47.1804	71.5659	55.5258	51.4797
ENSSSCG00000051899	296.941	552.203	619.571	622.193	552.753	648.098	1298.64	1630.85	1910.18	1384.86
ENSSSCG00000004684	39.4477	28.754	33.8486	22.3558	35.0573	35.2234	39.7746	31.4664	25.7955	36.6259
ENSSSCG00000023333	0.75861	0.158862	0.222201	0.428272	0.420208	0	0.191531	3.06596	1.31163	3.05216
ENSSSCG00000029414	0.812796	2.70065	3.55522	5.39622	0.480237	2.47182	2.55374	1.85571	1.42094	2.84868
ENSSSCG00000029715	1.46303	6.40742	4.22182	10.8781	6.00297	5.14963	1.4684	2.42049	5.46514	2.84868
ENSSSCG00000005663	26.4971	32.7785	28.738	15.0752	25.9328	33.6442	23.1114	16.9434	11.8047	64.0953
ENSSSCG00000005664	56.5706	57.8786	48.1436	52.6774	51.5055	50.1917	71.9518	55.3486	68.5329	62.4675
ENSSSCG00000005665	46.7087	51.683	43.6255	20.9853	43.5215	65.7779	59.2469	47.0382	58.2584	45.5789
ENSSSCG00000005667	44.9205	51.8948	51.0322	45.2255	38.9593	43.0509	58.0338	56.0747	54.2142	57.3805
ENSSSCG00000005668	92.2252	125.924	107.768	52.3348	74.3167	92.4186	77.4423	56.3975	59.3514	100.721
ENSSSCG00000004691	91.575	136.303	207.24	241.631	159.439	181.542	161.971	201.627	285.608	358.323
ENSSSCG00000035827	15.4431	14.4035	21.4794	29.4651	21.9709	20.6672	25.0905	41.1484	23.5001	10.1739
ENSSSCG00000023996	32.0242	28.701	27.627	37.6879	28.6942	27.1214	44.3075	38.8086	13.007	14.2434
ENSSSCG00000005669	60.6346	63.8094	53.5505	23.8119	52.8862	55.6846	48.7127	17.2662	23.6094	49.2414
ENSSSCG00000031669	15.0096	14.1916	10.5175	8.56543	10.5052	8.65137	7.0228	4.43757	11.5861	6.30779
ENSSSCG00000005671	314.823	264.505	186.723	190.581	235.376	262.288	337.222	247.939	194.778	215.075
ENSSSCG00000004695	6.82749	4.50108	7.03637	2.56963	4.26211	6.93483	5.04365	16.298	5.90235	0.610431
ENSSSCG00000040383	105.718	105.325	160.948	133.878	108.053	136.843	98.1276	106.098	186.471	163.189
ENSSSCG00000054394	50.7727	73.5	63.7717	81.7142	52.8261	58.7744	88.8703	87.057	170.731	193.303
ENSSSCG00000024263	599.139	715.672	510.914	500.136	510.432	613.63	702.918	632.313	769.601	914.833
ENSSSCG00000004699	0.216746	0.688401	2.66641	0.428272	0.900445	0.41197	0.319218	0.564782	0.327908	1.01739
ENSSSCG00000004700	372.802	428.503	266.123	408.743	369.963	350.449	649.226	689.276	1280.37	1004.77
ENSSSCG00000004701	19.9948	22.6643	26.0716	14.6469	18.4891	24.1689	14.6202	15.6525	16.8326	28.8937
ENSSSCG00000004702	1.51722	2.7536	2.07388	1.37047	1.74086	3.29576	2.23453	0.887514	2.18606	10.9878
ENSSSCG00000005672	118.722	140.54	90.658	144.842	97.4282	107.112	125.836	159.107	296.538	245.19
ENSSSCG00000004703	1.02954	1.64157	2.29608	1.02785	1.86092	1.23591	1.14919	2.58186	1.63954	0.406954
ENSSSCG00000004704	19.4529	19.0104	22.072	9.9359	14.5272	20.1179	14.7479	11.0536	12.5698	30.725
ENSSSCG00000004705	18.2066	18.428	35.5522	61.4142	22.331	15.3116	7.21433	8.87514	6.23026	4.27302
ENSSSCG00000023173	26.9848	29.3894	21.7016	35.3752	24.7923	25.6108	35.3055	32.7573	54.3235	42.9337
ENSSSCG00000031949	37.497	32.7255	43.1811	18.9296	29.9548	37.2833	23.0475	23.0754	30.7141	43.951
ENSSSCG00000040709	16.4727	22.2406	14.8134	17.3022	14.6472	22.3837	22.7283	17.2662	31.4792	22.586
ENSSSCG00000024166	1.57141	2.22406	1.40727	1.62743	0.600297	1.37323	6.57589	6.2126	5.79305	3.25563
ENSSSCG00000032106	31.4281	49.6178	47.2548	57.4741	38.2989	50.947	32.3049	34.2903	73.8887	74.2691
ENSSSCG00000031941	21.6204	22.1877	17.628	9.9359	14.8874	21.6971	12.641	8.31036	16.8326	18.9234
ENSSSCG00000035904	1108.92	1327.92	1060.49	1290.73	1144.59	1180.09	1379.85	1413.16	1627.85	1160.43
ENSSSCG00000043356	9.10331	12.2853	10.6657	11.2207	8.04398	9.6813	12.3857	9.76265	18.1443	7.73213
ENSSSCG00000035727	85.6687	100.771	76.4372	80.6864	82.7809	100.658	81.4006	71.3238	70.1724	63.2814
ENSSSCG00000004710	21.0243	15.3566	15.1097	13.7903	23.8318	19.2939	17.557	12.5059	12.1326	9.15647
ENSSSCG00000038459	18.1524	15.0919	13.1839	25.6106	19.2095	22.6584	19.9831	15.1684	26.7792	15.6677
ENSSSCG00000040710	82.7968	84.991	65.6975	96.0185	76.1176	63.0314	120.154	129.496	147.777	145.893
ENSSSCG00000004709	8.66982	5.34834	8.36957	5.91015	6.24309	8.7887	4.91596	9.5206	7.54189	6.51127
ENSSSCG00000048742	1.08373	0.635447	1.25914	1.45612	0.960475	0.480632	0	0.0806831	0.327908	1.01739
ENSSSCG00000059961	4.60584	1.85339	1.48134	1.62743	3.42169	3.63907	0.893811	4.35689	0.874422	4.88345
ENSSSCG00000063043	1.51722	3.75973	0.888804	1.8844	1.74086	0.686617	2.10684	1.61366	3.49769	2.23825
ENSSSCG00000031465	93.7966	117.346	66.8825	63.1273	87.1631	69.005	66.5889	42.1973	48.3118	54.1249
ENSSSCG00000005609	12.0294	12.1264	8.88804	10.8781	10.4452	10.6426	9.12964	9.03651	8.74422	9.15647
ENSSSCG00000005610	5.41864	9.47875	4.66622	4.71099	6.96344	6.4542	9.83192	10.3274	19.0187	15.0573
ENSSSCG00000005611	22.2706	19.1164	16.8873	21.3279	18.4291	19.7059	13.0241	15.0071	19.128	15.2608
ENSSSCG00000033019	451.752	577.515	429.663	555.04	467.871	505.35	531.179	588.664	696.805	582.555
ENSSSCG00000004774	144.732	171.306	131.617	88.5666	152.776	169.114	190.956	159.268	63.0677	49.8519
ENSSSCG00000005613	12.5712	10.326	10.2213	10.6211	11.8258	10.5052	7.53355	6.13191	4.0442	11.1912
ENSSSCG00000004708	16.852	17.7925	10.5175	12.4199	11.4657	17.5774	11.1088	12.2638	18.3629	14.8538
ENSSSCG00000005614	103.713	106.173	92.7319	116.404	98.9289	90.2215	121.877	145.31	72.6864	52.904
ENSSSCG00000005617	18.6401	20.8109	31.8488	23.2123	20.8903	17.3027	30.198	45.9894	33.0094	18.5164
ENSSSCG00000005615	13.2757	18.322	10.6657	16.1887	13.8068	14.1443	13.6625	11.2149	12.2419	11.3947
ENSSSCG00000005616	2.22164	2.01225	1.92574	3.9401	1.32065	4.1197	1.65993	2.01708	2.84187	5.69736
ENSSSCG00000005619	5.41864	4.8188	4.81436	5.65319	5.40267	4.25703	1.27687	1.85571	4.59072	3.45911
ENSSSCG00000005620	17.2855	15.2507	27.8492	32.3773	18.7293	22.7957	3.44756	3.63074	4.80932	2.23825
ENSSSCG00000005621	138.121	161.509	167.317	143.985	136.087	171.242	171.101	143.455	157.615	147.114
ENSSSCG00000005626	62.6395	44.3754	47.1066	33.0626	37.0383	44.9734	40.5407	23.6401	31.3699	17.7025
ENSSSCG00000005625	165.16	210.915	277.381	276.15	195.397	193.626	91.9348	126.753	141.329	102.349
ENSSSCG00000005627	74.8314	89.4391	38.4408	40.3432	55.2273	65.6406	87.4019	71.7273	27.5443	37.0328
ENSSSCG00000005623	56.7332	56.5548	66.7344	35.4609	39.4395	49.7797	29.8788	37.3563	21.0954	36.8293
ENSSSCG00000005628	84.9643	103.896	70.8821	71.5214	71.6754	88.5049	90.5302	96.0936	87.3329	74.8795
ENSSSCG00000005629	0.379305	1.42976	0.592536	0.59958	0.240119	1.16725	2.74528	0	0.327908	28.8937
ENSSSCG00000032481	48.0091	42.8397	32.4414	42.3989	34.2769	41.815	79.5491	31.5471	44.2676	20.5512
ENSSSCG00000005631	139.259	170.617	106.434	113.235	171.505	184.082	564.569	483.453	270.087	264.927
ENSSSCG00000005636	74.6147	68.0458	96.8797	64.0695	64.0517	93.0366	261.95	145.956	122.31	174.787
ENSSSCG00000022655	40.8024	59.3613	37.9223	50.7074	41.0003	53.5561	36.1355	25.7379	38.8025	36.2189
ENSSSCG00000005638	6.88167	18.0043	7.33264	236.149	17.5887	15.7235	70.3557	78.1012	228.989	196.152
ENSSSCG00000022295	9.04913	11.7028	7.48077	28.4372	10.4452	9.81862	15.8332	10.5695	44.4862	43.1371
ENSSSCG00000005640	66.1616	60.7911	76.6594	47.1099	49.3444	56.5772	50.7557	42.52	83.0701	119.644
ENSSSCG00000005641	2.60095	3.28314	6.22163	5.73884	4.74235	5.35561	1.72378	6.45465	0.546514	1.22086
ENSSSCG00000005643	122.461	115.016	130.802	139.274	111.175	110.065	135.348	120.218	120.233	120.865
ENSSSCG00000032748	30.3986	45.8051	41.6997	33.4052	39.1394	40.9224	21.5791	22.2685	42.956	39.8815
ENSSSCG00000005645	51.2061	72.1762	82.881	63.7268	58.8291	78.343	34.3479	29.1266	42.3002	87.6986
ENSSSCG00000005646	88.8657	82.0256	81.1775	60.6433	77.0181	94.6845	60.3961	51.8792	63.9421	52.904
ENSSSCG00000005648	64.7527	78.5306	35.2559	41.628	47.8437	46.484	72.0156	42.52	37.2723	74.0656
ENSSSCG00000005649	47.2505	70.7464	66.4381	53.9622	52.646	59.1864	62.1837	59.06	61.2096	69.3857
ENSSSCG00000005650	3.14281	2.17111	5.55503	2.39832	3.72184	2.67781	5.80977	2.42049	4.26281	4.06954
ENSSSCG00000005651	41.1275	43.634	37.552	40.4289	36.0778	40.8537	36.7739	20.5742	39.349	49.8519
ENSSSCG00000005652	30.1276	31.4017	30.1453	22.8697	34.0969	29.1812	19.1531	12.1025	26.5606	31.9459
ENSSSCG00000005654	345.818	321.007	263.975	253.794	248.643	216.559	285.126	248.746	279.159	672.492
ENSSSCG00000005655	58.4129	67.4103	87.6954	58.7589	73.9566	77.5877	57.5231	44.9405	27.6536	29.0972
ENSSSCG00000005656	256.41	288.546	364.706	434.953	304.471	291.675	280.337	315.229	471.532	468.811
ENSSSCG00000005657	6.12306	8.47262	7.48077	4.36837	5.52273	6.17955	2.043	2.58186	2.62327	4.47649
ENSSSCG00000063201	8.3447	15.2507	6.66603	12.5912	10.3851	9.6813	6.06514	8.71377	15.4117	11.8017
ENSSSCG00000005660	199.027	195.982	129.321	95.5903	161.3	183.121	153.033	78.0205	95.0934	104.994
ENSSSCG00000005661	23.5711	22.5054	20.1462	9.42198	24.3721	23.139	10.2788	6.37396	6.33956	8.95299
ENSSSCG00000005662	18.0441	22.7172	27.4789	22.0132	18.3691	19.7746	7.72508	9.84334	22.0792	23.3999
ENSSSCG00000024341	47.3047	52.5832	53.1801	33.4908	31.9358	56.3713	29.4319	20.6549	26.5606	25.4346
ENSSSCG00000005689	80.6294	71.8055	86.14	55.2471	62.5509	75.1159	81.656	64.143	75.091	67.1474
ENSSSCG00000038868	102.737	82.0256	76.8816	66.9817	82.1806	86.9944	90.4026	78.7467	77.3864	63.4848
ENSSSCG00000039311	49.7431	63.9683	49.2546	47.7095	45.8627	42.5703	35.7524	19.0412	26.7792	37.4398
ENSSSCG00000005699	11.8126	17.8984	15.2578	4.62533	3.8419	4.39435	1.34072	0.968197	3.8256	2.03477
ENSSSCG00000055491	1.89652	1.42976	1.62947	1.11351	2.70134	1.30457	0.766123	0.0806831	1.31163	0.203477
ENSSSCG00000005666	13.7633	14.0857	8.88804	12.5055	8.82436	8.51405	12.0664	7.10011	7.8698	10.5808
ENSSSCG00000005673	6.82749	13.6621	10.4435	31.8634	10.3251	10.6426	52.7987	49.7815	63.5049	46.7997
ENSSSCG00000005659	32.6744	27.1653	38.0705	12.5912	19.7498	22.4524	16.5993	14.2809	21.5327	28.4868
ENSSSCG00000024623	14.6845	12.8678	14.2949	23.041	25.2725	16.2728	27.6443	61.2385	27.1071	17.2955
ENSSSCG00000032702	27.906	28.6481	41.4035	73.4058	29.7747	38.2446	30.0065	83.6684	68.0956	87.2916
ENSSSCG00000012014	18.0441	18.322	21.4794	36.2318	22.8113	22.933	91.2964	105.049	121.217	72.8448
ENSSSCG00000012000	46.8712	30.2896	32.2192	30.4073	49.2844	37.7639	55.4801	38.8892	27.7629	25.4346
ENSSSCG00000012001	3.73886	2.91246	3.18488	4.02575	3.48172	2.54048	2.87296	2.58186	2.29536	1.83129
ENSSSCG00000012002	35.167	21.0757	39.0333	19.8718	25.5126	20.2552	15.7055	24.9311	3.9349	3.05216
ENSSSCG00000012006	19.6155	18.4809	9.33245	51.4783	17.3486	13.0457	71.1218	82.1354	56.8375	16.2782
ENSSSCG00000012007	7.1526	8.52558	6.7401	13.3621	10.6853	5.5616	19.2169	24.5277	9.72795	5.2904
ENSSSCG00000038062	1.84234	2.91246	4.81436	5.65319	3.8419	5.35561	8.36351	14.6843	3.8256	1.22086
ENSSSCG00000021038	27.2558	21.87	27.1826	23.041	25.7527	30.4171	30.1342	44.295	22.6257	54.3284
ENSSSCG00000033025	6.66493	7.78422	10.2213	14.9039	13.3266	9.47531	12.0026	22.1878	10.3838	6.91822
ENSSSCG00000011491	46.7629	41.6747	47.9214	55.0757	65.3723	52.1829	49.0319	57.4464	72.0305	64.9092
ENSSSCG00000011493	34.9502	32.2489	45.9216	45.8251	33.2564	44.6301	44.3075	63.1749	51.1537	61.0431
ENSSSCG00000011494	67.1369	53.7482	48.2917	68.4378	72.0957	59.5297	65.1843	64.3851	86.4585	54.3284
ENSSSCG00000011495	5.47283	6.0897	5.33283	6.59538	4.98246	4.60033	16.5993	10.0047	5.79305	7.1217
ENSSSCG00000035818	7.64028	8.94921	7.99924	5.05361	10.9254	8.44539	9.44885	10.5695	8.96283	6.30779
ENSSSCG00000054111	4.06398	1.00612	0.814737	1.11351	0.420208	0.961264	1.78762	2.09776	1.96745	2.6452
ENSSSCG00000011485	60.4178	35.2673	30.3675	38.5445	50.545	28.7693	60.0768	88.9934	45.47	38.0502
ENSSSCG00000011486	0.541864	1.00612	0.888804	2.74094	0.480237	0.686617	1.08534	2.09776	0.546514	0.813908
ENSSSCG00000011497	55.812	43.2104	50.7359	34.0904	43.1013	43.2569	44.4352	56.3168	41.2072	40.6954
ENSSSCG00000011498	17.0145	26.7947	17.9983	17.1309	17.1085	18.1953	23.3668	18.7992	23.828	18.9234
ENSSSCG00000011499	19.8864	13.2914	14.0727	12.4199	16.4481	14.8996	11.1726	8.31036	9.50934	8.34256
ENSSSCG00000011496	12.3003	11.6499	20.2203	37.8592	15.8478	13.0457	58.2254	71.7273	32.135	51.8866
ENSSSCG00000011500	1.95071	2.01225	2.66641	2.56963	2.46122	1.64788	1.4684	5.80918	1.96745	1.01739
ENSSSCG00000011501	510.598	436.976	456.179	268.698	681.877	365.624	924.966	681.127	658.549	946.372
ENSSSCG00000011504	15.0638	11.2262	13.4061	14.5612	18.189	18.4013	11.5557	11.3763	5.79305	9.35994
ENSSSCG00000011510	30.9404	19.3811	26.4419	30.9212	37.4585	33.5069	38.1146	40.0188	52.356	36.4224
ENSSSCG00000011506	28.0686	22.982	26.4419	30.4929	35.6576	28.0826	24.2606	36.3074	27.8722	21.1616
ENSSSCG00000033154	60.7971	76.5184	64.4383	73.7484	74.3768	65.9152	67.2912	56.6395	45.1421	21.3651
ENSSSCG00000011511	28.502	15.7273	21.3313	26.8098	25.8728	25.5422	27.5166	43.6495	10.0559	8.54604
ENSSSCG00000011538	17.6106	16.5216	15.1837	23.6406	23.6517	11.4665	16.9824	8.14899	7.43259	44.1545
ENSSSCG00000023082	1.13791	1.42976	3.11082	0.0856543	1.74086	2.19717	0.446905	0	0.109303	0
ENSSSCG00000036136	135.574	62.1149	47.4029	116.062	116.338	83.424	1151.99	622.389	201.117	244.986
ENSSSCG00000011535	48.1175	45.5933	32.9598	41.2854	58.2288	46.9646	59.3107	48.0064	55.6351	46.3928
ENSSSCG00000044623	0.379305	0.582493	3.48115	1.02785	1.08053	1.51056	0.191531	1.61366	2.84187	2.44172
ENSSSCG00000034197	91.7918	71.8584	62.8088	52.9344	63.6315	59.3237	135.732	142.809	96.9516	62.8744
ENSSSCG00000011609	7.85703	8.36672	8.88804	11.392	19.2095	10.5739	5.87361	7.18079	2.29536	1.01739
ENSSSCG00000028031	17.2313	23.4056	17.9983	17.4735	21.6107	22.8643	20.2384	7.74558	19.2373	20.9581
ENSSSCG00000011610	14.522	22.7702	26.1457	13.7903	14.5872	23.2077	18.6423	4.92167	6.23026	17.499
ENSSSCG00000026158	4.60584	5.13653	4.22182	6.25277	7.80386	4.25703	4.40521	2.66254	4.59072	4.47649
ENSSSCG00000033624	6.01469	9.10807	13.0358	5.73884	7.50371	11.1232	6.83127	4.59894	6.55817	10.5808
ENSSSCG00000011542	19.182	18.1102	19.924	18.2444	19.1495	20.1865	19.7277	23.7208	41.863	37.6433
ENSSSCG00000011540	64.4276	63.121	108.508	118.46	73.4763	73.674	73.1009	88.7514	177.289	285.682
ENSSSCG00000011546	41.3984	40.7215	55.254	30.9212	34.457	50.6723	53.6286	61.6419	45.1421	74.6761
ENSSSCG00000054876	2.81769	3.3361	5.33283	2.65528	2.16107	2.74647	7.21433	5.00235	13.007	63.6883
ENSSSCG00000011548	28.1227	26.2122	23.9237	25.0967	26.5931	27.602	28.8573	32.3539	33.0094	17.906
ENSSSCG00000011549	2.05908	1.58862	1.92574	2.56963	1.44071	1.7852	2.17068	1.53298	1.96745	2.84868
ENSSSCG00000011550	6.88167	14.6153	9.18431	14.3899	10.3251	8.17074	6.57589	8.39104	5.57444	7.52865
ENSSSCG00000011552	141.101	157.326	167.688	131.137	128.584	142.61	156.672	167.256	180.459	148.131
ENSSSCG00000011551	24.709	32.9903	29.4787	22.0132	25.0324	28.6319	22.6006	16.7821	40.3327	47.0032
ENSSSCG00000011555	7.20679	10.379	6.14756	7.53758	8.88439	6.86617	3.31987	2.09776	5.68375	5.69736
ENSSSCG00000011557	4.60584	2.70065	4.07369	3.76879	2.76137	4.25703	2.4899	1.04888	0.109303	0.813908
ENSSSCG00000032623	1.67978	1.80043	0.814737	2.31267	1.20059	1.09859	0.957654	1.21025	1.63954	1.01739
ENSSSCG00000011560	42.2112	43.2104	36.8113	30.0647	35.8978	33.9875	55.3524	46.9576	67.1119	97.262
ENSSSCG00000011561	1.73396	2.01225	1.25914	2.65528	1.56077	0.892602	1.34072	0.0806831	0.76512	2.44172
ENSSSCG00000011562	109.89	118.034	83.1032	108.867	117.418	105.67	165.802	150.555	113.238	137.754
ENSSSCG00000011563	3.25118	2.11816	3.25895	2.14136	7.02347	2.40316	4.78827	5.64782	3.16978	10.9878
ENSSSCG00000011565	144.678	163.733	136.431	175.249	151.695	145.151	145.18	127.963	249.538	189.844
ENSSSCG00000011567	12.1919	11.7558	12.5173	14.0473	12.6663	11.8785	7.72508	17.3469	10.9303	6.71474
ENSSSCG00000011570	3.52212	5.08357	5.62909	11.5633	6.84338	6.04223	39.1361	60.4316	26.7792	6.51127
ENSSSCG00000011569	32.6744	27.8538	38.0705	38.5445	25.9328	35.0175	18.4508	21.6231	26.1234	28.6903
ENSSSCG00000011572	106.639	106.914	67.1047	96.0185	98.8089	93.5172	127.496	109.003	152.805	116.796
ENSSSCG00000023084	3.14281	2.01225	1.70354	2.9979	0.960475	1.23591	2.61759	3.87279	0.327908	0
ENSSSCG00000011600	62.802	56.8195	45.4772	30.4073	60.1497	50.741	15.8971	23.8015	12.3512	26.6555
ENSSSCG00000011601	55.9745	56.1841	50.6618	37.174	60.9301	65.0226	46.6058	33.4835	48.8583	55.9562
ENSSSCG00000011602	244.814	264.558	266.864	144.071	237.117	298.541	130.177	66.967	103.947	91.1577
ENSSSCG00000011603	45.354	31.1898	34.4412	41.0284	45.0223	37.0087	33.3902	29.1266	32.9001	40.085
ENSSSCG00000011604	68.5458	82.9258	48.8102	42.9128	72.6959	86.857	55.4163	40.3415	52.1374	74.0656
ENSSSCG00000011576	0.866982	1.21794	1.55541	4.71099	2.94145	2.3345	0.893811	3.87279	2.95118	1.01739
ENSSSCG00000011575	17.3938	17.1041	20.2203	20.9853	15.5477	19.088	16.4078	14.765	12.4605	20.9581
ENSSSCG00000030581	72.1221	70.9582	60.735	80.9434	63.3913	63.9927	73.5478	76.4069	74.4352	48.631
ENSSSCG00000011578	12.4629	15.1978	14.4431	21.7562	16.9284	18.1953	19.4723	20.0901	22.9536	32.9633
ENSSSCG00000011579	3.197	4.76585	3.70335	3.9401	5.94294	3.15844	2.68143	1.21025	3.16978	2.23825
ENSSSCG00000011580	15.7141	17.3159	13.9246	10.1072	11.4657	13.6637	14.6202	5.2444	12.3512	6.91822
ENSSSCG00000011581	3.08862	5.61311	2.66641	3.34052	2.88142	5.21829	4.40521	2.17844	1.53024	2.6452
ENSSSCG00000029877	16.852	18.428	18.2205	13.7903	23.8918	20.3239	12.7687	10.1661	15.521	12.2086
ENSSSCG00000024453	108.156	96.6938	87.251	84.4552	103.131	90.7708	145.308	152.491	187.345	169.7
ENSSSCG00000056163	1.46303	0.423631	1.99981	1.8844	0.780386	0.480632	1.78762	0.806831	0.327908	3.66259
ENSSSCG00000011582	5.25608	3.442	6.2957	3.08356	4.56226	2.60914	2.17068	1.37161	1.20233	1.42434
ENSSSCG00000035811	598.976	730.552	703.341	765.579	716.574	776.976	749.205	791.259	816.164	962.853
ENSSSCG00000011587	1.67978	1.90634	2.66641	1.45612	1.20059	1.51056	0	0	0.109303	0
ENSSSCG00000033303	13.4382	7.94308	9.70278	13.7047	15.4276	11.1919	6.12899	9.03651	10.6024	7.52865
ENSSSCG00000011589	70.8758	55.9723	62.2163	44.369	61.1102	69.5543	77.8254	58.3339	51.1537	49.4449
ENSSSCG00000011592	41.1275	58.4611	87.6213	44.4546	64.1117	52.3202	18.1316	24.5277	25.9048	15.6677
ENSSSCG00000011593	16.581	11.5969	10.8138	17.7304	15.4276	10.7799	11.5557	10.6502	17.2698	10.7843
ENSSSCG00000044894	0.487678	1.58862	1.33321	0.0856543	0.660327	1.30457	0	0.645465	0.983725	0.406954
ENSSSCG00000036643	28.0686	28.8599	43.4033	47.7095	40.0998	42.2956	15.1948	23.6401	43.5025	50.4623
ENSSSCG00000034318	74.4521	98.759	71.771	61.6711	76.3578	86.3078	78.9745	57.527	74.3259	75.8969
ENSSSCG00000011594	30.7779	21.87	27.5529	17.8161	22.0909	22.1091	19.0254	18.7992	30.1676	28.2833
ENSSSCG00000011598	25.1425	36.803	59.9943	39.2297	43.1613	40.3731	5.55439	8.55241	13.7722	9.7669
ENSSSCG00000040702	48.7678	46.9701	80.2887	76.575	56.0677	62.7568	36.0078	48.1678	59.8979	73.0483
ENSSSCG00000027812	33.1621	47.9233	47.1066	29.4651	31.6356	37.4206	29.4319	29.288	31.3699	34.7946
ENSSSCG00000023354	56.8957	55.7605	40.9591	29.8934	49.3444	54.792	63.3967	44.3757	22.735	24.4172
ENSSSCG00000023393	1.13791	0.741355	1.18507	0.342617	0.300148	1.09859	0.383062	0	0.437211	0
ENSSSCG00000011746	16.0392	13.3444	17.7761	16.7026	22.8713	15.5862	34.4117	25.4152	18.6908	20.1442
ENSSSCG00000040946	3.03444	1.16499	2.44421	3.76879	4.8624	3.02111	4.66058	8.63309	3.49769	4.88345
ENSSSCG00000036114	19.4529	30.1308	32.1451	57.3028	41.9607	40.5104	26.8782	41.0677	47.1095	33.7772
ENSSSCG00000011739	21.8913	13.5032	14.6653	20.6427	26.8933	17.7834	26.8782	39.8574	18.8001	18.1095
ENSSSCG00000011740	4.66003	4.28927	8.14737	7.02366	7.86389	3.98238	11.7472	22.3492	7.9791	1.83129
ENSSSCG00000011741	97.2104	77.5775	120.803	100.73	82.2407	84.5225	96.9146	106.26	41.0979	50.6658
ENSSSCG00000035525	7.91121	8.68444	10.7397	7.53758	2.46122	6.86617	6.51205	7.90694	2.18606	1.22086
ENSSSCG00000011743	82.4175	101.46	93.1023	66.3821	79.1191	79.9222	71.1218	130.545	50.6072	62.4675
ENSSSCG00000048818	0.650237	1.16499	4.66622	1.79874	0.960475	0.755279	0	0.242049	0.546514	5.49388
ENSSSCG00000026829	13.5466	13.5032	25.1087	14.133	19.2095	15.9982	14.1094	22.914	22.735	18.7199
ENSSSCG00000024714	4.7684	7.36059	5.99943	2.39832	8.04398	6.59152	5.29902	4.03415	2.62327	3.25563
ENSSSCG00000029608	415.935	456.198	598.832	691.573	489.662	552.383	584.552	583.903	641.17	498.112
ENSSSCG00000035883	10.4038	25.259	3.77742	33.7478	18.189	6.79751	24.069	29.6107	5.46514	12.6156
ENSSSCG00000051128	4.22654	4.60699	9.92498	8.39413	4.50223	5.69892	2.23453	8.14899	2.40466	7.73213
ENSSSCG00000030467	14.1426	9.95533	18.9612	10.3642	22.9914	13.6637	18.5785	18.5571	14.1001	23.8068
ENSSSCG00000011745	21.512	19.54	31.6266	31.9491	25.2725	23.9629	24.5159	38.8086	18.6908	19.1268
ENSSSCG00000020927	58.5213	66.2453	91.9172	103.727	73.2362	88.5736	244.904	193.236	93.7818	68.5718
ENSSSCG00000028905	28.1769	20.8638	19.85	47.5382	29.2945	21.1478	26.0482	57.6884	15.1931	34.1841
ENSSSCG00000011750	2.87188	2.48883	3.77742	2.91225	6.84338	3.70773	1.72378	1.4523	0.437211	1.01739
ENSSSCG00000011752	28.7188	14.6682	22.5164	21.2423	20.23	14.5563	23.8137	39.9381	19.5652	28.8937
ENSSSCG00000020906	52.9401	45.0108	54.8096	144.156	88.1836	59.5984	359.759	943.911	532.195	44.358
ENSSSCG00000011755	25.6302	23.6704	17.7761	23.3836	26.5931	18.47	26.7505	39.8574	31.6978	15.6677
ENSSSCG00000035746	2.49257	3.70677	6.44383	7.19497	4.56226	3.77639	5.04365	7.01943	4.91863	3.66259
ENSSSCG00000029352	84.8017	64.4449	117.693	185.784	82.0005	120.982	511.77	694.843	255.003	188.216
ENSSSCG00000011726	47.684	32.7785	25.5531	36.4888	43.2814	41.4717	39.2	32.3539	6.55817	15.4643
ENSSSCG00000011727	1.62559	5.50721	3.48115	4.96795	3.06151	1.92253	24.5159	28.7232	57.9305	36.4224
ENSSSCG00000024205	2.54676	1.95929	3.99962	4.45403	2.2211	1.99119	0.70228	0.887514	0.327908	3.25563
ENSSSCG00000024916	28.0686	23.0349	35.2559	51.307	35.5976	32.4083	30.1342	45.0212	37.4909	25.4346
ENSSSCG00000011723	430.511	341.606	337.449	327.2	387.552	301.699	704.961	518.55	236.203	308.064
ENSSSCG00000026718	2.22164	2.7536	5.55503	2.39832	0.540267	3.29576	1.97915	11.2149	2.95118	4.06954
ENSSSCG00000027467	39.6644	27.9067	21.9979	38.4588	22.4511	42.0896	28.3466	22.8333	6.23026	14.8538
ENSSSCG00000031098	10.187	7.89013	12.9617	12.0773	11.5257	6.59152	6.06514	9.84334	7.21398	2.84868
ENSSSCG00000036610	25.1425	28.1715	25.3309	31.2638	22.5712	23.0703	22.4091	25.98	29.7304	16.8886
ENSSSCG00000025316	23.7878	27.589	21.7757	22.0988	23.5316	20.5298	32.9433	34.6937	36.5071	30.3181
ENSSSCG00000028855	30.9946	30.978	33.108	54.2192	36.9783	40.1671	51.6495	90.9298	72.4678	59.0083
ENSSSCG00000025810	1.35466	0.688401	1.77761	1.02785	2.70134	1.02993	0.446905	0.242049	0.218606	0
ENSSSCG00000030567	60.1469	65.451	38.7371	66.5534	60.75	54.4487	76.6123	95.5288	120.78	89.7334
ENSSSCG00000027646	17.9357	15.7273	17.702	18.7583	18.7893	17.7834	65.1205	60.4316	26.342	27.0624
ENSSSCG00000011997	25.7927	20.5461	21.9979	36.0605	32.1759	21.8344	39.7107	45.1825	32.9001	27.8764
ENSSSCG00000011733	17.448	9.16102	11.036	11.7346	21.2505	15.4489	15.3863	15.9753	6.44886	1.22086
ENSSSCG00000032398	2.16746	3.3361	5.03656	6.16711	5.76285	3.36442	1.0215	0.161366	2.40466	13.4295
ENSSSCG00000034645	30.3986	29.7601	32.9598	38.8871	37.8187	30.6918	58.9915	87.6218	66.2375	61.0431
ENSSSCG00000036885	6.55655	8.04899	12.5914	12.5055	12.186	10.9172	9.64039	20.4935	10.1652	9.35994
ENSSSCG00000011731	31.699	34.5259	48.662	51.307	52.8261	45.1794	42.5198	35.0971	52.0281	26.0451
ENSSSCG00000032182	70.8758	96.6938	120.507	117.346	109.674	106.426	86.6358	130.545	202.101	179.263
ENSSSCG00000027432	3.14281	2.01225	2.51828	1.79874	3.00148	1.85387	1.34072	1.61366	0.327908	0
ENSSSCG00000027571	18.5317	20.5991	36.3669	30.4073	25.9328	31.3784	31.1557	38.0017	36.6164	32.7598
ENSSSCG00000011732	6.17725	6.19561	9.33245	12.8482	6.12303	9.20067	3.70293	4.11484	3.8256	6.10431
ENSSSCG00000031077	52.7234	42.4161	61.846	72.4636	71.9756	60.8343	79.996	105.937	116.08	157.695
ENSSSCG00000023434	49.0387	23.2997	26.4419	48.3947	45.1423	39.6178	50.628	46.07	26.8885	45.7823
ENSSSCG00000025463	58.9548	53.96	50.0693	54.4762	60.3298	52.1829	91.5517	66.3215	59.3514	46.5962
ENSSSCG00000021774	3.35956	3.54791	3.55522	8.56543	4.62229	4.1197	4.40521	6.2126	1.96745	1.22086
ENSSSCG00000022952	17.0687	12.3912	13.5543	20.814	24.3721	16.8908	13.0879	11.7797	7.21398	4.27302
ENSSSCG00000022248	0.812796	0.264769	0.888804	0.770889	0.420208	1.23591	1.4684	0	0.327908	0.813908
ENSSSCG00000011720	52.6692	53.7482	80.0665	76.2324	70.5949	75.1846	110.513	241.404	311.076	97.8725
ENSSSCG00000011624	9.86192	6.19561	6.66603	12.4199	7.56374	8.65137	2.74528	6.29328	3.49769	3.66259
ENSSSCG00000058656	7.20679	4.39517	6.22163	5.91015	6.84338	6.31688	5.17133	6.61601	2.84187	6.51127
ENSSSCG00000011623	37.9847	51.6301	41.6257	19.9575	34.397	38.4505	27.9635	22.914	21.8606	23.1964
ENSSSCG00000027556	26.172	40.4038	56.6613	61.5855	32.296	43.5315	35.3694	39.0506	32.2443	41.5093
ENSSSCG00000025651	73.0433	47.129	36.5891	41.7137	61.4704	51.8396	74.3778	60.9157	49.2956	57.584
ENSSSCG00000033185	76.3486	76.0948	99.1758	159.574	103.491	88.8482	145.117	142.809	131.601	206.936
ENSSSCG00000011650	19.2904	19.1693	22.6645	18.33	24.312	20.6672	26.6866	45.4246	18.6908	19.7373
ENSSSCG00000011653	256.898	182.797	121.396	112.892	220.189	214.499	282.763	194.366	161.987	134.295
ENSSSCG00000020984	19.9406	18.1102	27.0345	21.071	27.1934	24.9242	43.2221	30.5789	32.135	39.2711
ENSSSCG00000028623	22.8667	32.6196	47.477	35.5466	29.5946	40.5791	24.7075	43.1654	57.7119	79.763
ENSSSCG00000026018	50.5559	42.0454	37.4038	41.371	57.3884	42.021	57.3954	62.9328	35.1955	29.0972
ENSSSCG00000030227	3.30537	1.80043	1.18507	4.19706	0.600297	1.64788	5.36286	3.95347	2.18606	3.25563
ENSSSCG00000026130	1.51722	1.00612	1.99981	0.856543	2.58128	0.41197	0.510749	0.403415	0.109303	0.203477
ENSSSCG00000011729	5.63539	9.79647	6.36976	19.5292	13.3266	7.48412	12.1303	8.55241	10.3838	10.9878
ENSSSCG00000031367	163.318	75.2475	43.6995	107.753	93.8264	80.7462	260.29	209.453	80.5562	47.0032
ENSSSCG00000022105	2.98025	1.42976	1.77761	0.856543	1.92095	4.05104	8.87426	11.3763	1.96745	8.54604
ENSSSCG00000056934	1.13791	0.900216	1.33321	1.11351	1.56077	2.54048	2.36221	1.53298	0.218606	1.22086
ENSSSCG00000038366	3.30537	6.14265	6.66603	6.59538	4.08202	5.21829	9.64039	9.35924	23.5001	6.71474
ENSSSCG00000011652	26.443	25.259	36.8854	40.4289	28.0339	28.22	27.1335	32.2732	31.2606	71.0135
ENSSSCG00000059095	10.6747	4.1304	5.11063	3.25487	5.22258	5.42427	5.74593	6.2126	1.74884	1.62782
ENSSSCG00000021508	1.57141	2.64769	0.814737	1.97005	1.50074	2.12851	1.97915	0.322732	3.16978	2.03477
ENSSSCG00000025701	26.7681	21.1286	26.4419	26.3815	33.6767	26.2974	20.1746	28.4811	48.749	61.6535
ENSSSCG00000060620	0.704423	1.32385	1.85168	0.856543	0.960475	1.02993	0.70228	0.968197	1.74884	1.01739
ENSSSCG00000027443	20.3199	15.8862	20.0722	27.8377	18.9694	14.7623	10.5342	10.6502	11.0396	15.2608
ENSSSCG00000027505	2.70932	2.85951	5.48096	7.02366	1.50074	2.12851	1.65993	3.7921	1.96745	1.83129
ENSSSCG00000026746	4.49747	5.98379	7.77704	6.85235	10.025	10.4366	4.08599	4.67962	4.70002	1.42434
ENSSSCG00000023814	34.4625	27.3772	23.7014	32.9769	31.0954	39.2058	35.944	24.1242	23.6094	18.3129
ENSSSCG00000021203	22.4332	13.3973	18.8871	30.6643	28.6342	21.9717	23.4306	19.7674	21.7513	16.8886
ENSSSCG00000035771	42.3196	47.129	34.7374	28.8655	44.7221	39.2745	48.7127	36.6301	53.4491	44.5615
ENSSSCG00000011662	116.013	87.4798	54.0689	70.5792	95.8074	77.5191	109.3	88.1059	71.3747	53.9214
ENSSSCG00000024001	68.3832	61.7972	46.7363	54.5618	45.0223	55.2727	54.714	80.8444	80.1189	75.8969
ENSSSCG00000031557	27.2558	28.8069	21.7757	19.6148	28.6342	25.9541	33.2625	24.689	18.5815	13.226
ENSSSCG00000023929	45.354	27.2713	29.6268	38.5445	30.255	37.2146	39.2638	68.8227	61.8654	51.8866
ENSSSCG00000056342	0.866982	0.635447	1.62947	0	0.420208	1.16725	0.127687	0.726148	0.983725	1.62782
ENSSSCG00000011627	15.3889	6.24856	3.85149	3.42617	6.66329	4.87498	9.5127	12.1025	3.06048	1.62782
ENSSSCG00000028724	13.1131	11.2792	14.4431	8.8224	12.6062	17.5087	5.10749	6.2126	7.54189	9.97037
ENSSSCG00000011628	61.3932	40.192	44.4402	53.02	56.3078	53.4188	86.2527	197.674	89.8469	69.7926
ENSSSCG00000030528	14.7929	14.4564	15.0356	19.7862	19.8698	17.7147	23.1752	19.9287	16.5047	14.4469
ENSSSCG00000011663	0	1.05908	1.77761	1.54178	0.960475	1.30457	1.97915	2.42049	1.63954	4.06954
ENSSSCG00000011664	5.25608	4.0245	7.55484	4.02575	7.92392	6.31688	2.87296	2.33981	2.95118	1.22086
ENSSSCG00000031142	6.12306	12.4971	6.14756	2.74094	8.88439	11.2605	7.08664	4.2762	2.07675	2.84868
ENSSSCG00000011629	94.4469	76.995	54.4393	31.0069	89.7444	85.2778	94.2332	61.0771	18.3629	21.5686
ENSSSCG00000011630	1.13791	2.0652	1.92574	2.65528	2.28113	2.19717	4.72443	8.47172	5.24653	2.6452
ENSSSCG00000011631	30.1818	33.0432	47.4029	39.144	35.0573	40.0984	28.7296	27.1095	23.5001	17.0921
ENSSSCG00000057067	11.3791	15.1978	20.5166	23.1267	13.1465	11.3978	11.6834	14.2809	8.30701	17.0921
ENSSSCG00000027594	60.5262	51.4182	60.8831	86.4252	78.939	75.3905	73.5478	70.1136	72.6864	77.9317
ENSSSCG00000011632	21.6204	14.4564	19.924	8.30847	15.2475	26.5721	4.34137	5.32508	4.48141	4.67997
ENSSSCG00000026761	166.786	191.217	112.137	175.077	172.525	164.651	304.662	267.303	427.483	470.235
ENSSSCG00000011635	4.49747	5.66607	2.29608	4.28272	1.86092	4.05104	6.51205	2.42049	1.20233	0.203477
ENSSSCG00000027294	166.19	150.76	261.753	326.429	176.487	187.721	463.568	417.374	193.903	382.537
ENSSSCG00000021966	21.9455	19.487	17.0354	30.7499	27.1334	18.058	29.8788	26.9481	20.5489	18.5164
ENSSSCG00000028203	17.0687	10.379	9.03618	5.31057	9.78484	7.69011	33.6456	13.8775	23.2815	20.5512
ENSSSCG00000012021	30.3444	22.6113	39.4777	35.2896	41.4805	29.7992	24.8352	29.288	34.4304	25.4346
ENSSSCG00000023028	9.80774	10.8555	22.5904	9.9359	22.8113	15.1742	7.78892	10.5695	8.19771	8.74951
ENSSSCG00000011640	325.769	122.324	83.6957	141.415	135.607	109.859	468.804	129.819	186.033	234.406
ENSSSCG00000011639	69.3586	76.7832	64.8087	56.6175	60.2698	57.6072	67.9296	51.6372	101.214	86.2743
ENSSSCG00000036503	5.68957	3.86563	6.7401	10.0216	9.66478	4.60033	4.59674	4.51825	3.49769	8.34256
ENSSSCG00000038399	243.568	285.316	217.905	241.888	292.765	269.84	281.806	272.789	243.199	215.279
ENSSSCG00000011641	49.3096	72.5468	137.542	131.736	76.0576	71.8201	58.6723	60.1089	30.1676	13.226
ENSSSCG00000037655	10.8373	11.6499	9.33245	10.1929	15.7278	13.4577	15.6417	11.7797	23.7187	24.6207
ENSSSCG00000011642	45.9501	39.027	51.1063	68.1809	52.8862	36.6653	44.1798	49.4587	33.1187	44.1545
ENSSSCG00000011643	123.978	94.3109	84.3623	115.805	81.2802	76.5578	129.475	89.881	283.75	202.663
ENSSSCG00000033057	27.2558	34.2612	24.5903	23.1267	31.6356	34.1935	31.3472	24.447	17.1605	29.0972
ENSSSCG00000012029	43.5117	32.3548	48.8102	45.7394	36.498	41.5403	79.0384	144.987	59.3514	89.9369
ENSSSCG00000011645	21.1327	26.3181	30.7378	34.433	22.7513	33.7129	22.1537	22.8333	45.47	54.5318
ENSSSCG00000012026	57.3834	92.8811	89.1026	286.171	109.194	97.4309	1728.12	1548.39	411.416	203.681
ENSSSCG00000012027	4.98515	3.17723	7.1845	4.19706	4.4422	3.98238	6.63974	11.3763	9.94655	10.3773
ENSSSCG00000012022	923.607	732.035	518.617	616.797	641.597	454.54	1080.74	1223.4	507.384	359.951
ENSSSCG00000024492	0.487678	0.476585	0.222201	2.39832	0.900445	0.274647	0.510749	4.03415	2.84187	0.610431
ENSSSCG00000024000	5.5812	4.92471	8.36957	2.48398	10.205	3.70773	1.14919	0	0.437211	0.406954
ENSSSCG00000031176	2.54676	2.70065	2.22201	4.19706	3.36166	2.40316	1.97915	2.58186	0.327908	0
ENSSSCG00000037568	61.1764	65.9806	51.0322	56.7032	58.649	54.6547	46.9251	41.4711	52.2467	51.2762
ENSSSCG00000038900	27.4725	33.4669	30.0712	31.9491	34.0368	29.6619	29.6234	32.2732	58.3677	47.6136
ENSSSCG00000040879	324.36	292.517	310.341	406.087	463.549	343.995	367.803	417.858	427.046	385.589
ENSSSCG00000037935	18.4234	28.1185	50.6618	38.9727	45.8026	28.7693	6.51205	3.30801	1.63954	5.2904
ENSSSCG00000011616	181.795	165.64	133.321	111.779	133.326	139.933	164.206	140.066	107.663	115.371
ENSSSCG00000012030	59.6592	41.9924	13.7024	25.1824	37.6386	19.4999	29.4957	38.7279	15.1931	8.74951
ENSSSCG00000011611	57.6001	56.5018	36.5891	35.9748	48.6841	46.2093	43.3498	33.8062	44.049	29.5042
ENSSSCG00000011615	380.822	342.929	234.422	321.204	344.991	288.516	428.774	410.677	426.718	298.297
ENSSSCG00000012083	15.7141	17.4748	13.0358	10.1072	12.186	16.2042	12.1941	10.9729	23.7187	63.6883
ENSSSCG00000035037	73.0433	66.9337	47.4029	68.2665	60.3298	71.7515	391.808	308.693	154.226	203.681
ENSSSCG00000022568	1.51722	0.847262	0.888804	0.685235	0.420208	0.205985	0.383062	0	0.109303	1.62782
ENSSSCG00000040779	59.876	30.978	26.8123	11.4777	26.7732	20.1865	45.329	32.0312	9.50934	16.0747
ENSSSCG00000011612	333.68	288.122	160.133	288.569	247.322	211.547	420.857	396.477	430.981	296.67
ENSSSCG00000022246	10.9457	22.5584	21.6276	45.2255	29.9548	18.1953	75.4631	58.4952	43.1746	26.859
ENSSSCG00000011618	60.3636	78.2659	60.1424	24.0689	44.0018	48.6811	12.3218	19.2026	20.8768	25.2312
ENSSSCG00000011619	33.1079	34.6318	17.9983	20.0431	29.1744	30.6918	29.6234	28.9652	21.9699	15.0573
ENSSSCG00000038089	180.874	170.088	128.432	139.874	182.91	141.443	170.207	183.473	120.452	110.081
ENSSSCG00000028741	0.487678	0.264769	0.814737	0.856543	1.50074	1.23591	0.191531	2.74322	0.218606	0.203477
ENSSSCG00000011620	93.6341	84.6733	68.2157	104.755	92.3257	81.5701	88.8703	91.3332	104.603	77.1178
ENSSSCG00000011621	221.135	184.597	103.027	154.863	135.727	111.095	266.036	315.874	347.474	190.048
ENSSSCG00000030696	43.6742	29.3894	19.85	23.8976	37.9988	31.3784	61.9283	30.1755	9.83725	13.226
ENSSSCG00000024134	89.6243	143.77	98.2129	70.7505	78.3387	101.619	72.5263	96.0129	64.1607	21.9755
ENSSSCG00000028197	87.9987	82.5022	44.8106	37.174	79.7194	64.2673	62.6944	71.4852	48.749	44.358
ENSSSCG00000024827	18.4776	30.4485	18.5168	15.2465	11.3456	34.7428	7.21433	10.5695	16.9419	5.90083
ENSSSCG00000021397	1.30047	1.80043	3.48115	2.9979	2.58128	3.36442	1.85146	1.85571	1.53024	0.813908
ENSSSCG00000024500	14.9013	22.1347	13.0358	9.07936	14.5272	14.5563	13.5348	11.1343	11.8047	5.69736
ENSSSCG00000061599	151.234	177.607	94.3614	114.092	117.118	131.899	115.238	74.4705	114.877	49.6484
ENSSSCG00000023762	2.70932	3.60087	5.18469	2.31267	4.08202	4.18836	2.23453	1.21025	7.54189	4.06954
ENSSSCG00000033653	93.3632	136.674	100.583	127.711	109.914	130.595	154.757	153.621	212.157	163.392
ENSSSCG00000012089	37.7137	43.2633	37.3298	39.7436	39.3795	38.4505	32.8795	28.4004	17.1605	33.1668
ENSSSCG00000011514	28.5562	26.1592	27.7751	16.7026	32.9563	26.3661	17.4293	19.2026	11.1489	8.95299
ENSSSCG00000012084	4.7684	9.16102	10.4435	7.62324	7.62377	8.72004	7.08664	6.93875	19.2373	21.9755
ENSSSCG00000033898	2.27583	0.847262	0.074067	0.171309	2.8214	1.02993	2.74528	2.33981	0	1.62782
ENSSSCG00000011947	1.73396	0.847262	0	0.0856543	1.38068	0.755279	2.42606	1.12956	0	0
ENSSSCG00000011978	39.5561	29.7601	31.4044	25.525	47.3634	35.7727	41.0514	39.2927	17.0512	15.6677
ENSSSCG00000025821	24.4923	27.0594	37.2557	54.3905	46.2829	21.6284	29.3042	24.2856	62.9584	57.991
ENSSSCG00000011949	7.64028	5.98379	9.55465	4.45403	6.00297	6.38554	3.57524	3.95347	4.48141	4.47649
ENSSSCG00000011952	482.638	648.05	483.287	660.823	514.214	617.681	645.523	717.918	1008.54	767.719
ENSSSCG00000011953	13.1673	8.8433	11.4063	12.9338	16.3281	12.0845	19.4723	14.1195	25.6862	57.3805
ENSSSCG00000011529	18.5317	15.4096	15.1837	27.5807	20.4101	15.8609	33.4541	33.3221	37.7095	32.9633
ENSSSCG00000036491	57.1125	61.3206	79.1777	88.9092	74.4368	63.924	80.7622	91.1719	146.029	129.818
ENSSSCG00000011956	9.32006	11.9676	12.6655	17.0452	16.6282	16.0668	5.80977	14.2002	10.6024	16.2782
ENSSSCG00000011530	49.0387	43.1574	52.1432	46.082	59.9697	47.3766	50.6918	39.0506	35.742	26.859
ENSSSCG00000028677	1.40885	0.688401	1.18507	1.28482	1.14056	1.09859	1.21303	2.66254	0.983725	0
ENSSSCG00000021791	4.44328	5.03062	7.85111	7.70889	8.34413	5.08097	2.4899	5.56713	5.13723	4.47649
ENSSSCG00000041465	0.379305	1.74748	1.62947	1.8844	0.300148	1.92253	0.638436	1.61366	0.983725	0.203477
ENSSSCG00000023806	1.08373	0.794308	0.518469	2.74094	0.360178	1.02993	1.27687	1.37161	0.327908	0.203477
ENSSSCG00000011531	9.32006	8.68444	9.55465	6.16711	7.62377	9.81862	7.4697	8.55241	9.94655	7.52865
ENSSSCG00000011532	135.195	113.11	63.9198	79.9155	110.515	82.6687	179.784	156.202	86.6771	69.7926
ENSSSCG00000027675	39.6644	44.5872	62.2904	61.4998	33.9168	43.4629	51.5856	75.0353	95.4213	82.6117
ENSSSCG00000022486	16.0392	12.3383	17.7761	13.0195	18.6692	12.4964	24.5159	44.6984	33.0094	35.812
ENSSSCG00000011946	58.1962	45.6463	50.4396	49.8508	54.0867	42.5016	64.482	94.6413	113.784	66.9439
ENSSSCG00000011977	17.8815	13.768	18.1464	24.4971	20.9504	13.9383	6.83127	14.0389	8.08841	10.9878
ENSSSCG00000034493	59.8218	64.8156	104.879	85.3974	84.942	68.593	66.5889	61.3998	50.2793	32.7598
ENSSSCG00000011951	12.3545	15.4625	15.4059	27.0668	11.2856	16.8221	285.253	320.635	125.261	240.51
ENSSSCG00000022506	131.51	195.347	168.058	146.298	141.73	99.0102	112.301	110.213	138.268	118.831
ENSSSCG00000011516	18.315	16.8923	13.9246	15.3321	17.1085	16.8908	14.684	12.99	10.7117	11.3947
ENSSSCG00000011950	6.61074	7.73127	7.6289	9.25067	7.44368	7.62145	2.10684	9.60129	13.1163	3.45911
ENSSSCG00000011527	0.921169	0.95317	1.62947	2.39832	3.48172	0.274647	0	0.968197	0.437211	0.203477
ENSSSCG00000027165	61.7183	62.1679	44.9587	38.4588	51.9857	46.8959	44.4352	31.3857	36.6164	37.6433
ENSSSCG00000011959	13.1131	19.54	13.9246	5.22492	7.62377	12.3591	5.74593	2.90459	59.6793	4.06954
ENSSSCG00000035795	33.8665	23.3527	16.8873	20.3857	28.9343	22.0404	22.026	21.8651	10.4931	9.15647
ENSSSCG00000031249	267.735	243.747	134.284	200.003	182.73	184.425	206.343	176.696	202.101	139.992
ENSSSCG00000025133	12.4629	19.4341	15.9244	16.7883	5.64279	14.419	12.1303	11.3763	7.32329	3.25563
ENSSSCG00000023437	48.6594	25.259	24.3681	31.7778	33.3165	29.2499	52.9264	73.9057	17.0512	22.3825
ENSSSCG00000054999	1.84234	1.16499	1.92574	2.22701	1.20059	0.892602	4.85211	3.14664	3.60699	5.49388
ENSSSCG00000025053	24.8174	26.8476	30.8119	46.1677	32.416	25.3362	98.8299	132.724	84.4911	76.7108
ENSSSCG00000011518	8.7782	6.46038	7.85111	8.47978	6.063	5.42427	10.7257	46.7155	42.956	20.7547
ENSSSCG00000011519	2.49257	3.07133	7.03637	3.68314	3.36166	2.3345	0.191531	5.16372	11.2582	9.97037
ENSSSCG00000011961	80.0875	64.6038	61.1794	63.2986	67.2332	66.8765	84.9758	68.9034	110.833	113.54
ENSSSCG00000037216	45.4624	42.522	51.2544	76.4037	65.4924	56.8519	73.2286	124.736	85.8027	75.49
ENSSSCG00000012074	73.3684	51.0476	27.1826	42.9985	50.9652	47.3079	89.5726	93.9958	124.059	83.2221
ENSSSCG00000012075	29.4232	15.7803	21.4054	13.9617	26.6532	23.7569	45.329	65.7567	100.886	26.452
ENSSSCG00000011962	0.975355	2.85951	7.77704	3.68314	2.04101	4.669	3.57524	2.17844	4.26281	1.22086
ENSSSCG00000011521	7.69447	3.75973	3.92555	0.856543	6.18306	2.47182	1.85146	3.63074	1.31163	1.01739
ENSSSCG00000012076	15.4973	20.652	16.4429	20.4714	50.8451	29.3185	739.117	1694.02	768.508	51.2762
ENSSSCG00000011522	7.20679	4.65994	4.88842	3.76879	6.24309	3.29576	7.53355	4.51825	4.0442	5.69736
ENSSSCG00000011965	2.76351	1.90634	4.96249	1.54178	2.8214	2.05985	0.829967	0.806831	0.874422	1.22086
ENSSSCG00000011524	10.6205	11.438	3.85149	10.1072	4.92243	6.11089	7.91661	6.37396	1.09303	1.83129
ENSSSCG00000011963	39.2309	38.0739	43.6255	56.3606	62.671	49.7111	58.2892	53.6542	85.8027	77.9317
ENSSSCG00000012077	15.2264	43.8988	10.0731	14.7325	71.0751	40.785	1935.29	2850.29	2081.67	56.7701
ENSSSCG00000024336	262.696	325.508	376.409	209.425	173.366	222.121	547.842	346.534	438.523	722.75
ENSSSCG00000012088	42.6989	58.567	63.6236	47.0242	36.6181	50.2604	54.0755	47.0382	63.5049	62.4675
ENSSSCG00000011968	506.209	455.88	363.595	308.013	531.023	522.721	622.731	468.204	254.785	234.813
ENSSSCG00000036580	1.84234	1.27089	0.592536	1.37047	1.50074	0.549294	1.27687	0.403415	1.20233	1.62782
ENSSSCG00000027745	4.60584	3.442	2.51828	4.53968	5.52273	4.60033	4.08599	1.61366	0.76512	0.203477
ENSSSCG00000030486	25.2509	25.6297	33.108	29.7221	27.3735	27.8766	24.7075	26.3027	25.4676	24.8242
ENSSSCG00000027357	99.8655	127.46	104.435	92.8493	98.5087	114.116	94.7439	154.185	129.305	103.57
ENSSSCG00000037061	33.4872	34.2612	28.3677	37.8592	27.8538	37.7639	36.9016	31.7891	35.9606	33.7772
ENSSSCG00000011970	4.82259	5.4013	4.14775	7.53758	6.96344	4.80632	6.06514	3.30801	22.4071	12.0051
ENSSSCG00000011972	15.5515	10.8555	20.1462	25.782	23.2315	14.5563	60.3322	129.254	42.4095	50.2588
ENSSSCG00000011973	5.9605	8.31376	9.62871	14.6469	5.16255	6.72885	7.40586	12.1025	12.7884	3.25563
ENSSSCG00000011980	39.2309	31.8782	45.8475	45.8251	44.1818	42.2956	64.482	102.952	52.6839	28.0798
ENSSSCG00000034501	15.2806	14.0328	16.8873	13.4477	18.4891	17.2341	8.55504	11.0536	10.9303	8.95299
ENSSSCG00000022895	31.1572	13.3444	16.6651	24.8398	24.7322	24.3062	34.9863	66.7249	18.4722	73.8622
ENSSSCG00000027278	21.4036	22.7172	29.9231	15.3321	27.6137	28.22	21.8984	15.9753	9.07213	14.4469
ENSSSCG00000038081	87.2943	86.103	46.2919	74.9476	79.7794	60.4223	86.5081	89.4775	68.7515	31.132
ENSSSCG00000047991	0.812796	0.741355	1.48134	0.428272	0.600297	0.82394	0.0638436	0.564782	0.218606	0
ENSSSCG00000039085	41.6152	42.6808	36.0706	31.6921	38.359	40.8537	30.7726	41.9552	53.4491	59.0083
ENSSSCG00000022164	24.1129	26.1063	17.702	20.3001	24.312	19.0193	25.9843	15.5718	12.0233	8.95299
ENSSSCG00000021698	22.379	21.9229	22.5164	29.8077	25.6327	23.4136	28.9212	34.5324	34.649	13.633
ENSSSCG00000034758	77.324	81.0724	47.477	48.4804	90.0445	71.0649	95.5739	132.24	45.7979	75.8969
ENSSSCG00000028571	33.7581	38.1798	25.405	26.1246	29.7147	37.0087	31.0918	21.7037	41.4258	37.4398
ENSSSCG00000029627	21.0243	21.5522	19.0352	35.9748	18.3091	18.8133	20.0469	22.8333	28.8559	19.5338
ENSSSCG00000025525	132.702	132.544	101.25	78.8877	120.66	130.526	146.202	145.31	103.838	103.163
ENSSSCG00000029511	0.866982	0.529539	1.03694	1.54178	0.420208	1.30457	1.53225	0.161366	1.09303	0.813908
ENSSSCG00000012087	11.4333	18.5339	13.9246	11.906	11.1055	14.0756	11.8749	15.6525	19.7838	15.2608
ENSSSCG00000030016	4.93096	5.56016	7.1845	2.82659	8.76433	5.35561	5.49055	2.66254	0	0.610431
ENSSSCG00000023078	10.8915	18.0573	12.8136	14.133	12.7863	14.0756	10.9173	17.9116	18.3629	15.0573
ENSSSCG00000021991	57.4918	69.1578	48.662	55.0757	55.1673	65.4346	43.3498	33.9676	40.9885	57.584
ENSSSCG00000037663	35.9256	45.4344	33.7005	31.5208	32.296	44.1495	37.2847	42.762	68.6422	117.203
ENSSSCG00000011178	1.46303	1.05908	0.518469	0.856543	1.38068	0.41197	1.14919	1.93639	0.327908	0.203477
ENSSSCG00000036855	80.6294	68.7342	70.5118	60.9859	93.046	101.345	80.826	76.0841	65.691	52.904
ENSSSCG00000034369	1.62559	2.17111	0.148134	2.0557	0.720356	0.549294	0.574593	0	0.218606	0
ENSSSCG00000011195	11.2708	12.0735	21.4794	8.05151	29.2945	10.4366	3.00065	3.06596	0.76512	0.203477
ENSSSCG00000011695	17.5564	20.2284	34.293	29.6364	23.4116	15.9295	6.51205	6.6967	5.02793	10.3773
ENSSSCG00000035537	4.00979	4.65994	6.0735	12.0773	5.22258	5.63026	17.9401	21.3003	12.0233	9.7669
ENSSSCG00000011179	47.955	26.6888	31.6266	29.979	49.9447	42.5703	45.9674	38.2438	20.7675	25.4346
ENSSSCG00000032424	40.0437	44.0047	30.1453	31.3495	35.5376	43.8062	39.2638	26.9481	44.7048	22.7894
ENSSSCG00000011181	5.9605	4.55404	5.18469	3.59748	6.54324	5.0123	8.42736	4.43757	4.26281	1.62782
ENSSSCG00000012050	30.7237	28.5422	37.1816	152.208	36.2579	36.322	249.309	235.353	200.68	284.054
ENSSSCG00000011182	7.26098	6.98991	11.7767	7.45193	6.78335	9.40665	5.74593	9.11719	4.26281	3.05216
ENSSSCG00000011698	37.0635	35.9557	40.9591	39.144	43.8217	34.1249	26.8782	34.5324	46.6723	121.476
ENSSSCG00000011183	71.9595	54.4896	50.81	61.1572	80.7399	41.9523	77.4423	95.6095	85.1469	118.017
ENSSSCG00000025293	34.8419	28.2774	27.5529	32.8056	49.1643	31.5157	34.4117	31.8698	14.1001	12.6156
ENSSSCG00000029094	25.4676	17.8984	16.4429	23.2123	18.249	15.2429	19.7915	18.6378	23.828	9.7669
ENSSSCG00000011703	1.40885	0.688401	1.99981	4.53968	1.92095	1.23591	6.06514	3.46937	2.07675	2.44172
ENSSSCG00000011704	64.5902	53.5364	56.5131	65.2686	91.9655	56.4399	105.087	95.1254	72.3584	56.7701
ENSSSCG00000011699	24.4923	25.0472	25.8494	12.6768	28.0939	25.3362	30.3257	14.8457	17.5977	22.9929
ENSSSCG00000028883	8.23633	7.04287	8.88804	6.85235	8.22407	6.04223	5.04365	5.08303	6.12096	5.49388
ENSSSCG00000011186	19.0736	50.6769	34.4412	55.5897	13.9869	41.4717	33.901	16.4593	27.5443	6.91822
ENSSSCG00000011700	33.3246	66.1394	56.365	111.008	71.7955	42.7076	88.2957	85.6047	108.975	75.083
ENSSSCG00000038948	66.866	89.9687	126.21	167.454	122.761	99.2848	461.653	451.099	500.825	274.491
ENSSSCG00000012066	438.964	351.296	362.41	239.49	302.009	386.153	461.206	285.537	262.655	300.332
ENSSSCG00000022318	27.0932	28.5422	63.5495	84.8835	50.545	36.3907	21.643	40.1802	24.2652	35.2015
ENSSSCG00000037110	0.108373	4.65994	6.14756	5.9958	15.6077	38.1072	18.8339	6.2126	4.48141	3.05216
ENSSSCG00000011933	25.9011	24.4117	28.2936	26.2959	29.8348	28.9066	26.6228	24.689	26.1234	20.1442
ENSSSCG00000057115	3.35956	1.69452	2.88861	0	0.840416	1.4419	0.191531	0.564782	0	0.406954
ENSSSCG00000029811	24.1129	29.1246	23.1089	19.1009	30.6151	16.6161	9.9596	16.2173	19.128	15.6677
ENSSSCG00000025468	0.541864	0.158862	1.77761	0	0.660327	0.41197	0.638436	2.09776	1.09303	3.25563
ENSSSCG00000011701	4.33491	5.50721	10.8138	10.8781	9.12451	9.47531	3.76677	9.35924	3.38839	2.44172
ENSSSCG00000012049	4.44328	13.1326	5.25876	21.7562	4.50223	7.3468	4.91596	3.87279	8.30701	11.3947
ENSSSCG00000011199	26.3346	22.0288	20.8869	20.557	25.9929	23.0703	26.7505	19.848	12.3512	12.4121
ENSSSCG00000062206	33.3246	35.5321	35.0337	38.2018	37.5186	28.8379	40.6045	42.1166	75.3096	74.4726
ENSSSCG00000033018	65.6739	96.6409	163.096	172.422	117.958	89.8782	158.588	288.442	89.7376	36.8293
ENSSSCG00000033733	264.321	264.505	225.83	309.897	274.096	250.203	330.71	331.85	432.73	544.301
ENSSSCG00000011689	10.4038	7.30764	5.55503	6.42408	11.7058	7.55279	10.2788	13.6354	3.16978	9.56342
ENSSSCG00000037381	15.6057	12.1264	9.92498	20.1288	16.6282	11.8098	7.27817	10.4888	20.7675	23.3999
ENSSSCG00000011201	9.42843	9.84943	15.9244	10.0216	10.4452	7.14082	6.95895	6.61601	10.4931	4.27302
ENSSSCG00000029219	11.4333	12.4442	4.96249	14.4756	5.94294	9.88728	7.85276	8.71377	5.68375	10.9878
ENSSSCG00000032588	2.49257	2.64769	2.22201	3.42617	3.8419	1.23591	3.57524	4.19552	1.20233	5.69736
ENSSSCG00000049233	4.82259	8.94921	20.2203	10.7924	6.063	9.54398	3.5114	3.63074	11.5861	24.8242
ENSSSCG00000033637	3.35956	2.64769	4.07369	1.19916	2.58128	2.60914	10.598	19.1219	24.921	14.2434
ENSSSCG00000011212	15.8766	19.8048	22.072	16.6169	18.0089	19.3626	57.3316	59.4634	20.6582	42.7302
ENSSSCG00000011208	31.103	6.03674	13.9987	37.7736	20.1099	33.9189	11.1088	11.7797	7.6512	5.90083
ENSSSCG00000037190	0.59605	0.900216	3.03675	0.685235	0.780386	1.23591	1.27687	1.29093	0.327908	0.203477
ENSSSCG00000011705	20.645	20.705	14.2949	21.071	18.7293	18.4013	14.6202	10.8922	12.4605	20.5512
ENSSSCG00000034450	15.3347	16.3628	12.6655	10.4498	14.7073	11.2605	27.5804	17.9923	12.0233	9.97037
ENSSSCG00000011213	101.22	73.7118	77.4	115.462	97.1881	72.8501	116.195	132.401	109.74	99.5003
ENSSSCG00000026981	26.3888	31.9842	18.9612	36.917	71.8555	25.1988	69.9726	106.824	58.9142	37.2363
ENSSSCG00000027459	44.4328	35.0025	47.4029	44.7972	54.0267	33.9875	64.099	64.6271	45.9072	32.7598
ENSSSCG00000030697	38.7433	27.536	28.5899	32.6343	34.1569	29.2499	24.1329	18.2344	25.1396	21.9755
ENSSSCG00000034167	4.98515	3.49496	3.55522	0.942198	7.0835	2.47182	24.8352	15.3298	11.914	82.6117
ENSSSCG00000056685	0.325118	0.635447	0	0.59958	0.480237	0.41197	2.10684	5.48645	1.20233	2.6452
ENSSSCG00000024938	142.835	181.473	197.315	218.761	161.9	187.996	113.833	86.7343	64.1607	125.342
ENSSSCG00000011216	9.59099	9.26693	12.6655	0.59958	10.5052	9.26933	0.510749	0.242049	0.874422	0.610431
ENSSSCG00000030260	117.151	116.604	83.0291	122.743	119.279	95.5771	118.111	112.23	65.3631	72.2343
ENSSSCG00000027820	14.7929	13.4503	34.6634	56.1036	19.3296	17.0968	65.5035	123.849	64.4886	21.772
ENSSSCG00000011190	19.9948	20.9168	23.7014	20.4714	21.6107	27.5333	21.8345	17.6696	33.8839	16.2782
ENSSSCG00000012034	5.9605	8.52558	16.0725	9.59329	5.10252	9.06334	4.5329	3.87279	5.02793	5.69736
ENSSSCG00000011708	18.2608	14.3505	23.9237	25.8676	18.3091	17.3714	38.8169	38.4051	27.3257	30.5216
ENSSSCG00000058735	122.57	141.546	131.173	163.343	188.313	131.35	193.893	211.793	306.485	321.901
ENSSSCG00000026622	129.776	110.833	146.653	107.924	104.272	140.001	154.565	120.298	125.808	73.8622
ENSSSCG00000011218	6.50237	6.61924	10.5175	35.7179	22.6912	9.81862	52.6071	101.741	20.9861	13.0225
ENSSSCG00000021355	685.566	552.415	399.443	373.11	604.259	554.718	886.469	592.375	751.785	1480.3
ENSSSCG00000028911	1.84234	3.12428	2.07388	0.685235	1.98098	2.26584	0.446905	0.484098	0.327908	1.22086
ENSSSCG00000011710	86.8608	61.1618	55.8465	72.0353	93.4062	78.0683	119.388	99.9663	64.3793	72.2343
ENSSSCG00000021023	72.1763	62.9622	56.7353	78.2881	58.1087	58.2251	107.385	101.983	139.142	68.7752
ENSSSCG00000011192	18.315	26.8476	27.7751	19.5292	23.4116	35.0861	36.1993	21.6231	29.0745	12.8191
ENSSSCG00000023993	0.921169	1.32385	1.25914	0.342617	0.540267	0.755279	0.255374	0.403415	0.218606	0.610431
ENSSSCG00000034515	1.30047	0.794308	0.666603	1.8844	1.14056	0.961264	3.9583	3.14664	3.9349	1.42434
ENSSSCG00000011193	128.476	81.6549	64.3642	80.3438	83.2011	99.8341	124.878	130.707	105.149	58.6014
ENSSSCG00000011194	20.9701	14.88	19.0352	30.5786	24.312	23.8943	23.1114	47.2803	26.9978	16.6851
ENSSSCG00000029392	9.48262	3.54791	4.88842	8.99371	6.66329	4.60033	14.1094	6.37396	13.1163	43.951
ENSSSCG00000034229	1.08373	0.582493	1.48134	2.48398	3.18157	1.51056	0.638436	2.17844	0.655817	0.203477
ENSSSCG00000040843	0.921169	1.00612	0.148134	0.513926	1.86092	1.4419	1.14919	1.53298	0.874422	0.203477
ENSSSCG00000032024	19.778	19.6989	31.1082	28.9512	13.6868	18.7446	17.1739	15.0071	22.5164	21.772
ENSSSCG00000021598	4.87678	8.1549	8.14737	16.2743	11.6458	7.82743	14.3648	5.08303	8.08841	6.10431
ENSSSCG00000040827	73.7477	60.7911	52.4395	53.6196	66.0927	63.6494	54.0117	27.6743	40.6606	45.3754
ENSSSCG00000012035	12.8964	11.2792	15.4059	13.1908	13.0865	14.213	15.0671	23.3981	14.6466	12.2086
ENSSSCG00000053786	65.2404	51.683	44.1439	60.3007	81.1001	50.741	82.1667	82.2967	52.4653	48.0206
ENSSSCG00000011943	89.4076	149.171	205.98	144.242	118.619	156.686	104.32	110.455	320.148	481.223
ENSSSCG00000031388	30.236	35.7968	40.5887	37.2596	38.2389	31.653	36.6462	44.2143	84.6004	70.6065
ENSSSCG00000012037	32.0242	21.3404	40.2184	31.6921	29.7147	40.5104	30.4534	39.1313	32.0257	27.2659
ENSSSCG00000052958	1.1921	1.53566	0.222201	0.770889	1.08053	1.23591	1.72378	1.61366	1.09303	0.610431
ENSSSCG00000011714	2.98025	2.64769	3.92555	4.19706	3.00148	2.19717	2.29837	4.11484	5.35584	11.5982
ENSSSCG00000012038	3.63049	1.27089	7.99924	8.73674	4.74235	1.4419	2.043	2.90459	3.60699	4.67997
ENSSSCG00000011942	49.418	47.2878	49.1805	74.6906	70.715	55.41	117.664	329.106	270.524	127.173
ENSSSCG00000012046	15.8766	24.5177	20.7388	23.4693	22.8713	22.3837	16.727	13.0707	18.035	26.859
ENSSSCG00000012071	0	159.815	106.879	123.856	61.7105	166.642	25.2182	8.95582	738.45	685.718
ENSSSCG00000036844	1.24629	2.11816	1.85168	1.19916	3.2416	3.36442	12.258	19.1219	10.3838	2.44172
ENSSSCG00000011712	1.40885	2.80656	1.70354	1.79874	2.70134	3.02111	4.9798	7.34216	0.437211	0
ENSSSCG00000032162	0	0.847262	0.518469	1.45612	0.360178	1.02993	1.53225	1.53298	0.327908	0
ENSSSCG00000011713	2.0049	2.32997	2.88861	4.79664	2.2211	2.95245	0.446905	0.161366	0.109303	0
ENSSSCG00000036556	8.50726	11.1203	34.8115	52.0778	17.4686	16.6161	114.216	194.608	118.594	49.2414
ENSSSCG00000011717	13.0589	10.0612	7.11043	10.0216	13.6868	11.3978	13.3433	9.84334	0.437211	1.01739
ENSSSCG00000011690	13.6008	15.4096	20.2944	14.8182	21.3706	16.2728	14.5563	23.6401	7.6512	11.3947
ENSSSCG00000041289	6.50237	12.656	9.70278	32.5487	9.72481	12.2218	55.3524	120.702	184.722	83.2221
ENSSSCG00000033115	56.5164	73.1823	85.7696	198.204	68.3138	76.2831	229.901	404.384	466.176	424.453
ENSSSCG00000035634	42.2654	33.5198	22.7386	47.1099	32.2359	29.3872	107.768	175.889	73.0143	44.1545
ENSSSCG00000034378	16.0392	18.2691	27.2567	59.1872	27.4936	21.7658	91.4879	222.201	160.457	96.8551
ENSSSCG00000034624	38.0388	34.3141	30.8119	52.7631	45.0223	29.1126	36.9016	47.4417	43.5025	48.2241
ENSSSCG00000023842	1.46303	0.476585	3.85149	2.82659	0.780386	2.67781	1.27687	0.564782	3.8256	3.66259
ENSSSCG00000028192	6.12306	4.23631	8.73991	6.42408	6.72332	6.17955	0.574593	1.77503	5.68375	5.49388
ENSSSCG00000030677	48.7678	39.9272	27.9973	46.7673	37.2184	36.94	44.4352	40.2609	34.4304	31.132
ENSSSCG00000011940	21.3494	29.4424	59.9943	79.7442	29.2345	47.7199	66.5889	51.7985	44.9234	74.2691
ENSSSCG00000023674	442.269	502.532	777.926	681.894	515.475	587.538	614.239	692.906	870.269	867.626
ENSSSCG00000050552	8.18215	6.0897	23.5533	21.2423	5.22258	16.4101	12.5133	12.1831	12.7884	22.9929
ENSSSCG00000033593	1.95071	1.42976	4.88842	7.02366	3.48172	3.57041	1.97915	2.58186	2.73257	2.6452
ENSSSCG00000027089	13.5466	19.1164	27.3307	17.2165	18.0089	22.1091	24.3244	21.7037	28.6373	37.0328
ENSSSCG00000011670	12.8964	9.90238	8.51771	9.50763	12.5462	9.47531	92.3817	169.434	66.0189	24.4172
ENSSSCG00000028377	13.2757	10.7496	14.5912	12.3342	13.4466	12.6338	11.2365	8.79446	8.52562	15.4643
ENSSSCG00000022073	64.3734	53.0069	59.0314	60.472	56.7281	49.7111	128.453	171.532	128.759	131.853
ENSSSCG00000011672	7.1526	13.6092	16.7391	21.7562	13.2065	14.3503	10.7896	22.7526	21.7513	21.772
ENSSSCG00000029774	40.6398	50.4651	54.8096	58.5019	47.3034	49.0931	31.0918	27.3516	44.1583	36.8293
ENSSSCG00000024614	34.5709	30.3955	55.7725	36.1461	37.5786	39.5491	41.5622	131.352	96.4051	93.5994
ENSSSCG00000011675	1.57141	0.847262	0.888804	0	0.360178	0.41197	0	0	2.07675	4.47649
ENSSSCG00000011676	44.5954	37.2795	35.9966	68.9517	62.731	38.6565	63.5244	75.4387	84.4911	93.8029
ENSSSCG00000056217	26.0637	32.9373	30.2193	54.0479	52.586	38.1072	54.8417	79.0694	76.7306	72.8448
ENSSSCG00000011197	34.3	40.0861	32.8858	28.6942	61.2903	30.4171	45.9036	57.527	40.7699	33.3702
ENSSSCG00000037647	37.0093	23.7763	35.7003	24.7541	31.5156	23.0703	24.6436	18.5571	18.1443	19.7373
ENSSSCG00000011198	29.4232	26.4769	31.0341	28.0946	21.3706	28.3573	22.6006	75.2773	66.3468	20.7547
ENSSSCG00000037653	63.2355	60.3145	73.1782	87.0248	72.3358	70.0349	69.1426	85.1207	93.3446	73.4552
ENSSSCG00000012042	354.921	350.025	249.458	298.848	363.18	344.132	389.127	343.307	311.841	400.85
ENSSSCG00000024621	37.9847	35.4791	37.0335	37.0027	51.4454	42.9136	40.9238	36.7108	22.1885	18.3129
ENSSSCG00000011677	4.44328	5.34834	5.11063	6.42408	6.24309	8.2394	6.19283	7.90694	5.24653	6.51127
ENSSSCG00000020706	477.707	398.796	260.716	285.4	404.3	358.963	476.465	361.299	316.978	308.675
ENSSSCG00000011678	12.4087	9.31989	17.0354	19.5292	14.2871	15.7922	23.3029	51.8792	20.221	8.74951
ENSSSCG00000031111	1.62559	0.105908	0.074067	2.39832	18.7293	0.343308	3.57524	3.7921	1.74884	5.69736
ENSSSCG00000011207	0.650237	0.158862	2.14794	1.54178	2.2211	1.02993	0.383062	0.887514	1.31163	0.610431
ENSSSCG00000031392	19.0194	12.5501	11.7767	22.4414	17.4086	12.6338	24.899	23.5595	27.3257	15.4643
ENSSSCG00000040057	0.487678	1.27089	2.51828	0.856543	0.480237	2.67781	0.127687	0.484098	0.655817	0.406954
ENSSSCG00000060427	2.33001	3.81268	0.666603	0	6.00297	0.961264	20.6215	8.14899	2.18606	3.25563
ENSSSCG00000011679	28.3937	31.5605	38.0705	23.298	28.6342	43.2569	20.9407	16.6207	31.8071	29.5042
ENSSSCG00000041813	11.921	8.31376	8.14737	12.8482	9.24457	11.6725	10.0234	12.0218	12.6791	7.32517
ENSSSCG00000028258	37.5512	36.2734	32.5895	39.144	51.7456	42.7076	55.2247	91.7367	49.9514	28.8937
ENSSSCG00000038376	1.78815	0.529539	0.222201	0.513926	1.50074	2.26584	0.957654	1.85571	0.983725	2.03477
ENSSSCG00000052860	0.704423	2.85951	1.03694	0.942198	3.30163	2.47182	23.6221	3.14664	1.31163	1.83129
ENSSSCG00000036381	16.1475	12.9208	24.7384	28.6086	19.8098	28.1513	16.2163	19.9287	14.5373	12.0051
ENSSSCG00000012053	0.541864	1.11203	0.444402	1.11351	0.840416	0.961264	0.510749	0.242049	0.109303	0
ENSSSCG00000012054	14.7929	9.95533	6.0735	11.392	10.9854	8.99468	6.76742	8.71377	6.99538	5.90083
ENSSSCG00000061983	0.487678	1.27089	6.36976	3.59748	2.2211	1.92253	0.255374	1.04888	1.96745	1.42434
ENSSSCG00000047248	0.650237	0.582493	2.29608	1.79874	0.840416	1.23591	1.21303	1.29093	0.655817	2.03477
ENSSSCG00000011226	129.831	132.12	151.467	234.607	149.114	123.454	131.135	153.379	132.475	87.0882
ENSSSCG00000012055	7.42354	5.98379	9.40651	9.7646	10.7453	12.0845	35.8163	63.4976	21.2047	15.8712
ENSSSCG00000025374	81.8215	63.8094	68.5861	71.6927	67.0532	77.3131	75.5908	45.828	90.612	117.813
ENSSSCG00000024437	331.025	355.427	217.165	263.558	286.882	282.474	399.15	325.234	357.311	311.93
ENSSSCG00000012056	2.0049	1.32385	2.44421	1.8844	1.80089	1.37323	1.4684	1.77503	0.76512	0.813908
ENSSSCG00000011214	19.3987	21.9759	22.9608	28.8655	27.1934	26.8467	43.7967	68.2579	50.17	45.3754
ENSSSCG00000027179	1.40885	1.16499	0.962871	0.428272	4.14205	1.51056	1.91531	3.63074	1.63954	3.66259
ENSSSCG00000012059	25.2509	24.4117	27.8492	23.5549	23.4716	18.058	18.8977	24.3663	37.8188	30.725
ENSSSCG00000012061	27.8518	22.5054	21.8498	25.3537	29.5346	20.7358	24.4521	17.5082	23.5001	53.1075
ENSSSCG00000011215	16.852	16.7864	15.48	9.59329	14.2871	15.2429	9.5127	5.08303	5.57444	7.32517
ENSSSCG00000028856	95.3681	79.4838	94.1392	66.9817	93.5863	90.9081	86.125	61.3191	65.0352	90.5473
ENSSSCG00000026488	30.6153	27.2713	27.1826	44.0263	34.6371	26.2288	40.3492	37.2756	36.3978	41.7128
ENSSSCG00000012062	58.9548	63.7565	90.1396	70.2366	61.2303	79.8536	49.2873	56.3168	88.9725	506.861
ENSSSCG00000011762	20.5908	21.3404	17.2576	34.6044	20.7102	18.264	21.8984	35.5812	54.5421	30.5216
ENSSSCG00000024296	12.4087	12.0205	7.33264	9.9359	8.22407	9.47531	6.51205	5.7285	8.85353	7.52865
ENSSSCG00000027275	183.638	152.031	226.719	111.779	138.549	222.327	174.421	174.679	76.184	78.1352
ENSSSCG00000037030	486.377	532.187	574.39	581.85	615.304	542.496	493.256	565.508	615.375	491.397
ENSSSCG00000011941	41.7777	45.3815	48.588	26.8098	47.3634	44.9734	53.1179	38.8086	81.8678	78.3387
ENSSSCG00000012063	37.7137	53.2716	57.5501	38.2875	44.9022	55.41	21.4515	20.3321	30.9327	59.4153
ENSSSCG00000027017	23.1376	18.6927	23.1089	24.1545	25.0324	34.1249	14.6202	14.2002	11.2582	16.2782
ENSSSCG00000011912	6.82749	4.55404	5.25876	8.8224	5.4627	4.669	7.4697	15.2491	12.7884	2.84868
ENSSSCG00000011763	20.8618	20.5461	17.0354	22.8697	27.6137	26.6407	16.9186	20.2515	27.435	23.8068
ENSSSCG00000036033	36.4133	25.2061	24.8125	19.1009	40.6401	28.22	39.583	41.6325	26.9978	30.1146
ENSSSCG00000011764	51.2603	56.3429	35.1078	42.7415	59.9697	54.2427	55.2247	54.1383	39.2397	48.4275
ENSSSCG00000030480	69.196	62.5386	59.1055	51.1356	73.8965	59.5984	77.953	73.0182	83.7259	71.6239
ENSSSCG00000011913	28.4479	44.1636	59.5499	42.2276	32.4761	59.7357	17.9401	21.6231	40.6606	41.9163
ENSSSCG00000011229	54.6199	33.4669	26.3679	37.5166	49.0443	28.9066	77.3146	87.9446	70.9375	61.0431
ENSSSCG00000011914	3.41374	7.25468	9.25838	3.08356	5.70282	5.90491	2.29837	6.2126	2.51396	3.45911
ENSSSCG00000011915	6.66493	4.65994	4.81436	4.96795	4.38217	4.39435	3.31987	2.90459	1.85815	1.62782
ENSSSCG00000011765	7.91121	12.3912	8.59178	8.39413	7.44368	9.88728	3.63909	5.88986	3.49769	8.74951
ENSSSCG00000011916	119.969	91.5043	68.5861	57.0458	117.778	86.1018	131.454	137.484	69.0794	79.5595
ENSSSCG00000011766	4.33491	1.90634	3.77742	4.71099	1.98098	1.71654	1.97915	4.43757	0.874422	0.813908
ENSSSCG00000011917	60.7971	64.8685	60.809	82.6564	86.1426	66.1212	98.7661	109.164	142.203	159.526
ENSSSCG00000011230	22.8125	14.6682	14.4431	15.5891	20.7703	19.5686	21.3238	40.0188	22.8443	23.8068
ENSSSCG00000041659	0.921169	0.95317	4.96249	2.74094	1.56077	1.51056	1.97915	2.17844	1.74884	1.22086
ENSSSCG00000021977	56.0287	74.1884	55.3281	67.0674	68.1337	78.6176	54.9693	87.6218	40.6606	27.8764
ENSSSCG00000011918	24.5464	32.196	56.7353	33.7478	30.7952	24.9929	20.3661	22.1072	54.87	78.5421
ENSSSCG00000022618	4.00979	2.80656	4.22182	4.19706	5.58276	4.39435	2.80912	4.11484	6.66747	5.49388
ENSSSCG00000037128	0.379305	0.95317	1.77761	0.428272	0.840416	0.892602	0.957654	0	0.218606	0.610431
ENSSSCG00000011234	13.2215	10.326	9.85091	12.8482	10.9254	9.81862	9.89576	5.80918	9.83725	7.1217
ENSSSCG00000038362	13.1673	4.55404	5.70316	6.16711	7.92392	4.32569	15.1309	25.4152	9.40004	11.3947
ENSSSCG00000011233	15.8224	16.3098	10.9619	21.3279	22.5111	16.0668	27.772	25.4959	14.9745	10.7843
ENSSSCG00000024663	11.5959	9.26693	11.7767	5.13926	10.025	11.3978	3.44756	4.59894	4.80932	9.56342
ENSSSCG00000021271	0.75861	0.423631	0.888804	1.79874	1.44071	0.343308	1.08534	0.242049	1.20233	5.2904
ENSSSCG00000032220	27.3641	24.0411	25.2569	22.3558	29.7147	31.1724	25.7928	17.4275	29.0745	32.1494
ENSSSCG00000025826	5.20189	8.26081	8.44364	12.3342	4.08202	6.11089	1.65993	8.31036	6.77677	2.6452
ENSSSCG00000036952	8.12796	7.25468	7.6289	8.30847	10.3251	8.65137	7.72508	11.5377	7.43259	4.67997
ENSSSCG00000011923	5.03933	8.47262	10.3694	8.30847	7.32362	8.85736	7.85276	8.63309	10.2745	7.9356
ENSSSCG00000021042	36.0881	28.8069	42.3663	36.917	36.5581	36.0474	40.6684	49.4587	52.4653	58.3979
ENSSSCG00000011767	40.0437	41.357	76.289	48.3091	45.3824	59.5297	35.7524	41.7938	45.6886	95.0238
ENSSSCG00000011680	48.8219	52.6362	48.662	31.8634	70.1747	50.741	56.1185	49.2167	36.0699	33.9807
ENSSSCG00000011768	2.22164	1.85339	2.51828	0.342617	2.58128	3.84505	0.574593	0.806831	0.327908	1.01739
ENSSSCG00000011928	12.3545	20.4932	28.8121	36.0605	34.457	24.5122	11.6195	16.6207	22.1885	8.95299
ENSSSCG00000011929	9.42843	11.5969	16.2947	11.906	8.88439	9.20067	4.91596	5.32508	7.43259	11.1912
ENSSSCG00000011681	22.2164	18.8516	34.5152	18.1587	22.7513	40.1671	19.2169	22.5913	11.1489	3.45911
ENSSSCG00000011930	66.5409	51.6301	52.3654	76.7463	64.0517	61.7955	56.8847	55.3486	79.791	85.0534
ENSSSCG00000011683	6.06888	5.66607	2.59235	3.68314	6.60327	3.43308	30.6449	48.0871	53.1212	33.1668
ENSSSCG00000011684	100.407	115.651	206.203	213.965	136.868	162.179	114.919	159.107	135.208	270.218
ENSSSCG00000024119	54.945	38.8682	25.5531	29.8934	46.1628	27.5333	59.9492	64.2237	31.6978	21.5686
ENSSSCG00000011769	124.52	97.647	125.025	108.353	153.136	125.033	197.149	168.386	293.915	247.835
ENSSSCG00000037371	5.41864	12.1794	8.14737	7.62324	7.80386	3.15844	8.42736	10.9729	1.63954	7.1217
ENSSSCG00000051838	65.7281	64.0742	69.9193	70.0653	69.3943	71.2708	65.5674	56.5588	57.8212	40.8989
ENSSSCG00000039358	11.3791	5.61311	3.11082	2.0557	8.76433	4.73766	2.55374	1.37161	0	0.203477
ENSSSCG00000039802	7.91121	7.78422	9.03618	4.53968	4.74235	5.14963	8.23583	8.06831	3.06048	4.06954
ENSSSCG00000027941	4.44328	5.24244	9.92498	13.3621	6.54324	6.17955	3.00065	3.95347	3.9349	3.45911
ENSSSCG00000011686	3.25118	3.65382	4.96249	2.22701	4.26211	3.84505	2.74528	2.09776	0.874422	1.22086
ENSSSCG00000011860	1.24629	0.900216	0.148134	2.48398	1.6208	0.755279	2.043	1.61366	0.983725	2.03477
ENSSSCG00000036206	3.08862	2.17111	3.11082	3.16921	5.76285	2.47182	2.42606	2.82391	3.27908	0.813908
ENSSSCG00000011235	66.4867	52.795	66.7344	60.9002	79.2992	55.7533	78.9107	68.2579	70.6096	81.5943
ENSSSCG00000011859	59.876	51.736	108.582	98.8451	78.879	45.5227	28.2189	42.1973	19.7838	19.7373
ENSSSCG00000022031	11.2166	11.1203	9.40651	20.6427	15.5477	8.72004	13.7902	10.8115	13.2256	2.23825
ENSSSCG00000031244	0.866982	0.741355	2.29608	13.7047	3.2416	0.892602	0.893811	0.968197	0.546514	0.813908
ENSSSCG00000026113	107.831	116.287	119.1	103.727	120.239	119.54	144.414	165.32	59.7886	62.6709
ENSSSCG00000035267	8.29052	14.3505	9.03618	11.3064	12.9664	14.0756	16.0247	15.9753	7.6512	5.69736
ENSSSCG00000011236	28.9355	16.6275	23.257	25.6963	22.331	20.8732	30.5172	31.7891	21.5327	18.1095
ENSSSCG00000044995	1.40885	1.05908	13.1099	14.2186	0.360178	1.64788	12.4495	5.00235	13.1163	73.8622
ENSSSCG00000011770	61.1764	64.9744	62.4385	77.2602	88.7839	80.1969	90.3387	104.485	45.5793	39.2711
ENSSSCG00000037905	233.435	218.488	293.305	272.381	164.421	191.154	196.83	218.248	156.194	123.918
ENSSSCG00000011813	160.825	159.179	241.31	222.958	160.699	155.175	251.991	221.556	140.782	303.588
ENSSSCG00000024788	9.48262	5.87788	5.62909	13.7047	20.9504	6.24821	10.8534	19.848	10.1652	7.52865
ENSSSCG00000011864	41.4526	32.7785	36.0706	33.9191	40.7602	44.4928	53.6925	57.3657	46.2351	28.4868
ENSSSCG00000022341	7.31516	6.61924	8.96211	13.7047	13.2666	7.27814	7.4697	13.0707	8.52562	21.3651
ENSSSCG00000021319	19.5613	17.7396	8.96211	18.7583	14.0469	8.65137	17.4293	15.4912	28.0908	15.8712
ENSSSCG00000021206	1.1921	1.58862	1.92574	0.685235	1.6208	0.82394	12.7049	9.19787	4.26281	8.54604
ENSSSCG00000030362	28.1769	22.6113	21.7016	25.4393	21.4306	18.1267	15.3225	18.4764	4.59072	5.90083
ENSSSCG00000054583	2.05908	2.17111	3.18488	2.48398	1.08053	2.05985	1.27687	2.25913	2.84187	0.203477
ENSSSCG00000025128	0.162559	1.53566	0.592536	0.342617	1.98098	0.205985	7.08664	0	1.85815	2.23825
ENSSSCG00000011825	58.142	43.5811	37.8483	60.472	63.5714	43.9435	125.644	120.137	59.6793	76.9143
ENSSSCG00000022081	88.378	55.9723	79.1777	90.5366	80.6199	62.8255	116.259	124.897	55.6351	71.4204
ENSSSCG00000021656	4.98515	3.60087	9.18431	5.13926	5.4627	3.91372	3.06449	5.32508	0.76512	2.03477
ENSSSCG00000011237	146.141	110.885	116.878	162.229	169.824	155.381	200.98	205.5	157.615	131.039
ENSSSCG00000059588	2.16746	1.53566	2.81455	1.28482	3.00148	0.892602	0.638436	1.37161	0.546514	1.22086
ENSSSCG00000046387	223.302	186.927	197.981	205.057	198.098	197.334	209.854	248.1	183.519	211.82
ENSSSCG00000025349	5.79794	4.18336	5.8513	8.8224	6.18306	8.58271	4.02215	1.85571	10.821	11.3947
ENSSSCG00000011867	162.397	162.198	160.577	147.411	161.36	158.334	87.7211	118.846	81.1027	111.302
ENSSSCG00000011822	43.024	28.9658	25.5531	31.2638	43.2814	34.2622	39.6469	38.4858	18.035	14.6503
ENSSSCG00000034786	37.4428	30.6074	28.738	44.9685	35.2374	21.8344	49.9257	40.745	37.3816	29.5042
ENSSSCG00000027952	9.59099	13.2914	13.1099	6.16711	12.9664	9.54398	6.32052	3.55006	0.655817	0.610431
ENSSSCG00000030255	345.655	265.405	272.789	377.307	280.579	257.138	455.205	633.524	368.788	325.36
ENSSSCG00000024904	6.39399	8.31376	11.9248	10.0216	10.3251	8.17074	8.61889	9.84334	11.8047	9.15647
ENSSSCG00000053702	6.99004	7.04287	7.33264	13.876	6.00297	6.59152	19.0892	9.27855	8.63492	18.5164
ENSSSCG00000021581	12.2461	15.6214	10.6657	7.36627	10.9254	15.5175	13.2156	9.43992	4.48141	9.97037
ENSSSCG00000011819	16.1475	18.7457	23.6274	19.7005	25.1524	23.6196	20.8769	24.689	21.0954	20.1442
ENSSSCG00000027323	142.781	171.941	154.726	162.572	158.598	171.036	164.844	163.706	210.189	185.978
ENSSSCG00000011811	11.1624	12.8148	26.1457	25.6963	13.7468	19.0193	8.42736	14.9264	19.128	39.2711
ENSSSCG00000011841	20.645	23.0349	29.9231	30.236	27.1934	29.7305	20.5576	13.6354	23.1722	19.7373
ENSSSCG00000022507	50.881	71.7525	54.7355	53.6196	54.2668	56.5772	36.6462	33.4028	61.9747	108.25
ENSSSCG00000023909	1.89652	2.64769	4.88842	1.19916	0.600297	3.08978	2.87296	0.726148	17.0512	43.7476
ENSSSCG00000011843	60.7429	64.4449	87.9176	108.524	88.3037	88.4363	78.0807	92.6242	89.4097	113.133
ENSSSCG00000025270	2.43839	7.67832	10.0731	9.67894	4.02199	4.39435	2.87296	1.37161	16.7233	46.3928
ENSSSCG00000023871	4.17235	1.16499	1.40727	1.02785	2.2211	2.40316	3.9583	9.11719	1.63954	3.45911
ENSSSCG00000026934	4.17235	6.51333	2.74048	5.48188	5.16255	3.63907	6.06514	3.95347	11.4768	7.32517
ENSSSCG00000011810	10.8915	22.8231	21.4054	40.4289	18.3091	16.8908	217.196	239.871	243.089	308.675
ENSSSCG00000024420	11.2708	1.95929	2.96268	1.8844	7.14353	3.2271	0.0638436	0	0	0
ENSSSCG00000057729	22.379	22.7172	22.3682	22.7841	23.9518	25.6795	5.55439	8.31036	13.8815	32.5563
ENSSSCG00000023527	5.09352	8.63149	11.1101	12.4199	6.60327	7.96476	4.27752	7.01943	3.71629	5.49388
ENSSSCG00000035414	8.12796	5.87788	4.07369	3.51183	7.92392	3.91372	6.63974	4.59894	1.53024	2.44172
ENSSSCG00000033030	4.7684	1.74748	2.66641	10.1929	5.76285	5.97357	2.68143	4.2762	3.8256	1.22086
ENSSSCG00000036536	11.5417	11.1733	10.4435	18.33	12.4862	13.6637	5.68208	9.19787	18.6908	22.179
ENSSSCG00000031147	20.4283	17.1571	24.6643	18.5013	29.4746	14.007	33.8371	43.4075	26.6699	20.3477
ENSSSCG00000034711	38.093	42.0454	79.1777	69.2944	50.7251	59.9417	25.4736	49.136	60.1165	107.639
ENSSSCG00000011760	24.8174	21.87	33.6264	35.7179	30.315	23.7569	21.7707	35.4199	28.8559	15.2608
ENSSSCG00000021380	18.0983	17.1571	27.7751	21.3279	27.1934	22.0404	14.9394	21.2197	26.0141	38.2537
ENSSSCG00000033860	3.197	3.17723	2.66641	4.79664	4.68232	3.2271	3.63909	5.00235	4.48141	1.22086
ENSSSCG00000030413	10.7289	12.4442	14.1468	19.1009	18.6692	15.6549	19.5361	25.0118	31.6978	30.3181
ENSSSCG00000056643	12.6254	13.2914	16.0725	14.7325	20.3501	16.2042	14.4287	10.3274	11.914	12.0051
ENSSSCG00000038443	11.054	7.4665	9.85091	14.4756	16.148	13.595	8.68273	11.7797	9.61865	12.4121
ENSSSCG00000039285	36.2507	34.3671	40.5147	37.4309	48.0237	40.0298	40.0299	49.0553	37.4909	32.1494
ENSSSCG00000011846	25.5218	17.21	14.4431	21.071	10.8654	27.808	47.0527	79.3115	41.4258	107.232
ENSSSCG00000029268	0.379305	1.48271	1.85168	1.54178	0.660327	3.77639	0.638436	2.33981	2.29536	1.83129
ENSSSCG00000037583	21.6746	26.6358	33.7746	32.9769	35.4775	26.6407	32.1772	116.587	60.0072	13.8364
ENSSSCG00000011848	46.6003	26.9535	17.1095	28.3516	34.7572	24.1003	49.8619	37.0335	7.43259	18.9234
ENSSSCG00000011776	30.4528	28.8599	25.7013	37.7736	31.7557	28.7006	30.0065	43.1654	27.6536	33.7772
ENSSSCG00000039249	49.9057	58.8847	79.1036	85.5687	78.879	68.5244	60.9068	73.0989	47.4374	54.7353
ENSSSCG00000011849	32.4035	41.5159	38.1445	40.7715	26.353	30.1425	29.0488	27.1095	34.2118	15.6677
ENSSSCG00000011264	8.18215	10.7496	13.258	29.5507	12.2461	10.1619	206.726	125.462	86.3492	61.2466
ENSSSCG00000032328	1.40885	6.24856	2.96268	1.37047	2.04101	1.85387	0.829967	0.0806831	0.109303	0.406954
ENSSSCG00000031304	15.2264	15.0919	15.4059	19.4435	15.4276	19.4999	14.6202	23.6401	22.5164	13.633
ENSSSCG00000033424	12.4629	12.8148	11.8507	17.7304	17.1685	14.5563	11.428	9.92402	9.83725	8.74951
ENSSSCG00000024556	20.3741	19.6989	15.3319	18.2444	18.6092	17.9207	10.0234	26.0606	15.0838	14.4469
ENSSSCG00000011831	26.5513	119.093	146.134	131.222	66.1527	48.1318	51.3303	15.6525	19.4559	32.3528
ENSSSCG00000022195	5.31027	7.14878	7.03637	2.91225	4.80237	6.38554	1.4684	3.63074	3.06048	1.01739
ENSSSCG00000011304	13.0589	16.6805	20.4425	22.4414	19.5697	23.0017	10.7257	18.6378	18.2536	12.8191
ENSSSCG00000040904	40.7482	33.4139	35.9966	91.4788	30.1949	29.7305	53.4371	117.233	73.5608	28.0798
ENSSSCG00000062141	27.0932	38.4975	25.9975	9.85025	16.5682	30.8978	26.3036	20.0901	14.3187	30.725
ENSSSCG00000032080	4.44328	1.90634	3.62928	2.74094	2.70134	2.54048	1.85146	3.7921	2.84187	2.44172
ENSSSCG00000031356	25.1967	40.1391	40.2184	47.1955	39.9798	42.3643	14.3648	12.0218	31.8071	34.3876
ENSSSCG00000011850	1.78815	1.90634	0.370335	7.19497	1.98098	0.549294	5.68208	31.2244	24.5931	4.27302
ENSSSCG00000011306	3.5763	3.01837	3.25895	7.45193	4.80237	5.42427	0.319218	1.53298	3.60699	5.08693
ENSSSCG00000011826	3.73886	3.81268	5.8513	3.85445	4.26211	3.91372	3.00065	0.484098	0.76512	3.86606
ENSSSCG00000011307	3.63049	4.1304	6.22163	1.79874	4.08202	5.49294	0.510749	2.17844	6.77677	6.10431
ENSSSCG00000032344	7.9654	5.77197	6.36976	9.07936	9.36463	8.85736	9.32117	14.9264	13.5535	14.8538
ENSSSCG00000011309	1.35466	1.90634	1.33321	4.02575	3.18157	2.74647	0.829967	4.43757	1.31163	1.01739
ENSSSCG00000011827	61.1223	57.402	61.5497	100.13	67.5334	57.1952	85.4228	95.6095	92.4702	103.163
ENSSSCG00000031576	15.2264	13.9798	17.2576	14.133	18.3691	15.8609	7.72508	6.53533	13.8815	27.4694
ENSSSCG00000011301	52.0731	43.8458	39.4777	35.2039	49.5245	41.403	34.8586	44.053	66.1282	50.2588
ENSSSCG00000011795	45.5708	41.9395	44.5884	44.6259	41.2404	40.7164	48.8404	51.3144	72.5771	53.9214
ENSSSCG00000011783	73.0433	76.7832	85.6956	82.6564	75.5173	80.4715	71.8241	83.5877	69.7352	47.0032
ENSSSCG00000011300	58.5755	48.8764	63.5495	46.7673	60.69	56.3026	57.0123	47.0382	33.3374	28.2833
ENSSSCG00000011851	25.7385	42.2572	13.9246	42.2276	49.4044	19.5686	48.2019	152.733	68.9701	21.772
ENSSSCG00000026516	8.01959	10.2201	6.59197	6.08146	8.94442	5.42427	4.08599	2.42049	9.50934	10.7843
ENSSSCG00000011853	17.1771	14.1916	18.5168	13.4477	11.5857	14.9682	14.0456	32.2732	15.6303	22.7894
ENSSSCG00000011299	120.456	210.227	274.196	154.52	142.33	198.295	60.9068	41.9552	6.12096	2.6452
ENSSSCG00000024024	2.65513	3.28314	4.07369	2.91225	1.92095	2.54048	0.510749	0.887514	0.218606	0
ENSSSCG00000029708	55.5411	43.0515	34.4412	25.6963	40.8202	40.6477	26.8143	27.0288	50.4979	39.8815
ENSSSCG00000027139	30.6153	23.2468	32.6636	37.5166	36.318	34.3308	36.1993	48.8133	25.5769	25.2312
ENSSSCG00000022773	17.3396	17.21	24.3681	12.6768	14.167	21.0105	14.8756	18.5571	20.5489	14.4469
ENSSSCG00000011788	30.3986	32.143	43.4033	24.3258	32.356	37.352	34.5394	30.3368	25.7955	28.6903
ENSSSCG00000037236	763.811	917.744	745.855	819.284	886.278	941.764	956.697	895.098	1146.04	1072.12
ENSSSCG00000011878	11.8668	5.87788	1.85168	5.31057	23.4116	9.26933	13.0241	37.3563	5.90235	4.67997
ENSSSCG00000061137	0	0.158862	4.66622	80.772	0.720356	0.205985	0.255374	1.04888	0.437211	0.203477
ENSSSCG00000011269	16.7436	14.7741	10.4435	12.1629	9.96493	12.2904	7.98045	4.19552	2.62327	10.7843
ENSSSCG00000011877	4.71422	6.61924	7.25857	4.71099	9.72481	11.6038	12.0664	24.447	13.2256	4.06954
ENSSSCG00000025436	26.6055	18.5868	17.628	18.7583	23.9518	19.9119	26.6866	31.7085	20.3303	9.35994
ENSSSCG00000055503	0.162559	0.741355	3.48115	0.428272	0.960475	2.3345	0	0.242049	0.546514	1.01739
ENSSSCG00000030305	95.9099	53.3246	32.8858	28.5229	75.3373	49.7111	87.0188	86.8957	25.9048	16.0747
ENSSSCG00000011270	72.2847	74.8768	59.1796	65.7825	89.7444	77.0384	108.726	76.6489	136.191	126.359
ENSSSCG00000011772	19.2904	16.6805	19.4056	18.2444	21.6107	17.0281	28.4104	20.0901	11.6954	13.4295
ENSSSCG00000025783	0.975355	1.58862	5.33283	2.22701	0.720356	1.7852	1.08534	1.04888	0.76512	0.406954
ENSSSCG00000011272	652.404	802.305	545.652	869.135	718.015	724.656	824.796	801.748	1223.54	808.211
ENSSSCG00000056224	2.92607	2.48883	2.81455	3.08356	1.68083	1.7852	0.766123	4.2762	1.09303	2.84868
ENSSSCG00000011470	35.3837	29.5483	20.5166	24.7541	33.7967	24.8555	33.3902	23.156	17.8164	14.4469
ENSSSCG00000030225	98.836	85.7853	126.655	146.126	117.118	110.202	238.647	264.883	213.359	303.791
ENSSSCG00000011880	17.448	9.90238	15.1837	13.5334	24.0719	19.0193	18.9616	14.6036	4.0442	8.54604
ENSSSCG00000032019	57.0583	79.9604	96.9537	49.0799	96.2276	94.4098	31.2834	29.6914	1.96745	2.03477
ENSSSCG00000011881	7.85703	2.91246	4.36995	4.96795	2.94145	8.37673	1.78762	1.77503	2.84187	7.9356
ENSSSCG00000026550	3.63049	2.22406	2.81455	1.54178	2.46122	2.74647	1.08534	1.4523	2.07675	1.42434
ENSSSCG00000025942	107.072	68.4164	73.3264	61.9281	85.9625	72.0261	110.194	108.196	62.1933	116.592
ENSSSCG00000011405	52.3982	74.0825	69.0305	91.0506	90.4647	68.8677	64.8013	43.6495	47.3281	49.2414
ENSSSCG00000011274	244.977	199.689	162.947	230.496	260.589	166.711	302.108	338.546	259.376	192.693
ENSSSCG00000011882	200.381	169.4	248.569	223.301	183.391	201.522	251.48	328.703	254.566	318.442
ENSSSCG00000011407	32.4035	46.4935	58.0686	68.5235	47.5435	55.4786	134.774	161.366	76.7306	106.012
ENSSSCG00000011408	4.44328	5.24244	4.22182	1.11351	4.20208	4.32569	2.68143	1.21025	1.31163	4.27302
ENSSSCG00000023229	43.5659	33.0962	35.2559	15.2465	26.5331	35.4981	20.1107	32.0312	16.9419	30.725
ENSSSCG00000057050	22.2706	23.7233	25.8494	16.36	21.9108	26.0914	12.3218	12.6672	10.1652	20.3477
ENSSSCG00000011884	17.448	23.0879	30.96	27.2381	15.3676	21.3538	17.9401	16.7821	11.2582	18.3129
ENSSSCG00000011410	5.5812	6.88401	6.81417	3.42617	5.88291	5.0123	4.02215	3.63074	3.8256	4.47649
ENSSSCG00000043195	87.2943	64.1272	43.6995	74.0054	52.1658	50.3977	81.0175	91.656	109.959	54.7353
ENSSSCG00000011412	7.91121	6.88401	7.6289	8.05151	2.16107	2.88379	1.53225	8.47172	2.84187	13.633
ENSSSCG00000022550	1.51722	1.74748	2.29608	2.39832	3.18157	1.4419	1.97915	1.53298	0.327908	0.406954
ENSSSCG00000040431	1.46303	1.74748	3.48115	0.685235	1.6208	1.64788	0.829967	0	3.71629	7.32517
ENSSSCG00000025408	20.2115	18.428	15.1097	12.5912	16.8683	18.264	22.7283	20.3321	10.1652	17.499
ENSSSCG00000011797	8.56145	9.31989	12.8136	10.9638	7.98395	9.20067	6.12899	8.79446	7.6512	16.0747
ENSSSCG00000035452	25.6844	18.4809	20.1462	23.8976	30.0148	27.602	18.6423	19.5253	25.1396	27.6729
ENSSSCG00000011798	53.482	54.7014	42.0701	58.1593	44.7221	35.9787	101.256	95.6901	228.334	240.306
ENSSSCG00000011474	23.3543	20.9697	24.5903	27.6664	26.293	23.2763	35.8801	44.8598	34.7583	38.2537
ENSSSCG00000011799	2.54676	1.74748	2.51828	0	2.52125	1.71654	3.89446	1.4523	0.437211	0.813908
ENSSSCG00000011278	62.9646	65.0803	65.4753	59.958	58.589	62.4135	82.8052	172.985	156.303	124.528
ENSSSCG00000011801	63.7232	52.6891	17.2576	23.6406	48.624	21.2165	148.436	291.266	140.563	30.5216
ENSSSCG00000011802	717.97	515.241	361.743	358.206	786.569	396.109	806.473	1316.26	366.929	163.392
ENSSSCG00000025881	155.569	104.372	74.2892	72.5492	145.272	106.426	152.969	122.8	71.7026	69.9961
ENSSSCG00000011803	627.912	584.134	549.577	437.18	719.516	635.327	1064.34	977.798	1073.79	915.443
ENSSSCG00000022131	17.0687	13.5032	22.4423	14.5612	20.5302	23.551	20.2384	10.2468	22.735	16.8886
ENSSSCG00000011477	298.134	222.777	234.941	150.409	289.103	267.918	178.124	168.063	35.742	44.7649
ENSSSCG00000011804	8.45308	5.98379	7.1845	10.2785	9.24457	6.38554	9.57654	12.4252	9.07213	4.88345
ENSSSCG00000034200	6.55655	6.19561	8.66584	4.36837	8.10401	4.32569	5.42671	3.55006	4.37211	11.3947
ENSSSCG00000033189	110.594	111.627	121.396	83.3417	128.524	90.7708	37.6677	27.0288	4.59072	5.08693
ENSSSCG00000055190	24.4923	35.9027	32.7376	31.0925	32.5361	30.8291	20.813	20.8162	33.228	32.7598
ENSSSCG00000011284	54.2406	50.7298	113.471	89.5088	66.0927	77.1071	55.2247	78.7467	82.5236	167.462
ENSSSCG00000025770	43.62	34.9496	16.6651	35.2039	20.8303	19.2253	31.858	34.4517	11.4768	9.35994
ENSSSCG00000011482	10.9457	11.2792	11.7026	7.28062	10.085	7.41546	12.8964	12.4252	16.9419	6.91822
ENSSSCG00000030065	62.1518	62.7504	62.5866	76.7463	61.7105	52.4575	37.9869	31.5471	20.1117	16.2782
ENSSSCG00000011286	1.08373	3.442	0.962871	3.42617	0.960475	2.47182	0.446905	1.85571	0.437211	0.406954
ENSSSCG00000011806	1.35466	0.741355	0	1.28482	2.2211	1.09859	0.638436	1.4523	0.437211	0
ENSSSCG00000021749	1.89652	2.01225	1.03694	1.37047	3.90193	1.85387	3.31987	1.85571	0.437211	1.01739
ENSSSCG00000042396	0.541864	0.211816	1.70354	0.942198	0.660327	0.892602	1.34072	0.887514	1.53024	1.62782
ENSSSCG00000011432	73.6935	68.0987	33.5524	25.3537	55.1072	73.3994	17.557	7.66489	6.66747	49.038
ENSSSCG00000028184	7.69447	6.93696	5.55503	2.56963	4.02199	7.3468	3.83062	8.22967	1.31163	6.51127
ENSSSCG00000011290	41.5068	44.4283	37.6261	66.1252	73.6564	55.1353	68.2488	77.6978	72.7957	52.904
ENSSSCG00000031154	5.36445	11.0144	9.33245	17.0452	7.56374	8.65137	23.4306	26.5447	12.0233	8.74951
ENSSSCG00000061023	8.83238	11.3321	14.6653	12.6768	27.6737	13.801	123.537	263.108	93.4539	9.97037
ENSSSCG00000011438	87.8903	85.3617	88.7323	73.3201	83.9215	83.1493	83.4436	67.4511	66.6747	58.1944
ENSSSCG00000011292	12.0294	15.7803	18.8871	19.4435	10.9254	21.8344	13.2156	20.8162	9.18143	9.35994
ENSSSCG00000024393	8.50726	8.52558	6.9623	8.39413	8.94442	10.0246	58.5446	70.6784	8.41632	3.25563
ENSSSCG00000011294	2.92607	3.49496	3.70335	2.82659	2.2211	4.669	2.36221	3.38869	0.655817	0
ENSSSCG00000011833	45.1915	30.6074	34.5893	37.8592	58.4689	39.8238	44.6905	68.0158	54.9793	59.8222
ENSSSCG00000011293	5.47283	6.56628	4.51809	7.70889	2.58128	5.63026	5.80977	6.05123	4.37211	6.91822
ENSSSCG00000031476	2.49257	2.32997	5.8513	1.8844	2.52125	1.64788	2.68143	2.58186	2.62327	0.406954
ENSSSCG00000011440	278.626	319.789	735.56	472.127	285.681	312.891	203.789	262.704	246.478	127.173
ENSSSCG00000011295	32.9995	29.5483	43.2551	46.339	52.7061	35.8414	15.1948	34.5324	34.2118	44.1545
ENSSSCG00000011775	50.881	32.4078	36.0706	20.3001	54.3269	39.6178	34.9225	27.8357	39.349	41.7128
ENSSSCG00000011885	21.8913	14.1387	6.59197	9.85025	22.7513	17.9207	4.02215	2.01708	0.437211	0.610431
ENSSSCG00000035362	0.0541864	0.158862	0.888804	0.856543	0.480237	0.617955	0.574593	0	0.983725	5.49388
ENSSSCG00000011296	21.5662	15.0919	16.5169	19.7862	17.8888	12.9084	22.4091	15.8139	15.8489	21.772
ENSSSCG00000011441	0.270932	0.95317	0.962871	1.54178	1.20059	0.549294	0.70228	0.403415	0.655817	0.203477
ENSSSCG00000036613	1.24629	0.794308	1.18507	0.428272	2.10104	1.7852	0.957654	2.09776	0.874422	2.23825
ENSSSCG00000011787	15.7141	15.1448	14.9615	11.9916	14.6472	8.30807	4.08599	4.59894	16.8326	15.8712
ENSSSCG00000023503	33.1621	45.964	40.4406	47.6238	30.1949	35.7727	75.7185	68.4193	51.1537	19.1268
ENSSSCG00000039888	2.98025	6.56628	12.2951	8.47978	6.66329	10.9172	3.38371	6.85806	4.26281	17.2955
ENSSSCG00000011297	17.9899	14.6153	19.9981	17.2165	19.9899	20.8732	26.1759	17.3469	26.1234	61.857
ENSSSCG00000063377	16.4727	15.1978	11.3323	10.1072	16.5082	10.9172	6.19283	10.0047	12.3512	9.56342
ENSSSCG00000011298	63.6148	63.8094	64.2161	87.2818	61.1102	59.461	177.23	338.304	150.182	99.7037
ENSSSCG00000035258	12.4087	8.94921	10.5175	10.7068	17.5287	13.595	10.2788	8.87514	15.0838	18.1095
ENSSSCG00000021439	10.458	12.8148	17.8502	21.3279	14.7073	15.5175	7.34202	9.68197	7.32329	5.90083
ENSSSCG00000011312	50.0682	39.3447	30.0712	27.495	35.1774	35.9787	45.2013	37.679	31.042	24.8242
ENSSSCG00000021227	93.2006	64.339	44.1439	36.8314	89.8044	86.3764	86.1889	67.6124	25.4676	8.54604
ENSSSCG00000024201	24.0046	17.4218	26.4419	34.0048	33.0764	35.5668	27.5166	24.8504	21.2047	27.2659
ENSSSCG00000030359	76.7821	62.4326	74.8818	58.7589	57.0282	70.7215	46.3505	68.2579	40.6606	22.179
ENSSSCG00000011313	39.1226	38.0209	31.1082	25.6963	37.1584	33.8502	21.5153	26.6254	19.3466	17.499
ENSSSCG00000027176	25.9011	22.2936	20.0722	22.4414	31.0353	22.933	36.1993	35.6619	21.5327	19.1268
ENSSSCG00000011463	1.57141	2.38293	5.62909	2.65528	2.64131	2.19717	0.510749	0.403415	0.983725	2.03477
ENSSSCG00000021207	1.13791	0.688401	0.444402	0.0856543	1.6208	1.57922	1.40456	1.12956	0.437211	0.203477
ENSSSCG00000032357	30.1818	24.1999	31.1082	34.6044	33.1364	30.2798	28.5381	22.6719	18.4722	17.2955
ENSSSCG00000031913	218.967	230.349	142.727	148.953	219.408	207.152	233.476	227.204	198.712	201.239
ENSSSCG00000011870	32.7286	31.0839	34.3671	24.6685	22.331	19.7746	21.3876	19.6867	14.428	12.0051
ENSSSCG00000011872	28.773	25.1001	18.3686	22.0988	17.6487	13.7323	36.5824	33.7255	18.4722	21.9755
ENSSSCG00000020990	1.46303	0.423631	0.888804	3.08356	1.50074	1.37323	0.70228	1.61366	2.62327	6.51127
ENSSSCG00000038724	14.3594	10.9615	12.8136	11.0494	11.6458	14.8309	6.25667	12.4252	9.07213	2.23825
ENSSSCG00000036766	23.6795	12.0205	14.369	19.4435	20.4101	10.7799	30.5172	29.3686	22.6257	26.6555
ENSSSCG00000040296	346.739	237.392	190.574	115.205	380.828	297.58	353.757	225.751	68.7515	52.2936
ENSSSCG00000011873	21.3494	17.263	12.2211	12.4199	15.3676	25.7481	9.32117	4.43757	7.54189	15.4643
ENSSSCG00000011874	7.74865	11.1203	6.14756	20.8997	19.3296	19.4999	289.467	776.171	235.548	81.1873
ENSSSCG00000028643	44.7038	35.0555	29.4787	34.5187	25.9929	22.521	39.2	59.7055	22.4071	62.4675
ENSSSCG00000011791	27.6351	24.9413	42.3663	38.7158	25.4526	27.602	104.257	84.3945	61.2096	62.264
ENSSSCG00000011314	19.1278	14.4035	15.4059	10.4498	21.1304	19.7746	18.1954	12.4252	26.2327	26.452
ENSSSCG00000011876	10.1329	17.21	10.5175	11.7346	14.0469	15.5175	106.874	159.753	165.812	37.0328
ENSSSCG00000027709	13.2215	23.7233	21.5535	27.4094	25.8728	29.7992	74.5693	194.446	142.531	47.8171
ENSSSCG00000053171	6.55655	7.62536	6.2957	4.96795	5.58276	6.4542	4.85211	3.14664	4.70002	5.49388
ENSSSCG00000054177	55.7036	54.2248	58.8833	67.4956	55.7075	53.4875	68.4404	74.1478	67.5491	59.0083
ENSSSCG00000026990	79.5998	89.3862	68.2898	73.0632	104.752	95.2338	89.828	84.6366	65.3631	73.6587
ENSSSCG00000011318	0.487678	0.741355	0.888804	0.770889	0.540267	0.755279	0	1.21025	0	0
ENSSSCG00000026707	5.03933	4.39517	10.0731	3.76879	3.90193	6.86617	2.043	3.55006	1.53024	1.22086
ENSSSCG00000011322	0.921169	2.17111	1.92574	1.37047	1.08053	1.71654	1.65993	1.53298	0.218606	0.610431
ENSSSCG00000025921	14.5761	13.6092	10.2213	13.9617	13.2065	14.5563	7.40586	9.76265	13.9908	6.30779
ENSSSCG00000024311	3.79305	3.86563	5.92536	4.53968	1.86092	5.49294	1.53225	2.90459	0	0
ENSSSCG00000011793	0.59605	0.158862	0.370335	2.22701	0.960475	0.343308	2.10684	3.46937	1.53024	0.406954
ENSSSCG00000024344	8.07377	9.69056	9.70278	7.28062	9.3046	17.0968	7.85276	10.2468	3.27908	0.203477
ENSSSCG00000025107	16.5269	22.6643	22.6645	25.782	23.3515	22.521	33.0071	25.4959	27.7629	30.1146
ENSSSCG00000023557	0.975355	1.16499	1.40727	2.39832	0.420208	2.12851	3.25602	5.2444	2.84187	0.610431
ENSSSCG00000024109	29.1523	15.0389	14.9615	7.96585	17.6487	15.1056	8.29967	8.14899	1.20233	1.22086
ENSSSCG00000029879	7.26098	9.58466	2.22201	11.3064	3.48172	0.82394	7.21433	9.5206	1.31163	2.03477
ENSSSCG00000036423	75.59	60.3145	75.7706	61.7568	91.7254	74.0173	93.8501	118.12	78.2608	44.9684
ENSSSCG00000011854	30.236	31.1369	42.9589	44.1976	33.4966	34.1935	47.0527	57.2043	27.7629	32.5563
ENSSSCG00000038584	0.270932	0.370677	1.03694	2.14136	0.780386	0.274647	0.255374	2.42049	0.437211	0.610431
ENSSSCG00000021997	7.1526	11.438	15.48	8.65109	15.2475	13.183	5.93746	15.9753	3.27908	2.03477
ENSSSCG00000011794	41.2358	42.3102	55.3281	60.215	50.7851	52.8695	49.798	49.136	45.1421	61.0431
ENSSSCG00000011855	0.921169	0.847262	0.814737	0.256963	0.660327	0.82394	0.383062	0.806831	0.437211	0.610431
ENSSSCG00000011828	18.3692	33.9434	50.5137	130.452	32.1759	33.9875	32.4326	119.572	92.2516	92.989
ENSSSCG00000059088	3.14281	2.80656	3.33302	2.14136	5.64279	4.32569	17.4931	32.3539	20.9861	5.08693
ENSSSCG00000011324	0.650237	1.00612	2.51828	1.19916	0.960475	0.617955	0.893811	0.161366	0.327908	1.22086
ENSSSCG00000011325	1.62559	0.635447	2.29608	1.62743	1.32065	1.57922	0.383062	1.12956	0.655817	1.01739
ENSSSCG00000011782	56.2455	69.5814	152.208	20.2144	43.3414	82.4627	48.5211	31.1437	35.5234	155.253
ENSSSCG00000011326	307.345	266.994	311.97	207.198	203.261	312.823	220.771	129.577	40.8792	49.6484
ENSSSCG00000011329	74.0728	78.5836	108.582	85.8257	77.6784	91.2514	62.3114	78.1012	79.9003	85.8673
ENSSSCG00000040273	302.306	453.391	443.143	451.827	379.928	465.938	368.25	421.973	571.763	598.019
ENSSSCG00000011857	7.64028	4.44813	4.07369	7.02366	7.74383	6.24821	8.87426	7.82626	6.55817	7.1217
ENSSSCG00000026753	9.37425	6.46038	8.36957	9.07936	9.42466	8.65137	12.641	19.7674	6.66747	12.0051
ENSSSCG00000011330	46.1668	58.4611	77.6963	26.1246	42.9212	55.1353	23.1114	16.7821	19.6745	21.5686
[truncated: 12,374 more rows]

## Sheet: Blood
Gene_id	3.Control	4.Control	6.Control	7.Control	10.Control	11.Control	2.LPS	8.LPS	12.LPS	14.LPS
ENSSSCG00000005267	138.737	272.879	372.695	257.554	531.437	197.435	49.6737	35.4487	41.2799	48.8543
ENSSSCG00000005269	2.36954	2.76517	3.12439	2.41268	3.34163	2.83966	22.609	15.8586	14.9899	19.8471
ENSSSCG00000031382	11.7292	12.3705	10.7122	10.4952	13.4838	11.7955	343.095	212.459	187.489	92.8741
ENSSSCG00000005271	39.8675	31.1446	26.4829	39.4473	37.5787	35.7922	34.8211	33.3498	41.2799	49.9993
ENSSSCG00000005273	63.1483	63.4535	69.4805	70.209	73.1056	57.1365	50.8289	32.1837	30.441	43.7653
ENSSSCG00000037277	9.24121	9.75088	12.6464	8.20312	9.14552	8.33176	13.2023	12.8268	12.2225	7.50626
ENSSSCG00000005277	35.3062	30.4169	26.1854	26.6601	25.3261	36.3227	37.9567	50.8409	38.0513	32.4423
ENSSSCG00000039009	3.43583	4.65713	2.52927	4.70473	2.98988	5.55451	15.1827	20.0565	5.53473	9.16018
ENSSSCG00000005282	187.194	171.877	115.305	157.186	158.64	152.312	233.021	213.159	202.709	157.631
ENSSSCG00000004349	37.9719	34.4919	32.4342	41.0156	35.7613	35.8234	41.5873	33.1165	21.9083	30.9156
ENSSSCG00000004272	23.8139	19.5018	16.961	23.8855	21.1051	22.5613	18.3182	23.0883	17.0654	14.7581
ENSSSCG00000037594	372.729	369.806	359.008	305.928	294.709	300.973	334.019	344.459	322.398	286.383
ENSSSCG00000044472	37.261	20.375	15.622	21.111	28.8436	30.2065	18.1532	12.3604	27.6736	43.1292
ENSSSCG00000004351	36.3132	37.5481	37.7903	42.1013	44.731	38.8815	45.0529	55.0388	32.2859	24.9361
ENSSSCG00000004262	9.47816	9.4598	8.48049	9.77136	13.0148	11.5459	12.8723	12.5936	8.07148	7.76071
ENSSSCG00000038757	10.9591	14.2625	15.0268	14.9586	17.5875	14.2295	7.09625	6.99645	11.0695	13.9947
ENSSSCG00000004353	24.2286	24.5955	25.1439	30.2792	27.2607	24.4648	19.4734	32.8833	30.441	50.381
ENSSSCG00000004263	45.6137	43.5151	39.7244	38.4823	48.483	46.8388	35.3162	42.6784	43.3554	30.7884
ENSSSCG00000021802	16.8237	11.4973	16.5146	13.8729	14.8322	14.2295	24.9194	35.2155	21.2165	16.0303
ENSSSCG00000031105	10.426	7.56784	6.84391	9.28882	6.68327	6.20981	10.0668	11.4275	8.30209	13.4858
ENSSSCG00000025941	26.4796	27.0696	24.1025	43.4283	37.8719	31.3923	39.4419	31.0176	32.9778	34.6051
ENSSSCG00000030268	40.8153	55.449	54.9	44.6346	52.6454	45.0602	51.6541	62.7349	73.5658	92.6196
ENSSSCG00000027002	3.73203	3.20178	3.42195	3.73966	4.33826	4.64956	5.28093	3.26501	5.76534	4.70732
ENSSSCG00000005266	12.4993	18.0464	17.5561	10.6158	8.09027	12.014	9.24162	6.06359	0.922455	1.90837
ENSSSCG00000004246	15.4613	16.4455	23.061	19.5427	21.2223	13.387	12.3772	14.4593	11.7613	7.88794
[truncated: 12,225 more rows]
